# Supplementary material for: Interaction of MRI Contrast Agent [Gd(DOTA)]− with Lipid Membranes: A Molecular Dynamics Study
Source: Inorg Chem. 2024 May 25;63(24):10897–914. doi: 10.1021/acs.inorgchem.4c00972 (PMC11186012; doi:10.1021/acs.inorgchem.4c00972)
Supplement: Supplementary file 2 — ic4c00972_si_002.zip [file ic4c00972_si_002.zip]

Archive with 32 entries (29 files):
- simulation_files/
- simulation_files/gddota_atomtypes.itp
- simulation_files/gddota_topology.itp
- simulation_files/index.ndx
- simulation_files/mdrun.mdp
- simulation_files/minimization.mdp
- simulation_files/NPT.mdp
- simulation_files/NVT.mdp
- simulation_files/slipids_forcefield.ff/
- simulation_files/slipids_forcefield.ff/atomtypes.atp
- simulation_files/slipids_forcefield.ff/ffbonded.itp
- simulation_files/slipids_forcefield.ff/ffnonbonded.itp
- simulation_files/slipids_forcefield.ff/forcefield.itp
- simulation_files/slipids_forcefield.ff/ions.itp
- simulation_files/slipids_forcefield.ff/lipids.rtp
- simulation_files/slipids_forcefield.ff/POPC.itp
- simulation_files/slipids_forcefield.ff/TIP3p.itp
- simulation_files/topol.top
- readme.txt
- coordinate_files/
- coordinate_files/memb_center_replica1_after_minimization.gro
- coordinate_files/memb_center_replica1_last_frame.gro
- coordinate_files/memb_center_replica2_after_minimization.gro
- coordinate_files/memb_center_replica2_last_frame.gro
- coordinate_files/memb_center_replica3_after_minimization.gro
- coordinate_files/memb_center_replica3_last_frame.gro
- coordinate_files/water_replica1_after_minimization.gro
- coordinate_files/water_replica1_last_frame.gro
- coordinate_files/water_replica2_after_minimization.gro
- coordinate_files/water_replica2_last_frame.gro
- coordinate_files/water_replica3_after_minimization.gro
- coordinate_files/water_replica3_last_frame.gro
