# Supplementary material for: Interaction of MRI Contrast Agent [Gd(DOTA)]− with Lipid Membranes: A Molecular Dynamics Study
Source: Inorg Chem. 2024 May 25;63(24):10897–914. doi: 10.1021/acs.inorgchem.4c00972 (PMC11186012; doi:10.1021/acs.inorgchem.4c00972)
Supplement: Supplementary file 2 — ic4c00972_si_002.zip [file ic4c00972_si_002.zip › simulation_files/gddota_atomtypes.itp]

[ atomtypes ]
;name   bond_type     mass     charge   ptype   sigma         epsilon       Amb
 M1       M1          0.00000  0.00000   A     2.76863e-01   2.44429e-01 ; rmin 1.554
 Y1       Y1          0.00000  0.00000   A     3.25000e-01   7.11280e-01 ; 1.82  0.1700
 Y2       Y2          0.00000  0.00000   A     3.25000e-01   7.11280e-01 ; 1.82  0.1700
 Y3       Y3          0.00000  0.00000   A     3.25000e-01   7.11280e-01 ; 1.82  0.1700
 Y4       Y4          0.00000  0.00000   A     3.25000e-01   7.11280e-01 ; 1.82  0.1700
 Y5       Y5          0.00000  0.00000   A     2.95992e-01   8.78640e-01 ; 1.66  0.2100
 Y6       Y6          0.00000  0.00000   A     2.95992e-01   8.78640e-01 ; 1.66  0.2100
 Y7       Y7          0.00000  0.00000   A     2.95992e-01   8.78640e-01 ; 1.66  0.2100
 Y8       Y8          0.00000  0.00000   A     2.95992e-01   8.78640e-01 ; 1.66  0.2100
 c3       c3          0.00000  0.00000   A     3.39967e-01   4.57730e-01 ; 1.91  0.1094
 c        c           0.00000  0.00000   A     3.39967e-01   3.59824e-01 ; 1.91  0.0860
 o        o           0.00000  0.00000   A     2.95992e-01   8.78640e-01 ; 1.66  0.2100
 h1       h1          0.00000  0.00000   A     2.47135e-01   6.56888e-02 ; 1.39  0.0157
