# Supplementary material for: Interaction of MRI Contrast Agent [Gd(DOTA)]− with Lipid Membranes: A Molecular Dynamics Study
Source: Inorg Chem. 2024 May 25;63(24):10897–914. doi: 10.1021/acs.inorgchem.4c00972 (PMC11186012; doi:10.1021/acs.inorgchem.4c00972)
Supplement: Supplementary file 2 — ic4c00972_si_002.zip [file ic4c00972_si_002.zip › simulation_files/gddota_topology.itp]

[ moleculetype ]
;name            nrexcl
 GD-DOTA            3

[ atoms ]
;   nr  type  resi  res  atom  cgnr     charge      mass       ; qtot   bond_type
     1   M1     1   LIG    GD     1     2.023532    157.25000    ;
     2   Y1     1   LIG    N1     2    -0.119047     14.01000    ;
     3   Y2     1   LIG    N2     3    -0.119047     14.01000    ;
     4   Y3     1   LIG    N3     4    -0.119047     14.01000    ;
     5   Y4     1   LIG    N4     5    -0.119047     14.01000    ;
     6   Y5     1   LIG    O1     6    -0.828783     16.00000    ;
     7   Y6     1   LIG    O2     7    -0.828783     16.00000    ;
     8   Y7     1   LIG    O3     8    -0.828783     16.00000    ;
     9   Y8     1   LIG    O4     9    -0.828783     16.00000    ;
    10   c3     1   LIG    C1    10    -0.041892     12.01000    ;
    11   c3     1   LIG    C2    11    -0.232487     12.01000    ;
    12   c3     1   LIG    C3    12    -0.041892     12.01000    ;
    13   c3     1   LIG    C4    13    -0.232487     12.01000    ;
    14   c3     1   LIG    C5    14    -0.041892     12.01000    ;
    15   c3     1   LIG    C6    15    -0.232487     12.01000    ;
    16   c3     1   LIG    C7    16    -0.041892     12.01000    ;
    17   c3     1   LIG    C8    17    -0.232487     12.01000    ;
    18   c      1   LIG    C9    18     0.822983     12.01000    ;
    19   c3     1   LIG    C10   19    -0.305024     12.01000    ;
    20   c      1   LIG    C11   20     0.822983     12.01000    ;
    21   c3     1   LIG    C12   21    -0.305024     12.01000    ;
    22   c      1   LIG    C13   22     0.822983     12.01000    ;
    23   c3     1   LIG    C14   23    -0.305024     12.01000    ;
    24   c      1   LIG    C15   24     0.822983     12.01000    ;
    25   c3     1   LIG    C16   25    -0.305024     12.01000    ;
    26   o      1   LIG    O5    26    -0.618282     16.00000    ;
    27   o      1   LIG    O6    27    -0.618282     16.00000    ;
    28   o      1   LIG    O7    28    -0.618282     16.00000    ;
    29   o      1   LIG    O8    29    -0.618282     16.00000    ;
    30   h1     1   LIG    H1    30     0.055271      1.00800    ;
    31   h1     1   LIG    H2    31     0.101397      1.00800    ;
    32   h1     1   LIG    H3    32     0.094767      1.00800    ;
    33   h1     1   LIG    H4    33     0.107148      1.00800    ;
    34   h1     1   LIG    H5    34     0.055271      1.00800    ;
    35   h1     1   LIG    H6    35     0.101397      1.00800    ;
    36   h1     1   LIG    H7    36     0.107148      1.00800    ;
    37   h1     1   LIG    H8    37     0.094767      1.00800    ;
    38   h1     1   LIG    H9    38     0.055271      1.00800    ;
    39   h1     1   LIG    H10   39     0.101397      1.00800    ;
    40   h1     1   LIG    H11   40     0.107148      1.00800    ;
    41   h1     1   LIG    H12   41     0.094767      1.00800    ;
    42   h1     1   LIG    H13   42     0.101397      1.00800    ;
    43   h1     1   LIG    H14   43     0.055271      1.00800    ;
    44   h1     1   LIG    H15   44     0.107148      1.00800    ;
    45   h1     1   LIG    H16   45     0.094767      1.00800    ;
    46   h1     1   LIG    H17   46     0.071592      1.00800    ;
    47   h1     1   LIG    H18   47     0.136474      1.00800    ;
    48   h1     1   LIG    H19   48     0.071592      1.00800    ;
    49   h1     1   LIG    H20   49     0.136474      1.00800    ;
    50   h1     1   LIG    H21   50     0.071592      1.00800    ;
    51   h1     1   LIG    H22   51     0.136474      1.00800    ;
    52   h1     1   LIG    H23   52     0.136474      1.00800    ;
    53   h1     1   LIG    H24   53     0.071592      1.00800    ;

[ bonds ]
;   ai     aj funct   r             k
     1      2   1    2.7448e-01    4.2677e+03 ;     GD - N1    
     1      3   1    2.7448e-01    4.2677e+03 ;     GD - N2    
     1      4   1    2.7448e-01    4.2677e+03 ;     GD - N3    
     1      5   1    2.7448e-01    4.2677e+03 ;     GD - N4    
     1      6   1    2.3322e-01    4.5857e+04 ;     GD - O1    
     1      7   1    2.3322e-01    4.5857e+04 ;     GD - O2    
     1      8   1    2.3322e-01    4.5857e+04 ;     GD - O3    
     1      9   1    2.3322e-01    4.5857e+04 ;     GD - O4    
     2     10   1    1.4647e-01    2.7271e+05 ;     N1 - C1    
     2     17   1    1.4647e-01    2.7271e+05 ;     N1 - C8    
     2     19   1    1.4647e-01    2.7271e+05 ;     N1 - C10   
     3     11   1    1.4647e-01    2.7271e+05 ;     N2 - C2    
     3     12   1    1.4647e-01    2.7271e+05 ;     N2 - C3    
     3     21   1    1.4647e-01    2.7271e+05 ;     N2 - C12   
     4     13   1    1.4647e-01    2.7271e+05 ;     N3 - C4    
     4     14   1    1.4647e-01    2.7271e+05 ;     N3 - C5    
     4     23   1    1.4647e-01    2.7271e+05 ;     N3 - C14   
     5     15   1    1.4647e-01    2.7271e+05 ;     N4 - C6    
     5     16   1    1.4647e-01    2.7271e+05 ;     N4 - C7    
     5     25   1    1.4647e-01    2.7271e+05 ;     N4 - C16   
     6     18   1    1.2183e-01    5.3363e+05 ;     O1 - C9    
     7     20   1    1.2183e-01    5.3363e+05 ;     O2 - C11   
     8     22   1    1.2183e-01    5.3363e+05 ;     O3 - C13   
     9     24   1    1.2183e-01    5.3363e+05 ;     O4 - C15   
    10     11   1    1.5375e-01    2.5179e+05 ;     C1 - C2    
    10     30   1    1.0969e-01    2.7665e+05 ;     C1 - H1    
    10     31   1    1.0969e-01    2.7665e+05 ;     C1 - H2    
    11     32   1    1.0969e-01    2.7665e+05 ;     C2 - H3    
    11     33   1    1.0969e-01    2.7665e+05 ;     C2 - H4    
    12     13   1    1.5375e-01    2.5179e+05 ;     C3 - C4    
    12     34   1    1.0969e-01    2.7665e+05 ;     C3 - H5    
    12     35   1    1.0969e-01    2.7665e+05 ;     C3 - H6    
    13     36   1    1.0969e-01    2.7665e+05 ;     C4 - H7    
    13     37   1    1.0969e-01    2.7665e+05 ;     C4 - H8    
    14     15   1    1.5375e-01    2.5179e+05 ;     C5 - C6    
    14     38   1    1.0969e-01    2.7665e+05 ;     C5 - H9    
    14     39   1    1.0969e-01    2.7665e+05 ;     C5 - H10   
    15     40   1    1.0969e-01    2.7665e+05 ;     C6 - H11   
    15     41   1    1.0969e-01    2.7665e+05 ;     C6 - H12   
    16     17   1    1.5375e-01    2.5179e+05 ;     C7 - C8    
    16     42   1    1.0969e-01    2.7665e+05 ;     C7 - H13   
    16     43   1    1.0969e-01    2.7665e+05 ;     C7 - H14   
    17     44   1    1.0969e-01    2.7665e+05 ;     C8 - H15   
    17     45   1    1.0969e-01    2.7665e+05 ;     C8 - H16   
    18     19   1    1.5241e-01    2.6192e+05 ;     C9 - C10   
    18     26   1    1.2183e-01    5.3363e+05 ;     C9 - O5    
    19     46   1    1.0969e-01    2.7665e+05 ;    C10 - H17   
    19     47   1    1.0969e-01    2.7665e+05 ;    C10 - H18   
    20     21   1    1.5241e-01    2.6192e+05 ;    C11 - C12   
    20     27   1    1.2183e-01    5.3363e+05 ;    C11 - O6    
    21     48   1    1.0969e-01    2.7665e+05 ;    C12 - H19   
    21     49   1    1.0969e-01    2.7665e+05 ;    C12 - H20   
    22     23   1    1.5241e-01    2.6192e+05 ;    C13 - C14   
    22     28   1    1.2183e-01    5.3363e+05 ;    C13 - O7    
    23     50   1    1.0969e-01    2.7665e+05 ;    C14 - H21   
    23     51   1    1.0969e-01    2.7665e+05 ;    C14 - H22   
    24     25   1    1.5241e-01    2.6192e+05 ;    C15 - C16   
    24     29   1    1.2183e-01    5.3363e+05 ;    C15 - O8    
    25     52   1    1.0969e-01    2.7665e+05 ;    C16 - H23   
    25     53   1    1.0969e-01    2.7665e+05 ;    C16 - H24   

[ pairs ]
;   ai     aj    funct
     1     26      1 ;     GD - O5    
     1     27      1 ;     GD - O6    
     1     28      1 ;     GD - O7    
     1     29      1 ;     GD - O8    
     1     30      1 ;     GD - H1    
     1     31      1 ;     GD - H2    
     1     32      1 ;     GD - H3    
     1     33      1 ;     GD - H4    
     1     34      1 ;     GD - H5    
     1     35      1 ;     GD - H6    
     1     36      1 ;     GD - H7    
     1     37      1 ;     GD - H8    
     1     38      1 ;     GD - H9    
     1     39      1 ;     GD - H10   
     1     40      1 ;     GD - H11   
     1     41      1 ;     GD - H12   
     1     42      1 ;     GD - H13   
     1     43      1 ;     GD - H14   
     1     44      1 ;     GD - H15   
     1     45      1 ;     GD - H16   
     1     46      1 ;     GD - H17   
     1     47      1 ;     GD - H18   
     1     48      1 ;     GD - H19   
     1     49      1 ;     GD - H20   
     1     50      1 ;     GD - H21   
     1     51      1 ;     GD - H22   
     1     52      1 ;     GD - H23   
     1     53      1 ;     GD - H24   
     2     12      1 ;     N1 - C3    
     2     13      1 ;     N1 - C4    
     2     14      1 ;     N1 - C5    
     2     15      1 ;     N1 - C6    
     2     20      1 ;     N1 - C11   
     2     21      1 ;     N1 - C12   
     2     22      1 ;     N1 - C13   
     2     23      1 ;     N1 - C14   
     2     24      1 ;     N1 - C15   
     2     25      1 ;     N1 - C16   
     2     26      1 ;     N1 - O5    
     2     32      1 ;     N1 - H3    
     2     33      1 ;     N1 - H4    
     2     42      1 ;     N1 - H13   
     2     43      1 ;     N1 - H14   
     3     14      1 ;     N2 - C5    
     3     15      1 ;     N2 - C6    
     3     16      1 ;     N2 - C7    
     3     17      1 ;     N2 - C8    
     3     18      1 ;     N2 - C9    
     3     19      1 ;     N2 - C10   
     3     22      1 ;     N2 - C13   
     3     23      1 ;     N2 - C14   
     3     24      1 ;     N2 - C15   
     3     25      1 ;     N2 - C16   
     3     27      1 ;     N2 - O6    
     3     30      1 ;     N2 - H1    
     3     31      1 ;     N2 - H2    
     3     36      1 ;     N2 - H7    
     3     37      1 ;     N2 - H8    
     4     10      1 ;     N3 - C1    
     4     11      1 ;     N3 - C2    
     4     16      1 ;     N3 - C7    
     4     17      1 ;     N3 - C8    
     4     18      1 ;     N3 - C9    
     4     19      1 ;     N3 - C10   
     4     20      1 ;     N3 - C11   
     4     21      1 ;     N3 - C12   
     4     24      1 ;     N3 - C15   
     4     25      1 ;     N3 - C16   
     4     28      1 ;     N3 - O7    
     4     34      1 ;     N3 - H5    
     4     35      1 ;     N3 - H6    
     4     40      1 ;     N3 - H11   
     4     41      1 ;     N3 - H12   
     5     10      1 ;     N4 - C1    
     5     11      1 ;     N4 - C2    
     5     12      1 ;     N4 - C3    
     5     13      1 ;     N4 - C4    
     5     18      1 ;     N4 - C9    
     5     19      1 ;     N4 - C10   
     5     20      1 ;     N4 - C11   
     5     21      1 ;     N4 - C12   
     5     22      1 ;     N4 - C13   
     5     23      1 ;     N4 - C14   
     5     29      1 ;     N4 - O8    
     5     38      1 ;     N4 - H9    
     5     39      1 ;     N4 - H10   
     5     44      1 ;     N4 - H15   
     5     45      1 ;     N4 - H16   
     6     10      1 ;     O1 - C1    
     6     11      1 ;     O1 - C2    
     6     12      1 ;     O1 - C3    
     6     13      1 ;     O1 - C4    
     6     14      1 ;     O1 - C5    
     6     15      1 ;     O1 - C6    
     6     16      1 ;     O1 - C7    
     6     17      1 ;     O1 - C8    
     6     20      1 ;     O1 - C11   
     6     21      1 ;     O1 - C12   
     6     22      1 ;     O1 - C13   
     6     23      1 ;     O1 - C14   
     6     24      1 ;     O1 - C15   
     6     25      1 ;     O1 - C16   
     6     46      1 ;     O1 - H17   
     6     47      1 ;     O1 - H18   
     7     10      1 ;     O2 - C1    
     7     11      1 ;     O2 - C2    
     7     12      1 ;     O2 - C3    
     7     13      1 ;     O2 - C4    
     7     14      1 ;     O2 - C5    
     7     15      1 ;     O2 - C6    
     7     16      1 ;     O2 - C7    
     7     17      1 ;     O2 - C8    
     7     18      1 ;     O2 - C9    
     7     19      1 ;     O2 - C10   
     7     22      1 ;     O2 - C13   
     7     23      1 ;     O2 - C14   
     7     24      1 ;     O2 - C15   
     7     25      1 ;     O2 - C16   
     7     48      1 ;     O2 - H19   
     7     49      1 ;     O2 - H20   
     8     10      1 ;     O3 - C1    
     8     11      1 ;     O3 - C2    
     8     12      1 ;     O3 - C3    
     8     13      1 ;     O3 - C4    
     8     14      1 ;     O3 - C5    
     8     15      1 ;     O3 - C6    
     8     16      1 ;     O3 - C7    
     8     17      1 ;     O3 - C8    
     8     18      1 ;     O3 - C9    
     8     19      1 ;     O3 - C10   
     8     20      1 ;     O3 - C11   
     8     21      1 ;     O3 - C12   
     8     24      1 ;     O3 - C15   
     8     25      1 ;     O3 - C16   
     8     50      1 ;     O3 - H21   
     8     51      1 ;     O3 - H22   
     9     10      1 ;     O4 - C1    
     9     11      1 ;     O4 - C2    
     9     12      1 ;     O4 - C3    
     9     13      1 ;     O4 - C4    
     9     14      1 ;     O4 - C5    
     9     15      1 ;     O4 - C6    
     9     16      1 ;     O4 - C7    
     9     17      1 ;     O4 - C8    
     9     18      1 ;     O4 - C9    
     9     19      1 ;     O4 - C10   
     9     20      1 ;     O4 - C11   
     9     21      1 ;     O4 - C12   
     9     22      1 ;     O4 - C13   
     9     23      1 ;     O4 - C14   
     9     52      1 ;     O4 - H23   
     9     53      1 ;     O4 - H24   
    10     12      1 ;     C1 - C3    
    10     16      1 ;     C1 - C7    
    10     18      1 ;     C1 - C9    
    10     21      1 ;     C1 - C12   
    10     44      1 ;     C1 - H15   
    10     45      1 ;     C1 - H16   
    10     46      1 ;     C1 - H17   
    10     47      1 ;     C1 - H18   
    11     13      1 ;     C2 - C4    
    11     17      1 ;     C2 - C8    
    11     19      1 ;     C2 - C10   
    11     20      1 ;     C2 - C11   
    11     34      1 ;     C2 - H5    
    11     35      1 ;     C2 - H6    
    11     48      1 ;     C2 - H19   
    11     49      1 ;     C2 - H20   
    12     14      1 ;     C3 - C5    
    12     20      1 ;     C3 - C11   
    12     23      1 ;     C3 - C14   
    12     32      1 ;     C3 - H3    
    12     33      1 ;     C3 - H4    
    12     48      1 ;     C3 - H19   
    12     49      1 ;     C3 - H20   
    13     15      1 ;     C4 - C6    
    13     21      1 ;     C4 - C12   
    13     22      1 ;     C4 - C13   
    13     38      1 ;     C4 - H9    
    13     39      1 ;     C4 - H10   
    13     50      1 ;     C4 - H21   
    13     51      1 ;     C4 - H22   
    14     16      1 ;     C5 - C7    
    14     22      1 ;     C5 - C13   
    14     25      1 ;     C5 - C16   
    14     36      1 ;     C5 - H7    
    14     37      1 ;     C5 - H8    
    14     50      1 ;     C5 - H21   
    14     51      1 ;     C5 - H22   
    15     17      1 ;     C6 - C8    
    15     23      1 ;     C6 - C14   
    15     24      1 ;     C6 - C15   
    15     42      1 ;     C6 - H13   
    15     43      1 ;     C6 - H14   
    15     52      1 ;     C6 - H23   
    15     53      1 ;     C6 - H24   
    16     19      1 ;     C7 - C10   
    16     24      1 ;     C7 - C15   
    16     40      1 ;     C7 - H11   
    16     41      1 ;     C7 - H12   
    16     52      1 ;     C7 - H23   
    16     53      1 ;     C7 - H24   
    17     18      1 ;     C8 - C9    
    17     25      1 ;     C8 - C16   
    17     30      1 ;     C8 - H1    
    17     31      1 ;     C8 - H2    
    17     46      1 ;     C8 - H17   
    17     47      1 ;     C8 - H18   
    19     30      1 ;    C10 - H1    
    19     31      1 ;    C10 - H2    
    19     44      1 ;    C10 - H15   
    19     45      1 ;    C10 - H16   
    21     32      1 ;    C12 - H3    
    21     33      1 ;    C12 - H4    
    21     34      1 ;    C12 - H5    
    21     35      1 ;    C12 - H6    
    23     36      1 ;    C14 - H7    
    23     37      1 ;    C14 - H8    
    23     38      1 ;    C14 - H9    
    23     39      1 ;    C14 - H10   
    25     40      1 ;    C16 - H11   
    25     41      1 ;    C16 - H12   
    25     42      1 ;    C16 - H13   
    25     43      1 ;    C16 - H14   
    26     46      1 ;     O5 - H17   
    26     47      1 ;     O5 - H18   
    27     48      1 ;     O6 - H19   
    27     49      1 ;     O6 - H20   
    28     50      1 ;     O7 - H21   
    28     51      1 ;     O7 - H22   
    29     52      1 ;     O8 - H23   
    29     53      1 ;     O8 - H24   
    30     32      1 ;     H1 - H3    
    30     33      1 ;     H1 - H4    
    31     32      1 ;     H2 - H3    
    31     33      1 ;     H2 - H4    
    34     36      1 ;     H5 - H7    
    34     37      1 ;     H5 - H8    
    35     36      1 ;     H6 - H7    
    35     37      1 ;     H6 - H8    
    38     40      1 ;     H9 - H11   
    38     41      1 ;     H9 - H12   
    39     40      1 ;    H10 - H11   
    39     41      1 ;    H10 - H12   
    42     44      1 ;    H13 - H15   
    42     45      1 ;    H13 - H16   
    43     44      1 ;    H14 - H15   
    43     45      1 ;    H14 - H16   

[ angles ]
;   ai     aj     ak    funct   theta         cth
     1      2     10      1    1.0797e+02    7.5220e+02 ;     GD - N1     - C1    
     1      2     17      1    1.0797e+02    7.5220e+02 ;     GD - N1     - C8    
     1      2     19      1    1.0797e+02    7.5220e+02 ;     GD - N1     - C10   
     1      3     11      1    1.0797e+02    7.5220e+02 ;     GD - N2     - C2    
     1      3     12      1    1.0797e+02    7.5220e+02 ;     GD - N2     - C3    
     1      3     21      1    1.0797e+02    7.5220e+02 ;     GD - N2     - C12   
     1      4     13      1    1.0797e+02    7.5220e+02 ;     GD - N3     - C4    
     1      4     14      1    1.0797e+02    7.5220e+02 ;     GD - N3     - C5    
     1      4     23      1    1.0797e+02    7.5220e+02 ;     GD - N3     - C14   
     1      5     15      1    1.0797e+02    7.5220e+02 ;     GD - N4     - C6    
     1      5     16      1    1.0797e+02    7.5220e+02 ;     GD - N4     - C7    
     1      5     25      1    1.0797e+02    7.5220e+02 ;     GD - N4     - C16   
     1      6     18      1    1.2685e+02    4.6175e+02 ;     GD - O1     - C9    
     1      7     20      1    1.2685e+02    4.6175e+02 ;     GD - O2     - C11   
     1      8     22      1    1.2685e+02    4.6175e+02 ;     GD - O3     - C13   
     1      9     24      1    1.2685e+02    4.6175e+02 ;     GD - O4     - C15   
     2      1      3      1    6.6830e+01    3.4861e+02 ;     N1 - GD     - N2    
     2      1      4      1    1.0230e+02    2.0058e+02 ;     N1 - GD     - N3    
     2      1      5      1    6.6830e+01    3.4861e+02 ;     N1 - GD     - N4    
     2      1      6      1    6.7120e+01    5.3513e+02 ;     N1 - GD     - O1    
     2      1      7      1    7.4360e+01    2.8962e+02 ;     N1 - GD     - O2    
     2      1      8      1    1.4056e+02    3.1313e+02 ;     N1 - GD     - O3    
     2      1      9      1    1.3078e+02    4.9857e+02 ;     N1 - GD     - O4    
     2     10     11      1    1.1104e+02    5.5229e+02 ;     N1 - C1     - C2    
     2     10     30      1    1.0988e+02    4.1422e+02 ;     N1 - C1     - H1    
     2     10     31      1    1.0988e+02    4.1422e+02 ;     N1 - C1     - H2    
     2     17     16      1    1.1104e+02    5.5229e+02 ;     N1 - C8     - C7    
     2     17     44      1    1.0988e+02    4.1422e+02 ;     N1 - C8     - H15   
     2     17     45      1    1.0988e+02    4.1422e+02 ;     N1 - C8     - H16   
     2     19     18      1    1.1114e+02    5.5480e+02 ;     N1 - C10    - C9    
     2     19     46      1    1.0988e+02    4.1422e+02 ;     N1 - C10    - H17   
     2     19     47      1    1.0988e+02    4.1422e+02 ;     N1 - C10    - H18   
     3      1      4      1    6.6830e+01    3.4861e+02 ;     N2 - GD     - N3    
     3      1      5      1    1.0230e+02    2.0058e+02 ;     N2 - GD     - N4    
     3      1      6      1    1.3078e+02    4.9857e+02 ;     N2 - GD     - O1    
     3      1      7      1    6.7120e+01    5.3513e+02 ;     N2 - GD     - O2    
     3      1      8      1    7.4360e+01    2.8962e+02 ;     N2 - GD     - O3    
     3      1      9      1    1.4056e+02    3.1313e+02 ;     N2 - GD     - O4    
     3     11     10      1    1.1104e+02    5.5229e+02 ;     N2 - C2     - C1    
     3     11     32      1    1.0988e+02    4.1422e+02 ;     N2 - C2     - H3    
     3     11     33      1    1.0988e+02    4.1422e+02 ;     N2 - C2     - H4    
     3     12     13      1    1.1104e+02    5.5229e+02 ;     N2 - C3     - C4    
     3     12     34      1    1.0988e+02    4.1422e+02 ;     N2 - C3     - H5    
     3     12     35      1    1.0988e+02    4.1422e+02 ;     N2 - C3     - H6    
     3     21     20      1    1.1114e+02    5.5480e+02 ;     N2 - C12    - C11   
     3     21     48      1    1.0988e+02    4.1422e+02 ;     N2 - C12    - H19   
     3     21     49      1    1.0988e+02    4.1422e+02 ;     N2 - C12    - H20   
     4      1      5      1    6.6830e+01    3.4861e+02 ;     N3 - GD     - N4    
     4      1      6      1    1.4056e+02    3.1313e+02 ;     N3 - GD     - O1    
     4      1      7      1    1.3078e+02    4.9857e+02 ;     N3 - GD     - O2    
     4      1      8      1    6.7120e+01    5.3513e+02 ;     N3 - GD     - O3    
     4      1      9      1    7.4360e+01    2.8962e+02 ;     N3 - GD     - O4    
     4     13     12      1    1.1104e+02    5.5229e+02 ;     N3 - C4     - C3    
     4     13     36      1    1.0988e+02    4.1422e+02 ;     N3 - C4     - H7    
     4     13     37      1    1.0988e+02    4.1422e+02 ;     N3 - C4     - H8    
     4     14     15      1    1.1104e+02    5.5229e+02 ;     N3 - C5     - C6    
     4     14     38      1    1.0988e+02    4.1422e+02 ;     N3 - C5     - H9    
     4     14     39      1    1.0988e+02    4.1422e+02 ;     N3 - C5     - H10   
     4     23     22      1    1.1114e+02    5.5480e+02 ;     N3 - C14    - C13   
     4     23     50      1    1.0988e+02    4.1422e+02 ;     N3 - C14    - H21   
     4     23     51      1    1.0988e+02    4.1422e+02 ;     N3 - C14    - H22   
     5      1      6      1    7.4360e+01    2.8962e+02 ;     N4 - GD     - O1    
     5      1      7      1    1.4056e+02    3.1313e+02 ;     N4 - GD     - O2    
     5      1      8      1    1.3078e+02    4.9857e+02 ;     N4 - GD     - O3    
     5      1      9      1    6.7120e+01    5.3513e+02 ;     N4 - GD     - O4    
     5     15     14      1    1.1104e+02    5.5229e+02 ;     N4 - C6     - C5    
     5     15     40      1    1.0988e+02    4.1422e+02 ;     N4 - C6     - H11   
     5     15     41      1    1.0988e+02    4.1422e+02 ;     N4 - C6     - H12   
     5     16     17      1    1.1104e+02    5.5229e+02 ;     N4 - C7     - C8    
     5     16     42      1    1.0988e+02    4.1422e+02 ;     N4 - C7     - H13   
     5     16     43      1    1.0988e+02    4.1422e+02 ;     N4 - C7     - H14   
     5     25     24      1    1.1114e+02    5.5480e+02 ;     N4 - C16    - C15   
     5     25     52      1    1.0988e+02    4.1422e+02 ;     N4 - C16    - H23   
     5     25     53      1    1.0988e+02    4.1422e+02 ;     N4 - C16    - H24   
     6      1      7      1    8.4640e+01    4.6543e+02 ;     O1 - GD     - O2    
     6      1      8      1    1.4440e+02    6.4283e+02 ;     O1 - GD     - O3    
     6      1      9      1    8.4640e+01    4.6543e+02 ;     O1 - GD     - O4    
     6     18     19      1    1.2320e+02    5.6400e+02 ;     O1 - C9     - C10   
     6     18     26      1    1.3025e+02    6.5187e+02 ;     O1 - C9     - O5    
     7      1      8      1    8.4640e+01    4.6543e+02 ;     O2 - GD     - O3    
     7      1      9      1    1.4440e+02    6.4283e+02 ;     O2 - GD     - O4    
     7     20     21      1    1.2320e+02    5.6400e+02 ;     O2 - C11    - C12   
     7     20     27      1    1.3025e+02    6.5187e+02 ;     O2 - C11    - O6    
     8      1      9      1    8.4640e+01    4.6543e+02 ;     O3 - GD     - O4    
     8     22     23      1    1.2320e+02    5.6400e+02 ;     O3 - C13    - C14   
     8     22     28      1    1.3025e+02    6.5187e+02 ;     O3 - C13    - O7    
     9     24     25      1    1.2320e+02    5.6400e+02 ;     O4 - C15    - C16   
     9     24     29      1    1.3025e+02    6.5187e+02 ;     O4 - C15    - O8    
    10      2     17      1    1.1235e+02    5.3388e+02 ;     C1 - N1     - C8    
    10      2     19      1    1.1235e+02    5.3388e+02 ;     C1 - N1     - C10   
    10     11     32      1    1.0956e+02    3.8828e+02 ;     C1 - C2     - H3    
    10     11     33      1    1.0956e+02    3.8828e+02 ;     C1 - C2     - H4    
    11      3     12      1    1.1235e+02    5.3388e+02 ;     C2 - N2     - C3    
    11      3     21      1    1.1235e+02    5.3388e+02 ;     C2 - N2     - C12   
    11     10     30      1    1.0956e+02    3.8828e+02 ;     C2 - C1     - H1    
    11     10     31      1    1.0956e+02    3.8828e+02 ;     C2 - C1     - H2    
    12      3     21      1    1.1235e+02    5.3388e+02 ;     C3 - N2     - C12   
    12     13     36      1    1.0956e+02    3.8828e+02 ;     C3 - C4     - H7    
    12     13     37      1    1.0956e+02    3.8828e+02 ;     C3 - C4     - H8    
    13      4     14      1    1.1235e+02    5.3388e+02 ;     C4 - N3     - C5    
    13      4     23      1    1.1235e+02    5.3388e+02 ;     C4 - N3     - C14   
    13     12     34      1    1.0956e+02    3.8828e+02 ;     C4 - C3     - H5    
    13     12     35      1    1.0956e+02    3.8828e+02 ;     C4 - C3     - H6    
    14      4     23      1    1.1235e+02    5.3388e+02 ;     C5 - N3     - C14   
    14     15     40      1    1.0956e+02    3.8828e+02 ;     C5 - C6     - H11   
    14     15     41      1    1.0956e+02    3.8828e+02 ;     C5 - C6     - H12   
    15      5     16      1    1.1235e+02    5.3388e+02 ;     C6 - N4     - C7    
    15      5     25      1    1.1235e+02    5.3388e+02 ;     C6 - N4     - C16   
    15     14     38      1    1.0956e+02    3.8828e+02 ;     C6 - C5     - H9    
    15     14     39      1    1.0956e+02    3.8828e+02 ;     C6 - C5     - H10   
    16      5     25      1    1.1235e+02    5.3388e+02 ;     C7 - N4     - C16   
    16     17     44      1    1.0956e+02    3.8828e+02 ;     C7 - C8     - H15   
    16     17     45      1    1.0956e+02    3.8828e+02 ;     C7 - C8     - H16   
    17      2     19      1    1.1235e+02    5.3388e+02 ;     C8 - N1     - C10   
    17     16     42      1    1.0956e+02    3.8828e+02 ;     C8 - C7     - H13   
    17     16     43      1    1.0956e+02    3.8828e+02 ;     C8 - C7     - H14   
    18     19     46      1    1.0822e+02    3.9330e+02 ;     C9 - C10    - H17   
    18     19     47      1    1.0822e+02    3.9330e+02 ;     C9 - C10    - H18   
    19     18     26      1    1.2320e+02    5.6400e+02 ;    C10 - C9     - O5    
    20     21     48      1    1.0822e+02    3.9330e+02 ;    C11 - C12    - H19   
    20     21     49      1    1.0822e+02    3.9330e+02 ;    C11 - C12    - H20   
    21     20     27      1    1.2320e+02    5.6400e+02 ;    C12 - C11    - O6    
    22     23     50      1    1.0822e+02    3.9330e+02 ;    C13 - C14    - H21   
    22     23     51      1    1.0822e+02    3.9330e+02 ;    C13 - C14    - H22   
    23     22     28      1    1.2320e+02    5.6400e+02 ;    C14 - C13    - O7    
    24     25     52      1    1.0822e+02    3.9330e+02 ;    C15 - C16    - H23   
    24     25     53      1    1.0822e+02    3.9330e+02 ;    C15 - C16    - H24   
    25     24     29      1    1.2320e+02    5.6400e+02 ;    C16 - C15    - O8    
    30     10     31      1    1.0846e+02    3.2803e+02 ;     H1 - C1     - H2    
    32     11     33      1    1.0846e+02    3.2803e+02 ;     H3 - C2     - H4    
    34     12     35      1    1.0846e+02    3.2803e+02 ;     H5 - C3     - H6    
    36     13     37      1    1.0846e+02    3.2803e+02 ;     H7 - C4     - H8    
    38     14     39      1    1.0846e+02    3.2803e+02 ;     H9 - C5     - H10   
    40     15     41      1    1.0846e+02    3.2803e+02 ;    H11 - C6     - H12   
    42     16     43      1    1.0846e+02    3.2803e+02 ;    H13 - C7     - H14   
    44     17     45      1    1.0846e+02    3.2803e+02 ;    H15 - C8     - H16   
    46     19     47      1    1.0846e+02    3.2803e+02 ;    H17 - C10    - H18   
    48     21     49      1    1.0846e+02    3.2803e+02 ;    H19 - C12    - H20   
    50     23     51      1    1.0846e+02    3.2803e+02 ;    H21 - C14    - H22   
    52     25     53      1    1.0846e+02    3.2803e+02 ;    H23 - C16    - H24   

[ dihedrals ] ; propers
; for gromacs 4.5 or higher, using funct 9
;    i      j      k      l   func   phase     kd      pn
     1      2     10     11      9     0.00   0.00000   0 ;     GD-    N1-    C1-    C2
     1      2     10     30      9     0.00   0.00000   0 ;     GD-    N1-    C1-    H1
     1      2     10     31      9     0.00   0.00000   0 ;     GD-    N1-    C1-    H2
     1      2     17     16      9     0.00   0.00000   0 ;     GD-    N1-    C8-    C7
     1      2     17     44      9     0.00   0.00000   0 ;     GD-    N1-    C8-   H15
     1      2     17     45      9     0.00   0.00000   0 ;     GD-    N1-    C8-   H16
     1      2     19     18      9     0.00   0.00000   0 ;     GD-    N1-   C10-    C9
     1      2     19     46      9     0.00   0.00000   0 ;     GD-    N1-   C10-   H17
     1      2     19     47      9     0.00   0.00000   0 ;     GD-    N1-   C10-   H18
     1      3     11     10      9     0.00   0.00000   0 ;     GD-    N2-    C2-    C1
     1      3     11     32      9     0.00   0.00000   0 ;     GD-    N2-    C2-    H3
     1      3     11     33      9     0.00   0.00000   0 ;     GD-    N2-    C2-    H4
     1      3     12     13      9     0.00   0.00000   0 ;     GD-    N2-    C3-    C4
     1      3     12     34      9     0.00   0.00000   0 ;     GD-    N2-    C3-    H5
     1      3     12     35      9     0.00   0.00000   0 ;     GD-    N2-    C3-    H6
     1      3     21     20      9     0.00   0.00000   0 ;     GD-    N2-   C12-   C11
     1      3     21     48      9     0.00   0.00000   0 ;     GD-    N2-   C12-   H19
     1      3     21     49      9     0.00   0.00000   0 ;     GD-    N2-   C12-   H20
     1      4     13     12      9     0.00   0.00000   0 ;     GD-    N3-    C4-    C3
     1      4     13     36      9     0.00   0.00000   0 ;     GD-    N3-    C4-    H7
     1      4     13     37      9     0.00   0.00000   0 ;     GD-    N3-    C4-    H8
     1      4     14     15      9     0.00   0.00000   0 ;     GD-    N3-    C5-    C6
     1      4     14     38      9     0.00   0.00000   0 ;     GD-    N3-    C5-    H9
     1      4     14     39      9     0.00   0.00000   0 ;     GD-    N3-    C5-   H10
     1      4     23     22      9     0.00   0.00000   0 ;     GD-    N3-   C14-   C13
     1      4     23     50      9     0.00   0.00000   0 ;     GD-    N3-   C14-   H21
     1      4     23     51      9     0.00   0.00000   0 ;     GD-    N3-   C14-   H22
     1      5     15     14      9     0.00   0.00000   0 ;     GD-    N4-    C6-    C5
     1      5     15     40      9     0.00   0.00000   0 ;     GD-    N4-    C6-   H11
     1      5     15     41      9     0.00   0.00000   0 ;     GD-    N4-    C6-   H12
     1      5     16     17      9     0.00   0.00000   0 ;     GD-    N4-    C7-    C8
     1      5     16     42      9     0.00   0.00000   0 ;     GD-    N4-    C7-   H13
     1      5     16     43      9     0.00   0.00000   0 ;     GD-    N4-    C7-   H14
     1      5     25     24      9     0.00   0.00000   0 ;     GD-    N4-   C16-   C15
     1      5     25     52      9     0.00   0.00000   0 ;     GD-    N4-   C16-   H23
     1      5     25     53      9     0.00   0.00000   0 ;     GD-    N4-   C16-   H24
     1      6     18     19      9     0.00   0.00000   0 ;     GD-    O1-    C9-   C10
     1      6     18     26      9     0.00   0.00000   0 ;     GD-    O1-    C9-    O5
     1      7     20     21      9     0.00   0.00000   0 ;     GD-    O2-   C11-   C12
     1      7     20     27      9     0.00   0.00000   0 ;     GD-    O2-   C11-    O6
     1      8     22     23      9     0.00   0.00000   0 ;     GD-    O3-   C13-   C14
     1      8     22     28      9     0.00   0.00000   0 ;     GD-    O3-   C13-    O7
     1      9     24     25      9     0.00   0.00000   0 ;     GD-    O4-   C15-   C16
     1      9     24     29      9     0.00   0.00000   0 ;     GD-    O4-   C15-    O8
     2      1      3     11      9     0.00   0.00000   0 ;     N1-    GD-    N2-    C2
     2      1      3     12      9     0.00   0.00000   0 ;     N1-    GD-    N2-    C3
     2      1      3     21      9     0.00   0.00000   0 ;     N1-    GD-    N2-   C12
     2      1      4     13      9     0.00   0.00000   0 ;     N1-    GD-    N3-    C4
     2      1      4     14      9     0.00   0.00000   0 ;     N1-    GD-    N3-    C5
     2      1      4     23      9     0.00   0.00000   0 ;     N1-    GD-    N3-   C14
     2      1      5     15      9     0.00   0.00000   0 ;     N1-    GD-    N4-    C6
     2      1      5     16      9     0.00   0.00000   0 ;     N1-    GD-    N4-    C7
     2      1      5     25      9     0.00   0.00000   0 ;     N1-    GD-    N4-   C16
     2      1      6     18      9     0.00   0.00000   0 ;     N1-    GD-    O1-    C9
     2      1      7     20      9     0.00   0.00000   0 ;     N1-    GD-    O2-   C11
     2      1      8     22      9     0.00   0.00000   0 ;     N1-    GD-    O3-   C13
     2      1      9     24      9     0.00   0.00000   0 ;     N1-    GD-    O4-   C15
     2     10     11      3      9     0.00   0.65084   3 ;     N1-    C1-    C2-    N2
     2     10     11     32      9     0.00   0.65084   3 ;     N1-    C1-    C2-    H3
     2     10     11     33      9     0.00   0.65084   3 ;     N1-    C1-    C2-    H4
     2     17     16      5      9     0.00   0.65084   3 ;     N1-    C8-    C7-    N4
     2     17     16     42      9     0.00   0.65084   3 ;     N1-    C8-    C7-   H13
     2     17     16     43      9     0.00   0.65084   3 ;     N1-    C8-    C7-   H14
     2     19     18      6      9   180.00   0.00000   2 ;     N1-   C10-    C9-    O1
     2     19     18     26      9   180.00   0.00000   2 ;     N1-   C10-    C9-    O5
     3      1      2     10      9     0.00   0.00000   0 ;     N2-    GD-    N1-    C1
     3      1      2     17      9     0.00   0.00000   0 ;     N2-    GD-    N1-    C8
     3      1      2     19      9     0.00   0.00000   0 ;     N2-    GD-    N1-   C10
     3      1      4     13      9     0.00   0.00000   0 ;     N2-    GD-    N3-    C4
     3      1      4     14      9     0.00   0.00000   0 ;     N2-    GD-    N3-    C5
     3      1      4     23      9     0.00   0.00000   0 ;     N2-    GD-    N3-   C14
     3      1      5     15      9     0.00   0.00000   0 ;     N2-    GD-    N4-    C6
     3      1      5     16      9     0.00   0.00000   0 ;     N2-    GD-    N4-    C7
     3      1      5     25      9     0.00   0.00000   0 ;     N2-    GD-    N4-   C16
     3      1      6     18      9     0.00   0.00000   0 ;     N2-    GD-    O1-    C9
     3      1      7     20      9     0.00   0.00000   0 ;     N2-    GD-    O2-   C11
     3      1      8     22      9     0.00   0.00000   0 ;     N2-    GD-    O3-   C13
     3      1      9     24      9     0.00   0.00000   0 ;     N2-    GD-    O4-   C15
     3     11     10     30      9     0.00   0.65084   3 ;     N2-    C2-    C1-    H1
     3     11     10     31      9     0.00   0.65084   3 ;     N2-    C2-    C1-    H2
     3     12     13      4      9     0.00   0.65084   3 ;     N2-    C3-    C4-    N3
     3     12     13     36      9     0.00   0.65084   3 ;     N2-    C3-    C4-    H7
     3     12     13     37      9     0.00   0.65084   3 ;     N2-    C3-    C4-    H8
     3     21     20      7      9   180.00   0.00000   2 ;     N2-   C12-   C11-    O2
     3     21     20     27      9   180.00   0.00000   2 ;     N2-   C12-   C11-    O6
     4      1      2     10      9     0.00   0.00000   0 ;     N3-    GD-    N1-    C1
     4      1      2     17      9     0.00   0.00000   0 ;     N3-    GD-    N1-    C8
     4      1      2     19      9     0.00   0.00000   0 ;     N3-    GD-    N1-   C10
     4      1      3     11      9     0.00   0.00000   0 ;     N3-    GD-    N2-    C2
     4      1      3     12      9     0.00   0.00000   0 ;     N3-    GD-    N2-    C3
     4      1      3     21      9     0.00   0.00000   0 ;     N3-    GD-    N2-   C12
     4      1      5     15      9     0.00   0.00000   0 ;     N3-    GD-    N4-    C6
     4      1      5     16      9     0.00   0.00000   0 ;     N3-    GD-    N4-    C7
     4      1      5     25      9     0.00   0.00000   0 ;     N3-    GD-    N4-   C16
     4      1      6     18      9     0.00   0.00000   0 ;     N3-    GD-    O1-    C9
     4      1      7     20      9     0.00   0.00000   0 ;     N3-    GD-    O2-   C11
     4      1      8     22      9     0.00   0.00000   0 ;     N3-    GD-    O3-   C13
     4      1      9     24      9     0.00   0.00000   0 ;     N3-    GD-    O4-   C15
     4     13     12     34      9     0.00   0.65084   3 ;     N3-    C4-    C3-    H5
     4     13     12     35      9     0.00   0.65084   3 ;     N3-    C4-    C3-    H6
     4     14     15      5      9     0.00   0.65084   3 ;     N3-    C5-    C6-    N4
     4     14     15     40      9     0.00   0.65084   3 ;     N3-    C5-    C6-   H11
     4     14     15     41      9     0.00   0.65084   3 ;     N3-    C5-    C6-   H12
     4     23     22      8      9   180.00   0.00000   2 ;     N3-   C14-   C13-    O3
     4     23     22     28      9   180.00   0.00000   2 ;     N3-   C14-   C13-    O7
     5      1      2     10      9     0.00   0.00000   0 ;     N4-    GD-    N1-    C1
     5      1      2     17      9     0.00   0.00000   0 ;     N4-    GD-    N1-    C8
     5      1      2     19      9     0.00   0.00000   0 ;     N4-    GD-    N1-   C10
     5      1      3     11      9     0.00   0.00000   0 ;     N4-    GD-    N2-    C2
     5      1      3     12      9     0.00   0.00000   0 ;     N4-    GD-    N2-    C3
     5      1      3     21      9     0.00   0.00000   0 ;     N4-    GD-    N2-   C12
     5      1      4     13      9     0.00   0.00000   0 ;     N4-    GD-    N3-    C4
     5      1      4     14      9     0.00   0.00000   0 ;     N4-    GD-    N3-    C5
     5      1      4     23      9     0.00   0.00000   0 ;     N4-    GD-    N3-   C14
     5      1      6     18      9     0.00   0.00000   0 ;     N4-    GD-    O1-    C9
     5      1      7     20      9     0.00   0.00000   0 ;     N4-    GD-    O2-   C11
     5      1      8     22      9     0.00   0.00000   0 ;     N4-    GD-    O3-   C13
     5      1      9     24      9     0.00   0.00000   0 ;     N4-    GD-    O4-   C15
     5     15     14     38      9     0.00   0.65084   3 ;     N4-    C6-    C5-    H9
     5     15     14     39      9     0.00   0.65084   3 ;     N4-    C6-    C5-   H10
     5     16     17     44      9     0.00   0.65084   3 ;     N4-    C7-    C8-   H15
     5     16     17     45      9     0.00   0.65084   3 ;     N4-    C7-    C8-   H16
     5     25     24      9      9   180.00   0.00000   2 ;     N4-   C16-   C15-    O4
     5     25     24     29      9   180.00   0.00000   2 ;     N4-   C16-   C15-    O8
     6      1      2     10      9     0.00   0.00000   0 ;     O1-    GD-    N1-    C1
     6      1      2     17      9     0.00   0.00000   0 ;     O1-    GD-    N1-    C8
     6      1      2     19      9     0.00   0.00000   0 ;     O1-    GD-    N1-   C10
     6      1      3     11      9     0.00   0.00000   0 ;     O1-    GD-    N2-    C2
     6      1      3     12      9     0.00   0.00000   0 ;     O1-    GD-    N2-    C3
     6      1      3     21      9     0.00   0.00000   0 ;     O1-    GD-    N2-   C12
     6      1      4     13      9     0.00   0.00000   0 ;     O1-    GD-    N3-    C4
     6      1      4     14      9     0.00   0.00000   0 ;     O1-    GD-    N3-    C5
     6      1      4     23      9     0.00   0.00000   0 ;     O1-    GD-    N3-   C14
     6      1      5     15      9     0.00   0.00000   0 ;     O1-    GD-    N4-    C6
     6      1      5     16      9     0.00   0.00000   0 ;     O1-    GD-    N4-    C7
     6      1      5     25      9     0.00   0.00000   0 ;     O1-    GD-    N4-   C16
     6      1      7     20      9     0.00   0.00000   0 ;     O1-    GD-    O2-   C11
     6      1      8     22      9     0.00   0.00000   0 ;     O1-    GD-    O3-   C13
     6      1      9     24      9     0.00   0.00000   0 ;     O1-    GD-    O4-   C15
     6     18     19     46      9     0.00   0.00000   0 ;     O1-    C9-   C10-   H17
     6     18     19     46      9     0.00   3.34720   1 ;     O1-    C9-   C10-   H17
     6     18     19     46      9   180.00   0.33472   3 ;     O1-    C9-   C10-   H17
     6     18     19     47      9     0.00   0.00000   0 ;     O1-    C9-   C10-   H18
     6     18     19     47      9     0.00   3.34720   1 ;     O1-    C9-   C10-   H18
     6     18     19     47      9   180.00   0.33472   3 ;     O1-    C9-   C10-   H18
     7      1      2     10      9     0.00   0.00000   0 ;     O2-    GD-    N1-    C1
     7      1      2     17      9     0.00   0.00000   0 ;     O2-    GD-    N1-    C8
     7      1      2     19      9     0.00   0.00000   0 ;     O2-    GD-    N1-   C10
     7      1      3     11      9     0.00   0.00000   0 ;     O2-    GD-    N2-    C2
     7      1      3     12      9     0.00   0.00000   0 ;     O2-    GD-    N2-    C3
     7      1      3     21      9     0.00   0.00000   0 ;     O2-    GD-    N2-   C12
     7      1      4     13      9     0.00   0.00000   0 ;     O2-    GD-    N3-    C4
     7      1      4     14      9     0.00   0.00000   0 ;     O2-    GD-    N3-    C5
     7      1      4     23      9     0.00   0.00000   0 ;     O2-    GD-    N3-   C14
     7      1      5     15      9     0.00   0.00000   0 ;     O2-    GD-    N4-    C6
     7      1      5     16      9     0.00   0.00000   0 ;     O2-    GD-    N4-    C7
     7      1      5     25      9     0.00   0.00000   0 ;     O2-    GD-    N4-   C16
     7      1      6     18      9     0.00   0.00000   0 ;     O2-    GD-    O1-    C9
     7      1      8     22      9     0.00   0.00000   0 ;     O2-    GD-    O3-   C13
     7      1      9     24      9     0.00   0.00000   0 ;     O2-    GD-    O4-   C15
     7     20     21     48      9     0.00   0.00000   0 ;     O2-   C11-   C12-   H19
     7     20     21     48      9     0.00   3.34720   1 ;     O2-   C11-   C12-   H19
     7     20     21     48      9   180.00   0.33472   3 ;     O2-   C11-   C12-   H19
     7     20     21     49      9     0.00   0.00000   0 ;     O2-   C11-   C12-   H20
     7     20     21     49      9     0.00   3.34720   1 ;     O2-   C11-   C12-   H20
     7     20     21     49      9   180.00   0.33472   3 ;     O2-   C11-   C12-   H20
     8      1      2     10      9     0.00   0.00000   0 ;     O3-    GD-    N1-    C1
     8      1      2     17      9     0.00   0.00000   0 ;     O3-    GD-    N1-    C8
     8      1      2     19      9     0.00   0.00000   0 ;     O3-    GD-    N1-   C10
     8      1      3     11      9     0.00   0.00000   0 ;     O3-    GD-    N2-    C2
     8      1      3     12      9     0.00   0.00000   0 ;     O3-    GD-    N2-    C3
     8      1      3     21      9     0.00   0.00000   0 ;     O3-    GD-    N2-   C12
     8      1      4     13      9     0.00   0.00000   0 ;     O3-    GD-    N3-    C4
     8      1      4     14      9     0.00   0.00000   0 ;     O3-    GD-    N3-    C5
     8      1      4     23      9     0.00   0.00000   0 ;     O3-    GD-    N3-   C14
     8      1      5     15      9     0.00   0.00000   0 ;     O3-    GD-    N4-    C6
     8      1      5     16      9     0.00   0.00000   0 ;     O3-    GD-    N4-    C7
     8      1      5     25      9     0.00   0.00000   0 ;     O3-    GD-    N4-   C16
     8      1      6     18      9     0.00   0.00000   0 ;     O3-    GD-    O1-    C9
     8      1      7     20      9     0.00   0.00000   0 ;     O3-    GD-    O2-   C11
     8      1      9     24      9     0.00   0.00000   0 ;     O3-    GD-    O4-   C15
     8     22     23     50      9     0.00   0.00000   0 ;     O3-   C13-   C14-   H21
     8     22     23     50      9     0.00   3.34720   1 ;     O3-   C13-   C14-   H21
     8     22     23     50      9   180.00   0.33472   3 ;     O3-   C13-   C14-   H21
     8     22     23     51      9     0.00   0.00000   0 ;     O3-   C13-   C14-   H22
     8     22     23     51      9     0.00   3.34720   1 ;     O3-   C13-   C14-   H22
     8     22     23     51      9   180.00   0.33472   3 ;     O3-   C13-   C14-   H22
     9      1      2     10      9     0.00   0.00000   0 ;     O4-    GD-    N1-    C1
     9      1      2     17      9     0.00   0.00000   0 ;     O4-    GD-    N1-    C8
     9      1      2     19      9     0.00   0.00000   0 ;     O4-    GD-    N1-   C10
     9      1      3     11      9     0.00   0.00000   0 ;     O4-    GD-    N2-    C2
     9      1      3     12      9     0.00   0.00000   0 ;     O4-    GD-    N2-    C3
     9      1      3     21      9     0.00   0.00000   0 ;     O4-    GD-    N2-   C12
     9      1      4     13      9     0.00   0.00000   0 ;     O4-    GD-    N3-    C4
     9      1      4     14      9     0.00   0.00000   0 ;     O4-    GD-    N3-    C5
     9      1      4     23      9     0.00   0.00000   0 ;     O4-    GD-    N3-   C14
     9      1      5     15      9     0.00   0.00000   0 ;     O4-    GD-    N4-    C6
     9      1      5     16      9     0.00   0.00000   0 ;     O4-    GD-    N4-    C7
     9      1      5     25      9     0.00   0.00000   0 ;     O4-    GD-    N4-   C16
     9      1      6     18      9     0.00   0.00000   0 ;     O4-    GD-    O1-    C9
     9      1      7     20      9     0.00   0.00000   0 ;     O4-    GD-    O2-   C11
     9      1      8     22      9     0.00   0.00000   0 ;     O4-    GD-    O3-   C13
     9     24     25     52      9     0.00   0.00000   0 ;     O4-   C15-   C16-   H23
     9     24     25     52      9     0.00   3.34720   1 ;     O4-   C15-   C16-   H23
     9     24     25     52      9   180.00   0.33472   3 ;     O4-   C15-   C16-   H23
     9     24     25     53      9     0.00   0.00000   0 ;     O4-   C15-   C16-   H24
     9     24     25     53      9     0.00   3.34720   1 ;     O4-   C15-   C16-   H24
     9     24     25     53      9   180.00   0.33472   3 ;     O4-   C15-   C16-   H24
    10      2     17     16      9     0.00   1.25520   3 ;     C1-    N1-    C8-    C7
    10      2     17     16      9   180.00   2.00832   2 ;     C1-    N1-    C8-    C7
    10      2     17     44      9     0.00   1.25520   3 ;     C1-    N1-    C8-   H15
    10      2     17     45      9     0.00   1.25520   3 ;     C1-    N1-    C8-   H16
    10      2     19     18      9     0.00   1.25520   3 ;     C1-    N1-   C10-    C9
    10      2     19     46      9     0.00   1.25520   3 ;     C1-    N1-   C10-   H17
    10      2     19     47      9     0.00   1.25520   3 ;     C1-    N1-   C10-   H18
    10     11      3     12      9     0.00   1.25520   3 ;     C1-    C2-    N2-    C3
    10     11      3     12      9   180.00   2.00832   2 ;     C1-    C2-    N2-    C3
    10     11      3     21      9     0.00   1.25520   3 ;     C1-    C2-    N2-   C12
    10     11      3     21      9   180.00   2.00832   2 ;     C1-    C2-    N2-   C12
    11      3     12     13      9     0.00   1.25520   3 ;     C2-    N2-    C3-    C4
    11      3     12     13      9   180.00   2.00832   2 ;     C2-    N2-    C3-    C4
    11      3     12     34      9     0.00   1.25520   3 ;     C2-    N2-    C3-    H5
    11      3     12     35      9     0.00   1.25520   3 ;     C2-    N2-    C3-    H6
    11      3     21     20      9     0.00   1.25520   3 ;     C2-    N2-   C12-   C11
    11      3     21     48      9     0.00   1.25520   3 ;     C2-    N2-   C12-   H19
    11      3     21     49      9     0.00   1.25520   3 ;     C2-    N2-   C12-   H20
    11     10      2     17      9     0.00   1.25520   3 ;     C2-    C1-    N1-    C8
    11     10      2     17      9   180.00   2.00832   2 ;     C2-    C1-    N1-    C8
    11     10      2     19      9     0.00   1.25520   3 ;     C2-    C1-    N1-   C10
    11     10      2     19      9   180.00   2.00832   2 ;     C2-    C1-    N1-   C10
    12      3     11     32      9     0.00   1.25520   3 ;     C3-    N2-    C2-    H3
    12      3     11     33      9     0.00   1.25520   3 ;     C3-    N2-    C2-    H4
    12      3     21     20      9     0.00   1.25520   3 ;     C3-    N2-   C12-   C11
    12      3     21     48      9     0.00   1.25520   3 ;     C3-    N2-   C12-   H19
    12      3     21     49      9     0.00   1.25520   3 ;     C3-    N2-   C12-   H20
    12     13      4     14      9     0.00   1.25520   3 ;     C3-    C4-    N3-    C5
    12     13      4     14      9   180.00   2.00832   2 ;     C3-    C4-    N3-    C5
    12     13      4     23      9     0.00   1.25520   3 ;     C3-    C4-    N3-   C14
    12     13      4     23      9   180.00   2.00832   2 ;     C3-    C4-    N3-   C14
    13      4     14     15      9     0.00   1.25520   3 ;     C4-    N3-    C5-    C6
    13      4     14     15      9   180.00   2.00832   2 ;     C4-    N3-    C5-    C6
    13      4     14     38      9     0.00   1.25520   3 ;     C4-    N3-    C5-    H9
    13      4     14     39      9     0.00   1.25520   3 ;     C4-    N3-    C5-   H10
    13      4     23     22      9     0.00   1.25520   3 ;     C4-    N3-   C14-   C13
    13      4     23     50      9     0.00   1.25520   3 ;     C4-    N3-   C14-   H21
    13      4     23     51      9     0.00   1.25520   3 ;     C4-    N3-   C14-   H22
    13     12      3     21      9     0.00   1.25520   3 ;     C4-    C3-    N2-   C12
    13     12      3     21      9   180.00   2.00832   2 ;     C4-    C3-    N2-   C12
    14      4     13     36      9     0.00   1.25520   3 ;     C5-    N3-    C4-    H7
    14      4     13     37      9     0.00   1.25520   3 ;     C5-    N3-    C4-    H8
    14      4     23     22      9     0.00   1.25520   3 ;     C5-    N3-   C14-   C13
    14      4     23     50      9     0.00   1.25520   3 ;     C5-    N3-   C14-   H21
    14      4     23     51      9     0.00   1.25520   3 ;     C5-    N3-   C14-   H22
    14     15      5     16      9     0.00   1.25520   3 ;     C5-    C6-    N4-    C7
    14     15      5     16      9   180.00   2.00832   2 ;     C5-    C6-    N4-    C7
    14     15      5     25      9     0.00   1.25520   3 ;     C5-    C6-    N4-   C16
    14     15      5     25      9   180.00   2.00832   2 ;     C5-    C6-    N4-   C16
    15      5     16     17      9     0.00   1.25520   3 ;     C6-    N4-    C7-    C8
    15      5     16     17      9   180.00   2.00832   2 ;     C6-    N4-    C7-    C8
    15      5     16     42      9     0.00   1.25520   3 ;     C6-    N4-    C7-   H13
    15      5     16     43      9     0.00   1.25520   3 ;     C6-    N4-    C7-   H14
    15      5     25     24      9     0.00   1.25520   3 ;     C6-    N4-   C16-   C15
    15      5     25     52      9     0.00   1.25520   3 ;     C6-    N4-   C16-   H23
    15      5     25     53      9     0.00   1.25520   3 ;     C6-    N4-   C16-   H24
    15     14      4     23      9     0.00   1.25520   3 ;     C6-    C5-    N3-   C14
    15     14      4     23      9   180.00   2.00832   2 ;     C6-    C5-    N3-   C14
    16      5     15     40      9     0.00   1.25520   3 ;     C7-    N4-    C6-   H11
    16      5     15     41      9     0.00   1.25520   3 ;     C7-    N4-    C6-   H12
    16      5     25     24      9     0.00   1.25520   3 ;     C7-    N4-   C16-   C15
    16      5     25     52      9     0.00   1.25520   3 ;     C7-    N4-   C16-   H23
    16      5     25     53      9     0.00   1.25520   3 ;     C7-    N4-   C16-   H24
    16     17      2     19      9     0.00   1.25520   3 ;     C7-    C8-    N1-   C10
    16     17      2     19      9   180.00   2.00832   2 ;     C7-    C8-    N1-   C10
    17      2     10     30      9     0.00   1.25520   3 ;     C8-    N1-    C1-    H1
    17      2     10     31      9     0.00   1.25520   3 ;     C8-    N1-    C1-    H2
    17      2     19     18      9     0.00   1.25520   3 ;     C8-    N1-   C10-    C9
    17      2     19     46      9     0.00   1.25520   3 ;     C8-    N1-   C10-   H17
    17      2     19     47      9     0.00   1.25520   3 ;     C8-    N1-   C10-   H18
    17     16      5     25      9     0.00   1.25520   3 ;     C8-    C7-    N4-   C16
    17     16      5     25      9   180.00   2.00832   2 ;     C8-    C7-    N4-   C16
    19      2     10     30      9     0.00   1.25520   3 ;    C10-    N1-    C1-    H1
    19      2     10     31      9     0.00   1.25520   3 ;    C10-    N1-    C1-    H2
    19      2     17     44      9     0.00   1.25520   3 ;    C10-    N1-    C8-   H15
    19      2     17     45      9     0.00   1.25520   3 ;    C10-    N1-    C8-   H16
    21      3     11     32      9     0.00   1.25520   3 ;    C12-    N2-    C2-    H3
    21      3     11     33      9     0.00   1.25520   3 ;    C12-    N2-    C2-    H4
    21      3     12     34      9     0.00   1.25520   3 ;    C12-    N2-    C3-    H5
    21      3     12     35      9     0.00   1.25520   3 ;    C12-    N2-    C3-    H6
    23      4     13     36      9     0.00   1.25520   3 ;    C14-    N3-    C4-    H7
    23      4     13     37      9     0.00   1.25520   3 ;    C14-    N3-    C4-    H8
    23      4     14     38      9     0.00   1.25520   3 ;    C14-    N3-    C5-    H9
    23      4     14     39      9     0.00   1.25520   3 ;    C14-    N3-    C5-   H10
    25      5     15     40      9     0.00   1.25520   3 ;    C16-    N4-    C6-   H11
    25      5     15     41      9     0.00   1.25520   3 ;    C16-    N4-    C6-   H12
    25      5     16     42      9     0.00   1.25520   3 ;    C16-    N4-    C7-   H13
    25      5     16     43      9     0.00   1.25520   3 ;    C16-    N4-    C7-   H14
    26     18     19     46      9     0.00   0.00000   0 ;     O5-    C9-   C10-   H17
    26     18     19     46      9     0.00   3.34720   1 ;     O5-    C9-   C10-   H17
    26     18     19     46      9   180.00   0.33472   3 ;     O5-    C9-   C10-   H17
    26     18     19     47      9     0.00   0.00000   0 ;     O5-    C9-   C10-   H18
    26     18     19     47      9     0.00   3.34720   1 ;     O5-    C9-   C10-   H18
    26     18     19     47      9   180.00   0.33472   3 ;     O5-    C9-   C10-   H18
    27     20     21     48      9     0.00   0.00000   0 ;     O6-   C11-   C12-   H19
    27     20     21     48      9     0.00   3.34720   1 ;     O6-   C11-   C12-   H19
    27     20     21     48      9   180.00   0.33472   3 ;     O6-   C11-   C12-   H19
    27     20     21     49      9     0.00   0.00000   0 ;     O6-   C11-   C12-   H20
    27     20     21     49      9     0.00   3.34720   1 ;     O6-   C11-   C12-   H20
    27     20     21     49      9   180.00   0.33472   3 ;     O6-   C11-   C12-   H20
    28     22     23     50      9     0.00   0.00000   0 ;     O7-   C13-   C14-   H21
    28     22     23     50      9     0.00   3.34720   1 ;     O7-   C13-   C14-   H21
    28     22     23     50      9   180.00   0.33472   3 ;     O7-   C13-   C14-   H21
    28     22     23     51      9     0.00   0.00000   0 ;     O7-   C13-   C14-   H22
    28     22     23     51      9     0.00   3.34720   1 ;     O7-   C13-   C14-   H22
    28     22     23     51      9   180.00   0.33472   3 ;     O7-   C13-   C14-   H22
    29     24     25     52      9     0.00   0.00000   0 ;     O8-   C15-   C16-   H23
    29     24     25     52      9     0.00   3.34720   1 ;     O8-   C15-   C16-   H23
    29     24     25     52      9   180.00   0.33472   3 ;     O8-   C15-   C16-   H23
    29     24     25     53      9     0.00   0.00000   0 ;     O8-   C15-   C16-   H24
    29     24     25     53      9     0.00   3.34720   1 ;     O8-   C15-   C16-   H24
    29     24     25     53      9   180.00   0.33472   3 ;     O8-   C15-   C16-   H24
    30     10     11     32      9     0.00   0.65084   3 ;     H1-    C1-    C2-    H3
    30     10     11     33      9     0.00   0.65084   3 ;     H1-    C1-    C2-    H4
    31     10     11     32      9     0.00   0.65084   3 ;     H2-    C1-    C2-    H3
    31     10     11     33      9     0.00   0.65084   3 ;     H2-    C1-    C2-    H4
    34     12     13     36      9     0.00   0.65084   3 ;     H5-    C3-    C4-    H7
    34     12     13     37      9     0.00   0.65084   3 ;     H5-    C3-    C4-    H8
    35     12     13     36      9     0.00   0.65084   3 ;     H6-    C3-    C4-    H7
    35     12     13     37      9     0.00   0.65084   3 ;     H6-    C3-    C4-    H8
    38     14     15     40      9     0.00   0.65084   3 ;     H9-    C5-    C6-   H11
    38     14     15     41      9     0.00   0.65084   3 ;     H9-    C5-    C6-   H12
    39     14     15     40      9     0.00   0.65084   3 ;    H10-    C5-    C6-   H11
    39     14     15     41      9     0.00   0.65084   3 ;    H10-    C5-    C6-   H12
    42     16     17     44      9     0.00   0.65084   3 ;    H13-    C7-    C8-   H15
    42     16     17     45      9     0.00   0.65084   3 ;    H13-    C7-    C8-   H16
    43     16     17     44      9     0.00   0.65084   3 ;    H14-    C7-    C8-   H15
    43     16     17     45      9     0.00   0.65084   3 ;    H14-    C7-    C8-   H16

[ dihedrals ] ; impropers
; treated as propers in GROMACS to use correct AMBER analytical function
;    i      j      k      l   func   phase     kd      pn
     6     19     18     26      4   180.00   4.60240   2 ;     O1-   C10-    C9-    O5
     7     21     20     27      4   180.00   4.60240   2 ;     O2-   C12-   C11-    O6
     8     23     22     28      4   180.00   4.60240   2 ;     O3-   C14-   C13-    O7
     9     25     24     29      4   180.00   4.60240   2 ;     O4-   C16-   C15-    O8
