# Supplementary material for: Interaction of MRI Contrast Agent [Gd(DOTA)]− with Lipid Membranes: A Molecular Dynamics Study
Source: Inorg Chem. 2024 May 25;63(24):10897–914. doi: 10.1021/acs.inorgchem.4c00972 (PMC11186012; doi:10.1021/acs.inorgchem.4c00972)
Supplement: Supplementary file 2 — ic4c00972_si_002.zip [file ic4c00972_si_002.zip › simulation_files/mdrun.mdp]

integrator               = md                     
dt                       = 0.002                  
nsteps                   = 500000000              
nstxout                  = 0                      
nstvout                  = 0                      
nstfout                  = 0                      
nstlog                   = 1000
nstenergy                = 1000                   
nstxout-compressed       = 5000                   
compressed-x-grps        = System                 
nstlist                  = 10                    
ns-type                  = grid                   
coulombtype              = PME                    
rcoulomb                 = 1.4                    
rlist                    = 1.4                    
cutoff-scheme            = Verlet
rvdw                     = 1.4         
DispCorr                 = EnerPres               
table-extension          = 1
pme-order                = 4                      
fourierspacing           = 0.12                  
tcoupl                   = nose-hoover                                
tc-grps                  = POPC   Water_and_ions_LIG                 
tau-t                    = 0.5         0.5                            
ref-t                    = 310.15    310.15                         
Pcoupl                   = Parrinello-Rahman      
Pcoupltype               = semiisotropic          
ref-p                    = 1.013   1.013          
tau-p                    = 2.0                    
compressibility          = 4.5e-5  4.5e-5        
constraints              = all-bonds              
constraint-algorithm     = LINCS                  
continuation             = yes                    
gen-vel                  = no                    
pbc                      = xyz                    
nstcomm                  = 1
comm-mode                = linear
comm-grps                = POPC   Water_and_ions_LIG
