# Supplementary material for: Interaction of MRI Contrast Agent [Gd(DOTA)]− with Lipid Membranes: A Molecular Dynamics Study
Source: Inorg Chem. 2024 May 25;63(24):10897–914. doi: 10.1021/acs.inorgchem.4c00972 (PMC11186012; doi:10.1021/acs.inorgchem.4c00972)
Supplement: Supplementary file 2 — ic4c00972_si_002.zip [file ic4c00972_si_002.zip › simulation_files/minimization.mdp]

integrator          = steep        
emtol               = 1000.0      
emstep              = 0.01     
nsteps              = 50000          
cutoff-scheme       = Verlet
nstlist             = 10              
ns_type             = grid            
rlist               = 1.4            
coulombtype         = PME            
rcoulomb            = 1.4            
rvdw                = 1.4             
pbc                 = xyz            
