# Supplementary material for: Interaction of MRI Contrast Agent [Gd(DOTA)]− with Lipid Membranes: A Molecular Dynamics Study
Source: Inorg Chem. 2024 May 25;63(24):10897–914. doi: 10.1021/acs.inorgchem.4c00972 (PMC11186012; doi:10.1021/acs.inorgchem.4c00972)
Supplement: Supplementary file 2 — ic4c00972_si_002.zip [file ic4c00972_si_002.zip › simulation_files/NPT.mdp]

integrator               = md                     
dt                       = 0.001                  
nsteps                   = 100000                 
nstxout                  = 0                     
nstvout                  = 0                     
nstfout                  = 0                      
nstlog                   = 1000
nstenergy                = 1000
nstxout-compressed       = 5000                   
compressed-x-grps        = System                 
nstlist                  = 10                     
ns-type                  = grid                   
coulombtype              = PME                    
rcoulomb                 = 1.4                    
rlist                    = 1.4                    
cutoff-scheme            = Verlet
rvdw                     = 1.4         
DispCorr                 = EnerPres               
table-extension          = 1
pme-order                = 4                     
fourierspacing           = 0.12                   
tcoupl                   = v-rescale                                  
tc-grps                  = POPC   Water_and_ions_LIG                  
tau-t                    = 0.5         0.5                            
ref-t                    = 310.15    310.15                           
Pcoupl                   = Berendsen              
Pcoupltype               = semiisotropic          
ref-p                    = 1.013   1.013          
tau-p                    = 10.0                    
compressibility          = 4.5e-5  4.5e-5        
constraints              = all-bonds            
constraint-algorithm     = LINCS                
continuation             = yes                   
gen-vel                  = no                    
pbc                      = xyz                   
nstcomm                  = 1
comm-mode                = linear
comm-grps                = POPC   Water_and_ions_LIG
