# Supplementary material for: Interaction of MRI Contrast Agent [Gd(DOTA)]− with Lipid Membranes: A Molecular Dynamics Study
Source: Inorg Chem. 2024 May 25;63(24):10897–914. doi: 10.1021/acs.inorgchem.4c00972 (PMC11186012; doi:10.1021/acs.inorgchem.4c00972)
Supplement: Supplementary file 2 — ic4c00972_si_002.zip [file ic4c00972_si_002.zip › simulation_files/slipids_forcefield.ff/TIP3p.itp]

[ moleculetype ]
;	molname      nrexcl
	SOL		2

[ atoms ]
;	id   	Type	Res#	Res	       Name		q#	 q

	1       OWT3    1       SOL               OW             1       -0.834
	2       HWT3    1       SOL              HW1             1        0.417
	3       HWT3    1       SOL              HW2             1        0.417


[ settles ]
; 	i	  j	Func		B0
	1 	  1	0.09572		0.15139

[ exclusions ]
	1 2 3
	2 1 3
	3 1 2
