# Supplementary material for: Interaction of MRI Contrast Agent [Gd(DOTA)]− with Lipid Membranes: A Molecular Dynamics Study
Source: Inorg Chem. 2024 May 25;63(24):10897–914. doi: 10.1021/acs.inorgchem.4c00972 (PMC11186012; doi:10.1021/acs.inorgchem.4c00972)
Supplement: Supplementary file 2 — ic4c00972_si_002.zip [file ic4c00972_si_002.zip › simulation_files/topol.top]

#include "slipids_forcefield.ff/forcefield.itp"
#include "gddota_atomtypes.itp"
#include "slipids_forcefield.ff/POPC.itp"
#include "slipids_forcefield.ff/TIP3p.itp"
#include "slipids_forcefield.ff/ions.itp"
#include "gddota_topology.itp"

[ system ]
; Name
POPC - 200 lipids and 75 H2O/lipid 4 gd-dota and 4 Na+

[ molecules ]
; Compound	#mols
POPC          200
SOL         14996
NA              4
GD-DOTA         4
