# Supplementary material for: Interaction of MRI Contrast Agent [Gd(DOTA)]− with Lipid Membranes: A Molecular Dynamics Study
Source: Inorg Chem. 2024 May 25;63(24):10897–914. doi: 10.1021/acs.inorgchem.4c00972 (PMC11186012; doi:10.1021/acs.inorgchem.4c00972)
Supplement: Supplementary file 2 — ic4c00972_si_002.zip [file ic4c00972_si_002.zip › coordinate_files/memb_center_replica1_after_minimization.gro]

POPC - 200 lipids & 75 H2O/lipid 1 gd-dota
72004
    1POPC     N    1   1.726   7.577   6.785
    1POPC   C12    2   1.705   7.482   6.901
    1POPC   C13    3   1.820   7.518   6.685
    1POPC   C14    4   1.596   7.609   6.719
    1POPC   C15    5   1.786   7.704   6.838
    1POPC  H12A    6   1.659   7.539   6.982
    1POPC  H12B    7   1.803   7.452   6.937
    1POPC  H13A    8   1.785   7.420   6.657
    1POPC  H13B    9   1.828   7.581   6.598
    1POPC  H13C   10   1.919   7.508   6.729
    1POPC  H14A   11   1.551   7.519   6.680
    1POPC  H14B   12   1.528   7.653   6.791
    1POPC  H14C   13   1.611   7.679   6.638
    1POPC  H15A   14   1.796   7.777   6.759
    1POPC  H15B   15   1.883   7.682   6.879
    1POPC  H15C   16   1.722   7.743   6.917
    1POPC   C11   17   1.619   7.356   6.881
    1POPC  H11A   18   1.514   7.386   6.859
    1POPC  H11B   19   1.619   7.302   6.979
    1POPC     P   20   1.620   7.125   6.781
    1POPC   O13   21   1.667   7.063   6.908
    1POPC   O14   22   1.474   7.122   6.758
    1POPC   O12   23   1.670   7.275   6.776
    1POPC   O11   24   1.691   7.056   6.658
    1POPC    C1   25   1.729   7.135   6.544
    1POPC    HA   26   1.805   7.079   6.485
    1POPC    HB   27   1.778   7.230   6.576
    1POPC    C2   28   1.611   7.169   6.448
    1POPC    HS   29   1.531   7.216   6.509
    1POPC   O21   30   1.567   7.046   6.388
    1POPC   C21   31   1.441   7.053   6.347
    1POPC   O22   32   1.363   7.143   6.371
    1POPC   C22   33   1.412   6.932   6.258
    1POPC   H2R   34   1.424   6.840   6.319
    1POPC   H2S   35   1.486   6.929   6.175
    1POPC    C3   36   1.657   7.272   6.339
    1POPC    HX   37   1.749   7.231   6.292
    1POPC    HY   38   1.685   7.365   6.392
    1POPC   O31   39   1.559   7.292   6.234
    1POPC   C31   40   1.516   7.417   6.218
    1POPC   O32   41   1.556   7.514   6.280
    1POPC   C32   42   1.412   7.424   6.106
    1POPC   H2X   43   1.312   7.396   6.148
    1POPC   H2Y   44   1.438   7.352   6.026
    1POPC   C23   45   1.269   6.938   6.202
    1POPC   H3R   46   1.196   6.947   6.284
    1POPC   H3S   47   1.251   6.840   6.152
    1POPC   C24   48   1.246   7.048   6.098
    1POPC   H4R   49   1.330   7.049   6.024
    1POPC   H4S   50   1.244   7.147   6.149
    1POPC   C25   51   1.114   7.031   6.021
    1POPC   H5R   52   1.032   7.011   6.094
    1POPC   H5S   53   1.123   6.944   5.954
    1POPC   C26   54   1.075   7.156   5.940
    1POPC   H6R   55   1.160   7.186   5.874
    1POPC   H6S   56   1.058   7.240   6.012
    1POPC   C27   57   0.949   7.138   5.856
    1POPC   H7R   58   0.908   7.238   5.830
    1POPC   H7S   59   0.872   7.085   5.917
    1POPC   C28   60   0.973   7.061   5.725
    1POPC   H8R   61   1.028   6.968   5.748
    1POPC   H8S   62   1.039   7.122   5.660
    1POPC   C29   63   0.843   7.026   5.657
    1POPC   H91   64   0.787   6.945   5.705
    1POPC  C210   65   0.792   7.080   5.544
    1POPC  H101   66   0.696   7.042   5.506
    1POPC  C211   67   0.851   7.192   5.462
    1POPC  H11R   68   0.942   7.236   5.509
    1POPC  H11S   69   0.776   7.275   5.453
    1POPC  C212   70   0.887   7.146   5.320
    1POPC  H12R   71   0.797   7.101   5.272
    1POPC  H12S   72   0.965   7.067   5.327
    1POPC  C213   73   0.939   7.260   5.232
    1POPC  H13R   74   1.024   7.309   5.284
    1POPC  H13S   75   0.858   7.335   5.220
    1POPC  C214   76   0.985   7.214   5.093
    1POPC  H14R   77   0.902   7.164   5.040
    1POPC  H14S   78   1.067   7.140   5.107
    1POPC  C215   79   1.038   7.331   5.009
    1POPC  H15R   80   1.109   7.388   5.072
    1POPC  H15S   81   0.954   7.398   4.982
    1POPC  C216   82   1.110   7.286   4.881
    1POPC  H16R   83   1.035   7.243   4.811
    1POPC  H16S   84   1.182   7.205   4.907
    1POPC  C217   85   1.186   7.399   4.811
    1POPC  H17R   86   1.116   7.483   4.790
    1POPC  H17S   87   1.224   7.361   4.714
    1POPC  C218   88   1.306   7.454   4.890
    1POPC  H18R   89   1.272   7.501   4.985
    1POPC  H18S   90   1.360   7.530   4.831
    1POPC  H18T   91   1.376   7.372   4.915
    1POPC   C33   92   1.408   7.567   6.051
    1POPC   H3X   93   1.508   7.592   6.010
    1POPC   H3Y   94   1.386   7.638   6.134
    1POPC   C34   95   1.301   7.591   5.943
    1POPC   H4X   96   1.202   7.560   5.984
    1POPC   H4Y   97   1.322   7.527   5.855
    1POPC   C35   98   1.290   7.739   5.899
    1POPC   H5X   99   1.277   7.801   5.991
    1POPC   H5Y  100   1.200   7.752   5.836
    1POPC   C36  101   1.412   7.793   5.821
    1POPC   H6X  102   1.506   7.765   5.873
    1POPC   H6Y  103   1.406   7.904   5.821
    1POPC   C37  104   1.415   7.747   5.675
    1POPC   H7X  105   1.326   7.788   5.623
    1POPC   H7Y  106   1.409   7.636   5.671
    1POPC   C38  107   1.541   7.790   5.597
    1POPC   H8X  108   1.558   7.899   5.609
    1POPC   H8Y  109   1.521   7.771   5.489
    1POPC   C39  110   1.667   7.712   5.636
    1POPC   H9X  111   1.642   7.604   5.634
    1POPC   H9Y  112   1.699   7.738   5.739
    1POPC  C310  113   1.784   7.735   5.539
    1POPC  H10X  114   1.833   7.832   5.562
    1POPC  H10Y  115   1.743   7.742   5.435
    1POPC  C311  116   1.887   7.621   5.541
    1POPC  H11X  117   1.833   7.525   5.525
    1POPC  H11Y  118   1.935   7.617   5.641
    1POPC  C312  119   1.996   7.632   5.433
    1POPC  H12X  120   1.947   7.634   5.332
    1POPC  H12Y  121   2.059   7.541   5.438
    1POPC  C313  122   2.087   7.755   5.447
    1POPC  H13X  123   2.126   7.758   5.551
    1POPC  H13Y  124   2.027   7.847   5.430
    1POPC  C314  125   2.206   7.753   5.351
    1POPC  H14X  126   2.168   7.737   5.247
    1POPC  H14Y  127   2.272   7.667   5.377
    1POPC  C315  128   2.289   7.882   5.353
    1POPC  H15X  129   2.224   7.966   5.318
    1POPC  H15Y  130   2.372   7.872   5.279
    1POPC  C316  131   2.349   7.919   5.489
    1POPC  H16X  132   2.415   7.838   5.525
    1POPC  H16Y  133   2.269   7.936   5.563
    1POPC  H16Z  134   2.409   8.012   5.480
    2POPC     N  135   7.514   6.396   7.297
    2POPC   C12  136   7.509   6.409   7.147
    2POPC   C13  137   7.434   6.505   7.360
    2POPC   C14  138   7.455   6.266   7.340
    2POPC   C15  139   7.654   6.405   7.347
    2POPC  H12A  140   7.554   6.504   7.120
    2POPC  H12B  141   7.404   6.414   7.118
    2POPC  H13A  142   7.447   6.502   7.468
    2POPC  H13B  143   7.467   6.601   7.324
    2POPC  H13C  144   7.329   6.493   7.336
    2POPC  H14A  145   7.519   6.185   7.308
    2POPC  H14B  146   7.446   6.263   7.448
    2POPC  H14C  147   7.356   6.254   7.298
    2POPC  H15A  148   7.655   6.400   7.455
    2POPC  H15B  149   7.698   6.499   7.316
    2POPC  H15C  150   7.712   6.323   7.306
    2POPC   C11  151   7.575   6.299   7.061
    2POPC  H11A  152   7.562   6.325   6.954
    2POPC  H11B  153   7.521   6.203   7.077
    2POPC     P  154   7.819   6.353   7.009
    2POPC   O13  155   7.797   6.499   7.019
    2POPC   O14  156   7.953   6.305   7.049
    2POPC   O12  157   7.711   6.278   7.095
    2POPC   O11  158   7.788   6.308   6.861
    2POPC    C1  159   7.774   6.170   6.829
    2POPC    HA  160   7.698   6.162   6.748
    2POPC    HB  161   7.737   6.109   6.914
    2POPC    C2  162   7.905   6.107   6.774
    2POPC    HS  163   7.967   6.079   6.861
    2POPC   O21  164   7.973   6.204   6.694
    2POPC   C21  165   8.094   6.168   6.660
    2POPC   O22  166   8.157   6.073   6.706
    2POPC   C22  167   8.144   6.261   6.552
    2POPC   H2R  168   8.185   6.353   6.598
    2POPC   H2S  169   8.059   6.289   6.486
    2POPC    C3  170   7.871   5.979   6.692
    2POPC    HX  171   7.800   5.919   6.753
    2POPC    HY  172   7.963   5.920   6.676
    2POPC   O31  173   7.812   6.014   6.565
    2POPC   C31  174   7.764   5.909   6.499
    2POPC   O32  175   7.759   5.795   6.541
    2POPC   C32  176   7.716   5.955   6.362
    2POPC   H2X  177   7.700   6.065   6.362
    2POPC   H2Y  178   7.620   5.905   6.339
    2POPC   C23  179   8.253   6.195   6.467
    2POPC   H3R  180   8.218   6.098   6.428
    2POPC   H3S  181   8.344   6.177   6.529
    2POPC   C24  182   8.289   6.286   6.350
    2POPC   H4R  183   8.313   6.388   6.389
    2POPC   H4S  184   8.199   6.296   6.285
    2POPC   C25  185   8.406   6.239   6.263
    2POPC   H5R  186   8.390   6.133   6.232
    2POPC   H5S  187   8.499   6.244   6.323
    2POPC   C26  188   8.419   6.327   6.139
    2POPC   H6R  189   8.404   6.433   6.167
    2POPC   H6S  190   8.338   6.299   6.067
    2POPC   C27  191   8.554   6.314   6.067
    2POPC   H7R  192   8.570   6.207   6.044
    2POPC   H7S  193   8.636   6.348   6.135
    2POPC   C28  194   8.557   6.395   5.937
    2POPC   H8R  195   8.561   6.504   5.962
    2POPC   H8S  196   8.462   6.378   5.883
    2POPC   C29  197   8.676   6.354   5.856
    2POPC   H91  198   8.772   6.397   5.889
    2POPC  C210  199   8.675   6.269   5.752
    2POPC  H101  200   8.770   6.245   5.701
    2POPC  C211  201   8.554   6.201   5.693
    2POPC  H11R  202   8.565   6.191   5.583
    2POPC  H11S  203   8.462   6.262   5.709
    2POPC  C212  204   8.528   6.062   5.754
    2POPC  H12R  205   8.431   6.024   5.714
    2POPC  H12S  206   8.515   6.073   5.864
    2POPC  C213  207   8.635   5.955   5.727
    2POPC  H13R  208   8.605   5.862   5.779
    2POPC  H13S  209   8.732   5.988   5.771
    2POPC  C214  210   8.655   5.924   5.578
    2POPC  H14R  211   8.573   5.972   5.520
    2POPC  H14S  212   8.647   5.814   5.562
    2POPC  C215  213   8.791   5.972   5.525
    2POPC  H15R  214   8.871   5.909   5.569
    2POPC  H15S  215   8.807   6.077   5.559
    2POPC  C216  216   8.802   5.970   5.372
    2POPC  H16R  217   8.901   6.014   5.344
    2POPC  H16S  218   8.723   6.035   5.329
    2POPC  C217  219   8.791   5.831   5.308
    2POPC  H17R  220   8.690   5.789   5.328
    2POPC  H17S  221   8.865   5.763   5.357
    2POPC  C218  222   8.817   5.831   5.158
    2POPC  H18R  223   8.915   5.878   5.135
    2POPC  H18S  224   8.737   5.889   5.105
    2POPC  H18T  225   8.818   5.728   5.118
    2POPC   C33  226   7.819   5.917   6.254
    2POPC   H3X  227   7.771   5.934   6.155
    2POPC   H3Y  228   7.845   5.809   6.262
    2POPC   C34  229   7.947   6.002   6.260
    2POPC   H4X  230   7.999   5.983   6.357
    2POPC   H4Y  231   7.919   6.110   6.258
    2POPC   C35  232   8.047   5.977   6.146
    2POPC   H5X  233   8.083   5.872   6.150
    2POPC   H5Y  234   8.134   6.044   6.161
    2POPC   C36  235   7.989   6.004   6.006
    2POPC   H6X  236   7.928   6.096   6.010
    2POPC   H6Y  237   7.923   5.920   5.975
    2POPC   C37  238   8.099   6.024   5.900
    2POPC   H7X  239   8.160   5.932   5.891
    2POPC   H7Y  240   8.166   6.106   5.935
    2POPC   C38  241   8.044   6.063   5.762
    2POPC   H8X  242   7.975   6.150   5.774
    2POPC   H8Y  243   7.987   5.978   5.719
    2POPC   C39  244   8.156   6.104   5.665
    2POPC   H9X  245   8.222   6.016   5.646
    2POPC   H9Y  246   8.218   6.182   5.715
    2POPC  C310  247   8.108   6.160   5.531
    2POPC  H10X  248   8.029   6.235   5.550
    2POPC  H10Y  249   8.064   6.079   5.469
    2POPC  C311  250   8.224   6.228   5.456
    2POPC  H11X  251   8.300   6.152   5.430
    2POPC  H11Y  252   8.271   6.302   5.525
    2POPC  C312  253   8.183   6.303   5.329
    2POPC  H12X  254   8.273   6.357   5.292
    2POPC  H12Y  255   8.105   6.379   5.352
    2POPC  C313  256   8.133   6.213   5.215
    2POPC  H13X  257   8.030   6.178   5.237
    2POPC  H13Y  258   8.199   6.124   5.209
    2POPC  C314  259   8.136   6.285   5.079
    2POPC  H14X  260   8.242   6.307   5.053
    2POPC  H14Y  261   8.081   6.381   5.087
    2POPC  C315  262   8.073   6.202   4.967
    2POPC  H15X  263   7.965   6.187   4.990
    2POPC  H15Y  264   8.121   6.101   4.965
    2POPC  C316  265   8.087   6.265   4.829
    2POPC  H16X  266   8.034   6.203   4.753
    2POPC  H16Y  267   8.194   6.273   4.800
    2POPC  H16Z  268   8.043   6.367   4.829
    3POPC     N  269   4.363   6.512   6.506
    3POPC   C12  270   4.256   6.471   6.408
    3POPC   C13  271   4.435   6.631   6.451
    3POPC   C14  272   4.301   6.549   6.637
    3POPC   C15  273   4.464   6.403   6.527
    3POPC  H12A  274   4.304   6.452   6.312
    3POPC  H12B  275   4.190   6.556   6.394
    3POPC  H13A  276   4.482   6.605   6.357
    3POPC  H13B  277   4.364   6.712   6.434
    3POPC  H13C  278   4.510   6.665   6.521
    3POPC  H14A  279   4.251   6.462   6.678
    3POPC  H14B  280   4.377   6.582   6.706
    3POPC  H14C  281   4.229   6.628   6.622
    3POPC  H15A  282   4.412   6.313   6.560
    3POPC  H15B  283   4.535   6.431   6.603
    3POPC  H15C  284   4.516   6.382   6.435
    3POPC   C11  285   4.167   6.349   6.441
    3POPC  H11A  286   4.094   6.338   6.358
    3POPC  H11B  287   4.110   6.367   6.535
    3POPC     P  288   4.187   6.095   6.420
    3POPC   O13  289   4.294   5.994   6.435
    3POPC   O14  290   4.066   6.069   6.501
    3POPC   O12  291   4.248   6.234   6.456
    3POPC   O11  292   4.154   6.105   6.266
    3POPC    C1  293   4.019   6.108   6.222
    3POPC    HA  294   3.977   6.210   6.238
    3POPC    HB  295   3.957   6.037   6.280
    3POPC    C2  296   4.005   6.076   6.070
    3POPC    HS  297   3.897   6.075   6.043
    3POPC   O21  298   4.066   5.951   6.036
    3POPC   C21  299   3.994   5.848   6.076
    3POPC   O22  300   3.889   5.855   6.138
    3POPC   C22  301   4.060   5.718   6.030
    3POPC   H2R  302   4.141   5.692   6.101
    3POPC   H2S  303   4.103   5.732   5.929
    3POPC    C3  304   4.071   6.190   5.988
    3POPC    HX  305   4.175   6.204   6.023
    3POPC    HY  306   4.017   6.284   6.013
    3POPC   O31  307   4.062   6.172   5.845
    3POPC   C31  308   4.174   6.129   5.787
    3POPC   O32  309   4.271   6.084   5.846
    3POPC   C32  310   4.162   6.149   5.636
    3POPC   H2X  311   4.119   6.250   5.618
    3POPC   H2Y  312   4.094   6.073   5.593
    3POPC   C23  313   3.953   5.608   6.028
    3POPC   H3R  314   3.873   5.636   5.956
    3POPC   H3S  315   3.908   5.598   6.129
    3POPC   C24  316   4.008   5.470   5.987
    3POPC   H4R  317   4.088   5.443   6.058
    3POPC   H4S  318   4.052   5.477   5.885
    3POPC   C25  319   3.898   5.362   5.988
    3POPC   H5R  320   3.824   5.387   5.908
    3POPC   H5S  321   3.845   5.365   6.085
    3POPC   C26  322   3.949   5.219   5.965
    3POPC   H6R  323   4.001   5.214   5.867
    3POPC   H6S  324   3.861   5.151   5.961
    3POPC   C27  325   4.044   5.170   6.075
    3POPC   H7R  326   3.996   5.187   6.174
    3POPC   H7S  327   4.138   5.228   6.072
    3POPC   C28  328   4.078   5.021   6.061
    3POPC   H8R  329   4.121   5.004   5.960
    3POPC   H8S  330   3.983   4.962   6.065
    3POPC   C29  331   4.171   4.974   6.169
    3POPC   H91  332   4.122   4.941   6.262
    3POPC  C210  333   4.304   4.959   6.157
    3POPC  H101  334   4.361   4.923   6.244
    3POPC  C211  335   4.388   5.001   6.039
    3POPC  H11R  336   4.476   5.058   6.078
    3POPC  H11S  337   4.334   5.069   5.971
    3POPC  C212  338   4.443   4.883   5.957
    3POPC  H12R  339   4.477   4.802   6.025
    3POPC  H12S  340   4.532   4.919   5.900
    3POPC  C213  341   4.342   4.828   5.855
    3POPC  H13R  342   4.314   4.911   5.786
    3POPC  H13S  343   4.251   4.793   5.907
    3POPC  C214  344   4.399   4.712   5.770
    3POPC  H14R  345   4.421   4.626   5.837
    3POPC  H14S  346   4.494   4.745   5.724
    3POPC  C215  347   4.302   4.666   5.659
    3POPC  H15R  348   4.292   4.749   5.585
    3POPC  H15S  349   4.202   4.649   5.705
    3POPC  C216  350   4.343   4.538   5.584
    3POPC  H16R  351   4.270   4.520   5.502
    3POPC  H16S  352   4.336   4.452   5.653
    3POPC  C217  353   4.484   4.542   5.523
    3POPC  H17R  354   4.558   4.569   5.602
    3POPC  H17S  355   4.487   4.623   5.446
    3POPC  C218  356   4.528   4.410   5.460
    3POPC  H18R  357   4.456   4.379   5.382
    3POPC  H18S  358   4.534   4.331   5.537
    3POPC  H18T  359   4.628   4.421   5.413
    3POPC   C33  360   4.302   6.141   5.573
    3POPC   H3X  361   4.341   6.037   5.580
    3POPC   H3Y  362   4.370   6.207   5.631
    3POPC   C34  363   4.307   6.189   5.427
    3POPC   H4X  364   4.415   6.202   5.399
    3POPC   H4Y  365   4.259   6.288   5.420
    3POPC   C35  366   4.245   6.092   5.325
    3POPC   H5X  367   4.135   6.085   5.342
    3POPC   H5Y  368   4.289   5.992   5.341
    3POPC   C36  369   4.272   6.134   5.179
    3POPC   H6X  370   4.245   6.051   5.111
    3POPC   H6Y  371   4.381   6.152   5.169
    3POPC   C37  372   4.197   6.261   5.135
    3POPC   H7X  373   4.195   6.334   5.218
    3POPC   H7Y  374   4.092   6.234   5.111
    3POPC   C38  375   4.262   6.330   5.014
    3POPC   H8X  376   4.269   6.258   4.930
    3POPC   H8Y  377   4.364   6.361   5.044
    3POPC   C39  378   4.184   6.454   4.967
    3POPC   H9X  379   4.176   6.524   5.053
    3POPC   H9Y  380   4.082   6.423   4.937
    3POPC  C310  381   4.249   6.528   4.850
    3POPC  H10X  382   4.255   6.460   4.762
    3POPC  H10Y  383   4.353   6.557   4.878
    3POPC  C311  384   4.175   6.656   4.811
    3POPC  H11X  385   4.177   6.726   4.897
    3POPC  H11Y  386   4.069   6.632   4.788
    3POPC  C312  387   4.237   6.725   4.689
    3POPC  H12X  388   4.241   6.651   4.606
    3POPC  H12Y  389   4.341   6.755   4.713
    3POPC  C313  390   4.159   6.847   4.639
    3POPC  H13X  391   4.053   6.818   4.623
    3POPC  H13Y  392   4.201   6.879   4.541
    3POPC  C314  393   4.163   6.968   4.734
    3POPC  H14X  394   4.268   7.003   4.743
    3POPC  H14Y  395   4.128   6.938   4.835
    3POPC  C315  396   4.075   7.084   4.685
    3POPC  H15X  397   3.969   7.051   4.688
    3POPC  H15Y  398   4.100   7.106   4.579
    3POPC  C316  399   4.090   7.213   4.766
    3POPC  H16X  400   4.074   7.192   4.874
    3POPC  H16Y  401   4.015   7.288   4.733
    3POPC  H16Z  402   4.191   7.256   4.752
    4POPC     N  403   3.870   7.078   6.041
    4POPC   C12  404   3.793   7.024   6.160
    4POPC   C13  405   3.782   7.091   5.921
    4POPC   C14  406   3.930   7.211   6.074
    4POPC   C15  407   3.981   6.983   6.008
    4POPC  H12A  408   3.862   7.017   6.243
    4POPC  H12B  409   3.761   6.923   6.136
    4POPC  H13A  410   3.699   7.155   5.945
    4POPC  H13B  411   3.838   7.134   5.839
    4POPC  H13C  412   3.745   6.994   5.893
    4POPC  H14A  413   3.996   7.202   6.158
    4POPC  H14B  414   3.985   7.248   5.988
    4POPC  H14C  415   3.851   7.282   6.097
    4POPC  H15A  416   4.037   7.018   5.923
    4POPC  H15B  417   3.940   6.885   5.985
    4POPC  H15C  418   4.047   6.973   6.093
    4POPC   C11  419   3.668   7.102   6.208
    4POPC  H11A  420   3.695   7.207   6.230
    4POPC  H11B  421   3.637   7.053   6.304
    4POPC     P  422   3.422   7.135   6.164
    4POPC   O13  423   3.398   7.073   6.296
    4POPC   O14  424   3.403   7.281   6.158
    4POPC   O12  425   3.565   7.097   6.111
    4POPC   O11  426   3.326   7.067   6.058
    4POPC    C1  427   3.307   6.925   6.061
    4POPC    HA  428   3.208   6.902   6.016
    4POPC    HB  429   3.305   6.886   6.165
    4POPC    C2  430   3.414   6.846   5.979
    4POPC    HS  431   3.512   6.863   6.028
    4POPC   O21  432   3.413   6.896   5.845
    4POPC   C21  433   3.525   6.873   5.779
    4POPC   O22  434   3.624   6.818   5.825
    4POPC   C22  435   3.515   6.934   5.639
    4POPC   H2R  436   3.458   7.029   5.646
    4POPC   H2S  437   3.462   6.865   5.571
    4POPC    C3  438   3.383   6.693   5.985
    4POPC    HX  439   3.392   6.662   6.091
    4POPC    HY  440   3.460   6.637   5.927
    4POPC   O31  441   3.253   6.664   5.931
    4POPC   C31  442   3.180   6.573   5.995
    4POPC   O32  443   3.212   6.513   6.096
    4POPC   C32  444   3.050   6.556   5.918
    4POPC   H2X  445   3.067   6.580   5.811
    4POPC   H2Y  446   2.974   6.627   5.958
    4POPC   C23  447   3.657   6.964   5.587
    4POPC   H3R  448   3.708   6.869   5.561
    4POPC   H3S  449   3.715   7.013   5.668
    4POPC   C24  450   3.661   7.059   5.466
    4POPC   H4R  451   3.604   7.151   5.491
    4POPC   H4S  452   3.612   7.011   5.379
    4POPC   C25  453   3.805   7.099   5.431
    4POPC   H5R  454   3.861   7.006   5.405
    4POPC   H5S  455   3.853   7.144   5.520
    4POPC   C26  456   3.815   7.197   5.314
    4POPC   H6R  457   3.761   7.291   5.339
    4POPC   H6S  458   3.766   7.153   5.224
    4POPC   C27  459   3.961   7.231   5.279
    4POPC   H7R  460   4.015   7.136   5.257
    4POPC   H7S  461   4.009   7.278   5.367
    4POPC   C28  462   3.974   7.325   5.158
    4POPC   H8R  463   3.926   7.422   5.182
    4POPC   H8S  464   3.917   7.280   5.073
    4POPC   C29  465   4.117   7.344   5.117
    4POPC   H91  466   4.150   7.284   5.031
    4POPC  C210  467   4.205   7.428   5.174
    4POPC  H101  468   4.308   7.433   5.134
    4POPC  C211  469   4.180   7.515   5.295
    4POPC  H11R  470   4.075   7.510   5.331
    4POPC  H11S  471   4.203   7.621   5.272
    4POPC  C212  472   4.275   7.466   5.405
    4POPC  H12R  473   4.377   7.469   5.362
    4POPC  H12S  474   4.251   7.360   5.429
    4POPC  C213  475   4.272   7.548   5.534
    4POPC  H13R  476   4.170   7.543   5.579
    4POPC  H13S  477   4.293   7.654   5.508
    4POPC  C214  478   4.375   7.501   5.638
    4POPC  H14R  479   4.347   7.400   5.675
    4POPC  H14S  480   4.373   7.571   5.725
    4POPC  C215  481   4.518   7.496   5.583
    4POPC  H15R  482   4.543   7.595   5.538
    4POPC  H15S  483   4.524   7.419   5.503
    4POPC  C216  484   4.626   7.461   5.686
    4POPC  H16R  485   4.602   7.363   5.733
    4POPC  H16S  486   4.628   7.539   5.766
    4POPC  C217  487   4.765   7.453   5.620
    4POPC  H17R  488   4.786   7.550   5.570
    4POPC  H17S  489   4.760   7.375   5.540
    4POPC  C218  490   4.880   7.420   5.715
    4POPC  H18R  491   4.976   7.422   5.660
    4POPC  H18S  492   4.866   7.319   5.758
    4POPC  H18T  493   4.884   7.494   5.797
    4POPC   C33  494   3.000   6.412   5.932
    4POPC   H3X  495   2.972   6.394   6.038
    4POPC   H3Y  496   3.081   6.341   5.905
    4POPC   C34  497   2.878   6.383   5.844
    4POPC   H4X  498   2.818   6.475   5.831
    4POPC   H4Y  499   2.815   6.307   5.895
    4POPC   C35  500   2.914   6.324   5.707
    4POPC   H5X  501   2.971   6.230   5.724
    4POPC   H5Y  502   2.981   6.393   5.651
    4POPC   C36  503   2.790   6.293   5.622
    4POPC   H6X  504   2.770   6.380   5.556
    4POPC   H6Y  505   2.702   6.282   5.690
    4POPC   C37  506   2.801   6.165   5.538
    4POPC   H7X  507   2.896   6.166   5.482
    4POPC   H7Y  508   2.717   6.164   5.465
    4POPC   C38  509   2.792   6.038   5.624
    4POPC   H8X  510   2.693   6.037   5.676
    4POPC   H8Y  511   2.871   6.040   5.701
    4POPC   C39  512   2.807   5.908   5.543
    4POPC   H9X  513   2.903   5.912   5.488
    4POPC   H9Y  514   2.724   5.900   5.470
    4POPC  C310  515   2.805   5.785   5.635
    4POPC  H10X  516   2.708   5.784   5.690
    4POPC  H10Y  517   2.886   5.796   5.711
    4POPC  C311  518   2.824   5.651   5.563
    4POPC  H11X  519   2.741   5.636   5.491
    4POPC  H11Y  520   2.819   5.570   5.639
    4POPC  C312  521   2.959   5.639   5.490
    4POPC  H12X  522   3.040   5.669   5.560
    4POPC  H12Y  523   2.961   5.709   5.404
    4POPC  C313  524   2.990   5.497   5.439
    4POPC  H13X  525   2.989   5.426   5.525
    4POPC  H13Y  526   3.094   5.499   5.399
    4POPC  C314  527   2.894   5.449   5.330
    4POPC  H14X  528   2.886   5.528   5.253
    4POPC  H14Y  529   2.794   5.433   5.374
    4POPC  C315  530   2.940   5.319   5.261
    4POPC  H15X  531   2.863   5.292   5.185
    4POPC  H15Y  532   2.942   5.237   5.336
    4POPC  C316  533   3.076   5.328   5.191
    4POPC  H16X  534   3.095   5.236   5.132
    4POPC  H16Y  535   3.157   5.338   5.266
    4POPC  H16Z  536   3.079   5.415   5.123
    5POPC     N  537   3.795   5.815   6.479
    5POPC   C12  538   3.709   5.705   6.421
    5POPC   C13  539   3.936   5.790   6.438
    5POPC   C14  540   3.751   5.948   6.427
    5POPC   C15  541   3.787   5.815   6.628
    5POPC  H12A  542   3.730   5.614   6.477
    5POPC  H12B  543   3.743   5.688   6.319
    5POPC  H13A  544   3.942   5.790   6.330
    5POPC  H13B  545   4.000   5.869   6.478
    5POPC  H13C  546   3.969   5.694   6.475
    5POPC  H14A  547   3.816   6.025   6.466
    5POPC  H14B  548   3.757   5.948   6.319
    5POPC  H14C  549   3.650   5.968   6.460
    5POPC  H15A  550   3.855   5.888   6.669
    5POPC  H15B  551   3.813   5.717   6.666
    5POPC  H15C  552   3.686   5.839   6.659
    5POPC   C11  553   3.557   5.726   6.415
    5POPC  H11A  554   3.511   5.626   6.399
    5POPC  H11B  555   3.533   5.792   6.328
    5POPC     P  556   3.351   5.803   6.541
    5POPC   O13  557   3.305   5.740   6.666
    5POPC   O14  558   3.319   5.947   6.526
    5POPC   O12  559   3.507   5.785   6.534
    5POPC   O11  560   3.294   5.726   6.416
    5POPC    C1  561   3.165   5.665   6.423
    5POPC    HA  562   3.129   5.652   6.319
    5POPC    HB  563   3.092   5.729   6.477
    5POPC    C2  564   3.169   5.524   6.489
    5POPC    HS  565   3.175   5.541   6.598
    5POPC   O21  566   3.287   5.458   6.441
    5POPC   C21  567   3.340   5.377   6.530
    5POPC   O22  568   3.295   5.354   6.641
    5POPC   C22  569   3.471   5.323   6.476
    5POPC   H2R  570   3.551   5.340   6.551
    5POPC   H2S  571   3.498   5.377   6.383
    5POPC    C3  572   3.040   5.439   6.463
    5POPC    HX  573   2.959   5.485   6.524
    5POPC    HY  574   3.054   5.336   6.503
    5POPC   O31  575   2.996   5.438   6.325
    5POPC   C31  576   3.041   5.336   6.252
    5POPC   O32  577   3.122   5.253   6.290
    5POPC   C32  578   2.971   5.337   6.117
    5POPC   H2X  579   3.000   5.430   6.062
    5POPC   H2Y  580   2.861   5.339   6.133
    5POPC   C23  581   3.457   5.172   6.450
    5POPC   H3R  582   3.374   5.155   6.378
    5POPC   H3S  583   3.430   5.122   6.545
    5POPC   C24  584   3.585   5.107   6.395
    5POPC   H4R  585   3.570   4.998   6.391
    5POPC   H4S  586   3.668   5.128   6.467
    5POPC   C25  587   3.628   5.155   6.256
    5POPC   H5R  588   3.731   5.116   6.235
    5POPC   H5S  589   3.635   5.266   6.254
    5POPC   C26  590   3.535   5.108   6.144
    5POPC   H6R  591   3.448   5.055   6.187
    5POPC   H6S  592   3.590   5.035   6.080
    5POPC   C27  593   3.484   5.222   6.055
    5POPC   H7R  594   3.571   5.279   6.015
    5POPC   H7S  595   3.422   5.291   6.116
    5POPC   C28  596   3.401   5.170   5.936
    5POPC   H8R  597   3.320   5.106   5.977
    5POPC   H8S  598   3.466   5.104   5.875
    5POPC   C29  599   3.341   5.281   5.854
    5POPC   H91  600   3.249   5.325   5.896
    5POPC  C210  601   3.386   5.327   5.736
    5POPC  H101  602   3.331   5.409   5.688
    5POPC  C211  603   3.510   5.283   5.663
    5POPC  H11R  604   3.484   5.247   5.561
    5POPC  H11S  605   3.564   5.200   5.715
    5POPC  C212  606   3.604   5.403   5.651
    5POPC  H12R  607   3.637   5.432   5.754
    5POPC  H12S  608   3.548   5.489   5.607
    5POPC  C213  609   3.728   5.377   5.565
    5POPC  H13R  610   3.695   5.344   5.464
    5POPC  H13S  611   3.788   5.295   5.611
    5POPC  C214  612   3.815   5.502   5.552
    5POPC  H14R  613   3.840   5.538   5.654
    5POPC  H14S  614   3.755   5.581   5.501
    5POPC  C215  615   3.944   5.478   5.473
    5POPC  H15R  616   3.918   5.433   5.374
    5POPC  H15S  617   4.006   5.406   5.529
    5POPC  C216  618   4.025   5.605   5.446
    5POPC  H16R  619   3.965   5.674   5.383
    5POPC  H16S  620   4.116   5.577   5.388
    5POPC  C217  621   4.069   5.679   5.573
    5POPC  H17R  622   4.125   5.608   5.638
    5POPC  H17S  623   3.978   5.712   5.630
    5POPC  C218  624   4.155   5.802   5.546
    5POPC  H18R  625   4.099   5.875   5.484
    5POPC  H18S  626   4.247   5.773   5.491
    5POPC  H18T  627   4.185   5.851   5.641
    5POPC   C33  628   3.008   5.214   6.033
    5POPC   H3X  629   2.981   5.121   6.088
    5POPC   H3Y  630   3.117   5.213   6.015
    5POPC   C34  631   2.935   5.213   5.897
    5POPC   H4X  632   2.958   5.308   5.843
    5POPC   H4Y  633   2.825   5.211   5.916
    5POPC   C35  634   2.972   5.095   5.806
    5POPC   H5X  635   2.944   5.000   5.857
    5POPC   H5Y  636   3.082   5.094   5.789
    5POPC   C36  637   2.900   5.102   5.670
    5POPC   H6X  638   2.939   5.189   5.613
    5POPC   H6Y  639   2.792   5.121   5.690
    5POPC   C37  640   2.910   4.975   5.585
    5POPC   H7X  641   2.856   4.992   5.489
    5POPC   H7Y  642   2.858   4.892   5.638
    5POPC   C38  643   3.053   4.928   5.552
    5POPC   H8X  644   3.045   4.837   5.488
    5POPC   H8Y  645   3.103   4.898   5.646
    5POPC   C39  646   3.139   5.031   5.479
    5POPC   H9X  647   3.155   5.120   5.544
    5POPC   H9Y  648   3.085   5.064   5.387
    5POPC  C310  649   3.276   4.975   5.437
    5POPC  H10X  650   3.262   4.880   5.381
    5POPC  H10Y  651   3.334   4.952   5.529
    5POPC  C311  652   3.356   5.073   5.350
    5POPC  H11X  653   3.351   5.174   5.398
    5POPC  H11Y  654   3.308   5.081   5.250
    5POPC  C312  655   3.503   5.034   5.334
    5POPC  H12X  656   3.511   4.935   5.286
    5POPC  H12Y  657   3.548   5.027   5.435
    5POPC  C313  658   3.582   5.137   5.252
    5POPC  H13X  659   3.559   5.239   5.293
    5POPC  H13Y  660   3.549   5.134   5.146
    5POPC  C314  661   3.734   5.117   5.261
    5POPC  H14X  662   3.762   5.023   5.208
    5POPC  H14Y  663   3.761   5.105   5.368
    5POPC  C315  664   3.814   5.234   5.204
    5POPC  H15X  665   3.920   5.225   5.239
    5POPC  H15Y  666   3.773   5.329   5.246
    5POPC  C316  667   3.816   5.244   5.051
    5POPC  H16X  668   3.712   5.254   5.012
    5POPC  H16Y  669   3.863   5.154   5.007
    5POPC  H16Z  670   3.874   5.334   5.020
    6POPC     N  671   5.435   0.642   7.264
    6POPC   C12  672   5.559   0.668   7.346
    6POPC   C13  673   5.376   0.509   7.298
    6POPC   C14  674   5.334   0.748   7.292
    6POPC   C15  675   5.465   0.645   7.117
    6POPC  H12A  676   5.528   0.698   7.446
    6POPC  H12B  677   5.611   0.752   7.302
    6POPC  H13A  678   5.445   0.430   7.270
    6POPC  H13B  679   5.355   0.504   7.404
    6POPC  H13C  680   5.284   0.496   7.243
    6POPC  H14A  681   5.312   0.751   7.397
    6POPC  H14B  682   5.371   0.845   7.260
    6POPC  H14C  683   5.243   0.725   7.237
    6POPC  H15A  684   5.499   0.743   7.088
    6POPC  H15B  685   5.376   0.619   7.062
    6POPC  H15C  686   5.543   0.573   7.095
    6POPC   C11  687   5.660   0.552   7.363
    6POPC  H11A  688   5.614   0.474   7.428
    6POPC  H11B  689   5.751   0.590   7.414
    6POPC     P  690   5.729   0.348   7.227
    6POPC   O13  691   5.797   0.300   7.349
    6POPC   O14  692   5.607   0.274   7.186
    6POPC   O12  693   5.696   0.500   7.236
    6POPC   O11  694   5.832   0.343   7.107
    6POPC    C1  695   5.941   0.437   7.107
    6POPC    HA  696   6.025   0.390   7.050
    6POPC    HB  697   5.979   0.457   7.210
    6POPC    C2  698   5.908   0.572   7.037
    6POPC    HS  699   5.854   0.635   7.111
    6POPC   O21  700   5.826   0.541   6.923
    6POPC   C21  701   5.743   0.637   6.891
    6POPC   O22  702   5.721   0.738   6.956
    6POPC   C22  703   5.685   0.606   6.754
    6POPC   H2R  704   5.668   0.497   6.744
    6POPC   H2S  705   5.760   0.637   6.678
    6POPC    C3  706   6.037   0.647   6.992
    6POPC    HX  707   6.104   0.573   6.944
    6POPC    HY  708   6.090   0.686   7.082
    6POPC   O31  709   6.008   0.750   6.894
    6POPC   C31  710   6.022   0.876   6.932
    6POPC   O32  711   6.074   0.915   7.035
    6POPC   C32  712   5.964   0.963   6.820
    6POPC   H2X  713   5.856   0.941   6.808
    6POPC   H2Y  714   6.016   0.937   6.726
    6POPC   C23  715   5.553   0.682   6.731
    6POPC   H3R  716   5.563   0.789   6.760
    6POPC   H3S  717   5.475   0.635   6.794
    6POPC   C24  718   5.509   0.677   6.584
    6POPC   H4R  719   5.401   0.700   6.576
    6POPC   H4S  720   5.525   0.573   6.547
    6POPC   C25  721   5.587   0.776   6.495
    6POPC   H5R  722   5.694   0.777   6.525
    6POPC   H5S  723   5.546   0.878   6.510
    6POPC   C26  724   5.579   0.738   6.347
    6POPC   H6R  725   5.476   0.751   6.310
    6POPC   H6S  726   5.606   0.630   6.340
    6POPC   C27  727   5.677   0.812   6.255
    6POPC   H7R  728   5.775   0.824   6.307
    6POPC   H7S  729   5.637   0.913   6.233
    6POPC   C28  730   5.700   0.734   6.125
    6POPC   H8R  731   5.600   0.712   6.082
    6POPC   H8S  732   5.747   0.637   6.151
    6POPC   C29  733   5.786   0.809   6.027
    6POPC   H91  734   5.868   0.867   6.072
    6POPC  C210  735   5.767   0.815   5.894
    6POPC  H101  736   5.836   0.874   5.833
    6POPC  C211  737   5.661   0.740   5.816
    6POPC  H11R  738   5.619   0.656   5.876
    6POPC  H11S  739   5.706   0.694   5.725
    6POPC  C212  740   5.544   0.830   5.773
    6POPC  H12R  741   5.497   0.875   5.863
    6POPC  H12S  742   5.468   0.764   5.724
    6POPC  C213  743   5.582   0.941   5.673
    6POPC  H13R  744   5.636   0.895   5.588
    6POPC  H13S  745   5.649   1.014   5.723
    6POPC  C214  746   5.457   1.012   5.619
    6POPC  H14R  747   5.399   1.055   5.704
    6POPC  H14S  748   5.393   0.935   5.570
    6POPC  C215  749   5.486   1.122   5.516
    6POPC  H15R  750   5.391   1.142   5.462
    6POPC  H15S  751   5.560   1.085   5.443
    6POPC  C216  752   5.533   1.254   5.576
    6POPC  H16R  753   5.634   1.241   5.622
    6POPC  H16S  754   5.463   1.285   5.657
    6POPC  C217  755   5.538   1.366   5.472
    6POPC  H17R  756   5.437   1.376   5.426
    6POPC  H17S  757   5.609   1.337   5.391
    6POPC  C218  758   5.580   1.503   5.527
    6POPC  H18R  759   5.573   1.580   5.448
    6POPC  H18S  760   5.684   1.499   5.564
    6POPC  H18T  761   5.513   1.532   5.611
    6POPC   C33  762   5.984   1.113   6.848
    6POPC   H3X  763   6.079   1.129   6.904
    6POPC   H3Y  764   5.900   1.151   6.912
    6POPC   C34  765   5.996   1.197   6.720
    6POPC   H4X  766   6.087   1.164   6.666
    6POPC   H4Y  767   6.011   1.303   6.749
    6POPC   C35  768   5.877   1.190   6.622
    6POPC   H5X  769   5.872   1.089   6.576
    6POPC   H5Y  770   5.898   1.263   6.540
    6POPC   C36  771   5.741   1.226   6.683
    6POPC   H6X  772   5.756   1.307   6.758
    6POPC   H6Y  773   5.700   1.138   6.736
    6POPC   C37  774   5.638   1.278   6.580
    6POPC   H7X  775   5.679   1.368   6.530
    6POPC   H7Y  776   5.546   1.308   6.636
    6POPC   C38  777   5.598   1.175   6.474
    6POPC   H8X  778   5.564   1.083   6.527
    6POPC   H8Y  779   5.685   1.149   6.411
    6POPC   C39  780   5.483   1.223   6.384
    6POPC   H9X  781   5.516   1.312   6.326
    6POPC   H9Y  782   5.398   1.253   6.449
    6POPC  C310  783   5.433   1.115   6.287
    6POPC  H10X  784   5.422   1.020   6.343
    6POPC  H10Y  785   5.509   1.098   6.207
    6POPC  C311  786   5.297   1.146   6.221
    6POPC  H11X  787   5.222   1.166   6.300
    6POPC  H11Y  788   5.265   1.055   6.166
    6POPC  C312  789   5.297   1.264   6.123
    6POPC  H12X  790   5.380   1.249   6.051
    6POPC  H12Y  791   5.314   1.359   6.177
    6POPC  C313  792   5.165   1.270   6.045
    6POPC  H13X  793   5.081   1.295   6.114
    6POPC  H13Y  794   5.145   1.168   6.006
    6POPC  C314  795   5.166   1.366   5.926
    6POPC  H14X  796   5.271   1.384   5.894
    6POPC  H14Y  797   5.122   1.464   5.956
    6POPC  C315  798   5.089   1.307   5.807
    6POPC  H15X  799   4.985   1.284   5.839
    6POPC  H15Y  800   5.138   1.212   5.779
    6POPC  C316  801   5.083   1.396   5.683
    6POPC  H16X  802   5.029   1.343   5.601
    6POPC  H16Y  803   5.185   1.421   5.648
    6POPC  H16Z  804   5.029   1.491   5.705
    7POPC     N  805   4.598   5.561   7.105
    7POPC   C12  806   4.580   5.449   7.005
    7POPC   C13  807   4.624   5.691   7.036
    7POPC   C14  808   4.476   5.574   7.191
    7POPC   C15  809   4.715   5.529   7.192
    7POPC  H12A  810   4.575   5.356   7.062
    7POPC  H12B  811   4.671   5.444   6.946
    7POPC  H13A  812   4.636   5.771   7.107
    7POPC  H13B  813   4.715   5.682   6.977
    7POPC  H13C  814   4.542   5.713   6.969
    7POPC  H14A  815   4.490   5.652   7.265
    7POPC  H14B  816   4.390   5.600   7.129
    7POPC  H14C  817   4.457   5.480   7.240
    7POPC  H15A  818   4.697   5.435   7.244
    7POPC  H15B  819   4.731   5.607   7.265
    7POPC  H15C  820   4.803   5.519   7.131
    7POPC   C11  821   4.459   5.453   6.910
    7POPC  H11A  822   4.365   5.449   6.968
    7POPC  H11B  823   4.464   5.360   6.847
    7POPC     P  824   4.382   5.560   6.695
    7POPC   O13  825   4.253   5.492   6.721
    7POPC   O14  826   4.375   5.693   6.631
    7POPC   O12  827   4.461   5.571   6.830
    7POPC   O11  828   4.473   5.465   6.607
    7POPC    C1  829   4.612   5.496   6.592
    7POPC    HA  830   4.668   5.401   6.590
    7POPC    HB  831   4.652   5.556   6.677
    7POPC    C2  832   4.645   5.572   6.460
    7POPC    HS  833   4.605   5.675   6.470
    7POPC   O21  834   4.579   5.503   6.352
    7POPC   C21  835   4.568   5.577   6.243
    7POPC   O22  836   4.607   5.692   6.231
    7POPC   C22  837   4.495   5.499   6.133
    7POPC   H2R  838   4.502   5.555   6.038
    7POPC   H2S  839   4.388   5.493   6.162
    7POPC    C3  840   4.800   5.581   6.437
    7POPC    HX  841   4.841   5.647   6.516
    7POPC    HY  842   4.820   5.633   6.341
    7POPC   O31  843   4.864   5.452   6.432
    7POPC   C31  844   4.948   5.424   6.531
    7POPC   O32  845   4.964   5.494   6.630
    7POPC   C32  846   5.020   5.292   6.503
    7POPC   H2X  847   4.945   5.210   6.509
    7POPC   H2Y  848   5.097   5.275   6.580
    7POPC   C23  849   4.550   5.356   6.115
    7POPC   H3R  850   4.474   5.299   6.057
    7POPC   H3S  851   4.560   5.305   6.213
    7POPC   C24  852   4.682   5.347   6.037
    7POPC   H4R  853   4.760   5.406   6.090
    7POPC   H4S  854   4.667   5.393   5.937
    7POPC   C25  855   4.731   5.203   6.019
    7POPC   H5R  856   4.650   5.142   5.974
    7POPC   H5S  857   4.755   5.161   6.119
    7POPC   C26  858   4.855   5.192   5.930
    7POPC   H6R  859   4.929   5.269   5.962
    7POPC   H6S  860   4.825   5.217   5.826
    7POPC   C27  861   4.925   5.055   5.931
    7POPC   H7R  862   4.969   5.037   6.031
    7POPC   H7S  863   5.008   5.059   5.857
    7POPC   C28  864   4.833   4.937   5.895
    7POPC   H8R  865   4.766   4.969   5.813
    7POPC   H8S  866   4.769   4.914   5.983
    7POPC   C29  867   4.915   4.816   5.857
    7POPC   H91  868   4.984   4.781   5.935
    7POPC  C210  869   4.913   4.751   5.739
    7POPC  H101  870   4.980   4.664   5.726
    7POPC  C211  871   4.828   4.781   5.619
    7POPC  H11R  872   4.762   4.869   5.634
    7POPC  H11S  873   4.760   4.694   5.599
    7POPC  C212  874   4.909   4.805   5.490
    7POPC  H12R  875   4.836   4.816   5.407
    7POPC  H12S  876   4.972   4.716   5.467
    7POPC  C213  877   4.994   4.933   5.492
    7POPC  H13R  878   4.946   5.007   5.559
    7POPC  H13S  879   4.994   4.976   5.389
    7POPC  C214  880   5.141   4.915   5.533
    7POPC  H14R  881   5.148   4.872   5.635
    7POPC  H14S  882   5.186   5.017   5.537
    7POPC  C215  883   5.225   4.832   5.435
    7POPC  H15R  884   5.186   4.849   5.332
    7POPC  H15S  885   5.213   4.724   5.458
    7POPC  C216  886   5.373   4.871   5.437
    7POPC  H16R  887   5.414   4.861   5.539
    7POPC  H16S  888   5.380   4.979   5.408
    7POPC  C217  889   5.460   4.791   5.339
    7POPC  H17R  890   5.555   4.847   5.322
    7POPC  H17S  891   5.408   4.784   5.241
    7POPC  C218  892   5.497   4.650   5.387
    7POPC  H18R  893   5.552   4.655   5.483
    7POPC  H18S  894   5.562   4.600   5.312
    7POPC  H18T  895   5.405   4.589   5.401
    7POPC   C33  896   5.085   5.293   6.363
    7POPC   H3X  897   5.008   5.317   6.286
    7POPC   H3Y  898   5.121   5.190   6.343
    7POPC   C34  899   5.204   5.388   6.350
    7POPC   H4X  900   5.280   5.361   6.428
    7POPC   H4Y  901   5.171   5.493   6.371
    7POPC   C35  902   5.273   5.384   6.213
    7POPC   H5X  903   5.314   5.281   6.196
    7POPC   H5Y  904   5.359   5.454   6.214
    7POPC   C36  905   5.183   5.420   6.093
    7POPC   H6X  906   5.100   5.347   6.085
    7POPC   H6Y  907   5.244   5.412   6.001
    7POPC   C37  908   5.125   5.562   6.102
    7POPC   H7X  909   5.209   5.632   6.118
    7POPC   H7Y  910   5.056   5.570   6.189
    7POPC   C38  911   5.050   5.604   5.975
    7POPC   H8X  912   4.956   5.546   5.966
    7POPC   H8Y  913   5.114   5.580   5.887
    7POPC   C39  914   5.021   5.754   5.972
    7POPC   H9X  915   5.117   5.809   5.986
    7POPC   H9Y  916   4.954   5.781   6.057
    7POPC  C310  917   4.957   5.801   5.841
    7POPC  H10X  918   5.022   5.771   5.756
    7POPC  H10Y  919   4.953   5.912   5.841
    7POPC  C311  920   4.816   5.748   5.816
    7POPC  H11X  921   4.754   5.762   5.908
    7POPC  H11Y  922   4.821   5.639   5.794
    7POPC  C312  923   4.749   5.820   5.699
    7POPC  H12X  924   4.824   5.826   5.617
    7POPC  H12Y  925   4.725   5.924   5.730
    7POPC  C313  926   4.622   5.752   5.647
    7POPC  H13X  927   4.547   5.750   5.730
    7POPC  H13Y  928   4.645   5.647   5.620
    7POPC  C314  929   4.561   5.824   5.526
    7POPC  H14X  930   4.549   5.931   5.551
    7POPC  H14Y  931   4.461   5.781   5.505
    7POPC  C315  932   4.645   5.812   5.398
    7POPC  H15X  933   4.644   5.706   5.364
    7POPC  H15Y  934   4.751   5.838   5.420
    7POPC  C316  935   4.598   5.903   5.285
    7POPC  H16X  936   4.496   5.876   5.252
    7POPC  H16Y  937   4.667   5.894   5.198
    7POPC  H16Z  938   4.598   6.009   5.318
    8POPC     N  939   4.524   1.980   7.174
    8POPC   C12  940   4.599   2.095   7.108
    8POPC   C13  941   4.453   2.028   7.297
    8POPC   C14  942   4.421   1.927   7.080
    8POPC   C15  943   4.616   1.868   7.209
    8POPC  H12A  944   4.525   2.162   7.067
    8POPC  H12B  945   4.656   2.054   7.025
    8POPC  H13A  946   4.394   1.947   7.337
    8POPC  H13B  947   4.524   2.061   7.371
    8POPC  H13C  948   4.386   2.109   7.271
    8POPC  H14A  949   4.365   1.849   7.130
    8POPC  H14B  950   4.351   2.004   7.052
    8POPC  H14C  951   4.468   1.885   6.992
    8POPC  H15A  952   4.561   1.789   7.257
    8POPC  H15B  953   4.695   1.904   7.275
    8POPC  H15C  954   4.661   1.828   7.119
    8POPC   C11  955   4.695   2.180   7.195
    8POPC  H11A  956   4.637   2.231   7.275
    8POPC  H11B  957   4.738   2.260   7.131
    8POPC     P  958   4.941   2.159   7.260
    8POPC   O13  959   4.937   2.299   7.308
    8POPC   O14  960   5.023   2.064   7.339
    8POPC   O12  961   4.795   2.100   7.255
    8POPC   O11  962   4.987   2.156   7.110
    8POPC    C1  963   4.980   2.037   7.031
    8POPC    HA  964   4.932   2.064   6.934
    8POPC    HB  965   4.917   1.958   7.078
    8POPC    C2  966   5.120   1.977   6.999
    8POPC    HS  967   5.155   1.929   7.093
    8POPC   O21  968   5.210   2.085   6.965
    8POPC   C21  969   5.337   2.051   6.968
    8POPC   O22  970   5.380   1.939   6.990
    8POPC   C22  971   5.423   2.175   6.945
    8POPC   H2R  972   5.433   2.229   7.041
    8POPC   H2S  973   5.374   2.241   6.871
    8POPC    C3  974   5.113   1.866   6.889
    8POPC    HX  975   5.038   1.791   6.921
    8POPC    HY  976   5.209   1.811   6.886
    8POPC   O31  977   5.086   1.916   6.756
    8POPC   C31  978   4.963   1.896   6.711
    8POPC   O32  979   4.869   1.855   6.777
    8POPC   C32  980   4.958   1.929   6.563
    8POPC   H2X  981   4.903   1.850   6.509
    8POPC   H2Y  982   5.062   1.933   6.523
    8POPC   C23  983   5.564   2.135   6.895
    8POPC   H3R  984   5.555   2.088   6.794
    8POPC   H3S  985   5.608   2.060   6.964
    8POPC   C24  986   5.659   2.255   6.888
    8POPC   H4R  987   5.667   2.298   6.990
    8POPC   H4S  988   5.617   2.334   6.821
    8POPC   C25  989   5.801   2.221   6.841
    8POPC   H5R  990   5.831   2.123   6.883
    8POPC   H5S  991   5.871   2.298   6.882
    8POPC   C26  992   5.819   2.220   6.688
    8POPC   H6R  993   5.791   2.321   6.650
    8POPC   H6S  994   5.751   2.145   6.642
    8POPC   C27  995   5.963   2.189   6.646
    8POPC   H7R  996   5.981   2.080   6.657
    8POPC   H7S  997   6.032   2.242   6.715
    8POPC   C28  998   5.996   2.233   6.502
    8POPC   H8R  999   5.965   2.339   6.491
    8POPC   H8S 1000   5.936   2.172   6.431
    8POPC   C29 1001   6.144   2.221   6.475
    8POPC   H91 1002   6.209   2.255   6.557
    8POPC  C210 1003   6.202   2.174   6.363
    8POPC  H101 1004   6.312   2.170   6.357
    8POPC  C211 1005   6.129   2.124   6.241
    8POPC  H11R 1006   6.076   2.210   6.194
    8POPC  H11S 1007   6.052   2.048   6.269
    8POPC  C212 1008   6.225   2.061   6.138
    8POPC  H12R 1009   6.277   1.975   6.185
    8POPC  H12S 1010   6.302   2.137   6.111
    8POPC  C213 1011   6.156   2.014   6.009
    8POPC  H13R 1012   6.087   1.930   6.033
    8POPC  H13S 1013   6.235   1.975   5.940
    8POPC  C214 1014   6.078   2.125   5.937
    8POPC  H14R 1015   6.145   2.212   5.921
    8POPC  H14S 1016   5.994   2.157   6.003
    8POPC  C215 1017   6.017   2.083   5.803
    8POPC  H15R 1018   5.960   1.988   5.817
    8POPC  H15S 1019   6.097   2.063   5.729
    8POPC  C216 1020   5.921   2.190   5.749
    8POPC  H16R 1021   5.981   2.278   5.717
    8POPC  H16S 1022   5.855   2.223   5.832
    8POPC  C217 1023   5.831   2.144   5.633
    8POPC  H17R 1024   5.756   2.223   5.615
    8POPC  H17S 1025   5.777   2.052   5.665
    8POPC  C218 1026   5.905   2.116   5.502
    8POPC  H18R 1027   5.957   2.207   5.466
    8POPC  H18S 1028   5.832   2.084   5.424
    8POPC  H18T 1029   5.979   2.035   5.516
    8POPC   C33 1030   4.889   2.064   6.541
    8POPC   H3X 1031   4.933   2.139   6.611
    8POPC   H3Y 1032   4.781   2.056   6.564
    8POPC   C34 1033   4.909   2.115   6.397
    8POPC   H4X 1034   4.850   2.053   6.327
    8POPC   H4Y 1035   5.017   2.104   6.371
    8POPC   C35 1036   4.871   2.263   6.381
    8POPC   H5X 1037   4.931   2.322   6.453
    8POPC   H5Y 1038   4.764   2.276   6.405
    8POPC   C36 1039   4.900   2.316   6.239
    8POPC   H6X 1040   4.825   2.274   6.169
    8POPC   H6Y 1041   5.000   2.280   6.208
    8POPC   C37 1042   4.900   2.470   6.231
    8POPC   H7X 1043   4.922   2.500   6.126
    8POPC   H7Y 1044   4.984   2.507   6.295
    8POPC   C38 1045   4.770   2.537   6.277
    8POPC   H8X 1046   4.788   2.647   6.283
    8POPC   H8Y 1047   4.743   2.503   6.379
    8POPC   C39 1048   4.652   2.514   6.182
    8POPC   H9X 1049   4.636   2.405   6.167
    8POPC   H9Y 1050   4.679   2.558   6.083
    8POPC  C310 1051   4.522   2.577   6.233
    8POPC  H10X 1052   4.542   2.679   6.272
    8POPC  H10Y 1053   4.484   2.515   6.317
    8POPC  C311 1054   4.414   2.587   6.124
    8POPC  H11X 1055   4.315   2.597   6.173
    8POPC  H11Y 1056   4.414   2.492   6.065
    8POPC  C312 1057   4.434   2.706   6.030
    8POPC  H12X 1058   4.541   2.708   5.998
    8POPC  H12Y 1059   4.414   2.800   6.086
    8POPC  C313 1060   4.347   2.702   5.904
    8POPC  H13X 1061   4.370   2.608   5.849
    8POPC  H13Y 1062   4.376   2.787   5.838
    8POPC  C314 1063   4.196   2.708   5.928
    8POPC  H14X 1064   4.170   2.808   5.969
    8POPC  H14Y 1065   4.166   2.631   6.003
    8POPC  C315 1066   4.116   2.684   5.799
    8POPC  H15X 1067   4.135   2.579   5.765
    8POPC  H15Y 1068   4.155   2.752   5.721
    8POPC  C316 1069   3.966   2.706   5.814
    8POPC  H16X 1070   3.914   2.683   5.718
    8POPC  H16Y 1071   3.944   2.811   5.842
    8POPC  H16Z 1072   3.925   2.639   5.892
    9POPC     N 1073   7.572   0.821   7.537
    9POPC   C12 1074   7.494   0.811   7.408
    9POPC   C13 1075   7.497   0.757   7.649
    9POPC   C14 1076   7.705   0.755   7.521
    9POPC   C15 1077   7.594   0.965   7.570
    9POPC  H12A 1078   7.562   0.836   7.327
    9POPC  H12B 1079   7.418   0.889   7.409
    9POPC  H13A 1080   7.555   0.762   7.740
    9POPC  H13B 1081   7.403   0.809   7.664
    9POPC  H13C 1082   7.478   0.653   7.626
    9POPC  H14A 1083   7.760   0.756   7.614
    9POPC  H14B 1084   7.690   0.652   7.490
    9POPC  H14C 1085   7.762   0.804   7.443
    9POPC  H15A 1086   7.653   0.974   7.660
    9POPC  H15B 1087   7.498   1.013   7.587
    9POPC  H15C 1088   7.643   1.016   7.488
    9POPC   C11 1089   7.423   0.678   7.374
    9POPC  H11A 1090   7.400   0.678   7.266
    9POPC  H11B 1091   7.328   0.674   7.431
    9POPC     P 1092   7.445   0.426   7.378
    9POPC   O13 1093   7.538   0.323   7.432
    9POPC   O14 1094   7.306   0.418   7.430
    9POPC   O12 1095   7.505   0.567   7.409
    9POPC   O11 1096   7.447   0.419   7.221
    9POPC    C1 1097   7.321   0.412   7.152
    9POPC    HA 1098   7.261   0.503   7.173
    9POPC    HB 1099   7.263   0.324   7.186
    9POPC    C2 1100   7.338   0.399   6.997
    9POPC    HS 1101   7.369   0.294   6.979
    9POPC   O21 1102   7.446   0.480   6.948
    9POPC   C21 1103   7.433   0.610   6.956
    9POPC   O22 1104   7.339   0.671   7.003
    9POPC   C22 1105   7.556   0.675   6.892
    9POPC   H2R 1106   7.623   0.596   6.851
    9POPC   H2S 1107   7.610   0.731   6.971
    9POPC    C3 1108   7.204   0.419   6.919
    9POPC    HX 1109   7.151   0.505   6.965
    9POPC    HY 1110   7.140   0.330   6.934
    9POPC   O31 1111   7.221   0.448   6.777
    9POPC   C31 1112   7.250   0.342   6.703
    9POPC   O32 1113   7.272   0.230   6.746
    9POPC   C32 1114   7.251   0.382   6.555
    9POPC   H2X 1115   7.340   0.446   6.538
    9POPC   H2Y 1116   7.159   0.439   6.532
    9POPC   C23 1117   7.512   0.770   6.780
    9POPC   H3R 1118   7.604   0.818   6.739
    9POPC   H3S 1119   7.448   0.851   6.821
    9POPC   C24 1120   7.439   0.702   6.664
    9POPC   H4R 1121   7.342   0.663   6.700
    9POPC   H4S 1122   7.500   0.615   6.628
    9POPC   C25 1123   7.413   0.796   6.546
    9POPC   H5R 1124   7.511   0.825   6.501
    9POPC   H5S 1125   7.364   0.888   6.584
    9POPC   C26 1126   7.324   0.734   6.437
    9POPC   H6R 1127   7.223   0.716   6.480
    9POPC   H6S 1128   7.367   0.636   6.406
    9POPC   C27 1129   7.312   0.823   6.313
    9POPC   H7R 1130   7.413   0.831   6.266
    9POPC   H7S 1131   7.282   0.925   6.345
    9POPC   C28 1132   7.211   0.772   6.210
    9POPC   H8R 1133   7.109   0.776   6.254
    9POPC   H8S 1134   7.233   0.665   6.191
    9POPC   C29 1135   7.223   0.850   6.082
    9POPC   H91 1136   7.318   0.834   6.028
    9POPC  C210 1137   7.132   0.932   6.027
    9POPC  H101 1138   7.157   0.982   5.932
    9POPC  C211 1139   6.997   0.970   6.082
    9POPC  H11R 1140   6.992   1.079   6.101
    9POPC  H11S 1141   6.975   0.919   6.179
    9POPC  C212 1142   6.887   0.933   5.981
    9POPC  H12R 1143   6.885   0.823   5.968
    9POPC  H12S 1144   6.910   0.979   5.883
    9POPC  C213 1145   6.748   0.980   6.025
    9POPC  H13R 1146   6.746   1.091   6.029
    9POPC  H13S 1147   6.728   0.941   6.128
    9POPC  C214 1148   6.636   0.931   5.932
    9POPC  H14R 1149   6.636   0.820   5.931
    9POPC  H14S 1150   6.656   0.966   5.828
    9POPC  C215 1151   6.498   0.981   5.977
    9POPC  H15R 1152   6.498   1.092   5.982
    9POPC  H15S 1153   6.479   0.942   6.079
    9POPC  C216 1154   6.384   0.934   5.885
    9POPC  H16R 1155   6.402   0.827   5.858
    9POPC  H16S 1156   6.386   0.993   5.791
    9POPC  C217 1157   6.246   0.945   5.951
    9POPC  H17R 1158   6.245   0.879   6.041
    9POPC  H17S 1159   6.170   0.906   5.880
    9POPC  C218 1160   6.207   1.086   5.994
    9POPC  H18R 1161   6.202   1.154   5.906
    9POPC  H18S 1162   6.281   1.127   6.066
    9POPC  H18T 1163   6.107   1.085   6.043
    9POPC   C33 1164   7.261   0.257   6.466
    9POPC   H3X 1165   7.170   0.194   6.477
    9POPC   H3Y 1166   7.348   0.196   6.498
    9POPC   C34 1167   7.281   0.290   6.316
    9POPC   H4X 1168   7.322   0.200   6.265
    9POPC   H4Y 1169   7.357   0.371   6.307
    9POPC   C35 1170   7.152   0.333   6.245
    9POPC   H5X 1171   7.105   0.414   6.304
    9POPC   H5Y 1172   7.082   0.246   6.244
    9POPC   C36 1173   7.172   0.383   6.101
    9POPC   H6X 1174   7.236   0.474   6.103
    9POPC   H6Y 1175   7.072   0.413   6.063
    9POPC   C37 1176   7.235   0.284   6.002
    9POPC   H7X 1177   7.185   0.185   6.011
    9POPC   H7Y 1178   7.342   0.269   6.026
    9POPC   C38 1179   7.219   0.334   5.858
    9POPC   H8X 1180   7.281   0.426   5.847
    9POPC   H8Y 1181   7.113   0.363   5.842
    9POPC   C39 1182   7.260   0.233   5.751
    9POPC   H9X 1183   7.188   0.148   5.752
    9POPC   H9Y 1184   7.361   0.193   5.776
    9POPC  C310 1185   7.265   0.293   5.609
    9POPC  H10X 1186   7.306   0.217   5.539
    9POPC  H10Y 1187   7.336   0.379   5.611
    9POPC  C311 1188   7.131   0.343   5.555
    9POPC  H11X 1189   7.084   0.413   5.626
    9POPC  H11Y 1190   7.062   0.255   5.543
    9POPC  C312 1191   7.146   0.414   5.420
    9POPC  H12X 1192   7.198   0.345   5.349
    9POPC  H12Y 1193   7.211   0.503   5.433
    9POPC  C313 1194   7.013   0.457   5.357
    9POPC  H13X 1195   6.965   0.535   5.421
    9POPC  H13Y 1196   6.945   0.369   5.353
    9POPC  C314 1197   7.032   0.512   5.215
    9POPC  H14X 1198   7.078   0.431   5.153
    9POPC  H14Y 1199   7.103   0.597   5.218
    9POPC  C315 1200   6.902   0.557   5.146
    9POPC  H15X 1201   6.857   0.639   5.205
    9POPC  H15Y 1202   6.831   0.472   5.145
    9POPC  C316 1203   6.922   0.603   5.001
    9POPC  H16X 1204   6.825   0.634   4.957
    9POPC  H16Y 1205   6.965   0.521   4.940
    9POPC  H16Z 1206   6.992   0.690   4.998
   10POPC     N 1207   6.070   1.666   7.909
   10POPC   C12 1208   6.092   1.709   7.766
   10POPC   C13 1209   6.074   1.517   7.922
   10POPC   C14 1210   6.179   1.726   7.992
   10POPC   C15 1211   5.939   1.716   7.959
   10POPC  H12A 1212   6.196   1.691   7.741
   10POPC  H12B 1213   6.076   1.816   7.762
   10POPC  H13A 1214   6.169   1.479   7.887
   10POPC  H13B 1215   6.059   1.488   8.025
   10POPC  H13C 1216   5.995   1.474   7.862
   10POPC  H14A 1217   6.275   1.687   7.960
   10POPC  H14B 1218   6.179   1.833   7.978
   10POPC  H14C 1219   6.163   1.704   8.096
   10POPC  H15A 1220   5.921   1.682   8.060
   10POPC  H15B 1221   5.860   1.680   7.894
   10POPC  H15C 1222   5.939   1.825   7.955
   10POPC   C11 1223   6.007   1.642   7.656
   10POPC  H11A 1224   6.042   1.537   7.643
   10POPC  H11B 1225   6.027   1.698   7.561
   10POPC     P 1226   5.778   1.569   7.584
   10POPC   O13 1227   5.809   1.424   7.593
   10POPC   O14 1228   5.636   1.606   7.602
   10POPC   O12 1229   5.868   1.645   7.688
   10POPC   O11 1230   5.828   1.628   7.447
   10POPC    C1 1231   5.847   1.542   7.335
   10POPC    HA 1232   5.821   1.600   7.243
   10POPC    HB 1233   5.779   1.454   7.338
   10POPC    C2 1234   5.994   1.494   7.321
   10POPC    HS 1235   6.021   1.440   7.414
   10POPC   O21 1236   6.077   1.611   7.307
   10POPC   C21 1237   6.206   1.587   7.321
   10POPC   O22 1238   6.254   1.482   7.360
   10POPC   C22 1239   6.283   1.710   7.273
   10POPC   H2R 1240   6.267   1.794   7.343
   10POPC   H2S 1241   6.243   1.738   7.173
   10POPC    C3 1242   6.012   1.397   7.200
   10POPC    HX 1243   5.940   1.313   7.211
   10POPC    HY 1244   6.113   1.351   7.206
   10POPC   O31 1245   5.998   1.464   7.073
   10POPC   C31 1246   5.878   1.462   7.017
   10POPC   O32 1247   5.780   1.405   7.063
   10POPC   C32 1248   5.881   1.546   6.890
   10POPC   H2X 1249   5.891   1.478   6.802
   10POPC   H2Y 1250   5.969   1.614   6.892
   10POPC   C23 1251   6.432   1.680   7.259
   10POPC   H3R 1252   6.446   1.581   7.210
   10POPC   H3S 1253   6.480   1.675   7.359
   10POPC   C24 1254   6.505   1.784   7.171
   10POPC   H4R 1255   6.493   1.885   7.216
   10POPC   H4S 1256   6.457   1.785   7.071
   10POPC   C25 1257   6.654   1.753   7.154
   10POPC   H5R 1258   6.665   1.646   7.124
   10POPC   H5S 1259   6.705   1.766   7.252
   10POPC   C26 1260   6.723   1.839   7.048
   10POPC   H6R 1261   6.707   1.947   7.070
   10POPC   H6S 1262   6.676   1.817   6.950
   10POPC   C27 1263   6.873   1.809   7.040
   10POPC   H7R 1264   6.887   1.700   7.053
   10POPC   H7S 1265   6.925   1.860   7.125
   10POPC   C28 1266   6.938   1.850   6.907
   10POPC   H8R 1267   6.928   1.960   6.894
   10POPC   H8S 1268   6.881   1.802   6.824
   10POPC   C29 1269   7.082   1.808   6.908
   10POPC   H91 1270   7.145   1.864   6.980
   10POPC  C210 1271   7.141   1.712   6.835
   10POPC  H101 1272   7.249   1.694   6.849
   10POPC  C211 1273   7.076   1.622   6.732
   10POPC  H11R 1274   6.969   1.648   6.715
   10POPC  H11S 1275   7.079   1.517   6.767
   10POPC  C212 1276   7.150   1.631   6.598
   10POPC  H12R 1277   7.257   1.604   6.613
   10POPC  H12S 1278   7.147   1.736   6.562
   10POPC  C213 1279   7.091   1.540   6.489
   10POPC  H13R 1280   6.984   1.565   6.475
   10POPC  H13S 1281   7.097   1.434   6.522
   10POPC  C214 1282   7.164   1.556   6.355
   10POPC  H14R 1283   7.273   1.540   6.371
   10POPC  H14S 1284   7.151   1.662   6.323
   10POPC  C215 1285   7.112   1.465   6.244
   10POPC  H15R 1286   7.135   1.512   6.146
   10POPC  H15S 1287   7.001   1.457   6.253
   10POPC  C216 1288   7.174   1.324   6.242
   10POPC  H16R 1289   7.125   1.266   6.160
   10POPC  H16S 1290   7.152   1.271   6.338
   10POPC  C217 1291   7.325   1.323   6.217
   10POPC  H17R 1292   7.378   1.360   6.308
   10POPC  H17S 1293   7.347   1.394   6.134
   10POPC  C218 1294   7.383   1.186   6.180
   10POPC  H18R 1295   7.337   1.149   6.086
   10POPC  H18S 1296   7.362   1.112   6.261
   10POPC  H18T 1297   7.492   1.193   6.166
   10POPC   C33 1298   5.752   1.627   6.877
   10POPC   H3X 1299   5.740   1.693   6.966
   10POPC   H3Y 1300   5.666   1.557   6.873
   10POPC   C34 1301   5.751   1.713   6.750
   10POPC   H4X 1302   5.791   1.651   6.667
   10POPC   H4Y 1303   5.818   1.800   6.763
   10POPC   C35 1304   5.611   1.759   6.709
   10POPC   H5X 1305   5.568   1.826   6.788
   10POPC   H5Y 1306   5.546   1.669   6.703
   10POPC   C36 1307   5.611   1.832   6.574
   10POPC   H6X 1308   5.683   1.781   6.507
   10POPC   H6Y 1309   5.648   1.936   6.590
   10POPC   C37 1310   5.474   1.838   6.504
   10POPC   H7X 1311   5.484   1.900   6.413
   10POPC   H7Y 1312   5.402   1.888   6.572
   10POPC   C38 1313   5.413   1.702   6.464
   10POPC   H8X 1314   5.322   1.721   6.404
   10POPC   H8Y 1315   5.382   1.649   6.557
   10POPC   C39 1316   5.506   1.608   6.385
   10POPC   H9X 1317   5.449   1.515   6.363
   10POPC   H9Y 1318   5.592   1.580   6.449
   10POPC  C310 1319   5.557   1.666   6.252
   10POPC  H10X 1320   5.611   1.761   6.271
   10POPC  H10Y 1321   5.469   1.690   6.188
   10POPC  C311 1322   5.649   1.570   6.173
   10POPC  H11X 1323   5.679   1.620   6.078
   10POPC  H11Y 1324   5.591   1.479   6.147
   10POPC  C312 1325   5.777   1.526   6.246
   10POPC  H12X 1326   5.833   1.455   6.182
   10POPC  H12Y 1327   5.749   1.471   6.339
   10POPC  C313 1328   5.871   1.642   6.284
   10POPC  H13X 1329   5.812   1.721   6.334
   10POPC  H13Y 1330   5.914   1.685   6.191
   10POPC  C314 1331   5.984   1.600   6.378
   10POPC  H14X 1332   6.044   1.520   6.330
   10POPC  H14Y 1333   5.940   1.557   6.471
   10POPC  C315 1334   6.077   1.716   6.417
   10POPC  H15X 1335   6.130   1.752   6.326
   10POPC  H15Y 1336   6.154   1.677   6.488
   10POPC  C316 1337   6.006   1.835   6.482
   10POPC  H16X 1338   5.932   1.879   6.413
   10POPC  H16Y 1339   6.078   1.913   6.510
   10POPC  H16Z 1340   5.953   1.802   6.574
   11POPC     N 1341   1.674   1.896   7.018
   11POPC   C12 1342   1.529   1.859   7.036
   11POPC   C13 1343   1.740   1.787   6.940
   11POPC   C14 1344   1.687   2.025   6.943
   11POPC   C15 1345   1.744   1.909   7.149
   11POPC  H12A 1346   1.525   1.753   7.062
   11POPC  H12B 1347   1.480   1.870   6.940
   11POPC  H13A 1348   1.689   1.773   6.846
   11POPC  H13B 1349   1.843   1.813   6.920
   11POPC  H13C 1350   1.736   1.695   6.997
   11POPC  H14A 1351   1.641   2.104   7.000
   11POPC  H14B 1352   1.791   2.048   6.927
   11POPC  H14C 1353   1.637   2.017   6.847
   11POPC  H15A 1354   1.741   1.815   7.202
   11POPC  H15B 1355   1.695   1.984   7.209
   11POPC  H15C 1356   1.848   1.938   7.134
   11POPC   C11 1357   1.445   1.934   7.143
   11POPC  H11A 1358   1.470   1.895   7.243
   11POPC  H11B 1359   1.338   1.909   7.121
   11POPC     P 1360   1.348   2.165   7.176
   11POPC   O13 1361   1.266   2.101   7.281
   11POPC   O14 1362   1.398   2.300   7.209
   11POPC   O12 1363   1.471   2.073   7.141
   11POPC   O11 1364   1.267   2.169   7.040
   11POPC    C1 1365   1.341   2.157   6.918
   11POPC    HA 1366   1.332   2.052   6.880
   11POPC    HB 1367   1.449   2.181   6.930
   11POPC    C2 1368   1.290   2.253   6.808
   11POPC    HS 1369   1.305   2.356   6.847
   11POPC   O21 1370   1.150   2.229   6.789
   11POPC   C21 1371   1.093   2.321   6.714
   11POPC   O22 1372   1.145   2.426   6.680
   11POPC   C22 1373   0.954   2.273   6.673
   11POPC   H2R 1374   0.879   2.348   6.705
   11POPC   H2S 1375   0.931   2.177   6.723
   11POPC    C3 1376   1.370   2.237   6.675
   11POPC    HX 1377   1.479   2.230   6.698
   11POPC    HY 1378   1.358   2.330   6.615
   11POPC   O31 1379   1.323   2.127   6.595
   11POPC   C31 1380   1.394   2.015   6.602
   11POPC   O32 1381   1.494   1.999   6.670
   11POPC   C32 1382   1.332   1.909   6.512
   11POPC   H2X 1383   1.227   1.937   6.486
   11POPC   H2Y 1384   1.330   1.813   6.567
   11POPC   C23 1385   0.946   2.257   6.521
   11POPC   H3R 1386   1.023   2.186   6.486
   11POPC   H3S 1387   0.965   2.356   6.474
   11POPC   C24 1388   0.807   2.207   6.478
   11POPC   H4R 1389   0.731   2.272   6.526
   11POPC   H4S 1390   0.791   2.104   6.514
   11POPC   C25 1391   0.785   2.214   6.326
   11POPC   H5R 1392   0.836   2.127   6.278
   11POPC   H5S 1393   0.831   2.307   6.287
   11POPC   C26 1394   0.636   2.214   6.290
   11POPC   H6R 1395   0.591   2.310   6.324
   11POPC   H6S 1396   0.586   2.131   6.345
   11POPC   C27 1397   0.608   2.195   6.140
   11POPC   H7R 1398   0.498   2.198   6.125
   11POPC   H7S 1399   0.645   2.095   6.110
   11POPC   C28 1400   0.671   2.301   6.049
   11POPC   H8R 1401   0.781   2.305   6.066
   11POPC   H8S 1402   0.630   2.401   6.075
   11POPC   C29 1403   0.645   2.264   5.905
   11POPC   H91 1404   0.710   2.184   5.866
   11POPC  C210 1405   0.554   2.317   5.823
   11POPC  H101 1406   0.547   2.279   5.720
   11POPC  C211 1407   0.454   2.426   5.856
   11POPC  H11R 1408   0.475   2.516   5.794
   11POPC  H11S 1409   0.460   2.456   5.963
   11POPC  C212 1410   0.311   2.380   5.827
   11POPC  H12R 1411   0.288   2.288   5.884
   11POPC  H12S 1412   0.303   2.356   5.719
   11POPC  C213 1413   0.206   2.488   5.861
   11POPC  H13R 1414   0.242   2.585   5.821
   11POPC  H13S 1415   0.200   2.497   5.972
   11POPC  C214 1416   0.067   2.458   5.804
   11POPC  H14R 1417   0.038   2.354   5.832
   11POPC  H14S 1418   0.073   2.462   5.693
   11POPC  C215 1419  -0.043   2.554   5.851
   11POPC  H15R 1420  -0.057   2.542   5.961
   11POPC  H15S 1421  -0.138   2.526   5.802
   11POPC  C216 1422  -0.014   2.702   5.822
   11POPC  H16R 1423   0.003   2.714   5.712
   11POPC  H16S 1424   0.078   2.733   5.875
   11POPC  C217 1425  -0.128   2.795   5.865
   11POPC  H17R 1426  -0.142   2.786   5.975
   11POPC  H17S 1427  -0.222   2.761   5.816
   11POPC  C218 1428  -0.104   2.942   5.829
   11POPC  H18R 1429  -0.013   2.980   5.880
   11POPC  H18S 1430  -0.191   3.004   5.861
   11POPC  H18T 1431  -0.092   2.954   5.720
   11POPC   C33 1432   1.417   1.894   6.385
   11POPC   H3X 1433   1.525   1.894   6.414
   11POPC   H3Y 1434   1.401   1.982   6.318
   11POPC   C34 1435   1.390   1.764   6.309
   11POPC   H4X 1436   1.403   1.679   6.379
   11POPC   H4Y 1437   1.467   1.753   6.228
   11POPC   C35 1438   1.251   1.758   6.244
   11POPC   H5X 1439   1.242   1.843   6.172
   11POPC   H5Y 1440   1.173   1.772   6.322
   11POPC   C36 1441   1.223   1.627   6.169
   11POPC   H6X 1442   1.300   1.611   6.091
   11POPC   H6Y 1443   1.125   1.638   6.118
   11POPC   C37 1444   1.218   1.503   6.261
   11POPC   H7X 1445   1.154   1.526   6.348
   11POPC   H7Y 1446   1.321   1.483   6.298
   11POPC   C38 1447   1.165   1.376   6.193
   11POPC   H8X 1448   1.176   1.291   6.264
   11POPC   H8Y 1449   1.228   1.355   6.104
   11POPC   C39 1450   1.017   1.385   6.152
   11POPC   H9X 1451   1.005   1.465   6.075
   11POPC   H9Y 1452   0.958   1.415   6.241
   11POPC  C310 1453   0.957   1.255   6.097
   11POPC  H10X 1454   0.853   1.275   6.063
   11POPC  H10Y 1455   0.951   1.181   6.180
   11POPC  C311 1456   1.036   1.190   5.981
   11POPC  H11X 1457   0.985   1.096   5.951
   11POPC  H11Y 1458   1.136   1.162   6.022
   11POPC  C312 1459   1.059   1.279   5.858
   11POPC  H12X 1460   1.138   1.233   5.796
   11POPC  H12Y 1461   1.096   1.378   5.891
   11POPC  C313 1462   0.936   1.299   5.768
   11POPC  H13X 1463   0.959   1.382   5.698
   11POPC  H13Y 1464   0.848   1.330   5.829
   11POPC  C314 1465   0.901   1.176   5.683
   11POPC  H14X 1466   0.856   1.097   5.748
   11POPC  H14Y 1467   0.995   1.135   5.640
   11POPC  C315 1468   0.806   1.210   5.567
   11POPC  H15X 1469   0.857   1.286   5.504
   11POPC  H15Y 1470   0.714   1.256   5.608
   11POPC  C316 1471   0.768   1.091   5.478
   11POPC  H16X 1472   0.713   1.126   5.389
   11POPC  H16Y 1473   0.703   1.021   5.534
   11POPC  H16Z 1474   0.859   1.037   5.445
   12POPC     N 1475   3.685   0.232   6.874
   12POPC   C12 1476   3.642   0.372   6.912
   12POPC   C13 1477   3.691   0.151   6.999
   12POPC   C14 1478   3.589   0.168   6.781
   12POPC   C15 1479   3.821   0.235   6.811
   12POPC  H12A 1480   3.717   0.412   6.980
   12POPC  H12B 1481   3.549   0.364   6.969
   12POPC  H13A 1482   3.720   0.049   6.977
   12POPC  H13B 1483   3.764   0.193   7.067
   12POPC  H13C 1484   3.595   0.150   7.048
   12POPC  H14A 1485   3.493   0.156   6.829
   12POPC  H14B 1486   3.576   0.230   6.693
   12POPC  H14C 1487   3.625   0.070   6.751
   12POPC  H15A 1488   3.855   0.134   6.795
   12POPC  H15B 1489   3.890   0.286   6.877
   12POPC  H15C 1490   3.817   0.287   6.717
   12POPC   C11 1491   3.620   0.476   6.800
   12POPC  H11A 1492   3.714   0.482   6.741
   12POPC  H11B 1493   3.601   0.575   6.847
   12POPC     P 1494   3.479   0.537   6.600
   12POPC   O13 1495   3.348   0.603   6.620
   12POPC   O14 1496   3.595   0.627   6.577
   12POPC   O12 1497   3.510   0.438   6.718
   12POPC   O11 1498   3.469   0.439   6.477
   12POPC    C1 1499   3.591   0.382   6.428
   12POPC    HA 1500   3.570   0.278   6.395
   12POPC    HB 1501   3.668   0.375   6.507
   12POPC    C2 1502   3.650   0.465   6.310
   12POPC    HS 1503   3.671   0.566   6.350
   12POPC   O21 1504   3.555   0.485   6.204
   12POPC   C21 1505   3.520   0.380   6.133
   12POPC   O22 1506   3.552   0.264   6.154
   12POPC   C22 1507   3.430   0.425   6.019
   12POPC   H2R 1508   3.358   0.501   6.057
   12POPC   H2S 1509   3.373   0.338   5.980
   12POPC    C3 1510   3.788   0.413   6.260
   12POPC    HX 1511   3.779   0.308   6.229
   12POPC    HY 1512   3.858   0.416   6.347
   12POPC   O31 1513   3.840   0.498   6.156
   12POPC   C31 1514   3.891   0.438   6.050
   12POPC   O32 1515   3.889   0.318   6.027
   12POPC   C32 1516   3.957   0.544   5.963
   12POPC   H2X 1517   4.065   0.550   5.987
   12POPC   H2Y 1518   3.910   0.643   5.983
   12POPC   C23 1519   3.517   0.486   5.908
   12POPC   H3R 1520   3.592   0.411   5.876
   12POPC   H3S 1521   3.572   0.574   5.949
   12POPC   C24 1522   3.439   0.532   5.783
   12POPC   H4R 1523   3.396   0.443   5.732
   12POPC   H4S 1524   3.511   0.580   5.714
   12POPC   C25 1525   3.326   0.632   5.813
   12POPC   H5R 1526   3.361   0.703   5.891
   12POPC   H5S 1527   3.239   0.576   5.855
   12POPC   C26 1528   3.280   0.714   5.692
   12POPC   H6R 1529   3.359   0.788   5.668
   12POPC   H6S 1530   3.189   0.771   5.720
   12POPC   C27 1531   3.249   0.633   5.565
   12POPC   H7R 1532   3.164   0.566   5.587
   12POPC   H7S 1533   3.337   0.570   5.538
   12POPC   C28 1534   3.215   0.722   5.444
   12POPC   H8R 1535   3.306   0.778   5.414
   12POPC   H8S 1536   3.140   0.797   5.478
   12POPC   C29 1537   3.157   0.641   5.331
   12POPC   H91 1538   3.070   0.579   5.361
   12POPC  C210 1539   3.197   0.636   5.203
   12POPC  H101 1540   3.142   0.570   5.134
   12POPC  C211 1541   3.312   0.708   5.139
   12POPC  H11R 1542   3.373   0.764   5.213
   12POPC  H11S 1543   3.274   0.782   5.065
   12POPC  C212 1544   3.403   0.608   5.065
   12POPC  H12R 1545   3.344   0.557   4.986
   12POPC  H12S 1546   3.437   0.531   5.137
   12POPC  C213 1547   3.529   0.670   5.001
   12POPC  H13R 1548   3.585   0.589   4.950
   12POPC  H13S 1549   3.594   0.711   5.081
   12POPC  C214 1550   3.499   0.781   4.899
   12POPC  H14R 1551   3.459   0.870   4.951
   12POPC  H14S 1552   3.422   0.745   4.828
   12POPC  C215 1553   3.624   0.820   4.820
   12POPC  H15R 1554   3.659   0.730   4.765
   12POPC  H15S 1555   3.705   0.849   4.891
   12POPC  C216 1556   3.601   0.935   4.721
   12POPC  H16R 1557   3.613   1.031   4.774
   12POPC  H16S 1558   3.496   0.929   4.683
   12POPC  C217 1559   3.695   0.931   4.599
   12POPC  H17R 1560   3.800   0.929   4.635
   12POPC  H17S 1561   3.681   1.026   4.542
   12POPC  C218 1562   3.671   0.814   4.504
   12POPC  H18R 1563   3.694   0.718   4.553
   12POPC  H18S 1564   3.735   0.824   4.414
   12POPC  H18T 1565   3.564   0.812   4.472
   12POPC   C33 1566   3.938   0.508   5.815
   12POPC   H3X 1567   3.829   0.500   5.794
   12POPC   H3Y 1568   3.985   0.410   5.793
   12POPC   C34 1569   3.997   0.615   5.723
   12POPC   H4X 1570   4.108   0.614   5.732
   12POPC   H4Y 1571   3.961   0.715   5.758
   12POPC   C35 1572   3.956   0.596   5.577
   12POPC   H5X 1573   3.846   0.586   5.572
   12POPC   H5Y 1574   4.002   0.503   5.538
   12POPC   C36 1575   3.997   0.714   5.487
   12POPC   H6X 1576   3.956   0.807   5.533
   12POPC   H6Y 1577   3.950   0.701   5.387
   12POPC   C37 1578   4.148   0.729   5.468
   12POPC   H7X 1579   4.189   0.634   5.428
   12POPC   H7Y 1580   4.197   0.748   5.567
   12POPC   C38 1581   4.187   0.843   5.372
   12POPC   H8X 1582   4.139   0.823   5.273
   12POPC   H8Y 1583   4.297   0.840   5.358
   12POPC   C39 1584   4.146   0.983   5.420
   12POPC   H9X 1585   4.202   1.006   5.514
   12POPC   H9Y 1586   4.038   0.984   5.444
   12POPC  C310 1587   4.171   1.096   5.319
   12POPC  H10X 1588   4.143   1.191   5.367
   12POPC  H10Y 1589   4.105   1.080   5.231
   12POPC  C311 1590   4.317   1.104   5.269
   12POPC  H11X 1591   4.342   1.010   5.215
   12POPC  H11Y 1592   4.384   1.112   5.357
   12POPC  C312 1593   4.345   1.222   5.174
   12POPC  H12X 1594   4.278   1.216   5.086
   12POPC  H12Y 1595   4.449   1.211   5.138
   12POPC  C313 1596   4.332   1.361   5.239
   12POPC  H13X 1597   4.417   1.423   5.201
   12POPC  H13Y 1598   4.344   1.353   5.349
   12POPC  C314 1599   4.201   1.434   5.205
   12POPC  H14X 1600   4.117   1.380   5.253
   12POPC  H14Y 1601   4.185   1.433   5.095
   12POPC  C315 1602   4.200   1.580   5.253
   12POPC  H15X 1603   4.235   1.583   5.359
   12POPC  H15Y 1604   4.095   1.616   5.251
   12POPC  C316 1605   4.285   1.676   5.169
   12POPC  H16X 1606   4.283   1.778   5.213
   12POPC  H16Y 1607   4.245   1.681   5.065
   12POPC  H16Z 1608   4.390   1.641   5.164
   13POPC     N 1609   8.199   1.052   7.404
   13POPC   C12 1610   8.065   0.984   7.422
   13POPC   C13 1611   8.206   1.178   7.484
   13POPC   C14 1612   8.306   0.960   7.455
   13POPC   C15 1613   8.226   1.084   7.261
   13POPC  H12A 1614   8.047   0.976   7.528
   13POPC  H12B 1615   8.073   0.883   7.383
   13POPC  H13A 1616   8.199   1.154   7.589
   13POPC  H13B 1617   8.299   1.229   7.465
   13POPC  H13C 1618   8.123   1.243   7.457
   13POPC  H14A 1619   8.303   0.866   7.403
   13POPC  H14B 1620   8.403   1.006   7.445
   13POPC  H14C 1621   8.289   0.942   7.561
   13POPC  H15A 1622   8.148   1.149   7.225
   13POPC  H15B 1623   8.227   0.994   7.201
   13POPC  H15C 1624   8.321   1.134   7.252
   13POPC   C11 1625   7.940   1.049   7.357
   13POPC  H11A 1626   7.851   0.995   7.396
   13POPC  H11B 1627   7.944   1.033   7.247
   13POPC     P 1628   7.805   1.260   7.333
   13POPC   O13 1629   7.686   1.176   7.360
   13POPC   O14 1630   7.803   1.398   7.388
   13POPC   O12 1631   7.934   1.187   7.387
   13POPC   O11 1632   7.829   1.269   7.178
   13POPC    C1 1633   7.959   1.298   7.127
   13POPC    HA 1634   8.014   1.203   7.115
   13POPC    HB 1635   8.017   1.364   7.195
   13POPC    C2 1636   7.950   1.366   6.987
   13POPC    HS 1637   7.930   1.474   7.006
   13POPC   O21 1638   7.837   1.318   6.912
   13POPC   C21 1639   7.835   1.189   6.885
   13POPC   O22 1640   7.926   1.110   6.902
   13POPC   C22 1641   7.696   1.154   6.832
   13POPC   H2R 1642   7.635   1.245   6.822
   13POPC   H2S 1643   7.647   1.086   6.905
   13POPC    C3 1644   8.084   1.359   6.907
   13POPC    HX 1645   8.127   1.257   6.916
   13POPC    HY 1646   8.153   1.431   6.957
   13POPC   O31 1647   8.064   1.390   6.767
   13POPC   C31 1648   8.171   1.437   6.706
   13POPC   O32 1649   8.277   1.465   6.760
   13POPC   C32 1650   8.143   1.446   6.556
   13POPC   H2X 1651   8.056   1.512   6.538
   13POPC   H2Y 1652   8.119   1.344   6.518
   13POPC   C23 1653   7.707   1.084   6.696
   13POPC   H3R 1654   7.610   1.034   6.675
   13POPC   H3S 1655   7.785   1.005   6.699
   13POPC   C24 1656   7.733   1.180   6.578
   13POPC   H4R 1657   7.826   1.237   6.597
   13POPC   H4S 1658   7.648   1.252   6.571
   13POPC   C25 1659   7.745   1.103   6.446
   13POPC   H5R 1660   7.652   1.045   6.430
   13POPC   H5S 1661   7.830   1.031   6.455
   13POPC   C26 1662   7.770   1.192   6.324
   13POPC   H6R 1663   7.864   1.249   6.338
   13POPC   H6S 1664   7.686   1.265   6.315
   13POPC   C27 1665   7.778   1.109   6.195
   13POPC   H7R 1666   7.682   1.053   6.185
   13POPC   H7S 1667   7.860   1.035   6.203
   13POPC   C28 1668   7.800   1.196   6.070
   13POPC   H8R 1669   7.907   1.190   6.042
   13POPC   H8S 1670   7.779   1.301   6.097
   13POPC   C29 1671   7.712   1.149   5.956
   13POPC   H91 1672   7.733   1.047   5.922
   13POPC  C210 1673   7.615   1.219   5.895
   13POPC  H101 1674   7.560   1.172   5.812
   13POPC  C211 1675   7.572   1.360   5.928
   13POPC  H11R 1676   7.610   1.393   6.027
   13POPC  H11S 1677   7.462   1.369   5.930
   13POPC  C212 1678   7.628   1.454   5.820
   13POPC  H12R 1679   7.563   1.453   5.731
   13POPC  H12S 1680   7.728   1.415   5.790
   13POPC  C213 1681   7.650   1.599   5.866
   13POPC  H13R 1682   7.686   1.599   5.971
   13POPC  H13S 1683   7.554   1.655   5.862
   13POPC  C214 1684   7.756   1.667   5.779
   13POPC  H14R 1685   7.722   1.672   5.674
   13POPC  H14S 1686   7.847   1.603   5.782
   13POPC  C215 1687   7.798   1.807   5.826
   13POPC  H15R 1688   7.803   1.810   5.937
   13POPC  H15S 1689   7.721   1.880   5.794
   13POPC  C216 1690   7.935   1.846   5.770
   13POPC  H16R 1691   7.938   1.820   5.662
   13POPC  H16S 1692   8.013   1.785   5.821
   13POPC  C217 1693   7.971   1.994   5.785
   13POPC  H17R 1694   7.965   2.022   5.893
   13POPC  H17S 1695   7.897   2.055   5.730
   13POPC  C218 1696   8.111   2.028   5.732
   13POPC  H18R 1697   8.131   2.136   5.744
   13POPC  H18S 1698   8.119   2.001   5.625
   13POPC  H18T 1699   8.188   1.971   5.788
   13POPC   C33 1700   8.268   1.499   6.484
   13POPC   H3X 1701   8.354   1.435   6.512
   13POPC   H3Y 1702   8.289   1.603   6.517
   13POPC   C34 1703   8.258   1.496   6.331
   13POPC   H4X 1704   8.220   1.396   6.300
   13POPC   H4Y 1705   8.360   1.508   6.289
   13POPC   C35 1706   8.169   1.606   6.271
   13POPC   H5X 1707   8.207   1.704   6.308
   13POPC   H5Y 1708   8.065   1.593   6.307
   13POPC   C36 1709   8.170   1.609   6.117
   13POPC   H6X 1710   8.274   1.626   6.082
   13POPC   H6Y 1711   8.107   1.695   6.083
   13POPC   C37 1712   8.115   1.481   6.053
   13POPC   H7X 1713   8.012   1.462   6.091
   13POPC   H7Y 1714   8.179   1.395   6.083
   13POPC   C38 1715   8.112   1.486   5.899
   13POPC   H8X 1716   8.216   1.500   5.863
   13POPC   H8Y 1717   8.052   1.574   5.866
   13POPC   C39 1718   8.055   1.359   5.837
   13POPC   H9X 1719   7.947   1.350   5.862
   13POPC   H9Y 1720   8.107   1.271   5.881
   13POPC  C310 1721   8.073   1.349   5.685
   13POPC  H10X 1722   8.177   1.378   5.660
   13POPC  H10Y 1723   8.004   1.421   5.636
   13POPC  C311 1724   8.046   1.207   5.633
   13POPC  H11X 1725   7.950   1.171   5.676
   13POPC  H11Y 1726   8.127   1.140   5.670
   13POPC  C312 1727   8.037   1.196   5.480
   13POPC  H12X 1728   7.951   1.257   5.446
   13POPC  H12Y 1729   8.017   1.090   5.453
   13POPC  C313 1730   8.163   1.243   5.406
   13POPC  H13X 1731   8.249   1.178   5.433
   13POPC  H13Y 1732   8.187   1.347   5.438
   13POPC  C314 1733   8.148   1.246   5.253
   13POPC  H14X 1734   8.234   1.302   5.210
   13POPC  H14Y 1735   8.055   1.300   5.226
   13POPC  C315 1736   8.146   1.106   5.189
   13POPC  H15X 1737   8.060   1.048   5.229
   13POPC  H15Y 1738   8.240   1.053   5.218
   13POPC  C316 1739   8.137   1.108   5.036
   13POPC  H16X 1740   8.041   1.153   5.004
   13POPC  H16Y 1741   8.143   1.005   4.996
   13POPC  H16Z 1742   8.221   1.167   4.993
   14POPC     N 1743   2.588   6.073   6.954
   14POPC   C12 1744   2.479   6.145   6.879
   14POPC   C13 1745   2.554   6.073   7.100
   14POPC   C14 1746   2.603   5.933   6.906
   14POPC   C15 1747   2.719   6.145   6.938
   14POPC  H12A 1748   2.478   6.248   6.913
   14POPC  H12B 1749   2.384   6.101   6.908
   14POPC  H13A 1750   2.462   6.016   7.116
   14POPC  H13B 1751   2.634   6.028   7.157
   14POPC  H13C 1752   2.537   6.174   7.134
   14POPC  H14A 1753   2.635   5.933   6.803
   14POPC  H14B 1754   2.676   5.880   6.966
   14POPC  H14C 1755   2.508   5.881   6.912
   14POPC  H15A 1756   2.797   6.094   6.992
   14POPC  H15B 1757   2.711   6.246   6.975
   14POPC  H15C 1758   2.744   6.148   6.833
   14POPC   C11 1759   2.483   6.146   6.724
   14POPC  H11A 1760   2.401   6.211   6.686
   14POPC  H11B 1761   2.461   6.043   6.689
   14POPC     P 1762   2.627   6.324   6.609
   14POPC   O13 1763   2.602   6.430   6.710
   14POPC   O14 1764   2.759   6.327   6.542
   14POPC   O12 1765   2.610   6.183   6.675
   14POPC   O11 1766   2.513   6.328   6.498
   14POPC    C1 1767   2.535   6.248   6.381
   14POPC    HA 1768   2.436   6.211   6.343
   14POPC    HB 1769   2.597   6.158   6.403
   14POPC    C2 1770   2.602   6.329   6.267
   14POPC    HS 1771   2.697   6.371   6.306
   14POPC   O21 1772   2.512   6.434   6.231
   14POPC   C21 1773   2.568   6.529   6.159
   14POPC   O22 1774   2.688   6.541   6.138
   14POPC   C22 1775   2.459   6.618   6.100
   14POPC   H2R 1776   2.504   6.709   6.058
   14POPC   H2S 1777   2.389   6.647   6.181
   14POPC    C3 1778   2.635   6.239   6.144
   14POPC    HX 1779   2.695   6.153   6.181
   14POPC    HY 1780   2.698   6.298   6.074
   14POPC   O31 1781   2.515   6.194   6.078
   14POPC   C31 1782   2.542   6.113   5.976
   14POPC   O32 1783   2.655   6.076   5.944
   14POPC   C32 1784   2.413   6.076   5.904
   14POPC   H2X 1785   2.430   6.078   5.794
   14POPC   H2Y 1786   2.334   6.150   5.929
   14POPC   C23 1787   2.383   6.542   5.990
   14POPC   H3R 1788   2.281   6.585   5.981
   14POPC   H3S 1789   2.372   6.435   6.018
   14POPC   C24 1790   2.451   6.552   5.853
   14POPC   H4R 1791   2.559   6.529   5.863
   14POPC   H4S 1792   2.441   6.657   5.816
   14POPC   C25 1793   2.389   6.456   5.750
   14POPC   H5R 1794   2.280   6.473   5.745
   14POPC   H5S 1795   2.406   6.352   5.784
   14POPC   C26 1796   2.447   6.473   5.609
   14POPC   H6R 1797   2.557   6.458   5.613
   14POPC   H6S 1798   2.429   6.577   5.574
   14POPC   C27 1799   2.386   6.374   5.509
   14POPC   H7R 1800   2.278   6.397   5.497
   14POPC   H7S 1801   2.395   6.271   5.551
   14POPC   C28 1802   2.453   6.375   5.370
   14POPC   H8R 1803   2.399   6.302   5.306
   14POPC   H8S 1804   2.557   6.338   5.382
   14POPC   C29 1805   2.451   6.511   5.306
   14POPC   H91 1806   2.356   6.566   5.318
   14POPC  C210 1807   2.552   6.573   5.243
   14POPC  H101 1808   2.535   6.673   5.202
   14POPC  C211 1809   2.688   6.515   5.213
   14POPC  H11R 1810   2.712   6.534   5.106
   14POPC  H11S 1811   2.693   6.406   5.228
   14POPC  C212 1812   2.799   6.581   5.297
   14POPC  H12R 1813   2.793   6.543   5.402
   14POPC  H12S 1814   2.782   6.691   5.300
   14POPC  C213 1815   2.939   6.555   5.240
   14POPC  H13R 1816   2.943   6.599   5.138
   14POPC  H13S 1817   2.955   6.446   5.231
   14POPC  C214 1818   3.052   6.616   5.323
   14POPC  H14R 1819   3.057   6.565   5.422
   14POPC  H14S 1820   3.031   6.724   5.341
   14POPC  C215 1821   3.187   6.603   5.252
   14POPC  H15R 1822   3.182   6.657   5.155
   14POPC  H15S 1823   3.206   6.496   5.232
   14POPC  C216 1824   3.306   6.659   5.333
   14POPC  H16R 1825   3.307   6.610   5.433
   14POPC  H16S 1826   3.292   6.768   5.349
   14POPC  C217 1827   3.440   6.633   5.263
   14POPC  H17R 1828   3.438   6.682   5.163
   14POPC  H17S 1829   3.450   6.524   5.247
   14POPC  C218 1830   3.561   6.683   5.340
   14POPC  H18R 1831   3.562   6.794   5.344
   14POPC  H18S 1832   3.655   6.648   5.292
   14POPC  H18T 1833   3.560   6.645   5.444
   14POPC   C33 1834   2.368   5.936   5.947
   14POPC   H3X 1835   2.356   5.935   6.058
   14POPC   H3Y 1836   2.446   5.861   5.920
   14POPC   C34 1837   2.234   5.893   5.885
   14POPC   H4X 1838   2.248   5.877   5.776
   14POPC   H4Y 1839   2.160   5.975   5.898
   14POPC   C35 1840   2.176   5.766   5.949
   14POPC   H5X 1841   2.168   5.784   6.059
   14POPC   H5Y 1842   2.246   5.681   5.935
   14POPC   C36 1843   2.036   5.727   5.897
   14POPC   H6X 1844   1.971   5.817   5.902
   14POPC   H6Y 1845   1.993   5.651   5.966
   14POPC   C37 1846   2.032   5.670   5.754
   14POPC   H7X 1847   2.081   5.741   5.685
   14POPC   H7Y 1848   1.925   5.661   5.725
   14POPC   C38 1849   2.096   5.531   5.742
   14POPC   H8X 1850   2.048   5.464   5.817
   14POPC   H8Y 1851   2.204   5.538   5.767
   14POPC   C39 1852   2.081   5.465   5.604
   14POPC   H9X 1853   1.973   5.453   5.580
   14POPC   H9Y 1854   2.127   5.364   5.609
   14POPC  C310 1855   2.150   5.543   5.490
   14POPC  H10X 1856   2.249   5.579   5.527
   14POPC  H10Y 1857   2.089   5.633   5.466
   14POPC  C311 1858   2.175   5.461   5.362
   14POPC  H11X 1859   2.248   5.380   5.385
   14POPC  H11Y 1860   2.221   5.528   5.287
   14POPC  C312 1861   2.050   5.396   5.300
   14POPC  H12X 1862   2.010   5.319   5.370
   14POPC  H12Y 1863   2.082   5.344   5.207
   14POPC  C313 1864   1.939   5.495   5.265
   14POPC  H13X 1865   1.985   5.582   5.211
   14POPC  H13Y 1866   1.893   5.534   5.358
   14POPC  C314 1867   1.829   5.436   5.175
   14POPC  H14X 1868   1.875   5.399   5.081
   14POPC  H14Y 1869   1.758   5.517   5.148
   14POPC  C315 1870   1.749   5.322   5.240
   14POPC  H15X 1871   1.709   5.358   5.337
   14POPC  H15Y 1872   1.817   5.236   5.260
   14POPC  C316 1873   1.633   5.275   5.153
   14POPC  H16X 1874   1.564   5.359   5.132
   14POPC  H16Y 1875   1.576   5.195   5.204
   14POPC  H16Z 1876   1.670   5.235   5.056
   15POPC     N 1877   3.106   0.369   6.312
   15POPC   C12 1878   3.214   0.269   6.276
   15POPC   C13 1879   3.144   0.448   6.434
   15POPC   C14 1880   3.088   0.465   6.198
   15POPC   C15 1881   2.975   0.302   6.337
   15POPC  H12A 1882   3.301   0.326   6.245
   15POPC  H12B 1883   3.179   0.214   6.190
   15POPC  H13A 1884   3.069   0.524   6.451
   15POPC  H13B 1885   3.150   0.383   6.520
   15POPC  H13C 1886   3.240   0.495   6.420
   15POPC  H14A 1887   3.060   0.410   6.109
   15POPC  H14B 1888   3.009   0.535   6.223
   15POPC  H14C 1889   3.179   0.520   6.180
   15POPC  H15A 1890   2.986   0.230   6.417
   15POPC  H15B 1891   2.940   0.253   6.248
   15POPC  H15C 1892   2.901   0.376   6.366
   15POPC   C11 1893   3.261   0.168   6.384
   15POPC  H11A 1894   3.314   0.222   6.465
   15POPC  H11B 1895   3.335   0.101   6.334
   15POPC     P 1896   3.184  -0.045   6.499
   15POPC   O13 1897   3.326  -0.053   6.539
   15POPC   O14 1898   3.084  -0.075   6.604
   15POPC   O12 1899   3.151   0.097   6.438
   15POPC   O11 1900   3.159  -0.143   6.379
   15POPC    C1 1901   3.055  -0.120   6.284
   15POPC    HA 1902   2.997  -0.028   6.308
   15POPC    HB 1903   2.983  -0.204   6.287
   15POPC    C2 1904   3.107  -0.107   6.137
   15POPC    HS 1905   3.096  -0.206   6.087
   15POPC   O21 1906   3.243  -0.063   6.134
   15POPC   C21 1907   3.330  -0.161   6.148
   15POPC   O22 1908   3.304  -0.279   6.168
   15POPC   C22 1909   3.471  -0.104   6.134
   15POPC   H2R 1910   3.523  -0.116   6.231
   15POPC   H2S 1911   3.467   0.004   6.109
   15POPC    C3 1912   3.021  -0.005   6.057
   15POPC    HX 1913   3.012   0.086   6.120
   15POPC    HY 1914   2.920  -0.047   6.042
   15POPC   O31 1915   3.082   0.023   5.928
   15POPC   C31 1916   3.095   0.150   5.896
   15POPC   O32 1917   3.056   0.245   5.962
   15POPC   C32 1918   3.167   0.160   5.762
   15POPC   H2X 1919   3.134   0.077   5.696
   15POPC   H2Y 1920   3.276   0.148   5.781
   15POPC   C23 1921   3.547  -0.182   6.025
   15POPC   H3R 1922   3.531  -0.291   6.039
   15POPC   H3S 1923   3.656  -0.163   6.038
   15POPC   C24 1924   3.508  -0.143   5.882
   15POPC   H4R 1925   3.398  -0.152   5.869
   15POPC   H4S 1926   3.556  -0.215   5.812
   15POPC   C25 1927   3.552  -0.002   5.842
   15POPC   H5R 1928   3.657   0.015   5.874
   15POPC   H5S 1929   3.488   0.073   5.894
   15POPC   C26 1930   3.542   0.019   5.691
   15POPC   H6R 1931   3.442  -0.015   5.657
   15POPC   H6S 1932   3.618  -0.044   5.640
   15POPC   C27 1933   3.560   0.165   5.648
   15POPC   H7R 1934   3.661   0.201   5.678
   15POPC   H7S 1935   3.485   0.227   5.701
   15POPC   C28 1936   3.542   0.181   5.497
   15POPC   H8R 1937   3.447   0.130   5.471
   15POPC   H8S 1938   3.623   0.126   5.445
   15POPC   C29 1939   3.541   0.325   5.453
   15POPC   H91 1940   3.619   0.389   5.496
   15POPC  C210 1941   3.453   0.378   5.365
   15POPC  H101 1942   3.461   0.485   5.340
   15POPC  C211 1943   3.342   0.302   5.298
   15POPC  H11R 1944   3.268   0.372   5.252
   15POPC  H11S 1945   3.286   0.243   5.374
   15POPC  C212 1946   3.393   0.206   5.189
   15POPC  H12R 1947   3.502   0.189   5.203
   15POPC  H12S 1948   3.379   0.251   5.088
   15POPC  C213 1949   3.325   0.068   5.195
   15POPC  H13R 1950   3.330   0.033   5.301
   15POPC  H13S 1951   3.382  -0.004   5.133
   15POPC  C214 1952   3.178   0.068   5.150
   15POPC  H14R 1953   3.175   0.055   5.040
   15POPC  H14S 1954   3.133   0.166   5.175
   15POPC  C215 1955   3.093  -0.041   5.218
   15POPC  H15R 1956   2.992  -0.041   5.171
   15POPC  H15S 1957   3.080  -0.013   5.325
   15POPC  C216 1958   3.149  -0.184   5.212
   15POPC  H16R 1959   3.075  -0.252   5.260
   15POPC  H16S 1960   3.243  -0.190   5.272
   15POPC  C217 1961   3.177  -0.235   5.070
   15POPC  H17R 1962   3.263  -0.178   5.028
   15POPC  H17S 1963   3.088  -0.214   5.007
   15POPC  C218 1964   3.209  -0.384   5.063
   15POPC  H18R 1965   3.232  -0.415   4.959
   15POPC  H18S 1966   3.122  -0.443   5.099
   15POPC  H18T 1967   3.296  -0.409   5.127
   15POPC   C33 1968   3.142   0.296   5.696
   15POPC   H3X 1969   3.207   0.303   5.605
   15POPC   H3Y 1970   3.173   0.377   5.765
   15POPC   C34 1971   2.997   0.322   5.652
   15POPC   H4X 1972   2.992   0.422   5.603
   15POPC   H4Y 1973   2.932   0.327   5.741
   15POPC   C35 1974   2.940   0.219   5.554
   15POPC   H5X 1975   2.938   0.118   5.600
   15POPC   H5Y 1976   3.007   0.214   5.465
   15POPC   C36 1977   2.799   0.254   5.505
   15POPC   H6X 1978   2.771   0.185   5.423
   15POPC   H6Y 1979   2.803   0.357   5.464
   15POPC   C37 1980   2.686   0.254   5.610
   15POPC   H7X 1981   2.596   0.296   5.560
   15POPC   H7Y 1982   2.711   0.321   5.695
   15POPC   C38 1983   2.648   0.115   5.662
   15POPC   H8X 1984   2.670   0.038   5.585
   15POPC   H8Y 1985   2.538   0.115   5.679
   15POPC   C39 1986   2.716   0.078   5.795
   15POPC   H9X 1987   2.690   0.155   5.870
   15POPC   H9Y 1988   2.826   0.078   5.782
   15POPC  C310 1989   2.674  -0.059   5.850
   15POPC  H10X 1990   2.726  -0.074   5.947
   15POPC  H10Y 1991   2.706  -0.139   5.780
   15POPC  C311 1992   2.523  -0.072   5.875
   15POPC  H11X 1993   2.470  -0.073   5.778
   15POPC  H11Y 1994   2.488   0.017   5.932
   15POPC  C312 1995   2.487  -0.198   5.955
   15POPC  H12X 1996   2.540  -0.193   6.053
   15POPC  H12Y 1997   2.524  -0.287   5.900
   15POPC  C313 1998   2.337  -0.213   5.982
   15POPC  H13X 1999   2.298  -0.119   6.026
   15POPC  H13Y 2000   2.323  -0.295   6.057
   15POPC  C314 2001   2.256  -0.248   5.857
   15POPC  H14X 2002   2.292  -0.345   5.816
   15POPC  H14Y 2003   2.271  -0.170   5.779
   15POPC  C315 2004   2.106  -0.259   5.885
   15POPC  H15X 2005   2.070  -0.160   5.921
   15POPC  H15Y 2006   2.090  -0.333   5.968
   15POPC  C316 2007   2.022  -0.302   5.765
   15POPC  H16X 2008   1.914  -0.304   5.792
   15POPC  H16Y 2009   2.052  -0.403   5.731
   15POPC  H16Z 2010   2.036  -0.230   5.681
   16POPC     N 2011   6.826   7.985   7.540
   16POPC   C12 2012   6.792   7.843   7.578
   16POPC   C13 2013   6.973   7.998   7.514
   16POPC   C14 2014   6.750   8.027   7.418
   16POPC   C15 2015   6.790   8.076   7.653
   16POPC  H12A 2016   6.684   7.834   7.575
   16POPC  H12B 2017   6.822   7.827   7.681
   16POPC  H13A 2018   7.029   7.972   7.603
   16POPC  H13B 2019   7.002   7.932   7.433
   16POPC  H13C 2020   6.997   8.100   7.487
   16POPC  H14A 2021   6.643   8.025   7.439
   16POPC  H14B 2022   6.777   8.128   7.389
   16POPC  H14C 2023   6.770   7.959   7.337
   16POPC  H15A 2024   6.847   8.049   7.741
   16POPC  H15B 2025   6.684   8.067   7.676
   16POPC  H15C 2026   6.812   8.178   7.627
   16POPC   C11 2027   6.853   7.728   7.494
   16POPC  H11A 2028   6.805   7.633   7.524
   16POPC  H11B 2029   6.961   7.721   7.522
   16POPC     P 2030   6.947   7.693   7.262
   16POPC   O13 2031   6.899   7.694   7.122
   16POPC   O14 2032   7.070   7.770   7.289
   16POPC   O12 2033   6.834   7.749   7.355
   16POPC   O11 2034   6.967   7.545   7.311
   16POPC    C1 2035   6.859   7.450   7.301
   16POPC    HA 2036   6.760   7.499   7.309
   16POPC    HB 2037   6.868   7.380   7.387
   16POPC    C2 2038   6.864   7.364   7.171
   16POPC    HS 2039   6.854   7.256   7.199
   16POPC   O21 2040   6.986   7.387   7.100
   16POPC   C21 2041   7.090   7.325   7.152
   16POPC   O22 2042   7.086   7.237   7.238
   16POPC   C22 2043   7.216   7.380   7.089
   16POPC   H2R 2044   7.263   7.452   7.160
   16POPC   H2S 2045   7.191   7.434   6.995
   16POPC    C3 2046   6.746   7.396   7.074
   16POPC    HX 2047   6.729   7.506   7.078
   16POPC    HY 2048   6.653   7.348   7.111
   16POPC   O31 2049   6.774   7.360   6.936
   16POPC   C31 2050   6.766   7.229   6.913
   16POPC   O32 2051   6.738   7.146   6.999
   16POPC   C32 2052   6.800   7.194   6.769
   16POPC   H2X 2053   6.709   7.208   6.706
   16POPC   H2Y 2054   6.830   7.087   6.765
   16POPC   C23 2055   7.315   7.267   7.058
   16POPC   H3R 2056   7.331   7.203   7.147
   16POPC   H3S 2057   7.413   7.313   7.032
   16POPC   C24 2058   7.272   7.181   6.938
   16POPC   H4R 2059   7.247   7.248   6.853
   16POPC   H4S 2060   7.180   7.125   6.964
   16POPC   C25 2061   7.380   7.083   6.893
   16POPC   H5R 2062   7.414   7.023   6.980
   16POPC   H5S 2063   7.467   7.143   6.858
   16POPC   C26 2064   7.333   6.988   6.782
   16POPC   H6R 2065   7.281   7.047   6.703
   16POPC   H6S 2066   7.259   6.918   6.826
   16POPC   C27 2067   7.447   6.908   6.718
   16POPC   H7R 2068   7.403   6.824   6.659
   16POPC   H7S 2069   7.509   6.864   6.799
   16POPC   C28 2070   7.538   6.991   6.625
   16POPC   H8R 2071   7.632   6.932   6.613
   16POPC   H8S 2072   7.565   7.086   6.675
   16POPC   C29 2073   7.474   7.018   6.491
   16POPC   H91 2074   7.365   7.033   6.494
   16POPC  C210 2075   7.537   7.021   6.372
   16POPC  H101 2076   7.478   7.041   6.281
   16POPC  C211 2077   7.685   7.004   6.350
   16POPC  H11R 2078   7.738   6.982   6.445
   16POPC  H11S 2079   7.729   7.099   6.313
   16POPC  C212 2080   7.721   6.892   6.251
   16POPC  H12R 2081   7.660   6.801   6.269
   16POPC  H12S 2082   7.828   6.866   6.271
   16POPC  C213 2083   7.713   6.936   6.104
   16POPC  H13R 2084   7.802   6.895   6.052
   16POPC  H13S 2085   7.719   7.047   6.099
   16POPC  C214 2086   7.590   6.889   6.027
   16POPC  H14R 2087   7.497   6.924   6.077
   16POPC  H14S 2088   7.589   6.778   6.027
   16POPC  C215 2089   7.595   6.939   5.883
   16POPC  H15R 2090   7.701   6.934   5.849
   16POPC  H15S 2091   7.564   7.046   5.879
   16POPC  C216 2092   7.511   6.858   5.783
   16POPC  H16R 2093   7.403   6.874   5.803
   16POPC  H16S 2094   7.534   6.750   5.797
   16POPC  C217 2095   7.545   6.897   5.639
   16POPC  H17R 2096   7.655   6.886   5.624
   16POPC  H17S 2097   7.520   7.004   5.626
   16POPC  C218 2098   7.473   6.816   5.531
   16POPC  H18R 2099   7.492   6.708   5.544
   16POPC  H18S 2100   7.510   6.847   5.431
   16POPC  H18T 2101   7.364   6.834   5.535
   16POPC   C33 2102   6.915   7.280   6.714
   16POPC   H3X 2103   6.997   7.286   6.789
   16POPC   H3Y 2104   6.877   7.383   6.696
   16POPC   C34 2105   6.972   7.224   6.583
   16POPC   H4X 2106   6.889   7.176   6.527
   16POPC   H4Y 2107   7.047   7.146   6.607
   16POPC   C35 2108   7.035   7.331   6.493
   16POPC   H5X 2109   6.954   7.401   6.462
   16POPC   H5Y 2110   7.074   7.282   6.401
   16POPC   C36 2111   7.149   7.411   6.558
   16POPC   H6X 2112   7.227   7.340   6.593
   16POPC   H6Y 2113   7.110   7.465   6.647
   16POPC   C37 2114   7.213   7.514   6.463
   16POPC   H7X 2115   7.261   7.459   6.379
   16POPC   H7Y 2116   7.292   7.568   6.519
   16POPC   C38 2117   7.113   7.617   6.407
   16POPC   H8X 2118   7.051   7.655   6.491
   16POPC   H8Y 2119   7.046   7.567   6.334
   16POPC   C39 2120   7.181   7.737   6.339
   16POPC   H9X 2121   7.251   7.783   6.411
   16POPC   H9Y 2122   7.104   7.813   6.313
   16POPC  C310 2123   7.259   7.700   6.212
   16POPC  H10X 2124   7.188   7.677   6.130
   16POPC  H10Y 2125   7.319   7.608   6.231
   16POPC  C311 2126   7.358   7.808   6.167
   16POPC  H11X 2127   7.417   7.764   6.084
   16POPC  H11Y 2128   7.428   7.832   6.249
   16POPC  C312 2129   7.292   7.939   6.121
   16POPC  H12X 2130   7.265   7.999   6.210
   16POPC  H12Y 2131   7.198   7.915   6.066
   16POPC  C313 2132   7.381   8.023   6.027
   16POPC  H13X 2133   7.478   8.043   6.078
   16POPC  H13Y 2134   7.331   8.121   6.009
   16POPC  C314 2135   7.407   7.955   5.892
   16POPC  H14X 2136   7.311   7.925   5.845
   16POPC  H14Y 2137   7.467   7.862   5.910
   16POPC  C315 2138   7.487   8.041   5.794
   16POPC  H15X 2139   7.537   7.973   5.722
   16POPC  H15Y 2140   7.567   8.094   5.851
   16POPC  C316 2141   7.405   8.142   5.715
   16POPC  H16X 2142   7.471   8.207   5.654
   16POPC  H16Y 2143   7.345   8.206   5.783
   16POPC  H16Z 2144   7.336   8.089   5.646
   17POPC     N 2145   3.020   0.918   6.794
   17POPC   C12 2146   2.923   0.992   6.705
   17POPC   C13 2147   2.982   0.775   6.803
   17POPC   C14 2148   3.160   0.932   6.743
   17POPC   C15 2149   3.015   0.976   6.933
   17POPC  H12A 2150   2.942   1.098   6.715
   17POPC  H12B 2151   2.823   0.973   6.743
   17POPC  H13A 2152   2.977   0.733   6.703
   17POPC  H13B 2153   3.056   0.719   6.861
   17POPC  H13C 2154   2.885   0.766   6.850
   17POPC  H14A 2155   3.229   0.880   6.807
   17POPC  H14B 2156   3.167   0.891   6.643
   17POPC  H14C 2157   3.188   1.037   6.739
   17POPC  H15A 2158   3.043   1.080   6.930
   17POPC  H15B 2159   3.083   0.923   6.998
   17POPC  H15C 2160   2.914   0.966   6.972
   17POPC   C11 2161   2.925   0.959   6.553
   17POPC  H11A 2162   3.021   0.996   6.512
   17POPC  H11B 2163   2.842   1.016   6.506
   17POPC     P 2164   2.934   0.777   6.380
   17POPC   O13 2165   3.075   0.807   6.347
   17POPC   O14 2166   2.892   0.637   6.359
   17POPC   O12 2167   2.908   0.820   6.529
   17POPC   O11 2168   2.842   0.873   6.295
   17POPC    C1 2169   2.710   0.828   6.261
   17POPC    HA 2170   2.644   0.917   6.253
   17POPC    HB 2171   2.666   0.763   6.341
   17POPC    C2 2172   2.704   0.753   6.125
   17POPC    HS 2173   2.749   0.652   6.141
   17POPC   O21 2174   2.777   0.828   6.027
   17POPC   C21 2175   2.827   0.754   5.929
   17POPC   O22 2176   2.830   0.632   5.928
   17POPC   C22 2177   2.878   0.845   5.817
   17POPC   H2R 2178   2.986   0.865   5.837
   17POPC   H2S 2179   2.823   0.941   5.818
   17POPC    C3 2180   2.556   0.734   6.080
   17POPC    HX 2181   2.511   0.836   6.070
   17POPC    HY 2182   2.500   0.683   6.161
   17POPC   O31 2183   2.544   0.667   5.952
   17POPC   C31 2184   2.492   0.546   5.954
   17POPC   O32 2185   2.446   0.488   6.051
   17POPC   C32 2186   2.491   0.490   5.812
   17POPC   H2X 2187   2.491   0.379   5.817
   17POPC   H2Y 2188   2.580   0.524   5.757
   17POPC   C23 2189   2.863   0.778   5.679
   17POPC   H3R 2190   2.901   0.673   5.683
   17POPC   H3S 2191   2.927   0.834   5.607
   17POPC   C24 2192   2.719   0.780   5.626
   17POPC   H4R 2193   2.690   0.886   5.608
   17POPC   H4S 2194   2.651   0.739   5.703
   17POPC   C25 2195   2.696   0.700   5.496
   17POPC   H5R 2196   2.591   0.715   5.464
   17POPC   H5S 2197   2.710   0.591   5.517
   17POPC   C26 2198   2.789   0.740   5.379
   17POPC   H6R 2199   2.890   0.699   5.398
   17POPC   H6S 2200   2.797   0.851   5.378
   17POPC   C27 2201   2.740   0.695   5.240
   17POPC   H7R 2202   2.814   0.728   5.164
   17POPC   H7S 2203   2.644   0.749   5.219
   17POPC   C28 2204   2.713   0.544   5.223
   17POPC   H8R 2205   2.665   0.531   5.123
   17POPC   H8S 2206   2.638   0.513   5.299
   17POPC   C29 2207   2.837   0.460   5.235
   17POPC   H91 2208   2.898   0.484   5.324
   17POPC  C210 2209   2.878   0.359   5.155
   17POPC  H101 2210   2.971   0.307   5.181
   17POPC  C211 2211   2.811   0.308   5.030
   17POPC  H11R 2212   2.885   0.311   4.947
   17POPC  H11S 2213   2.726   0.372   4.999
   17POPC  C212 2214   2.761   0.163   5.041
   17POPC  H12R 2215   2.843   0.097   5.076
   17POPC  H12S 2216   2.732   0.130   4.938
   17POPC  C213 2217   2.637   0.146   5.131
   17POPC  H13R 2218   2.564   0.227   5.105
   17POPC  H13S 2219   2.666   0.160   5.237
   17POPC  C214 2220   2.565   0.011   5.114
   17POPC  H14R 2221   2.534   0.002   5.008
   17POPC  H14S 2222   2.473   0.012   5.176
   17POPC  C215 2223   2.647  -0.114   5.150
   17POPC  H15R 2224   2.741  -0.115   5.091
   17POPC  H15S 2225   2.587  -0.203   5.121
   17POPC  C216 2226   2.680  -0.126   5.299
   17POPC  H16R 2227   2.585  -0.122   5.358
   17POPC  H16S 2228   2.743  -0.040   5.331
   17POPC  C217 2229   2.753  -0.257   5.333
   17POPC  H17R 2230   2.847  -0.260   5.274
   17POPC  H17S 2231   2.690  -0.343   5.300
   17POPC  C218 2232   2.786  -0.274   5.481
   17POPC  H18R 2233   2.693  -0.283   5.541
   17POPC  H18S 2234   2.843  -0.186   5.518
   17POPC  H18T 2235   2.847  -0.365   5.496
   17POPC   C33 2236   2.362   0.540   5.746
   17POPC   H3X 2237   2.361   0.651   5.750
   17POPC   H3Y 2238   2.274   0.503   5.803
   17POPC   C34 2239   2.347   0.498   5.600
   17POPC   H4X 2240   2.339   0.388   5.594
   17POPC   H4Y 2241   2.437   0.530   5.542
   17POPC   C35 2242   2.222   0.562   5.536
   17POPC   H5X 2243   2.236   0.672   5.533
   17POPC   H5Y 2244   2.134   0.540   5.600
   17POPC   C36 2245   2.193   0.510   5.395
   17POPC   H6X 2246   2.171   0.401   5.403
   17POPC   H6Y 2247   2.283   0.521   5.332
   17POPC   C37 2248   2.072   0.579   5.329
   17POPC   H7X 2249   1.990   0.585   5.403
   17POPC   H7Y 2250   2.036   0.514   5.246
   17POPC   C38 2251   2.099   0.720   5.273
   17POPC   H8X 2252   2.115   0.790   5.357
   17POPC   H8Y 2253   2.007   0.753   5.219
   17POPC   C39 2254   2.219   0.732   5.177
   17POPC   H9X 2255   2.312   0.716   5.235
   17POPC   H9Y 2256   2.223   0.835   5.136
   17POPC  C310 2257   2.217   0.633   5.059
   17POPC  H10X 2258   2.141   0.666   4.984
   17POPC  H10Y 2259   2.187   0.533   5.096
   17POPC  C311 2260   2.354   0.617   4.991
   17POPC  H11X 2261   2.428   0.583   5.066
   17POPC  H11Y 2262   2.386   0.717   4.953
   17POPC  C312 2263   2.354   0.517   4.873
   17POPC  H12X 2264   2.454   0.519   4.825
   17POPC  H12Y 2265   2.279   0.552   4.799
   17POPC  C313 2266   2.321   0.372   4.913
   17POPC  H13X 2267   2.223   0.371   4.966
   17POPC  H13Y 2268   2.398   0.333   4.982
   17POPC  C314 2269   2.307   0.279   4.791
   17POPC  H14X 2270   2.284   0.340   4.701
   17POPC  H14Y 2271   2.222   0.210   4.809
   17POPC  C315 2272   2.432   0.193   4.765
   17POPC  H15X 2273   2.446   0.126   4.852
   17POPC  H15Y 2274   2.521   0.259   4.758
   17POPC  C316 2275   2.423   0.108   4.638
   17POPC  H16X 2276   2.419   0.174   4.549
   17POPC  H16Y 2277   2.331   0.045   4.640
   17POPC  H16Z 2278   2.511   0.042   4.629
   18POPC     N 2279   5.944   7.027   7.146
   18POPC   C12 2280   6.050   7.131   7.176
   18POPC   C13 2281   5.953   6.919   7.248
   18POPC   C14 2282   5.807   7.087   7.153
   18POPC   C15 2283   5.967   6.968   7.011
   18POPC  H12A 2284   6.144   7.079   7.193
   18POPC  H12B 2285   6.023   7.179   7.269
   18POPC  H13A 2286   5.944   6.959   7.348
   18POPC  H13B 2287   5.874   6.846   7.232
   18POPC  H13C 2288   6.048   6.867   7.239
   18POPC  H14A 2289   5.797   7.162   7.077
   18POPC  H14B 2290   5.732   7.010   7.139
   18POPC  H14C 2291   5.792   7.133   7.250
   18POPC  H15A 2292   5.894   6.889   6.994
   18POPC  H15B 2293   6.066   6.925   7.006
   18POPC  H15C 2294   5.956   7.044   6.935
   18POPC   C11 2295   6.075   7.241   7.070
   18POPC  H11A 2296   6.129   7.196   6.984
   18POPC  H11B 2297   6.141   7.316   7.119
   18POPC     P 2298   5.968   7.438   6.954
   18POPC   O13 2299   5.841   7.468   6.882
   18POPC   O14 2300   6.009   7.539   7.054
   18POPC   O12 2301   5.953   7.299   7.026
   18POPC   O11 2302   6.085   7.414   6.851
   18POPC    C1 2303   6.215   7.467   6.880
   18POPC    HA 2304   6.291   7.409   6.822
   18POPC    HB 2305   6.241   7.456   6.988
   18POPC    C2 2306   6.228   7.616   6.841
   18POPC    HS 2307   6.152   7.672   6.900
   18POPC   O21 2308   6.197   7.624   6.700
   18POPC   C21 2309   6.161   7.744   6.662
   18POPC   O22 2310   6.160   7.844   6.731
   18POPC   C22 2311   6.112   7.737   6.518
   18POPC   H2R 2312   6.035   7.815   6.501
   18POPC   H2S 2313   6.066   7.637   6.500
   18POPC    C3 2314   6.368   7.674   6.876
   18POPC    HX 2315   6.392   7.646   6.981
   18POPC    HY 2316   6.360   7.785   6.871
   18POPC   O31 2317   6.470   7.626   6.787
   18POPC   C31 2318   6.581   7.699   6.797
   18POPC   O32 2319   6.603   7.784   6.882
   18POPC   C32 2320   6.673   7.668   6.679
   18POPC   H2X 2321   6.713   7.565   6.687
   18POPC   H2Y 2322   6.758   7.740   6.681
   18POPC   C23 2323   6.230   7.759   6.422
   18POPC   H3R 2324   6.318   7.700   6.456
   18POPC   H3S 2325   6.258   7.867   6.424
   18POPC   C24 2326   6.198   7.717   6.278
   18POPC   H4R 2327   6.271   7.767   6.209
   18POPC   H4S 2328   6.096   7.752   6.251
   18POPC   C25 2329   6.209   7.566   6.257
   18POPC   H5R 2330   6.140   7.513   6.327
   18POPC   H5S 2331   6.313   7.534   6.281
   18POPC   C26 2332   6.177   7.521   6.113
   18POPC   H6R 2333   6.242   7.577   6.043
   18POPC   H6S 2334   6.071   7.547   6.091
   18POPC   C27 2335   6.198   7.370   6.094
   18POPC   H7R 2336   6.126   7.316   6.158
   18POPC   H7S 2337   6.300   7.344   6.130
   18POPC   C28 2338   6.186   7.321   5.948
   18POPC   H8R 2339   6.185   7.210   5.949
   18POPC   H8S 2340   6.278   7.352   5.896
   18POPC   C29 2341   6.067   7.372   5.871
   18POPC   H91 2342   5.985   7.415   5.932
   18POPC  C210 2343   6.060   7.380   5.737
   18POPC  H101 2344   5.969   7.421   5.691
   18POPC  C211 2345   6.162   7.325   5.641
   18POPC  H11R 2346   6.110   7.274   5.557
   18POPC  H11S 2347   6.225   7.248   5.690
   18POPC  C212 2348   6.257   7.430   5.581
   18POPC  H12R 2349   6.322   7.379   5.507
   18POPC  H12S 2350   6.322   7.471   5.661
   18POPC  C213 2351   6.188   7.547   5.509
   18POPC  H13R 2352   6.086   7.517   5.476
   18POPC  H13S 2353   6.247   7.572   5.418
   18POPC  C214 2354   6.181   7.674   5.595
   18POPC  H14R 2355   6.285   7.695   5.632
   18POPC  H14S 2356   6.117   7.657   5.684
   18POPC  C215 2357   6.133   7.799   5.520
   18POPC  H15R 2358   6.191   7.810   5.427
   18POPC  H15S 2359   6.153   7.888   5.584
   18POPC  C216 2360   5.983   7.799   5.487
   18POPC  H16R 2361   5.925   7.786   5.581
   18POPC  H16S 2362   5.959   7.713   5.420
   18POPC  C217 2363   5.939   7.929   5.419
   18POPC  H17R 2364   5.997   7.941   5.325
   18POPC  H17S 2365   5.964   8.014   5.486
   18POPC  C218 2366   5.789   7.935   5.385
   18POPC  H18R 2367   5.728   7.929   5.478
   18POPC  H18S 2368   5.761   7.852   5.318
   18POPC  H18T 2369   5.766   8.031   5.334
   18POPC   C33 2370   6.593   7.686   6.550
   18POPC   H3X 2371   6.530   7.778   6.557
   18POPC   H3Y 2372   6.525   7.599   6.536
   18POPC   C34 2373   6.680   7.701   6.425
   18POPC   H4X 2374   6.751   7.616   6.419
   18POPC   H4Y 2375   6.739   7.795   6.434
   18POPC   C35 2376   6.596   7.707   6.296
   18POPC   H5X 2377   6.512   7.778   6.311
   18POPC   H5Y 2378   6.551   7.606   6.279
   18POPC   C36 2379   6.674   7.749   6.171
   18POPC   H6X 2380   6.688   7.860   6.175
   18POPC   H6Y 2381   6.613   7.725   6.082
   18POPC   C37 2382   6.813   7.683   6.158
   18POPC   H7X 2383   6.802   7.574   6.174
   18POPC   H7Y 2384   6.879   7.723   6.238
   18POPC   C38 2385   6.880   7.708   6.023
   18POPC   H8X 2386   6.821   7.660   5.943
   18POPC   H8Y 2387   6.981   7.659   6.024
   18POPC   C39 2388   6.897   7.857   5.989
   18POPC   H9X 2389   6.956   7.905   6.070
   18POPC   H9Y 2390   6.798   7.906   5.985
   18POPC  C310 2391   6.968   7.881   5.855
   18POPC  H10X 2392   6.903   7.844   5.773
   18POPC  H10Y 2393   7.063   7.824   5.853
   18POPC  C311 2394   6.999   8.030   5.835
   18POPC  H11X 2395   7.067   8.062   5.916
   18POPC  H11Y 2396   6.904   8.088   5.845
   18POPC  C312 2397   7.064   8.063   5.700
   18POPC  H12X 2398   7.147   7.991   5.682
   18POPC  H12Y 2399   7.107   8.165   5.707
   18POPC  C313 2400   6.968   8.059   5.581
   18POPC  H13X 2401   6.881   8.125   5.602
   18POPC  H13Y 2402   6.930   7.955   5.567
   18POPC  C314 2403   7.036   8.105   5.452
   18POPC  H14X 2404   7.129   8.047   5.438
   18POPC  H14Y 2405   7.064   8.213   5.462
   18POPC  C315 2406   6.948   8.088   5.327
   18POPC  H15X 2407   6.852   8.144   5.343
   18POPC  H15Y 2408   6.922   7.980   5.317
   18POPC  C316 2409   7.013   8.137   5.198
   18POPC  H16X 2410   7.036   8.246   5.206
   18POPC  H16Y 2411   6.946   8.121   5.112
   18POPC  H16Z 2412   7.108   8.083   5.180
   19POPC     N 2413   7.054   2.395   7.702
   19POPC   C12 2414   6.971   2.439   7.584
   19POPC   C13 2415   6.995   2.269   7.758
   19POPC   C14 2416   7.194   2.366   7.660
   19POPC   C15 2417   7.055   2.499   7.810
   19POPC  H12A 2418   6.870   2.459   7.620
   19POPC  H12B 2419   6.964   2.355   7.515
   19POPC  H13A 2420   6.993   2.192   7.683
   19POPC  H13B 2421   7.053   2.235   7.843
   19POPC  H13C 2422   6.893   2.287   7.792
   19POPC  H14A 2423   7.252   2.335   7.746
   19POPC  H14B 2424   7.195   2.288   7.586
   19POPC  H14C 2425   7.240   2.455   7.618
   19POPC  H15A 2426   7.120   2.468   7.890
   19POPC  H15B 2427   6.955   2.514   7.848
   19POPC  H15C 2428   7.091   2.593   7.769
   19POPC   C11 2429   7.017   2.563   7.502
   19POPC  H11A 2430   6.945   2.575   7.418
   19POPC  H11B 2431   7.118   2.543   7.459
   19POPC     P 2432   7.082   2.808   7.519
   19POPC   O13 2433   7.013   2.927   7.573
   19POPC   O14 2434   7.228   2.805   7.542
   19POPC   O12 2435   7.018   2.680   7.583
   19POPC   O11 2436   7.055   2.798   7.364
   19POPC    C1 2437   6.927   2.842   7.316
   19POPC    HA 2438   6.905   2.945   7.351
   19POPC    HB 2439   6.848   2.774   7.354
   19POPC    C2 2440   6.921   2.847   7.161
   19POPC    HS 2441   6.815   2.853   7.128
   19POPC   O21 2442   6.987   2.734   7.103
   19POPC   C21 2443   6.917   2.623   7.117
   19POPC   O22 2444   6.803   2.617   7.162
   19POPC   C22 2445   6.998   2.507   7.060
   19POPC   H2R 2446   7.106   2.531   7.069
   19POPC   H2S 2447   6.972   2.496   6.953
   19POPC    C3 2448   6.993   2.975   7.110
   19POPC    HX 2449   7.091   2.979   7.162
   19POPC    HY 2450   6.934   3.064   7.143
   19POPC   O31 2451   7.005   2.976   6.966
   19POPC   C31 2452   7.128   2.982   6.918
   19POPC   O32 2453   7.231   2.985   6.983
   19POPC   C32 2454   7.122   2.979   6.766
   19POPC   H2X 2455   7.018   2.963   6.733
   19POPC   H2Y 2456   7.185   2.896   6.729
   19POPC   C23 2457   6.967   2.376   7.135
   19POPC   H3R 2458   6.857   2.367   7.149
   19POPC   H3S 2459   7.015   2.378   7.235
   19POPC   C24 2460   7.012   2.252   7.056
   19POPC   H4R 2461   6.960   2.255   6.958
   19POPC   H4S 2462   6.979   2.160   7.109
   19POPC   C25 2463   7.163   2.243   7.029
   19POPC   H5R 2464   7.214   2.204   7.119
   19POPC   H5S 2465   7.204   2.345   7.009
   19POPC   C26 2466   7.194   2.156   6.907
   19POPC   H6R 2467   7.099   2.114   6.868
   19POPC   H6S 2468   7.258   2.070   6.937
   19POPC   C27 2469   7.262   2.235   6.795
   19POPC   H7R 2470   7.365   2.263   6.825
   19POPC   H7S 2471   7.204   2.329   6.782
   19POPC   C28 2472   7.264   2.163   6.660
   19POPC   H8R 2473   7.293   2.236   6.582
   19POPC   H8S 2474   7.159   2.132   6.638
   19POPC   C29 2475   7.353   2.042   6.659
   19POPC   H91 2476   7.318   1.957   6.721
   19POPC  C210 2477   7.465   2.027   6.587
   19POPC  H101 2478   7.522   1.933   6.595
   19POPC  C211 2479   7.529   2.131   6.498
   19POPC  H11R 2480   7.639   2.129   6.513
   19POPC  H11S 2481   7.495   2.234   6.524
   19POPC  C212 2482   7.499   2.105   6.350
   19POPC  H12R 2483   7.390   2.099   6.333
   19POPC  H12S 2484   7.544   2.007   6.323
   19POPC  C213 2485   7.560   2.212   6.258
   19POPC  H13R 2486   7.605   2.163   6.170
   19POPC  H13S 2487   7.642   2.262   6.314
   19POPC  C214 2488   7.460   2.317   6.209
   19POPC  H14R 2489   7.516   2.408   6.178
   19POPC  H14S 2490   7.392   2.346   6.292
   19POPC  C215 2491   7.379   2.270   6.087
   19POPC  H15R 2492   7.321   2.178   6.113
   19POPC  H15S 2493   7.451   2.243   6.007
   19POPC  C216 2494   7.283   2.376   6.031
   19POPC  H16R 2495   7.259   2.350   5.926
   19POPC  H16S 2496   7.333   2.475   6.032
   19POPC  C217 2497   7.150   2.385   6.109
   19POPC  H17R 2498   7.172   2.404   6.216
   19POPC  H17S 2499   7.099   2.286   6.101
   19POPC  C218 2500   7.055   2.492   6.057
   19POPC  H18R 2501   7.032   2.476   5.949
   19POPC  H18S 2502   7.100   2.593   6.069
   19POPC  H18T 2503   6.959   2.490   6.114
   19POPC   C33 2504   7.175   3.113   6.710
   19POPC   H3X 2505   7.282   3.126   6.737
   19POPC   H3Y 2506   7.119   3.196   6.758
   19POPC   C34 2507   7.157   3.123   6.558
   19POPC   H4X 2508   7.051   3.096   6.534
   19POPC   H4Y 2509   7.223   3.049   6.509
   19POPC   C35 2510   7.184   3.264   6.503
   19POPC   H5X 2511   7.293   3.284   6.507
   19POPC   H5Y 2512   7.132   3.338   6.567
   19POPC   C36 2513   7.134   3.283   6.358
   19POPC   H6X 2514   7.155   3.387   6.326
   19POPC   H6Y 2515   7.024   3.268   6.357
   19POPC   C37 2516   7.197   3.184   6.259
   19POPC   H7X 2517   7.180   3.080   6.295
   19POPC   H7Y 2518   7.307   3.201   6.254
   19POPC   C38 2519   7.137   3.194   6.118
   19POPC   H8X 2520   7.169   3.289   6.070
   19POPC   H8Y 2521   7.026   3.195   6.125
   19POPC   C39 2522   7.179   3.073   6.032
   19POPC   H9X 2523   7.145   2.982   6.085
   19POPC   H9Y 2524   7.290   3.070   6.026
   19POPC  C310 2525   7.120   3.074   5.890
   19POPC  H10X 2526   7.149   3.169   5.840
   19POPC  H10Y 2527   7.009   3.073   5.898
   19POPC  C311 2528   7.165   2.956   5.803
   19POPC  H11X 2529   7.275   2.964   5.786
   19POPC  H11Y 2530   7.114   2.963   5.705
   19POPC  C312 2531   7.136   2.818   5.866
   19POPC  H12X 2532   7.028   2.809   5.886
   19POPC  H12Y 2533   7.191   2.811   5.963
   19POPC  C313 2534   7.182   2.699   5.780
   19POPC  H13X 2535   7.182   2.608   5.844
   19POPC  H13Y 2536   7.287   2.716   5.747
   19POPC  C314 2537   7.093   2.670   5.659
   19POPC  H14X 2538   7.106   2.752   5.585
   19POPC  H14Y 2539   6.987   2.668   5.690
   19POPC  C315 2540   7.127   2.535   5.593
   19POPC  H15X 2541   7.103   2.454   5.666
   19POPC  H15Y 2542   7.237   2.532   5.574
   19POPC  C316 2543   7.053   2.508   5.462
   19POPC  H16X 2544   7.082   2.582   5.385
   19POPC  H16Y 2545   6.944   2.512   5.477
   19POPC  H16Z 2546   7.080   2.406   5.424
   20POPC     N 2547   0.873   7.455   6.738
   20POPC   C12 2548   0.822   7.583   6.675
   20POPC   C13 2549   0.957   7.486   6.857
   20POPC   C14 2550   0.759   7.367   6.778
   20POPC   C15 2551   0.956   7.381   6.637
   20POPC  H12A 2552   0.757   7.556   6.593
   20POPC  H12B 2553   0.907   7.636   6.633
   20POPC  H13A 2554   0.995   7.394   6.900
   20POPC  H13B 2555   1.041   7.550   6.829
   20POPC  H13C 2556   0.899   7.539   6.931
   20POPC  H14A 2557   0.692   7.423   6.842
   20POPC  H14B 2558   0.706   7.335   6.690
   20POPC  H14C 2559   0.797   7.280   6.832
   20POPC  H15A 2560   0.994   7.290   6.681
   20POPC  H15B 2561   1.039   7.441   6.604
   20POPC  H15C 2562   0.895   7.354   6.552
   20POPC   C11 2563   0.748   7.684   6.766
   20POPC  H11A 2564   0.713   7.767   6.701
   20POPC  H11B 2565   0.820   7.725   6.840
   20POPC     P 2566   0.565   7.715   6.936
   20POPC   O13 2567   0.431   7.659   6.962
   20POPC   O14 2568   0.653   7.728   7.054
   20POPC   O12 2569   0.637   7.623   6.830
   20POPC   O11 2570   0.553   7.853   6.862
   20POPC    C1 2571   0.427   7.920   6.859
   20POPC    HA 2572   0.445   8.027   6.835
   20POPC    HB 2573   0.376   7.917   6.958
   20POPC    C2 2574   0.332   7.863   6.750
   20POPC    HS 2575   0.291   7.767   6.788
   20POPC   O21 2576   0.408   7.847   6.629
   20POPC   C21 2577   0.394   7.731   6.569
   20POPC   O22 2578   0.326   7.638   6.608
   20POPC   C22 2579   0.476   7.733   6.441
   20POPC   H2R 2580   0.575   7.685   6.461
   20POPC   H2S 2581   0.494   7.838   6.409
   20POPC    C3 2582   0.213   7.959   6.724
   20POPC    HX 2583   0.255   8.060   6.706
   20POPC    HY 2584   0.150   7.967   6.816
   20POPC   O31 2585   0.133   7.923   6.609
   20POPC   C31 2586   0.045   7.826   6.633
   20POPC   O32 2587   0.034   7.767   6.739
   20POPC   C32 2588  -0.041   7.806   6.509
   20POPC   H2X 2589   0.012   7.845   6.420
   20POPC   H2Y 2590  -0.137   7.862   6.521
   20POPC   C23 2591   0.403   7.657   6.329
   20POPC   H3R 2592   0.382   7.553   6.360
   20POPC   H3S 2593   0.472   7.653   6.242
   20POPC   C24 2594   0.276   7.728   6.281
   20POPC   H4R 2595   0.298   7.836   6.272
   20POPC   H4S 2596   0.195   7.715   6.357
   20POPC   C25 2597   0.225   7.678   6.145
   20POPC   H5R 2598   0.176   7.579   6.157
   20POPC   H5S 2599   0.313   7.665   6.078
   20POPC   C26 2600   0.128   7.778   6.080
   20POPC   H6R 2601   0.184   7.872   6.059
   20POPC   H6S 2602   0.048   7.802   6.153
   20POPC   C27 2603   0.063   7.729   5.949
   20POPC   H7R 2604   0.003   7.812   5.907
   20POPC   H7S 2605  -0.007   7.646   5.974
   20POPC   C28 2606   0.160   7.678   5.841
   20POPC   H8R 2607   0.100   7.651   5.751
   20POPC   H8S 2608   0.207   7.584   5.877
   20POPC   C29 2609   0.268   7.778   5.807
   20POPC   H91 2610   0.344   7.790   5.886
   20POPC  C210 2611   0.280   7.851   5.695
   20POPC  H101 2612   0.366   7.920   5.687
   20POPC  C211 2613   0.189   7.852   5.575
   20POPC  H11R 2614   0.105   7.780   5.585
   20POPC  H11S 2615   0.246   7.825   5.484
   20POPC  C212 2616   0.129   7.993   5.555
   20POPC  H12R 2617   0.213   8.066   5.555
   20POPC  H12S 2618   0.062   8.016   5.641
   20POPC  C213 2619   0.054   8.009   5.423
   20POPC  H13R 2620  -0.030   7.936   5.419
   20POPC  H13S 2621   0.123   7.985   5.340
   20POPC  C214 2622  -0.002   8.150   5.399
   20POPC  H14R 2623  -0.048   8.152   5.299
   20POPC  H14S 2624   0.083   8.222   5.399
   20POPC  C215 2625  -0.106   8.198   5.502
   20POPC  H15R 2626  -0.137   8.301   5.474
   20POPC  H15S 2627  -0.060   8.203   5.603
   20POPC  C216 2628  -0.231   8.110   5.508
   20POPC  H16R 2629  -0.203   8.009   5.544
   20POPC  H16S 2630  -0.275   8.100   5.406
   20POPC  C217 2631  -0.338   8.166   5.602
   20POPC  H17R 2632  -0.373   8.264   5.563
   20POPC  H17S 2633  -0.292   8.184   5.702
   20POPC  C218 2634  -0.459   8.075   5.620
   20POPC  H18R 2635  -0.427   7.976   5.659
   20POPC  H18S 2636  -0.512   8.060   5.524
   20POPC  H18T 2637  -0.529   8.120   5.693
   20POPC   C33 2638  -0.071   7.656   6.489
   20POPC   H3X 2639  -0.136   7.621   6.572
   20POPC   H3Y 2640   0.024   7.599   6.493
   20POPC   C34 2641  -0.142   7.627   6.355
   20POPC   H4X 2642  -0.072   7.648   6.272
   20POPC   H4Y 2643  -0.228   7.697   6.346
   20POPC   C35 2644  -0.195   7.484   6.342
   20POPC   H5X 2645  -0.253   7.476   6.247
   20POPC   H5Y 2646  -0.265   7.464   6.426
   20POPC   C36 2647  -0.085   7.376   6.342
   20POPC   H6X 2648  -0.020   7.391   6.431
   20POPC   H6Y 2649  -0.022   7.389   6.252
   20POPC   C37 2650  -0.138   7.232   6.348
   20POPC   H7X 2651  -0.192   7.218   6.445
   20POPC   H7Y 2652  -0.050   7.163   6.349
   20POPC   C38 2653  -0.231   7.189   6.234
   20POPC   H8X 2654  -0.326   7.246   6.240
   20POPC   H8Y 2655  -0.256   7.082   6.249
   20POPC   C39 2656  -0.172   7.207   6.094
   20POPC   H9X 2657  -0.067   7.169   6.093
   20POPC   H9Y 2658  -0.169   7.315   6.070
   20POPC  C310 2659  -0.251   7.131   5.986
   20POPC  H10X 2660  -0.359   7.159   5.993
   20POPC  H10Y 2661  -0.242   7.022   6.006
   20POPC  C311 2662  -0.203   7.160   5.843
   20POPC  H11X 2663  -0.238   7.081   5.774
   20POPC  H11Y 2664  -0.092   7.159   5.843
   20POPC  C312 2665  -0.254   7.296   5.793
   20POPC  H12X 2666  -0.248   7.369   5.877
   20POPC  H12Y 2667  -0.361   7.286   5.765
   20POPC  C313 2668  -0.176   7.355   5.676
   20POPC  H13X 2669  -0.202   7.302   5.582
   20POPC  H13Y 2670  -0.067   7.344   5.694
   20POPC  C314 2671  -0.208   7.504   5.663
   20POPC  H14X 2672  -0.175   7.556   5.755
   20POPC  H14Y 2673  -0.319   7.516   5.655
   20POPC  C315 2674  -0.145   7.574   5.542
   20POPC  H15X 2675  -0.178   7.522   5.449
   20POPC  H15Y 2676  -0.034   7.565   5.549
   20POPC  C316 2677  -0.184   7.722   5.535
   20POPC  H16X 2678  -0.147   7.767   5.441
   20POPC  H16Y 2679  -0.141   7.777   5.621
   20POPC  H16Z 2680  -0.295   7.732   5.537
   21POPC     N 2681   2.354   0.202   6.508
   21POPC   C12 2682   2.411   0.290   6.399
   21POPC   C13 2683   2.404   0.063   6.490
   21POPC   C14 2684   2.397   0.252   6.642
   21POPC   C15 2685   2.204   0.202   6.502
   21POPC  H12A 2686   2.406   0.234   6.306
   21POPC  H12B 2687   2.515   0.307   6.421
   21POPC  H13A 2688   2.365  -0.003   6.566
   21POPC  H13B 2689   2.375   0.026   6.393
   21POPC  H13C 2690   2.513   0.062   6.496
   21POPC  H14A 2691   2.360   0.188   6.719
   21POPC  H14B 2692   2.505   0.255   6.646
   21POPC  H14C 2693   2.359   0.353   6.657
   21POPC  H15A 2694   2.168   0.304   6.515
   21POPC  H15B 2695   2.163   0.140   6.580
   21POPC  H15C 2696   2.172   0.167   6.405
   21POPC   C11 2697   2.343   0.427   6.372
   21POPC  H11A 2698   2.245   0.408   6.323
   21POPC  H11B 2699   2.405   0.482   6.298
   21POPC     P 2700   2.420   0.616   6.523
   21POPC   O13 2701   2.369   0.692   6.639
   21POPC   O14 2702   2.556   0.558   6.538
   21POPC   O12 2703   2.320   0.499   6.492
   21POPC   O11 2704   2.413   0.705   6.394
   21POPC    C1 2705   2.318   0.812   6.385
   21POPC    HA 2706   2.355   0.885   6.309
   21POPC    HB 2707   2.308   0.867   6.481
   21POPC    C2 2708   2.176   0.768   6.337
   21POPC    HS 2709   2.135   0.701   6.416
   21POPC   O21 2710   2.190   0.695   6.214
   21POPC   C21 2711   2.086   0.618   6.189
   21POPC   O22 2712   1.987   0.610   6.260
   21POPC   C22 2713   2.108   0.539   6.061
   21POPC   H2R 2714   2.170   0.449   6.086
   21POPC   H2S 2715   2.163   0.601   5.988
   21POPC    C3 2716   2.080   0.891   6.323
   21POPC    HX 2717   2.068   0.931   6.426
   21POPC    HY 2718   1.980   0.858   6.287
   21POPC   O31 2719   2.132   0.994   6.236
   21POPC   C31 2720   2.061   1.107   6.244
   21POPC   O32 2721   1.958   1.119   6.308
   21POPC   C32 2722   2.126   1.217   6.161
   21POPC   H2X 2723   2.221   1.181   6.118
   21POPC   H2Y 2724   2.147   1.304   6.228
   21POPC   C23 2725   1.972   0.495   6.003
   21POPC   H3R 2726   1.915   0.585   5.975
   21POPC   H3S 2727   1.914   0.440   6.081
   21POPC   C24 2728   1.983   0.403   5.880
   21POPC   H4R 2729   2.048   0.450   5.804
   21POPC   H4S 2730   1.881   0.392   5.836
   21POPC   C25 2731   2.034   0.263   5.915
   21POPC   H5R 2732   1.972   0.223   5.999
   21POPC   H5S 2733   2.139   0.269   5.951
   21POPC   C26 2734   2.027   0.161   5.800
   21POPC   H6R 2735   1.923   0.156   5.761
   21POPC   H6S 2736   2.053   0.061   5.841
   21POPC   C27 2737   2.124   0.192   5.685
   21POPC   H7R 2738   2.224   0.213   5.728
   21POPC   H7S 2739   2.090   0.283   5.631
   21POPC   C28 2740   2.137   0.075   5.586
   21POPC   H8R 2741   2.037   0.056   5.542
   21POPC   H8S 2742   2.166  -0.016   5.643
   21POPC   C29 2743   2.241   0.105   5.481
   21POPC   H91 2744   2.334   0.148   5.521
   21POPC  C210 2745   2.230   0.087   5.348
   21POPC  H101 2746   2.316   0.115   5.284
   21POPC  C211 2747   2.114   0.029   5.273
   21POPC  H11R 2748   2.035  -0.008   5.342
   21POPC  H11S 2749   2.147  -0.059   5.213
   21POPC  C212 2750   2.050   0.130   5.176
   21POPC  H12R 2751   2.124   0.162   5.101
   21POPC  H12S 2752   2.018   0.220   5.235
   21POPC  C213 2753   1.927   0.072   5.106
   21POPC  H13R 2754   1.857   0.036   5.185
   21POPC  H13S 2755   1.956  -0.016   5.044
   21POPC  C214 2756   1.851   0.172   5.018
   21POPC  H14R 2757   1.906   0.190   4.924
   21POPC  H14S 2758   1.845   0.269   5.073
   21POPC  C215 2759   1.708   0.126   4.988
   21POPC  H15R 2760   1.659   0.101   5.085
   21POPC  H15S 2761   1.710   0.034   4.926
   21POPC  C216 2762   1.622   0.233   4.919
   21POPC  H16R 2763   1.654   0.245   4.813
   21POPC  H16S 2764   1.639   0.329   4.971
   21POPC  C217 2765   1.471   0.203   4.925
   21POPC  H17R 2766   1.416   0.296   4.901
   21POPC  H17S 2767   1.447   0.175   5.030
   21POPC  C218 2768   1.422   0.092   4.832
   21POPC  H18R 2769   1.444   0.117   4.726
   21POPC  H18S 2770   1.312   0.080   4.843
   21POPC  H18T 2771   1.470  -0.005   4.857
   21POPC   C33 2772   2.030   1.259   6.049
   21POPC   H3X 2773   1.934   1.294   6.091
   21POPC   H3Y 2774   2.010   1.170   5.986
   21POPC   C34 2775   2.087   1.369   5.957
   21POPC   H4X 2776   2.195   1.347   5.938
   21POPC   H4Y 2777   2.080   1.467   6.008
   21POPC   C35 2778   2.016   1.373   5.821
   21POPC   H5X 2779   1.907   1.384   5.837
   21POPC   H5Y 2780   2.034   1.275   5.771
   21POPC   C36 2781   2.065   1.485   5.728
   21POPC   H6X 2782   2.174   1.502   5.745
   21POPC   H6Y 2783   2.011   1.579   5.753
   21POPC   C37 2784   2.045   1.453   5.579
   21POPC   H7X 2785   2.115   1.371   5.551
   21POPC   H7Y 2786   2.072   1.543   5.519
   21POPC   C38 2787   1.902   1.410   5.543
   21POPC   H8X 2788   1.832   1.491   5.574
   21POPC   H8Y 2789   1.876   1.318   5.600
   21POPC   C39 2790   1.879   1.380   5.394
   21POPC   H9X 2791   1.903   1.471   5.335
   21POPC   H9Y 2792   1.772   1.356   5.380
   21POPC  C310 2793   1.962   1.263   5.341
   21POPC  H10X 2794   1.942   1.172   5.402
   21POPC  H10Y 2795   2.070   1.287   5.348
   21POPC  C311 2796   1.929   1.232   5.194
   21POPC  H11X 2797   1.939   1.325   5.135
   21POPC  H11Y 2798   1.824   1.199   5.186
   21POPC  C312 2799   2.020   1.125   5.133
   21POPC  H12X 2800   2.002   1.027   5.183
   21POPC  H12Y 2801   2.126   1.153   5.151
   21POPC  C313 2802   2.000   1.109   4.982
   21POPC  H13X 2803   2.030   1.203   4.932
   21POPC  H13Y 2804   1.892   1.092   4.961
   21POPC  C314 2805   2.080   0.992   4.923
   21POPC  H14X 2806   2.039   0.897   4.961
   21POPC  H14Y 2807   2.185   1.000   4.958
   21POPC  C315 2808   2.080   0.990   4.770
   21POPC  H15X 2809   2.123   1.086   4.733
   21POPC  H15Y 2810   1.974   0.986   4.734
   21POPC  C316 2811   2.158   0.873   4.709
   21POPC  H16X 2812   2.263   0.875   4.743
   21POPC  H16Y 2813   2.156   0.880   4.598
   21POPC  H16Z 2814   2.112   0.777   4.740
   22POPC     N 2815   8.217   3.320   7.666
   22POPC   C12 2816   8.276   3.241   7.552
   22POPC   C13 2817   8.288   3.451   7.675
   22POPC   C14 2818   8.072   3.344   7.645
   22POPC   C15 2819   8.236   3.247   7.796
   22POPC  H12A 2820   8.374   3.205   7.582
   22POPC  H12B 2821   8.291   3.309   7.468
   22POPC  H13A 2822   8.246   3.510   7.756
   22POPC  H13B 2823   8.393   3.435   7.693
   22POPC  H13C 2824   8.276   3.506   7.583
   22POPC  H14A 2825   8.055   3.396   7.552
   22POPC  H14B 2826   8.020   3.248   7.641
   22POPC  H14C 2827   8.031   3.402   7.727
   22POPC  H15A 2828   8.194   3.305   7.876
   22POPC  H15B 2829   8.342   3.231   7.813
   22POPC  H15C 2830   8.186   3.151   7.790
   22POPC   C11 2831   8.194   3.121   7.498
   22POPC  H11A 2832   8.261   3.065   7.428
   22POPC  H11B 2833   8.109   3.159   7.438
   22POPC     P 2834   8.175   2.888   7.595
   22POPC   O13 2835   8.323   2.871   7.597
   22POPC   O14 2836   8.099   2.817   7.702
   22POPC   O12 2837   8.144   3.041   7.604
   22POPC   O11 2838   8.119   2.847   7.453
   22POPC    C1 2839   7.978   2.859   7.430
   22POPC    HA 2840   7.954   2.961   7.393
   22POPC    HB 2841   7.919   2.842   7.523
   22POPC    C2 2842   7.926   2.757   7.324
   22POPC    HS 2843   7.958   2.655   7.357
   22POPC   O21 2844   7.980   2.791   7.196
   22POPC   C21 2845   7.995   2.689   7.114
   22POPC   O22 2846   8.004   2.571   7.147
   22POPC   C22 2847   7.989   2.738   6.970
   22POPC   H2R 2848   7.912   2.818   6.964
   22POPC   H2S 2849   7.957   2.655   6.904
   22POPC    C3 2850   7.770   2.760   7.316
   22POPC    HX 2851   7.740   2.868   7.319
   22POPC    HY 2852   7.727   2.709   7.404
   22POPC   O31 2853   7.722   2.700   7.194
   22POPC   C31 2854   7.592   2.717   7.172
   22POPC   O32 2855   7.515   2.775   7.247
   22POPC   C32 2856   7.557   2.657   7.037
   22POPC   H2X 2857   7.589   2.550   7.036
   22POPC   H2Y 2858   7.613   2.712   6.958
   22POPC   C23 2859   8.125   2.792   6.925
   22POPC   H3R 2860   8.184   2.711   6.877
   22POPC   H3S 2861   8.182   2.826   7.014
   22POPC   C24 2862   8.115   2.913   6.831
   22POPC   H4R 2863   8.219   2.949   6.813
   22POPC   H4S 2864   8.060   2.994   6.883
   22POPC   C25 2865   8.049   2.887   6.696
   22POPC   H5R 2866   7.942   2.860   6.710
   22POPC   H5S 2867   8.100   2.801   6.647
   22POPC   C26 2868   8.058   3.009   6.603
   22POPC   H6R 2869   8.165   3.039   6.595
   22POPC   H6S 2870   8.003   3.094   6.649
   22POPC   C27 2871   8.004   2.985   6.462
   22POPC   H7R 2872   7.901   2.945   6.468
   22POPC   H7S 2873   8.068   2.908   6.413
   22POPC   C28 2874   8.005   3.113   6.376
   22POPC   H8R 2875   8.101   3.166   6.394
   22POPC   H8S 2876   7.922   3.179   6.411
   22POPC   C29 2877   7.990   3.080   6.230
   22POPC   H91 2878   7.938   2.985   6.208
   22POPC  C210 2879   8.041   3.151   6.127
   22POPC  H101 2880   8.024   3.114   6.025
   22POPC  C211 2881   8.113   3.283   6.135
   22POPC  H11R 2882   8.220   3.271   6.109
   22POPC  H11S 2883   8.109   3.325   6.238
   22POPC  C212 2884   8.050   3.387   6.040
   22POPC  H12R 2885   8.090   3.487   6.065
   22POPC  H12S 2886   7.941   3.389   6.056
   22POPC  C213 2887   8.080   3.359   5.892
   22POPC  H13R 2888   8.050   3.254   5.867
   22POPC  H13S 2889   8.189   3.368   5.874
   22POPC  C214 2890   8.006   3.453   5.795
   22POPC  H14R 2891   8.027   3.559   5.823
   22POPC  H14S 2892   7.896   3.435   5.806
   22POPC  C215 2893   8.047   3.429   5.649
   22POPC  H15R 2894   8.040   3.320   5.628
   22POPC  H15S 2895   8.153   3.460   5.636
   22POPC  C216 2896   7.959   3.503   5.548
   22POPC  H16R 2897   7.968   3.613   5.563
   22POPC  H16S 2898   7.853   3.474   5.567
   22POPC  C217 2899   7.992   3.468   5.402
   22POPC  H17R 2900   7.910   3.506   5.338
   22POPC  H17S 2901   7.994   3.358   5.392
   22POPC  C218 2902   8.124   3.526   5.350
   22POPC  H18R 2903   8.209   3.491   5.412
   22POPC  H18S 2904   8.122   3.637   5.354
   22POPC  H18T 2905   8.141   3.495   5.245
   22POPC   C33 2906   7.406   2.664   7.010
   22POPC   H3X 2907   7.375   2.771   6.999
   22POPC   H3Y 2908   7.351   2.621   7.097
   22POPC   C34 2909   7.362   2.587   6.884
   22POPC   H4X 2910   7.251   2.589   6.878
   22POPC   H4Y 2911   7.393   2.481   6.897
   22POPC   C35 2912   7.420   2.640   6.752
   22POPC   H5X 2913   7.531   2.649   6.762
   22POPC   H5Y 2914   7.379   2.741   6.733
   22POPC   C36 2915   7.393   2.549   6.630
   22POPC   H6X 2916   7.431   2.447   6.655
   22POPC   H6Y 2917   7.452   2.585   6.543
   22POPC   C37 2918   7.246   2.537   6.589
   22POPC   H7X 2919   7.184   2.517   6.679
   22POPC   H7Y 2920   7.235   2.449   6.521
   22POPC   C38 2921   7.188   2.659   6.517
   22POPC   H8X 2922   7.228   2.664   6.414
   22POPC   H8Y 2923   7.218   2.752   6.571
   22POPC   C39 2924   7.035   2.653   6.514
   22POPC   H9X 2925   6.999   2.652   6.619
   22POPC   H9Y 2926   7.003   2.557   6.467
   22POPC  C310 2927   6.966   2.769   6.441
   22POPC  H10X 2928   7.002   2.866   6.481
   22POPC  H10Y 2929   6.857   2.762   6.463
   22POPC  C311 2930   6.980   2.765   6.289
   22POPC  H11X 2931   6.980   2.659   6.257
   22POPC  H11Y 2932   7.078   2.810   6.260
   22POPC  C312 2933   6.865   2.836   6.215
   22POPC  H12X 2934   6.774   2.773   6.228
   22POPC  H12Y 2935   6.889   2.840   6.107
   22POPC  C313 2936   6.835   2.977   6.267
   22POPC  H13X 2937   6.928   3.037   6.263
   22POPC  H13Y 2938   6.802   2.972   6.373
   22POPC  C314 2939   6.725   3.050   6.187
   22POPC  H14X 2940   6.759   3.064   6.082
   22POPC  H14Y 2941   6.711   3.151   6.232
   22POPC  C315 2942   6.590   2.978   6.187
   22POPC  H15X 2943   6.560   2.957   6.293
   22POPC  H15Y 2944   6.600   2.880   6.136
   22POPC  C316 2945   6.477   3.056   6.119
   22POPC  H16X 2946   6.458   3.151   6.174
   22POPC  H16Y 2947   6.383   2.997   6.119
   22POPC  H16Z 2948   6.505   3.081   6.015
   23POPC     N 2949   1.575   0.304   7.121
   23POPC   C12 2950   1.497   0.369   7.008
   23POPC   C13 2951   1.636   0.408   7.210
   23POPC   C14 2952   1.483   0.220   7.203
   23POPC   C15 2953   1.684   0.217   7.065
   23POPC  H12A 2954   1.416   0.426   7.053
   23POPC  H12B 2955   1.451   0.289   6.950
   23POPC  H13A 2956   1.701   0.472   7.152
   23POPC  H13B 2957   1.557   0.469   7.252
   23POPC  H13C 2958   1.691   0.361   7.290
   23POPC  H14A 2959   1.406   0.282   7.246
   23POPC  H14B 2960   1.437   0.145   7.141
   23POPC  H14C 2961   1.538   0.171   7.282
   23POPC  H15A 2962   1.640   0.138   7.006
   23POPC  H15B 2963   1.739   0.171   7.146
   23POPC  H15C 2964   1.751   0.275   7.004
   23POPC   C11 2965   1.572   0.462   6.911
   23POPC  H11A 2966   1.502   0.495   6.831
   23POPC  H11B 2967   1.653   0.402   6.864
   23POPC     P 2968   1.713   0.670   6.891
   23POPC   O13 2969   1.770   0.773   6.981
   23POPC   O14 2970   1.810   0.588   6.813
   23POPC   O12 2971   1.625   0.575   6.979
   23POPC   O11 2972   1.612   0.737   6.792
   23POPC    C1 2973   1.493   0.800   6.840
   23POPC    HA 2974   1.515   0.873   6.921
   23POPC    HB 2975   1.424   0.723   6.881
   23POPC    C2 2976   1.421   0.873   6.723
   23POPC    HS 2977   1.312   0.885   6.746
   23POPC   O21 2978   1.441   0.799   6.602
   23POPC   C21 2979   1.374   0.686   6.600
   23POPC   O22 2980   1.282   0.657   6.676
   23POPC   C22 2981   1.431   0.596   6.490
   23POPC   H2R 2982   1.537   0.574   6.515
   23POPC   H2S 2983   1.428   0.651   6.393
   23POPC    C3 2984   1.480   1.017   6.705
   23POPC    HX 2985   1.578   1.018   6.757
   23POPC    HY 2986   1.414   1.091   6.756
   23POPC   O31 2987   1.503   1.054   6.567
   23POPC   C31 2988   1.394   1.086   6.499
   23POPC   O32 2989   1.280   1.085   6.544
   23POPC   C32 2990   1.431   1.120   6.355
   23POPC   H2X 2991   1.541   1.112   6.341
   23POPC   H2Y 2992   1.400   1.224   6.333
   23POPC   C23 2993   1.352   0.465   6.480
   23POPC   H3R 2994   1.250   0.487   6.441
   23POPC   H3S 2995   1.339   0.422   6.582
   23POPC   C24 2996   1.417   0.356   6.394
   23POPC   H4R 2997   1.343   0.274   6.379
   23POPC   H4S 2998   1.504   0.314   6.449
   23POPC   C25 2999   1.467   0.405   6.256
   23POPC   H5R 3000   1.547   0.480   6.272
   23POPC   H5S 3001   1.383   0.454   6.202
   23POPC   C26 3002   1.524   0.290   6.172
   23POPC   H6R 3003   1.441   0.223   6.139
   23POPC   H6S 3004   1.592   0.230   6.236
   23POPC   C27 3005   1.604   0.338   6.050
   23POPC   H7R 3006   1.652   0.249   6.002
   23POPC   H7S 3007   1.685   0.405   6.086
   23POPC   C28 3008   1.520   0.412   5.945
   23POPC   H8R 3009   1.467   0.496   5.995
   23POPC   H8S 3010   1.443   0.342   5.905
   23POPC   C29 3011   1.609   0.460   5.833
   23POPC   H91 3012   1.664   0.381   5.782
   23POPC  C210 3013   1.631   0.588   5.797
   23POPC  H101 3014   1.700   0.609   5.714
   23POPC  C211 3015   1.565   0.709   5.858
   23POPC  H11R 3016   1.467   0.682   5.903
   23POPC  H11S 3017   1.544   0.784   5.779
   23POPC  C212 3018   1.650   0.776   5.968
   23POPC  H12R 3019   1.709   0.700   6.024
   23POPC  H12S 3020   1.579   0.822   6.041
   23POPC  C213 3021   1.741   0.889   5.918
   23POPC  H13R 3022   1.776   0.949   6.005
   23POPC  H13S 3023   1.680   0.957   5.853
   23POPC  C214 3024   1.863   0.841   5.840
   23POPC  H14R 3025   1.835   0.762   5.767
   23POPC  H14S 3026   1.935   0.798   5.912
   23POPC  C215 3027   1.930   0.956   5.762
   23POPC  H15R 3028   1.947   1.040   5.832
   23POPC  H15S 3029   1.859   0.992   5.684
   23POPC  C216 3030   2.062   0.919   5.694
   23POPC  H16R 3031   2.101   1.010   5.645
   23POPC  H16S 3032   2.043   0.843   5.615
   23POPC  C217 3033   2.171   0.864   5.788
   23POPC  H17R 3034   2.265   0.855   5.730
   23POPC  H17S 3035   2.142   0.762   5.821
   23POPC  C218 3036   2.199   0.949   5.913
   23POPC  H18R 3037   2.282   0.905   5.972
   23POPC  H18S 3038   2.109   0.954   5.978
   23POPC  H18T 3039   2.228   1.052   5.884
   23POPC   C33 3040   1.359   1.022   6.261
   23POPC   H3X 3041   1.249   1.032   6.275
   23POPC   H3Y 3042   1.388   0.918   6.288
   23POPC   C34 3043   1.393   1.047   6.114
   23POPC   H4X 3044   1.502   1.036   6.099
   23POPC   H4Y 3045   1.365   1.151   6.089
   23POPC   C35 3046   1.319   0.952   6.018
   23POPC   H5X 3047   1.210   0.956   6.040
   23POPC   H5Y 3048   1.353   0.848   6.034
   23POPC   C36 3049   1.341   0.993   5.872
   23POPC   H6X 3050   1.450   0.985   5.848
   23POPC   H6Y 3051   1.312   1.100   5.861
   23POPC   C37 3052   1.262   0.911   5.769
   23POPC   H7X 3053   1.155   0.911   5.797
   23POPC   H7Y 3054   1.299   0.807   5.767
   23POPC   C38 3055   1.277   0.974   5.630
   23POPC   H8X 3056   1.385   0.984   5.605
   23POPC   H8Y 3057   1.234   1.077   5.635
   23POPC   C39 3058   1.207   0.898   5.517
   23POPC   H9X 3059   1.112   0.853   5.555
   23POPC   H9Y 3060   1.273   0.816   5.481
   23POPC  C310 3061   1.171   0.992   5.401
   23POPC  H10X 3062   1.261   1.052   5.373
   23POPC  H10Y 3063   1.093   1.063   5.437
   23POPC  C311 3064   1.120   0.922   5.275
   23POPC  H11X 3065   1.047   0.990   5.225
   23POPC  H11Y 3066   1.066   0.829   5.303
   23POPC  C312 3067   1.233   0.891   5.175
   23POPC  H12X 3068   1.313   0.835   5.229
   23POPC  H12Y 3069   1.276   0.987   5.140
   23POPC  C313 3070   1.188   0.808   5.054
   23POPC  H13X 3071   1.149   0.711   5.090
   23POPC  H13Y 3072   1.276   0.788   4.990
   23POPC  C314 3073   1.080   0.877   4.969
   23POPC  H14X 3074   1.115   0.976   4.934
   23POPC  H14Y 3075   0.992   0.893   5.035
   23POPC  C315 3076   1.035   0.793   4.849
   23POPC  H15X 3077   0.924   0.803   4.838
   23POPC  H15Y 3078   1.057   0.686   4.870
   23POPC  C316 3079   1.100   0.832   4.716
   23POPC  H16X 3080   1.073   0.936   4.689
   23POPC  H16Y 3081   1.064   0.764   4.635
   23POPC  H16Z 3082   1.210   0.824   4.723
   24POPC     N 3083   2.875   1.213   6.208
   24POPC   C12 3084   2.880   1.359   6.168
   24POPC   C13 3085   2.870   1.130   6.084
   24POPC   C14 3086   2.997   1.177   6.285
   24POPC   C15 3087   2.753   1.183   6.289
   24POPC  H12A 3088   2.793   1.380   6.108
   24POPC  H12B 3089   2.966   1.371   6.103
   24POPC  H13A 3090   2.959   1.147   6.025
   24POPC  H13B 3091   2.864   1.025   6.110
   24POPC  H13C 3092   2.783   1.157   6.026
   24POPC  H14A 3093   3.085   1.205   6.228
   24POPC  H14B 3094   2.999   1.231   6.379
   24POPC  H14C 3095   2.999   1.070   6.303
   24POPC  H15A 3096   2.664   1.203   6.230
   24POPC  H15B 3097   2.751   1.245   6.378
   24POPC  H15C 3098   2.753   1.078   6.317
   24POPC   C11 3099   2.891   1.466   6.279
   24POPC  H11A 3100   2.895   1.565   6.228
   24POPC  H11B 3101   2.986   1.451   6.335
   24POPC     P 3102   2.746   1.590   6.446
   24POPC   O13 3103   2.676   1.557   6.571
   24POPC   O14 3104   2.866   1.676   6.457
   24POPC   O12 3105   2.781   1.457   6.369
   24POPC   O11 3106   2.642   1.660   6.348
   24POPC    C1 3107   2.531   1.583   6.301
   24POPC    HA 3108   2.444   1.651   6.289
   24POPC    HB 3109   2.500   1.505   6.375
   24POPC    C2 3110   2.559   1.513   6.164
   24POPC    HS 3111   2.614   1.420   6.190
   24POPC   O21 3112   2.646   1.588   6.079
   24POPC   C21 3113   2.601   1.705   6.038
   24POPC   O22 3114   2.499   1.760   6.075
   24POPC   C22 3115   2.699   1.762   5.936
   24POPC   H2R 3116   2.781   1.690   5.916
   24POPC   H2S 3117   2.743   1.855   5.978
   24POPC    C3 3118   2.431   1.464   6.088
   24POPC    HX 3119   2.357   1.546   6.090
   24POPC    HY 3120   2.386   1.379   6.143
   24POPC   O31 3121   2.455   1.430   5.949
   24POPC   C31 3122   2.524   1.317   5.932
   24POPC   O32 3123   2.564   1.246   6.023
   24POPC   C32 3124   2.545   1.289   5.784
   24POPC   H2X 3125   2.631   1.220   5.773
   24POPC   H2Y 3126   2.570   1.384   5.732
   24POPC   C23 3127   2.625   1.795   5.806
   24POPC   H3R 3128   2.698   1.846   5.738
   24POPC   H3S 3129   2.541   1.866   5.824
   24POPC   C24 3130   2.572   1.671   5.733
   24POPC   H4R 3131   2.479   1.635   5.783
   24POPC   H4S 3132   2.648   1.590   5.740
   24POPC   C25 3133   2.543   1.697   5.584
   24POPC   H5R 3134   2.639   1.726   5.535
   24POPC   H5S 3135   2.473   1.783   5.576
   24POPC   C26 3136   2.484   1.577   5.510
   24POPC   H6R 3137   2.386   1.552   5.555
   24POPC   H6S 3138   2.552   1.490   5.523
   24POPC   C27 3139   2.467   1.604   5.360
   24POPC   H7R 3140   2.568   1.619   5.315
   24POPC   H7S 3141   2.410   1.699   5.347
   24POPC   C28 3142   2.394   1.492   5.285
   24POPC   H8R 3143   2.292   1.481   5.327
   24POPC   H8S 3144   2.448   1.396   5.302
   24POPC   C29 3145   2.392   1.524   5.138
   24POPC   H91 3146   2.492   1.541   5.095
   24POPC  C210 3147   2.285   1.535   5.056
   24POPC  H101 3148   2.303   1.558   4.950
   24POPC  C211 3149   2.140   1.514   5.090
   24POPC  H11R 3150   2.125   1.481   5.195
   24POPC  H11S 3151   2.100   1.434   5.024
   24POPC  C212 3152   2.054   1.640   5.066
   24POPC  H12R 3153   1.948   1.607   5.061
   24POPC  H12S 3154   2.080   1.685   4.968
   24POPC  C213 3155   2.066   1.745   5.177
   24POPC  H13R 3156   2.167   1.790   5.177
   24POPC  H13S 3157   2.051   1.693   5.274
   24POPC  C214 3158   1.959   1.855   5.168
   24POPC  H14R 3159   1.954   1.907   5.266
   24POPC  H14S 3160   1.860   1.808   5.150
   24POPC  C215 3161   1.984   1.962   5.060
   24POPC  H15R 3162   1.993   1.913   4.961
   24POPC  H15S 3163   2.080   2.014   5.083
   24POPC  C216 3164   1.870   2.066   5.056
   24POPC  H16R 3165   1.856   2.106   5.158
   24POPC  H16S 3166   1.776   2.014   5.027
   24POPC  C217 3167   1.894   2.184   4.960
   24POPC  H17R 3168   1.985   2.238   4.994
   24POPC  H17S 3169   1.808   2.253   4.969
   24POPC  C218 3170   1.912   2.146   4.813
   24POPC  H18R 3171   2.004   2.086   4.799
   24POPC  H18S 3172   1.920   2.238   4.751
   24POPC  H18T 3173   1.824   2.088   4.777
   24POPC   C33 3174   2.420   1.226   5.721
   24POPC   H3X 3175   2.331   1.289   5.740
   24POPC   H3Y 3176   2.403   1.127   5.768
   24POPC   C34 3177   2.437   1.207   5.569
   24POPC   H4X 3178   2.540   1.170   5.551
   24POPC   H4Y 3179   2.425   1.305   5.519
   24POPC   C35 3180   2.338   1.107   5.507
   24POPC   H5X 3181   2.235   1.136   5.535
   24POPC   H5Y 3182   2.358   1.006   5.551
   24POPC   C36 3183   2.346   1.097   5.354
   24POPC   H6X 3184   2.305   1.190   5.310
   24POPC   H6Y 3185   2.280   1.013   5.321
   24POPC   C37 3186   2.487   1.073   5.299
   24POPC   H7X 3187   2.534   0.991   5.358
   24POPC   H7Y 3188   2.548   1.165   5.313
   24POPC   C38 3189   2.492   1.034   5.150
   24POPC   H8X 3190   2.428   0.944   5.135
   24POPC   H8Y 3191   2.597   1.005   5.125
   24POPC   C39 3192   2.448   1.144   5.053
   24POPC   H9X 3193   2.513   1.233   5.068
   24POPC   H9Y 3194   2.343   1.174   5.075
   24POPC  C310 3195   2.458   1.098   4.907
   24POPC  H10X 3196   2.398   1.004   4.896
   24POPC  H10Y 3197   2.563   1.072   4.884
   24POPC  C311 3198   2.406   1.199   4.804
   24POPC  H11X 3199   2.298   1.218   4.822
   24POPC  H11Y 3200   2.416   1.153   4.703
   24POPC  C312 3201   2.480   1.334   4.802
   24POPC  H12X 3202   2.456   1.391   4.894
   24POPC  H12Y 3203   2.442   1.393   4.715
   24POPC  C313 3204   2.632   1.322   4.791
   24POPC  H13X 3205   2.658   1.254   4.706
   24POPC  H13Y 3206   2.673   1.277   4.884
   24POPC  C314 3207   2.701   1.457   4.769
   24POPC  H14X 3208   2.667   1.529   4.846
   24POPC  H14Y 3209   2.671   1.496   4.669
   24POPC  C315 3210   2.854   1.446   4.774
   24POPC  H15X 3211   2.885   1.370   4.699
   24POPC  H15Y 3212   2.884   1.410   4.874
   24POPC  C316 3213   2.926   1.577   4.744
   24POPC  H16X 3214   2.904   1.612   4.641
   24POPC  H16Y 3215   3.036   1.564   4.753
   24POPC  H16Z 3216   2.894   1.656   4.815
   25POPC     N 3217   3.023   7.133   6.478
   25POPC   C12 3218   2.948   7.195   6.594
   25POPC   C13 3219   3.133   7.225   6.431
   25POPC   C14 3220   3.085   7.006   6.525
   25POPC   C15 3221   2.932   7.102   6.364
   25POPC  H12A 3222   3.020   7.212   6.674
   25POPC  H12B 3223   2.877   7.121   6.630
   25POPC  H13A 3224   3.188   7.178   6.351
   25POPC  H13B 3225   3.092   7.318   6.397
   25POPC  H13C 3226   3.202   7.243   6.512
   25POPC  H14A 3227   3.154   7.025   6.606
   25POPC  H14B 3228   3.007   6.939   6.560
   25POPC  H14C 3229   3.138   6.958   6.444
   25POPC  H15A 3230   2.862   7.025   6.393
   25POPC  H15B 3231   2.989   7.069   6.278
   25POPC  H15C 3232   2.876   7.191   6.338
   25POPC   C11 3233   2.871   7.327   6.570
   25POPC  H11A 3234   2.941   7.404   6.532
   25POPC  H11B 3235   2.832   7.360   6.669
   25POPC     P 3236   2.675   7.430   6.452
   25POPC   O13 3237   2.564   7.392   6.363
   25POPC   O14 3238   2.636   7.491   6.581
   25POPC   O12 3239   2.764   7.304   6.479
   25POPC   O11 3240   2.774   7.527   6.377
   25POPC    C1 3241   2.831   7.488   6.251
   25POPC    HA 3242   2.802   7.384   6.222
   25POPC    HB 3243   2.941   7.493   6.258
   25POPC    C2 3244   2.784   7.584   6.138
   25POPC    HS 3245   2.810   7.687   6.171
   25POPC   O21 3246   2.643   7.565   6.122
   25POPC   C21 3247   2.577   7.674   6.090
   25POPC   O22 3248   2.624   7.786   6.080
   25POPC   C22 3249   2.430   7.638   6.069
   25POPC   H2R 3250   2.368   7.724   6.101
   25POPC   H2S 3251   2.403   7.551   6.132
   25POPC    C3 3252   2.857   7.556   6.003
   25POPC    HX 3253   2.808   7.468   5.957
   25POPC    HY 3254   2.962   7.527   6.024
   25POPC   O31 3255   2.849   7.666   5.910
   25POPC   C31 3256   2.952   7.750   5.913
   25POPC   O32 3257   3.046   7.743   5.991
   25POPC   C32 3258   2.935   7.855   5.803
   25POPC   H2X 3259   2.870   7.935   5.843
   25POPC   H2Y 3260   2.885   7.809   5.715
   25POPC   C23 3261   2.403   7.606   5.921
   25POPC   H3R 3262   2.442   7.688   5.857
   25POPC   H3S 3263   2.293   7.602   5.907
   25POPC   C24 3264   2.461   7.471   5.876
   25POPC   H4R 3265   2.426   7.393   5.947
   25POPC   H4S 3266   2.572   7.475   5.880
   25POPC   C25 3267   2.419   7.430   5.734
   25POPC   H5R 3268   2.457   7.505   5.662
   25POPC   H5S 3269   2.308   7.430   5.729
   25POPC   C26 3270   2.471   7.291   5.697
   25POPC   H6R 3271   2.439   7.219   5.776
   25POPC   H6S 3272   2.582   7.293   5.695
   25POPC   C27 3273   2.419   7.239   5.562
   25POPC   H7R 3274   2.308   7.240   5.563
   25POPC   H7S 3275   2.451   7.133   5.552
   25POPC   C28 3276   2.469   7.318   5.440
   25POPC   H8R 3277   2.579   7.333   5.450
   25POPC   H8S 3278   2.422   7.419   5.440
   25POPC   C29 3279   2.440   7.244   5.312
   25POPC   H91 3280   2.526   7.191   5.268
   25POPC  C210 3281   2.321   7.238   5.249
   25POPC  H101 3282   2.313   7.179   5.157
   25POPC  C211 3283   2.194   7.302   5.296
   25POPC  H11R 3284   2.147   7.362   5.215
   25POPC  H11S 3285   2.212   7.371   5.382
   25POPC  C212 3286   2.094   7.195   5.342
   25POPC  H12R 3287   2.145   7.126   5.414
   25POPC  H12S 3288   2.062   7.135   5.255
   25POPC  C213 3289   1.972   7.255   5.414
   25POPC  H13R 3290   1.919   7.325   5.345
   25POPC  H13S 3291   2.009   7.313   5.501
   25POPC  C214 3292   1.874   7.149   5.466
   25POPC  H14R 3293   1.801   7.198   5.534
   25POPC  H14S 3294   1.931   7.075   5.527
   25POPC  C215 3295   1.795   7.074   5.358
   25POPC  H15R 3296   1.743   6.991   5.409
   25POPC  H15S 3297   1.864   7.030   5.283
   25POPC  C216 3298   1.688   7.159   5.288
   25POPC  H16R 3299   1.736   7.238   5.226
   25POPC  H16S 3300   1.628   7.210   5.367
   25POPC  C217 3301   1.593   7.076   5.201
   25POPC  H17R 3302   1.558   6.989   5.261
   25POPC  H17S 3303   1.650   7.035   5.114
   25POPC  C218 3304   1.471   7.152   5.150
   25POPC  H18R 3305   1.502   7.238   5.087
   25POPC  H18S 3306   1.411   7.191   5.236
   25POPC  H18T 3307   1.406   7.085   5.090
   25POPC   C33 3308   3.070   7.916   5.760
   25POPC   H3X 3309   3.128   7.948   5.849
   25POPC   H3Y 3310   3.047   8.008   5.701
   25POPC   C34 3311   3.156   7.826   5.671
   25POPC   H4X 3312   3.094   7.790   5.585
   25POPC   H4Y 3313   3.188   7.737   5.729
   25POPC   C35 3314   3.281   7.898   5.616
   25POPC   H5X 3315   3.333   7.946   5.701
   25POPC   H5Y 3316   3.247   7.978   5.547
   25POPC   C36 3317   3.382   7.808   5.542
   25POPC   H6X 3318   3.424   7.734   5.614
   25POPC   H6Y 3319   3.465   7.873   5.507
   25POPC   C37 3320   3.323   7.732   5.422
   25POPC   H7X 3321   3.274   7.805   5.354
   25POPC   H7Y 3322   3.245   7.662   5.459
   25POPC   C38 3323   3.425   7.650   5.341
   25POPC   H8X 3324   3.369   7.597   5.260
   25POPC   H8Y 3325   3.470   7.573   5.407
   25POPC   C39 3326   3.537   7.732   5.275
   25POPC   H9X 3327   3.604   7.770   5.355
   25POPC   H9Y 3328   3.494   7.820   5.222
   25POPC  C310 3329   3.621   7.650   5.175
   25POPC  H10X 3330   3.606   7.542   5.196
   25POPC  H10Y 3331   3.728   7.674   5.191
   25POPC  C311 3332   3.586   7.679   5.029
   25POPC  H11X 3333   3.611   7.785   5.007
   25POPC  H11Y 3334   3.477   7.666   5.014
   25POPC  C312 3335   3.661   7.589   4.929
   25POPC  H12X 3336   3.633   7.484   4.949
   25POPC  H12Y 3337   3.770   7.600   4.947
   25POPC  C313 3338   3.629   7.623   4.783
   25POPC  H13X 3339   3.550   7.701   4.781
   25POPC  H13Y 3340   3.588   7.533   4.733
   25POPC  C314 3341   3.749   7.674   4.700
   25POPC  H14X 3342   3.792   7.763   4.751
   25POPC  H14Y 3343   3.711   7.706   4.601
   25POPC  C315 3344   3.860   7.570   4.678
   25POPC  H15X 3345   3.815   7.480   4.631
   25POPC  H15Y 3346   3.901   7.539   4.777
   25POPC  C316 3347   3.975   7.620   4.591
   25POPC  H16X 3348   4.020   7.712   4.634
   25POPC  H16Y 3349   3.938   7.644   4.488
   25POPC  H16Z 3350   4.054   7.542   4.583
   26POPC     N 3351   2.465   2.137   7.161
   26POPC   C12 3352   2.374   2.127   7.040
   26POPC   C13 3353   2.447   2.267   7.232
   26POPC   C14 3354   2.432   2.027   7.256
   26POPC   C15 3355   2.608   2.122   7.120
   26POPC  H12A 3356   2.272   2.138   7.074
   26POPC  H12B 3357   2.384   2.026   7.001
   26POPC  H13A 3358   2.516   2.273   7.315
   26POPC  H13B 3359   2.465   2.349   7.164
   26POPC  H13C 3360   2.346   2.275   7.270
   26POPC  H14A 3361   2.330   2.037   7.291
   26POPC  H14B 3362   2.445   1.930   7.209
   26POPC  H14C 3363   2.498   2.033   7.343
   26POPC  H15A 3364   2.638   2.206   7.059
   26POPC  H15B 3365   2.621   2.031   7.063
   26POPC  H15C 3366   2.671   2.119   7.207
   26POPC   C11 3367   2.396   2.224   6.922
   26POPC  H11A 3368   2.328   2.196   6.838
   26POPC  H11B 3369   2.500   2.212   6.883
   26POPC     P 3370   2.237   2.422   6.936
   26POPC   O13 3371   2.131   2.321   6.960
   26POPC   O14 3372   2.227   2.550   7.009
   26POPC   O12 3373   2.379   2.360   6.962
   26POPC   O11 3374   2.239   2.451   6.781
   26POPC    C1 3375   2.312   2.565   6.733
   26POPC    HA 3376   2.364   2.537   6.638
   26POPC    HB 3377   2.389   2.597   6.806
   26POPC    C2 3378   2.220   2.687   6.704
   26POPC    HS 3379   2.161   2.705   6.796
   26POPC   O21 3380   2.135   2.656   6.592
   26POPC   C21 3381   2.030   2.737   6.589
   26POPC   O22 3382   1.996   2.811   6.680
   26POPC   C22 3383   1.960   2.728   6.453
   26POPC   H2R 3384   1.942   2.621   6.427
   26POPC   H2S 3385   2.025   2.773   6.376
   26POPC    C3 3386   2.307   2.813   6.674
   26POPC    HX 3387   2.367   2.834   6.766
   26POPC    HY 3388   2.244   2.902   6.657
   26POPC   O31 3389   2.399   2.788   6.565
   26POPC   C31 3390   2.354   2.822   6.445
   26POPC   O32 3391   2.249   2.880   6.423
   26POPC   C32 3392   2.451   2.771   6.338
   26POPC   H2X 3393   2.455   2.660   6.343
   26POPC   H2Y 3394   2.552   2.812   6.360
   26POPC   C23 3395   1.827   2.805   6.460
   26POPC   H3R 3396   1.844   2.905   6.506
   26POPC   H3S 3397   1.756   2.749   6.525
   26POPC   C24 3398   1.761   2.830   6.324
   26POPC   H4R 3399   1.746   2.734   6.271
   26POPC   H4S 3400   1.829   2.893   6.262
   26POPC   C25 3401   1.626   2.902   6.340
   26POPC   H5R 3402   1.642   2.994   6.399
   26POPC   H5S 3403   1.557   2.836   6.398
   26POPC   C26 3404   1.557   2.940   6.208
   26POPC   H6R 3405   1.623   3.007   6.149
   26POPC   H6S 3406   1.465   2.998   6.233
   26POPC   C27 3407   1.516   2.820   6.122
   26POPC   H7R 3408   1.464   2.747   6.189
   26POPC   H7S 3409   1.606   2.770   6.081
   26POPC   C28 3410   1.421   2.857   6.007
   26POPC   H8R 3411   1.476   2.916   5.931
   26POPC   H8S 3412   1.340   2.921   6.048
   26POPC   C29 3413   1.360   2.731   5.951
   26POPC   H91 3414   1.323   2.661   6.028
   26POPC  C210 3415   1.350   2.694   5.822
   26POPC  H101 3416   1.303   2.597   5.799
   26POPC  C211 3417   1.392   2.772   5.700
   26POPC  H11R 3418   1.478   2.721   5.651
   26POPC  H11S 3419   1.422   2.876   5.724
   26POPC  C212 3420   1.275   2.775   5.600
   26POPC  H12R 3421   1.194   2.842   5.639
   26POPC  H12S 3422   1.233   2.672   5.591
   26POPC  C213 3423   1.315   2.822   5.460
   26POPC  H13R 3424   1.396   2.755   5.423
   26POPC  H13S 3425   1.355   2.925   5.464
   26POPC  C214 3426   1.198   2.815   5.361
   26POPC  H14R 3427   1.127   2.898   5.383
   26POPC  H14S 3428   1.144   2.719   5.376
   26POPC  C215 3429   1.245   2.822   5.215
   26POPC  H15R 3430   1.324   2.745   5.202
   26POPC  H15S 3431   1.290   2.922   5.197
   26POPC  C216 3432   1.135   2.795   5.111
   26POPC  H16R 3433   1.099   2.690   5.123
   26POPC  H16S 3434   1.180   2.803   5.010
   26POPC  C217 3435   1.014   2.889   5.119
   26POPC  H17R 3436   0.959   2.868   5.213
   26POPC  H17S 3437   0.946   2.865   5.034
   26POPC  C218 3438   1.048   3.038   5.113
   26POPC  H18R 3439   1.106   3.062   5.021
   26POPC  H18S 3440   1.108   3.069   5.201
   26POPC  H18T 3441   0.954   3.098   5.112
   26POPC   C33 3442   2.406   2.815   6.198
   26POPC   H3X 3443   2.493   2.803   6.129
   26POPC   H3Y 3444   2.379   2.922   6.198
   26POPC   C34 3445   2.292   2.729   6.141
   26POPC   H4X 3446   2.205   2.730   6.210
   26POPC   H4Y 3447   2.328   2.624   6.133
   26POPC   C35 3448   2.243   2.775   6.002
   26POPC   H5X 3449   2.177   2.696   5.961
   26POPC   H5Y 3450   2.330   2.786   5.934
   26POPC   C36 3451   2.164   2.907   6.006
   26POPC   H6X 3452   2.229   2.990   6.040
   26POPC   H6Y 3453   2.081   2.896   6.079
   26POPC   C37 3454   2.104   2.943   5.869
   26POPC   H7X 3455   2.043   2.857   5.833
   26POPC   H7Y 3456   2.186   2.960   5.796
   26POPC   C38 3457   2.015   3.068   5.874
   26POPC   H8X 3458   2.080   3.156   5.896
   26POPC   H8Y 3459   1.942   3.059   5.957
   26POPC   C39 3460   1.939   3.093   5.743
   26POPC   H9X 3461   2.004   3.068   5.657
   26POPC   H9Y 3462   1.913   3.201   5.736
   26POPC  C310 3463   1.808   3.013   5.735
   26POPC  H10X 3464   1.741   3.051   5.816
   26POPC  H10Y 3465   1.827   2.906   5.755
   26POPC  C311 3466   1.734   3.027   5.601
   26POPC  H11X 3467   1.745   3.130   5.563
   26POPC  H11Y 3468   1.626   3.009   5.620
   26POPC  C312 3469   1.780   2.926   5.495
   26POPC  H12X 3470   1.773   2.824   5.537
   26POPC  H12Y 3471   1.885   2.946   5.467
   26POPC  C313 3472   1.691   2.933   5.369
   26POPC  H13X 3473   1.703   3.033   5.322
   26POPC  H13Y 3474   1.585   2.922   5.400
   26POPC  C314 3475   1.724   2.824   5.266
   26POPC  H14X 3476   1.710   2.725   5.313
   26POPC  H14Y 3477   1.830   2.834   5.235
   26POPC  C315 3478   1.634   2.834   5.142
   26POPC  H15X 3479   1.647   2.935   5.097
   26POPC  H15Y 3480   1.528   2.826   5.175
   26POPC  C316 3481   1.660   2.728   5.035
   26POPC  H16X 3482   1.763   2.739   4.994
   26POPC  H16Y 3483   1.588   2.740   4.951
   26POPC  H16Z 3484   1.649   2.626   5.077
   27POPC     N 3485   4.251   0.284   6.727
   27POPC   C12 3486   4.342   0.208   6.633
   27POPC   C13 3487   4.333   0.383   6.803
   27POPC   C14 3488   4.145   0.355   6.650
   27POPC   C15 3489   4.188   0.191   6.826
   27POPC  H12A 3490   4.413   0.152   6.693
   27POPC  H12B 3491   4.400   0.281   6.577
   27POPC  H13A 3492   4.269   0.441   6.869
   27POPC  H13B 3493   4.407   0.332   6.862
   27POPC  H13C 3494   4.384   0.450   6.735
   27POPC  H14A 3495   4.084   0.284   6.595
   27POPC  H14B 3496   4.081   0.410   6.719
   27POPC  H14C 3497   4.189   0.424   6.580
   27POPC  H15A 3498   4.135   0.113   6.773
   27POPC  H15B 3499   4.120   0.247   6.889
   27POPC  H15C 3500   4.264   0.145   6.887
   27POPC   C11 3501   4.278   0.111   6.530
   27POPC  H11A 3502   4.362   0.062   6.476
   27POPC  H11B 3503   4.218   0.169   6.457
   27POPC     P 3504   4.149  -0.105   6.505
   27POPC   O13 3505   4.198  -0.231   6.565
   27POPC   O14 3506   4.001  -0.097   6.489
   27POPC   O12 3507   4.195   0.015   6.594
   27POPC   O11 3508   4.215  -0.083   6.364
   27POPC    C1 3509   4.228  -0.192   6.271
   27POPC    HA 3510   4.173  -0.165   6.179
   27POPC    HB 3511   4.185  -0.286   6.311
   27POPC    C2 3512   4.376  -0.219   6.231
   27POPC    HS 3513   4.429  -0.257   6.321
   27POPC   O21 3514   4.435  -0.094   6.190
   27POPC   C21 3515   4.566  -0.097   6.182
   27POPC   O22 3516   4.636  -0.196   6.199
   27POPC   C22 3517   4.618   0.042   6.145
   27POPC   H2R 3518   4.643   0.097   6.238
   27POPC   H2S 3519   4.539   0.098   6.091
   27POPC    C3 3520   4.384  -0.330   6.120
   27POPC    HX 3521   4.328  -0.417   6.160
   27POPC    HY 3522   4.489  -0.362   6.104
   27POPC   O31 3523   4.328  -0.285   5.994
   27POPC   C31 3524   4.294  -0.383   5.911
   27POPC   O32 3525   4.308  -0.502   5.933
   27POPC   C32 3526   4.235  -0.324   5.783
   27POPC   H2X 3527   4.200  -0.221   5.803
   27POPC   H2Y 3528   4.148  -0.386   5.753
   27POPC   C23 3529   4.744   0.032   6.058
   27POPC   H3R 3530   4.720  -0.025   5.965
   27POPC   H3S 3531   4.824  -0.022   6.113
   27POPC   C24 3532   4.797   0.171   6.017
   27POPC   H4R 3533   4.823   0.228   6.109
   27POPC   H4S 3534   4.715   0.225   5.964
   27POPC   C25 3535   4.919   0.165   5.925
   27POPC   H5R 3536   4.893   0.106   5.835
   27POPC   H5S 3537   5.002   0.114   5.978
   27POPC   C26 3538   4.965   0.305   5.880
   27POPC   H6R 3539   5.005   0.359   5.969
   27POPC   H6S 3540   4.876   0.361   5.843
   27POPC   C27 3541   5.071   0.305   5.769
   27POPC   H7R 3542   5.096   0.411   5.745
   27POPC   H7S 3543   5.027   0.259   5.678
   27POPC   C28 3544   5.200   0.230   5.805
   27POPC   H8R 3545   5.176   0.124   5.825
   27POPC   H8S 3546   5.240   0.273   5.900
   27POPC   C29 3547   5.302   0.238   5.694
   27POPC   H91 3548   5.274   0.183   5.602
   27POPC  C210 3549   5.421   0.299   5.700
   27POPC  H101 3550   5.487   0.297   5.611
   27POPC  C211 3551   5.473   0.379   5.816
   27POPC  H11R 3552   5.390   0.438   5.862
   27POPC  H11S 3553   5.549   0.453   5.782
   27POPC  C212 3554   5.535   0.290   5.924
   27POPC  H12R 3555   5.625   0.239   5.884
   27POPC  H12S 3556   5.461   0.212   5.953
   27POPC  C213 3557   5.571   0.369   6.050
   27POPC  H13R 3558   5.483   0.430   6.080
   27POPC  H13S 3559   5.654   0.440   6.027
   27POPC  C214 3560   5.611   0.281   6.169
   27POPC  H14R 3561   5.700   0.220   6.143
   27POPC  H14S 3562   5.527   0.212   6.191
   27POPC  C215 3563   5.642   0.366   6.293
   27POPC  H15R 3564   5.553   0.431   6.311
   27POPC  H15S 3565   5.729   0.430   6.271
   27POPC  C216 3566   5.668   0.287   6.422
   27POPC  H16R 3567   5.698   0.360   6.501
   27POPC  H16S 3568   5.752   0.216   6.407
   27POPC  C217 3569   5.544   0.212   6.472
   27POPC  H17R 3570   5.522   0.129   6.401
   27POPC  H17S 3571   5.457   0.281   6.471
   27POPC  C218 3572   5.559   0.155   6.613
   27POPC  H18R 3573   5.468   0.096   6.640
   27POPC  H18S 3574   5.570   0.237   6.685
   27POPC  H18T 3575   5.647   0.088   6.619
   27POPC   C33 3576   4.339  -0.323   5.669
   27POPC   H3X 3577   4.372  -0.427   5.648
   27POPC   H3Y 3578   4.428  -0.265   5.700
   27POPC   C34 3579   4.280  -0.260   5.543
   27POPC   H4X 3580   4.244  -0.158   5.567
   27POPC   H4Y 3581   4.192  -0.321   5.511
   27POPC   C35 3582   4.375  -0.251   5.423
   27POPC   H5X 3583   4.407  -0.353   5.394
   27POPC   H5Y 3584   4.466  -0.193   5.452
   27POPC   C36 3585   4.310  -0.181   5.303
   27POPC   H6X 3586   4.285  -0.077   5.334
   27POPC   H6Y 3587   4.215  -0.233   5.278
   27POPC   C37 3588   4.397  -0.178   5.177
   27POPC   H7X 3589   4.412  -0.283   5.143
   27POPC   H7Y 3590   4.496  -0.134   5.201
   27POPC   C38 3591   4.333  -0.097   5.062
   27POPC   H8X 3592   4.228  -0.131   5.048
   27POPC   H8Y 3593   4.388  -0.119   4.968
   27POPC   C39 3594   4.335   0.054   5.087
   27POPC   H9X 3595   4.440   0.084   5.111
   27POPC   H9Y 3596   4.272   0.079   5.175
   27POPC  C310 3597   4.286   0.136   4.967
   27POPC  H10X 3598   4.185   0.100   4.938
   27POPC  H10Y 3599   4.354   0.118   4.880
   27POPC  C311 3600   4.278   0.287   4.994
   27POPC  H11X 3601   4.209   0.304   5.079
   27POPC  H11Y 3602   4.234   0.337   4.904
   27POPC  C312 3603   4.413   0.352   5.026
   27POPC  H12X 3604   4.484   0.334   4.942
   27POPC  H12Y 3605   4.455   0.306   5.117
   27POPC  C313 3606   4.402   0.503   5.050
   27POPC  H13X 3607   4.324   0.521   5.127
   27POPC  H13Y 3608   4.369   0.554   4.956
   27POPC  C314 3609   4.534   0.564   5.098
   27POPC  H14X 3610   4.609   0.561   5.016
   27POPC  H14Y 3611   4.573   0.502   5.182
   27POPC  C315 3612   4.520   0.708   5.149
   27POPC  H15X 3613   4.614   0.736   5.202
   27POPC  H15Y 3614   4.438   0.712   5.224
   27POPC  C316 3615   4.494   0.811   5.040
   27POPC  H16X 3616   4.577   0.810   4.967
   27POPC  H16Y 3617   4.488   0.913   5.083
   27POPC  H16Z 3618   4.399   0.789   4.987
   28POPC     N 3619   6.580   6.428   7.325
   28POPC   C12 3620   6.429   6.429   7.322
   28POPC   C13 3621   6.625   6.290   7.359
   28POPC   C14 3622   6.639   6.467   7.193
   28POPC   C15 3623   6.632   6.521   7.431
   28POPC  H12A 3624   6.394   6.376   7.410
   28POPC  H12B 3625   6.398   6.371   7.235
   28POPC  H13A 3626   6.581   6.260   7.454
   28POPC  H13B 3627   6.591   6.220   7.283
   28POPC  H13C 3628   6.732   6.286   7.368
   28POPC  H14A 3629   6.605   6.400   7.116
   28POPC  H14B 3630   6.607   6.568   7.168
   28POPC  H14C 3631   6.747   6.465   7.198
   28POPC  H15A 3632   6.604   6.622   7.408
   28POPC  H15B 3633   6.739   6.512   7.436
   28POPC  H15C 3634   6.590   6.493   7.527
   28POPC   C11 3635   6.355   6.565   7.317
   28POPC  H11A 3636   6.371   6.616   7.414
   28POPC  H11B 3637   6.246   6.546   7.304
   28POPC     P 3638   6.357   6.791   7.201
   28POPC   O13 3639   6.343   6.849   7.338
   28POPC   O14 3640   6.451   6.861   7.112
   28POPC   O12 3641   6.405   6.642   7.209
   28POPC   O11 3642   6.216   6.786   7.131
   28POPC    C1 3643   6.193   6.696   7.022
   28POPC    HA 3644   6.084   6.696   6.999
   28POPC    HB 3645   6.219   6.591   7.051
   28POPC    C2 3646   6.268   6.731   6.890
   28POPC    HS 3647   6.374   6.701   6.906
   28POPC   O21 3648   6.256   6.873   6.866
   28POPC   C21 3649   6.356   6.920   6.793
   28POPC   O22 3650   6.452   6.855   6.753
   28POPC   C22 3651   6.335   7.069   6.767
   28POPC   H2R 3652   6.384   7.128   6.847
   28POPC   H2S 3653   6.227   7.092   6.767
   28POPC    C3 3654   6.208   6.649   6.770
   28POPC    HX 3655   6.113   6.698   6.741
   28POPC    HY 3656   6.181   6.548   6.808
   28POPC   O31 3657   6.294   6.640   6.654
   28POPC   C31 3658   6.393   6.551   6.671
   28POPC   O32 3659   6.408   6.483   6.771
   28POPC   C32 3660   6.486   6.544   6.550
   28POPC   H2X 3661   6.523   6.440   6.542
   28POPC   H2Y 3662   6.574   6.610   6.570
   28POPC   C23 3663   6.397   7.106   6.631
   28POPC   H3R 3664   6.346   7.049   6.551
   28POPC   H3S 3665   6.505   7.077   6.630
   28POPC   C24 3666   6.387   7.256   6.599
   28POPC   H4R 3667   6.453   7.312   6.669
   28POPC   H4S 3668   6.282   7.289   6.617
   28POPC   C25 3669   6.425   7.292   6.455
   28POPC   H5R 3670   6.425   7.403   6.446
   28POPC   H5S 3671   6.346   7.253   6.386
   28POPC   C26 3672   6.561   7.238   6.409
   28POPC   H6R 3673   6.556   7.127   6.401
   28POPC   H6S 3674   6.638   7.264   6.484
   28POPC   C27 3675   6.604   7.295   6.273
   28POPC   H7R 3676   6.628   7.403   6.288
   28POPC   H7S 3677   6.519   7.289   6.202
   28POPC   C28 3678   6.725   7.224   6.211
   28POPC   H8R 3679   6.691   7.130   6.162
   28POPC   H8S 3680   6.794   7.194   6.293
   28POPC   C29 3681   6.796   7.315   6.116
   28POPC   H91 3682   6.882   7.368   6.159
   28POPC  C210 3683   6.765   7.338   5.987
   28POPC  H101 3684   6.827   7.409   5.930
   28POPC  C211 3685   6.653   7.276   5.909
   28POPC  H11R 3686   6.597   7.204   5.972
   28POPC  H11S 3687   6.693   7.219   5.823
   28POPC  C212 3688   6.551   7.379   5.855
   28POPC  H12R 3689   6.497   7.424   5.941
   28POPC  H12S 3690   6.478   7.324   5.793
   28POPC  C213 3691   6.610   7.493   5.770
   28POPC  H13R 3692   6.663   7.565   5.836
   28POPC  H13S 3693   6.526   7.548   5.723
   28POPC  C214 3694   6.708   7.446   5.661
   28POPC  H14R 3695   6.663   7.361   5.605
   28POPC  H14S 3696   6.801   7.409   5.710
   28POPC  C215 3697   6.748   7.555   5.561
   28POPC  H15R 3698   6.838   7.520   5.505
   28POPC  H15S 3699   6.776   7.647   5.616
   28POPC  C216 3700   6.638   7.587   5.458
   28POPC  H16R 3701   6.549   7.628   5.512
   28POPC  H16S 3702   6.607   7.493   5.407
   28POPC  C217 3703   6.684   7.688   5.352
   28POPC  H17R 3704   6.767   7.643   5.294
   28POPC  H17S 3705   6.725   7.778   5.404
   28POPC  C218 3706   6.574   7.733   5.256
   28POPC  H18R 3707   6.614   7.806   5.183
   28POPC  H18S 3708   6.491   7.781   5.312
   28POPC  H18T 3709   6.533   7.646   5.200
   28POPC   C33 3710   6.418   6.584   6.418
   28POPC   H3X 3711   6.396   6.692   6.419
   28POPC   H3Y 3712   6.322   6.529   6.409
   28POPC   C34 3713   6.504   6.549   6.295
   28POPC   H4X 3714   6.450   6.584   6.204
   28POPC   H4Y 3715   6.513   6.438   6.288
   28POPC   C35 3716   6.645   6.609   6.295
   28POPC   H5X 3717   6.694   6.583   6.198
   28POPC   H5Y 3718   6.706   6.563   6.376
   28POPC   C36 3719   6.647   6.762   6.310
   28POPC   H6X 3720   6.620   6.790   6.414
   28POPC   H6Y 3721   6.570   6.804   6.242
   28POPC   C37 3722   6.782   6.826   6.274
   28POPC   H7X 3723   6.772   6.936   6.284
   28POPC   H7Y 3724   6.804   6.803   6.167
   28POPC   C38 3725   6.901   6.781   6.361
   28POPC   H8X 3726   6.920   6.672   6.347
   28POPC   H8Y 3727   6.873   6.797   6.468
   28POPC   C39 3728   7.030   6.859   6.332
   28POPC   H9X 3729   7.105   6.836   6.410
   28POPC   H9Y 3730   7.005   6.968   6.340
   28POPC  C310 3731   7.090   6.829   6.194
   28POPC  H10X 3732   7.010   6.828   6.117
   28POPC  H10Y 3733   7.135   6.727   6.197
   28POPC  C311 3734   7.197   6.930   6.148
   28POPC  H11X 3735   7.245   6.890   6.056
   28POPC  H11Y 3736   7.275   6.939   6.226
   28POPC  C312 3737   7.140   7.069   6.115
   28POPC  H12X 3738   7.096   7.113   6.208
   28POPC  H12Y 3739   7.058   7.057   6.041
   28POPC  C313 3740   7.245   7.166   6.062
   28POPC  H13X 3741   7.285   7.130   5.964
   28POPC  H13Y 3742   7.329   7.168   6.134
   28POPC  C314 3743   7.194   7.310   6.046
   28POPC  H14X 3744   7.280   7.380   6.034
   28POPC  H14Y 3745   7.141   7.338   6.140
   28POPC  C315 3746   7.098   7.331   5.927
   28POPC  H15X 3747   7.033   7.418   5.951
   28POPC  H15Y 3748   7.033   7.242   5.916
   28POPC  C316 3749   7.167   7.361   5.794
   28POPC  H16X 3750   7.243   7.284   5.770
   28POPC  H16Y 3751   7.216   7.461   5.798
   28POPC  H16Z 3752   7.091   7.362   5.712
   29POPC     N 3753   2.384   3.440   7.521
   29POPC   C12 3754   2.505   3.353   7.551
   29POPC   C13 3755   2.323   3.483   7.650
   29POPC   C14 3756   2.426   3.561   7.444
   29POPC   C15 3757   2.281   3.364   7.443
   29POPC  H12A 3758   2.470   3.264   7.602
   29POPC  H12B 3759   2.567   3.408   7.622
   29POPC  H13A 3760   2.393   3.542   7.707
   29POPC  H13B 3761   2.235   3.544   7.631
   29POPC  H13C 3762   2.293   3.397   7.708
   29POPC  H14A 3763   2.496   3.619   7.502
   29POPC  H14B 3764   2.471   3.532   7.350
   29POPC  H14C 3765   2.340   3.623   7.422
   29POPC  H15A 3766   2.323   3.334   7.348
   29POPC  H15B 3767   2.194   3.426   7.427
   29POPC  H15C 3768   2.252   3.276   7.497
   29POPC   C11 3769   2.595   3.309   7.434
   29POPC  H11A 3770   2.682   3.254   7.475
   29POPC  H11B 3771   2.637   3.399   7.384
   29POPC     P 3772   2.519   3.078   7.356
   29POPC   O13 3773   2.654   3.027   7.390
   29POPC   O14 3774   2.409   3.040   7.447
   29POPC   O12 3775   2.523   3.234   7.338
   29POPC   O11 3776   2.485   3.027   7.210
   29POPC    C1 3777   2.539   3.096   7.097
   29POPC    HA 3778   2.550   3.024   7.013
   29POPC    HB 3779   2.640   3.138   7.118
   29POPC    C2 3780   2.449   3.213   7.046
   29POPC    HS 3781   2.444   3.288   7.127
   29POPC   O21 3782   2.319   3.160   7.018
   29POPC   C21 3783   2.226   3.252   7.017
   29POPC   O22 3784   2.243   3.370   7.048
   29POPC   C22 3785   2.094   3.190   6.974
   29POPC   H2R 3786   2.036   3.163   7.065
   29POPC   H2S 3787   2.112   3.098   6.916
   29POPC    C3 3788   2.512   3.281   6.922
   29POPC    HX 3789   2.613   3.316   6.953
   29POPC    HY 3790   2.452   3.370   6.894
   29POPC   O31 3791   2.519   3.191   6.810
   29POPC   C31 3792   2.607   3.228   6.717
   29POPC   O32 3793   2.682   3.324   6.726
   29POPC   C32 3794   2.598   3.133   6.599
   29POPC   H2X 3795   2.637   3.183   6.508
   29POPC   H2Y 3796   2.491   3.108   6.582
   29POPC   C23 3797   2.012   3.291   6.892
   29POPC   H3R 3798   2.010   3.389   6.945
   29POPC   H3S 3799   1.907   3.255   6.885
   29POPC   C24 3800   2.063   3.313   6.749
   29POPC   H4R 3801   2.171   3.339   6.751
   29POPC   H4S 3802   2.009   3.400   6.705
   29POPC   C25 3803   2.041   3.192   6.657
   29POPC   H5R 3804   1.932   3.167   6.660
   29POPC   H5S 3805   2.097   3.104   6.694
   29POPC   C26 3806   2.080   3.218   6.510
   29POPC   H6R 3807   2.033   3.312   6.476
   29POPC   H6S 3808   2.039   3.134   6.449
   29POPC   C27 3809   2.231   3.223   6.487
   29POPC   H7R 3810   2.275   3.127   6.521
   29POPC   H7S 3811   2.277   3.304   6.548
   29POPC   C28 3812   2.267   3.246   6.340
   29POPC   H8R 3813   2.246   3.352   6.314
   29POPC   H8S 3814   2.200   3.183   6.278
   29POPC   C29 3815   2.410   3.208   6.309
   29POPC   H91 3816   2.426   3.099   6.300
   29POPC  C210 3817   2.514   3.291   6.288
   29POPC  H101 3818   2.612   3.247   6.265
   29POPC  C211 3819   2.513   3.441   6.299
   29POPC  H11R 3820   2.416   3.479   6.338
   29POPC  H11S 3821   2.530   3.487   6.199
   29POPC  C212 3822   2.625   3.485   6.394
   29POPC  H12R 3823   2.723   3.459   6.349
   29POPC  H12S 3824   2.616   3.427   6.489
   29POPC  C213 3825   2.624   3.634   6.431
   29POPC  H13R 3826   2.714   3.654   6.492
   29POPC  H13S 3827   2.535   3.655   6.494
   29POPC  C214 3828   2.622   3.729   6.310
   29POPC  H14R 3829   2.526   3.715   6.255
   29POPC  H14S 3830   2.706   3.703   6.242
   29POPC  C215 3831   2.635   3.877   6.349
   29POPC  H15R 3832   2.558   3.902   6.425
   29POPC  H15S 3833   2.614   3.939   6.259
   29POPC  C216 3834   2.774   3.914   6.401
   29POPC  H16R 3835   2.850   3.885   6.326
   29POPC  H16S 3836   2.795   3.859   6.495
   29POPC  C217 3837   2.789   4.064   6.429
   29POPC  H17R 3838   2.718   4.093   6.510
   29POPC  H17S 3839   2.760   4.120   6.337
   29POPC  C218 3840   2.930   4.106   6.469
   29POPC  H18R 3841   2.935   4.215   6.485
   29POPC  H18S 3842   3.003   4.078   6.389
   29POPC  H18T 3843   2.961   4.054   6.563
   29POPC   C33 3844   2.677   3.004   6.627
   29POPC   H3X 3845   2.635   2.922   6.566
   29POPC   H3Y 3846   2.664   2.976   6.734
   29POPC   C34 3847   2.827   3.016   6.595
   29POPC   H4X 3848   2.883   2.958   6.672
   29POPC   H4Y 3849   2.858   3.122   6.603
   29POPC   C35 3850   2.867   2.959   6.458
   29POPC   H5X 3851   2.848   2.849   6.460
   29POPC   H5Y 3852   2.976   2.974   6.444
   29POPC   C36 3853   2.793   3.019   6.338
   29POPC   H6X 3854   2.811   3.128   6.334
   29POPC   H6Y 3855   2.684   3.002   6.348
   29POPC   C37 3856   2.839   2.955   6.206
   29POPC   H7X 3857   2.829   2.845   6.212
   29POPC   H7Y 3858   2.947   2.979   6.193
   29POPC   C38 3859   2.762   3.006   6.083
   29POPC   H8X 3860   2.762   3.117   6.083
   29POPC   H8Y 3861   2.657   2.971   6.091
   29POPC   C39 3862   2.824   2.957   5.952
   29POPC   H9X 3863   2.835   2.846   5.954
   29POPC   H9Y 3864   2.926   3.000   5.943
   29POPC  C310 3865   2.743   2.996   5.827
   29POPC  H10X 3866   2.810   2.990   5.739
   29POPC  H10Y 3867   2.709   3.102   5.837
   29POPC  C311 3868   2.623   2.904   5.802
   29POPC  H11X 3869   2.554   2.907   5.889
   29POPC  H11Y 3870   2.661   2.801   5.791
   29POPC  C312 3871   2.545   2.941   5.675
   29POPC  H12X 3872   2.618   2.963   5.594
   29POPC  H12Y 3873   2.485   3.033   5.693
   29POPC  C313 3874   2.453   2.827   5.627
   29POPC  H13X 3875   2.382   2.801   5.708
   29POPC  H13Y 3876   2.517   2.738   5.607
   29POPC  C314 3877   2.375   2.864   5.500
   29POPC  H14X 3878   2.444   2.906   5.425
   29POPC  H14Y 3879   2.300   2.942   5.526
   29POPC  C315 3880   2.302   2.744   5.438
   29POPC  H15X 3881   2.230   2.782   5.363
   29POPC  H15Y 3882   2.244   2.692   5.517
   29POPC  C316 3883   2.394   2.643   5.369
   29POPC  H16X 3884   2.335   2.557   5.330
   29POPC  H16Y 3885   2.470   2.603   5.440
   29POPC  H16Z 3886   2.447   2.691   5.284
   30POPC     N 3887   1.230   7.666   7.444
   30POPC   C12 3888   1.187   7.764   7.338
   30POPC   C13 3889   1.221   7.526   7.393
   30POPC   C14 3890   1.371   7.694   7.487
   30POPC   C15 3891   1.140   7.681   7.563
   30POPC  H12A 3892   1.205   7.864   7.375
   30POPC  H12B 3893   1.079   7.754   7.326
   30POPC  H13A 3894   1.290   7.512   7.311
   30POPC  H13B 3895   1.244   7.455   7.472
   30POPC  H13C 3896   1.121   7.506   7.357
   30POPC  H14A 3897   1.379   7.798   7.520
   30POPC  H14B 3898   1.400   7.630   7.569
   30POPC  H14C 3899   1.438   7.680   7.404
   30POPC  H15A 3900   1.166   7.609   7.639
   30POPC  H15B 3901   1.037   7.666   7.533
   30POPC  H15C 3902   1.151   7.781   7.604
   30POPC   C11 3903   1.248   7.753   7.196
   30POPC  H11A 3904   1.209   7.836   7.134
   30POPC  H11B 3905   1.214   7.657   7.151
   30POPC     P 3906   1.469   7.687   7.092
   30POPC   O13 3907   1.612   7.726   7.102
   30POPC   O14 3908   1.436   7.542   7.098
   30POPC   O12 3909   1.390   7.762   7.204
   30POPC   O11 3910   1.412   7.746   6.957
   30POPC    C1 3911   1.429   7.885   6.931
   30POPC    HA 3912   1.535   7.904   6.901
   30POPC    HB 3913   1.406   7.947   7.021
   30POPC    C2 3914   1.337   7.933   6.816
   30POPC    HS 3915   1.234   7.946   6.858
   30POPC   O21 3916   1.341   7.838   6.709
   30POPC   C21 3917   1.237   7.757   6.705
   30POPC   O22 3918   1.144   7.756   6.783
   30POPC   C22 3919   1.247   7.672   6.580
   30POPC   H2R 3920   1.194   7.576   6.598
   30POPC   H2S 3921   1.353   7.652   6.554
   30POPC    C3 3922   1.378   8.071   6.759
   30POPC    HX 3923   1.485   8.067   6.729
   30POPC    HY 3924   1.370   8.147   6.840
   30POPC   O31 3925   1.290   8.110   6.652
   30POPC   C31 3926   1.341   8.111   6.530
   30POPC   O32 3927   1.455   8.079   6.500
   30POPC   C32 3928   1.234   8.159   6.432
   30POPC   H2X 3929   1.218   8.267   6.450
   30POPC   H2Y 3930   1.139   8.105   6.451
   30POPC   C23 3931   1.178   7.750   6.467
   30POPC   H3R 3932   1.242   7.836   6.437
   30POPC   H3S 3933   1.083   7.790   6.507
   30POPC   C24 3934   1.147   7.664   6.343
   30POPC   H4R 3935   1.073   7.586   6.372
   30POPC   H4S 3936   1.239   7.613   6.310
   30POPC   C25 3937   1.090   7.747   6.226
   30POPC   H5R 3938   1.063   7.679   6.143
   30POPC   H5S 3939   1.168   7.817   6.191
   30POPC   C26 3940   0.966   7.828   6.266
   30POPC   H6R 3941   0.992   7.892   6.354
   30POPC   H6S 3942   0.884   7.760   6.296
   30POPC   C27 3943   0.916   7.926   6.160
   30POPC   H7R 3944   0.878   7.871   6.072
   30POPC   H7S 3945   1.001   7.990   6.127
   30POPC   C28 3946   0.806   8.016   6.219
   30POPC   H8R 3947   0.845   8.058   6.314
   30POPC   H8S 3948   0.719   7.952   6.245
   30POPC   C29 3949   0.767   8.129   6.129
   30POPC   H91 3950   0.819   8.224   6.148
   30POPC  C210 3951   0.673   8.124   6.033
   30POPC  H101 3952   0.652   8.215   5.975
   30POPC  C211 3953   0.594   8.002   5.992
   30POPC  H11R 3954   0.485   8.025   5.994
   30POPC  H11S 3955   0.611   7.917   6.061
   30POPC  C212 3956   0.632   7.957   5.850
   30POPC  H12R 3957   0.571   7.869   5.822
   30POPC  H12S 3958   0.739   7.926   5.851
   30POPC  C213 3959   0.614   8.066   5.743
   30POPC  H13R 3960   0.671   8.156   5.774
   30POPC  H13S 3961   0.506   8.094   5.738
   30POPC  C214 3962   0.662   8.023   5.604
   30POPC  H14R 3963   0.596   7.941   5.568
   30POPC  H14S 3964   0.765   7.982   5.612
   30POPC  C215 3965   0.662   8.138   5.502
   30POPC  H15R 3966   0.562   8.187   5.503
   30POPC  H15S 3967   0.678   8.095   5.400
   30POPC  C216 3968   0.771   8.242   5.528
   30POPC  H16R 3969   0.870   8.192   5.524
   30POPC  H16S 3970   0.759   8.286   5.629
   30POPC  C217 3971   0.771   8.357   5.426
   30POPC  H17R 3972   0.673   8.409   5.431
   30POPC  H17S 3973   0.782   8.314   5.324
   30POPC  C218 3974   0.882   8.460   5.448
   30POPC  H18R 3975   0.877   8.539   5.370
   30POPC  H18S 3976   0.982   8.410   5.441
   30POPC  H18T 3977   0.873   8.507   5.548
   30POPC   C33 3978   1.278   8.138   6.285
   30POPC   H3X 3979   1.268   8.031   6.257
   30POPC   H3Y 3980   1.385   8.168   6.274
   30POPC   C34 3981   1.196   8.226   6.190
   30POPC   H4X 3982   1.204   8.330   6.228
   30POPC   H4Y 3983   1.089   8.197   6.192
   30POPC   C35 3984   1.247   8.228   6.045
   30POPC   H5X 3985   1.354   8.197   6.043
   30POPC   H5Y 3986   1.242   8.333   6.008
   30POPC   C36 3987   1.167   8.142   5.946
   30POPC   H6X 3988   1.059   8.169   5.954
   30POPC   H6Y 3989   1.178   8.034   5.971
   30POPC   C37 3990   1.213   8.166   5.801
   30POPC   H7X 3991   1.319   8.135   5.792
   30POPC   H7Y 3992   1.208   8.275   5.782
   30POPC   C38 3993   1.128   8.095   5.695
   30POPC   H8X 3994   1.021   8.117   5.716
   30POPC   H8Y 3995   1.143   7.985   5.702
   30POPC   C39 3996   1.159   8.142   5.552
   30POPC   H9X 3997   1.153   8.254   5.551
   30POPC   H9Y 3998   1.082   8.103   5.482
   30POPC  C310 3999   1.297   8.100   5.500
   30POPC  H10X 4000   1.293   7.994   5.469
   30POPC  H10Y 4001   1.373   8.109   5.581
   30POPC  C311 4002   1.346   8.187   5.383
   30POPC  H11X 4003   1.363   8.290   5.422
   30POPC  H11Y 4004   1.269   8.192   5.304
   30POPC  C312 4005   1.477   8.136   5.323
   30POPC  H12X 4006   1.537   8.089   5.404
   30POPC  H12Y 4007   1.535   8.222   5.281
   30POPC  C313 4008   1.457   8.032   5.211
   30POPC  H13X 4009   1.429   8.086   5.118
   30POPC  H13Y 4010   1.372   7.966   5.239
   30POPC  C314 4011   1.580   7.945   5.185
   30POPC  H14X 4012   1.559   7.878   5.098
   30POPC  H14Y 4013   1.597   7.880   5.274
   30POPC  C315 4014   1.709   8.024   5.158
   30POPC  H15X 4015   1.731   8.088   5.245
   30POPC  H15Y 4016   1.692   8.090   5.070
   30POPC  C316 4017   1.832   7.936   5.130
   30POPC  H16X 4018   1.921   8.000   5.112
   30POPC  H16Y 4019   1.815   7.873   5.041
   30POPC  H16Z 4020   1.852   7.871   5.217
   31POPC     N 4021   7.711   8.080   7.601
   31POPC   C12 4022   7.849   8.021   7.617
   31POPC   C13 4023   7.703   8.216   7.662
   31POPC   C14 4024   7.676   8.088   7.456
   31POPC   C15 4025   7.610   7.992   7.669
   31POPC  H12A 4026   7.856   7.935   7.552
   31POPC  H12B 4027   7.857   7.984   7.719
   31POPC  H13A 4028   7.727   8.211   7.767
   31POPC  H13B 4029   7.775   8.281   7.613
   31POPC  H13C 4030   7.604   8.257   7.648
   31POPC  H14A 4031   7.671   7.988   7.414
   31POPC  H14B 4032   7.579   8.135   7.444
   31POPC  H14C 4033   7.751   8.145   7.404
   31POPC  H15A 4034   7.606   7.895   7.620
   31POPC  H15B 4035   7.512   8.037   7.664
   31POPC  H15C 4036   7.638   7.978   7.772
   31POPC   C11 4037   7.971   8.113   7.592
   31POPC  H11A 4038   8.063   8.049   7.594
   31POPC  H11B 4039   7.977   8.185   7.677
   31POPC     P 4040   8.062   8.302   7.454
   31POPC   O13 4041   7.996   8.421   7.513
   31POPC   O14 4042   8.194   8.266   7.512
   31POPC   O12 4043   7.962   8.180   7.467
   31POPC   O11 4044   8.078   8.325   7.300
   31POPC    C1 4045   8.058   8.223   7.203
   31POPC    HA 4046   7.996   8.267   7.121
   31POPC    HB 4047   8.002   8.135   7.242
   31POPC    C2 4048   8.190   8.172   7.137
   31POPC    HS 4049   8.236   8.099   7.207
   31POPC   O21 4050   8.277   8.284   7.117
   31POPC   C21 4051   8.396   8.250   7.071
   31POPC   O22 4052   8.441   8.136   7.068
   31POPC   C22 4053   8.463   8.373   7.011
   31POPC   H2R 4054   8.565   8.384   7.051
   31POPC   H2S 4055   8.403   8.463   7.037
   31POPC    C3 4056   8.156   8.101   7.002
   31POPC    HX 4057   8.074   8.029   7.022
   31POPC    HY 4058   8.243   8.044   6.965
   31POPC   O31 4059   8.114   8.199   6.905
   31POPC   C31 4060   8.078   8.147   6.788
   31POPC   O32 4061   8.082   8.028   6.760
   31POPC   C32 4062   8.030   8.258   6.697
   31POPC   H2X 4063   8.043   8.357   6.747
   31POPC   H2Y 4064   7.922   8.243   6.677
   31POPC   C23 4065   8.468   8.354   6.858
   31POPC   H3R 4066   8.369   8.316   6.823
   31POPC   H3S 4067   8.544   8.277   6.834
   31POPC   C24 4068   8.498   8.482   6.778
   31POPC   H4R 4069   8.507   8.454   6.670
   31POPC   H4S 4070   8.596   8.523   6.811
   31POPC   C25 4071   8.389   8.590   6.792
   31POPC   H5R 4072   8.393   8.628   6.896
   31POPC   H5S 4073   8.289   8.545   6.775
   31POPC   C26 4074   8.407   8.710   6.698
   31POPC   H6R 4075   8.515   8.736   6.691
   31POPC   H6S 4076   8.353   8.796   6.743
   31POPC   C27 4077   8.349   8.689   6.557
   31POPC   H7R 4078   8.241   8.664   6.566
   31POPC   H7S 4079   8.400   8.604   6.506
   31POPC   C28 4080   8.363   8.816   6.471
   31POPC   H8R 4081   8.471   8.836   6.455
   31POPC   H8S 4082   8.325   8.901   6.532
   31POPC   C29 4083   8.287   8.812   6.341
   31POPC   H91 4084   8.177   8.818   6.352
   31POPC  C210 4085   8.338   8.807   6.216
   31POPC  H101 4086   8.268   8.806   6.131
   31POPC  C211 4087   8.483   8.795   6.179
   31POPC  H11R 4088   8.547   8.774   6.267
   31POPC  H11S 4089   8.521   8.889   6.132
   31POPC  C212 4090   8.501   8.679   6.079
   31POPC  H12R 4091   8.506   8.718   5.976
   31POPC  H12S 4092   8.411   8.613   6.085
   31POPC  C213 4093   8.622   8.589   6.109
   31POPC  H13R 4094   8.604   8.491   6.059
   31POPC  H13S 4095   8.630   8.571   6.218
   31POPC  C214 4096   8.755   8.640   6.053
   31POPC  H14R 4097   8.781   8.738   6.100
   31POPC  H14S 4098   8.744   8.656   5.944
   31POPC  C215 4099   8.869   8.541   6.077
   31POPC  H15R 4100   8.836   8.439   6.045
   31POPC  H15S 4101   8.892   8.537   6.186
   31POPC  C216 4102   8.996   8.577   5.999
   31POPC  H16R 4103   9.026   8.680   6.027
   31POPC  H16S 4104   8.971   8.577   5.890
   31POPC  C217 4105   9.114   8.482   6.023
   31POPC  H17R 4106   9.195   8.509   5.951
   31POPC  H17S 4107   9.082   8.378   5.999
   31POPC  C218 4108   9.172   8.487   6.164
   31POPC  H18R 4109   9.100   8.447   6.238
   31POPC  H18S 4110   9.198   8.592   6.192
   31POPC  H18T 4111   9.265   8.426   6.169
   31POPC   C33 4112   8.106   8.257   6.563
   31POPC   H3X 4113   8.083   8.162   6.509
   31POPC   H3Y 4114   8.216   8.259   6.582
   31POPC   C34 4115   8.068   8.376   6.475
   31POPC   H4X 4116   8.108   8.469   6.521
   31POPC   H4Y 4117   7.957   8.385   6.472
   31POPC   C35 4118   8.119   8.365   6.331
   31POPC   H5X 4119   8.076   8.273   6.285
   31POPC   H5Y 4120   8.229   8.356   6.330
   31POPC   C36 4121   8.078   8.486   6.246
   31POPC   H6X 4122   8.128   8.578   6.286
   31POPC   H6Y 4123   7.968   8.501   6.255
   31POPC   C37 4124   8.112   8.472   6.097
   31POPC   H7X 4125   8.068   8.377   6.059
   31POPC   H7Y 4126   8.223   8.465   6.085
   31POPC   C38 4127   8.058   8.589   6.013
   31POPC   H8X 4128   8.102   8.684   6.052
   31POPC   H8Y 4129   7.948   8.594   6.028
   31POPC   C39 4130   8.088   8.578   5.863
   31POPC   H9X 4131   8.048   8.481   5.825
   31POPC   H9Y 4132   8.198   8.579   5.847
   31POPC  C310 4133   8.024   8.693   5.785
   31POPC  H10X 4134   8.062   8.789   5.827
   31POPC  H10Y 4135   7.914   8.690   5.802
   31POPC  C311 4136   8.051   8.692   5.634
   31POPC  H11X 4137   8.006   8.601   5.589
   31POPC  H11Y 4138   8.160   8.690   5.617
   31POPC  C312 4139   7.991   8.816   5.566
   31POPC  H12X 4140   8.034   8.907   5.614
   31POPC  H12Y 4141   7.881   8.816   5.582
   31POPC  C313 4142   8.017   8.823   5.415
   31POPC  H13X 4143   7.976   8.732   5.368
   31POPC  H13Y 4144   8.127   8.826   5.396
   31POPC  C314 4145   7.951   8.946   5.349
   31POPC  H14X 4146   7.999   9.039   5.386
   31POPC  H14Y 4147   7.844   8.948   5.381
   31POPC  C315 4148   7.955   8.943   5.196
   31POPC  H15X 4149   7.885   9.021   5.158
   31POPC  H15Y 4150   7.916   8.844   5.162
   31POPC  C316 4151   8.093   8.966   5.134
   31POPC  H16X 4152   8.127   9.069   5.157
   31POPC  H16Y 4153   8.088   8.954   5.024
   31POPC  H16Z 4154   8.167   8.894   5.175
   32POPC     N 4155   1.070   2.498   7.406
   32POPC   C12 4156   1.056   2.361   7.344
   32POPC   C13 4157   0.939   2.571   7.409
   32POPC   C14 4158   1.117   2.481   7.546
   32POPC   C15 4159   1.170   2.579   7.330
   32POPC  H12A 4160   0.981   2.307   7.400
   32POPC  H12B 4161   1.150   2.309   7.357
   32POPC  H13A 4162   0.867   2.513   7.466
   32POPC  H13B 4163   0.951   2.668   7.454
   32POPC  H13C 4164   0.901   2.581   7.308
   32POPC  H14A 4165   1.132   2.578   7.593
   32POPC  H14B 4166   1.045   2.425   7.603
   32POPC  H14C 4167   1.212   2.429   7.546
   32POPC  H15A 4168   1.139   2.591   7.227
   32POPC  H15B 4169   1.266   2.528   7.330
   32POPC  H15C 4170   1.184   2.676   7.376
   32POPC   C11 4171   1.019   2.352   7.194
   32POPC  H11A 4172   1.014   2.243   7.171
   32POPC  H11B 4173   1.099   2.397   7.132
   32POPC     P 4174   0.821   2.376   7.039
   32POPC   O13 4175   0.827   2.229   7.023
   32POPC   O14 4176   0.685   2.437   7.043
   32POPC   O12 4177   0.896   2.418   7.170
   32POPC   O11 4178   0.907   2.443   6.925
   32POPC    C1 4179   0.925   2.584   6.916
   32POPC    HA 4180   1.011   2.603   6.848
   32POPC    HB 4181   0.952   2.627   7.015
   32POPC    C2 4182   0.802   2.660   6.858
   32POPC    HS 4183   0.731   2.674   6.942
   32POPC   O21 4184   0.741   2.578   6.756
   32POPC   C21 4185   0.618   2.614   6.727
   32POPC   O22 4186   0.557   2.708   6.776
   32POPC   C22 4187   0.561   2.516   6.624
   32POPC   H2R 4188   0.491   2.449   6.678
   32POPC   H2S 4189   0.643   2.455   6.581
   32POPC    C3 4190   0.839   2.802   6.802
   32POPC    HX 4191   0.906   2.852   6.875
   32POPC    HY 4192   0.746   2.863   6.799
   32POPC   O31 4193   0.894   2.796   6.669
   32POPC   C31 4194   1.024   2.819   6.656
   32POPC   O32 4195   1.102   2.845   6.746
   32POPC   C32 4196   1.061   2.816   6.508
   32POPC   H2X 4197   1.165   2.853   6.497
   32POPC   H2Y 4198   0.994   2.884   6.453
   32POPC   C23 4199   0.485   2.588   6.511
   32POPC   H3R 4200   0.427   2.674   6.550
   32POPC   H3S 4201   0.413   2.515   6.468
   32POPC   C24 4202   0.575   2.634   6.394
   32POPC   H4R 4203   0.632   2.546   6.356
   32POPC   H4S 4204   0.647   2.709   6.431
   32POPC   C25 4205   0.493   2.694   6.279
   32POPC   H5R 4206   0.440   2.783   6.318
   32POPC   H5S 4207   0.418   2.620   6.244
   32POPC   C26 4208   0.579   2.740   6.159
   32POPC   H6R 4209   0.612   2.652   6.101
   32POPC   H6S 4210   0.669   2.791   6.200
   32POPC   C27 4211   0.506   2.839   6.067
   32POPC   H7R 4212   0.579   2.877   5.992
   32POPC   H7S 4213   0.471   2.926   6.128
   32POPC   C28 4214   0.386   2.780   5.991
   32POPC   H8R 4215   0.315   2.736   6.065
   32POPC   H8S 4216   0.422   2.697   5.928
   32POPC   C29 4217   0.314   2.885   5.910
   32POPC   H91 4218   0.251   2.952   5.969
   32POPC  C210 4219   0.316   2.900   5.776
   32POPC  H101 4220   0.257   2.981   5.731
   32POPC  C211 4221   0.396   2.820   5.676
   32POPC  H11R 4222   0.457   2.743   5.726
   32POPC  H11S 4223   0.466   2.886   5.620
   32POPC  C212 4224   0.305   2.750   5.574
   32POPC  H12R 4225   0.251   2.824   5.512
   32POPC  H12S 4226   0.228   2.691   5.630
   32POPC  C213 4227   0.381   2.652   5.483
   32POPC  H13R 4228   0.469   2.613   5.540
   32POPC  H13S 4229   0.420   2.706   5.394
   32POPC  C214 4230   0.297   2.531   5.441
   32POPC  H14R 4231   0.210   2.565   5.380
   32POPC  H14S 4232   0.257   2.484   5.534
   32POPC  C215 4233   0.376   2.426   5.362
   32POPC  H15R 4234   0.466   2.397   5.421
   32POPC  H15S 4235   0.412   2.473   5.268
   32POPC  C216 4236   0.296   2.299   5.327
   32POPC  H16R 4237   0.358   2.235   5.260
   32POPC  H16S 4238   0.205   2.330   5.271
   32POPC  C217 4239   0.252   2.214   5.448
   32POPC  H17R 4240   0.182   2.136   5.411
   32POPC  H17S 4241   0.194   2.278   5.519
   32POPC  C218 4242   0.366   2.145   5.523
   32POPC  H18R 4243   0.327   2.093   5.613
   32POPC  H18S 4244   0.442   2.220   5.556
   32POPC  H18T 4245   0.415   2.070   5.458
   32POPC   C33 4246   1.051   2.673   6.454
   32POPC   H3X 4247   0.948   2.633   6.468
   32POPC   H3Y 4248   1.121   2.609   6.513
   32POPC   C34 4249   1.091   2.661   6.307
   32POPC   H4X 4250   1.110   2.554   6.284
   32POPC   H4Y 4251   1.186   2.717   6.290
   32POPC   C35 4252   0.984   2.711   6.208
   32POPC   H5X 4253   0.954   2.816   6.233
   32POPC   H5Y 4254   0.894   2.647   6.218
   32POPC   C36 4255   1.034   2.707   6.064
   32POPC   H6X 4256   1.087   2.610   6.048
   32POPC   H6Y 4257   1.107   2.789   6.048
   32POPC   C37 4258   0.923   2.718   5.959
   32POPC   H7X 4259   0.871   2.815   5.970
   32POPC   H7Y 4260   0.848   2.637   5.978
   32POPC   C38 4261   0.978   2.705   5.816
   32POPC   H8X 4262   1.031   2.609   5.805
   32POPC   H8Y 4263   1.052   2.787   5.802
   32POPC   C39 4264   0.871   2.717   5.705
   32POPC   H9X 4265   0.923   2.726   5.608
   32POPC   H9Y 4266   0.815   2.812   5.722
   32POPC  C310 4267   0.771   2.601   5.701
   32POPC  H10X 4268   0.669   2.643   5.685
   32POPC  H10Y 4269   0.770   2.548   5.799
   32POPC  C311 4270   0.797   2.497   5.590
   32POPC  H11X 4271   0.723   2.414   5.603
   32POPC  H11Y 4272   0.899   2.454   5.603
   32POPC  C312 4273   0.782   2.552   5.448
   32POPC  H12X 4274   0.862   2.626   5.428
   32POPC  H12Y 4275   0.684   2.604   5.439
   32POPC  C313 4276   0.790   2.442   5.341
   32POPC  H13X 4277   0.704   2.373   5.352
   32POPC  H13Y 4278   0.884   2.384   5.356
   32POPC  C314 4279   0.792   2.499   5.198
   32POPC  H14X 4280   0.877   2.570   5.189
   32POPC  H14Y 4281   0.698   2.555   5.179
   32POPC  C315 4282   0.807   2.389   5.092
   32POPC  H15X 4283   0.717   2.324   5.094
   32POPC  H15Y 4284   0.895   2.327   5.118
   32POPC  C316 4285   0.827   2.443   4.950
   32POPC  H16X 4286   0.739   2.504   4.919
   32POPC  H16Y 4287   0.838   2.358   4.878
   32POPC  H16Z 4288   0.918   2.506   4.945
   33POPC     N 4289   3.368   3.554   7.366
   33POPC   C12 4290   3.414   3.508   7.230
   33POPC   C13 4291   3.418   3.461   7.473
   33POPC   C14 4292   3.416   3.693   7.393
   33POPC   C15 4293   3.218   3.553   7.371
   33POPC  H12A 4294   3.353   3.558   7.156
   33POPC  H12B 4295   3.393   3.401   7.222
   33POPC  H13A 4296   3.526   3.461   7.473
   33POPC  H13B 4297   3.381   3.493   7.570
   33POPC  H13C 4298   3.383   3.361   7.453
   33POPC  H14A 4299   3.385   3.725   7.492
   33POPC  H14B 4300   3.524   3.696   7.387
   33POPC  H14C 4301   3.376   3.761   7.319
   33POPC  H15A 4302   3.185   3.582   7.470
   33POPC  H15B 4303   3.181   3.453   7.350
   33POPC  H15C 4304   3.178   3.622   7.298
   33POPC   C11 4305   3.562   3.532   7.191
   33POPC  H11A 4306   3.577   3.641   7.174
   33POPC  H11B 4307   3.583   3.482   7.094
   33POPC     P 4308   3.717   3.349   7.278
   33POPC   O13 4309   3.847   3.363   7.207
   33POPC   O14 4310   3.722   3.287   7.413
   33POPC   O12 4311   3.651   3.491   7.294
   33POPC   O11 4312   3.618   3.265   7.190
   33POPC    C1 4313   3.656   3.129   7.161
   33POPC    HA 4314   3.580   3.061   7.205
   33POPC    HB 4315   3.755   3.102   7.206
   33POPC    C2 4316   3.665   3.104   7.009
   33POPC    HS 4317   3.692   2.998   6.992
   33POPC   O21 4318   3.758   3.193   6.947
   33POPC   C21 4319   3.880   3.147   6.940
   33POPC   O22 4320   3.921   3.044   6.991
   33POPC   C22 4321   3.961   3.238   6.848
   33POPC   H2R 4322   4.059   3.261   6.893
   33POPC   H2S 4323   3.905   3.333   6.833
   33POPC    C3 4324   3.526   3.126   6.942
   33POPC    HX 4325   3.495   3.232   6.957
   33POPC    HY 4326   3.453   3.063   6.996
   33POPC   O31 4327   3.527   3.086   6.804
   33POPC   C31 4328   3.551   3.184   6.717
   33POPC   O32 4329   3.562   3.302   6.743
   33POPC   C32 4330   3.568   3.120   6.579
   33POPC   H2X 4331   3.543   3.012   6.582
   33POPC   H2Y 4332   3.675   3.130   6.550
   33POPC   C23 4333   3.978   3.168   6.712
   33POPC   H3R 4334   3.883   3.118   6.683
   33POPC   H3S 4335   4.056   3.088   6.724
   33POPC   C24 4336   4.019   3.262   6.599
   33POPC   H4R 4337   4.060   3.200   6.515
   33POPC   H4S 4338   4.101   3.329   6.634
   33POPC   C25 4339   3.903   3.346   6.542
   33POPC   H5R 4340   3.861   3.412   6.620
   33POPC   H5S 4341   3.824   3.276   6.510
   33POPC   C26 4342   3.943   3.429   6.419
   33POPC   H6R 4343   3.852   3.454   6.361
   33POPC   H6S 4344   4.009   3.367   6.355
   33POPC   C27 4345   4.014   3.561   6.454
   33POPC   H7R 4346   4.099   3.541   6.522
   33POPC   H7S 4347   3.942   3.626   6.508
   33POPC   C28 4348   4.066   3.636   6.330
   33POPC   H8R 4349   4.102   3.736   6.362
   33POPC   H8S 4350   3.981   3.652   6.260
   33POPC   C29 4351   4.178   3.558   6.267
   33POPC   H91 4352   4.260   3.532   6.336
   33POPC  C210 4353   4.184   3.512   6.141
   33POPC  H101 4354   4.273   3.455   6.109
   33POPC  C211 4355   4.084   3.539   6.031
   33POPC  H11R 4356   4.045   3.643   6.038
   33POPC  H11S 4357   3.997   3.470   6.038
   33POPC  C212 4358   4.152   3.520   5.895
   33POPC  H12R 4359   4.179   3.413   5.884
   33POPC  H12S 4360   4.246   3.579   5.892
   33POPC  C213 4361   4.066   3.561   5.774
   33POPC  H13R 4362   4.050   3.671   5.777
   33POPC  H13S 4363   3.967   3.512   5.781
   33POPC  C214 4364   4.133   3.522   5.642
   33POPC  H14R 4365   4.132   3.412   5.634
   33POPC  H14S 4366   4.239   3.555   5.645
   33POPC  C215 4367   4.068   3.585   5.518
   33POPC  H15R 4368   4.076   3.696   5.526
   33POPC  H15S 4369   3.960   3.559   5.518
   33POPC  C216 4370   4.131   3.539   5.386
   33POPC  H16R 4371   4.238   3.568   5.384
   33POPC  H16S 4372   4.080   3.594   5.303
   33POPC  C217 4373   4.119   3.388   5.359
   33POPC  H17R 4374   4.015   3.356   5.384
   33POPC  H17S 4375   4.188   3.334   5.427
   33POPC  C218 4376   4.149   3.348   5.215
   33POPC  H18R 4377   4.078   3.397   5.145
   33POPC  H18S 4378   4.138   3.238   5.203
   33POPC  H18T 4379   4.252   3.376   5.186
   33POPC   C33 4380   3.480   3.189   6.475
   33POPC   H3X 4381   3.528   3.171   6.376
   33POPC   H3Y 4382   3.477   3.299   6.491
   33POPC   C34 4383   3.337   3.132   6.471
   33POPC   H4X 4384   3.286   3.158   6.566
   33POPC   H4Y 4385   3.342   3.021   6.463
   33POPC   C35 4386   3.254   3.186   6.353
   33POPC   H5X 4387   3.263   3.297   6.353
   33POPC   H5Y 4388   3.148   3.160   6.369
   33POPC   C36 4389   3.299   3.132   6.216
   33POPC   H6X 4390   3.262   3.028   6.205
   33POPC   H6Y 4391   3.409   3.130   6.211
   33POPC   C37 4392   3.249   3.217   6.098
   33POPC   H7X 4393   3.288   3.172   6.005
   33POPC   H7Y 4394   3.292   3.320   6.107
   33POPC   C38 4395   3.097   3.229   6.090
   33POPC   H8X 4396   3.057   3.272   6.185
   33POPC   H8Y 4397   3.055   3.126   6.080
   33POPC   C39 4398   3.046   3.314   5.973
   33POPC   H9X 4399   3.084   3.418   5.984
   33POPC   H9Y 4400   2.935   3.317   5.978
   33POPC  C310 4401   3.087   3.259   5.836
   33POPC  H10X 4402   3.068   3.150   5.835
   33POPC  H10Y 4403   3.196   3.275   5.819
   33POPC  C311 4404   3.008   3.321   5.720
   33POPC  H11X 4405   2.899   3.315   5.743
   33POPC  H11Y 4406   3.026   3.261   5.628
   33POPC  C312 4407   3.046   3.466   5.689
   33POPC  H12X 4408   3.153   3.468   5.660
   33POPC  H12Y 4409   3.035   3.530   5.780
   33POPC  C313 4410   2.961   3.526   5.576
   33POPC  H13X 4411   2.869   3.569   5.622
   33POPC  H13Y 4412   2.929   3.444   5.507
   33POPC  C314 4413   3.033   3.633   5.494
   33POPC  H14X 4414   3.107   3.686   5.558
   33POPC  H14Y 4415   2.957   3.707   5.461
   33POPC  C315 4416   3.101   3.578   5.368
   33POPC  H15X 4417   3.143   3.664   5.311
   33POPC  H15Y 4418   3.022   3.532   5.304
   33POPC  C316 4419   3.212   3.475   5.390
   33POPC  H16X 4420   3.174   3.387   5.446
   33POPC  H16Y 4421   3.296   3.520   5.447
   33POPC  H16Z 4422   3.251   3.439   5.292
   34POPC     N 4423   8.163   4.507   6.951
   34POPC   C12 4424   8.310   4.483   6.976
   34POPC   C13 4425   8.101   4.582   7.064
   34POPC   C14 4426   8.150   4.589   6.826
   34POPC   C15 4427   8.088   4.380   6.929
   34POPC  H12A 4428   8.359   4.579   6.976
   34POPC  H12B 4429   8.348   4.427   6.891
   34POPC  H13A 4430   8.103   4.522   7.154
   34POPC  H13B 4431   8.156   4.674   7.082
   34POPC  H13C 4432   7.999   4.607   7.040
   34POPC  H14A 4433   8.190   4.532   6.743
   34POPC  H14B 4434   8.045   4.611   6.808
   34POPC  H14C 4435   8.204   4.682   6.838
   34POPC  H15A 4436   7.985   4.400   6.904
   34POPC  H15B 4437   8.091   4.319   7.018
   34POPC  H15C 4438   8.132   4.326   6.847
   34POPC   C11 4439   8.351   4.409   7.105
   34POPC  H11A 4440   8.321   4.469   7.193
   34POPC  H11B 4441   8.462   4.399   7.105
   34POPC     P 4442   8.318   4.192   7.232
   34POPC   O13 4443   8.425   4.252   7.316
   34POPC   O14 4444   8.187   4.172   7.298
   34POPC   O12 4445   8.290   4.282   7.107
   34POPC   O11 4446   8.366   4.056   7.166
   34POPC    C1 4447   8.430   4.061   7.038
   34POPC    HA 4448   8.501   3.976   7.029
   34POPC    HB 4449   8.491   4.154   7.029
   34POPC    C2 4450   8.332   4.055   6.917
   34POPC    HS 4451   8.246   4.121   6.941
   34POPC   O21 4452   8.292   3.918   6.898
   34POPC   C21 4453   8.170   3.907   6.846
   34POPC   O22 4454   8.092   3.998   6.829
   34POPC   C22 4455   8.142   3.760   6.815
   34POPC   H2R 4456   8.138   3.705   6.912
   34POPC   H2S 4457   8.223   3.718   6.754
   34POPC    C3 4458   8.401   4.111   6.788
   34POPC    HX 4459   8.494   4.054   6.773
   34POPC    HY 4460   8.430   4.217   6.806
   34POPC   O31 4461   8.319   4.096   6.671
   34POPC   C31 4462   8.249   4.202   6.632
   34POPC   O32 4463   8.257   4.314   6.681
   34POPC   C32 4464   8.157   4.163   6.517
   34POPC   H2X 4465   8.052   4.168   6.550
   34POPC   H2Y 4466   8.180   4.058   6.488
   34POPC   C23 4467   8.008   3.744   6.741
   34POPC   H3R 4468   7.929   3.802   6.793
   34POPC   H3S 4469   7.978   3.637   6.745
   34POPC   C24 4470   8.014   3.784   6.592
   34POPC   H4R 4471   8.103   3.848   6.574
   34POPC   H4S 4472   7.923   3.845   6.570
   34POPC   C25 4473   8.016   3.664   6.497
   34POPC   H5R 4474   7.922   3.605   6.514
   34POPC   H5S 4475   8.102   3.598   6.523
   34POPC   C26 4476   8.024   3.700   6.348
   34POPC   H6R 4477   8.013   3.606   6.289
   34POPC   H6S 4478   8.125   3.741   6.326
   34POPC   C27 4479   7.918   3.800   6.301
   34POPC   H7R 4480   7.943   3.900   6.342
   34POPC   H7S 4481   7.818   3.770   6.340
   34POPC   C28 4482   7.909   3.810   6.147
   34POPC   H8R 4483   7.868   3.715   6.108
   34POPC   H8S 4484   8.012   3.820   6.108
   34POPC   C29 4485   7.828   3.930   6.104
   34POPC   H91 4486   7.872   4.027   6.132
   34POPC  C210 4487   7.713   3.931   6.034
   34POPC  H101 4488   7.667   4.028   6.010
   34POPC  C211 4489   7.634   3.812   5.987
   34POPC  H11R 4490   7.531   3.816   6.029
   34POPC  H11S 4491   7.678   3.717   6.023
   34POPC  C212 4492   7.621   3.802   5.833
   34POPC  H12R 4493   7.575   3.703   5.810
   34POPC  H12S 4494   7.723   3.803   5.787
   34POPC  C213 4495   7.534   3.910   5.769
   34POPC  H13R 4496   7.586   4.008   5.772
   34POPC  H13S 4497   7.440   3.919   5.828
   34POPC  C214 4498   7.495   3.875   5.624
   34POPC  H14R 4499   7.450   3.773   5.626
   34POPC  H14S 4500   7.586   3.870   5.561
   34POPC  C215 4501   7.393   3.969   5.560
   34POPC  H15R 4502   7.308   3.984   5.631
   34POPC  H15S 4503   7.352   3.920   5.469
   34POPC  C216 4504   7.449   4.106   5.519
   34POPC  H16R 4505   7.533   4.092   5.448
   34POPC  H16S 4506   7.488   4.158   5.609
   34POPC  C217 4507   7.342   4.194   5.452
   34POPC  H17R 4508   7.252   4.194   5.517
   34POPC  H17S 4509   7.313   4.147   5.355
   34POPC  C218 4510   7.385   4.338   5.427
   34POPC  H18R 4511   7.421   4.385   5.521
   34POPC  H18S 4512   7.299   4.398   5.388
   34POPC  H18T 4513   7.467   4.342   5.352
   34POPC   C33 4514   8.180   4.258   6.398
   34POPC   H3X 4515   8.289   4.278   6.388
   34POPC   H3Y 4516   8.129   4.354   6.418
   34POPC   C34 4517   8.133   4.202   6.263
   34POPC   H4X 4518   8.146   4.282   6.187
   34POPC   H4Y 4519   8.025   4.177   6.268
   34POPC   C35 4520   8.212   4.079   6.217
   34POPC   H5X 4521   8.181   3.990   6.276
   34POPC   H5Y 4522   8.320   4.097   6.236
   34POPC   C36 4523   8.196   4.047   6.068
   34POPC   H6X 4524   8.228   4.135   6.008
   34POPC   H6Y 4525   8.088   4.028   6.046
   34POPC   C37 4526   8.278   3.924   6.026
   34POPC   H7X 4527   8.255   3.841   6.096
   34POPC   H7Y 4528   8.386   3.949   6.038
   34POPC   C38 4529   8.254   3.875   5.883
   34POPC   H8X 4530   8.151   3.834   5.875
   34POPC   H8Y 4531   8.325   3.791   5.862
   34POPC   C39 4532   8.273   3.983   5.775
   34POPC   H9X 4533   8.370   4.034   5.790
   34POPC   H9Y 4534   8.192   4.058   5.786
   34POPC  C310 4535   8.269   3.926   5.632
   34POPC  H10X 4536   8.180   3.860   5.622
   34POPC  H10Y 4537   8.360   3.865   5.615
   34POPC  C311 4538   8.260   4.036   5.526
   34POPC  H11X 4539   8.345   4.106   5.536
   34POPC  H11Y 4540   8.166   4.094   5.545
   34POPC  C312 4541   8.254   3.983   5.381
   34POPC  H12X 4542   8.208   4.063   5.318
   34POPC  H12Y 4543   8.189   3.894   5.376
   34POPC  C313 4544   8.393   3.952   5.323
   34POPC  H13X 4545   8.440   3.867   5.376
   34POPC  H13Y 4546   8.457   4.042   5.339
   34POPC  C314 4547   8.390   3.924   5.172
   34POPC  H14X 4548   8.492   3.942   5.130
   34POPC  H14Y 4549   8.321   3.997   5.123
   34POPC  C315 4550   8.346   3.783   5.133
   34POPC  H15X 4551   8.247   3.761   5.180
   34POPC  H15Y 4552   8.420   3.710   5.174
   34POPC  C316 4553   8.335   3.762   4.982
   34POPC  H16X 4554   8.258   3.830   4.939
   34POPC  H16Y 4555   8.306   3.657   4.959
   34POPC  H16Z 4556   8.432   3.783   4.932
   35POPC     N 4557   0.712   1.123   7.504
   35POPC   C12 4558   0.654   1.011   7.420
   35POPC   C13 4559   0.604   1.176   7.594
   35POPC   C14 4560   0.825   1.073   7.588
   35POPC   C15 4561   0.760   1.235   7.418
   35POPC  H12A 4562   0.586   1.057   7.349
   35POPC  H12B 4563   0.596   0.947   7.485
   35POPC  H13A 4564   0.510   1.179   7.542
   35POPC  H13B 4565   0.594   1.111   7.681
   35POPC  H13C 4566   0.632   1.274   7.629
   35POPC  H14A 4567   0.906   1.041   7.523
   35POPC  H14B 4568   0.861   1.151   7.653
   35POPC  H14C 4569   0.794   0.988   7.647
   35POPC  H15A 4570   0.798   1.315   7.480
   35POPC  H15B 4571   0.678   1.273   7.357
   35POPC  H15C 4572   0.838   1.199   7.353
   35POPC   C11 4573   0.753   0.922   7.343
   35POPC  H11A 4574   0.692   0.857   7.275
   35POPC  H11B 4575   0.807   0.856   7.414
   35POPC     P 4576   0.896   0.939   7.136
   35POPC   O13 4577   1.003   1.024   7.078
   35POPC   O14 4578   0.926   0.795   7.155
   35POPC   O12 4579   0.849   1.000   7.272
   35POPC   O11 4580   0.765   0.953   7.048
   35POPC    C1 4581   0.719   1.087   7.028
   35POPC    HA 4582   0.805   1.157   7.013
   35POPC    HB 4583   0.661   1.122   7.116
   35POPC    C2 4584   0.631   1.100   6.901
   35POPC    HS 4585   0.537   1.045   6.921
   35POPC   O21 4586   0.704   1.051   6.787
   35POPC   C21 4587   0.644   0.954   6.722
   35POPC   O22 4588   0.542   0.896   6.757
   35POPC   C22 4589   0.716   0.925   6.590
   35POPC   H2R 4590   0.783   0.837   6.603
   35POPC   H2S 4591   0.776   1.013   6.560
   35POPC    C3 4592   0.594   1.248   6.875
   35POPC    HX 4593   0.690   1.305   6.867
   35POPC    HY 4594   0.539   1.290   6.963
   35POPC   O31 4595   0.523   1.263   6.752
   35POPC   C31 4596   0.391   1.263   6.760
   35POPC   O32 4597   0.327   1.256   6.864
   35POPC   C32 4598   0.333   1.267   6.619
   35POPC   H2X 4599   0.222   1.273   6.625
   35POPC   H2Y 4600   0.361   1.173   6.568
   35POPC   C23 4601   0.607   0.897   6.485
   35POPC   H3R 4602   0.543   0.987   6.478
   35POPC   H3S 4603   0.543   0.812   6.518
   35POPC   C24 4604   0.660   0.865   6.345
   35POPC   H4R 4605   0.685   0.757   6.339
   35POPC   H4S 4606   0.753   0.924   6.326
   35POPC   C25 4607   0.557   0.901   6.237
   35POPC   H5R 4608   0.542   1.011   6.239
   35POPC   H5S 4609   0.459   0.854   6.263
   35POPC   C26 4610   0.595   0.858   6.095
   35POPC   H6R 4611   0.592   0.747   6.089
   35POPC   H6S 4612   0.699   0.892   6.073
   35POPC   C27 4613   0.500   0.919   5.992
   35POPC   H7R 4614   0.513   1.029   5.991
   35POPC   H7S 4615   0.395   0.898   6.025
   35POPC   C28 4616   0.516   0.865   5.849
   35POPC   H8R 4617   0.433   0.908   5.788
   35POPC   H8S 4618   0.500   0.755   5.852
   35POPC   C29 4619   0.647   0.901   5.786
   35POPC   H91 4620   0.681   1.004   5.807
   35POPC  C210 4621   0.725   0.823   5.709
   35POPC  H101 4622   0.819   0.864   5.669
   35POPC  C211 4623   0.697   0.681   5.667
   35POPC  H11R 4624   0.603   0.642   5.711
   35POPC  H11S 4625   0.779   0.614   5.702
   35POPC  C212 4626   0.686   0.667   5.514
   35POPC  H12R 4627   0.782   0.699   5.468
   35POPC  H12S 4628   0.605   0.733   5.477
   35POPC  C213 4629   0.655   0.522   5.473
   35POPC  H13R 4630   0.561   0.491   5.524
   35POPC  H13S 4631   0.736   0.457   5.511
   35POPC  C214 4632   0.639   0.499   5.322
   35POPC  H14R 4633   0.551   0.556   5.285
   35POPC  H14S 4634   0.618   0.391   5.307
   35POPC  C215 4635   0.762   0.536   5.240
   35POPC  H15R 4636   0.854   0.505   5.295
   35POPC  H15S 4637   0.766   0.646   5.226
   35POPC  C216 4638   0.764   0.467   5.102
   35POPC  H16R 4639   0.671   0.493   5.047
   35POPC  H16S 4640   0.766   0.357   5.118
   35POPC  C217 4641   0.886   0.507   5.018
   35POPC  H17R 4642   0.978   0.484   5.075
   35POPC  H17S 4643   0.882   0.617   5.003
   35POPC  C218 4644   0.894   0.438   4.882
   35POPC  H18R 4645   0.804   0.461   4.821
   35POPC  H18S 4646   0.900   0.328   4.895
   35POPC  H18T 4647   0.984   0.472   4.826
   35POPC   C33 4648   0.389   1.387   6.541
   35POPC   H3X 4649   0.495   1.405   6.567
   35POPC   H3Y 4650   0.332   1.479   6.567
   35POPC   C34 4651   0.386   1.365   6.389
   35POPC   H4X 4652   0.281   1.350   6.355
   35POPC   H4Y 4653   0.443   1.273   6.366
   35POPC   C35 4654   0.448   1.484   6.314
   35POPC   H5X 4655   0.553   1.498   6.350
   35POPC   H5Y 4656   0.391   1.576   6.339
   35POPC   C36 4657   0.452   1.468   6.161
   35POPC   H6X 4658   0.497   1.561   6.118
   35POPC   H6Y 4659   0.347   1.461   6.122
   35POPC   C37 4660   0.533   1.348   6.112
   35POPC   H7X 4661   0.477   1.254   6.133
   35POPC   H7Y 4662   0.628   1.344   6.169
   35POPC   C38 4663   0.569   1.354   5.962
   35POPC   H8X 4664   0.623   1.261   5.935
   35POPC   H8Y 4665   0.638   1.440   5.946
   35POPC   C39 4666   0.450   1.371   5.866
   35POPC   H9X 4667   0.491   1.377   5.763
   35POPC   H9Y 4668   0.399   1.467   5.888
   35POPC  C310 4669   0.346   1.257   5.873
   35POPC  H10X 4670   0.307   1.251   5.976
   35POPC  H10Y 4671   0.397   1.161   5.849
   35POPC  C311 4672   0.226   1.276   5.778
   35POPC  H11X 4673   0.178   1.372   5.804
   35POPC  H11Y 4674   0.152   1.195   5.796
   35POPC  C312 4675   0.261   1.277   5.628
   35POPC  H12X 4676   0.346   1.346   5.611
   35POPC  H12Y 4677   0.174   1.316   5.571
   35POPC  C313 4678   0.296   1.138   5.572
   35POPC  H13X 4679   0.201   1.083   5.554
   35POPC  H13Y 4680   0.354   1.081   5.647
   35POPC  C314 4681   0.378   1.141   5.442
   35POPC  H14X 4682   0.382   1.038   5.400
   35POPC  H14Y 4683   0.483   1.172   5.467
   35POPC  C315 4684   0.325   1.238   5.335
   35POPC  H15X 4685   0.336   1.342   5.372
   35POPC  H15Y 4686   0.217   1.218   5.319
   35POPC  C316 4687   0.397   1.227   5.201
   35POPC  H16X 4688   0.363   1.308   5.132
   35POPC  H16Y 4689   0.376   1.129   5.153
   35POPC  H16Z 4690   0.507   1.237   5.215
   36POPC     N 4691   2.100   1.477   7.025
   36POPC   C12 4692   2.186   1.552   6.925
   36POPC   C13 4693   1.965   1.540   7.036
   36POPC   C14 4694   2.085   1.334   6.987
   36POPC   C15 4695   2.166   1.483   7.159
   36POPC  H12A 4696   2.281   1.501   6.918
   36POPC  H12B 4697   2.205   1.650   6.966
   36POPC  H13A 4698   1.913   1.531   6.941
   36POPC  H13B 4699   1.907   1.490   7.112
   36POPC  H13C 4700   1.976   1.645   7.061
   36POPC  H14A 4701   2.023   1.282   7.059
   36POPC  H14B 4702   2.039   1.327   6.889
   36POPC  H14C 4703   2.182   1.286   6.983
   36POPC  H15A 4704   2.179   1.587   7.189
   36POPC  H15B 4705   2.263   1.436   7.155
   36POPC  H15C 4706   2.105   1.433   7.233
   36POPC   C11 4707   2.133   1.573   6.781
   36POPC  H11A 4708   2.209   1.635   6.729
   36POPC  H11B 4709   2.038   1.631   6.783
   36POPC     P 4710   2.136   1.448   6.559
   36POPC   O13 4711   2.281   1.432   6.534
   36POPC   O14 4712   2.046   1.346   6.501
   36POPC   O12 4713   2.111   1.449   6.715
   36POPC   O11 4714   2.092   1.592   6.510
   36POPC    C1 4715   1.953   1.618   6.492
   36POPC    HA 4716   1.935   1.726   6.513
   36POPC    HB 4717   1.889   1.561   6.563
   36POPC    C2 4718   1.904   1.589   6.346
   36POPC    HS 4719   1.889   1.478   6.341
   36POPC   O21 4720   2.003   1.619   6.246
   36POPC   C21 4721   2.037   1.745   6.233
   36POPC   O22 4722   2.000   1.838   6.303
   36POPC   C22 4723   2.130   1.759   6.113
   36POPC   H2R 4724   2.089   1.699   6.030
   36POPC   H2S 4725   2.230   1.722   6.139
   36POPC    C3 4726   1.764   1.651   6.313
   36POPC    HX 4727   1.770   1.762   6.325
   36POPC    HY 4728   1.690   1.617   6.389
   36POPC   O31 4729   1.719   1.623   6.178
   36POPC   C31 4730   1.655   1.506   6.166
   36POPC   O32 4731   1.639   1.427   6.258
   36POPC   C32 4732   1.604   1.487   6.024
   36POPC   H2X 4733   1.660   1.552   5.953
   36POPC   H2Y 4734   1.497   1.516   6.021
   36POPC   C23 4735   2.139   1.907   6.072
   36POPC   H3R 4736   2.199   1.962   6.147
   36POPC   H3S 4737   2.037   1.952   6.070
   36POPC   C24 4738   2.200   1.929   5.933
   36POPC   H4R 4739   2.297   1.876   5.925
   36POPC   H4S 4740   2.220   2.038   5.921
   36POPC   C25 4741   2.107   1.885   5.819
   36POPC   H5R 4742   2.008   1.931   5.839
   36POPC   H5S 4743   2.094   1.775   5.819
   36POPC   C26 4744   2.157   1.929   5.680
   36POPC   H6R 4745   2.242   1.865   5.650
   36POPC   H6S 4746   2.194   2.034   5.689
   36POPC   C27 4747   2.050   1.928   5.569
   36POPC   H7R 4748   2.013   1.824   5.554
   36POPC   H7S 4749   2.098   1.961   5.475
   36POPC   C28 4750   1.930   2.020   5.599
   36POPC   H8R 4751   1.970   2.117   5.636
   36POPC   H8S 4752   1.870   1.977   5.681
   36POPC   C29 4753   1.845   2.046   5.477
   36POPC   H91 4754   1.889   2.115   5.403
   36POPC  C210 4755   1.721   1.999   5.456
   36POPC  H101 4756   1.668   2.027   5.363
   36POPC  C211 4757   1.647   1.903   5.545
   36POPC  H11R 4758   1.578   1.960   5.611
   36POPC  H11S 4759   1.717   1.847   5.611
   36POPC  C212 4760   1.563   1.800   5.469
   36POPC  H12R 4761   1.482   1.854   5.414
   36POPC  H12S 4762   1.514   1.732   5.542
   36POPC  C213 4763   1.641   1.714   5.368
   36POPC  H13R 4764   1.725   1.662   5.419
   36POPC  H13S 4765   1.684   1.781   5.290
   36POPC  C214 4766   1.551   1.611   5.298
   36POPC  H14R 4767   1.458   1.663   5.264
   36POPC  H14S 4768   1.521   1.534   5.372
   36POPC  C215 4769   1.615   1.544   5.176
   36POPC  H15R 4770   1.704   1.486   5.208
   36POPC  H15S 4771   1.648   1.623   5.106
   36POPC  C216 4772   1.517   1.449   5.105
   36POPC  H16R 4773   1.433   1.510   5.065
   36POPC  H16S 4774   1.475   1.378   5.179
   36POPC  C217 4775   1.580   1.368   4.990
   36POPC  H17R 4776   1.500   1.307   4.944
   36POPC  H17S 4777   1.655   1.299   5.033
   36POPC  C218 4778   1.646   1.452   4.881
   36POPC  H18R 4779   1.576   1.529   4.842
   36POPC  H18S 4780   1.678   1.387   4.797
   36POPC  H18T 4781   1.736   1.504   4.921
   36POPC   C33 4782   1.618   1.339   5.984
   36POPC   H3X 4783   1.583   1.275   6.069
   36POPC   H3Y 4784   1.725   1.315   5.966
   36POPC   C34 4785   1.534   1.298   5.862
   36POPC   H4X 4786   1.428   1.328   5.879
   36POPC   H4Y 4787   1.539   1.187   5.855
   36POPC   C35 4788   1.584   1.355   5.728
   36POPC   H5X 4789   1.689   1.319   5.715
   36POPC   H5Y 4790   1.586   1.466   5.732
   36POPC   C36 4791   1.501   1.309   5.607
   36POPC   H6X 4792   1.482   1.199   5.615
   36POPC   H6Y 4793   1.562   1.326   5.515
   36POPC   C37 4794   1.369   1.385   5.592
   36POPC   H7X 4795   1.393   1.493   5.590
   36POPC   H7Y 4796   1.303   1.366   5.679
   36POPC   C38 4797   1.294   1.351   5.462
   36POPC   H8X 4798   1.253   1.249   5.468
   36POPC   H8Y 4799   1.366   1.355   5.377
   36POPC   C39 4800   1.180   1.450   5.433
   36POPC   H9X 4801   1.217   1.553   5.454
   36POPC   H9Y 4802   1.095   1.429   5.502
   36POPC  C310 4803   1.128   1.449   5.288
   36POPC  H10X 4804   1.209   1.484   5.220
   36POPC  H10Y 4805   1.045   1.523   5.281
   36POPC  C311 4806   1.077   1.313   5.240
   36POPC  H11X 4807   1.015   1.268   5.321
   36POPC  H11Y 4808   1.163   1.245   5.222
   36POPC  C312 4809   0.989   1.321   5.113
   36POPC  H12X 4810   0.899   1.382   5.137
   36POPC  H12Y 4811   0.955   1.218   5.088
   36POPC  C313 4812   1.057   1.381   4.989
   36POPC  H13X 4813   1.087   1.486   5.009
   36POPC  H13Y 4814   0.982   1.382   4.907
   36POPC  C314 4815   1.180   1.301   4.942
   36POPC  H14X 4816   1.154   1.193   4.946
   36POPC  H14Y 4817   1.265   1.319   5.011
   36POPC  C315 4818   1.223   1.333   4.798
   36POPC  H15X 4819   1.137   1.313   4.730
   36POPC  H15Y 4820   1.305   1.263   4.770
   36POPC  C316 4821   1.271   1.477   4.775
   36POPC  H16X 4822   1.303   1.490   4.669
   36POPC  H16Y 4823   1.357   1.500   4.841
   36POPC  H16Z 4824   1.190   1.549   4.796
   37POPC     N 4825   5.077   4.244   7.363
   37POPC   C12 4826   5.067   4.335   7.242
   37POPC   C13 4827   5.004   4.307   7.477
   37POPC   C14 4828   5.014   4.112   7.333
   37POPC   C15 4829   5.218   4.222   7.404
   37POPC  H12A 4830   5.112   4.430   7.268
   37POPC  H12B 4831   4.962   4.352   7.223
   37POPC  H13A 4832   4.902   4.327   7.449
   37POPC  H13B 4833   5.006   4.241   7.563
   37POPC  H13C 4834   5.052   4.401   7.504
   37POPC  H14A 4835   4.913   4.126   7.297
   37POPC  H14B 4836   5.071   4.062   7.256
   37POPC  H14C 4837   5.012   4.051   7.422
   37POPC  H15A 4838   5.271   4.173   7.324
   37POPC  H15B 4839   5.221   4.160   7.493
   37POPC  H15C 4840   5.266   4.317   7.425
   37POPC   C11 4841   5.131   4.285   7.110
   37POPC  H11A 4842   5.102   4.355   7.029
   37POPC  H11B 4843   5.087   4.187   7.083
   37POPC     P 4844   5.360   4.398   7.108
   37POPC   O13 4845   5.291   4.499   7.024
   37POPC   O14 4846   5.397   4.443   7.244
   37POPC   O12 4847   5.272   4.269   7.121
   37POPC   O11 4848   5.491   4.352   7.033
   37POPC    C1 4849   5.483   4.242   6.942
   37POPC    HA 4850   5.432   4.273   6.848
   37POPC    HB 4851   5.425   4.158   6.988
   37POPC    C2 4852   5.623   4.184   6.909
   37POPC    HS 4853   5.683   4.190   7.002
   37POPC   O21 4854   5.682   4.266   6.806
   37POPC   C21 4855   5.811   4.242   6.790
   37POPC   O22 4856   5.879   4.171   6.861
   37POPC   C22 4857   5.863   4.316   6.666
   37POPC   H2R 4858   5.920   4.405   6.701
   37POPC   H2S 4859   5.779   4.350   6.603
   37POPC    C3 4860   5.614   4.034   6.866
   37POPC    HX 4861   5.540   3.981   6.930
   37POPC    HY 4862   5.712   3.986   6.886
   37POPC   O31 4863   5.585   4.020   6.726
   37POPC   C31 4864   5.458   4.012   6.690
   37POPC   O32 4865   5.362   4.005   6.765
   37POPC   C32 4866   5.451   4.024   6.538
   37POPC   H2X 4867   5.483   4.127   6.512
   37POPC   H2Y 4868   5.346   4.010   6.504
   37POPC   C23 4869   5.957   4.224   6.585
   37POPC   H3R 4870   6.029   4.175   6.654
   37POPC   H3S 4871   6.015   4.286   6.514
   37POPC   C24 4872   5.881   4.118   6.503
   37POPC   H4R 4873   5.827   4.169   6.420
   37POPC   H4S 4874   5.805   4.070   6.569
   37POPC   C25 4875   5.968   4.005   6.445
   37POPC   H5R 4876   6.040   4.045   6.371
   37POPC   H5S 4877   5.900   3.935   6.392
   37POPC   C26 4878   6.044   3.925   6.553
   37POPC   H6R 4879   5.985   3.933   6.647
   37POPC   H6S 4880   6.143   3.971   6.570
   37POPC   C27 4881   6.060   3.775   6.523
   37POPC   H7R 4882   5.961   3.729   6.504
   37POPC   H7S 4883   6.100   3.728   6.616
   37POPC   C28 4884   6.157   3.738   6.409
   37POPC   H8R 4885   6.186   3.631   6.424
   37POPC   H8S 4886   6.250   3.797   6.423
   37POPC   C29 4887   6.103   3.758   6.270
   37POPC   H91 4888   6.106   3.862   6.234
   37POPC  C210 4889   6.058   3.662   6.187
   37POPC  H101 4890   6.023   3.691   6.087
   37POPC  C211 4891   6.044   3.515   6.218
   37POPC  H11R 4892   6.056   3.496   6.327
   37POPC  H11S 4893   6.122   3.456   6.165
   37POPC  C212 4894   5.906   3.460   6.178
   37POPC  H12R 4895   5.828   3.530   6.214
   37POPC  H12S 4896   5.890   3.363   6.229
   37POPC  C213 4897   5.888   3.438   6.027
   37POPC  H13R 4898   5.958   3.358   5.994
   37POPC  H13S 4899   5.914   3.531   5.973
   37POPC  C214 4900   5.745   3.398   5.990
   37POPC  H14R 4901   5.677   3.480   6.021
   37POPC  H14S 4902   5.716   3.307   6.048
   37POPC  C215 4903   5.727   3.369   5.840
   37POPC  H15R 4904   5.792   3.282   5.814
   37POPC  H15S 4905   5.762   3.457   5.782
   37POPC  C216 4906   5.582   3.336   5.800
   37POPC  H16R 4907   5.547   3.251   5.862
   37POPC  H16S 4908   5.582   3.302   5.694
   37POPC  C217 4909   5.482   3.452   5.814
   37POPC  H17R 4910   5.480   3.486   5.920
   37POPC  H17S 4911   5.381   3.413   5.790
   37POPC  C218 4912   5.510   3.572   5.724
   37POPC  H18R 4913   5.432   3.650   5.737
   37POPC  H18S 4914   5.511   3.541   5.617
   37POPC  H18T 4915   5.609   3.618   5.748
   37POPC   C33 4916   5.544   3.924   6.466
   37POPC   H3X 4917   5.496   3.824   6.462
   37POPC   H3Y 4918   5.640   3.913   6.520
   37POPC   C34 4919   5.578   3.972   6.324
   37POPC   H4X 4920   5.644   4.061   6.334
   37POPC   H4Y 4921   5.485   4.006   6.272
   37POPC   C35 4922   5.648   3.868   6.236
   37POPC   H5X 4923   5.572   3.802   6.191
   37POPC   H5Y 4924   5.716   3.806   6.298
   37POPC   C36 4925   5.730   3.937   6.126
   37POPC   H6X 4926   5.824   3.977   6.171
   37POPC   H6Y 4927   5.672   4.023   6.088
   37POPC   C37 4928   5.767   3.848   6.007
   37POPC   H7X 4929   5.673   3.820   5.954
   37POPC   H7Y 4930   5.816   3.755   6.041
   37POPC   C38 4931   5.859   3.924   5.910
   37POPC   H8X 4932   5.962   3.927   5.953
   37POPC   H8Y 4933   5.823   4.029   5.903
   37POPC   C39 4934   5.863   3.867   5.768
   37POPC   H9X 4935   5.759   3.864   5.728
   37POPC   H9Y 4936   5.904   3.764   5.770
   37POPC  C310 4937   5.948   3.956   5.675
   37POPC  H10X 4938   6.054   3.949   5.706
   37POPC  H10Y 4939   5.916   4.061   5.688
   37POPC  C311 4940   5.936   3.921   5.525
   37POPC  H11X 4941   6.002   3.992   5.469
   37POPC  H11Y 4942   5.831   3.939   5.493
   37POPC  C312 4943   5.976   3.777   5.491
   37POPC  H12X 4944   5.907   3.708   5.545
   37POPC  H12Y 4945   6.079   3.758   5.527
   37POPC  C313 4946   5.969   3.744   5.341
   37POPC  H13X 4947   5.868   3.770   5.303
   37POPC  H13Y 4948   5.983   3.634   5.330
   37POPC  C314 4949   6.075   3.815   5.256
   37POPC  H14X 4950   6.173   3.808   5.308
   37POPC  H14Y 4951   6.049   3.923   5.246
   37POPC  C315 4952   6.089   3.752   5.117
   37POPC  H15X 4953   5.992   3.761   5.063
   37POPC  H15Y 4954   6.111   3.644   5.130
   37POPC  C316 4955   6.199   3.814   5.031
   37POPC  H16X 4956   6.296   3.811   5.085
   37POPC  H16Y 4957   6.175   3.919   5.007
   37POPC  H16Z 4958   6.210   3.758   4.936
   38POPC     N 4959   2.364   1.895   6.572
   38POPC   C12 4960   2.435   1.998   6.658
   38POPC   C13 4961   2.218   1.901   6.603
   38POPC   C14 4962   2.381   1.930   6.428
   38POPC   C15 4963   2.416   1.758   6.599
   38POPC  H12A 4964   2.415   1.974   6.762
   38POPC  H12B 4965   2.390   2.094   6.637
   38POPC  H13A 4966   2.180   1.999   6.577
   38POPC  H13B 4967   2.164   1.827   6.545
   38POPC  H13C 4968   2.201   1.884   6.708
   38POPC  H14A 4969   2.487   1.931   6.402
   38POPC  H14B 4970   2.330   1.859   6.365
   38POPC  H14C 4971   2.340   2.029   6.411
   38POPC  H15A 4972   2.363   1.684   6.540
   38POPC  H15B 4973   2.404   1.734   6.704
   38POPC  H15C 4974   2.522   1.753   6.576
   38POPC   C11 4975   2.589   2.013   6.642
   38POPC  H11A 4976   2.620   2.104   6.699
   38POPC  H11B 4977   2.613   2.034   6.536
   38POPC     P 4978   2.716   1.885   6.828
   38POPC   O13 4979   2.607   1.847   6.921
   38POPC   O14 4980   2.834   1.796   6.828
   38POPC   O12 4981   2.658   1.896   6.682
   38POPC   O11 4982   2.761   2.031   6.866
   38POPC    C1 4983   2.882   2.083   6.809
   38POPC    HA 4984   2.880   2.073   6.698
   38POPC    HB 4985   2.970   2.027   6.848
   38POPC    C2 4986   2.900   2.233   6.845
   38POPC    HS 4987   2.896   2.240   6.956
   38POPC   O21 4988   2.789   2.305   6.787
   38POPC   C21 4989   2.773   2.425   6.839
   38POPC   O22 4990   2.836   2.471   6.933
   38POPC   C22 4991   2.662   2.499   6.766
   38POPC   H2R 4992   2.606   2.558   6.841
   38POPC   H2S 4993   2.592   2.427   6.719
   38POPC    C3 4994   3.037   2.289   6.798
   38POPC    HX 4995   3.117   2.232   6.849
   38POPC    HY 4996   3.048   2.394   6.833
   38POPC   O31 4997   3.052   2.288   6.654
   38POPC   C31 4998   3.133   2.195   6.605
   38POPC   O32 4999   3.186   2.106   6.669
   38POPC   C32 5000   3.153   2.220   6.456
   38POPC   H2X 5001   3.106   2.316   6.429
   38POPC   H2Y 5002   3.105   2.138   6.398
   38POPC   C23 5003   2.720   2.596   6.661
   38POPC   H3R 5004   2.801   2.657   6.708
   38POPC   H3S 5005   2.639   2.666   6.632
   38POPC   C24 5006   2.773   2.531   6.532
   38POPC   H4R 5007   2.859   2.465   6.556
   38POPC   H4S 5008   2.811   2.613   6.466
   38POPC   C25 5009   2.667   2.452   6.454
   38POPC   H5R 5010   2.572   2.511   6.454
   38POPC   H5S 5011   2.646   2.356   6.505
   38POPC   C26 5012   2.705   2.425   6.307
   38POPC   H6R 5013   2.726   2.522   6.257
   38POPC   H6S 5014   2.617   2.379   6.256
   38POPC   C27 5015   2.826   2.332   6.290
   38POPC   H7R 5016   2.805   2.235   6.341
   38POPC   H7S 5017   2.914   2.379   6.340
   38POPC   C28 5018   2.864   2.305   6.143
   38POPC   H8R 5019   2.958   2.246   6.142
   38POPC   H8S 5020   2.886   2.403   6.095
   38POPC   C29 5021   2.755   2.230   6.071
   38POPC   H91 5022   2.736   2.129   6.112
   38POPC  C210 5023   2.681   2.272   5.967
   38POPC  H101 5024   2.605   2.205   5.925
   38POPC  C211 5025   2.691   2.405   5.896
   38POPC  H11R 5026   2.693   2.388   5.786
   38POPC  H11S 5027   2.785   2.459   5.921
   38POPC  C212 5028   2.573   2.499   5.928
   38POPC  H12R 5029   2.583   2.592   5.867
   38POPC  H12S 5030   2.579   2.528   6.035
   38POPC  C213 5031   2.434   2.439   5.901
   38POPC  H13R 5032   2.357   2.513   5.932
   38POPC  H13S 5033   2.421   2.349   5.965
   38POPC  C214 5034   2.407   2.401   5.755
   38POPC  H14R 5035   2.487   2.334   5.717
   38POPC  H14S 5036   2.407   2.493   5.693
   38POPC  C215 5037   2.272   2.330   5.740
   38POPC  H15R 5038   2.195   2.388   5.796
   38POPC  H15S 5039   2.279   2.229   5.787
   38POPC  C216 5040   2.223   2.315   5.596
   38POPC  H16R 5041   2.206   2.416   5.553
   38POPC  H16S 5042   2.126   2.262   5.598
   38POPC  C217 5043   2.317   2.237   5.502
   38POPC  H17R 5044   2.342   2.140   5.549
   38POPC  H17S 5045   2.411   2.295   5.489
   38POPC  C218 5046   2.254   2.211   5.365
   38POPC  H18R 5047   2.325   2.156   5.300
   38POPC  H18S 5048   2.228   2.308   5.316
   38POPC  H18T 5049   2.161   2.152   5.375
   38POPC   C33 5050   3.303   2.228   6.427
   38POPC   H3X 5051   3.349   2.126   6.429
   38POPC   H3Y 5052   3.351   2.288   6.508
   38POPC   C34 5053   3.335   2.299   6.295
   38POPC   H4X 5054   3.444   2.322   6.291
   38POPC   H4Y 5055   3.279   2.395   6.294
   38POPC   C35 5056   3.298   2.220   6.169
   38POPC   H5X 5057   3.298   2.292   6.084
   38POPC   H5Y 5058   3.196   2.177   6.178
   38POPC   C36 5059   3.398   2.109   6.135
   38POPC   H6X 5060   3.388   2.025   6.207
   38POPC   H6Y 5061   3.501   2.150   6.146
   38POPC   C37 5062   3.382   2.058   5.992
   38POPC   H7X 5063   3.387   2.146   5.924
   38POPC   H7Y 5064   3.282   2.011   5.979
   38POPC   C38 5065   3.491   1.958   5.952
   38POPC   H8X 5066   3.468   1.861   6.002
   38POPC   H8Y 5067   3.589   1.994   5.989
   38POPC   C39 5068   3.502   1.936   5.801
   38POPC   H9X 5069   3.400   1.925   5.758
   38POPC   H9Y 5070   3.557   1.840   5.783
   38POPC  C310 5071   3.577   2.049   5.729
   38POPC  H10X 5072   3.683   2.049   5.764
   38POPC  H10Y 5073   3.532   2.147   5.758
   38POPC  C311 5074   3.576   2.039   5.576
   38POPC  H11X 5075   3.631   2.126   5.535
   38POPC  H11Y 5076   3.471   2.045   5.541
   38POPC  C312 5077   3.639   1.911   5.521
   38POPC  H12X 5078   3.585   1.822   5.559
   38POPC  H12Y 5079   3.745   1.905   5.556
   38POPC  C313 5080   3.635   1.908   5.368
   38POPC  H13X 5081   3.688   1.998   5.330
   38POPC  H13Y 5082   3.529   1.915   5.337
   38POPC  C314 5083   3.696   1.783   5.303
   38POPC  H14X 5084   3.673   1.786   5.194
   38POPC  H14Y 5085   3.646   1.693   5.346
   38POPC  C315 5086   3.848   1.769   5.321
   38POPC  H15X 5087   3.878   1.669   5.283
   38POPC  H15Y 5088   3.872   1.773   5.429
   38POPC  C316 5089   3.931   1.875   5.247
   38POPC  H16X 5090   3.970   1.834   5.152
   38POPC  H16Y 5091   4.018   1.905   5.309
   38POPC  H16Z 5092   3.870   1.965   5.224
   39POPC     N 5093   7.814   1.963   7.833
   39POPC   C12 5094   7.843   2.071   7.732
   39POPC   C13 5095   7.881   1.834   7.796
   39POPC   C14 5096   7.864   2.005   7.968
   39POPC   C15 5097   7.666   1.942   7.843
   39POPC  H12A 5098   7.945   2.105   7.745
   39POPC  H12B 5099   7.779   2.155   7.755
   39POPC  H13A 5100   7.987   1.850   7.783
   39POPC  H13B 5101   7.863   1.759   7.872
   39POPC  H13C 5102   7.841   1.799   7.702
   39POPC  H14A 5103   7.970   2.026   7.964
   39POPC  H14B 5104   7.811   2.094   8.000
   39POPC  H14C 5105   7.845   1.926   8.039
   39POPC  H15A 5106   7.619   2.033   7.876
   39POPC  H15B 5107   7.645   1.862   7.914
   39POPC  H15C 5108   7.627   1.916   7.746
   39POPC   C11 5109   7.825   2.038   7.581
   39POPC  H11A 5110   7.921   1.992   7.546
   39POPC  H11B 5111   7.812   2.134   7.525
   39POPC     P 5112   7.729   1.843   7.451
   39POPC   O13 5113   7.846   1.759   7.487
   39POPC   O14 5114   7.600   1.771   7.437
   39POPC   O12 5115   7.712   1.955   7.559
   39POPC   O11 5116   7.762   1.922   7.319
   39POPC    C1 5117   7.662   2.005   7.259
   39POPC    HA 5118   7.713   2.073   7.189
   39POPC    HB 5119   7.610   2.068   7.335
   39POPC    C2 5120   7.557   1.922   7.179
   39POPC    HS 5121   7.478   1.893   7.252
   39POPC   O21 5122   7.622   1.805   7.128
   39POPC   C21 5123   7.539   1.705   7.108
   39POPC   O22 5124   7.418   1.710   7.118
   39POPC   C22 5125   7.619   1.581   7.068
   39POPC   H2R 5126   7.614   1.505   7.149
   39POPC   H2S 5127   7.725   1.610   7.052
   39POPC    C3 5128   7.488   2.004   7.065
   39POPC    HX 5129   7.431   2.087   7.112
   39POPC    HY 5130   7.413   1.938   7.017
   39POPC   O31 5131   7.580   2.048   6.964
   39POPC   C31 5132   7.604   2.179   6.959
   39POPC   O32 5133   7.559   2.262   7.037
   39POPC   C32 5134   7.695   2.211   6.841
   39POPC   H2X 5135   7.634   2.213   6.749
   39POPC   H2Y 5136   7.772   2.133   6.832
   39POPC   C23 5137   7.561   1.525   6.938
   39POPC   H3R 5138   7.644   1.481   6.879
   39POPC   H3S 5139   7.518   1.607   6.876
   39POPC   C24 5140   7.456   1.415   6.960
   39POPC   H4R 5141   7.380   1.450   7.033
   39POPC   H4S 5142   7.507   1.326   7.002
   39POPC   C25 5143   7.386   1.378   6.829
   39POPC   H5R 5144   7.463   1.370   6.749
   39POPC   H5S 5145   7.318   1.461   6.800
   39POPC   C26 5146   7.308   1.247   6.833
   39POPC   H6R 5147   7.228   1.253   6.910
   39POPC   H6S 5148   7.376   1.164   6.861
   39POPC   C27 5149   7.245   1.217   6.696
   39POPC   H7R 5150   7.328   1.210   6.622
   39POPC   H7S 5151   7.181   1.303   6.668
   39POPC   C28 5152   7.161   1.089   6.690
   39POPC   H8R 5153   7.071   1.101   6.753
   39POPC   H8S 5154   7.221   1.005   6.732
   39POPC   C29 5155   7.130   1.063   6.545
   39POPC   H91 5156   7.219   1.054   6.482
   39POPC  C210 5157   7.009   1.054   6.486
   39POPC  H101 5158   7.006   1.035   6.378
   39POPC  C211 5159   6.874   1.066   6.552
   39POPC  H11R 5160   6.883   1.081   6.661
   39POPC  H11S 5161   6.817   0.972   6.536
   39POPC  C212 5162   6.790   1.180   6.494
   39POPC  H12R 5163   6.843   1.277   6.510
   39POPC  H12S 5164   6.695   1.183   6.551
   39POPC  C213 5165   6.757   1.166   6.344
   39POPC  H13R 5166   6.717   1.064   6.325
   39POPC  H13S 5167   6.851   1.177   6.286
   39POPC  C214 5168   6.656   1.269   6.293
   39POPC  H14R 5169   6.659   1.269   6.181
   39POPC  H14S 5170   6.686   1.370   6.327
   39POPC  C215 5171   6.511   1.239   6.336
   39POPC  H15R 5172   6.506   1.231   6.447
   39POPC  H15S 5173   6.482   1.141   6.293
   39POPC  C216 5174   6.412   1.346   6.289
   39POPC  H16R 5175   6.428   1.364   6.180
   39POPC  H16S 5176   6.431   1.441   6.342
   39POPC  C217 5177   6.265   1.305   6.309
   39POPC  H17R 5178   6.249   1.206   6.261
   39POPC  H17S 5179   6.200   1.379   6.257
   39POPC  C218 5180   6.220   1.295   6.455
   39POPC  H18R 5181   6.282   1.221   6.510
   39POPC  H18S 5182   6.114   1.263   6.460
   39POPC  H18T 5183   6.230   1.394   6.506
   39POPC   C33 5184   7.762   2.347   6.864
   39POPC   H3X 5185   7.823   2.341   6.957
   39POPC   H3Y 5186   7.685   2.427   6.877
   39POPC   C34 5187   7.855   2.389   6.749
   39POPC   H4X 5188   7.919   2.303   6.720
   39POPC   H4Y 5189   7.922   2.470   6.785
   39POPC   C35 5190   7.781   2.441   6.625
   39POPC   H5X 5191   7.717   2.527   6.654
   39POPC   H5Y 5192   7.715   2.362   6.584
   39POPC   C36 5193   7.878   2.487   6.515
   39POPC   H6X 5194   7.942   2.401   6.486
   39POPC   H6Y 5195   7.943   2.568   6.555
   39POPC   C37 5196   7.807   2.539   6.389
   39POPC   H7X 5197   7.743   2.627   6.414
   39POPC   H7Y 5198   7.740   2.458   6.352
   39POPC   C38 5199   7.906   2.577   6.278
   39POPC   H8X 5200   7.990   2.505   6.279
   39POPC   H8Y 5201   7.947   2.678   6.301
   39POPC   C39 5202   7.845   2.577   6.137
   39POPC   H9X 5203   7.911   2.635   6.069
   39POPC   H9Y 5204   7.746   2.626   6.141
   39POPC  C310 5205   7.829   2.436   6.079
   39POPC  H10X 5206   7.771   2.373   6.150
   39POPC  H10Y 5207   7.929   2.389   6.067
   39POPC  C311 5208   7.756   2.435   5.944
   39POPC  H11X 5209   7.814   2.494   5.870
   39POPC  H11Y 5210   7.657   2.485   5.958
   39POPC  C312 5211   7.732   2.294   5.890
   39POPC  H12X 5212   7.678   2.235   5.968
   39POPC  H12Y 5213   7.829   2.244   5.871
   39POPC  C313 5214   7.648   2.294   5.762
   39POPC  H13X 5215   7.709   2.332   5.678
   39POPC  H13Y 5216   7.562   2.363   5.777
   39POPC  C314 5217   7.593   2.155   5.727
   39POPC  H14X 5218   7.530   2.119   5.811
   39POPC  H14Y 5219   7.678   2.084   5.716
   39POPC  C315 5220   7.510   2.151   5.598
   39POPC  H15X 5221   7.473   2.047   5.584
   39POPC  H15Y 5222   7.577   2.174   5.512
   39POPC  C316 5223   7.391   2.247   5.594
   39POPC  H16X 5224   7.426   2.353   5.595
   39POPC  H16Y 5225   7.326   2.231   5.683
   39POPC  H16Z 5226   7.331   2.231   5.503
   40POPC     N 5227   0.407   2.197   7.293
   40POPC   C12 5228   0.299   2.236   7.194
   40POPC   C13 5229   0.522   2.293   7.281
   40POPC   C14 5230   0.355   2.205   7.433
   40POPC   C15 5231   0.456   2.059   7.264
   40POPC  H12A 5232   0.347   2.258   7.100
   40POPC  H12B 5233   0.253   2.327   7.230
   40POPC  H13A 5234   0.560   2.293   7.180
   40POPC  H13B 5235   0.488   2.393   7.304
   40POPC  H13C 5236   0.601   2.266   7.349
   40POPC  H14A 5237   0.431   2.174   7.503
   40POPC  H14B 5238   0.322   2.306   7.454
   40POPC  H14C 5239   0.270   2.138   7.442
   40POPC  H15A 5240   0.536   2.033   7.332
   40POPC  H15B 5241   0.493   2.054   7.163
   40POPC  H15C 5242   0.374   1.989   7.277
   40POPC   C11 5243   0.188   2.132   7.166
   40POPC  H11A 5244   0.229   2.050   7.102
   40POPC  H11B 5245   0.108   2.185   7.110
   40POPC     P 5246   0.016   1.982   7.279
   40POPC   O13 5247   0.063   1.844   7.251
   40POPC   O14 5248  -0.064   1.999   7.403
   40POPC   O12 5249   0.139   2.078   7.288
   40POPC   O11 5250  -0.067   2.036   7.157
   40POPC    C1 5251  -0.198   1.982   7.134
   40POPC    HA 5252  -0.270   2.066   7.123
   40POPC    HB 5253  -0.234   1.919   7.219
   40POPC    C2 5254  -0.200   1.898   7.005
   40POPC    HS 5255  -0.128   1.814   7.018
   40POPC   O21 5256  -0.166   1.987   6.898
   40POPC   C21 5257  -0.058   1.955   6.830
   40POPC   O22 5258   0.006   1.851   6.839
   40POPC   C22 5259  -0.023   2.072   6.738
   40POPC   H2R 5260   0.073   2.052   6.686
   40POPC   H2S 5261  -0.010   2.163   6.802
   40POPC    C3 5262  -0.341   1.836   6.981
   40POPC    HX 5263  -0.415   1.918   6.970
   40POPC    HY 5264  -0.367   1.781   7.074
   40POPC   O31 5265  -0.342   1.743   6.870
   40POPC   C31 5266  -0.388   1.792   6.755
   40POPC   O32 5267  -0.428   1.905   6.737
   40POPC   C32 5268  -0.375   1.686   6.647
   40POPC   H2X 5269  -0.368   1.585   6.693
   40POPC   H2Y 5270  -0.281   1.705   6.591
   40POPC   C23 5271  -0.135   2.099   6.636
   40POPC   H3R 5272  -0.126   2.205   6.602
   40POPC   H3S 5273  -0.235   2.089   6.685
   40POPC   C24 5274  -0.129   2.010   6.511
   40POPC   H4R 5275  -0.124   1.904   6.541
   40POPC   H4S 5276  -0.036   2.036   6.456
   40POPC   C25 5277  -0.251   2.031   6.419
   40POPC   H5R 5278  -0.262   2.139   6.398
   40POPC   H5S 5279  -0.342   1.999   6.474
   40POPC   C26 5280  -0.245   1.953   6.287
   40POPC   H6R 5281  -0.336   1.977   6.227
   40POPC   H6S 5282  -0.248   1.844   6.310
   40POPC   C27 5283  -0.121   1.981   6.199
   40POPC   H7R 5284  -0.129   1.922   6.106
   40POPC   H7S 5285  -0.031   1.946   6.253
   40POPC   C28 5286  -0.102   2.129   6.161
   40POPC   H8R 5287  -0.106   2.191   6.253
   40POPC   H8S 5288  -0.186   2.160   6.097
   40POPC   C29 5289   0.029   2.148   6.089
   40POPC   H91 5290   0.030   2.115   5.984
   40POPC  C210 5291   0.140   2.205   6.140
   40POPC  H101 5292   0.229   2.214   6.076
   40POPC  C211 5293   0.160   2.256   6.281
   40POPC  H11R 5294   0.257   2.217   6.320
   40POPC  H11S 5295   0.081   2.220   6.350
   40POPC  C212 5296   0.164   2.409   6.287
   40POPC  H12R 5297   0.239   2.446   6.214
   40POPC  H12S 5298   0.197   2.440   6.388
   40POPC  C213 5299   0.028   2.475   6.258
   40POPC  H13R 5300  -0.046   2.444   6.335
   40POPC  H13S 5301  -0.008   2.438   6.159
   40POPC  C214 5302   0.036   2.628   6.251
   40POPC  H14R 5303  -0.052   2.668   6.196
   40POPC  H14S 5304   0.128   2.653   6.193
   40POPC  C215 5305   0.042   2.696   6.389
   40POPC  H15R 5306   0.083   2.624   6.464
   40POPC  H15S 5307  -0.061   2.722   6.420
   40POPC  C216 5308   0.132   2.821   6.393
   40POPC  H16R 5309   0.237   2.787   6.388
   40POPC  H16S 5310   0.118   2.872   6.491
   40POPC  C217 5311   0.109   2.922   6.280
   40POPC  H17R 5312   0.006   2.963   6.287
   40POPC  H17S 5313   0.119   2.872   6.181
   40POPC  C218 5314   0.209   3.039   6.281
   40POPC  H18R 5315   0.196   3.099   6.374
   40POPC  H18S 5316   0.192   3.105   6.193
   40POPC  H18T 5317   0.313   3.001   6.278
   40POPC   C33 5318  -0.494   1.692   6.551
   40POPC   H3X 5319  -0.508   1.796   6.515
   40POPC   H3Y 5320  -0.586   1.661   6.605
   40POPC   C34 5321  -0.475   1.600   6.429
   40POPC   H4X 5322  -0.450   1.498   6.466
   40POPC   H4Y 5323  -0.389   1.636   6.369
   40POPC   C35 5324  -0.598   1.589   6.338
   40POPC   H5X 5325  -0.686   1.558   6.400
   40POPC   H5Y 5326  -0.580   1.509   6.263
   40POPC   C36 5327  -0.633   1.718   6.262
   40POPC   H6X 5328  -0.551   1.741   6.191
   40POPC   H6Y 5329  -0.641   1.802   6.334
   40POPC   C37 5330  -0.766   1.706   6.186
   40POPC   H7X 5331  -0.848   1.698   6.260
   40POPC   H7Y 5332  -0.764   1.612   6.126
   40POPC   C38 5333  -0.796   1.822   6.091
   40POPC   H8X 5334  -0.719   1.826   6.011
   40POPC   H8Y 5335  -0.792   1.919   6.146
   40POPC   C39 5336  -0.935   1.808   6.027
   40POPC   H9X 5337  -1.012   1.820   6.106
   40POPC   H9Y 5338  -0.944   1.705   5.985
   40POPC  C310 5339  -0.962   1.908   5.913
   40POPC  H10X 5340  -0.889   1.888   5.832
   40POPC  H10Y 5341  -0.947   2.012   5.949
   40POPC  C311 5342  -1.105   1.892   5.858
   40POPC  H11X 5343  -1.176   1.949   5.922
   40POPC  H11Y 5344  -1.133   1.785   5.865
   40POPC  C312 5345  -1.119   1.934   5.711
   40POPC  H12X 5346  -1.041   1.882   5.652
   40POPC  H12Y 5347  -1.102   2.044   5.702
   40POPC  C313 5348  -1.256   1.897   5.654
   40POPC  H13X 5349  -1.335   1.951   5.710
   40POPC  H13Y 5350  -1.272   1.788   5.669
   40POPC  C314 5351  -1.270   1.929   5.504
   40POPC  H14X 5352  -1.186   1.882   5.448
   40POPC  H14Y 5353  -1.262   2.039   5.492
   40POPC  C315 5354  -1.402   1.880   5.444
   40POPC  H15X 5355  -1.418   1.933   5.347
   40POPC  H15Y 5356  -1.486   1.909   5.512
   40POPC  C316 5357  -1.409   1.730   5.418
   40POPC  H16X 5358  -1.506   1.703   5.369
   40POPC  H16Y 5359  -1.400   1.673   5.513
   40POPC  H16Z 5360  -1.326   1.699   5.350
   41POPC     N 5361   4.023   0.947   6.615
   41POPC   C12 5362   4.086   0.810   6.623
   41POPC   C13 5363   3.875   0.936   6.630
   41POPC   C14 5364   4.076   1.035   6.723
   41POPC   C15 5365   4.050   1.009   6.482
   41POPC  H12A 5366   4.032   0.745   6.555
   41POPC  H12B 5367   4.071   0.772   6.723
   41POPC  H13A 5368   3.834   0.874   6.551
   41POPC  H13B 5369   3.851   0.892   6.726
   41POPC  H13C 5370   3.830   1.035   6.625
   41POPC  H14A 5371   4.183   1.044   6.713
   41POPC  H14B 5372   4.032   1.133   6.716
   41POPC  H14C 5373   4.054   0.992   6.820
   41POPC  H15A 5374   4.157   1.020   6.468
   41POPC  H15B 5375   4.002   1.105   6.476
   41POPC  H15C 5376   4.011   0.945   6.404
   41POPC   C11 5377   4.236   0.798   6.589
   41POPC  H11A 5378   4.251   0.822   6.481
   41POPC  H11B 5379   4.267   0.691   6.602
   41POPC     P 5380   4.386   0.829   6.792
   41POPC   O13 5381   4.473   0.936   6.847
   41POPC   O14 5382   4.285   0.772   6.885
   41POPC   O12 5383   4.313   0.888   6.666
   41POPC   O11 5384   4.470   0.712   6.729
   41POPC    C1 5385   4.598   0.676   6.783
   41POPC    HA 5386   4.590   0.575   6.830
   41POPC    HB 5387   4.632   0.745   6.862
   41POPC    C2 5388   4.709   0.671   6.673
   41POPC    HS 5389   4.741   0.777   6.658
   41POPC   O21 5390   4.664   0.627   6.544
   41POPC   C21 5391   4.605   0.510   6.537
   41POPC   O22 5392   4.577   0.436   6.630
   41POPC   C22 5393   4.579   0.475   6.390
   41POPC   H2R 5394   4.526   0.378   6.386
   41POPC   H2S 5395   4.678   0.463   6.341
   41POPC    C3 5396   4.837   0.594   6.720
   41POPC    HX 5397   4.810   0.490   6.748
   41POPC    HY 5398   4.871   0.643   6.813
   41POPC   O31 5399   4.944   0.600   6.624
   41POPC   C31 5400   4.959   0.492   6.548
   41POPC   O32 5401   4.886   0.394   6.551
   41POPC   C32 5402   5.076   0.509   6.453
   41POPC   H2X 5403   5.171   0.516   6.511
   41POPC   H2Y 5404   5.062   0.602   6.394
   41POPC   C23 5405   4.499   0.585   6.316
   41POPC   H3R 5406   4.525   0.580   6.208
   41POPC   H3S 5407   4.531   0.685   6.352
   41POPC   C24 5408   4.346   0.573   6.325
   41POPC   H4R 5409   4.304   0.676   6.314
   41POPC   H4S 5410   4.318   0.536   6.426
   41POPC   C25 5411   4.281   0.487   6.216
   41POPC   H5R 5412   4.306   0.530   6.116
   41POPC   H5S 5413   4.171   0.492   6.229
   41POPC   C26 5414   4.323   0.340   6.219
   41POPC   H6R 5415   4.315   0.305   6.325
   41POPC   H6S 5416   4.430   0.330   6.188
   41POPC   C27 5417   4.238   0.247   6.131
   41POPC   H7R 5418   4.131   0.261   6.157
   41POPC   H7S 5419   4.265   0.142   6.155
   41POPC   C28 5420   4.260   0.271   5.981
   41POPC   H8R 5421   4.368   0.263   5.960
   41POPC   H8S 5422   4.228   0.374   5.955
   41POPC   C29 5423   4.180   0.171   5.901
   41POPC   H91 5424   4.072   0.188   5.900
   41POPC  C210 5425   4.230   0.068   5.830
   41POPC  H101 5426   4.161   0.003   5.776
   41POPC  C211 5427   4.375   0.029   5.821
   41POPC  H11R 5428   4.385  -0.081   5.815
   41POPC  H11S 5429   4.433   0.061   5.910
   41POPC  C212 5430   4.437   0.092   5.696
   41POPC  H12R 5431   4.446   0.201   5.713
   41POPC  H12S 5432   4.370   0.075   5.609
   41POPC  C213 5433   4.575   0.036   5.660
   41POPC  H13R 5434   4.562  -0.068   5.621
   41POPC  H13S 5435   4.639   0.031   5.750
   41POPC  C214 5436   4.644   0.122   5.554
   41POPC  H14R 5437   4.682   0.215   5.603
   41POPC  H14S 5438   4.569   0.152   5.477
   41POPC  C215 5439   4.760   0.052   5.482
   41POPC  H15R 5440   4.718  -0.023   5.411
   41POPC  H15S 5441   4.822  -0.003   5.557
   41POPC  C216 5442   4.849   0.151   5.407
   41POPC  H16R 5443   4.909   0.207   5.482
   41POPC  H16S 5444   4.786   0.225   5.352
   41POPC  C217 5445   4.944   0.083   5.308
   41POPC  H17R 5446   4.969  -0.017   5.347
   41POPC  H17S 5447   5.038   0.142   5.302
   41POPC  C218 5448   4.887   0.070   5.166
   41POPC  H18R 5449   4.794   0.010   5.167
   41POPC  H18S 5450   4.961   0.020   5.099
   41POPC  H18T 5451   4.865   0.171   5.124
   41POPC   C33 5452   5.080   0.386   6.360
   41POPC   H3X 5453   4.984   0.380   6.304
   41POPC   H3Y 5454   5.088   0.294   6.423
   41POPC   C34 5455   5.195   0.382   6.259
   41POPC   H4X 5456   5.190   0.283   6.208
   41POPC   H4Y 5457   5.293   0.388   6.311
   41POPC   C35 5458   5.189   0.489   6.149
   41POPC   H5X 5459   5.083   0.512   6.126
   41POPC   H5Y 5460   5.235   0.446   6.057
   41POPC   C36 5461   5.266   0.617   6.182
   41POPC   H6X 5462   5.367   0.587   6.219
   41POPC   H6Y 5463   5.215   0.673   6.263
   41POPC   C37 5464   5.286   0.711   6.062
   41POPC   H7X 5465   5.350   0.659   5.987
   41POPC   H7Y 5466   5.341   0.801   6.096
   41POPC   C38 5467   5.156   0.755   5.993
   41POPC   H8X 5468   5.090   0.807   6.066
   41POPC   H8Y 5469   5.103   0.666   5.955
   41POPC   C39 5470   5.184   0.849   5.875
   41POPC   H9X 5471   5.260   0.799   5.810
   41POPC   H9Y 5472   5.228   0.944   5.912
   41POPC  C310 5473   5.062   0.879   5.788
   41POPC  H10X 5474   4.993   0.948   5.841
   41POPC  H10Y 5475   5.007   0.784   5.769
   41POPC  C311 5476   5.104   0.937   5.653
   41POPC  H11X 5477   5.174   0.866   5.604
   41POPC  H11Y 5478   5.159   1.032   5.669
   41POPC  C312 5479   4.989   0.963   5.555
   41POPC  H12X 5480   4.914   1.031   5.601
   41POPC  H12Y 5481   4.938   0.866   5.535
   41POPC  C313 5482   5.039   1.022   5.423
   41POPC  H13X 5483   5.133   0.970   5.396
   41POPC  H13Y 5484   5.063   1.130   5.437
   41POPC  C314 5485   4.941   1.005   5.306
   41POPC  H14X 5486   4.921   0.897   5.292
   41POPC  H14Y 5487   4.989   1.044   5.213
   41POPC  C315 5488   4.807   1.078   5.325
   41POPC  H15X 5489   4.826   1.187   5.336
   41POPC  H15Y 5490   4.759   1.042   5.418
   41POPC  C316 5491   4.710   1.055   5.209
   41POPC  H16X 5492   4.756   1.090   5.113
   41POPC  H16Y 5493   4.616   1.111   5.226
   41POPC  H16Z 5494   4.687   0.947   5.199
   42POPC     N 5495   5.238   3.090   7.858
   42POPC   C12 5496   5.215   3.036   7.718
   42POPC   C13 5497   5.128   3.182   7.897
   42POPC   C14 5498   5.240   2.975   7.954
   42POPC   C15 5499   5.370   3.160   7.865
   42POPC  H12A 5500   5.131   2.967   7.722
   42POPC  H12B 5501   5.302   2.978   7.690
   42POPC  H13A 5502   5.124   3.266   7.829
   42POPC  H13B 5503   5.033   3.129   7.892
   42POPC  H13C 5504   5.142   3.218   7.998
   42POPC  H14A 5505   5.316   2.904   7.925
   42POPC  H14B 5506   5.261   3.010   8.054
   42POPC  H14C 5507   5.144   2.926   7.953
   42POPC  H15A 5508   5.370   3.243   7.796
   42POPC  H15B 5509   5.449   3.092   7.836
   42POPC  H15C 5510   5.388   3.196   7.966
   42POPC   C11 5511   5.186   3.137   7.604
   42POPC  H11A 5512   5.084   3.179   7.619
   42POPC  H11B 5513   5.188   3.082   7.507
   42POPC     P 5514   5.268   3.346   7.487
   42POPC   O13 5515   5.128   3.353   7.442
   42POPC   O14 5516   5.325   3.474   7.536
   42POPC   O12 5517   5.282   3.242   7.603
   42POPC   O11 5518   5.358   3.288   7.372
   42POPC    C1 5519   5.495   3.259   7.403
   42POPC    HA 5520   5.504   3.162   7.455
   42POPC    HB 5521   5.537   3.338   7.469
   42POPC    C2 5522   5.586   3.258   7.276
   42POPC    HS 5523   5.691   3.266   7.312
   42POPC   O21 5524   5.550   3.368   7.192
   42POPC   C21 5525   5.648   3.416   7.119
   42POPC   O22 5526   5.765   3.380   7.123
   42POPC   C22 5527   5.591   3.524   7.027
   42POPC   H2R 5528   5.552   3.606   7.091
   42POPC   H2S 5529   5.506   3.480   6.970
   42POPC    C3 5530   5.570   3.123   7.198
   42POPC    HX 5531   5.468   3.122   7.155
   42POPC    HY 5532   5.576   3.039   7.269
   42POPC   O31 5533   5.666   3.106   7.091
   42POPC   C31 5534   5.787   3.071   7.133
   42POPC   O32 5535   5.818   3.053   7.250
   42POPC   C32 5536   5.882   3.058   7.014
   42POPC   H2X 5537   5.895   3.158   6.968
   42POPC   H2Y 5538   5.838   2.989   6.939
   42POPC   C23 5539   5.696   3.581   6.930
   42POPC   H3R 5540   5.793   3.594   6.982
   42POPC   H3S 5541   5.662   3.683   6.899
   42POPC   C24 5542   5.716   3.499   6.801
   42POPC   H4R 5543   5.733   3.393   6.827
   42POPC   H4S 5544   5.807   3.537   6.750
   42POPC   C25 5545   5.599   3.510   6.701
   42POPC   H5R 5546   5.581   3.618   6.680
   42POPC   H5S 5547   5.507   3.468   6.745
   42POPC   C26 5548   5.627   3.439   6.567
   42POPC   H6R 5549   5.634   3.330   6.586
   42POPC   H6S 5550   5.725   3.473   6.528
   42POPC   C27 5551   5.520   3.466   6.461
   42POPC   H7R 5552   5.520   3.575   6.439
   42POPC   H7S 5553   5.420   3.439   6.500
   42POPC   C28 5554   5.543   3.391   6.328
   42POPC   H8R 5555   5.649   3.407   6.296
   42POPC   H8S 5556   5.478   3.437   6.251
   42POPC   C29 5557   5.515   3.243   6.342
   42POPC   H91 5558   5.563   3.196   6.429
   42POPC  C210 5559   5.436   3.168   6.264
   42POPC  H101 5560   5.424   3.061   6.288
   42POPC  C211 5561   5.365   3.211   6.138
   42POPC  H11R 5562   5.380   3.133   6.060
   42POPC  H11S 5563   5.408   3.305   6.097
   42POPC  C212 5564   5.213   3.231   6.154
   42POPC  H12R 5565   5.167   3.141   6.201
   42POPC  H12S 5566   5.170   3.240   6.051
   42POPC  C213 5567   5.175   3.356   6.235
   42POPC  H13R 5568   5.239   3.440   6.201
   42POPC  H13S 5569   5.198   3.337   6.342
   42POPC  C214 5570   5.028   3.399   6.221
   42POPC  H14R 5571   5.012   3.487   6.288
   42POPC  H14S 5572   4.961   3.317   6.254
   42POPC  C215 5573   4.992   3.442   6.078
   42POPC  H15R 5574   4.971   3.351   6.017
   42POPC  H15S 5575   5.080   3.493   6.033
   42POPC  C216 5576   4.872   3.538   6.069
   42POPC  H16R 5577   4.861   3.569   5.963
   42POPC  H16S 5578   4.894   3.628   6.129
   42POPC  C217 5579   4.740   3.476   6.114
   42POPC  H17R 5580   4.748   3.446   6.221
   42POPC  H17S 5581   4.722   3.384   6.054
   42POPC  C218 5582   4.619   3.569   6.098
   42POPC  H18R 5583   4.604   3.593   5.991
   42POPC  H18S 5584   4.635   3.663   6.155
   42POPC  H18T 5585   4.527   3.519   6.136
   42POPC   C33 5586   6.017   3.005   7.064
   42POPC   H3X 5587   6.002   2.904   7.110
   42POPC   H3Y 5588   6.055   3.073   7.142
   42POPC   C34 5589   6.124   2.994   6.955
   42POPC   H4X 5590   6.129   3.089   6.899
   42POPC   H4Y 5591   6.095   2.913   6.883
   42POPC   C35 5592   6.262   2.963   7.014
   42POPC   H5X 5593   6.255   2.868   7.072
   42POPC   H5Y 5594   6.291   3.044   7.085
   42POPC   C36 5595   6.371   2.948   6.908
   42POPC   H6X 5596   6.385   3.044   6.855
   42POPC   H6Y 5597   6.337   2.873   6.834
   42POPC   C37 5598   6.506   2.903   6.967
   42POPC   H7X 5599   6.491   2.811   7.028
   42POPC   H7Y 5600   6.543   2.983   7.035
   42POPC   C38 5601   6.612   2.875   6.859
   42POPC   H8X 5602   6.712   2.867   6.907
   42POPC   H8Y 5603   6.614   2.961   6.789
   42POPC   C39 5604   6.585   2.746   6.781
   42POPC   H9X 5605   6.481   2.746   6.741
   42POPC   H9Y 5606   6.595   2.659   6.849
   42POPC  C310 5607   6.681   2.728   6.663
   42POPC  H10X 5608   6.784   2.716   6.703
   42POPC  H10Y 5609   6.680   2.819   6.600
   42POPC  C311 5610   6.648   2.606   6.575
   42POPC  H11X 5611   6.598   2.529   6.637
   42POPC  H11Y 5612   6.743   2.564   6.536
   42POPC  C312 5613   6.558   2.641   6.455
   42POPC  H12X 5614   6.607   2.719   6.393
   42POPC  H12Y 5615   6.462   2.683   6.493
   42POPC  C313 5616   6.526   2.519   6.366
   42POPC  H13X 5617   6.439   2.543   6.302
   42POPC  H13Y 5618   6.498   2.434   6.432
   42POPC  C314 5619   6.642   2.476   6.275
   42POPC  H14X 5620   6.737   2.472   6.333
   42POPC  H14Y 5621   6.655   2.552   6.194
   42POPC  C315 5622   6.618   2.338   6.211
   42POPC  H15X 5623   6.519   2.339   6.160
   42POPC  H15Y 5624   6.614   2.263   6.293
   42POPC  C316 5625   6.725   2.296   6.111
   42POPC  H16X 5626   6.721   2.360   6.020
   42POPC  H16Y 5627   6.710   2.190   6.080
   42POPC  H16Z 5628   6.826   2.306   6.156
   43POPC     N 5629   0.495   3.920   7.486
   43POPC   C12 5630   0.564   3.931   7.352
   43POPC   C13 5631   0.351   3.960   7.472
   43POPC   C14 5632   0.505   3.781   7.539
   43POPC   C15 5633   0.561   4.012   7.583
   43POPC  H12A 5634   0.663   3.887   7.362
   43POPC  H12B 5635   0.578   4.036   7.330
   43POPC  H13A 5636   0.301   3.955   7.567
   43POPC  H13B 5637   0.345   4.061   7.434
   43POPC  H13C 5638   0.303   3.893   7.402
   43POPC  H14A 5639   0.609   3.755   7.554
   43POPC  H14B 5640   0.453   3.772   7.634
   43POPC  H14C 5641   0.461   3.712   7.468
   43POPC  H15A 5642   0.555   4.114   7.547
   43POPC  H15B 5643   0.665   3.984   7.596
   43POPC  H15C 5644   0.511   4.008   7.679
   43POPC   C11 5645   0.494   3.868   7.229
   43POPC  H11A 5646   0.564   3.876   7.144
   43POPC  H11B 5647   0.405   3.929   7.204
   43POPC     P 5648   0.507   3.619   7.165
   43POPC   O13 5649   0.644   3.585   7.209
   43POPC   O14 5650   0.407   3.509   7.164
   43POPC   O12 5651   0.451   3.735   7.255
   43POPC   O11 5652   0.518   3.680   7.022
   43POPC    C1 5653   0.400   3.707   6.946
   43POPC    HA 5654   0.410   3.809   6.903
   43POPC    HB 5655   0.308   3.708   7.009
   43POPC    C2 5656   0.382   3.605   6.830
   43POPC    HS 5657   0.343   3.512   6.876
   43POPC   O21 5658   0.506   3.568   6.769
   43POPC   C21 5659   0.567   3.662   6.701
   43POPC   O22 5660   0.529   3.778   6.688
   43POPC   C22 5661   0.691   3.603   6.634
   43POPC   H2R 5662   0.660   3.512   6.580
   43POPC   H2S 5663   0.766   3.575   6.711
   43POPC    C3 5664   0.272   3.653   6.730
   43POPC    HX 5665   0.287   3.762   6.713
   43POPC    HY 5666   0.175   3.639   6.781
   43POPC   O31 5667   0.275   3.581   6.605
   43POPC   C31 5668   0.186   3.633   6.521
   43POPC   O32 5669   0.111   3.726   6.546
   43POPC   C32 5670   0.187   3.557   6.389
   43POPC   H2X 5671   0.087   3.512   6.373
   43POPC   H2Y 5672   0.264   3.477   6.391
   43POPC   C23 5673   0.749   3.708   6.537
   43POPC   H3R 5674   0.804   3.784   6.596
   43POPC   H3S 5675   0.666   3.760   6.485
   43POPC   C24 5676   0.843   3.652   6.428
   43POPC   H4R 5677   0.935   3.613   6.476
   43POPC   H4S 5678   0.872   3.737   6.363
   43POPC   C25 5679   0.783   3.541   6.339
   43POPC   H5R 5680   0.781   3.447   6.397
   43POPC   H5S 5681   0.852   3.526   6.253
   43POPC   C26 5682   0.641   3.566   6.286
   43POPC   H6R 5683   0.570   3.566   6.371
   43POPC   H6S 5684   0.613   3.481   6.220
   43POPC   C27 5685   0.620   3.696   6.206
   43POPC   H7R 5686   0.639   3.785   6.269
   43POPC   H7S 5687   0.512   3.699   6.176
   43POPC   C28 5688   0.704   3.706   6.078
   43POPC   H8R 5689   0.705   3.607   6.028
   43POPC   H8S 5690   0.809   3.729   6.106
   43POPC   C29 5691   0.649   3.814   5.988
   43POPC   H91 5692   0.663   3.917   6.024
   43POPC  C210 5693   0.589   3.794   5.869
   43POPC  H101 5694   0.553   3.881   5.812
   43POPC  C211 5695   0.560   3.660   5.806
   43POPC  H11R 5696   0.462   3.663   5.753
   43POPC  H11S 5697   0.551   3.581   5.884
   43POPC  C212 5698   0.670   3.619   5.707
   43POPC  H12R 5699   0.768   3.625   5.759
   43POPC  H12S 5700   0.671   3.690   5.622
   43POPC  C213 5701   0.649   3.476   5.657
   43POPC  H13R 5702   0.552   3.471   5.603
   43POPC  H13S 5703   0.643   3.409   5.745
   43POPC  C214 5704   0.759   3.425   5.564
   43POPC  H14R 5705   0.859   3.439   5.612
   43POPC  H14S 5706   0.758   3.484   5.470
   43POPC  C215 5707   0.739   3.277   5.532
   43POPC  H15R 5708   0.634   3.262   5.499
   43POPC  H15S 5709   0.754   3.218   5.625
   43POPC  C216 5710   0.832   3.222   5.424
   43POPC  H16R 5711   0.937   3.242   5.455
   43POPC  H16S 5712   0.813   3.275   5.328
   43POPC  C217 5713   0.814   3.071   5.403
   43POPC  H17R 5714   0.817   3.020   5.502
   43POPC  H17S 5715   0.902   3.034   5.345
   43POPC  C218 5716   0.686   3.032   5.329
   43POPC  H18R 5717   0.681   2.921   5.318
   43POPC  H18S 5718   0.684   3.078   5.228
   43POPC  H18T 5719   0.597   3.065   5.385
   43POPC   C33 5720   0.217   3.657   6.277
   43POPC   H3X 5721   0.322   3.692   6.286
   43POPC   H3Y 5722   0.151   3.747   6.288
   43POPC   C34 5723   0.194   3.601   6.136
   43POPC   H4X 5724   0.224   3.680   6.062
   43POPC   H4Y 5725   0.085   3.582   6.121
   43POPC   C35 5726   0.271   3.473   6.104
   43POPC   H5X 5727   0.232   3.389   6.166
   43POPC   H5Y 5728   0.379   3.488   6.129
   43POPC   C36 5729   0.259   3.437   5.956
   43POPC   H6X 5730   0.296   3.523   5.896
   43POPC   H6Y 5731   0.151   3.422   5.932
   43POPC   C37 5732   0.338   3.312   5.914
   43POPC   H7X 5733   0.292   3.221   5.958
   43POPC   H7Y 5734   0.442   3.321   5.954
   43POPC   C38 5735   0.347   3.296   5.761
   43POPC   H8X 5736   0.416   3.213   5.737
   43POPC   H8Y 5737   0.391   3.390   5.721
   43POPC   C39 5738   0.212   3.274   5.691
   43POPC   H9X 5739   0.138   3.348   5.728
   43POPC   H9Y 5740   0.174   3.172   5.716
   43POPC  C310 5741   0.218   3.290   5.538
   43POPC  H10X 5742   0.249   3.395   5.515
   43POPC  H10Y 5743   0.116   3.274   5.497
   43POPC  C311 5744   0.315   3.194   5.467
   43POPC  H11X 5745   0.295   3.090   5.503
   43POPC  H11Y 5746   0.419   3.219   5.495
   43POPC  C312 5747   0.302   3.195   5.314
   43POPC  H12X 5748   0.200   3.161   5.287
   43POPC  H12Y 5749   0.375   3.122   5.272
   43POPC  C313 5750   0.328   3.332   5.249
   43POPC  H13X 5751   0.428   3.369   5.283
   43POPC  H13Y 5752   0.251   3.405   5.284
   43POPC  C314 5753   0.327   3.331   5.096
   43POPC  H14X 5754   0.407   3.262   5.059
   43POPC  H14Y 5755   0.351   3.433   5.059
   43POPC  C315 5756   0.193   3.288   5.034
   43POPC  H15X 5757   0.113   3.354   5.074
   43POPC  H15Y 5758   0.169   3.184   5.066
   43POPC  C316 5759   0.190   3.293   4.881
   43POPC  H16X 5760   0.266   3.224   4.839
   43POPC  H16Y 5761   0.211   3.396   4.845
   43POPC  H16Z 5762   0.090   3.262   4.844
   44POPC     N 5763   5.229   5.436   7.088
   44POPC   C12 5764   5.191   5.314   7.008
   44POPC   C13 5765   5.139   5.551   7.056
   44POPC   C14 5766   5.223   5.406   7.234
   44POPC   C15 5767   5.370   5.476   7.053
   44POPC  H12A 5768   5.250   5.231   7.045
   44POPC  H12B 5769   5.220   5.331   6.905
   44POPC  H13A 5770   5.167   5.639   7.114
   44POPC  H13B 5771   5.147   5.575   6.950
   44POPC  H13C 5772   5.037   5.525   7.078
   44POPC  H14A 5773   5.249   5.493   7.293
   44POPC  H14B 5774   5.122   5.375   7.259
   44POPC  H14C 5775   5.289   5.324   7.258
   44POPC  H15A 5776   5.438   5.396   7.080
   44POPC  H15B 5777   5.397   5.566   7.106
   44POPC  H15C 5778   5.377   5.492   6.947
   44POPC   C11 5779   5.042   5.270   7.007
   44POPC  H11A 5780   5.039   5.173   6.951
   44POPC  H11B 5781   4.982   5.344   6.950
   44POPC     P 5782   4.873   5.155   7.156
   44POPC   O13 5783   4.930   5.017   7.156
   44POPC   O14 5784   4.793   5.194   7.275
   44POPC   O12 5785   4.990   5.257   7.139
   44POPC   O11 5786   4.786   5.177   7.026
   44POPC    C1 5787   4.699   5.072   6.982
   44POPC    HA 5788   4.593   5.102   6.997
   44POPC    HB 5789   4.715   4.978   7.040
   44POPC    C2 5790   4.722   5.037   6.833
   44POPC    HS 5791   4.669   4.941   6.814
   44POPC   O21 5792   4.864   5.029   6.810
   44POPC   C21 5793   4.899   4.929   6.731
   44POPC   O22 5794   4.823   4.848   6.681
   44POPC   C22 5795   5.050   4.934   6.710
   44POPC   H2R 5796   5.097   4.953   6.809
   44POPC   H2S 5797   5.076   5.018   6.643
   44POPC    C3 5798   4.660   5.146   6.741
   44POPC    HX 5799   4.695   5.244   6.780
   44POPC    HY 5800   4.549   5.145   6.751
   44POPC   O31 5801   4.701   5.135   6.603
   44POPC   C31 5802   4.628   5.051   6.529
   44POPC   O32 5803   4.533   4.986   6.571
   44POPC   C32 5804   4.678   5.057   6.385
   44POPC   H2X 5805   4.787   5.080   6.383
   44POPC   H2Y 5806   4.624   5.139   6.334
   44POPC   C23 5807   5.104   4.799   6.657
   44POPC   H3R 5808   5.058   4.715   6.712
   44POPC   H3S 5809   5.213   4.797   6.681
   44POPC   C24 5810   5.094   4.774   6.505
   44POPC   H4R 5811   4.990   4.748   6.478
   44POPC   H4S 5812   5.158   4.686   6.482
   44POPC   C25 5813   5.141   4.892   6.418
   44POPC   H5R 5814   5.221   4.947   6.473
   44POPC   H5S 5815   5.056   4.962   6.403
   44POPC   C26 5816   5.200   4.851   6.282
   44POPC   H6R 5817   5.124   4.795   6.223
   44POPC   H6S 5818   5.287   4.783   6.301
   44POPC   C27 5819   5.249   4.972   6.202
   44POPC   H7R 5820   5.305   5.039   6.271
   44POPC   H7S 5821   5.161   5.029   6.164
   44POPC   C28 5822   5.344   4.940   6.085
   44POPC   H8R 5823   5.433   4.889   6.127
   44POPC   H8S 5824   5.378   5.036   6.043
   44POPC   C29 5825   5.280   4.859   5.975
   44POPC   H91 5826   5.186   4.900   5.936
   44POPC  C210 5827   5.326   4.744   5.921
   44POPC  H101 5828   5.268   4.696   5.841
   44POPC  C211 5829   5.453   4.671   5.958
   44POPC  H11R 5830   5.520   4.733   6.021
   44POPC  H11S 5831   5.510   4.644   5.866
   44POPC  C212 5832   5.418   4.543   6.034
   44POPC  H12R 5833   5.355   4.478   5.970
   44POPC  H12S 5834   5.359   4.572   6.124
   44POPC  C213 5835   5.542   4.463   6.080
   44POPC  H13R 5836   5.597   4.525   6.154
   44POPC  H13S 5837   5.608   4.447   5.992
   44POPC  C214 5838   5.511   4.326   6.143
   44POPC  H14R 5839   5.610   4.280   6.169
   44POPC  H14S 5840   5.463   4.260   6.068
   44POPC  C215 5841   5.426   4.331   6.271
   44POPC  H15R 5842   5.452   4.422   6.328
   44POPC  H15S 5843   5.453   4.243   6.333
   44POPC  C216 5844   5.274   4.324   6.247
   44POPC  H16R 5845   5.249   4.228   6.198
   44POPC  H16S 5846   5.243   4.405   6.178
   44POPC  C217 5847   5.193   4.338   6.376
   44POPC  H17R 5848   5.235   4.423   6.435
   44POPC  H17S 5849   5.204   4.245   6.436
   44POPC  C218 5850   5.044   4.366   6.351
   44POPC  H18R 5851   4.989   4.368   6.448
   44POPC  H18S 5852   5.001   4.287   6.286
   44POPC  H18T 5853   5.031   4.464   6.301
   44POPC   C33 5854   4.652   4.925   6.310
   44POPC   H3X 5855   4.652   4.948   6.201
   44POPC   H3Y 5856   4.552   4.883   6.336
   44POPC   C34 5857   4.762   4.821   6.334
   44POPC   H4X 5858   4.768   4.798   6.442
   44POPC   H4Y 5859   4.859   4.867   6.304
   44POPC   C35 5860   4.746   4.690   6.254
   44POPC   H5X 5861   4.843   4.636   6.258
   44POPC   H5Y 5862   4.725   4.715   6.148
   44POPC   C36 5863   4.638   4.594   6.306
   44POPC   H6X 5864   4.643   4.502   6.243
   44POPC   H6Y 5865   4.537   4.639   6.293
   44POPC   C37 5866   4.656   4.552   6.453
   44POPC   H7X 5867   4.595   4.620   6.517
   44POPC   H7Y 5868   4.763   4.567   6.481
   44POPC   C38 5869   4.621   4.406   6.483
   44POPC   H8X 5870   4.629   4.389   6.593
   44POPC   H8Y 5871   4.698   4.341   6.434
   44POPC   C39 5872   4.482   4.358   6.436
   44POPC   H9X 5873   4.474   4.250   6.461
   44POPC   H9Y 5874   4.476   4.368   6.326
   44POPC  C310 5875   4.365   4.433   6.500
   44POPC  H10X 5876   4.373   4.542   6.476
   44POPC  H10Y 5877   4.370   4.422   6.610
   44POPC  C311 5878   4.227   4.384   6.452
   44POPC  H11X 5879   4.219   4.404   6.343
   44POPC  H11Y 5880   4.148   4.442   6.505
   44POPC  C312 5881   4.202   4.234   6.475
   44POPC  H12X 5882   4.236   4.206   6.577
   44POPC  H12Y 5883   4.263   4.177   6.402
   44POPC  C313 5884   4.055   4.191   6.460
   44POPC  H13X 5885   3.996   4.232   6.545
   44POPC  H13Y 5886   4.050   4.080   6.465
   44POPC  C314 5887   3.988   4.236   6.329
   44POPC  H14X 5888   4.052   4.206   6.243
   44POPC  H14Y 5889   3.980   4.347   6.328
   44POPC  C315 5890   3.848   4.176   6.310
   44POPC  H15X 5891   3.785   4.205   6.397
   44POPC  H15Y 5892   3.858   4.065   6.312
   44POPC  C316 5893   3.777   4.217   6.181
   44POPC  H16X 5894   3.677   4.169   6.175
   44POPC  H16Y 5895   3.837   4.184   6.092
   44POPC  H16Z 5896   3.764   4.327   6.177
   45POPC     N 5897   2.800   7.860   6.502
   45POPC   C12 5898   2.695   7.828   6.398
   45POPC   C13 5899   2.935   7.820   6.451
   45POPC   C14 5900   2.800   8.007   6.528
   45POPC   C15 5901   2.773   7.786   6.629
   45POPC  H12A 5902   2.718   7.729   6.358
   45POPC  H12B 5903   2.706   7.899   6.317
   45POPC  H13A 5904   2.937   7.713   6.435
   45POPC  H13B 5905   2.955   7.870   6.357
   45POPC  H13C 5906   3.010   7.847   6.523
   45POPC  H14A 5907   2.878   8.033   6.598
   45POPC  H14B 5908   2.814   8.061   6.436
   45POPC  H14C 5909   2.704   8.036   6.570
   45POPC  H15A 5910   2.678   7.817   6.670
   45POPC  H15B 5911   2.851   7.807   6.701
   45POPC  H15C 5912   2.770   7.679   6.610
   45POPC   C11 5913   2.547   7.825   6.442
   45POPC  H11A 5914   2.532   7.728   6.495
   45POPC  H11B 5915   2.484   7.824   6.350
   45POPC     P 5916   2.378   7.914   6.601
   45POPC   O13 5917   2.393   7.796   6.690
   45POPC   O14 5918   2.333   8.040   6.665
   45POPC   O12 5919   2.514   7.936   6.525
   45POPC   O11 5920   2.278   7.878   6.485
   45POPC    C1 5921   2.155   7.815   6.523
   45POPC    HA 5922   2.119   7.851   6.622
   45POPC    HB 5923   2.168   7.705   6.530
   45POPC    C2 5924   2.043   7.846   6.420
   45POPC    HS 5925   1.946   7.815   6.465
   45POPC   O21 5926   2.072   7.781   6.296
   45POPC   C21 5927   2.008   7.667   6.280
   45POPC   O22 5928   1.923   7.621   6.355
   45POPC   C22 5929   2.058   7.599   6.152
   45POPC   H2R 5930   2.141   7.530   6.180
   45POPC   H2S 5931   2.098   7.676   6.082
   45POPC    C3 5932   2.032   7.998   6.394
   45POPC    HX 5933   2.120   8.029   6.333
   45POPC    HY 5934   2.038   8.052   6.491
   45POPC   O31 5935   1.906   8.027   6.332
   45POPC   C31 5936   1.908   8.096   6.220
   45POPC   O32 5937   2.005   8.148   6.169
   45POPC   C32 5938   1.766   8.099   6.165
   45POPC   H2X 5939   1.705   8.174   6.221
   45POPC   H2Y 5940   1.720   7.998   6.180
   45POPC   C23 5941   1.946   7.520   6.084
   45POPC   H3R 5942   1.872   7.591   6.042
   45POPC   H3S 5943   1.895   7.455   6.157
   45POPC   C24 5944   2.000   7.431   5.970
   45POPC   H4R 5945   2.059   7.348   6.015
   45POPC   H4S 5946   2.070   7.492   5.908
   45POPC   C25 5947   1.892   7.373   5.877
   45POPC   H5R 5948   1.942   7.306   5.804
   45POPC   H5S 5949   1.846   7.457   5.821
   45POPC   C26 5950   1.782   7.294   5.949
   45POPC   H6R 5951   1.717   7.364   6.006
   45POPC   H6S 5952   1.830   7.225   6.022
   45POPC   C27 5953   1.695   7.210   5.854
   45POPC   H7R 5954   1.620   7.153   5.915
   45POPC   H7S 5955   1.760   7.136   5.804
   45POPC   C28 5956   1.621   7.291   5.747
   45POPC   H8R 5957   1.694   7.353   5.691
   45POPC   H8S 5958   1.551   7.361   5.798
   45POPC   C29 5959   1.549   7.200   5.651
   45POPC   H91 5960   1.604   7.108   5.625
   45POPC  C210 5961   1.427   7.218   5.597
   45POPC  H101 5962   1.387   7.142   5.528
   45POPC  C211 5963   1.337   7.337   5.618
   45POPC  H11R 5964   1.388   7.418   5.674
   45POPC  H11S 5965   1.248   7.307   5.679
   45POPC  C212 5966   1.285   7.398   5.486
   45POPC  H12R 5967   1.211   7.476   5.513
   45POPC  H12S 5968   1.231   7.319   5.429
   45POPC  C213 5969   1.394   7.460   5.397
   45POPC  H13R 5970   1.462   7.379   5.363
   45POPC  H13S 5971   1.454   7.532   5.457
   45POPC  C214 5972   1.337   7.532   5.274
   45POPC  H14R 5973   1.262   7.464   5.228
   45POPC  H14S 5974   1.417   7.550   5.200
   45POPC  C215 5975   1.270   7.666   5.308
   45POPC  H15R 5976   1.346   7.747   5.305
   45POPC  H15S 5977   1.232   7.661   5.412
   45POPC  C216 5978   1.153   7.701   5.215
   45POPC  H16R 5979   1.085   7.613   5.209
   45POPC  H16S 5980   1.192   7.721   5.113
   45POPC  C217 5981   1.070   7.821   5.263
   45POPC  H17R 5982   0.991   7.841   5.187
   45POPC  H17S 5983   1.135   7.911   5.268
   45POPC  C218 5984   1.002   7.801   5.399
   45POPC  H18R 5985   1.077   7.795   5.480
   45POPC  H18S 5986   0.943   7.707   5.398
   45POPC  H18T 5987   0.933   7.886   5.420
   45POPC   C33 5988   1.768   8.132   6.016
   45POPC   H3X 5989   1.845   8.069   5.966
   45POPC   H3Y 5990   1.796   8.239   6.002
   45POPC   C34 5991   1.634   8.102   5.949
   45POPC   H4X 5992   1.555   8.166   5.993
   45POPC   H4Y 5993   1.608   7.995   5.969
   45POPC   C35 5994   1.637   8.122   5.797
   45POPC   H5X 5995   1.550   8.070   5.751
   45POPC   H5Y 5996   1.730   8.075   5.757
   45POPC   C36 5997   1.633   8.269   5.754
   45POPC   H6X 5998   1.694   8.331   5.823
   45POPC   H6Y 5999   1.527   8.305   5.760
   45POPC   C37 6000   1.687   8.287   5.613
   45POPC   H7X 6001   1.639   8.213   5.546
   45POPC   H7Y 6002   1.796   8.266   5.613
   45POPC   C38 6003   1.664   8.427   5.555
   45POPC   H8X 6004   1.700   8.503   5.628
   45POPC   H8Y 6005   1.555   8.443   5.540
   45POPC   C39 6006   1.738   8.447   5.423
   45POPC   H9X 6007   1.721   8.358   5.359
   45POPC   H9Y 6008   1.847   8.454   5.444
   45POPC  C310 6009   1.695   8.572   5.344
   45POPC  H10X 6010   1.594   8.554   5.301
   45POPC  H10Y 6011   1.766   8.586   5.260
   45POPC  C311 6012   1.691   8.702   5.425
   45POPC  H11X 6013   1.783   8.712   5.487
   45POPC  H11Y 6014   1.603   8.700   5.494
   45POPC  C312 6015   1.679   8.823   5.332
   45POPC  H12X 6016   1.598   8.804   5.259
   45POPC  H12Y 6017   1.774   8.834   5.275
   45POPC  C313 6018   1.649   8.956   5.403
   45POPC  H13X 6019   1.730   8.979   5.476
   45POPC  H13Y 6020   1.554   8.945   5.459
   45POPC  C314 6021   1.636   9.071   5.303
   45POPC  H14X 6022   1.560   9.043   5.227
   45POPC  H14Y 6023   1.733   9.085   5.250
   45POPC  C315 6024   1.595   9.204   5.367
   45POPC  H15X 6025   1.674   9.235   5.438
   45POPC  H15Y 6026   1.501   9.188   5.424
   45POPC  C316 6027   1.571   9.316   5.266
   45POPC  H16X 6028   1.479   9.298   5.208
   45POPC  H16Y 6029   1.656   9.322   5.194
   45POPC  H16Z 6030   1.562   9.414   5.317
   46POPC     N 6031   4.427   4.362   6.940
   46POPC   C12 6032   4.426   4.261   6.826
   46POPC   C13 6033   4.303   4.352   7.022
   46POPC   C14 6034   4.547   4.344   7.026
   46POPC   C15 6035   4.431   4.499   6.881
   46POPC  H12A 6036   4.505   4.289   6.757
   46POPC  H12B 6037   4.332   4.273   6.774
   46POPC  H13A 6038   4.295   4.253   7.064
   46POPC  H13B 6039   4.304   4.425   7.102
   46POPC  H13C 6040   4.217   4.369   6.958
   46POPC  H14A 6041   4.552   4.421   7.102
   46POPC  H14B 6042   4.544   4.247   7.074
   46POPC  H14C 6043   4.638   4.350   6.966
   46POPC  H15A 6044   4.521   4.510   6.820
   46POPC  H15B 6045   4.434   4.574   6.959
   46POPC  H15C 6046   4.344   4.515   6.818
   46POPC   C11 6047   4.445   4.112   6.861
   46POPC  H11A 6048   4.550   4.097   6.894
   46POPC  H11B 6049   4.431   4.053   6.768
   46POPC     P 6050   4.403   3.981   7.074
   46POPC   O13 6051   4.510   4.056   7.143
   46POPC   O14 6052   4.288   3.939   7.157
   46POPC   O12 6053   4.349   4.070   6.957
   46POPC   O11 6054   4.464   3.856   7.000
   46POPC    C1 6055   4.381   3.780   6.911
   46POPC    HA 6056   4.439   3.758   6.819
   46POPC    HB 6057   4.290   3.836   6.880
   46POPC    C2 6058   4.336   3.645   6.973
   46POPC    HS 6059   4.285   3.669   7.069
   46POPC   O21 6060   4.454   3.566   6.993
   46POPC   C21 6061   4.440   3.477   7.090
   46POPC   O22 6062   4.346   3.472   7.168
   46POPC   C22 6063   4.558   3.380   7.088
   46POPC   H2R 6064   4.545   3.311   7.003
   46POPC   H2S 6065   4.556   3.320   7.182
   46POPC    C3 6066   4.236   3.569   6.880
   46POPC    HX 6067   4.145   3.633   6.871
   46POPC    HY 6068   4.203   3.475   6.928
   46POPC   O31 6069   4.290   3.549   6.748
   46POPC   C31 6070   4.348   3.430   6.726
   46POPC   O32 6071   4.352   3.338   6.805
   46POPC   C32 6072   4.413   3.433   6.587
   46POPC   H2X 6073   4.521   3.456   6.600
   46POPC   H2Y 6074   4.367   3.514   6.526
   46POPC   C23 6075   4.694   3.452   7.077
   46POPC   H3R 6076   4.747   3.436   7.173
   46POPC   H3S 6077   4.683   3.562   7.063
   46POPC   C24 6078   4.782   3.396   6.964
   46POPC   H4R 6079   4.768   3.286   6.960
   46POPC   H4S 6080   4.888   3.416   6.988
   46POPC   C25 6081   4.753   3.459   6.826
   46POPC   H5R 6082   4.784   3.565   6.829
   46POPC   H5S 6083   4.643   3.456   6.807
   46POPC   C26 6084   4.826   3.390   6.710
   46POPC   H6R 6085   4.935   3.385   6.731
   46POPC   H6S 6086   4.811   3.452   6.618
   46POPC   C27 6087   4.773   3.249   6.680
   46POPC   H7R 6088   4.662   3.256   6.671
   46POPC   H7S 6089   4.796   3.180   6.764
   46POPC   C28 6090   4.828   3.189   6.549
   46POPC   H8R 6091   4.936   3.168   6.561
   46POPC   H8S 6092   4.817   3.266   6.469
   46POPC   C29 6093   4.748   3.067   6.511
   46POPC   H91 6094   4.640   3.085   6.506
   46POPC  C210 6095   4.793   2.944   6.483
   46POPC  H101 6096   4.720   2.866   6.457
   46POPC  C211 6097   4.936   2.896   6.487
   46POPC  H11R 6098   4.941   2.796   6.536
   46POPC  H11S 6099   5.001   2.965   6.546
   46POPC  C212 6100   4.995   2.885   6.345
   46POPC  H12R 6101   4.996   2.986   6.299
   46POPC  H12S 6102   4.930   2.819   6.283
   46POPC  C213 6103   5.138   2.828   6.347
   46POPC  H13R 6104   5.137   2.724   6.385
   46POPC  H13S 6105   5.198   2.890   6.417
   46POPC  C214 6106   5.207   2.833   6.210
   46POPC  H14R 6107   5.317   2.825   6.226
   46POPC  H14S 6108   5.187   2.930   6.161
   46POPC  C215 6109   5.166   2.720   6.114
   46POPC  H15R 6110   5.058   2.728   6.091
   46POPC  H15S 6111   5.184   2.622   6.163
   46POPC  C216 6112   5.247   2.726   5.983
   46POPC  H16R 6113   5.355   2.717   6.007
   46POPC  H16S 6114   5.231   2.826   5.936
   46POPC  C217 6115   5.209   2.618   5.882
   46POPC  H17R 6116   5.100   2.624   5.862
   46POPC  H17S 6117   5.230   2.518   5.926
   46POPC  C218 6118   5.284   2.630   5.749
   46POPC  H18R 6119   5.263   2.729   5.703
   46POPC  H18S 6120   5.252   2.551   5.679
   46POPC  H18T 6121   5.394   2.621   5.765
   46POPC   C33 6122   4.399   3.299   6.513
   46POPC   H3X 6123   4.291   3.277   6.494
   46POPC   H3Y 6124   4.441   3.217   6.575
   46POPC   C34 6125   4.474   3.302   6.379
   46POPC   H4X 6126   4.580   3.327   6.401
   46POPC   H4Y 6127   4.433   3.384   6.316
   46POPC   C35 6128   4.471   3.172   6.298
   46POPC   H5X 6129   4.369   3.151   6.261
   46POPC   H5Y 6130   4.501   3.088   6.364
   46POPC   C36 6131   4.570   3.179   6.181
   46POPC   H6X 6132   4.664   3.223   6.220
   46POPC   H6Y 6133   4.530   3.248   6.103
   46POPC   C37 6134   4.607   3.045   6.117
   46POPC   H7X 6135   4.519   3.002   6.065
   46POPC   H7Y 6136   4.639   2.974   6.196
   46POPC   C38 6137   4.723   3.062   6.017
   46POPC   H8X 6138   4.804   3.121   6.066
   46POPC   H8Y 6139   4.687   3.121   5.930
   46POPC   C39 6140   4.783   2.930   5.967
   46POPC   H9X 6141   4.699   2.863   5.935
   46POPC   H9Y 6142   4.836   2.880   6.050
   46POPC  C310 6143   4.878   2.947   5.847
   46POPC  H10X 6144   4.819   2.989   5.763
   46POPC  H10Y 6145   4.914   2.846   5.816
   46POPC  C311 6146   5.001   3.034   5.872
   46POPC  H11X 6147   5.067   2.981   5.945
   46POPC  H11Y 6148   4.972   3.131   5.918
   46POPC  C312 6149   5.080   3.062   5.743
   46POPC  H12X 6150   5.084   2.968   5.684
   46POPC  H12Y 6151   5.185   3.091   5.768
   46POPC  C313 6152   5.017   3.173   5.658
   46POPC  H13X 6153   4.907   3.163   5.661
   46POPC  H13Y 6154   5.050   3.162   5.552
   46POPC  C314 6155   5.057   3.314   5.705
   46POPC  H14X 6156   5.156   3.340   5.662
   46POPC  H14Y 6157   5.067   3.314   5.816
   46POPC  C315 6158   4.954   3.422   5.667
   46POPC  H15X 6159   4.860   3.402   5.724
   46POPC  H15Y 6160   4.930   3.413   5.559
   46POPC  C316 6161   5.001   3.564   5.696
   46POPC  H16X 6162   5.028   3.576   5.803
   46POPC  H16Y 6163   4.921   3.637   5.672
   46POPC  H16Z 6164   5.090   3.589   5.635
   47POPC     N 6165   3.252   1.764   6.347
   47POPC   C12 6166   3.396   1.754   6.300
   47POPC   C13 6167   3.245   1.846   6.472
   47POPC   C14 6168   3.169   1.830   6.241
   47POPC   C15 6169   3.196   1.628   6.374
   47POPC  H12A 6170   3.425   1.851   6.261
   47POPC  H12B 6171   3.397   1.684   6.216
   47POPC  H13A 6172   3.285   1.945   6.457
   47POPC  H13B 6173   3.143   1.853   6.507
   47POPC  H13C 6174   3.303   1.797   6.551
   47POPC  H14A 6175   3.068   1.842   6.277
   47POPC  H14B 6176   3.209   1.927   6.217
   47POPC  H14C 6177   3.169   1.769   6.152
   47POPC  H15A 6178   3.094   1.637   6.409
   47POPC  H15B 6179   3.256   1.580   6.449
   47POPC  H15C 6180   3.199   1.569   6.283
   47POPC   C11 6181   3.503   1.710   6.402
   47POPC  H11A 6182   3.515   1.789   6.480
   47POPC  H11B 6183   3.599   1.703   6.347
   47POPC     P 6184   3.586   1.499   6.512
   47POPC   O13 6185   3.674   1.579   6.601
   47POPC   O14 6186   3.534   1.373   6.571
   47POPC   O12 6187   3.466   1.587   6.465
   47POPC   O11 6188   3.659   1.463   6.377
   47POPC    C1 6189   3.578   1.421   6.265
   47POPC    HA 6190   3.570   1.506   6.194
   47POPC    HB 6191   3.475   1.391   6.295
   47POPC    C2 6192   3.642   1.301   6.190
   47POPC    HS 6193   3.617   1.209   6.247
   47POPC   O21 6194   3.783   1.326   6.180
   47POPC   C21 6195   3.856   1.250   6.259
   47POPC   O22 6196   3.819   1.147   6.313
   47POPC   C22 6197   3.997   1.306   6.278
   47POPC   H2R 6198   4.068   1.222   6.272
   47POPC   H2S 6199   4.003   1.350   6.380
   47POPC    C3 6200   3.581   1.284   6.047
   47POPC    HX 6201   3.588   1.382   5.996
   47POPC    HY 6202   3.473   1.259   6.056
   47POPC   O31 6203   3.651   1.187   5.966
   47POPC   C31 6204   3.619   1.061   5.992
   47POPC   O32 6205   3.541   1.023   6.078
   47POPC   C32 6206   3.696   0.968   5.899
   47POPC   H2X 6207   3.709   0.870   5.948
   47POPC   H2Y 6208   3.797   1.010   5.879
   47POPC   C23 6209   4.036   1.413   6.175
   47POPC   H3R 6210   3.960   1.493   6.174
   47POPC   H3S 6211   4.040   1.367   6.074
   47POPC   C24 6212   4.171   1.477   6.209
   47POPC   H4R 6213   4.252   1.401   6.199
   47POPC   H4S 6214   4.168   1.508   6.316
   47POPC   C25 6215   4.204   1.601   6.125
   47POPC   H5R 6216   4.297   1.647   6.165
   47POPC   H5S 6217   4.122   1.675   6.137
   47POPC   C26 6218   4.222   1.574   5.975
   47POPC   H6R 6219   4.231   1.673   5.924
   47POPC   H6S 6220   4.133   1.523   5.934
   47POPC   C27 6221   4.349   1.494   5.943
   47POPC   H7R 6222   4.341   1.391   5.985
   47POPC   H7S 6223   4.434   1.544   5.993
   47POPC   C28 6224   4.379   1.486   5.792
   47POPC   H8R 6225   4.488   1.468   5.782
   47POPC   H8S 6226   4.358   1.586   5.747
   47POPC   C29 6227   4.298   1.379   5.724
   47POPC   H91 6228   4.190   1.385   5.741
   47POPC  C210 6229   4.346   1.277   5.651
   47POPC  H101 6230   4.274   1.205   5.608
   47POPC  C211 6231   4.490   1.249   5.615
   47POPC  H11R 6232   4.559   1.331   5.644
   47POPC  H11S 6233   4.499   1.239   5.504
   47POPC  C212 6234   4.540   1.117   5.677
   47POPC  H12R 6235   4.631   1.083   5.623
   47POPC  H12S 6236   4.461   1.039   5.664
   47POPC  C213 6237   4.575   1.127   5.827
   47POPC  H13R 6238   4.577   1.025   5.869
   47POPC  H13S 6239   4.497   1.186   5.880
   47POPC  C214 6240   4.714   1.189   5.851
   47POPC  H14R 6241   4.718   1.293   5.811
   47POPC  H14S 6242   4.788   1.128   5.795
   47POPC  C215 6243   4.755   1.191   5.999
   47POPC  H15R 6244   4.866   1.197   6.005
   47POPC  H15S 6245   4.723   1.097   6.048
   47POPC  C216 6246   4.699   1.312   6.075
   47POPC  H16R 6247   4.588   1.307   6.075
   47POPC  H16S 6248   4.730   1.405   6.024
   47POPC  C217 6249   4.748   1.318   6.220
   47POPC  H17R 6250   4.859   1.323   6.221
   47POPC  H17S 6251   4.718   1.224   6.272
   47POPC  C218 6252   4.692   1.436   6.298
   47POPC  H18R 6253   4.727   1.435   6.403
   47POPC  H18S 6254   4.581   1.433   6.297
   47POPC  H18T 6255   4.723   1.532   6.250
   47POPC   C33 6256   3.622   0.950   5.765
   47POPC   H3X 6257   3.627   1.044   5.707
   47POPC   H3Y 6258   3.515   0.927   5.785
   47POPC   C34 6259   3.682   0.835   5.684
   47POPC   H4X 6260   3.664   0.740   5.739
   47POPC   H4Y 6261   3.792   0.850   5.679
   47POPC   C35 6262   3.629   0.820   5.541
   47POPC   H5X 6263   3.518   0.823   5.539
   47POPC   H5Y 6264   3.661   0.719   5.504
   47POPC   C36 6265   3.684   0.925   5.443
   47POPC   H6X 6266   3.793   0.934   5.460
   47POPC   H6Y 6267   3.637   1.023   5.464
   47POPC   C37 6268   3.664   0.885   5.296
   47POPC   H7X 6269   3.556   0.885   5.272
   47POPC   H7Y 6270   3.702   0.781   5.284
   47POPC   C38 6271   3.740   0.975   5.198
   47POPC   H8X 6272   3.738   0.928   5.098
   47POPC   H8Y 6273   3.846   0.981   5.230
   47POPC   C39 6274   3.682   1.116   5.187
   47POPC   H9X 6275   3.676   1.162   5.288
   47POPC   H9Y 6276   3.579   1.109   5.146
   47POPC  C310 6277   3.766   1.208   5.098
   47POPC  H10X 6278   3.782   1.159   4.999
   47POPC  H10Y 6279   3.866   1.221   5.145
   47POPC  C311 6280   3.701   1.344   5.076
   47POPC  H11X 6281   3.665   1.383   5.174
   47POPC  H11Y 6282   3.613   1.332   5.010
   47POPC  C312 6283   3.796   1.448   5.015
   47POPC  H12X 6284   3.845   1.404   4.925
   47POPC  H12Y 6285   3.876   1.471   5.090
   47POPC  C313 6286   3.724   1.577   4.977
   47POPC  H13X 6287   3.667   1.611   5.066
   47POPC  H13Y 6288   3.650   1.556   4.896
   47POPC  C314 6289   3.817   1.690   4.933
   47POPC  H14X 6290   3.902   1.697   5.004
   47POPC  H14Y 6291   3.761   1.786   4.936
   47POPC  C315 6292   3.873   1.673   4.791
   47POPC  H15X 6293   3.787   1.663   4.720
   47POPC  H15Y 6294   3.931   1.578   4.786
   47POPC  C316 6295   3.961   1.788   4.744
   47POPC  H16X 6296   3.906   1.885   4.750
   47POPC  H16Y 6297   3.992   1.772   4.638
   47POPC  H16Z 6298   4.052   1.795   4.807
   48POPC     N 6299   6.423   2.958   7.681
   48POPC   C12 6300   6.444   2.816   7.632
   48POPC   C13 6301   6.552   3.012   7.733
   48POPC   C14 6302   6.375   3.045   7.570
   48POPC   C15 6303   6.323   2.961   7.793
   48POPC  H12A 6304   6.467   2.754   7.718
   48POPC  H12B 6305   6.533   2.817   7.569
   48POPC  H13A 6306   6.626   3.012   7.655
   48POPC  H13B 6307   6.538   3.114   7.768
   48POPC  H13C 6308   6.587   2.952   7.816
   48POPC  H14A 6309   6.280   3.009   7.533
   48POPC  H14B 6310   6.363   3.147   7.605
   48POPC  H14C 6311   6.447   3.045   7.489
   48POPC  H15A 6312   6.358   2.900   7.875
   48POPC  H15B 6313   6.228   2.921   7.757
   48POPC  H15C 6314   6.309   3.062   7.828
   48POPC   C11 6315   6.331   2.749   7.551
   48POPC  H11A 6316   6.359   2.644   7.527
   48POPC  H11B 6317   6.320   2.801   7.454
   48POPC     P 6318   6.151   2.632   7.693
   48POPC   O13 6319   6.260   2.538   7.730
   48POPC   O14 6320   6.066   2.678   7.806
   48POPC   O12 6321   6.207   2.758   7.620
   48POPC   O11 6322   6.061   2.564   7.582
   48POPC    C1 6323   5.940   2.633   7.547
   48POPC    HA 6324   5.955   2.744   7.551
   48POPC    HB 6325   5.859   2.608   7.619
   48POPC    C2 6326   5.890   2.600   7.403
   48POPC    HS 6327   5.831   2.506   7.412
   48POPC   O21 6328   5.998   2.569   7.313
   48POPC   C21 6329   6.084   2.666   7.290
   48POPC   O22 6330   6.075   2.781   7.330
   48POPC   C22 6331   6.200   2.612   7.207
   48POPC   H2R 6332   6.245   2.525   7.260
   48POPC   H2S 6333   6.277   2.691   7.197
   48POPC    C3 6334   5.791   2.708   7.349
   48POPC    HX 6335   5.832   2.808   7.376
   48POPC    HY 6336   5.695   2.699   7.404
   48POPC   O31 6337   5.772   2.706   7.206
   48POPC   C31 6338   5.674   2.628   7.163
   48POPC   O32 6339   5.618   2.542   7.229
   48POPC   C32 6340   5.646   2.666   7.018
   48POPC   H2X 6341   5.737   2.643   6.958
   48POPC   H2Y 6342   5.628   2.775   7.012
   48POPC   C23 6343   6.152   2.567   7.068
   48POPC   H3R 6344   6.099   2.651   7.018
   48POPC   H3S 6345   6.082   2.482   7.079
   48POPC   C24 6346   6.269   2.522   6.978
   48POPC   H4R 6347   6.336   2.458   7.039
   48POPC   H4S 6348   6.328   2.611   6.948
   48POPC   C25 6349   6.227   2.442   6.854
   48POPC   H5R 6350   6.177   2.348   6.887
   48POPC   H5S 6351   6.318   2.413   6.798
   48POPC   C26 6352   6.133   2.515   6.757
   48POPC   H6R 6353   6.036   2.536   6.806
   48POPC   H6S 6354   6.114   2.448   6.670
   48POPC   C27 6355   6.192   2.646   6.703
   48POPC   H7R 6356   6.293   2.625   6.662
   48POPC   H7S 6357   6.203   2.718   6.788
   48POPC   C28 6358   6.106   2.712   6.595
   48POPC   H8R 6359   6.006   2.734   6.638
   48POPC   H8S 6360   6.091   2.639   6.512
   48POPC   C29 6361   6.174   2.836   6.544
   48POPC   H91 6362   6.284   2.829   6.537
   48POPC  C210 6363   6.115   2.953   6.514
   48POPC  H101 6364   6.178   3.036   6.479
   48POPC  C211 6365   5.967   2.981   6.513
   48POPC  H11R 6366   5.940   3.046   6.599
   48POPC  H11S 6367   5.909   2.887   6.523
   48POPC  C212 6368   5.921   3.050   6.384
   48POPC  H12R 6369   5.956   3.155   6.383
   48POPC  H12S 6370   5.810   3.051   6.383
   48POPC  C213 6371   5.971   2.982   6.255
   48POPC  H13R 6372   5.958   2.872   6.263
   48POPC  H13S 6373   6.080   3.003   6.245
   48POPC  C214 6374   5.899   3.032   6.129
   48POPC  H14R 6375   5.971   3.030   6.043
   48POPC  H14S 6376   5.866   3.137   6.144
   48POPC  C215 6377   5.780   2.944   6.092
   48POPC  H15R 6378   5.715   2.928   6.181
   48POPC  H15S 6379   5.818   2.844   6.060
   48POPC  C216 6380   5.693   3.002   5.979
   48POPC  H16R 6381   5.759   3.048   5.902
   48POPC  H16S 6382   5.628   3.081   6.022
   48POPC  C217 6383   5.607   2.894   5.912
   48POPC  H17R 6384   5.563   2.829   5.991
   48POPC  H17S 6385   5.673   2.831   5.849
   48POPC  C218 6386   5.494   2.950   5.825
   48POPC  H18R 6387   5.423   3.008   5.888
   48POPC  H18S 6388   5.438   2.866   5.779
   48POPC  H18T 6389   5.534   3.015   5.745
   48POPC   C33 6390   5.527   2.590   6.960
   48POPC   H3X 6391   5.530   2.483   6.989
   48POPC   H3Y 6392   5.536   2.594   6.849
   48POPC   C34 6393   5.390   2.650   6.996
   48POPC   H4X 6394   5.391   2.758   6.972
   48POPC   H4Y 6395   5.372   2.639   7.105
   48POPC   C35 6396   5.277   2.583   6.917
   48POPC   H5X 6397   5.276   2.474   6.938
   48POPC   H5Y 6398   5.300   2.596   6.808
   48POPC   C36 6399   5.138   2.642   6.944
   48POPC   H6X 6400   5.148   2.750   6.965
   48POPC   H6Y 6401   5.095   2.594   7.035
   48POPC   C37 6402   5.041   2.626   6.826
   48POPC   H7X 6403   5.081   2.687   6.742
   48POPC   H7Y 6404   4.942   2.668   6.853
   48POPC   C38 6405   5.025   2.482   6.775
   48POPC   H8X 6406   5.126   2.440   6.758
   48POPC   H8Y 6407   4.974   2.484   6.676
   48POPC   C39 6408   4.948   2.387   6.868
   48POPC   H9X 6409   5.001   2.381   6.966
   48POPC   H9Y 6410   4.950   2.285   6.822
   48POPC  C310 6411   4.801   2.425   6.892
   48POPC  H10X 6412   4.796   2.516   6.956
   48POPC  H10Y 6413   4.754   2.341   6.947
   48POPC  C311 6414   4.721   2.449   6.764
   48POPC  H11X 6415   4.739   2.364   6.694
   48POPC  H11Y 6416   4.758   2.541   6.715
   48POPC  C312 6417   4.570   2.465   6.787
   48POPC  H12X 6418   4.523   2.493   6.690
   48POPC  H12Y 6419   4.554   2.549   6.858
   48POPC  C313 6420   4.496   2.342   6.843
   48POPC  H13X 6421   4.387   2.364   6.842
   48POPC  H13Y 6422   4.525   2.328   6.950
   48POPC  C314 6423   4.520   2.210   6.769
   48POPC  H14X 6424   4.451   2.134   6.812
   48POPC  H14Y 6425   4.624   2.175   6.789
   48POPC  C315 6426   4.500   2.216   6.616
   48POPC  H15X 6427   4.512   2.113   6.576
   48POPC  H15Y 6428   4.580   2.278   6.571
   48POPC  C316 6429   4.365   2.271   6.571
   48POPC  H16X 6430   4.354   2.377   6.604
   48POPC  H16Y 6431   4.281   2.212   6.615
   48POPC  H16Z 6432   4.357   2.268   6.461
   49POPC     N 6433   3.131   1.799   7.071
   49POPC   C12 6434   3.210   1.892   6.981
   49POPC   C13 6435   3.214   1.757   7.188
   49POPC   C14 6436   3.006   1.864   7.119
   49POPC   C15 6437   3.094   1.677   6.992
   49POPC  H12A 6438   3.149   1.914   6.894
   49POPC  H12B 6439   3.297   1.838   6.946
   49POPC  H13A 6440   3.243   1.843   7.247
   49POPC  H13B 6441   3.157   1.690   7.251
   49POPC  H13C 6442   3.303   1.706   7.154
   49POPC  H14A 6443   2.955   1.799   7.189
   49POPC  H14B 6444   3.029   1.957   7.168
   49POPC  H14C 6445   2.941   1.884   7.035
   49POPC  H15A 6446   3.042   1.607   7.056
   49POPC  H15B 6447   3.183   1.632   6.952
   49POPC  H15C 6448   3.029   1.706   6.911
   49POPC   C11 6449   3.260   2.026   7.040
   49POPC  H11A 6450   3.322   2.076   6.962
   49POPC  H11B 6451   3.325   2.004   7.128
   49POPC     P 6452   3.190   2.239   7.157
   49POPC   O13 6453   3.121   2.355   7.098
   49POPC   O14 6454   3.166   2.212   7.301
   49POPC   O12 6455   3.151   2.110   7.076
   49POPC   O11 6456   3.345   2.255   7.133
   49POPC    C1 6457   3.399   2.387   7.120
   49POPC    HA 6458   3.503   2.386   7.160
   49POPC    HB 6459   3.343   2.462   7.180
   49POPC    C2 6460   3.410   2.439   6.973
   49POPC    HS 6461   3.309   2.477   6.945
   49POPC   O21 6462   3.441   2.336   6.878
   49POPC   C21 6463   3.558   2.277   6.892
   49POPC   O22 6464   3.639   2.296   6.981
   49POPC   C22 6465   3.580   2.184   6.773
   49POPC   H2R 6466   3.487   2.127   6.752
   49POPC   H2S 6467   3.661   2.111   6.799
   49POPC    C3 6468   3.506   2.562   6.966
   49POPC    HX 6469   3.602   2.532   7.013
   49POPC    HY 6470   3.460   2.641   7.029
   49POPC   O31 6471   3.531   2.610   6.833
   49POPC   C31 6472   3.613   2.716   6.836
   49POPC   O32 6473   3.657   2.765   6.939
   49POPC   C32 6474   3.638   2.769   6.696
   49POPC   H2X 6475   3.666   2.876   6.703
   49POPC   H2Y 6476   3.544   2.761   6.638
   49POPC   C23 6477   3.621   2.269   6.652
   49POPC   H3R 6478   3.710   2.329   6.678
   49POPC   H3S 6479   3.538   2.339   6.628
   49POPC   C24 6480   3.653   2.187   6.526
   49POPC   H4R 6481   3.667   2.257   6.441
   49POPC   H4S 6482   3.567   2.120   6.502
   49POPC   C25 6483   3.780   2.102   6.540
   49POPC   H5R 6484   3.766   2.026   6.620
   49POPC   H5S 6485   3.864   2.168   6.568
   49POPC   C26 6486   3.817   2.028   6.410
   49POPC   H6R 6487   3.822   2.101   6.327
   49POPC   H6S 6488   3.738   1.954   6.387
   49POPC   C27 6489   3.952   1.958   6.423
   49POPC   H7R 6490   3.950   1.891   6.512
   49POPC   H7S 6491   4.030   2.036   6.440
   49POPC   C28 6492   3.992   1.876   6.300
   49POPC   H8R 6493   4.100   1.851   6.308
   49POPC   H8S 6494   3.982   1.940   6.209
   49POPC   C29 6495   3.913   1.748   6.291
   49POPC   H91 6496   3.937   1.674   6.369
   49POPC  C210 6497   3.825   1.715   6.195
   49POPC  H101 6498   3.776   1.617   6.200
   49POPC  C211 6499   3.779   1.803   6.082
   49POPC  H11R 6500   3.803   1.910   6.102
   49POPC  H11S 6501   3.669   1.796   6.074
   49POPC  C212 6502   3.840   1.765   5.946
   49POPC  H12R 6503   3.951   1.760   5.954
   49POPC  H12S 6504   3.815   1.844   5.872
   49POPC  C213 6505   3.788   1.631   5.891
   49POPC  H13R 6506   3.677   1.635   5.885
   49POPC  H13S 6507   3.815   1.550   5.961
   49POPC  C214 6508   3.844   1.599   5.752
   49POPC  H14R 6509   3.955   1.605   5.757
   49POPC  H14S 6510   3.809   1.674   5.679
   49POPC  C215 6511   3.806   1.458   5.704
   49POPC  H15R 6512   3.696   1.451   5.692
   49POPC  H15S 6513   3.837   1.386   5.783
   49POPC  C216 6514   3.875   1.420   5.572
   49POPC  H16R 6515   3.985   1.435   5.583
   49POPC  H16S 6516   3.840   1.489   5.492
   49POPC  C217 6517   3.850   1.275   5.530
   49POPC  H17R 6518   3.902   1.257   5.433
   49POPC  H17S 6519   3.741   1.261   5.512
   49POPC  C218 6520   3.898   1.171   5.631
   49POPC  H18R 6521   3.884   1.068   5.591
   49POPC  H18S 6522   3.840   1.179   5.725
   49POPC  H18T 6523   4.005   1.186   5.654
   49POPC   C33 6524   3.751   2.691   6.628
   49POPC   H3X 6525   3.730   2.582   6.631
   49POPC   H3Y 6526   3.845   2.709   6.684
   49POPC   C34 6527   3.774   2.732   6.481
   49POPC   H4X 6528   3.864   2.680   6.443
   49POPC   H4Y 6529   3.795   2.842   6.478
   49POPC   C35 6530   3.656   2.702   6.388
   49POPC   H5X 6531   3.568   2.762   6.421
   49POPC   H5Y 6532   3.629   2.594   6.396
   49POPC   C36 6533   3.684   2.738   6.241
   49POPC   H6X 6534   3.727   2.840   6.237
   49POPC   H6Y 6535   3.587   2.740   6.186
   49POPC   C37 6536   3.778   2.642   6.166
   49POPC   H7X 6537   3.873   2.630   6.222
   49POPC   H7Y 6538   3.802   2.688   6.068
   49POPC   C38 6539   3.718   2.503   6.139
   49POPC   H8X 6540   3.618   2.515   6.091
   49POPC   H8Y 6541   3.703   2.450   6.236
   49POPC   C39 6542   3.807   2.416   6.049
   49POPC   H9X 6543   3.907   2.409   6.095
   49POPC   H9Y 6544   3.818   2.466   5.950
   49POPC  C310 6545   3.752   2.275   6.027
   49POPC  H10X 6546   3.662   2.280   5.963
   49POPC  H10Y 6547   3.721   2.233   6.126
   49POPC  C311 6548   3.854   2.179   5.964
   49POPC  H11X 6549   3.804   2.081   5.947
   49POPC  H11Y 6550   3.937   2.162   6.036
   49POPC  C312 6551   3.913   2.228   5.831
   49POPC  H12X 6552   3.980   2.314   5.851
   49POPC  H12Y 6553   3.830   2.263   5.766
   49POPC  C313 6554   3.992   2.120   5.754
   49POPC  H13X 6555   4.039   2.168   5.666
   49POPC  H13Y 6556   3.920   2.044   5.717
   49POPC  C314 6557   4.101   2.051   5.837
   49POPC  H14X 6558   4.053   1.989   5.916
   49POPC  H14Y 6559   4.163   2.128   5.888
   49POPC  C315 6560   4.194   1.961   5.754
   49POPC  H15X 6561   4.263   1.907   5.823
   49POPC  H15Y 6562   4.257   2.025   5.688
   49POPC  C316 6563   4.123   1.858   5.665
   49POPC  H16X 6564   4.197   1.792   5.615
   49POPC  H16Y 6565   4.063   1.909   5.587
   49POPC  H16Z 6566   4.055   1.795   5.726
   50POPC     N 6567   8.062   3.882   7.454
   50POPC   C12 6568   8.204   3.832   7.474
   50POPC   C13 6569   7.961   3.790   7.514
   50POPC   C14 6570   8.051   4.016   7.521
   50POPC   C15 6571   8.034   3.901   7.308
   50POPC  H12A 6572   8.216   3.811   7.580
   50POPC  H12B 6573   8.271   3.913   7.450
   50POPC  H13A 6574   7.862   3.830   7.499
   50POPC  H13B 6575   7.968   3.693   7.469
   50POPC  H13C 6576   7.979   3.780   7.620
   50POPC  H14A 6577   8.119   4.085   7.473
   50POPC  H14B 6578   7.950   4.054   7.509
   50POPC  H14C 6579   8.076   4.008   7.625
   50POPC  H15A 6580   8.104   3.973   7.267
   50POPC  H15B 6581   7.934   3.942   7.295
   50POPC  H15C 6582   8.042   3.808   7.255
   50POPC   C11 6583   8.250   3.708   7.394
   50POPC  H11A 6584   8.353   3.681   7.428
   50POPC  H11B 6585   8.256   3.735   7.287
   50POPC     P 6586   8.133   3.501   7.301
   50POPC   O13 6587   8.256   3.427   7.263
   50POPC   O14 6588   8.016   3.419   7.341
   50POPC   O12 6589   8.165   3.598   7.420
   50POPC   O11 6590   8.092   3.599   7.184
   50POPC    C1 6591   7.961   3.589   7.127
   50POPC    HA 6592   7.943   3.677   7.063
   50POPC    HB 6593   7.883   3.589   7.207
   50POPC    C2 6594   7.944   3.462   7.040
   50POPC    HS 6595   7.962   3.374   7.106
   50POPC   O21 6596   8.038   3.468   6.931
   50POPC   C21 6597   8.091   3.352   6.900
   50POPC   O22 6598   8.079   3.248   6.964
   50POPC   C22 6599   8.166   3.363   6.767
   50POPC   H2R 6600   8.202   3.467   6.753
   50POPC   H2S 6601   8.098   3.336   6.684
   50POPC    C3 6602   7.800   3.448   6.984
   50POPC    HX 6603   7.781   3.537   6.920
   50POPC    HY 6604   7.726   3.451   7.067
   50POPC   O31 6605   7.784   3.329   6.903
   50POPC   C31 6606   7.771   3.217   6.973
   50POPC   O32 6607   7.763   3.212   7.095
   50POPC   C32 6608   7.772   3.098   6.880
   50POPC   H2X 6609   7.801   3.007   6.935
   50POPC   H2Y 6610   7.847   3.116   6.799
   50POPC   C23 6611   8.285   3.266   6.770
   50POPC   H3R 6612   8.249   3.163   6.791
   50POPC   H3S 6613   8.353   3.295   6.853
   50POPC   C24 6614   8.366   3.264   6.641
   50POPC   H4R 6615   8.399   3.367   6.619
   50POPC   H4S 6616   8.302   3.230   6.555
   50POPC   C25 6617   8.489   3.173   6.651
   50POPC   H5R 6618   8.463   3.071   6.618
   50POPC   H5S 6619   8.520   3.168   6.758
   50POPC   C26 6620   8.608   3.226   6.571
   50POPC   H6R 6621   8.641   3.323   6.614
   50POPC   H6S 6622   8.577   3.244   6.466
   50POPC   C27 6623   8.727   3.129   6.571
   50POPC   H7R 6624   8.696   3.036   6.519
   50POPC   H7S 6625   8.753   3.103   6.676
   50POPC   C28 6626   8.851   3.188   6.502
   50POPC   H8R 6627   8.892   3.270   6.566
   50POPC   H8S 6628   8.818   3.235   6.407
   50POPC   C29 6629   8.955   3.082   6.480
   50POPC   H91 6630   8.992   3.033   6.572
   50POPC  C210 6631   9.007   3.045   6.361
   50POPC  H101 6632   9.081   2.964   6.360
   50POPC  C211 6633   8.970   3.096   6.225
   50POPC  H11R 6634   8.872   3.148   6.224
   50POPC  H11S 6635   8.961   3.011   6.155
   50POPC  C212 6636   9.077   3.193   6.172
   50POPC  H12R 6637   9.177   3.145   6.181
   50POPC  H12S 6638   9.077   3.283   6.237
   50POPC  C213 6639   9.055   3.236   6.026
   50POPC  H13R 6640   9.117   3.326   6.004
   50POPC  H13S 6641   8.948   3.265   6.015
   50POPC  C214 6642   9.089   3.126   5.924
   50POPC  H14R 6643   9.041   3.151   5.827
   50POPC  H14S 6644   9.046   3.030   5.959
   50POPC  C215 6645   9.240   3.109   5.900
   50POPC  H15R 6646   9.262   3.000   5.896
   50POPC  H15S 6647   9.298   3.152   5.985
   50POPC  C216 6648   9.286   3.171   5.768
   50POPC  H16R 6649   9.268   3.281   5.770
   50POPC  H16S 6650   9.225   3.128   5.686
   50POPC  C217 6651   9.434   3.145   5.737
   50POPC  H17R 6652   9.453   3.036   5.747
   50POPC  H17S 6653   9.496   3.197   5.813
   50POPC  C218 6654   9.476   3.190   5.597
   50POPC  H18R 6655   9.462   3.299   5.585
   50POPC  H18S 6656   9.416   3.138   5.520
   50POPC  H18T 6657   9.583   3.166   5.579
   50POPC   C33 6658   7.633   3.081   6.818
   50POPC   H3X 6659   7.596   3.180   6.783
   50POPC   H3Y 6660   7.562   3.042   6.894
   50POPC   C34 6661   7.634   2.987   6.696
   50POPC   H4X 6662   7.656   2.883   6.729
   50POPC   H4Y 6663   7.714   3.019   6.626
   50POPC   C35 6664   7.499   2.990   6.623
   50POPC   H5X 6665   7.477   3.094   6.591
   50POPC   H5Y 6666   7.421   2.959   6.695
   50POPC   C36 6667   7.490   2.898   6.500
   50POPC   H6X 6668   7.385   2.899   6.464
   50POPC   H6Y 6669   7.516   2.795   6.530
   50POPC   C37 6670   7.580   2.939   6.383
   50POPC   H7X 6671   7.686   2.918   6.408
   50POPC   H7Y 6672   7.570   3.049   6.365
   50POPC   C38 6673   7.541   2.864   6.255
   50POPC   H8X 6674   7.438   2.894   6.227
   50POPC   H8Y 6675   7.541   2.755   6.276
   50POPC   C39 6676   7.636   2.892   6.138
   50POPC   H9X 6677   7.737   2.853   6.162
   50POPC   H9Y 6678   7.644   3.002   6.123
   50POPC  C310 6679   7.585   2.829   6.008
   50POPC  H10X 6680   7.489   2.877   5.980
   50POPC  H10Y 6681   7.565   2.720   6.024
   50POPC  C311 6682   7.685   2.845   5.892
   50POPC  H11X 6683   7.770   2.775   5.907
   50POPC  H11Y 6684   7.724   2.949   5.896
   50POPC  C312 6685   7.620   2.821   5.755
   50POPC  H12X 6686   7.538   2.895   5.742
   50POPC  H12Y 6687   7.574   2.719   5.754
   50POPC  C313 6688   7.717   2.833   5.637
   50POPC  H13X 6689   7.658   2.828   5.543
   50POPC  H13Y 6690   7.787   2.747   5.639
   50POPC  C314 6691   7.798   2.964   5.637
   50POPC  H14X 6692   7.871   2.961   5.720
   50POPC  H14Y 6693   7.729   3.049   5.655
   50POPC  C315 6694   7.874   2.989   5.506
   50POPC  H15X 6695   7.933   3.083   5.517
   50POPC  H15Y 6696   7.800   3.005   5.424
   50POPC  C316 6697   7.970   2.877   5.464
   50POPC  H16X 6698   7.913   2.783   5.445
   50POPC  H16Y 6699   8.044   2.857   5.545
   50POPC  H16Z 6700   8.024   2.905   5.372
   51POPC     N 6701   4.500   6.041   6.125
   51POPC   C12 6702   4.607   5.993   6.030
   51POPC   C13 6703   4.547   6.037   6.267
   51POPC   C14 6704   4.459   6.180   6.089
   51POPC   C15 6705   4.381   5.952   6.112
   51POPC  H12A 6706   4.566   5.997   5.930
   51POPC  H12B 6707   4.627   5.888   6.053
   51POPC  H13A 6708   4.632   6.103   6.279
   51POPC  H13B 6709   4.468   6.065   6.334
   51POPC  H13C 6710   4.578   5.936   6.291
   51POPC  H14A 6711   4.379   6.214   6.153
   51POPC  H14B 6712   4.543   6.248   6.098
   51POPC  H14C 6713   4.425   6.181   5.986
   51POPC  H15A 6714   4.409   5.850   6.136
   51POPC  H15B 6715   4.343   5.957   6.010
   51POPC  H15C 6716   4.304   5.984   6.180
   51POPC   C11 6717   4.743   6.066   6.029
   51POPC  H11A 6718   4.726   6.175   6.013
   51POPC  H11B 6719   4.800   6.027   5.942
   51POPC     P 6720   4.952   6.115   6.160
   51POPC   O13 6721   4.929   6.259   6.181
   51POPC   O14 6722   5.034   6.046   6.262
   51POPC   O12 6723   4.812   6.042   6.150
   51POPC   O11 6724   5.016   6.092   6.017
   51POPC    C1 6725   5.142   6.153   5.989
   51POPC    HA 6726   5.224   6.083   6.015
   51POPC    HB 6727   5.156   6.246   6.048
   51POPC    C2 6728   5.153   6.192   5.840
   51POPC    HS 6729   5.058   6.244   5.814
   51POPC   O21 6730   5.167   6.071   5.762
   51POPC   C21 6731   5.149   6.091   5.634
   51POPC   O22 6732   5.113   6.197   5.583
   51POPC   C22 6733   5.183   5.964   5.557
   51POPC   H2R 6734   5.160   5.877   5.621
   51POPC   H2S 6735   5.291   5.963   5.532
   51POPC    C3 6736   5.271   6.291   5.813
   51POPC    HX 6737   5.266   6.373   5.888
   51POPC    HY 6738   5.255   6.339   5.715
   51POPC   O31 6739   5.399   6.224   5.811
   51POPC   C31 6740   5.470   6.232   5.922
   51POPC   O32 6741   5.436   6.290   6.024
   51POPC   C32 6742   5.600   6.153   5.905
   51POPC   H2X 6743   5.615   6.127   5.798
   51POPC   H2Y 6744   5.593   6.060   5.965
   51POPC   C23 6745   5.099   5.956   5.429
   51POPC   H3R 6746   4.994   5.986   5.450
   51POPC   H3S 6747   5.097   5.849   5.397
   51POPC   C24 6748   5.157   6.036   5.312
   51POPC   H4R 6749   5.258   5.995   5.289
   51POPC   H4S 6750   5.168   6.143   5.340
   51POPC   C25 6751   5.073   6.028   5.183
   51POPC   H5R 6752   5.054   5.921   5.159
   51POPC   H5S 6753   5.132   6.072   5.100
   51POPC   C26 6754   4.939   6.103   5.191
   51POPC   H6R 6755   4.958   6.210   5.215
   51POPC   H6S 6756   4.876   6.060   5.272
   51POPC   C27 6757   4.863   6.094   5.058
   51POPC   H7R 6758   4.844   5.986   5.037
   51POPC   H7S 6759   4.927   6.135   4.977
   51POPC   C28 6760   4.729   6.168   5.057
   51POPC   H8R 6761   4.748   6.277   5.074
   51POPC   H8S 6762   4.666   6.132   5.141
   51POPC   C29 6763   4.661   6.140   4.926
   51POPC   H91 6764   4.658   6.033   4.899
   51POPC  C210 6765   4.607   6.228   4.840
   51POPC  H101 6766   4.560   6.191   4.748
   51POPC  C211 6767   4.599   6.378   4.858
   51POPC  H11R 6768   4.652   6.413   4.948
   51POPC  H11S 6769   4.493   6.405   4.871
   51POPC  C212 6770   4.650   6.455   4.735
   51POPC  H12R 6771   4.624   6.562   4.749
   51POPC  H12S 6772   4.595   6.419   4.645
   51POPC  C213 6773   4.801   6.444   4.710
   51POPC  H13R 6774   4.823   6.489   4.611
   51POPC  H13S 6775   4.830   6.337   4.707
   51POPC  C214 6776   4.885   6.517   4.815
   51POPC  H14R 6777   4.866   6.476   4.916
   51POPC  H14S 6778   4.855   6.625   4.814
   51POPC  C215 6779   5.036   6.509   4.786
   51POPC  H15R 6780   5.053   6.536   4.680
   51POPC  H15S 6781   5.070   6.404   4.801
   51POPC  C216 6782   5.117   6.604   4.874
   51POPC  H16R 6783   5.096   6.583   4.981
   51POPC  H16S 6784   5.086   6.708   4.852
   51POPC  C217 6785   5.268   6.593   4.851
   51POPC  H17R 6786   5.287   6.593   4.741
   51POPC  H17S 6787   5.304   6.495   4.891
   51POPC  C218 6788   5.348   6.706   4.914
   51POPC  H18R 6789   5.328   6.712   5.024
   51POPC  H18S 6790   5.320   6.803   4.868
   51POPC  H18T 6791   5.457   6.690   4.899
   51POPC   C33 6792   5.718   6.236   5.957
   51POPC   H3X 6793   5.693   6.280   6.056
   51POPC   H3Y 6794   5.737   6.320   5.886
   51POPC   C34 6795   5.847   6.154   5.974
   51POPC   H4X 6796   5.835   6.083   6.059
   51POPC   H4Y 6797   5.929   6.224   6.001
   51POPC   C35 6798   5.890   6.077   5.849
   51POPC   H5X 6799   5.863   6.136   5.759
   51POPC   H5Y 6800   5.834   5.980   5.845
   51POPC   C36 6801   6.041   6.051   5.845
   51POPC   H6X 6802   6.074   6.003   5.939
   51POPC   H6Y 6803   6.092   6.149   5.837
   51POPC   C37 6804   6.082   5.964   5.726
   51POPC   H7X 6805   6.009   5.982   5.643
   51POPC   H7Y 6806   6.075   5.857   5.754
   51POPC   C38 6807   6.222   5.995   5.671
   51POPC   H8X 6808   6.221   6.099   5.630
   51POPC   H8Y 6809   6.244   5.926   5.587
   51POPC   C39 6810   6.336   5.985   5.774
   51POPC   H9X 6811   6.317   6.054   5.860
   51POPC   H9Y 6812   6.429   6.019   5.724
   51POPC  C310 6813   6.360   5.843   5.826
   51POPC  H10X 6814   6.357   5.774   5.739
   51POPC  H10Y 6815   6.279   5.813   5.895
   51POPC  C311 6816   6.496   5.829   5.896
   51POPC  H11X 6817   6.487   5.874   5.997
   51POPC  H11Y 6818   6.573   5.886   5.840
   51POPC  C312 6819   6.544   5.684   5.910
   51POPC  H12X 6820   6.456   5.616   5.913
   51POPC  H12Y 6821   6.598   5.675   6.006
   51POPC  C313 6822   6.641   5.638   5.799
   51POPC  H13X 6823   6.679   5.537   5.826
   51POPC  H13Y 6824   6.728   5.707   5.796
   51POPC  C314 6825   6.578   5.628   5.659
   51POPC  H14X 6826   6.545   5.729   5.625
   51POPC  H14Y 6827   6.489   5.562   5.665
   51POPC  C315 6828   6.674   5.571   5.554
   51POPC  H15X 6829   6.614   5.545   5.463
   51POPC  H15Y 6830   6.718   5.476   5.593
   51POPC  C316 6831   6.786   5.665   5.511
   51POPC  H16X 6832   6.850   5.691   5.598
   51POPC  H16Y 6833   6.743   5.759   5.469
   51POPC  H16Z 6834   6.850   5.618   5.434
   52POPC     N 6835   5.780   3.918   7.638
   52POPC   C12 6836   5.844   3.834   7.530
   52POPC   C13 6837   5.648   3.857   7.671
   52POPC   C14 6838   5.864   3.922   7.762
   52POPC   C15 6839   5.759   4.057   7.588
   52POPC  H12A 6840   5.789   3.850   7.438
   52POPC  H12B 6841   5.831   3.729   7.557
   52POPC  H13A 6842   5.663   3.756   7.707
   52POPC  H13B 6843   5.599   3.915   7.749
   52POPC  H13C 6844   5.585   3.855   7.583
   52POPC  H14A 6845   5.960   3.967   7.739
   52POPC  H14B 6846   5.815   3.982   7.837
   52POPC  H14C 6847   5.880   3.822   7.800
   52POPC  H15A 6848   5.717   4.119   7.666
   52POPC  H15B 6849   5.693   4.056   7.502
   52POPC  H15C 6850   5.855   4.098   7.557
   52POPC   C11 6851   5.995   3.855   7.503
   52POPC  H11A 6852   6.018   3.812   7.403
   52POPC  H11B 6853   6.051   3.798   7.580
   52POPC     P 6854   6.176   4.024   7.470
   52POPC   O13 6855   6.200   4.170   7.485
   52POPC   O14 6856   6.266   3.933   7.544
   52POPC   O12 6857   6.028   3.993   7.509
   52POPC   O11 6858   6.177   3.989   7.316
   52POPC    C1 6859   6.076   4.055   7.238
   52POPC    HA 6860   6.071   4.164   7.261
   52POPC    HB 6861   5.976   4.011   7.260
   52POPC    C2 6862   6.105   4.041   7.086
   52POPC    HS 6863   6.015   4.069   7.028
   52POPC   O21 6864   6.148   3.906   7.057
   52POPC   C21 6865   6.045   3.822   7.063
   52POPC   O22 6866   5.928   3.855   7.074
   52POPC   C22 6867   6.094   3.678   7.058
   52POPC   H2R 6868   6.024   3.616   7.119
   52POPC   H2S 6869   6.196   3.670   7.102
   52POPC    C3 6870   6.217   4.142   7.049
   52POPC    HX 6871   6.307   4.118   7.110
   52POPC    HY 6872   6.179   4.241   7.084
   52POPC   O31 6873   6.251   4.142   6.909
   52POPC   C31 6874   6.282   4.261   6.858
   52POPC   O32 6875   6.276   4.367   6.918
   52POPC   C32 6876   6.328   4.241   6.714
   52POPC   H2X 6877   6.263   4.165   6.666
   52POPC   H2Y 6878   6.432   4.203   6.714
   52POPC   C23 6879   6.091   3.630   6.913
   52POPC   H3R 6880   6.180   3.671   6.859
   52POPC   H3S 6881   6.000   3.670   6.863
   52POPC   C24 6882   6.086   3.477   6.899
   52POPC   H4R 6883   6.086   3.452   6.791
   52POPC   H4S 6884   5.990   3.441   6.942
   52POPC   C25 6885   6.201   3.402   6.967
   52POPC   H5R 6886   6.188   3.294   6.942
   52POPC   H5S 6887   6.193   3.411   7.078
   52POPC   C26 6888   6.342   3.444   6.924
   52POPC   H6R 6889   6.375   3.530   6.986
   52POPC   H6S 6890   6.341   3.478   6.817
   52POPC   C27 6891   6.440   3.328   6.938
   52POPC   H7R 6892   6.440   3.270   6.843
   52POPC   H7S 6893   6.403   3.261   7.018
   52POPC   C28 6894   6.583   3.369   6.973
   52POPC   H8R 6895   6.582   3.426   7.069
   52POPC   H8S 6896   6.624   3.435   6.894
   52POPC   C29 6897   6.661   3.241   6.990
   52POPC   H91 6898   6.620   3.174   7.067
   52POPC  C210 6899   6.767   3.199   6.918
   52POPC  H101 6900   6.810   3.101   6.941
   52POPC  C211 6901   6.839   3.275   6.810
   52POPC  H11R 6902   6.947   3.274   6.835
   52POPC  H11S 6903   6.810   3.381   6.806
   52POPC  C212 6904   6.823   3.211   6.670
   52POPC  H12R 6905   6.844   3.102   6.677
   52POPC  H12S 6906   6.900   3.256   6.603
   52POPC  C213 6907   6.686   3.232   6.605
   52POPC  H13R 6908   6.607   3.188   6.670
   52POPC  H13S 6909   6.686   3.177   6.508
   52POPC  C214 6910   6.653   3.380   6.578
   52POPC  H14R 6911   6.730   3.423   6.511
   52POPC  H14S 6912   6.656   3.437   6.674
   52POPC  C215 6913   6.514   3.402   6.517
   52POPC  H15R 6914   6.493   3.511   6.515
   52POPC  H15S 6915   6.438   3.354   6.583
   52POPC  C216 6916   6.501   3.348   6.374
   52POPC  H16R 6917   6.527   3.239   6.372
   52POPC  H16S 6918   6.574   3.401   6.311
   52POPC  C217 6919   6.361   3.365   6.315
   52POPC  H17R 6920   6.366   3.346   6.206
   52POPC  H17S 6921   6.328   3.471   6.329
   52POPC  C218 6922   6.256   3.271   6.375
   52POPC  H18R 6923   6.159   3.281   6.322
   52POPC  H18S 6924   6.241   3.293   6.483
   52POPC  H18T 6925   6.291   3.165   6.366
   52POPC   C33 6926   6.321   4.371   6.633
   52POPC   H3X 6927   6.399   4.442   6.668
   52POPC   H3Y 6928   6.221   4.420   6.647
   52POPC   C34 6929   6.340   4.343   6.483
   52POPC   H4X 6930   6.255   4.281   6.447
   52POPC   H4Y 6931   6.433   4.284   6.470
   52POPC   C35 6932   6.351   4.468   6.394
   52POPC   H5X 6933   6.438   4.528   6.427
   52POPC   H5Y 6934   6.261   4.531   6.407
   52POPC   C36 6935   6.369   4.430   6.246
   52POPC   H6X 6936   6.280   4.373   6.211
   52POPC   H6Y 6937   6.456   4.361   6.241
   52POPC   C37 6938   6.396   4.548   6.153
   52POPC   H7X 6939   6.468   4.616   6.204
   52POPC   H7Y 6940   6.302   4.606   6.135
   52POPC   C38 6941   6.458   4.504   6.020
   52POPC   H8X 6942   6.382   4.457   5.955
   52POPC   H8Y 6943   6.535   4.427   6.044
   52POPC   C39 6944   6.530   4.618   5.946
   52POPC   H9X 6945   6.582   4.681   6.021
   52POPC   H9Y 6946   6.455   4.681   5.892
   52POPC  C310 6947   6.636   4.565   5.848
   52POPC  H10X 6948   6.586   4.505   5.769
   52POPC  H10Y 6949   6.703   4.496   5.905
   52POPC  C311 6950   6.724   4.675   5.786
   52POPC  H11X 6951   6.817   4.630   5.746
   52POPC  H11Y 6952   6.754   4.743   5.869
   52POPC  C312 6953   6.657   4.758   5.676
   52POPC  H12X 6954   6.703   4.859   5.678
   52POPC  H12Y 6955   6.549   4.769   5.698
   52POPC  C313 6956   6.676   4.703   5.533
   52POPC  H13X 6957   6.784   4.701   5.509
   52POPC  H13Y 6958   6.627   4.775   5.463
   52POPC  C314 6959   6.617   4.563   5.509
   52POPC  H14X 6960   6.512   4.561   5.544
   52POPC  H14Y 6961   6.675   4.489   5.568
   52POPC  C315 6962   6.621   4.518   5.362
   52POPC  H15X 6963   6.595   4.410   5.358
   52POPC  H15Y 6964   6.725   4.529   5.324
   52POPC  C316 6965   6.525   4.594   5.270
   52POPC  H16X 6966   6.533   4.556   5.166
   52POPC  H16Y 6967   6.548   4.702   5.269
   52POPC  H16Z 6968   6.420   4.581   5.305
   53POPC     N 6969   6.737   3.972   7.379
   53POPC   C12 6970   6.822   4.022   7.264
   53POPC   C13 6971   6.745   3.823   7.385
   53POPC   C14 6972   6.786   4.025   7.510
   53POPC   C15 6973   6.594   4.012   7.360
   53POPC  H12A 6974   6.785   3.975   7.174
   53POPC  H12B 6975   6.923   3.985   7.280
   53POPC  H13A 6976   6.698   3.780   7.298
   53POPC  H13B 6977   6.848   3.792   7.391
   53POPC  H13C 6978   6.692   3.787   7.473
   53POPC  H14A 6979   6.785   4.133   7.509
   53POPC  H14B 6980   6.723   3.990   7.590
   53POPC  H14C 6981   6.888   3.992   7.527
   53POPC  H15A 6982   6.535   3.976   7.443
   53POPC  H15B 6983   6.557   3.971   7.268
   53POPC  H15C 6984   6.586   4.120   7.356
   53POPC   C11 6985   6.831   4.174   7.239
   53POPC  H11A 6986   6.728   4.212   7.220
   53POPC  H11B 6987   6.891   4.189   7.147
   53POPC     P 6988   6.881   4.398   7.341
   53POPC   O13 6989   6.738   4.436   7.349
   53POPC   O14 6990   6.968   4.458   7.446
   53POPC   O12 6991   6.892   4.242   7.348
   53POPC   O11 6992   6.939   4.433   7.198
   53POPC    C1 6993   6.871   4.529   7.116
   53POPC    HA 6994   6.945   4.583   7.054
   53POPC    HB 6995   6.820   4.606   7.177
   53POPC    C2 6996   6.768   4.463   7.019
   53POPC    HS 6997   6.701   4.401   7.082
   53POPC   O21 6998   6.842   4.381   6.927
   53POPC   C21 6999   6.765   4.297   6.861
   53POPC   O22 7000   6.647   4.275   6.885
   53POPC   C22 7001   6.845   4.231   6.750
   53POPC   H2R 7002   6.796   4.136   6.720
   53POPC   H2S 7003   6.947   4.208   6.788
   53POPC    C3 7004   6.679   4.568   6.943
   53POPC    HX 7005   6.651   4.648   7.014
   53POPC    HY 7006   6.585   4.516   6.915
   53POPC   O31 7007   6.739   4.617   6.821
   53POPC   C31 7008   6.774   4.745   6.820
   53POPC   O32 7009   6.776   4.819   6.917
   53POPC   C32 7010   6.810   4.787   6.677
   53POPC   H2X 7011   6.780   4.708   6.605
   53POPC   H2Y 7012   6.920   4.801   6.673
   53POPC   C23 7013   6.857   4.324   6.628
   53POPC   H3R 7014   6.938   4.284   6.563
   53POPC   H3S 7015   6.886   4.426   6.661
   53POPC   C24 7016   6.728   4.332   6.543
   53POPC   H4R 7017   6.646   4.370   6.608
   53POPC   H4S 7018   6.701   4.230   6.508
   53POPC   C25 7019   6.741   4.425   6.422
   53POPC   H5R 7020   6.780   4.523   6.458
   53POPC   H5S 7021   6.640   4.442   6.379
   53POPC   C26 7022   6.830   4.370   6.309
   53POPC   H6R 7023   6.783   4.277   6.269
   53POPC   H6S 7024   6.930   4.343   6.349
   53POPC   C27 7025   6.850   4.469   6.192
   53POPC   H7R 7026   6.751   4.499   6.153
   53POPC   H7S 7027   6.905   4.416   6.111
   53POPC   C28 7028   6.931   4.594   6.232
   53POPC   H8R 7029   7.028   4.560   6.272
   53POPC   H8S 7030   6.877   4.646   6.314
   53POPC   C29 7031   6.949   4.691   6.118
   53POPC   H91 7032   6.855   4.726   6.072
   53POPC  C210 7033   7.065   4.742   6.075
   53POPC  H101 7034   7.065   4.814   5.992
   53POPC  C211 7035   7.202   4.705   6.128
   53POPC  H11R 7036   7.206   4.598   6.155
   53POPC  H11S 7037   7.225   4.764   6.219
   53POPC  C212 7038   7.312   4.732   6.024
   53POPC  H12R 7039   7.316   4.842   6.005
   53POPC  H12S 7040   7.287   4.682   5.928
   53POPC  C213 7041   7.450   4.685   6.072
   53POPC  H13R 7042   7.459   4.575   6.056
   53POPC  H13S 7043   7.456   4.704   6.181
   53POPC  C214 7044   7.567   4.758   6.004
   53POPC  H14R 7045   7.661   4.728   6.055
   53POPC  H14S 7046   7.554   4.867   6.019
   53POPC  C215 7047   7.581   4.729   5.854
   53POPC  H15R 7048   7.486   4.753   5.802
   53POPC  H15S 7049   7.601   4.620   5.840
   53POPC  C216 7050   7.694   4.810   5.789
   53POPC  H16R 7051   7.789   4.790   5.843
   53POPC  H16S 7052   7.671   4.918   5.799
   53POPC  C217 7053   7.714   4.776   5.641
   53POPC  H17R 7054   7.615   4.782   5.590
   53POPC  H17S 7055   7.750   4.671   5.632
   53POPC  C218 7056   7.812   4.869   5.568
   53POPC  H18R 7057   7.820   4.840   5.461
   53POPC  H18S 7058   7.913   4.862   5.614
   53POPC  H18T 7059   7.777   4.974   5.574
   53POPC   C33 7060   6.740   4.920   6.643
   53POPC   H3X 7061   6.747   4.986   6.733
   53POPC   H3Y 7062   6.633   4.904   6.621
   53POPC   C34 7063   6.808   5.000   6.530
   53POPC   H4X 7064   6.918   4.992   6.542
   53POPC   H4Y 7065   6.779   5.106   6.544
   53POPC   C35 7066   6.770   4.963   6.386
   53POPC   H5X 7067   6.659   4.959   6.377
   53POPC   H5Y 7068   6.811   4.863   6.360
   53POPC   C36 7069   6.823   5.069   6.288
   53POPC   H6X 7070   6.933   5.078   6.302
   53POPC   H6Y 7071   6.777   5.167   6.316
   53POPC   C37 7072   6.796   5.045   6.139
   53POPC   H7X 7073   6.687   5.027   6.124
   53POPC   H7Y 7074   6.851   4.955   6.105
   53POPC   C38 7075   6.838   5.166   6.055
   53POPC   H8X 7076   6.945   5.189   6.073
   53POPC   H8Y 7077   6.779   5.254   6.090
   53POPC   C39 7078   6.815   5.154   5.903
   53POPC   H9X 7079   6.823   5.256   5.859
   53POPC   H9Y 7080   6.712   5.117   5.884
   53POPC  C310 7081   6.916   5.064   5.830
   53POPC  H10X 7082   6.899   4.958   5.860
   53POPC  H10Y 7083   7.019   5.093   5.859
   53POPC  C311 7084   6.902   5.076   5.677
   53POPC  H11X 7085   6.928   5.179   5.645
   53POPC  H11Y 7086   6.795   5.060   5.651
   53POPC  C312 7087   6.986   4.976   5.597
   53POPC  H12X 7088   6.955   4.983   5.490
   53POPC  H12Y 7089   6.964   4.873   5.632
   53POPC  C313 7090   7.138   4.999   5.603
   53POPC  H13X 7091   7.174   4.986   5.707
   53POPC  H13Y 7092   7.159   5.104   5.572
   53POPC  C314 7093   7.213   4.904   5.510
   53POPC  H14X 7094   7.173   4.916   5.407
   53POPC  H14Y 7095   7.194   4.799   5.541
   53POPC  C315 7096   7.365   4.928   5.505
   53POPC  H15X 7097   7.408   4.900   5.604
   53POPC  H15Y 7098   7.384   5.036   5.489
   53POPC  C316 7099   7.435   4.849   5.395
   53POPC  H16X 7100   7.545   4.863   5.400
   53POPC  H16Y 7101   7.401   4.883   5.295
   53POPC  H16Z 7102   7.413   4.740   5.404
   54POPC     N 7103   7.277   4.300   7.599
   54POPC   C12 7104   7.347   4.337   7.469
   54POPC   C13 7105   7.173   4.195   7.575
   54POPC   C14 7106   7.376   4.252   7.700
   54POPC   C15 7107   7.209   4.422   7.653
   54POPC  H12A 7108   7.403   4.428   7.488
   54POPC  H12B 7109   7.270   4.360   7.396
   54POPC  H13A 7110   7.097   4.233   7.507
   54POPC  H13B 7111   7.220   4.108   7.530
   54POPC  H13C 7112   7.127   4.166   7.668
   54POPC  H14A 7113   7.452   4.327   7.715
   54POPC  H14B 7114   7.327   4.232   7.795
   54POPC  H14C 7115   7.422   4.160   7.665
   54POPC  H15A 7116   7.281   4.501   7.666
   54POPC  H15B 7117   7.163   4.400   7.748
   54POPC  H15C 7118   7.132   4.454   7.583
   54POPC   C11 7119   7.445   4.235   7.408
   54POPC  H11A 7120   7.535   4.226   7.473
   54POPC  H11B 7121   7.478   4.276   7.310
   54POPC     P 7122   7.446   4.013   7.287
   54POPC   O13 7123   7.591   3.996   7.311
   54POPC   O14 7124   7.369   3.886   7.285
   54POPC   O12 7125   7.384   4.108   7.394
   54POPC   O11 7126   7.426   4.091   7.152
   54POPC    C1 7127   7.299   4.089   7.087
   54POPC    HA 7128   7.292   4.179   7.022
   54POPC    HB 7129   7.215   4.095   7.160
   54POPC    C2 7130   7.281   3.963   6.998
   54POPC    HS 7131   7.246   3.881   7.065
   54POPC   O21 7132   7.405   3.916   6.942
   54POPC   C21 7133   7.462   3.994   6.853
   54POPC   O22 7134   7.425   4.105   6.819
   54POPC   C22 7135   7.582   3.919   6.794
   54POPC   H2R 7136   7.552   3.815   6.768
   54POPC   H2S 7137   7.660   3.914   6.872
   54POPC    C3 7138   7.169   3.978   6.891
   54POPC    HX 7139   7.180   4.076   6.839
   54POPC    HY 7140   7.071   3.978   6.945
   54POPC   O31 7141   7.175   3.870   6.795
   54POPC   C31 7142   7.072   3.872   6.712
   54POPC   O32 7143   6.978   3.950   6.718
   54POPC   C32 7144   7.088   3.761   6.610
   54POPC   H2X 7145   7.065   3.664   6.659
   54POPC   H2Y 7146   7.193   3.758   6.573
   54POPC   C23 7147   7.640   3.990   6.670
   54POPC   H3R 7148   7.735   3.940   6.643
   54POPC   H3S 7149   7.663   4.095   6.696
   54POPC   C24 7150   7.550   3.988   6.545
   54POPC   H4R 7151   7.600   4.049   6.466
   54POPC   H4S 7152   7.454   4.038   6.569
   54POPC   C25 7153   7.518   3.850   6.485
   54POPC   H5R 7154   7.469   3.787   6.562
   54POPC   H5S 7155   7.612   3.801   6.453
   54POPC   C26 7156   7.423   3.864   6.365
   54POPC   H6R 7157   7.468   3.932   6.290
   54POPC   H6S 7158   7.328   3.910   6.402
   54POPC   C27 7159   7.385   3.732   6.296
   54POPC   H7R 7160   7.345   3.662   6.372
   54POPC   H7S 7161   7.476   3.687   6.251
   54POPC   C28 7162   7.279   3.754   6.187
   54POPC   H8R 7163   7.319   3.826   6.113
   54POPC   H8S 7164   7.190   3.802   6.234
   54POPC   C29 7165   7.238   3.625   6.121
   54POPC   H91 7166   7.231   3.539   6.190
   54POPC  C210 7167   7.215   3.604   5.990
   54POPC  H101 7168   7.186   3.502   5.958
   54POPC  C211 7169   7.218   3.705   5.879
   54POPC  H11R 7170   7.305   3.687   5.813
   54POPC  H11S 7171   7.225   3.809   5.917
   54POPC  C212 7172   7.090   3.693   5.794
   54POPC  H12R 7173   7.002   3.719   5.856
   54POPC  H12S 7174   7.079   3.587   5.761
   54POPC  C213 7175   7.091   3.782   5.669
   54POPC  H13R 7176   7.181   3.758   5.608
   54POPC  H13S 7177   7.098   3.889   5.700
   54POPC  C214 7178   6.966   3.762   5.581
   54POPC  H14R 7179   6.876   3.786   5.642
   54POPC  H14S 7180   6.960   3.655   5.553
   54POPC  C215 7181   6.962   3.847   5.453
   54POPC  H15R 7182   6.871   3.819   5.396
   54POPC  H15S 7183   7.051   3.823   5.390
   54POPC  C216 7184   6.958   3.998   5.480
   54POPC  H16R 7185   7.057   4.033   5.516
   54POPC  H16S 7186   6.883   4.015   5.561
   54POPC  C217 7187   6.914   4.082   5.359
   54POPC  H17R 7188   6.906   4.188   5.393
   54POPC  H17S 7189   6.812   4.050   5.329
   54POPC  C218 7190   7.007   4.076   5.238
   54POPC  H18R 7191   6.970   4.145   5.159
   54POPC  H18S 7192   7.010   3.973   5.196
   54POPC  H18T 7193   7.110   4.107   5.266
   54POPC   C33 7194   6.992   3.784   6.492
   54POPC   H3X 7195   7.027   3.870   6.432
   54POPC   H3Y 7196   6.891   3.807   6.531
   54POPC   C34 7197   6.979   3.660   6.403
   54POPC   H4X 7198   6.945   3.575   6.467
   54POPC   H4Y 7199   7.077   3.633   6.360
   54POPC   C35 7200   6.876   3.681   6.292
   54POPC   H5X 7201   6.913   3.758   6.220
   54POPC   H5Y 7202   6.782   3.720   6.338
   54POPC   C36 7203   6.842   3.552   6.216
   54POPC   H6X 7204   6.822   3.471   6.289
   54POPC   H6Y 7205   6.930   3.523   6.155
   54POPC   C37 7206   6.718   3.569   6.128
   54POPC   H7X 7207   6.735   3.655   6.058
   54POPC   H7Y 7208   6.632   3.596   6.193
   54POPC   C38 7209   6.682   3.445   6.046
   54POPC   H8X 7210   6.585   3.464   5.995
   54POPC   H8Y 7211   6.670   3.357   6.112
   54POPC   C39 7212   6.786   3.413   5.938
   54POPC   H9X 7213   6.879   3.372   5.985
   54POPC   H9Y 7214   6.814   3.508   5.887
   54POPC  C310 7215   6.734   3.316   5.832
   54POPC  H10X 7216   6.638   3.355   5.793
   54POPC  H10Y 7217   6.715   3.216   5.877
   54POPC  C311 7218   6.833   3.304   5.715
   54POPC  H11X 7219   6.923   3.248   5.748
   54POPC  H11Y 7220   6.864   3.407   5.688
   54POPC  C312 7221   6.772   3.235   5.592
   54POPC  H12X 7222   6.678   3.287   5.565
   54POPC  H12Y 7223   6.748   3.130   5.618
   54POPC  C313 7224   6.866   3.236   5.471
   54POPC  H13X 7225   6.822   3.172   5.391
   54POPC  H13Y 7226   6.964   3.192   5.501
   54POPC  C314 7227   6.890   3.375   5.411
   54POPC  H14X 7228   6.919   3.446   5.491
   54POPC  H14Y 7229   6.796   3.411   5.364
   54POPC  C315 7230   7.002   3.377   5.306
   54POPC  H15X 7231   6.974   3.309   5.222
   54POPC  H15Y 7232   7.095   3.336   5.352
   54POPC  C316 7233   7.032   3.516   5.251
   54POPC  H16X 7234   7.110   3.509   5.172
   54POPC  H16Y 7235   7.070   3.582   5.331
   54POPC  H16Z 7236   6.941   3.561   5.207
   55POPC     N 7237   3.153   2.741   7.330
   55POPC   C12 7238   3.234   2.793   7.214
   55POPC   C13 7239   3.209   2.788   7.460
   55POPC   C14 7240   3.011   2.786   7.318
   55POPC   C15 7241   3.155   2.592   7.327
   55POPC  H12A 7242   3.175   2.777   7.124
   55POPC  H12B 7243   3.323   2.733   7.206
   55POPC  H13A 7244   3.155   2.743   7.542
   55POPC  H13B 7245   3.313   2.758   7.468
   55POPC  H13C 7246   3.204   2.896   7.467
   55POPC  H14A 7247   2.953   2.752   7.402
   55POPC  H14B 7248   3.007   2.894   7.312
   55POPC  H14C 7249   2.968   2.747   7.227
   55POPC  H15A 7250   3.117   2.555   7.233
   55POPC  H15B 7251   3.096   2.552   7.409
   55POPC  H15C 7252   3.257   2.557   7.341
   55POPC   C11 7253   3.279   2.941   7.219
   55POPC  H11A 7254   3.317   2.967   7.118
   55POPC  H11B 7255   3.363   2.948   7.291
   55POPC     P 7256   3.218   3.175   7.284
   55POPC   O13 7257   3.099   3.260   7.311
   55POPC   O14 7258   3.321   3.173   7.391
   55POPC   O12 7259   3.172   3.028   7.255
   55POPC   O11 7260   3.283   3.219   7.147
   55POPC    C1 7261   3.201   3.280   7.047
   55POPC    HA 7262   3.267   3.328   6.972
   55POPC    HB 7263   3.138   3.361   7.091
   55POPC    C2 7264   3.109   3.180   6.971
   55POPC    HS 7265   3.043   3.132   7.047
   55POPC   O21 7266   3.194   3.081   6.911
   55POPC   C21 7267   3.129   2.973   6.871
   55POPC   O22 7268   3.010   2.952   6.887
   55POPC   C22 7269   3.228   2.878   6.805
   55POPC   H2R 7270   3.271   2.812   6.883
   55POPC   H2S 7271   3.309   2.936   6.757
   55POPC    C3 7272   3.017   3.251   6.867
   55POPC    HX 7273   2.966   3.337   6.917
   55POPC    HY 7274   2.935   3.181   6.838
   55POPC   O31 7275   3.086   3.291   6.747
   55POPC   C31 7276   3.115   3.419   6.734
   55POPC   O32 7277   3.103   3.505   6.821
   55POPC   C32 7278   3.164   3.444   6.592
   55POPC   H2X 7279   3.099   3.387   6.522
   55POPC   H2Y 7280   3.268   3.407   6.582
   55POPC   C23 7281   3.156   2.793   6.699
   55POPC   H3R 7282   3.112   2.860   6.622
   55POPC   H3S 7283   3.074   2.736   6.747
   55POPC   C24 7284   3.252   2.693   6.631
   55POPC   H4R 7285   3.302   2.634   6.712
   55POPC   H4S 7286   3.330   2.749   6.576
   55POPC   C25 7287   3.182   2.594   6.537
   55POPC   H5R 7288   3.099   2.546   6.594
   55POPC   H5S 7289   3.254   2.514   6.510
   55POPC   C26 7290   3.125   2.654   6.408
   55POPC   H6R 7291   3.060   2.741   6.433
   55POPC   H6S 7292   3.060   2.577   6.361
   55POPC   C27 7293   3.232   2.697   6.306
   55POPC   H7R 7294   3.296   2.610   6.281
   55POPC   H7S 7295   3.297   2.775   6.352
   55POPC   C28 7296   3.174   2.755   6.175
   55POPC   H8R 7297   3.259   2.786   6.112
   55POPC   H8S 7298   3.117   2.847   6.201
   55POPC   C29 7299   3.083   2.658   6.103
   55POPC   H91 7300   3.006   2.611   6.166
   55POPC  C210 7301   3.088   2.623   5.973
   55POPC  H101 7302   3.015   2.550   5.935
   55POPC  C211 7303   3.182   2.677   5.869
   55POPC  H11R 7304   3.232   2.771   5.901
   55POPC  H11S 7305   3.126   2.701   5.776
   55POPC  C212 7306   3.290   2.573   5.835
   55POPC  H12R 7307   3.241   2.477   5.807
   55POPC  H12S 7308   3.352   2.554   5.925
   55POPC  C213 7309   3.380   2.617   5.720
   55POPC  H13R 7310   3.433   2.711   5.749
   55POPC  H13S 7311   3.318   2.639   5.630
   55POPC  C214 7312   3.484   2.512   5.682
   55POPC  H14R 7313   3.432   2.422   5.642
   55POPC  H14S 7314   3.540   2.480   5.773
   55POPC  C215 7315   3.584   2.562   5.578
   55POPC  H15R 7316   3.646   2.643   5.623
   55POPC  H15S 7317   3.529   2.605   5.492
   55POPC  C216 7318   3.676   2.450   5.527
   55POPC  H16R 7319   3.613   2.371   5.480
   55POPC  H16S 7320   3.728   2.405   5.614
   55POPC  C217 7321   3.780   2.498   5.426
   55POPC  H17R 7322   3.837   2.582   5.471
   55POPC  H17S 7323   3.728   2.538   5.336
   55POPC  C218 7324   3.877   2.388   5.385
   55POPC  H18R 7325   3.955   2.428   5.317
   55POPC  H18S 7326   3.823   2.306   5.333
   55POPC  H18T 7327   3.926   2.347   5.475
   55POPC   C33 7328   3.158   3.593   6.557
   55POPC   H3X 7329   3.233   3.648   6.618
   55POPC   H3Y 7330   3.057   3.633   6.581
   55POPC   C34 7331   3.185   3.618   6.408
   55POPC   H4X 7332   3.108   3.565   6.348
   55POPC   H4Y 7333   3.284   3.574   6.383
   55POPC   C35 7334   3.186   3.766   6.370
   55POPC   H5X 7335   3.270   3.816   6.423
   55POPC   H5Y 7336   3.091   3.814   6.403
   55POPC   C36 7337   3.203   3.789   6.219
   55POPC   H6X 7338   3.116   3.746   6.164
   55POPC   H6Y 7339   3.294   3.735   6.186
   55POPC   C37 7340   3.218   3.937   6.181
   55POPC   H7X 7341   3.283   3.987   6.256
   55POPC   H7Y 7342   3.118   3.985   6.185
   55POPC   C38 7343   3.281   3.959   6.042
   55POPC   H8X 7344   3.246   4.057   6.001
   55POPC   H8Y 7345   3.245   3.879   5.974
   55POPC   C39 7346   3.434   3.960   6.048
   55POPC   H9X 7347   3.466   3.867   6.100
   55POPC   H9Y 7348   3.469   4.046   6.109
   55POPC  C310 7349   3.502   3.962   5.911
   55POPC  H10X 7350   3.494   4.063   5.866
   55POPC  H10Y 7351   3.449   3.891   5.844
   55POPC  C311 7352   3.650   3.920   5.918
   55POPC  H11X 7353   3.655   3.828   5.981
   55POPC  H11Y 7354   3.710   3.999   5.967
   55POPC  C312 7355   3.711   3.885   5.781
   55POPC  H12X 7356   3.642   3.817   5.727
   55POPC  H12Y 7357   3.806   3.830   5.799
   55POPC  C313 7358   3.743   4.006   5.692
   55POPC  H13X 7359   3.813   4.073   5.747
   55POPC  H13Y 7360   3.650   4.063   5.671
   55POPC  C314 7361   3.809   3.963   5.560
   55POPC  H14X 7362   3.733   3.910   5.498
   55POPC  H14Y 7363   3.891   3.891   5.582
   55POPC  C315 7364   3.868   4.080   5.480
   55POPC  H15X 7365   3.947   4.129   5.541
   55POPC  H15Y 7366   3.789   4.156   5.462
   55POPC  C316 7367   3.927   4.037   5.345
   55POPC  H16X 7368   3.850   3.985   5.284
   55POPC  H16Y 7369   4.013   3.968   5.361
   55POPC  H16Z 7370   3.963   4.126   5.289
   56POPC     N 7371   2.830   5.163   7.090
   56POPC   C12 7372   2.773   5.066   6.989
   56POPC   C13 7373   2.800   5.119   7.229
   56POPC   C14 7374   2.979   5.168   7.073
   56POPC   C15 7375   2.773   5.300   7.067
   56POPC  H12A 7376   2.839   4.980   6.984
   56POPC  H12B 7377   2.775   5.114   6.892
   56POPC  H13A 7378   2.693   5.117   7.244
   56POPC  H13B 7379   2.839   5.019   7.244
   56POPC  H13C 7380   2.846   5.186   7.300
   56POPC  H14A 7381   3.020   5.068   7.084
   56POPC  H14B 7382   3.004   5.205   6.974
   56POPC  H14C 7383   3.022   5.233   7.147
   56POPC  H15A 7384   2.666   5.295   7.076
   56POPC  H15B 7385   2.799   5.334   6.968
   56POPC  H15C 7386   2.813   5.369   7.140
   56POPC   C11 7387   2.630   5.014   7.015
   56POPC  H11A 7388   2.635   4.936   7.095
   56POPC  H11B 7389   2.596   4.965   6.921
   56POPC     P 7390   2.393   5.080   7.053
   56POPC   O13 7391   2.375   4.956   7.133
   56POPC   O14 7392   2.312   5.196   7.097
   56POPC   O12 7393   2.544   5.120   7.056
   56POPC   O11 7394   2.366   5.055   6.899
   56POPC    C1 7395   2.413   5.156   6.808
   56POPC    HA 7396   2.497   5.113   6.748
   56POPC    HB 7397   2.452   5.248   6.859
   56POPC    C2 7398   2.303   5.202   6.709
   56POPC    HS 7399   2.226   5.256   6.768
   56POPC   O21 7400   2.248   5.084   6.650
   56POPC   C21 7401   2.132   5.104   6.593
   56POPC   O22 7402   2.070   5.209   6.590
   56POPC   C22 7403   2.084   4.972   6.532
   56POPC   H2R 7404   1.997   4.993   6.467
   56POPC   H2S 7405   2.051   4.904   6.614
   56POPC    C3 7406   2.362   5.299   6.602
   56POPC    HX 7407   2.404   5.385   6.659
   56POPC    HY 7408   2.281   5.337   6.536
   56POPC   O31 7409   2.462   5.232   6.523
   56POPC   C31 7410   2.557   5.311   6.475
   56POPC   O32 7411   2.562   5.432   6.490
   56POPC   C32 7412   2.659   5.226   6.400
   56POPC   H2X 7413   2.703   5.153   6.471
   56POPC   H2Y 7414   2.740   5.293   6.363
   56POPC   C23 7415   2.194   4.904   6.449
   56POPC   H3R 7416   2.283   4.881   6.513
   56POPC   H3S 7417   2.227   4.973   6.368
   56POPC   C24 7418   2.144   4.773   6.385
   56POPC   H4R 7419   2.051   4.797   6.331
   56POPC   H4S 7420   2.119   4.700   6.465
   56POPC   C25 7421   2.242   4.708   6.286
   56POPC   H5R 7422   2.319   4.653   6.345
   56POPC   H5S 7423   2.294   4.786   6.226
   56POPC   C26 7424   2.169   4.612   6.191
   56POPC   H6R 7425   2.107   4.669   6.120
   56POPC   H6S 7426   2.101   4.550   6.254
   56POPC   C27 7427   2.261   4.515   6.115
   56POPC   H7R 7428   2.210   4.416   6.111
   56POPC   H7S 7429   2.356   4.503   6.172
   56POPC   C28 7430   2.293   4.556   5.970
   56POPC   H8R 7431   2.338   4.658   5.971
   56POPC   H8S 7432   2.199   4.561   5.912
   56POPC   C29 7433   2.391   4.458   5.912
   56POPC   H91 7434   2.489   4.456   5.964
   56POPC  C210 7435   2.373   4.372   5.811
   56POPC  H101 7436   2.456   4.305   5.784
   56POPC  C211 7437   2.250   4.354   5.725
   56POPC  H11R 7438   2.182   4.442   5.730
   56POPC  H11S 7439   2.193   4.265   5.761
   56POPC  C212 7440   2.290   4.329   5.579
   56POPC  H12R 7441   2.370   4.251   5.578
   56POPC  H12S 7442   2.332   4.421   5.534
   56POPC  C213 7443   2.174   4.277   5.493
   56POPC  H13R 7444   2.100   4.358   5.476
   56POPC  H13S 7445   2.124   4.195   5.549
   56POPC  C214 7446   2.220   4.220   5.358
   56POPC  H14R 7447   2.305   4.150   5.376
   56POPC  H14S 7448   2.257   4.302   5.292
   56POPC  C215 7449   2.109   4.142   5.286
   56POPC  H15R 7450   2.027   4.211   5.257
   56POPC  H15S 7451   2.068   4.068   5.359
   56POPC  C216 7452   2.160   4.066   5.162
   56POPC  H16R 7453   2.246   4.003   5.193
   56POPC  H16S 7454   2.196   4.140   5.088
   56POPC  C217 7455   2.054   3.976   5.096
   56POPC  H17R 7456   2.103   3.922   5.012
   56POPC  H17S 7457   1.974   4.041   5.053
   56POPC  C218 7458   1.990   3.873   5.189
   56POPC  H18R 7459   1.928   3.923   5.266
   56POPC  H18S 7460   2.068   3.813   5.240
   56POPC  H18T 7461   1.924   3.805   5.131
   56POPC   C33 7462   2.591   5.154   6.283
   56POPC   H3X 7463   2.558   5.230   6.209
   56POPC   H3Y 7464   2.501   5.099   6.319
   56POPC   C34 7465   2.683   5.053   6.214
   56POPC   H4X 7466   2.703   4.969   6.284
   56POPC   H4Y 7467   2.780   5.101   6.190
   56POPC   C35 7468   2.622   4.997   6.085
   56POPC   H5X 7469   2.616   5.079   6.010
   56POPC   H5Y 7470   2.518   4.962   6.106
   56POPC   C36 7471   2.702   4.880   6.027
   56POPC   H6X 7472   2.695   4.795   6.098
   56POPC   H6Y 7473   2.809   4.909   6.019
   56POPC   C37 7474   2.652   4.834   5.890
   56POPC   H7X 7475   2.682   4.908   5.813
   56POPC   H7Y 7476   2.540   4.830   5.891
   56POPC   C38 7477   2.705   4.695   5.852
   56POPC   H8X 7478   2.666   4.622   5.926
   56POPC   H8Y 7479   2.816   4.696   5.859
   56POPC   C39 7480   2.663   4.650   5.711
   56POPC   H9X 7481   2.710   4.717   5.636
   56POPC   H9Y 7482   2.553   4.662   5.702
   56POPC  C310 7483   2.697   4.504   5.680
   56POPC  H10X 7484   2.662   4.481   5.577
   56POPC  H10Y 7485   2.641   4.438   5.750
   56POPC  C311 7486   2.847   4.467   5.689
   56POPC  H11X 7487   2.857   4.360   5.659
   56POPC  H11Y 7488   2.882   4.475   5.794
   56POPC  C312 7489   2.937   4.552   5.599
   56POPC  H12X 7490   2.952   4.652   5.645
   56POPC  H12Y 7491   2.885   4.566   5.501
   56POPC  C313 7492   3.073   4.487   5.570
   56POPC  H13X 7493   3.054   4.389   5.521
   56POPC  H13Y 7494   3.127   4.468   5.665
   56POPC  C314 7495   3.160   4.573   5.477
   56POPC  H14X 7496   3.211   4.652   5.536
   56POPC  H14Y 7497   3.093   4.623   5.404
   56POPC  C315 7498   3.263   4.491   5.398
   56POPC  H15X 7499   3.208   4.412   5.341
   56POPC  H15Y 7500   3.332   4.441   5.469
   56POPC  C316 7501   3.344   4.574   5.298
   56POPC  H16X 7502   3.276   4.628   5.228
   56POPC  H16Y 7503   3.410   4.509   5.238
   56POPC  H16Z 7504   3.406   4.649   5.352
   57POPC     N 7505   3.730   4.998   7.176
   57POPC   C12 7506   3.723   4.925   7.043
   57POPC   C13 7507   3.757   4.904   7.289
   57POPC   C14 7508   3.835   5.105   7.171
   57POPC   C15 7509   3.598   5.064   7.202
   57POPC  H12A 7510   3.700   4.999   6.967
   57POPC  H12B 7511   3.639   4.857   7.048
   57POPC  H13A 7512   3.768   4.957   7.382
   57POPC  H13B 7513   3.674   4.835   7.297
   57POPC  H13C 7514   3.847   4.847   7.268
   57POPC  H14A 7515   3.933   5.060   7.161
   57POPC  H14B 7516   3.817   5.170   7.086
   57POPC  H14C 7517   3.832   5.164   7.261
   57POPC  H15A 7518   3.521   4.987   7.206
   57POPC  H15B 7519   3.574   5.133   7.122
   57POPC  H15C 7520   3.600   5.117   7.296
   57POPC   C11 7521   3.846   4.844   6.996
   57POPC  H11A 7522   3.935   4.911   6.993
   57POPC  H11B 7523   3.825   4.808   6.893
   57POPC     P 7524   3.972   4.629   7.031
   57POPC   O13 7525   4.085   4.697   6.964
   57POPC   O14 7526   4.007   4.542   7.146
   57POPC   O12 7527   3.869   4.735   7.084
   57POPC   O11 7528   3.892   4.544   6.925
   57POPC    C1 7529   3.768   4.482   6.961
   57POPC    HA 7530   3.703   4.480   6.871
   57POPC    HB 7531   3.715   4.540   7.039
   57POPC    C2 7532   3.786   4.335   7.010
   57POPC    HS 7533   3.838   4.339   7.108
   57POPC   O21 7534   3.868   4.267   6.913
   57POPC   C21 7535   3.923   4.157   6.963
   57POPC   O22 7536   3.904   4.114   7.075
   57POPC   C22 7537   4.017   4.097   6.859
   57POPC   H2R 7538   4.119   4.135   6.880
   57POPC   H2S 7539   3.989   4.132   6.757
   57POPC    C3 7540   3.649   4.263   7.030
   57POPC    HX 7541   3.599   4.316   7.114
   57POPC    HY 7542   3.664   4.158   7.063
   57POPC   O31 7543   3.565   4.274   6.913
   57POPC   C31 7544   3.539   4.163   6.845
   57POPC   O32 7545   3.571   4.050   6.876
   57POPC   C32 7546   3.464   4.204   6.719
   57POPC   H2X 7547   3.530   4.269   6.657
   57POPC   H2Y 7548   3.375   4.264   6.750
   57POPC   C23 7549   4.016   3.944   6.867
   57POPC   H3R 7550   4.035   3.912   6.972
   57POPC   H3S 7551   4.101   3.907   6.805
   57POPC   C24 7552   3.889   3.876   6.814
   57POPC   H4R 7553   3.801   3.910   6.874
   57POPC   H4S 7554   3.899   3.766   6.829
   57POPC   C25 7555   3.862   3.903   6.665
   57POPC   H5R 7556   3.954   3.875   6.608
   57POPC   H5S 7557   3.843   4.011   6.649
   57POPC   C26 7558   3.744   3.822   6.611
   57POPC   H6R 7559   3.652   3.852   6.666
   57POPC   H6S 7560   3.762   3.714   6.630
   57POPC   C27 7561   3.722   3.844   6.460
   57POPC   H7R 7562   3.814   3.814   6.405
   57POPC   H7S 7563   3.705   3.952   6.444
   57POPC   C28 7564   3.601   3.767   6.404
   57POPC   H8R 7565   3.585   3.803   6.300
   57POPC   H8S 7566   3.511   3.797   6.463
   57POPC   C29 7567   3.618   3.617   6.408
   57POPC   H91 7568   3.672   3.579   6.496
   57POPC  C210 7569   3.576   3.528   6.316
   57POPC  H101 7570   3.597   3.421   6.332
   57POPC  C211 7571   3.500   3.559   6.190
   57POPC  H11R 7572   3.500   3.668   6.169
   57POPC  H11S 7573   3.394   3.527   6.201
   57POPC  C212 7574   3.556   3.489   6.065
   57POPC  H12R 7575   3.539   3.380   6.074
   57POPC  H12S 7576   3.665   3.509   6.058
   57POPC  C213 7577   3.488   3.539   5.936
   57POPC  H13R 7578   3.500   3.649   5.931
   57POPC  H13S 7579   3.380   3.516   5.940
   57POPC  C214 7580   3.550   3.477   5.811
   57POPC  H14R 7581   3.535   3.367   5.812
   57POPC  H14S 7582   3.660   3.496   5.814
   57POPC  C215 7583   3.494   3.536   5.681
   57POPC  H15R 7584   3.473   3.644   5.697
   57POPC  H15S 7585   3.398   3.486   5.657
   57POPC  C216 7586   3.590   3.524   5.562
   57POPC  H16R 7587   3.678   3.590   5.580
   57POPC  H16S 7588   3.538   3.562   5.471
   57POPC  C217 7589   3.640   3.382   5.534
   57POPC  H17R 7590   3.552   3.314   5.527
   57POPC  H17S 7591   3.703   3.348   5.619
   57POPC  C218 7592   3.722   3.371   5.405
   57POPC  H18R 7593   3.756   3.267   5.390
   57POPC  H18S 7594   3.810   3.438   5.410
   57POPC  H18T 7595   3.659   3.401   5.318
   57POPC   C33 7596   3.416   4.084   6.636
   57POPC   H3X 7597   3.371   4.008   6.704
   57POPC   H3Y 7598   3.503   4.037   6.586
   57POPC   C34 7599   3.310   4.123   6.531
   57POPC   H4X 7600   3.220   4.159   6.586
   57POPC   H4Y 7601   3.280   4.032   6.475
   57POPC   C35 7602   3.354   4.232   6.432
   57POPC   H5X 7603   3.437   4.195   6.369
   57POPC   H5Y 7604   3.391   4.320   6.490
   57POPC   C36 7605   3.239   4.282   6.344
   57POPC   H6X 7606   3.147   4.289   6.407
   57POPC   H6Y 7607   3.218   4.210   6.263
   57POPC   C37 7608   3.263   4.423   6.285
   57POPC   H7X 7609   3.282   4.492   6.370
   57POPC   H7Y 7610   3.170   4.457   6.235
   57POPC   C38 7611   3.379   4.433   6.185
   57POPC   H8X 7612   3.471   4.389   6.229
   57POPC   H8Y 7613   3.399   4.541   6.168
   57POPC   C39 7614   3.349   4.368   6.049
   57POPC   H9X 7615   3.256   4.414   6.008
   57POPC   H9Y 7616   3.332   4.260   6.063
   57POPC  C310 7617   3.463   4.389   5.949
   57POPC  H10X 7618   3.551   4.329   5.983
   57POPC  H10Y 7619   3.493   4.496   5.949
   57POPC  C311 7620   3.427   4.346   5.806
   57POPC  H11X 7621   3.351   4.416   5.764
   57POPC  H11Y 7622   3.381   4.245   5.810
   57POPC  C312 7623   3.549   4.341   5.713
   57POPC  H12X 7624   3.522   4.287   5.620
   57POPC  H12Y 7625   3.628   4.282   5.764
   57POPC  C313 7626   3.604   4.479   5.675
   57POPC  H13X 7627   3.618   4.540   5.766
   57POPC  H13Y 7628   3.529   4.530   5.611
   57POPC  C314 7629   3.738   4.475   5.600
   57POPC  H14X 7630   3.761   4.578   5.564
   57POPC  H14Y 7631   3.729   4.409   5.511
   57POPC  C315 7632   3.856   4.428   5.687
   57POPC  H15X 7633   3.838   4.323   5.719
   57POPC  H15Y 7634   3.859   4.491   5.779
   57POPC  C316 7635   3.992   4.434   5.618
   57POPC  H16X 7636   4.014   4.539   5.586
   57POPC  H16Y 7637   3.993   4.369   5.528
   57POPC  H16Z 7638   4.072   4.401   5.687
   58POPC     N 7639   7.281   3.204   7.459
   58POPC   C12 7640   7.329   3.346   7.439
   58POPC   C13 7641   7.200   3.193   7.585
   58POPC   C14 7642   7.197   3.162   7.343
   58POPC   C15 7643   7.399   3.113   7.469
   58POPC  H12A 7644   7.411   3.344   7.368
   58POPC  H12B 7645   7.369   3.381   7.534
   58POPC  H13A 7646   7.261   3.216   7.671
   58POPC  H13B 7647   7.117   3.262   7.581
   58POPC  H13C 7648   7.161   3.092   7.595
   58POPC  H14A 7649   7.255   3.166   7.252
   58POPC  H14B 7650   7.161   3.061   7.359
   58POPC  H14C 7651   7.112   3.229   7.335
   58POPC  H15A 7652   7.463   3.143   7.550
   58POPC  H15B 7653   7.455   3.117   7.376
   58POPC  H15C 7654   7.366   3.011   7.485
   58POPC   C11 7655   7.227   3.450   7.387
   58POPC  H11A 7656   7.210   3.433   7.279
   58POPC  H11B 7657   7.272   3.551   7.400
   58POPC     P 7658   7.011   3.561   7.457
   58POPC   O13 7659   6.882   3.524   7.519
   58POPC   O14 7660   7.084   3.677   7.515
   58POPC   O12 7661   7.105   3.436   7.457
   58POPC   O11 7662   6.988   3.590   7.304
   58POPC    C1 7663   6.913   3.496   7.228
   58POPC    HA 7664   6.808   3.490   7.266
   58POPC    HB 7665   6.957   3.394   7.237
   58POPC    C2 7666   6.908   3.535   7.077
   58POPC    HS 7667   6.864   3.450   7.020
   58POPC   O21 7668   7.038   3.569   7.027
   58POPC   C21 7669   7.118   3.465   7.015
   58POPC   O22 7670   7.087   3.348   7.033
   58POPC   C22 7671   7.257   3.513   6.977
   58POPC   H2R 7672   7.331   3.467   7.047
   58POPC   H2S 7673   7.263   3.624   6.986
   58POPC    C3 7674   6.816   3.658   7.056
   58POPC    HX 7675   6.873   3.748   7.091
   58POPC    HY 7676   6.726   3.646   7.120
   58POPC   O31 7677   6.776   3.672   6.918
   58POPC   C31 7678   6.717   3.789   6.894
   58POPC   O32 7679   6.713   3.883   6.973
   58POPC   C32 7680   6.654   3.786   6.755
   58POPC   H2X 7681   6.617   3.684   6.734
   58POPC   H2Y 7682   6.731   3.813   6.680
   58POPC   C23 7683   7.292   3.471   6.833
   58POPC   H3R 7684   7.221   3.519   6.762
   58POPC   H3S 7685   7.282   3.361   6.823
   58POPC   C24 7686   7.435   3.511   6.796
   58POPC   H4R 7687   7.504   3.463   6.870
   58POPC   H4S 7688   7.446   3.621   6.806
   58POPC   C25 7689   7.479   3.468   6.655
   58POPC   H5R 7690   7.417   3.519   6.578
   58POPC   H5S 7691   7.462   3.358   6.646
   58POPC   C26 7692   7.627   3.497   6.630
   58POPC   H6R 7693   7.681   3.473   6.725
   58POPC   H6S 7694   7.643   3.605   6.609
   58POPC   C27 7695   7.691   3.411   6.521
   58POPC   H7R 7696   7.658   3.306   6.533
   58POPC   H7S 7697   7.802   3.413   6.536
   58POPC   C28 7698   7.663   3.459   6.377
   58POPC   H8R 7699   7.693   3.565   6.369
   58POPC   H8S 7700   7.554   3.452   6.358
   58POPC   C29 7701   7.745   3.374   6.283
   58POPC   H91 7702   7.851   3.368   6.309
   58POPC  C210 7703   7.702   3.305   6.176
   58POPC  H101 7704   7.776   3.246   6.119
   58POPC  C211 7705   7.562   3.299   6.120
   58POPC  H11R 7706   7.493   3.370   6.170
   58POPC  H11S 7707   7.520   3.197   6.132
   58POPC  C212 7708   7.566   3.333   5.970
   58POPC  H12R 7709   7.643   3.269   5.921
   58POPC  H12S 7710   7.597   3.439   5.958
   58POPC  C213 7711   7.431   3.312   5.901
   58POPC  H13R 7712   7.353   3.362   5.961
   58POPC  H13S 7713   7.409   3.203   5.898
   58POPC  C214 7714   7.425   3.367   5.758
   58POPC  H14R 7715   7.450   3.475   5.761
   58POPC  H14S 7716   7.321   3.357   5.720
   58POPC  C215 7717   7.520   3.295   5.660
   58POPC  H15R 7718   7.495   3.187   5.660
   58POPC  H15S 7719   7.624   3.306   5.696
   58POPC  C216 7720   7.513   3.348   5.516
   58POPC  H16R 7721   7.414   3.324   5.472
   58POPC  H16S 7722   7.590   3.294   5.456
   58POPC  C217 7723   7.538   3.499   5.504
   58POPC  H17R 7724   7.626   3.526   5.567
   58POPC  H17S 7725   7.450   3.553   5.545
   58POPC  C218 7726   7.563   3.547   5.362
   58POPC  H18R 7727   7.574   3.658   5.360
   58POPC  H18S 7728   7.479   3.519   5.295
   58POPC  H18T 7729   7.657   3.502   5.322
   58POPC   C33 7730   6.537   3.886   6.749
   58POPC   H3X 7731   6.571   3.988   6.774
   58POPC   H3Y 7732   6.461   3.855   6.825
   58POPC   C34 7733   6.467   3.889   6.612
   58POPC   H4X 7734   6.366   3.934   6.624
   58POPC   H4Y 7735   6.454   3.785   6.575
   58POPC   C35 7736   6.543   3.972   6.507
   58POPC   H5X 7737   6.648   3.935   6.500
   58POPC   H5Y 7738   6.546   4.077   6.541
   58POPC   C36 7739   6.479   3.965   6.369
   58POPC   H6X 7740   6.374   4.001   6.376
   58POPC   H6Y 7741   6.476   3.858   6.337
   58POPC   C37 7742   6.552   4.048   6.262
   58POPC   H7X 7743   6.660   4.022   6.263
   58POPC   H7Y 7744   6.542   4.155   6.289
   58POPC   C38 7745   6.496   4.025   6.121
   58POPC   H8X 7746   6.527   4.109   6.055
   58POPC   H8Y 7747   6.385   4.028   6.128
   58POPC   C39 7748   6.543   3.893   6.058
   58POPC   H9X 7749   6.536   3.812   6.133
   58POPC   H9Y 7750   6.650   3.904   6.030
   58POPC  C310 7751   6.463   3.848   5.935
   58POPC  H10X 7752   6.514   3.760   5.890
   58POPC  H10Y 7753   6.462   3.930   5.859
   58POPC  C311 7754   6.318   3.809   5.969
   58POPC  H11X 7755   6.267   3.897   6.013
   58POPC  H11Y 7756   6.320   3.729   6.046
   58POPC  C312 7757   6.235   3.763   5.848
   58POPC  H12X 7758   6.241   3.841   5.769
   58POPC  H12Y 7759   6.128   3.757   5.881
   58POPC  C313 7760   6.272   3.627   5.788
   58POPC  H13X 7761   6.372   3.633   5.740
   58POPC  H13Y 7762   6.197   3.603   5.709
   58POPC  C314 7763   6.272   3.513   5.891
   58POPC  H14X 7764   6.184   3.526   5.958
   58POPC  H14Y 7765   6.364   3.519   5.953
   58POPC  C315 7766   6.262   3.373   5.828
   58POPC  H15X 7767   6.345   3.359   5.756
   58POPC  H15Y 7768   6.166   3.366   5.772
   58POPC  C316 7769   6.267   3.261   5.932
   58POPC  H16X 7770   6.256   3.162   5.883
   58POPC  H16Y 7771   6.185   3.273   6.006
   58POPC  H16Z 7772   6.364   3.263   5.986
   59POPC     N 7773   5.567   2.085   7.682
   59POPC   C12 7774   5.664   1.972   7.654
   59POPC   C13 7775   5.565   2.116   7.829
   59POPC   C14 7776   5.608   2.207   7.606
   59POPC   C15 7777   5.430   2.045   7.639
   59POPC  H12A 7778   5.681   1.971   7.547
   59POPC  H12B 7779   5.616   1.879   7.680
   59POPC  H13A 7780   5.492   2.193   7.849
   59POPC  H13B 7781   5.539   2.028   7.885
   59POPC  H13C 7782   5.663   2.151   7.860
   59POPC  H14A 7783   5.544   2.290   7.631
   59POPC  H14B 7784   5.710   2.232   7.630
   59POPC  H14C 7785   5.601   2.188   7.499
   59POPC  H15A 7786   5.360   2.126   7.657
   59POPC  H15B 7787   5.397   1.958   7.695
   59POPC  H15C 7788   5.429   2.022   7.534
   59POPC   C11 7789   5.802   1.975   7.725
   59POPC  H11A 7790   5.872   1.909   7.670
   59POPC  H11B 7791   5.787   1.935   7.828
   59POPC     P 7792   5.994   2.122   7.797
   59POPC   O13 7793   5.999   2.255   7.862
   59POPC   O14 7794   6.024   2.005   7.882
   59POPC   O12 7795   5.852   2.108   7.732
   59POPC   O11 7796   6.086   2.123   7.668
   59POPC    C1 7797   6.089   2.251   7.601
   59POPC    HA 7798   6.166   2.316   7.648
   59POPC    HB 7799   5.991   2.303   7.607
   59POPC    C2 7800   6.120   2.238   7.450
   59POPC    HS 7801   6.073   2.324   7.395
   59POPC   O21 7802   6.072   2.112   7.401
   59POPC   C21 7803   5.941   2.111   7.384
   59POPC   O22 7804   5.867   2.208   7.391
   59POPC   C22 7805   5.897   1.968   7.352
   59POPC   H2R 7806   5.796   1.951   7.393
   59POPC   H2S 7807   5.967   1.896   7.399
   59POPC    C3 7808   6.272   2.247   7.423
   59POPC    HX 7809   6.320   2.164   7.479
   59POPC    HY 7810   6.311   2.344   7.462
   59POPC   O31 7811   6.298   2.239   7.281
   59POPC   C31 7812   6.420   2.198   7.251
   59POPC   O32 7813   6.509   2.172   7.331
   59POPC   C32 7814   6.431   2.184   7.099
   59POPC   H2X 7815   6.344   2.231   7.051
   59POPC   H2Y 7816   6.431   2.076   7.073
   59POPC   C23 7817   5.895   1.946   7.199
   59POPC   H3R 7818   5.820   2.014   7.152
   59POPC   H3S 7819   5.864   1.841   7.180
   59POPC   C24 7820   6.033   1.969   7.135
   59POPC   H4R 7821   6.110   1.921   7.199
   59POPC   H4S 7822   6.053   2.078   7.133
   59POPC   C25 7823   6.048   1.915   6.993
   59POPC   H5R 7824   5.963   1.950   6.930
   59POPC   H5S 7825   6.045   1.804   6.995
   59POPC   C26 7826   6.179   1.963   6.931
   59POPC   H6R 7827   6.264   1.933   6.997
   59POPC   H6S 7828   6.177   2.074   6.928
   59POPC   C27 7829   6.206   1.911   6.789
   59POPC   H7R 7830   6.116   1.932   6.728
   59POPC   H7S 7831   6.221   1.801   6.792
   59POPC   C28 7832   6.328   1.980   6.726
   59POPC   H8R 7833   6.418   1.949   6.782
   59POPC   H8S 7834   6.316   2.089   6.740
   59POPC   C29 7835   6.339   1.950   6.578
   59POPC   H91 7836   6.254   1.988   6.519
   59POPC  C210 7837   6.438   1.887   6.514
   59POPC  H101 7838   6.429   1.873   6.405
   59POPC  C211 7839   6.562   1.828   6.575
   59POPC  H11R 7840   6.579   1.863   6.679
   59POPC  H11S 7841   6.652   1.855   6.515
   59POPC  C212 7842   6.546   1.675   6.576
   59POPC  H12R 7843   6.534   1.638   6.472
   59POPC  H12S 7844   6.453   1.650   6.632
   59POPC  C213 7845   6.665   1.603   6.641
   59POPC  H13R 7846   6.681   1.643   6.744
   59POPC  H13S 7847   6.756   1.626   6.581
   59POPC  C214 7848   6.647   1.451   6.646
   59POPC  H14R 7849   6.743   1.405   6.679
   59POPC  H14S 7850   6.627   1.416   6.542
   59POPC  C215 7851   6.534   1.400   6.737
   59POPC  H15R 7852   6.523   1.290   6.720
   59POPC  H15S 7853   6.438   1.448   6.709
   59POPC  C216 7854   6.562   1.422   6.886
   59POPC  H16R 7855   6.573   1.531   6.907
   59POPC  H16S 7856   6.659   1.372   6.911
   59POPC  C217 7857   6.453   1.364   6.978
   59POPC  H17R 7858   6.492   1.365   7.082
   59POPC  H17S 7859   6.435   1.258   6.949
   59POPC  C218 7860   6.321   1.441   6.975
   59POPC  H18R 7861   6.250   1.396   7.047
   59POPC  H18S 7862   6.276   1.439   6.874
   59POPC  H18T 7863   6.338   1.547   7.005
   59POPC   C33 7864   6.561   2.249   7.048
   59POPC   H3X 7865   6.647   2.190   7.085
   59POPC   H3Y 7866   6.570   2.352   7.087
   59POPC   C34 7867   6.564   2.253   6.895
   59POPC   H4X 7868   6.526   2.351   6.859
   59POPC   H4Y 7869   6.495   2.174   6.858
   59POPC   C35 7870   6.702   2.225   6.835
   59POPC   H5X 7871   6.743   2.133   6.883
   59POPC   H5Y 7872   6.770   2.310   6.859
   59POPC   C36 7873   6.698   2.203   6.683
   59POPC   H6X 7874   6.671   2.298   6.633
   59POPC   H6Y 7875   6.620   2.128   6.660
   59POPC   C37 7876   6.832   2.152   6.629
   59POPC   H7X 7877   6.855   2.055   6.677
   59POPC   H7Y 7878   6.913   2.224   6.657
   59POPC   C38 7879   6.833   2.133   6.477
   59POPC   H8X 7880   6.813   2.231   6.428
   59POPC   H8Y 7881   6.751   2.064   6.450
   59POPC   C39 7882   6.967   2.078   6.426
   59POPC   H9X 7883   6.989   1.983   6.478
   59POPC   H9Y 7884   7.046   2.151   6.452
   59POPC  C310 7885   6.973   2.056   6.274
   59POPC  H10X 7886   7.075   2.019   6.248
   59POPC  H10Y 7887   6.959   2.154   6.224
   59POPC  C311 7888   6.870   1.957   6.217
   59POPC  H11X 7889   6.882   1.956   6.106
   59POPC  H11Y 7890   6.768   1.992   6.239
   59POPC  C312 7891   6.886   1.813   6.269
   59POPC  H12X 7892   6.882   1.813   6.381
   59POPC  H12Y 7893   6.986   1.776   6.239
   59POPC  C313 7894   6.779   1.715   6.218
   59POPC  H13X 7895   6.680   1.751   6.253
   59POPC  H13Y 7896   6.798   1.616   6.265
   59POPC  C314 7897   6.778   1.698   6.066
   59POPC  H14X 7898   6.880   1.666   6.033
   59POPC  H14Y 7899   6.756   1.796   6.017
   59POPC  C315 7900   6.676   1.595   6.016
   59POPC  H15X 7901   6.695   1.498   6.067
   59POPC  H15Y 7902   6.691   1.580   5.907
   59POPC  C316 7903   6.530   1.635   6.039
   59POPC  H16X 7904   6.508   1.645   6.147
   59POPC  H16Y 7905   6.462   1.558   5.996
   59POPC  H16Z 7906   6.508   1.733   5.990
   60POPC     N 7907   7.132   1.462   7.288
   60POPC   C12 7908   7.131   1.399   7.150
   60POPC   C13 7909   7.112   1.358   7.393
   60POPC   C14 7910   7.264   1.528   7.311
   60POPC   C15 7911   7.025   1.566   7.298
   60POPC  H12A 7912   7.211   1.326   7.146
   60POPC  H12B 7913   7.155   1.477   7.078
   60POPC  H13A 7914   7.015   1.310   7.378
   60POPC  H13B 7915   7.189   1.283   7.387
   60POPC  H13C 7916   7.113   1.403   7.491
   60POPC  H14A 7917   7.267   1.576   7.408
   60POPC  H14B 7918   7.345   1.455   7.308
   60POPC  H14C 7919   7.284   1.602   7.235
   60POPC  H15A 7920   7.024   1.607   7.398
   60POPC  H15B 7921   6.929   1.521   7.278
   60POPC  H15C 7922   7.044   1.645   7.228
   60POPC   C11 7923   7.001   1.329   7.101
   60POPC  H11A 7924   7.017   1.297   6.995
   60POPC  H11B 7925   6.919   1.403   7.099
   60POPC     P 7926   7.002   1.076   7.138
   60POPC   O13 7927   7.149   1.065   7.133
   60POPC   O14 7928   6.935   0.976   7.225
   60POPC   O12 7929   6.963   1.221   7.186
   60POPC   O11 7930   6.940   1.069   6.993
   60POPC    C1 7931   6.798   1.047   6.981
   60POPC    HA 7932   6.759   1.104   6.894
   60POPC    HB 7933   6.743   1.082   7.072
   60POPC    C2 7934   6.766   0.897   6.958
   60POPC    HS 7935   6.809   0.841   7.044
   60POPC   O21 7936   6.830   0.857   6.836
   60POPC   C21 7937   6.857   0.729   6.831
   60POPC   O22 7938   6.829   0.646   6.916
   60POPC   C22 7939   6.933   0.699   6.702
   60POPC   H2R 7940   6.991   0.605   6.714
   60POPC   H2S 7941   7.004   0.782   6.682
   60POPC    C3 7942   6.613   0.869   6.954
   60POPC    HX 7943   6.569   0.909   7.048
   60POPC    HY 7944   6.595   0.759   6.956
   60POPC   O31 7945   6.549   0.935   6.842
   60POPC   C31 7946   6.507   0.856   6.744
   60POPC   O32 7947   6.512   0.734   6.743
   60POPC   C32 7948   6.455   0.943   6.629
   60POPC   H2X 7949   6.544   0.989   6.580
   60POPC   H2Y 7950   6.391   1.024   6.669
   60POPC   C23 7951   6.833   0.686   6.587
   60POPC   H3R 7952   6.764   0.773   6.589
   60POPC   H3S 7953   6.772   0.594   6.599
   60POPC   C24 7954   6.902   0.684   6.450
   60POPC   H4R 7955   6.949   0.585   6.434
   60POPC   H4S 7956   6.984   0.760   6.450
   60POPC   C25 7957   6.809   0.717   6.332
   60POPC   H5R 7958   6.867   0.708   6.238
   60POPC   H5S 7959   6.775   0.823   6.342
   60POPC   C26 7960   6.685   0.627   6.322
   60POPC   H6R 7961   6.620   0.641   6.412
   60POPC   H6S 7962   6.718   0.521   6.320
   60POPC   C27 7963   6.603   0.657   6.196
   60POPC   H7R 7964   6.671   0.650   6.108
   60POPC   H7S 7965   6.565   0.761   6.202
   60POPC   C28 7966   6.486   0.560   6.175
   60POPC   H8R 7967   6.418   0.568   6.263
   60POPC   H8S 7968   6.526   0.456   6.173
   60POPC   C29 7969   6.416   0.591   6.046
   60POPC   H91 7970   6.483   0.618   5.963
   60POPC  C210 7971   6.283   0.592   6.023
   60POPC  H101 7972   6.247   0.620   5.923
   60POPC  C211 7973   6.174   0.558   6.121
   60POPC  H11R 7974   6.108   0.646   6.138
   60POPC  H11S 7975   6.216   0.529   6.220
   60POPC  C212 7976   6.088   0.440   6.072
   60POPC  H12R 7977   6.028   0.402   6.157
   60POPC  H12S 7978   6.154   0.358   6.038
   60POPC  C213 7979   5.990   0.479   5.960
   60POPC  H13R 7980   6.047   0.525   5.876
   60POPC  H13S 7981   5.921   0.557   6.000
   60POPC  C214 7982   5.906   0.363   5.905
   60POPC  H14R 7983   5.831   0.406   5.835
   60POPC  H14S 7984   5.852   0.314   5.988
   60POPC  C215 7985   5.986   0.256   5.828
   60POPC  H15R 7986   6.043   0.194   5.901
   60POPC  H15S 7987   6.059   0.307   5.761
   60POPC  C216 7988   5.895   0.166   5.744
   60POPC  H16R 7989   5.846   0.227   5.665
   60POPC  H16S 7990   5.816   0.125   5.810
   60POPC  C217 7991   5.968   0.047   5.679
   60POPC  H17R 7992   5.890  -0.020   5.634
   60POPC  H17S 7993   6.020  -0.010   5.758
   60POPC  C218 7994   6.068   0.084   5.569
   60POPC  H18R 7995   6.150   0.146   5.610
   60POPC  H18S 7996   6.017   0.140   5.487
   60POPC  H18T 7997   6.112  -0.009   5.525
   60POPC   C33 7998   6.378   0.860   6.525
   60POPC   H3X 7999   6.428   0.763   6.506
   60POPC   H3Y 8000   6.379   0.917   6.429
   60POPC   C34 8001   6.230   0.838   6.562
   60POPC   H4X 8002   6.182   0.937   6.579
   60POPC   H4Y 8003   6.225   0.781   6.658
   60POPC   C35 8004   6.152   0.761   6.455
   60POPC   H5X 8005   6.205   0.665   6.438
   60POPC   H5Y 8006   6.155   0.818   6.359
   60POPC   C36 8007   6.006   0.736   6.494
   60POPC   H6X 8008   5.946   0.827   6.472
   60POPC   H6Y 8009   6.001   0.719   6.604
   60POPC   C37 8010   5.942   0.615   6.424
   60POPC   H7X 8011   5.943   0.632   6.314
   60POPC   H7Y 8012   5.835   0.609   6.456
   60POPC   C38 8013   6.007   0.479   6.454
   60POPC   H8X 8014   6.108   0.474   6.407
   60POPC   H8Y 8015   5.945   0.399   6.407
   60POPC   C39 8016   6.021   0.449   6.604
   60POPC   H9X 8017   5.921   0.460   6.652
   60POPC   H9Y 8018   6.091   0.521   6.651
   60POPC  C310 8019   6.072   0.307   6.630
   60POPC  H10X 8020   6.175   0.297   6.588
   60POPC  H10Y 8021   6.006   0.235   6.577
   60POPC  C311 8022   6.073   0.271   6.779
   60POPC  H11X 8023   5.973   0.296   6.822
   60POPC  H11Y 8024   6.149   0.334   6.832
   60POPC  C312 8025   6.101   0.123   6.807
   60POPC  H12X 8026   6.021   0.062   6.760
   60POPC  H12Y 8027   6.097   0.106   6.917
   60POPC  C313 8028   6.237   0.074   6.755
   60POPC  H13X 8029   6.317   0.136   6.800
   60POPC  H13Y 8030   6.241   0.086   6.645
   60POPC  C314 8031   6.261  -0.074   6.790
   60POPC  H14X 8032   6.179  -0.135   6.746
   60POPC  H14Y 8033   6.257  -0.085   6.900
   60POPC  C315 8034   6.396  -0.128   6.740
   60POPC  H15X 8035   6.412  -0.228   6.788
   60POPC  H15Y 8036   6.477  -0.061   6.775
   60POPC  C316 8037   6.406  -0.146   6.589
   60POPC  H16X 8038   6.503  -0.192   6.561
   60POPC  H16Y 8039   6.397  -0.048   6.537
   60POPC  H16Z 8040   6.324  -0.213   6.553
   61POPC     N 8041   0.670   4.837   7.204
   61POPC   C12 8042   0.652   4.764   7.073
   61POPC   C13 8043   0.702   4.980   7.181
   61POPC   C14 8044   0.546   4.826   7.287
   61POPC   C15 8045   0.784   4.775   7.278
   61POPC  H12A 8046   0.618   4.663   7.095
   61POPC  H12B 8047   0.750   4.755   7.027
   61POPC  H13A 8048   0.796   4.989   7.128
   61POPC  H13B 8049   0.624   5.027   7.122
   61POPC  H13C 8050   0.711   5.033   7.275
   61POPC  H14A 8051   0.527   4.722   7.310
   61POPC  H14B 8052   0.558   4.882   7.379
   61POPC  H14C 8053   0.462   4.866   7.232
   61POPC  H15A 8054   0.874   4.784   7.220
   61POPC  H15B 8055   0.764   4.670   7.297
   61POPC  H15C 8056   0.798   4.826   7.373
   61POPC   C11 8057   0.558   4.825   6.967
   61POPC  H11A 8058   0.557   4.758   6.878
   61POPC  H11B 8059   0.601   4.921   6.932
   61POPC     P 8060   0.320   4.742   6.981
   61POPC   O13 8061   0.380   4.607   6.999
   61POPC   O14 8062   0.197   4.769   7.058
   61POPC   O12 8063   0.428   4.850   7.018
   61POPC   O11 8064   0.293   4.763   6.828
   61POPC    C1 8065   0.261   4.894   6.780
   61POPC    HA 8066   0.343   4.930   6.715
   61POPC    HB 8067   0.249   4.968   6.863
   61POPC    C2 8068   0.128   4.897   6.699
   61POPC    HS 8069   0.046   4.872   6.770
   61POPC   O21 8070   0.136   4.796   6.596
   61POPC   C21 8071   0.017   4.764   6.549
   61POPC   O22 8072  -0.089   4.816   6.582
   61POPC   C22 8073   0.028   4.642   6.458
   61POPC   H2R 8074  -0.073   4.599   6.444
   61POPC   H2S 8075   0.091   4.566   6.509
   61POPC    C3 8076   0.103   5.040   6.642
   61POPC    HX 8077   0.091   5.106   6.731
   61POPC    HY 8078   0.006   5.045   6.588
   61POPC   O31 8079   0.214   5.088   6.564
   61POPC   C31 8080   0.199   5.077   6.433
   61POPC   O32 8081   0.105   5.025   6.376
   61POPC   C32 8082   0.320   5.137   6.363
   61POPC   H2X 8083   0.308   5.123   6.253
   61POPC   H2Y 8084   0.412   5.084   6.396
   61POPC   C23 8085   0.089   4.677   6.322
   61POPC   H3R 8086   0.190   4.722   6.335
   61POPC   H3S 8087   0.025   4.752   6.271
   61POPC   C24 8088   0.100   4.553   6.232
   61POPC   H4R 8089  -0.001   4.506   6.226
   61POPC   H4S 8090   0.169   4.480   6.280
   61POPC   C25 8091   0.149   4.581   6.089
   61POPC   H5R 8092   0.252   4.622   6.092
   61POPC   H5S 8093   0.082   4.656   6.043
   61POPC   C26 8094   0.146   4.454   6.002
   61POPC   H6R 8095   0.043   4.412   6.006
   61POPC   H6S 8096   0.216   4.378   6.044
   61POPC   C27 8097   0.182   4.481   5.855
   61POPC   H7R 8098   0.291   4.502   5.847
   61POPC   H7S 8099   0.127   4.571   5.822
   61POPC   C28 8100   0.144   4.364   5.763
   61POPC   H8R 8101   0.036   4.343   5.777
   61POPC   H8S 8102   0.199   4.273   5.796
   61POPC   C29 8103   0.177   4.395   5.619
   61POPC   H91 8104   0.284   4.388   5.594
   61POPC  C210 8105   0.090   4.431   5.523
   61POPC  H101 8106   0.129   4.451   5.422
   61POPC  C211 8107  -0.059   4.446   5.539
   61POPC  H11R 8108  -0.096   4.382   5.621
   61POPC  H11S 8109  -0.111   4.412   5.447
   61POPC  C212 8110  -0.102   4.591   5.569
   61POPC  H12R 8111  -0.032   4.637   5.642
   61POPC  H12S 8112  -0.202   4.586   5.618
   61POPC  C213 8113  -0.118   4.681   5.445
   61POPC  H13R 8114  -0.181   4.768   5.472
   61POPC  H13S 8115  -0.172   4.623   5.368
   61POPC  C214 8116   0.013   4.735   5.387
   61POPC  H14R 8117   0.089   4.655   5.381
   61POPC  H14S 8118   0.051   4.814   5.455
   61POPC  C215 8119  -0.004   4.794   5.246
   61POPC  H15R 8120   0.081   4.863   5.225
   61POPC  H15S 8121  -0.098   4.853   5.243
   61POPC  C216 8122  -0.008   4.686   5.137
   61POPC  H16R 8123  -0.083   4.609   5.164
   61POPC  H16S 8124   0.092   4.636   5.135
   61POPC  C217 8125  -0.040   4.738   4.997
   61POPC  H17R 8126  -0.146   4.774   4.995
   61POPC  H17S 8127  -0.032   4.653   4.926
   61POPC  C218 8128   0.050   4.851   4.949
   61POPC  H18R 8129   0.157   4.823   4.960
   61POPC  H18S 8130   0.032   4.944   5.008
   61POPC  H18T 8131   0.031   4.874   4.842
   61POPC   C33 8132   0.332   5.287   6.397
   61POPC   H3X 8133   0.348   5.298   6.506
   61POPC   H3Y 8134   0.236   5.338   6.371
   61POPC   C34 8135   0.447   5.359   6.324
   61POPC   H4X 8136   0.543   5.308   6.347
   61POPC   H4Y 8137   0.453   5.463   6.362
   61POPC   C35 8138   0.429   5.365   6.171
   61POPC   H5X 8139   0.329   5.410   6.149
   61POPC   H5Y 8140   0.429   5.262   6.130
   61POPC   C36 8141   0.537   5.447   6.099
   61POPC   H6X 8142   0.635   5.400   6.119
   61POPC   H6Y 8143   0.538   5.550   6.141
   61POPC   C37 8144   0.511   5.454   5.948
   61POPC   H7X 8145   0.409   5.496   5.931
   61POPC   H7Y 8146   0.510   5.350   5.908
   61POPC   C38 8147   0.612   5.537   5.867
   61POPC   H8X 8148   0.602   5.644   5.895
   61POPC   H8Y 8149   0.584   5.528   5.760
   61POPC   C39 8150   0.759   5.496   5.885
   61POPC   H9X 8151   0.769   5.386   5.869
   61POPC   H9Y 8152   0.790   5.519   5.989
   61POPC  C310 8153   0.854   5.569   5.789
   61POPC  H10X 8154   0.958   5.556   5.826
   61POPC  H10Y 8155   0.830   5.678   5.791
   61POPC  C311 8156   0.848   5.517   5.645
   61POPC  H11X 8157   0.743   5.521   5.608
   61POPC  H11Y 8158   0.878   5.410   5.646
   61POPC  C312 8159   0.937   5.592   5.545
   61POPC  H12X 8160   0.941   5.531   5.452
   61POPC  H12Y 8161   1.041   5.600   5.584
   61POPC  C313 8162   0.884   5.730   5.507
   61POPC  H13X 8163   0.923   5.808   5.576
   61POPC  H13Y 8164   0.773   5.728   5.518
   61POPC  C314 8165   0.913   5.769   5.361
   61POPC  H14X 8166   0.855   5.861   5.336
   61POPC  H14Y 8167   0.877   5.688   5.294
   61POPC  C315 8168   1.061   5.798   5.330
   61POPC  H15X 8169   1.122   5.708   5.355
   61POPC  H15Y 8170   1.094   5.881   5.395
   61POPC  C316 8171   1.087   5.836   5.184
   61POPC  H16X 8172   1.068   5.749   5.118
   61POPC  H16Y 8173   1.192   5.869   5.171
   61POPC  H16Z 8174   1.020   5.919   5.153
   62POPC     N 8175   2.051   3.691   7.063
   62POPC   C12 8176   2.127   3.667   6.935
   62POPC   C13 8177   2.034   3.837   7.090
   62POPC   C14 8178   1.917   3.626   7.056
   62POPC   C15 8179   2.124   3.628   7.177
   62POPC  H12A 8180   2.135   3.559   6.922
   62POPC  H12B 8181   2.228   3.704   6.949
   62POPC  H13A 8182   2.131   3.884   7.098
   62POPC  H13B 8183   1.981   3.883   7.009
   62POPC  H13C 8184   1.980   3.853   7.183
   62POPC  H14A 8185   1.929   3.519   7.040
   62POPC  H14B 8186   1.864   3.640   7.149
   62POPC  H14C 8187   1.858   3.666   6.974
   62POPC  H15A 8188   2.217   3.681   7.194
   62POPC  H15B 8189   2.146   3.524   7.153
   62POPC  H15C 8190   2.063   3.632   7.266
   62POPC   C11 8191   2.072   3.728   6.805
   62POPC  H11A 8192   1.966   3.699   6.793
   62POPC  H11B 8193   2.126   3.685   6.717
   62POPC     P 8194   2.217   3.933   6.759
   62POPC   O13 8195   2.245   4.055   6.840
   62POPC   O14 8196   2.324   3.831   6.758
   62POPC   O12 8197   2.081   3.870   6.807
   62POPC   O11 8198   2.188   3.975   6.610
   62POPC    C1 8199   2.064   4.038   6.577
   62POPC    HA 8200   2.084   4.116   6.500
   62POPC    HB 8201   2.018   4.089   6.665
   62POPC    C2 8202   1.961   3.939   6.516
   62POPC    HS 8203   1.936   3.865   6.594
   62POPC   O21 8204   2.024   3.875   6.404
   62POPC   C21 8205   1.965   3.762   6.369
   62POPC   O22 8206   1.866   3.716   6.422
   62POPC   C22 8207   2.041   3.699   6.252
   62POPC   H2R 8208   2.118   3.630   6.294
   62POPC   H2S 8209   2.093   3.778   6.194
   62POPC    C3 8210   1.830   4.014   6.475
   62POPC    HX 8211   1.788   4.058   6.568
   62POPC    HY 8212   1.756   3.940   6.438
   62POPC   O31 8213   1.855   4.111   6.372
   62POPC   C31 8214   1.823   4.237   6.399
   62POPC   O32 8215   1.774   4.279   6.503
   62POPC   C32 8216   1.854   4.320   6.274
   62POPC   H2X 8217   1.824   4.261   6.186
   62POPC   H2Y 8218   1.963   4.340   6.269
   62POPC   C23 8219   1.946   3.620   6.161
   62POPC   H3R 8220   1.862   3.686   6.131
   62POPC   H3S 8221   1.905   3.533   6.216
   62POPC   C24 8222   2.014   3.568   6.032
   62POPC   H4R 8223   2.044   3.656   5.970
   62POPC   H4S 8224   1.939   3.510   5.973
   62POPC   C25 8225   2.137   3.480   6.056
   62POPC   H5R 8226   2.106   3.391   6.116
   62POPC   H5S 8227   2.213   3.536   6.115
   62POPC   C26 8228   2.205   3.432   5.927
   62POPC   H6R 8229   2.239   3.519   5.868
   62POPC   H6S 8230   2.131   3.376   5.866
   62POPC   C27 8231   2.325   3.340   5.956
   62POPC   H7R 8232   2.289   3.256   6.020
   62POPC   H7S 8233   2.402   3.396   6.014
   62POPC   C28 8234   2.390   3.280   5.830
   62POPC   H8R 8235   2.311   3.234   5.768
   62POPC   H8S 8236   2.456   3.196   5.864
   62POPC   C29 8237   2.475   3.378   5.753
   62POPC   H91 8238   2.568   3.407   5.803
   62POPC  C210 8239   2.451   3.425   5.629
   62POPC  H101 8240   2.522   3.495   5.584
   62POPC  C211 8241   2.328   3.398   5.546
   62POPC  H11R 8242   2.298   3.491   5.494
   62POPC  H11S 8243   2.242   3.367   5.610
   62POPC  C212 8244   2.350   3.290   5.439
   62POPC  H12R 8245   2.385   3.196   5.487
   62POPC  H12S 8246   2.428   3.324   5.367
   62POPC  C213 8247   2.220   3.260   5.362
   62POPC  H13R 8248   2.177   3.356   5.324
   62POPC  H13S 8249   2.147   3.215   5.433
   62POPC  C214 8250   2.240   3.165   5.244
   62POPC  H14R 8251   2.303   3.079   5.275
   62POPC  H14S 8252   2.294   3.220   5.163
   62POPC  C215 8253   2.107   3.111   5.189
   62POPC  H15R 8254   2.034   3.194   5.181
   62POPC  H15S 8255   2.067   3.037   5.262
   62POPC  C216 8256   2.121   3.045   5.051
   62POPC  H16R 8257   2.204   2.971   5.054
   62POPC  H16S 8258   2.148   3.123   4.977
   62POPC  C217 8259   1.993   2.974   5.006
   62POPC  H17R 8260   1.908   3.046   5.011
   62POPC  H17S 8261   1.971   2.891   5.078
   62POPC  C218 8262   1.999   2.915   4.865
   62POPC  H18R 8263   2.015   2.996   4.791
   62POPC  H18S 8264   1.904   2.862   4.841
   62POPC  H18T 8265   2.083   2.842   4.857
   62POPC   C33 8266   1.776   4.453   6.278
   62POPC   H3X 8267   1.815   4.514   6.362
   62POPC   H3Y 8268   1.668   4.432   6.296
   62POPC   C34 8269   1.788   4.534   6.148
   62POPC   H4X 8270   1.896   4.548   6.126
   62POPC   H4Y 8271   1.744   4.635   6.165
   62POPC   C35 8272   1.718   4.470   6.027
   62POPC   H5X 8273   1.609   4.465   6.049
   62POPC   H5Y 8274   1.755   4.366   6.014
   62POPC   C36 8275   1.739   4.545   5.895
   62POPC   H6X 8276   1.709   4.651   5.909
   62POPC   H6Y 8277   1.671   4.500   5.818
   62POPC   C37 8278   1.883   4.540   5.842
   62POPC   H7X 8279   1.915   4.434   5.832
   62POPC   H7Y 8280   1.950   4.588   5.917
   62POPC   C38 8281   1.905   4.611   5.707
   62POPC   H8X 8282   2.015   4.617   5.690
   62POPC   H8Y 8283   1.865   4.714   5.713
   62POPC   C39 8284   1.843   4.539   5.587
   62POPC   H9X 8285   1.732   4.550   5.589
   62POPC   H9Y 8286   1.867   4.430   5.593
   62POPC  C310 8287   1.897   4.593   5.453
   62POPC  H10X 8288   2.006   4.572   5.449
   62POPC  H10Y 8289   1.883   4.703   5.451
   62POPC  C311 8290   1.828   4.533   5.329
   62POPC  H11X 8291   1.722   4.566   5.331
   62POPC  H11Y 8292   1.830   4.422   5.334
   62POPC  C312 8293   1.893   4.580   5.198
   62POPC  H12X 8294   1.924   4.686   5.209
   62POPC  H12Y 8295   1.818   4.574   5.116
   62POPC  C313 8296   2.014   4.495   5.157
   62POPC  H13X 8297   1.979   4.394   5.128
   62POPC  H13Y 8298   2.082   4.484   5.244
   62POPC  C314 8299   2.095   4.555   5.040
   62POPC  H14X 8300   2.130   4.656   5.070
   62POPC  H14Y 8301   2.028   4.567   4.952
   62POPC  C315 8302   2.216   4.469   5.001
   62POPC  H15X 8303   2.179   4.371   4.964
   62POPC  H15Y 8304   2.276   4.450   5.093
   62POPC  C316 8305   2.307   4.532   4.895
   62POPC  H16X 8306   2.342   4.632   4.929
   62POPC  H16Y 8307   2.252   4.545   4.800
   62POPC  H16Z 8308   2.395   4.467   4.877
   63POPC     N 8309   1.901   5.386   7.406
   63POPC   C12 8310   1.755   5.356   7.434
   63POPC   C13 8311   1.928   5.532   7.418
   63POPC   C14 8312   1.986   5.313   7.506
   63POPC   C15 8313   1.939   5.338   7.270
   63POPC  H12A 8314   1.728   5.406   7.526
   63POPC  H12B 8315   1.746   5.249   7.451
   63POPC  H13A 8316   2.032   5.553   7.397
   63POPC  H13B 8317   1.865   5.585   7.347
   63POPC  H13C 8318   1.904   5.567   7.517
   63POPC  H14A 8319   1.958   5.341   7.606
   63POPC  H14B 8320   1.972   5.206   7.493
   63POPC  H14C 8321   2.090   5.337   7.489
   63POPC  H15A 8322   2.043   5.359   7.250
   63POPC  H15B 8323   1.878   5.387   7.195
   63POPC  H15C 8324   1.923   5.231   7.263
   63POPC   C11 8325   1.651   5.394   7.326
   63POPC  H11A 8326   1.549   5.384   7.370
   63POPC  H11B 8327   1.661   5.321   7.242
   63POPC     P 8328   1.571   5.576   7.169
   63POPC   O13 8329   1.441   5.607   7.235
   63POPC   O14 8330   1.637   5.688   7.097
   63POPC   O12 8331   1.672   5.525   7.277
   63POPC   O11 8332   1.552   5.456   7.068
   63POPC    C1 8333   1.436   5.374   7.075
   63POPC    HA 8334   1.344   5.436   7.076
   63POPC    HB 8335   1.436   5.313   7.168
   63POPC    C2 8336   1.429   5.276   6.953
   63POPC    HS 8337   1.507   5.200   6.973
   63POPC   O21 8338   1.467   5.339   6.830
   63POPC   C21 8339   1.384   5.431   6.786
   63POPC   O22 8340   1.287   5.475   6.846
   63POPC   C22 8341   1.432   5.479   6.650
   63POPC   H2R 8342   1.351   5.468   6.575
   63POPC   H2S 8343   1.518   5.417   6.618
   63POPC    C3 8344   1.296   5.195   6.938
   63POPC    HX 8345   1.209   5.264   6.940
   63POPC    HY 8346   1.287   5.127   7.025
   63POPC   O31 8347   1.297   5.119   6.815
   63POPC   C31 8348   1.185   5.050   6.797
   63POPC   O32 8349   1.089   5.052   6.872
   63POPC   C32 8350   1.199   4.960   6.674
   63POPC   H2X 8351   1.109   4.895   6.668
   63POPC   H2Y 8352   1.288   4.895   6.687
   63POPC   C23 8353   1.475   5.626   6.662
   63POPC   H3R 8354   1.493   5.649   6.769
   63POPC   H3S 8355   1.394   5.693   6.627
   63POPC   C24 8356   1.607   5.656   6.589
   63POPC   H4R 8357   1.683   5.584   6.627
   63POPC   H4S 8358   1.641   5.758   6.617
   63POPC   C25 8359   1.601   5.645   6.436
   63POPC   H5R 8360   1.554   5.549   6.407
   63POPC   H5S 8361   1.705   5.644   6.399
   63POPC   C26 8362   1.527   5.762   6.369
   63POPC   H6R 8363   1.574   5.858   6.400
   63POPC   H6S 8364   1.422   5.763   6.406
   63POPC   C27 8365   1.525   5.754   6.216
   63POPC   H7R 8366   1.453   5.830   6.177
   63POPC   H7S 8367   1.486   5.653   6.187
   63POPC   C28 8368   1.661   5.776   6.146
   63POPC   H8R 8369   1.647   5.751   6.039
   63POPC   H8S 8370   1.734   5.703   6.186
   63POPC   C29 8371   1.711   5.917   6.165
   63POPC   H91 8372   1.743   5.940   6.267
   63POPC  C210 8373   1.719   6.013   6.071
   63POPC  H101 8374   1.758   6.111   6.100
   63POPC  C211 8375   1.681   6.004   5.925
   63POPC  H11R 8376   1.657   5.900   5.894
   63POPC  H11S 8377   1.767   6.038   5.863
   63POPC  C212 8378   1.561   6.094   5.896
   63POPC  H12R 8379   1.578   6.194   5.940
   63POPC  H12S 8380   1.470   6.050   5.943
   63POPC  C213 8381   1.535   6.111   5.745
   63POPC  H13R 8382   1.516   6.011   5.701
   63POPC  H13S 8383   1.628   6.152   5.699
   63POPC  C214 8384   1.419   6.205   5.712
   63POPC  H14R 8385   1.426   6.294   5.778
   63POPC  H14S 8386   1.322   6.155   5.734
   63POPC  C215 8387   1.420   6.254   5.567
   63POPC  H15R 8388   1.516   6.309   5.551
   63POPC  H15S 8389   1.337   6.325   5.550
   63POPC  C216 8390   1.412   6.142   5.462
   63POPC  H16R 8391   1.309   6.100   5.460
   63POPC  H16S 8392   1.482   6.059   5.489
   63POPC  C217 8393   1.452   6.191   5.322
   63POPC  H17R 8394   1.555   6.233   5.329
   63POPC  H17S 8395   1.383   6.273   5.291
   63POPC  C218 8396   1.452   6.082   5.214
   63POPC  H18R 8397   1.485   6.125   5.117
   63POPC  H18S 8398   1.351   6.039   5.202
   63POPC  H18T 8399   1.523   6.001   5.242
   63POPC   C33 8400   1.213   5.042   6.545
   63POPC   H3X 8401   1.304   5.104   6.550
   63POPC   H3Y 8402   1.125   5.110   6.534
   63POPC   C34 8403   1.220   4.951   6.421
   63POPC   H4X 8404   1.129   4.887   6.418
   63POPC   H4Y 8405   1.309   4.885   6.432
   63POPC   C35 8406   1.231   5.029   6.289
   63POPC   H5X 8407   1.323   5.091   6.291
   63POPC   H5Y 8408   1.143   5.097   6.281
   63POPC   C36 8409   1.235   4.940   6.163
   63POPC   H6X 8410   1.245   5.007   6.075
   63POPC   H6Y 8411   1.138   4.886   6.153
   63POPC   C37 8412   1.349   4.837   6.164
   63POPC   H7X 8413   1.325   4.758   6.239
   63POPC   H7Y 8414   1.443   4.887   6.194
   63POPC   C38 8415   1.373   4.768   6.028
   63POPC   H8X 8416   1.277   4.727   5.990
   63POPC   H8Y 8417   1.443   4.683   6.044
   63POPC   C39 8418   1.435   4.861   5.922
   63POPC   H9X 8419   1.527   4.907   5.964
   63POPC   H9Y 8420   1.363   4.943   5.899
   63POPC  C310 8421   1.471   4.788   5.792
   63POPC  H10X 8422   1.436   4.683   5.798
   63POPC  H10Y 8423   1.582   4.786   5.782
   63POPC  C311 8424   1.412   4.854   5.667
   63POPC  H11X 8425   1.445   4.961   5.665
   63POPC  H11Y 8426   1.301   4.853   5.673
   63POPC  C312 8427   1.457   4.785   5.538
   63POPC  H12X 8428   1.415   4.683   5.535
   63POPC  H12Y 8429   1.568   4.776   5.541
   63POPC  C313 8430   1.418   4.863   5.411
   63POPC  H13X 8431   1.454   4.968   5.423
   63POPC  H13Y 8432   1.308   4.865   5.402
   63POPC  C314 8433   1.480   4.805   5.283
   63POPC  H14X 8434   1.590   4.798   5.296
   63POPC  H14Y 8435   1.460   4.875   5.199
   63POPC  C315 8436   1.425   4.666   5.245
   63POPC  H15X 8437   1.315   4.675   5.228
   63POPC  H15Y 8438   1.441   4.596   5.329
   63POPC  C316 8439   1.490   4.606   5.119
   63POPC  H16X 8440   1.480   4.676   5.033
   63POPC  H16Y 8441   1.441   4.510   5.093
   63POPC  H16Z 8442   1.598   4.588   5.137
   64POPC     N 8443   1.674   4.446   7.345
   64POPC   C12 8444   1.689   4.596   7.360
   64POPC   C13 8445   1.540   4.406   7.398
   64POPC   C14 8446   1.682   4.406   7.201
   64POPC   C15 8447   1.780   4.374   7.423
   64POPC  H12A 8448   1.666   4.621   7.463
   64POPC  H12B 8449   1.613   4.643   7.299
   64POPC  H13A 8450   1.463   4.456   7.342
   64POPC  H13B 8451   1.526   4.299   7.389
   64POPC  H13C 8452   1.531   4.435   7.502
   64POPC  H14A 8453   1.677   4.298   7.192
   64POPC  H14B 8454   1.598   4.450   7.148
   64POPC  H14C 8455   1.774   4.442   7.159
   64POPC  H15A 8456   1.877   4.400   7.385
   64POPC  H15B 8457   1.766   4.267   7.415
   64POPC  H15C 8458   1.773   4.403   7.527
   64POPC   C11 8459   1.826   4.662   7.326
   64POPC  H11A 8460   1.904   4.622   7.394
   64POPC  H11B 8461   1.813   4.770   7.347
   64POPC     P 8462   1.996   4.713   7.149
   64POPC   O13 8463   2.001   4.850   7.206
   64POPC   O14 8464   2.111   4.626   7.179
   64POPC   O12 8465   1.862   4.640   7.190
   64POPC   O11 8466   1.982   4.729   6.993
   64POPC    C1 8467   1.964   4.615   6.908
   64POPC    HA 8468   1.913   4.650   6.816
   64POPC    HB 8469   1.898   4.538   6.955
   64POPC    C2 8470   2.097   4.548   6.864
   64POPC    HS 8471   2.131   4.483   6.947
   64POPC   O21 8472   2.194   4.652   6.839
   64POPC   C21 8473   2.319   4.614   6.853
   64POPC   O22 8474   2.357   4.503   6.889
   64POPC   C22 8475   2.411   4.729   6.815
   64POPC   H2R 8476   2.466   4.763   6.905
   64POPC   H2S 8477   2.351   4.814   6.776
   64POPC    C3 8478   2.075   4.462   6.735
   64POPC    HX 8479   2.043   4.532   6.655
   64POPC    HY 8480   1.992   4.391   6.755
   64POPC   O31 8481   2.193   4.388   6.699
   64POPC   C31 8482   2.211   4.368   6.569
   64POPC   O32 8483   2.134   4.400   6.481
   64POPC   C32 8484   2.345   4.297   6.551
   64POPC   H2X 8485   2.338   4.193   6.590
   64POPC   H2Y 8486   2.421   4.352   6.611
   64POPC   C23 8487   2.510   4.681   6.708
   64POPC   H3R 8488   2.453   4.641   6.621
   64POPC   H3S 8489   2.572   4.599   6.750
   64POPC   C24 8490   2.604   4.793   6.659
   64POPC   H4R 8491   2.652   4.840   6.747
   64POPC   H4S 8492   2.543   4.870   6.607
   64POPC   C25 8493   2.715   4.745   6.564
   64POPC   H5R 8494   2.786   4.682   6.622
   64POPC   H5S 8495   2.771   4.834   6.528
   64POPC   C26 8496   2.666   4.664   6.443
   64POPC   H6R 8497   2.585   4.721   6.392
   64POPC   H6S 8498   2.624   4.568   6.478
   64POPC   C27 8499   2.778   4.636   6.342
   64POPC   H7R 8500   2.864   4.589   6.396
   64POPC   H7S 8501   2.813   4.733   6.300
   64POPC   C28 8502   2.735   4.543   6.228
   64POPC   H8R 8503   2.644   4.585   6.180
   64POPC   H8S 8504   2.707   4.445   6.272
   64POPC   C29 8505   2.846   4.531   6.127
   64POPC   H91 8506   2.881   4.628   6.087
   64POPC  C210 8507   2.905   4.419   6.083
   64POPC  H101 8508   2.987   4.427   6.009
   64POPC  C211 8509   2.871   4.278   6.123
   64POPC  H11R 8510   2.771   4.272   6.171
   64POPC  H11S 8511   2.946   4.240   6.197
   64POPC  C212 8512   2.871   4.182   6.003
   64POPC  H12R 8513   2.971   4.186   5.954
   64POPC  H12S 8514   2.795   4.215   5.929
   64POPC  C213 8515   2.842   4.037   6.045
   64POPC  H13R 8516   2.741   4.031   6.090
   64POPC  H13S 8517   2.916   4.010   6.124
   64POPC  C214 8518   2.855   3.935   5.930
   64POPC  H14R 8519   2.892   3.839   5.972
   64POPC  H14S 8520   2.931   3.973   5.858
   64POPC  C215 8521   2.723   3.909   5.856
   64POPC  H15R 8522   2.743   3.858   5.759
   64POPC  H15S 8523   2.678   4.008   5.833
   64POPC  C216 8524   2.621   3.826   5.935
   64POPC  H16R 8525   2.519   3.861   5.907
   64POPC  H16S 8526   2.633   3.843   6.044
   64POPC  C217 8527   2.625   3.675   5.906
   64POPC  H17R 8528   2.608   3.659   5.797
   64POPC  H17S 8529   2.540   3.627   5.960
   64POPC  C218 8530   2.754   3.602   5.946
   64POPC  H18R 8531   2.745   3.493   5.926
   64POPC  H18S 8532   2.774   3.617   6.054
   64POPC  H18T 8533   2.840   3.641   5.888
   64POPC   C33 8534   2.392   4.295   6.404
   64POPC   H3X 8535   2.500   4.268   6.405
   64POPC   H3Y 8536   2.383   4.396   6.360
   64POPC   C34 8537   2.321   4.191   6.317
   64POPC   H4X 8538   2.215   4.223   6.301
   64POPC   H4Y 8539   2.319   4.094   6.371
   64POPC   C35 8540   2.391   4.171   6.182
   64POPC   H5X 8541   2.497   4.144   6.200
   64POPC   H5Y 8542   2.390   4.267   6.126
   64POPC   C36 8543   2.328   4.062   6.093
   64POPC   H6X 8544   2.339   3.963   6.144
   64POPC   H6Y 8545   2.385   4.058   5.998
   64POPC   C37 8546   2.180   4.084   6.061
   64POPC   H7X 8547   2.167   4.187   6.020
   64POPC   H7Y 8548   2.119   4.076   6.154
   64POPC   C38 8549   2.127   3.983   5.958
   64POPC   H8X 8550   2.150   3.880   5.995
   64POPC   H8Y 8551   2.183   3.998   5.863
   64POPC   C39 8552   1.976   3.992   5.929
   64POPC   H9X 8553   1.920   3.971   6.023
   64POPC   H9Y 8554   1.950   3.913   5.856
   64POPC  C310 8555   1.932   4.128   5.874
   64POPC  H10X 8556   1.990   4.153   5.784
   64POPC  H10Y 8557   1.954   4.206   5.951
   64POPC  C311 8558   1.781   4.136   5.842
   64POPC  H11X 8559   1.756   4.243   5.823
   64POPC  H11Y 8560   1.724   4.103   5.932
   64POPC  C312 8561   1.735   4.055   5.720
   64POPC  H12X 8562   1.625   4.072   5.711
   64POPC  H12Y 8563   1.751   3.947   5.737
   64POPC  C313 8564   1.804   4.098   5.590
   64POPC  H13X 8565   1.903   4.048   5.583
   64POPC  H13Y 8566   1.821   4.207   5.593
   64POPC  C314 8567   1.724   4.068   5.462
   64POPC  H14X 8568   1.702   3.959   5.455
   64POPC  H14Y 8569   1.788   4.095   5.375
   64POPC  C315 8570   1.593   4.148   5.452
   64POPC  H15X 8571   1.613   4.251   5.488
   64POPC  H15Y 8572   1.517   4.102   5.519
   64POPC  C316 8573   1.535   4.158   5.310
   64POPC  H16X 8574   1.445   4.222   5.311
   64POPC  H16Y 8575   1.505   4.058   5.272
   64POPC  H16Z 8576   1.610   4.202   5.241
   65POPC     N 8577   1.464   3.644   7.121
   65POPC   C12 8578   1.363   3.658   7.232
   65POPC   C13 8579   1.596   3.699   7.162
   65POPC   C14 8580   1.481   3.499   7.089
   65POPC   C15 8581   1.418   3.714   6.997
   65POPC  H12A 8582   1.385   3.582   7.307
   65POPC  H12B 8583   1.265   3.634   7.191
   65POPC  H13A 8584   1.666   3.689   7.080
   65POPC  H13B 8585   1.585   3.805   7.185
   65POPC  H13C 8586   1.633   3.647   7.249
   65POPC  H14A 8587   1.518   3.446   7.176
   65POPC  H14B 8588   1.386   3.456   7.060
   65POPC  H14C 8589   1.552   3.487   7.008
   65POPC  H15A 8590   1.494   3.707   6.920
   65POPC  H15B 8591   1.398   3.818   7.020
   65POPC  H15C 8592   1.326   3.669   6.962
   65POPC   C11 8593   1.354   3.794   7.306
   65POPC  H11A 8594   1.445   3.806   7.368
   65POPC  H11B 8595   1.266   3.790   7.374
   65POPC     P 8596   1.345   4.043   7.279
   65POPC   O13 8597   1.231   4.061   7.371
   65POPC   O14 8598   1.481   4.065   7.336
   65POPC   O12 8599   1.340   3.901   7.214
   65POPC   O11 8600   1.326   4.141   7.157
   65POPC    C1 8601   1.417   4.122   7.048
   65POPC    HA 8602   1.432   4.014   7.026
   65POPC    HB 8603   1.517   4.165   7.073
   65POPC    C2 8604   1.366   4.188   6.918
   65POPC    HS 8605   1.394   4.295   6.925
   65POPC   O21 8606   1.223   4.184   6.907
   65POPC   C21 8607   1.165   4.067   6.893
   65POPC   O22 8608   1.218   3.957   6.901
   65POPC   C22 8609   1.018   4.089   6.861
   65POPC   H2R 8610   0.999   4.197   6.841
   65POPC   H2S 8611   0.959   4.059   6.950
   65POPC    C3 8612   1.438   4.133   6.792
   65POPC    HX 8613   1.420   4.023   6.784
   65POPC    HY 8614   1.548   4.149   6.805
   65POPC   O31 8615   1.393   4.201   6.674
   65POPC   C31 8616   1.445   4.153   6.563
   65POPC   O32 8617   1.517   4.054   6.556
   65POPC   C32 8618   1.399   4.241   6.448
   65POPC   H2X 8619   1.436   4.344   6.463
   65POPC   H2Y 8620   1.287   4.243   6.447
   65POPC   C23 8621   0.979   4.005   6.739
   65POPC   H3R 8622   0.869   4.012   6.726
   65POPC   H3S 8623   1.004   3.897   6.756
   65POPC   C24 8624   1.045   4.053   6.609
   65POPC   H4R 8625   1.155   4.037   6.614
   65POPC   H4S 8626   1.027   4.162   6.601
   65POPC   C25 8627   0.990   3.985   6.484
   65POPC   H5R 8628   0.880   4.003   6.477
   65POPC   H5S 8629   1.005   3.876   6.493
   65POPC   C26 8630   1.056   4.035   6.354
   65POPC   H6R 8631   1.166   4.024   6.362
   65POPC   H6S 8632   1.032   4.143   6.342
   65POPC   C27 8633   1.007   3.959   6.230
   65POPC   H7R 8634   0.896   3.960   6.231
   65POPC   H7S 8635   1.040   3.853   6.236
   65POPC   C28 8636   1.056   4.020   6.098
   65POPC   H8R 8637   1.165   4.000   6.088
   65POPC   H8S 8638   1.044   4.130   6.105
   65POPC   C29 8639   0.980   3.963   5.981
   65POPC   H91 8640   0.988   3.854   5.970
   65POPC  C210 8641   0.903   4.031   5.895
   65POPC  H101 8642   0.851   3.975   5.815
   65POPC  C211 8643   0.879   4.180   5.892
   65POPC  H11R 8644   0.879   4.215   5.786
   65POPC  H11S 8645   0.960   4.236   5.944
   65POPC  C212 8646   0.744   4.220   5.956
   65POPC  H12R 8647   0.661   4.166   5.905
   65POPC  H12S 8648   0.728   4.329   5.940
   65POPC  C213 8649   0.738   4.191   6.106
   65POPC  H13R 8650   0.824   4.242   6.156
   65POPC  H13S 8651   0.749   4.082   6.122
   65POPC  C214 8652   0.608   4.236   6.175
   65POPC  H14R 8653   0.522   4.190   6.122
   65POPC  H14S 8654   0.599   4.346   6.167
   65POPC  C215 8655   0.605   4.193   6.322
   65POPC  H15R 8656   0.692   4.238   6.375
   65POPC  H15S 8657   0.616   4.082   6.326
   65POPC  C216 8658   0.476   4.230   6.398
   65POPC  H16R 8659   0.479   4.182   6.498
   65POPC  H16S 8660   0.388   4.189   6.343
   65POPC  C217 8661   0.457   4.382   6.418
   65POPC  H17R 8662   0.444   4.430   6.319
   65POPC  H17S 8663   0.550   4.423   6.463
   65POPC  C218 8664   0.339   4.418   6.507
   65POPC  H18R 8665   0.351   4.373   6.608
   65POPC  H18S 8666   0.244   4.379   6.463
   65POPC  H18T 8667   0.330   4.528   6.518
   65POPC   C33 8668   1.449   4.185   6.315
   65POPC   H3X 8669   1.428   4.076   6.311
   65POPC   H3Y 8670   1.559   4.199   6.307
   65POPC   C34 8671   1.381   4.249   6.193
   65POPC   H4X 8672   1.400   4.359   6.193
   65POPC   H4Y 8673   1.272   4.233   6.202
   65POPC   C35 8674   1.431   4.187   6.062
   65POPC   H5X 8675   1.428   4.077   6.073
   65POPC   H5Y 8676   1.536   4.217   6.044
   65POPC   C36 8677   1.346   4.222   5.939
   65POPC   H6X 8678   1.241   4.190   5.957
   65POPC   H6Y 8679   1.386   4.162   5.854
   65POPC   C37 8680   1.345   4.371   5.900
   65POPC   H7X 8681   1.450   4.405   5.884
   65POPC   H7Y 8682   1.302   4.430   5.984
   65POPC   C38 8683   1.264   4.400   5.773
   65POPC   H8X 8684   1.256   4.510   5.760
   65POPC   H8Y 8685   1.161   4.359   5.787
   65POPC   C39 8686   1.327   4.341   5.646
   65POPC   H9X 8687   1.343   4.232   5.659
   65POPC   H9Y 8688   1.427   4.388   5.631
   65POPC  C310 8689   1.244   4.360   5.518
   65POPC  H10X 8690   1.308   4.328   5.433
   65POPC  H10Y 8691   1.220   4.468   5.504
   65POPC  C311 8692   1.114   4.278   5.517
   65POPC  H11X 8693   1.037   4.330   5.579
   65POPC  H11Y 8694   1.135   4.180   5.566
   65POPC  C312 8695   1.057   4.249   5.377
   65POPC  H12X 8696   1.036   4.345   5.325
   65POPC  H12Y 8697   0.961   4.195   5.390
   65POPC  C313 8698   1.150   4.162   5.291
   65POPC  H13X 8699   1.186   4.077   5.354
   65POPC  H13Y 8700   1.238   4.221   5.258
   65POPC  C314 8701   1.082   4.103   5.166
   65POPC  H14X 8702   1.062   4.184   5.093
   65POPC  H14Y 8703   0.985   4.058   5.196
   65POPC  C315 8704   1.169   3.994   5.100
   65POPC  H15X 8705   1.186   3.913   5.174
   65POPC  H15Y 8706   1.268   4.038   5.075
   65POPC  C316 8707   1.108   3.933   4.974
   65POPC  H16X 8708   1.095   4.011   4.895
   65POPC  H16Y 8709   1.009   3.888   4.996
   65POPC  H16Z 8710   1.175   3.853   4.934
   66POPC     N 8711   4.622   2.421   7.640
   66POPC   C12 8712   4.536   2.529   7.577
   66POPC   C13 8713   4.531   2.313   7.692
   66POPC   C14 8714   4.714   2.361   7.539
   66POPC   C15 8715   4.701   2.473   7.755
   66POPC  H12A 8716   4.475   2.572   7.655
   66POPC  H12B 8717   4.468   2.480   7.508
   66POPC  H13A 8718   4.467   2.277   7.613
   66POPC  H13B 8719   4.590   2.231   7.731
   66POPC  H13C 8720   4.468   2.353   7.771
   66POPC  H14A 8721   4.658   2.326   7.453
   66POPC  H14B 8722   4.786   2.434   7.505
   66POPC  H14C 8723   4.767   2.276   7.582
   66POPC  H15A 8724   4.636   2.525   7.824
   66POPC  H15B 8725   4.775   2.544   7.720
   66POPC  H15C 8726   4.753   2.393   7.806
   66POPC   C11 8727   4.603   2.645   7.499
   66POPC  H11A 8728   4.521   2.705   7.454
   66POPC  H11B 8729   4.661   2.605   7.413
   66POPC     P 8730   4.834   2.743   7.566
   66POPC   O13 8731   4.892   2.754   7.702
   66POPC   O14 8732   4.883   2.630   7.485
   66POPC   O12 8733   4.678   2.731   7.583
   66POPC   O11 8734   4.858   2.878   7.488
   66POPC    C1 8735   4.757   2.950   7.420
   66POPC    HA 8736   4.767   3.058   7.445
   66POPC    HB 8737   4.655   2.921   7.453
   66POPC    C2 8738   4.764   2.932   7.266
   66POPC    HS 8739   4.760   2.823   7.247
   66POPC   O21 8740   4.889   2.978   7.211
   66POPC   C21 8741   4.911   3.108   7.211
   66POPC   O22 8742   4.837   3.194   7.254
   66POPC   C22 8743   5.049   3.135   7.151
   66POPC   H2R 8744   5.121   3.061   7.191
   66POPC   H2S 8745   5.082   3.237   7.182
   66POPC    C3 8746   4.638   2.991   7.195
   66POPC    HX 8747   4.621   3.095   7.232
   66POPC    HY 8748   4.548   2.933   7.227
   66POPC   O31 8749   4.651   2.996   7.051
   66POPC   C31 8750   4.604   2.890   6.988
   66POPC   O32 8751   4.568   2.785   7.041
   66POPC   C32 8752   4.601   2.921   6.839
   66POPC   H2X 8753   4.702   2.909   6.795
   66POPC   H2Y 8754   4.568   3.026   6.826
   66POPC   C23 8755   5.045   3.127   6.998
   66POPC   H3R 8756   4.986   3.211   6.958
   66POPC   H3S 8757   4.996   3.032   6.966
   66POPC   C24 8758   5.186   3.132   6.938
   66POPC   H4R 8759   5.237   3.037   6.964
   66POPC   H4S 8760   5.242   3.215   6.987
   66POPC   C25 8761   5.189   3.155   6.787
   66POPC   H5R 8762   5.134   3.249   6.763
   66POPC   H5S 8763   5.137   3.071   6.736
   66POPC   C26 8764   5.332   3.166   6.730
   66POPC   H6R 8765   5.381   3.257   6.773
   66POPC   H6S 8766   5.325   3.180   6.620
   66POPC   C27 8767   5.418   3.043   6.760
   66POPC   H7R 8768   5.360   2.953   6.732
   66POPC   H7S 8769   5.440   3.038   6.869
   66POPC   C28 8770   5.551   3.040   6.683
   66POPC   H8R 8771   5.616   3.123   6.719
   66POPC   H8S 8772   5.529   3.060   6.576
   66POPC   C29 8773   5.618   2.907   6.704
   66POPC   H91 8774   5.650   2.888   6.808
   66POPC  C210 8775   5.639   2.811   6.612
   66POPC  H101 8776   5.688   2.718   6.644
   66POPC  C211 8777   5.602   2.814   6.465
   66POPC  H11R 8778   5.694   2.800   6.404
   66POPC  H11S 8779   5.559   2.912   6.435
   66POPC  C212 8780   5.502   2.705   6.425
   66POPC  H12R 8781   5.488   2.712   6.315
   66POPC  H12S 8782   5.404   2.724   6.473
   66POPC  C213 8783   5.547   2.562   6.458
   66POPC  H13R 8784   5.544   2.546   6.568
   66POPC  H13S 8785   5.653   2.550   6.425
   66POPC  C214 8786   5.463   2.454   6.388
   66POPC  H14R 8787   5.466   2.476   6.279
   66POPC  H14S 8788   5.357   2.462   6.420
   66POPC  C215 8789   5.516   2.312   6.409
   66POPC  H15R 8790   5.627   2.316   6.404
   66POPC  H15S 8791   5.482   2.247   6.326
   66POPC  C216 8792   5.476   2.245   6.542
   66POPC  H16R 8793   5.483   2.316   6.627
   66POPC  H16S 8794   5.550   2.164   6.560
   66POPC  C217 8795   5.338   2.177   6.539
   66POPC  H17R 8796   5.343   2.087   6.605
   66POPC  H17S 8797   5.317   2.142   6.436
   66POPC  C218 8798   5.222   2.262   6.590
   66POPC  H18R 8799   5.222   2.363   6.545
   66POPC  H18S 8800   5.228   2.271   6.700
   66POPC  H18T 8801   5.125   2.213   6.565
   66POPC   C33 8802   4.500   2.828   6.770
   66POPC   H3X 8803   4.414   2.807   6.837
   66POPC   H3Y 8804   4.550   2.733   6.744
   66POPC   C34 8805   4.442   2.891   6.643
   66POPC   H4X 8806   4.525   2.916   6.573
   66POPC   H4Y 8807   4.391   2.986   6.670
   66POPC   C35 8808   4.343   2.799   6.571
   66POPC   H5X 8809   4.263   2.769   6.643
   66POPC   H5Y 8810   4.395   2.708   6.537
   66POPC   C36 8811   4.279   2.870   6.452
   66POPC   H6X 8812   4.359   2.898   6.380
   66POPC   H6Y 8813   4.232   2.964   6.488
   66POPC   C37 8814   4.175   2.785   6.380
   66POPC   H7X 8815   4.092   2.762   6.450
   66POPC   H7Y 8816   4.223   2.688   6.352
   66POPC   C38 8817   4.119   2.852   6.254
   66POPC   H8X 8818   4.057   2.778   6.200
   66POPC   H8Y 8819   4.204   2.881   6.188
   66POPC   C39 8820   4.034   2.975   6.285
   66POPC   H9X 8821   4.093   3.052   6.339
   66POPC   H9Y 8822   3.949   2.944   6.350
   66POPC  C310 8823   3.977   3.039   6.158
   66POPC  H10X 8824   3.950   2.958   6.087
   66POPC  H10Y 8825   4.056   3.101   6.110
   66POPC  C311 8826   3.853   3.125   6.185
   66POPC  H11X 8827   3.880   3.201   6.262
   66POPC  H11Y 8828   3.773   3.062   6.229
   66POPC  C312 8829   3.800   3.198   6.061
   66POPC  H12X 8830   3.884   3.257   6.017
   66POPC  H12Y 8831   3.721   3.269   6.093
   66POPC  C313 8832   3.743   3.106   5.952
   66POPC  H13X 8833   3.813   3.023   5.932
   66POPC  H13Y 8834   3.733   3.165   5.858
   66POPC  C314 8835   3.605   3.046   5.985
   66POPC  H14X 8836   3.530   3.129   5.993
   66POPC  H14Y 8837   3.610   2.996   6.084
   66POPC  C315 8838   3.557   2.944   5.881
   66POPC  H15X 8839   3.467   2.893   5.921
   66POPC  H15Y 8840   3.636   2.867   5.869
   66POPC  C316 8841   3.523   3.003   5.744
   66POPC  H16X 8842   3.436   3.072   5.752
   66POPC  H16Y 8843   3.497   2.921   5.673
   66POPC  H16Z 8844   3.609   3.059   5.702
   67POPC     N 8845   5.302   7.299   6.613
   67POPC   C12 8846   5.314   7.165   6.546
   67POPC   C13 8847   5.430   7.375   6.599
   67POPC   C14 8848   5.193   7.377   6.545
   67POPC   C15 8849   5.268   7.283   6.758
   67POPC  H12A 8850   5.349   7.182   6.444
   67POPC  H12B 8851   5.214   7.123   6.538
   67POPC  H13A 8852   5.453   7.387   6.494
   67POPC  H13B 8853   5.422   7.472   6.645
   67POPC  H13C 8854   5.510   7.319   6.645
   67POPC  H14A 8855   5.100   7.323   6.551
   67POPC  H14B 8856   5.181   7.474   6.591
   67POPC  H14C 8857   5.219   7.391   6.441
   67POPC  H15A 8858   5.176   7.227   6.768
   67POPC  H15B 8859   5.256   7.380   6.804
   67POPC  H15C 8860   5.348   7.230   6.808
   67POPC   C11 8861   5.404   7.057   6.611
   67POPC  H11A 8862   5.407   6.970   6.542
   67POPC  H11B 8863   5.352   7.025   6.705
   67POPC     P 8864   5.604   7.040   6.759
   67POPC   O13 8865   5.563   7.121   6.876
   67POPC   O14 8866   5.571   6.895   6.762
   67POPC   O12 8867   5.537   7.104   6.633
   67POPC   O11 8868   5.759   7.057   6.737
   67POPC    C1 8869   5.809   7.182   6.688
   67POPC    HA 8870   5.911   7.198   6.730
   67POPC    HB 8871   5.747   7.268   6.721
   67POPC    C2 8872   5.819   7.182   6.532
   67POPC    HS 8873   5.715   7.198   6.497
   67POPC   O21 8874   5.857   7.054   6.480
   67POPC   C21 8875   5.976   7.010   6.518
   67POPC   O22 8876   6.061   7.074   6.578
   67POPC   C22 8877   5.991   6.863   6.478
   67POPC   H2R 8878   5.910   6.834   6.408
   67POPC   H2S 8879   5.981   6.801   6.570
   67POPC    C3 8880   5.901   7.301   6.473
   67POPC    HX 8881   6.003   7.302   6.517
   67POPC    HY 8882   5.854   7.397   6.503
   67POPC   O31 8883   5.913   7.293   6.329
   67POPC   C31 8884   5.803   7.324   6.263
   67POPC   O32 8885   5.699   7.366   6.313
   67POPC   C32 8886   5.821   7.292   6.116
   67POPC   H2X 8887   5.927   7.264   6.097
[truncated: 2,840,297 more chars]
