# Supplementary material for: Interaction of MRI Contrast Agent [Gd(DOTA)]− with Lipid Membranes: A Molecular Dynamics Study
Source: Inorg Chem. 2024 May 25;63(24):10897–914. doi: 10.1021/acs.inorgchem.4c00972 (PMC11186012; doi:10.1021/acs.inorgchem.4c00972)
Supplement: Supplementary file 2 — ic4c00972_si_002.zip [file ic4c00972_si_002.zip › coordinate_files/memb_center_replica1_last_frame.gro]

POPC - 200 lipids & 75 H2O/lipid 1 gd-dota
72004
    1POPC     N    1   2.991   8.031   7.208 -0.0251 -0.2800  0.2408
    1POPC   C12    2   2.955   7.900   7.142  0.3124 -0.2728  0.0385
    1POPC   C13    3   3.037   8.129   7.102  0.0599 -0.0673  0.4716
    1POPC   C14    4   2.869   8.098   7.265 -0.1680  0.0696 -0.4657
    1POPC   C15    5   3.106   8.028   7.305 -0.1105 -0.3318  0.3400
    1POPC  H12A    6   2.920   7.844   7.227  2.1391 -0.7469  0.5196
    1POPC  H12B    7   3.044   7.848   7.109  1.5335  1.3270  0.6590
    1POPC  H13A    8   2.961   8.143   7.025 -1.3567 -1.3214  1.5846
    1POPC  H13B    9   3.043   0.054   7.139 -0.7602  0.8998 -1.7980
    1POPC  H13C   10   3.130   8.092   7.062  0.1141 -0.1501  0.6737
    1POPC  H14A   11   2.893   0.021   7.302  1.1921  0.1525 -1.4984
    1POPC  H14B   12   2.788   8.098   7.193 -2.1442 -1.1377  1.6084
    1POPC  H14C   13   2.831   8.027   7.336  1.3485 -1.4292 -1.0805
    1POPC  H15A   14   3.114   7.934   7.359  2.0759 -0.6324 -0.3896
    1POPC  H15B   15   3.110   8.112   7.373  0.0929 -0.0305 -0.0399
    1POPC  H15C   16   3.197   8.022   7.246  0.7822 -0.5679  1.6783
    1POPC   C11   17   2.847   7.896   7.033  0.0318  0.1559  0.2953
    1POPC  H11A   18   2.822   7.789   7.017 -1.4870  0.7744 -1.8559
    1POPC  H11B   19   2.896   7.940   6.944  1.0049 -0.0576  0.6989
    1POPC     P   20   2.617   7.949   6.955 -0.0132  0.1413 -0.0110
    1POPC   O13   21   2.537   7.828   6.981  0.1882  0.0387  0.1336
    1POPC   O14   22   2.532   8.070   6.941 -0.7397 -0.4092 -0.3638
    1POPC   O12   23   2.728   7.966   7.069 -0.0588  0.1369  0.0343
    1POPC   O11   24   2.694   7.918   6.819  0.4591 -0.0474  0.2942
    1POPC    C1   25   2.750   8.024   6.740  0.2428 -0.0229  0.1728
    1POPC    HA   26   2.820   7.978   6.667 -0.4772 -0.4071 -0.3001
    1POPC    HB   27   2.803   8.099   6.801 -0.9514  2.4287 -1.6457
    1POPC    C2   28   2.656   8.091   6.638  0.3815 -0.3793 -0.1954
    1POPC    HS   29   2.597   8.163   6.699  1.8895  0.4876  0.2877
    1POPC   O21   30   2.580   7.988   6.575  0.2687 -0.0074 -0.6790
    1POPC   C21   31   2.464   8.032   6.527  0.2937  0.4465 -0.3320
    1POPC   O22   32   2.436   8.151   6.524 -0.1581  0.3679  0.6489
    1POPC   C22   33   2.378   7.917   6.476  0.3992 -0.0962  0.7043
    1POPC   H2R   34   2.283   7.959   6.436  1.8357  3.4807  0.6797
    1POPC   H2S   35   2.358   7.859   6.569  0.3611  0.6632  1.1784
    1POPC    C3   36   2.747   8.174   6.546  0.0851 -0.0117 -0.1609
    1POPC    HX   37   2.804   8.095   6.493 -0.1951 -0.6482  0.4804
    1POPC    HY   38   2.829   0.055   6.595 -0.5192  0.2216  0.5939
    1POPC   O31   39   2.684   0.067   6.437 -0.6372 -0.0792  0.2109
    1POPC   C31   40   2.618   0.170   6.490 -0.0615  0.5226 -0.2245
    1POPC   O32   41   2.643   0.203   6.605  0.8589 -0.6093 -0.0770
    1POPC   C32   42   2.530   0.228   6.381 -0.2821 -0.3825 -0.5397
    1POPC   H2X   43   2.461   0.149   6.344  0.3642 -0.9679 -0.5089
    1POPC   H2Y   44   2.606   0.263   6.308  1.0652  0.0124  0.9962
    1POPC   C23   45   2.431   7.830   6.362 -0.4845  0.4820 -0.1592
    1POPC   H3R   46   2.359   7.748   6.341  0.7545 -1.3833  2.3955
    1POPC   H3S   47   2.525   7.780   6.391 -0.4789  1.4427  1.6289
    1POPC   C24   48   2.468   7.889   6.226 -0.0785  0.2042 -0.1697
    1POPC   H4R   49   2.516   7.809   6.164  0.9070  1.0035 -0.4688
    1POPC   H4S   50   2.545   7.963   6.255  1.9932 -3.1202  3.9341
    1POPC   C25   51   2.339   7.942   6.163  0.1699  0.3762 -0.5350
    1POPC   H5R   52   2.288   7.988   6.250  0.8823 -0.4331  0.3333
    1POPC   H5S   53   2.268   7.863   6.130  1.0716  0.0756 -1.8659
    1POPC   C26   54   2.370   8.049   6.058 -0.1321  0.8385 -0.1576
    1POPC   H6R   55   2.272   8.085   6.019 -1.6845 -1.4912  1.3570
    1POPC   H6S   56   2.441   8.006   5.983  0.6398  3.0738 -0.7956
    1POPC   C27   57   2.440   8.173   6.114  0.2517  0.3863  0.3660
    1POPC   H7R   58   2.532   8.137   6.165 -0.6066  0.7444  2.2826
    1POPC   H7S   59   2.369   0.052   6.179  1.1485  2.2307 -0.1262
    1POPC   C28   60   2.484   0.096   6.006  0.1719 -0.1120 -0.1244
    1POPC   H8R   61   2.521   0.041   5.917 -1.4562 -0.1975 -0.7842
    1POPC   H8S   62   2.568   0.159   6.040 -1.6535  2.5977 -0.2918
    1POPC   C29   63   2.375   0.192   5.967  0.5085  0.1604 -0.3930
    1POPC   H91   64   2.360   0.277   6.035  0.7156 -0.0074 -0.1395
    1POPC  C210   65   2.301   0.184   5.856  0.8139 -0.1462 -0.5759
    1POPC  H101   66   2.219   0.254   5.835 -0.0125 -1.0838 -0.5518
    1POPC  C211   67   2.309   0.083   5.745 -0.3103 -0.2692 -0.5556
    1POPC  H11R   68   2.216   0.022   5.750 -0.5752  0.2074  0.8420
    1POPC  H11S   69   2.385   0.008   5.773 -1.1276 -0.3685  1.6166
    1POPC  C212   70   2.326   0.151   5.609 -0.2337 -0.0464 -0.4343
    1POPC  H12R   71   2.425   0.201   5.606 -0.3009  0.0662 -2.9776
    1POPC  H12S   72   2.244   0.225   5.603 -1.8239 -1.4193  2.3230
    1POPC  C213   73   2.322   0.041   5.502 -0.2550 -0.2578 -0.2190
    1POPC  H13R   74   2.222   8.170   5.510 -0.8519  0.3040 -3.2587
    1POPC  H13S   75   2.391   8.133   5.526  0.5779  0.9093  1.6545
    1POPC  C214   76   2.349   0.081   5.356  0.2721 -0.1306 -0.0907
    1POPC  H14R   77   2.370   8.164   5.298 -1.2206 -0.4282 -0.2143
    1POPC  H14S   78   2.443   0.140   5.355 -0.7951  1.7133  1.2321
    1POPC  C215   79   2.237   0.156   5.284 -0.0907 -0.3939  0.1891
    1POPC  H15R   80   2.247   0.253   5.338  0.2489 -0.5662  0.4368
    1POPC  H15S   81   2.132   0.122   5.300 -0.9630  2.2274  0.5569
    1POPC  C216   82   2.272   0.168   5.135  0.7235  0.8481  0.4646
    1POPC  H16R   83   2.263   0.067   5.090  0.1602  0.2341  1.8814
    1POPC  H16S   84   2.377   0.201   5.120  0.1830  1.3898 -2.5817
    1POPC  C217   85   2.181   0.268   5.064  0.1366  0.1826  0.2806
    1POPC  H17R   86   2.238   0.295   4.972  1.3359 -2.5750  0.0992
    1POPC  H17S   87   2.188   0.359   5.126  1.1432  0.9344 -0.8916
    1POPC  C218   88   2.036   0.228   5.033  0.1388  0.5277 -0.1797
    1POPC  H18R   89   1.991   0.301   4.962 -1.6128 -0.5662 -0.2381
    1POPC  H18S   90   1.974   0.202   5.121  1.0242 -1.4955 -0.1068
    1POPC  H18T   91   2.028   0.129   4.985 -0.0127 -0.4458  1.7614
    1POPC   C33   92   2.447   0.348   6.428  0.4473  0.2068 -0.7249
    1POPC   H3X   93   2.518   0.432   6.415  2.7995 -1.6466 -0.6722
    1POPC   H3Y   94   2.437   0.345   6.538  0.9721  0.9027 -0.6543
    1POPC   C34   95   2.313   0.386   6.364  0.0813 -0.1159 -0.1569
    1POPC   H4X   96   2.234   0.309   6.382 -1.4103  0.4594 -3.5039
    1POPC   H4Y   97   2.332   0.379   6.255 -2.4964  0.3430 -0.7062
    1POPC   C35   98   2.256   0.518   6.416  0.5137  0.1287 -0.3025
    1POPC   H5X   99   2.315   0.612   6.407 -1.3251  1.5150  1.2384
    1POPC   H5Y  100   2.236   0.511   6.525 -0.3615  2.0569 -0.3071
    1POPC   C36  101   2.121   0.549   6.353  0.3708 -0.5893 -0.3580
    1POPC   H6X  102   2.076   0.643   6.393 -0.4558 -0.9908 -0.3223
    1POPC   H6Y  103   2.049   0.469   6.380  0.9867 -0.4773  1.7648
    1POPC   C37  104   2.118   0.582   6.203 -0.4184  0.4246 -0.1338
    1POPC   H7X  105   2.191   0.512   6.158 -0.1159 -0.1869  1.2475
    1POPC   H7Y  106   2.140   0.690   6.188  1.9599 -0.2542 -2.3075
    1POPC   C38  107   1.977   0.566   6.145 -0.4791  0.2123  0.0708
    1POPC   H8X  108   1.955   0.459   6.164  1.5822 -0.6770 -2.1029
    1POPC   H8Y  109   1.987   0.577   6.035 -1.0102  1.2569  0.1204
    1POPC   C39  110   1.868   0.664   6.188  0.0673  0.7935  0.1532
    1POPC   H9X  111   1.887   0.768   6.154  0.4264  0.6150 -0.1969
    1POPC   H9Y  112   1.863   0.665   6.299 -1.2931  3.0672  0.1374
    1POPC  C310  113   1.729   0.625   6.137  0.1371  0.2954  0.3432
    1POPC  H10X  114   1.722   0.514   6.132  1.9113 -0.0142  2.7609
    1POPC  H10Y  115   1.721   0.663   6.033 -4.1962 -0.7768  0.0835
    1POPC  C311  116   1.615   0.662   6.232 -0.3533 -0.0985 -0.0843
    1POPC  H11X  117   1.611   0.772   6.249  0.3642  0.0644 -0.8867
    1POPC  H11Y  118   1.619   0.620   6.335  0.4003  2.7136  1.1248
    1POPC  C312  119   1.473   0.634   6.182 -0.1106 -0.2089 -0.7167
    1POPC  H12X  120   1.475   0.676   6.079 -1.3180  1.2439 -0.1850
    1POPC  H12Y  121   1.395   0.685   6.242 -0.3738 -1.3464 -0.0743
    1POPC  C313  122   1.420   0.491   6.187 -0.1926 -0.1553  0.0119
    1POPC  H13X  123   1.401   0.481   6.296 -0.7963 -0.5383 -0.1238
    1POPC  H13Y  124   1.507   0.424   6.170  0.2873  0.8450 -1.7081
    1POPC  C314  125   1.309   0.464   6.085  0.2452  0.4224 -0.6263
    1POPC  H14X  126   1.336   0.520   5.993  0.8207 -1.4891 -1.6717
    1POPC  H14Y  127   1.211   0.501   6.122  0.4005  2.0910 -1.7540
    1POPC  C315  128   1.291   0.318   6.043  0.1899  0.2095  0.1125
    1POPC  H15X  129   1.295   0.264   6.140  2.7241  1.6166  0.8885
    1POPC  H15Y  130   1.387   0.292   5.995  1.1284 -0.8343  2.4469
    1POPC  C316  131   1.176   0.290   5.946  0.0525 -0.2800  0.4162
    1POPC  H16X  132   1.182   0.179   5.937  2.3147 -0.0561 -2.7831
    1POPC  H16Y  133   1.186   0.322   5.840  1.2832  0.8680  0.8449
    1POPC  H16Z  134   1.087   0.341   5.987  0.1717  3.1309 -2.9885
    2POPC     N  135   7.482   7.892   7.370 -0.0095 -0.1208 -0.3917
    2POPC   C12  136   7.414   7.988   7.464  0.1304 -0.3655 -0.0406
    2POPC   C13  137   7.632   7.911   7.376 -0.0723  0.3738 -0.2754
    2POPC   C14  138   7.456   7.753   7.422 -0.0585 -0.2726 -0.8168
    2POPC   C15  139   7.432   7.893   7.227 -0.1578 -0.6343 -0.3432
    2POPC  H12A  140   7.457   7.969   7.561  1.7262 -1.6863 -0.9729
    2POPC  H12B  141   7.311   7.958   7.477  0.3554 -1.1866 -0.1148
    2POPC  H13A  142   7.658   8.009   7.339  2.5667 -0.8531 -1.9397
    2POPC  H13B  143   7.666   7.894   7.477  0.9605  0.0119 -0.6688
    2POPC  H13C  144   7.675   7.834   7.312  0.2860  0.0243  0.3767
    2POPC  H14A  145   7.352   7.733   7.441  0.5649 -1.8198  1.3322
    2POPC  H14B  146   7.490   7.683   7.347 -0.3880  1.8502 -3.0906
    2POPC  H14C  147   7.518   7.747   7.510 -0.7127  3.8366  0.1367
    2POPC  H15A  148   7.326   7.874   7.233 -0.1851 -0.4473 -0.2515
    2POPC  H15B  149   7.471   7.812   7.167 -1.4458  0.3732 -2.6852
    2POPC  H15C  150   7.441   7.990   7.181 -0.9433  0.1050  1.0214
    2POPC   C11  151   7.418   8.138   7.431  0.4938 -0.4076 -0.1872
    2POPC  H11A  152   7.520   8.162   7.395 -0.0313 -0.4358 -1.7374
    2POPC  H11B  153   7.405   0.027   7.520  0.9176 -0.4386 -0.1000
    2POPC     P  154   7.325   0.158   7.315  0.1103 -0.3673  0.3251
    2POPC   O13  155   7.246   0.216   7.426  0.3085  0.1904  0.1779
    2POPC   O14  156   7.463   0.205   7.287  0.1092 -0.3027  0.4254
    2POPC   O12  157   7.324   8.174   7.330  0.0441 -0.3751  0.2396
    2POPC   O11  158   7.245   0.184   7.179  0.4654 -0.3954  0.1093
    2POPC    C1  159   7.129   0.106   7.151  0.2218  0.2446 -0.7315
    2POPC    HA  160   7.065   0.182   7.101 -0.4583  0.9354  1.0969
    2POPC    HB  161   7.082   0.056   7.239 -1.4292 -0.5814 -2.0303
    2POPC    C2  162   7.167   8.167   7.057 -0.1373 -0.5595  0.0825
    2POPC    HS  163   7.236   8.096   7.107  1.3505  0.7526 -0.0502
    2POPC   O21  164   7.219   0.050   6.937 -0.1420 -0.4335  0.1415
    2POPC   C21  165   7.326   8.156   6.898  0.0587  0.2234 -0.4987
    2POPC   O22  166   7.383   8.073   6.968  0.3256  0.4099 -0.4929
    2POPC   C22  167   7.380   0.033   6.766  0.3205  0.4273 -0.3112
    2POPC   H2R  168   7.484   0.065   6.787 -1.1416  4.0741  2.5469
    2POPC   H2S  169   7.328   0.128   6.740 -0.0649 -0.4992 -3.3131
    2POPC    C3  170   7.039   8.086   7.030 -0.5142  0.2456 -0.5891
    2POPC    HX  171   6.953   8.153   7.011  0.3558  0.9836 -2.1029
    2POPC    HY  172   7.021   8.034   7.126  2.6466  0.2769  0.1103
    2POPC   O31  173   7.055   7.985   6.930  0.2327 -0.5681  0.3347
    2POPC   C31  174   6.988   8.024   6.821 -0.6093 -0.3749  0.9117
    2POPC   O32  175   6.947   8.136   6.797 -0.2574 -0.4718 -0.2349
    2POPC   C32  176   6.980   7.907   6.724 -0.6087  0.4461 -0.0986
    2POPC   H2X  177   6.883   7.854   6.735 -0.1541 -0.2146  0.8987
    2POPC   H2Y  178   7.057   7.833   6.755 -1.3990 -0.7802 -0.9437
    2POPC   C23  179   7.358   8.104   6.657  0.2840 -0.2294  0.3186
    2POPC   H3R  180   7.275   8.135   6.589  1.3020  1.0261 -0.3918
    2POPC   H3S  181   7.347   8.005   6.706  0.7548 -0.2277  0.4318
    2POPC   C24  182   7.476   8.093   6.560  0.3618  0.7812  0.2929
    2POPC   H4R  183   7.492   0.015   6.509  0.9938  0.7712  0.4612
    2POPC   H4S  184   7.431   8.023   6.487  1.2933  0.4444  0.0245
    2POPC   C25  185   7.600   8.025   6.617 -0.0227  0.1525  0.3782
    2POPC   H5R  186   7.565   7.924   6.648 -0.4152  0.0667 -0.3244
    2POPC   H5S  187   7.623   8.082   6.709  0.1638  1.5297 -0.5044
    2POPC   C26  188   7.721   8.018   6.523 -0.5328  0.0604 -0.2785
    2POPC   H6R  189   7.766   8.119   6.510 -0.0531  0.0421  1.0443
    2POPC   H6S  190   7.687   7.989   6.422  0.2255 -1.0997 -0.2139
    2POPC   C27  191   7.832   7.929   6.579 -0.4311  0.4456  0.1399
    2POPC   H7R  192   7.793   7.833   6.617  1.0065  0.3817  1.5586
    2POPC   H7S  193   7.882   7.975   6.667  0.9628 -0.2180 -0.2739
    2POPC   C28  194   7.925   7.912   6.459 -0.6119  0.2573  0.0264
    2POPC   H8R  195   7.940   8.011   6.411  0.4248 -0.4617 -1.2294
    2POPC   H8S  196   7.871   7.841   6.393 -0.2629 -1.7575  1.7843
    2POPC   C29  197   8.058   7.856   6.500 -0.4817  0.2694 -0.3713
    2POPC   H91  198   8.093   7.891   6.599  0.0721 -1.7920  0.2149
    2POPC  C210  199   8.128   7.762   6.435 -0.1512  0.1189  0.1900
    2POPC  H101  200   0.051   7.726   6.469  0.3286  0.0017 -1.2692
    2POPC  C211  201   8.096   7.700   6.302 -0.3425 -0.0858  0.3311
    2POPC  H11R  202   8.018   7.762   6.253 -0.2808  0.5687  1.0318
    2POPC  H11S  203   8.051   7.602   6.326 -0.8786  0.4500  1.6011
    2POPC  C212  204   0.040   7.693   6.207 -0.2834 -0.6377  0.4419
    2POPC  H12R  205   0.128   7.643   6.254  1.0806  1.5834  0.4273
    2POPC  H12S  206   0.063   7.802   6.195  0.8067 -0.9603 -0.6456
    2POPC  C213  207   0.018   7.624   6.073 -0.4344  0.1100  0.0735
    2POPC  H13R  208   8.096   7.657   6.031 -1.2958 -0.8182  1.2898
    2POPC  H13S  209   0.000   7.517   6.099 -1.4854 -0.2529 -1.8992
    2POPC  C214  210   0.128   7.638   5.967  0.0813 -0.5374  0.5155
    2POPC  H14R  211   0.219   7.584   6.001  2.3956  2.3590 -0.6036
    2POPC  H14S  212   0.160   7.745   5.962  0.4434 -0.5375  2.0900
    2POPC  C215  213   0.085   7.584   5.831  0.1063 -0.0190  0.3001
    2POPC  H15R  214   8.164   7.632   5.806  0.1580  0.6346  1.2690
    2POPC  H15S  215   0.070   7.475   5.838 -0.8788  0.2000  2.2158
    2POPC  C216  216   0.182   7.613   5.716 -0.3446  0.6129  0.0721
    2POPC  H16R  217   0.280   7.570   5.745 -0.4757  0.6167  0.5212
    2POPC  H16S  218   0.188   7.723   5.707  0.0984  0.4867 -1.4872
    2POPC  C217  219   0.152   7.564   5.574  0.1538 -0.3486  0.2889
    2POPC  H17R  220   0.156   7.453   5.576  0.7040 -0.3365  2.3600
    2POPC  H17S  221   0.232   7.599   5.504 -1.5521  0.2185 -1.4709
    2POPC  C218  222   0.008   7.586   5.530  0.0764  0.2137  0.8090
    2POPC  H18R  223   8.107   7.542   5.598 -2.0595 -0.6139 -1.9341
    2POPC  H18S  224   0.002   7.529   5.434  2.0790  0.1457  0.6900
    2POPC  H18T  225   8.164   7.694   5.510  3.6704  0.6865 -0.8756
    2POPC   C33  226   7.000   7.951   6.579 -0.0705  0.2282 -0.0938
    2POPC   H3X  227   7.098   8.002   6.568 -0.4449  0.8824 -0.4575
    2POPC   H3Y  228   6.923   8.025   6.550 -1.1730 -0.9076 -0.1678
    2POPC   C34  229   6.993   7.842   6.471 -0.3314  0.2514 -0.1027
    2POPC   H4X  230   6.886   7.829   6.448 -0.5886  0.5916  0.8510
    2POPC   H4Y  231   7.039   7.747   6.507 -0.8929  0.4309  1.1390
    2POPC   C35  232   7.083   7.867   6.350 -0.2384 -0.1895 -0.1254
    2POPC   H5X  233   7.065   7.780   6.283  0.7590 -0.8041  0.3833
    2POPC   H5Y  234   7.186   7.847   6.386  0.5593  2.1623 -0.9480
    2POPC   C36  235   7.071   8.000   6.276 -0.1393 -0.0980  0.0223
    2POPC   H6X  236   7.149   8.005   6.197 -0.0611 -0.8727  0.0433
    2POPC   H6Y  237   7.074   8.073   6.360 -1.4210  0.1083 -0.0914
    2POPC   C37  238   6.938   8.013   6.201 -0.3696 -0.1055  0.4289
    2POPC   H7X  239   6.945   8.118   6.165 -0.0402  0.1054  1.0826
    2POPC   H7Y  240   6.849   8.004   6.267  0.6707  0.9104  2.0596
    2POPC   C38  241   6.923   7.923   6.078  0.2519 -0.0818  0.3341
    2POPC   H8X  242   6.829   7.951   6.026 -0.0526 -1.7050 -0.0331
    2POPC   H8Y  243   6.914   7.821   6.120  1.8758 -0.3915  0.0016
    2POPC   C39  244   7.030   7.932   5.969 -0.1626 -0.1833 -0.0839
    2POPC   H9X  245   6.999   7.869   5.884 -3.2002  0.2751  0.5671
    2POPC   H9Y  246   7.126   7.893   6.010  0.5647  1.8071  0.2353
    2POPC  C310  247   7.052   8.075   5.918 -0.1888 -0.3198 -0.4790
    2POPC  H10X  248   7.081   8.131   6.009 -2.2881  2.9873 -1.6504
    2POPC  H10Y  249   6.948   8.105   5.892 -1.2158 -2.5671  0.7142
    2POPC  C311  250   7.151   8.081   5.802 -0.3366  0.3344 -0.5753
    2POPC  H11X  251   7.253   8.063   5.842 -0.9433 -0.5064  0.6676
    2POPC  H11Y  252   7.143   0.010   5.765  0.2235  1.3724  2.0296
    2POPC  C312  253   7.123   7.988   5.684  0.3036 -0.6619  0.0392
    2POPC  H12X  254   7.021   8.006   5.643  1.2258  0.7018 -1.7978
    2POPC  H12Y  255   7.146   7.886   5.721 -0.2689 -0.8990 -0.2437
    2POPC  C313  256   7.218   8.014   5.567  0.1734 -0.1108  0.0526
    2POPC  H13X  257   7.216   7.931   5.493  1.9714  1.4694 -1.9156
    2POPC  H13Y  258   7.322   8.025   5.604  0.8679  1.0301 -2.0773
    2POPC  C314  259   7.179   8.136   5.483 -0.3055 -0.3623 -0.0975
    2POPC  H14X  260   7.243   0.043   5.523  2.4227 -1.0059 -2.7284
    2POPC  H14Y  261   7.075   8.173   5.494  0.2512  1.6617 -1.0894
    2POPC  C315  262   7.218   8.114   5.337 -0.0559 -0.3943 -0.0280
    2POPC  H15X  263   7.155   8.027   5.308  0.2547 -0.5669 -0.1953
    2POPC  H15Y  264   7.325   8.088   5.330  0.1592  0.6855 -1.1121
    2POPC  C316  265   7.183   0.049   5.238 -0.4923 -0.3566  0.1647
    2POPC  H16X  266   7.215   0.015   5.137  0.1289  0.5415  0.0463
    2POPC  H16Y  267   7.248   0.136   5.262  1.5394 -1.4435 -1.0576
    2POPC  H16Z  268   7.077   0.083   5.243 -1.0001 -1.7347 -0.6550
    3POPC     N  269   1.420   3.476   7.673  0.2990  0.0028  0.2676
    3POPC   C12  270   1.379   3.543   7.544  0.1130 -0.2766  0.1818
    3POPC   C13  271   1.525   3.557   7.746  0.2921  0.0913  0.1784
    3POPC   C14  272   1.295   3.462   7.756 -0.0198  0.0545 -0.2014
    3POPC   C15  273   1.459   3.333   7.644 -0.4436 -0.2053  0.2884
    3POPC  H12A  274   1.332   3.634   7.578 -1.1306 -0.9483  0.3324
    3POPC  H12B  275   1.298   3.487   7.498 -1.9023 -0.6322  3.7760
    3POPC  H13A  276   1.590   3.493   7.802  0.3538 -1.0525 -1.1486
    3POPC  H13B  277   1.585   3.608   7.672  0.3551 -0.8598 -0.4478
    3POPC  H13C  278   1.481   3.615   7.826  0.3001  0.5404 -0.1354
    3POPC  H14A  279   1.262   3.560   7.784 -0.5753 -0.6697  1.8881
    3POPC  H14B  280   1.219   3.401   7.709  0.1459 -1.5474  1.4762
    3POPC  H14C  281   1.323   3.415   7.849  0.7206  2.2958  0.7643
    3POPC  H15A  282   1.479   3.284   7.739  0.0732 -0.9201 -0.1833
    3POPC  H15B  283   1.553   3.333   7.592  0.1538  0.7520  1.3327
    3POPC  H15C  284   1.367   3.291   7.606 -0.5119  1.0831 -1.0330
    3POPC   C11  285   1.488   3.588   7.447  0.0914  0.2105  0.3809
    3POPC  H11A  286   1.508   3.696   7.463 -0.2985  0.5400 -1.1603
    3POPC  H11B  287   1.461   3.589   7.339  0.2490  3.9306  0.2594
    3POPC     P  288   1.731   3.548   7.366 -0.0641 -0.0588 -0.1658
    3POPC   O13  289   1.792   3.679   7.398  0.5797 -0.4862  0.3975
    3POPC   O14  290   1.829   3.437   7.376 -0.0600 -0.0720 -0.3502
    3POPC   O12  291   1.609   3.514   7.463  0.0566  0.0758  0.0342
    3POPC   O11  292   1.667   3.542   7.220  0.0642 -0.3494 -0.2097
    3POPC    C1  293   1.712   3.445   7.124 -0.4056 -0.4395 -0.3416
    3POPC    HA  294   1.637   3.445   7.041  0.1112 -2.9256 -0.8700
    3POPC    HB  295   1.698   3.344   7.167  0.2343  0.0552  1.0897
    3POPC    C2  296   1.852   3.479   7.071 -0.0604 -0.3580  0.6023
    3POPC    HS  297   1.932   3.488   7.147 -0.9961 -2.5433  1.9228
    3POPC   O21  298   1.843   3.600   6.994  0.1587 -0.8861 -0.2687
    3POPC   C21  299   1.962   3.655   6.969  0.0294 -0.6419 -0.3493
    3POPC   O22  300   2.069   3.608   7.004 -0.0668 -0.3868  0.3156
    3POPC   C22  301   1.934   3.788   6.901  0.0344 -0.5682 -0.2064
    3POPC   H2R  302   1.970   3.877   6.958 -0.9820 -0.8133  0.8720
    3POPC   H2S  303   1.824   3.807   6.902  0.3469  1.7768  2.0194
    3POPC    C3  304   1.882   3.364   6.973  0.4374  0.2688  0.0033
    3POPC    HX  305   1.905   3.267   7.022  1.6957  0.5163 -0.0504
    3POPC    HY  306   1.977   3.394   6.923  0.3999 -2.4930 -1.9193
    3POPC   O31  307   1.779   3.344   6.876  0.4529 -0.0038  0.0436
    3POPC   C31  308   1.790   3.230   6.806 -0.4422 -0.1940  0.1957
    3POPC   O32  309   1.876   3.144   6.818 -0.2534  0.0045  0.2859
    3POPC   C32  310   1.699   3.246   6.685  0.0624 -0.7710 -0.2632
    3POPC   H2X  311   1.654   3.347   6.689  1.8823  0.0555  1.2956
    3POPC   H2Y  312   1.625   3.163   6.683  0.6735 -1.3184 -2.2719
    3POPC   C23  313   2.001   3.790   6.764 -0.5326 -0.0189 -0.4811
    3POPC   H3R  314   1.981   3.692   6.715  1.5678 -1.4068  1.2600
    3POPC   H3S  315   2.109   3.802   6.787  0.1636 -4.5381 -0.6036
    3POPC   C24  316   1.962   3.912   6.680  0.0008  0.0389 -0.6490
    3POPC   H4R  317   2.018   3.906   6.584  0.5827  1.5727 -0.4355
    3POPC   H4S  318   1.999   4.005   6.729  2.4248 -0.2790 -1.7348
    3POPC   C25  319   1.812   3.923   6.651 -0.1458  0.0015  0.0746
    3POPC   H5R  320   1.797   4.006   6.578  1.6078  0.9645  0.7498
    3POPC   H5S  321   1.758   3.937   6.747  2.2367  1.6784  1.2806
    3POPC   C26  322   1.757   3.793   6.592 -0.4453  0.4682 -0.6816
    3POPC   H6R  323   1.648   3.815   6.588 -0.8872 -1.4589  0.0065
    3POPC   H6S  324   1.781   3.710   6.660 -0.5112  0.8051 -0.2441
    3POPC   C27  325   1.808   3.762   6.451  0.8393  0.4021 -0.2110
    3POPC   H7R  326   1.917   3.743   6.451  0.7894  0.0752 -0.8456
    3POPC   H7S  327   1.773   3.838   6.378  1.9802  1.4289  0.2873
    3POPC   C28  328   1.759   3.625   6.402  0.3770  0.6227 -0.3677
    3POPC   H8R  329   1.673   3.589   6.463 -0.4893 -1.5848 -2.7079
    3POPC   H8S  330   1.843   3.554   6.414 -1.6794 -1.8757  0.2007
    3POPC   C29  331   1.714   3.631   6.259 -0.2672 -0.2277 -0.2079
    3POPC   H91  332   1.634   3.704   6.240 -0.2532 -0.2717 -0.4355
    3POPC  C210  333   1.778   3.572   6.157 -0.1482  0.0943 -0.3181
    3POPC  H101  334   1.731   3.577   6.058 -1.4188 -0.9952  0.2108
    3POPC  C211  335   1.891   3.475   6.174  0.1020  0.4427  0.0423
    3POPC  H11R  336   1.886   3.405   6.087 -4.0792  1.1236 -0.4607
    3POPC  H11S  337   1.895   3.419   6.270  1.5977 -0.5533 -0.5483
    3POPC  C212  338   2.020   3.553   6.147 -0.0455  0.8015  0.3712
    3POPC  H12R  339   2.115   3.500   6.166  0.1360  1.6505  2.0373
    3POPC  H12S  340   2.021   3.643   6.212  3.1817  2.7197 -2.0173
    3POPC  C213  341   2.035   3.612   6.007 -0.4508 -0.2136 -0.1086
    3POPC  H13R  342   1.933   3.644   5.978 -0.2902  0.4459  0.0467
    3POPC  H13S  343   2.067   3.533   5.935 -0.5484  0.6247 -1.0988
    3POPC  C214  344   2.135   3.728   6.006 -0.4071 -0.2509 -0.1364
    3POPC  H14R  345   2.233   3.701   6.051  0.8425  0.3359 -2.3778
    3POPC  H14S  346   2.086   3.811   6.061  0.4967  0.4348 -0.3525
    3POPC  C215  347   2.162   3.788   5.868  0.2524  0.0244  0.1114
    3POPC  H15R  348   2.069   3.840   5.837  0.0610  2.0315  3.5344
    3POPC  H15S  349   2.198   3.712   5.796  2.8893 -0.4964  1.8429
    3POPC  C216  350   2.265   3.901   5.883  0.5442 -0.2458  0.1582
    3POPC  H16R  351   2.353   3.862   5.938  1.3424  1.4291  0.1297
    3POPC  H16S  352   2.220   3.983   5.945  2.2686  0.4141  0.5861
    3POPC  C217  353   2.309   3.966   5.752 -0.2335  0.3135  0.1642
    3POPC  H17R  354   2.344   4.069   5.777 -0.3986  0.7347 -1.2494
    3POPC  H17S  355   2.230   3.956   5.675  1.0457 -1.6549 -0.9788
    3POPC  C218  356   2.432   3.900   5.691 -0.2193  0.9253 -0.4705
    3POPC  H18R  357   2.526   3.920   5.746 -0.4941  1.3252 -0.1441
    3POPC  H18S  358   2.438   3.953   5.593 -0.3684 -3.5921 -3.1952
    3POPC  H18T  359   2.414   3.792   5.672 -1.4834  0.9752  0.3601
    3POPC   C33  360   1.783   3.259   6.558  0.0624 -0.0059 -0.1854
    3POPC   H3X  361   1.841   3.167   6.536  0.5182  0.1978  0.1348
    3POPC   H3Y  362   1.861   3.338   6.568  0.1025  0.1028 -1.3058
    3POPC   C34  363   1.710   3.274   6.425  0.0858 -0.2983 -0.2316
    3POPC   H4X  364   1.781   3.251   6.342  0.1199 -0.5030 -0.1438
    3POPC   H4Y  365   1.671   3.376   6.402 -1.8266 -1.3598 -1.9898
    3POPC   C35  366   1.586   3.186   6.415 -0.1811  0.0434  0.0480
    3POPC   H5X  367   1.504   3.216   6.484 -0.2936 -1.1600  0.4500
    3POPC   H5Y  368   1.613   3.080   6.432  0.4935  0.2119  0.0664
    3POPC   C36  369   1.538   3.182   6.270 -0.2554 -0.1413  0.0768
    3POPC   H6X  370   1.465   3.100   6.255 -1.1565  0.8505 -1.2849
    3POPC   H6Y  371   1.628   3.152   6.213 -1.3338 -1.9897 -0.7467
    3POPC   C37  372   1.490   3.318   6.218 -0.1266 -0.1016  0.0623
    3POPC   H7X  373   1.566   3.398   6.230 -1.7654  1.4519  0.5938
    3POPC   H7Y  374   1.392   3.334   6.268 -1.1907  2.1569 -2.5039
    3POPC   C38  375   1.454   3.310   6.070 -0.1168 -0.2593  0.0684
    3POPC   H8X  376   1.401   3.406   6.052  1.5844  0.5997 -0.6582
    3POPC   H8Y  377   1.386   3.231   6.032 -0.5319  0.3346 -0.4490
    3POPC   C39  378   1.571   3.304   5.971 -0.2009 -0.4716 -0.0187
    3POPC   H9X  379   1.619   3.203   5.970  0.4361 -0.1932  0.9193
    3POPC   H9Y  380   1.647   3.380   5.999 -1.0804  0.4242 -0.0254
    3POPC  C310  381   1.531   3.324   5.825 -0.0968  0.3053  0.0559
    3POPC  H10X  382   1.474   3.418   5.806  0.1224 -0.2598 -4.6285
    3POPC  H10Y  383   1.460   3.243   5.799  1.0007 -1.5160  2.3374
    3POPC  C311  384   1.650   3.321   5.728  0.0417 -0.0765  0.2376
    3POPC  H11X  385   1.613   3.313   5.624  0.5680 -2.0906  0.1617
    3POPC  H11Y  386   1.711   3.229   5.744 -0.5314 -0.4547  0.3073
    3POPC  C312  387   1.744   3.439   5.750  0.1968 -0.1674  0.0633
    3POPC  H12X  388   1.816   3.421   5.833  0.9192 -1.8943 -0.9044
    3POPC  H12Y  389   1.681   3.527   5.773 -0.7138  0.0483 -2.8171
    3POPC  C313  390   1.826   3.476   5.626 -0.0822  0.2069 -0.0122
    3POPC  H13X  391   1.770   3.460   5.531 -0.9873 -1.5551  0.7624
    3POPC  H13Y  392   1.903   3.397   5.610 -0.1621  0.0997  0.1244
    3POPC  C314  393   1.907   3.605   5.632 -0.0617  0.2099 -0.3219
    3POPC  H14X  394   2.011   3.580   5.662 -0.3080 -1.5216 -0.7844
    3POPC  H14Y  395   1.869   3.676   5.709  1.7434  0.8389  0.0552
    3POPC  C315  396   1.935   3.672   5.497  0.5734  0.2667 -0.1662
    3POPC  H15X  397   1.848   3.739   5.478  0.3015 -0.1757 -0.4934
    3POPC  H15Y  398   1.953   3.601   5.414  1.6997  1.0831 -0.6409
    3POPC  C316  399   2.064   3.753   5.499  0.8095 -0.1070 -0.0683
    3POPC  H16X  400   2.042   3.830   5.576  2.8154 -1.8031  2.3298
    3POPC  H16Y  401   2.093   3.790   5.398  2.0593  2.8582  1.2512
    3POPC  H16Z  402   2.148   3.696   5.544  0.6425 -0.0915  0.2665
    4POPC     N  403   7.868   4.713   7.242  0.3213  0.2879  0.0860
    4POPC   C12  404   7.870   4.837   7.156 -0.0395  0.0731 -0.2356
    4POPC   C13  405   7.951   4.743   7.365  0.3719  0.3799  0.0292
    4POPC   C14  406   7.726   4.692   7.291  0.3500  0.2516  0.1537
    4POPC   C15  407   7.925   4.598   7.163 -0.4542 -0.4384  0.5566
    4POPC  H12A  408   7.787   4.898   7.188  1.0538  0.9447  1.0306
    4POPC  H12B  409   7.847   4.809   7.054  0.1976 -0.1672 -0.2233
    4POPC  H13A  410   7.907   4.819   7.427 -0.3309  0.3556 -0.4260
    4POPC  H13B  411   7.958   4.653   7.425 -1.6703 -0.2335 -0.5680
    4POPC  H13C  412   8.050   4.767   7.330  1.5319 -2.1533  1.2917
    4POPC  H14A  413   7.732   4.622   7.373  1.2588 -0.2545 -0.3271
    4POPC  H14B  414   7.678   4.783   7.324  0.0666 -0.0307  0.5252
    4POPC  H14C  415   7.666   4.651   7.211  0.6016  0.1648  0.0056
    4POPC  H15A  416   8.027   4.627   7.142 -0.7234 -1.1207 -2.0247
    4POPC  H15B  417   7.865   4.589   7.074 -0.2738  1.3615  0.2215
    4POPC  H15C  418   7.916   4.503   7.213 -2.0110 -0.1224  0.9362
    4POPC   C11  419   8.000   4.918   7.155  0.1663 -0.2496  0.0323
    4POPC  H11A  420   8.002   4.973   7.251 -1.4364  1.5688 -0.8932
    4POPC  H11B  421   7.976   4.996   7.079  2.3886 -0.1847 -0.6563
    4POPC     P  422   0.039   4.901   7.020 -0.0966  0.0921 -0.4656
    4POPC   O13  423   0.100   5.023   7.077  0.0283 -0.2778  0.2059
    4POPC   O14  424   0.129   4.785   6.999 -0.2851  0.0630 -1.1266
    4POPC   O12  425   8.114   4.837   7.126  0.4136  0.0952  0.0299
    4POPC   O11  426   8.146   4.921   6.877  0.0660  0.8177 -0.4419
    4POPC    C1  427   8.073   4.810   6.825  0.8402  0.0458  0.0942
    4POPC    HA  428   7.983   4.856   6.778 -1.0243 -1.6007  1.8446
    4POPC    HB  429   8.044   4.739   6.905 -0.7287  0.5494  0.0062
    4POPC    C2  430   8.144   4.739   6.709 -0.0159 -0.0835 -0.3531
    4POPC    HS  431   0.068   4.710   6.749  0.1021 -0.8495 -1.1648
    4POPC   O21  432   8.168   4.831   6.602  0.0193 -0.2121 -0.4566
    4POPC   C21  433   0.077   4.791   6.507  0.6331 -0.1594  0.0594
    4POPC   O22  434   0.144   4.690   6.520 -0.1085 -0.5668  0.7138
    4POPC   C22  435   0.074   4.882   6.384 -0.2149 -0.3224 -0.0483
    4POPC   H2R  436   0.078   4.985   6.427  1.5497 -1.3348  2.5065
    4POPC   H2S  437   8.152   4.868   6.333  0.2760 -1.1956 -0.7772
    4POPC    C3  438   8.064   4.615   6.664 -0.3441 -0.2671  0.7080
    4POPC    HX  439   8.054   4.554   6.756 -0.2846 -2.8344 -0.9023
    4POPC    HY  440   8.115   4.554   6.586  0.0176  0.1447  0.6163
    4POPC   O31  441   7.928   4.648   6.636 -0.1050 -0.0237 -0.2049
    4POPC   C31  442   7.891   4.700   6.519  0.2011  0.2566 -0.1771
    4POPC   O32  443   7.963   4.693   6.420 -0.2657 -0.2166 -0.4853
    4POPC   C32  444   7.752   4.761   6.522  0.2501  0.3499  0.2107
    4POPC   H2X  445   7.759   4.844   6.596  1.8847 -0.5086  1.0742
    4POPC   H2Y  446   7.672   4.691   6.556  0.2919 -0.5252 -1.3745
    4POPC   C23  447   0.192   4.850   6.292 -0.0978  0.2574 -0.1036
    4POPC   H3R  448   0.215   4.742   6.287  1.9992  0.5428  1.8951
    4POPC   H3S  449   0.284   4.884   6.343  0.7575 -1.0437 -0.7345
    4POPC   C24  450   0.167   4.897   6.148  0.1311  0.4996 -0.0658
    4POPC   H4R  451   0.059   4.914   6.129  0.3083  0.7419 -0.8790
    4POPC   H4S  452   0.205   4.814   6.085 -0.2280  0.9181 -0.8451
    4POPC   C25  453   0.251   5.017   6.105  0.3091  0.1875 -0.5976
    4POPC   H5R  454   0.353   5.025   6.148  0.8700 -1.1291 -1.6040
    4POPC   H5S  455   0.202   5.111   6.141  0.4462 -0.5273  1.6033
    4POPC   C26  456   0.253   5.018   5.952  0.3015 -0.7043 -0.6108
    4POPC   H6R  457   0.152   5.003   5.908  1.2817 -1.7661 -2.6434
    4POPC   H6S  458   0.322   4.939   5.915 -1.2088 -2.4639  0.1733
    4POPC   C27  459   0.302   5.152   5.894 -0.0367 -0.4622 -0.3375
    4POPC   H7R  460   0.409   5.169   5.918 -0.4105  1.2524  0.2510
    4POPC   H7S  461   0.237   5.231   5.939  0.5396  0.1441 -0.5615
    4POPC   C28  462   0.269   5.153   5.745 -1.2013  0.6246 -0.0894
    4POPC   H8R  463   0.159   5.141   5.749 -1.0334 -0.7872  1.0274
    4POPC   H8S  464   0.313   5.066   5.692 -1.0903 -0.0640  1.1158
    4POPC   C29  465   0.289   5.286   5.678 -0.4975  0.4105 -0.3113
    4POPC   H91  466   0.255   5.375   5.733 -0.0429 -1.1506  2.6570
    4POPC  C210  467   0.349   5.308   5.560 -0.5127 -0.1606 -0.4308
    4POPC  H101  468   0.360   5.407   5.513 -0.2826  0.9799  1.8846
    4POPC  C211  469   0.398   5.201   5.467  0.0981 -0.2933  0.0399
    4POPC  H11R  470   0.372   5.102   5.508  0.1334 -0.4856 -0.3900
    4POPC  H11S  471   0.508   5.203   5.452 -0.2540  1.1589 -3.3608
    4POPC  C212  472   0.323   5.207   5.333  0.9002 -0.3176 -0.4169
    4POPC  H12R  473   0.390   5.151   5.265  1.0509 -0.6885  0.0357
    4POPC  H12S  474   0.328   5.313   5.297  4.0069 -0.1459  0.1937
    4POPC  C213  475   0.183   5.148   5.346  0.7040  0.2782  0.2949
    4POPC  H13R  476   0.136   5.202   5.431  2.7773  1.7202  0.5964
    4POPC  H13S  477   0.194   5.047   5.391  0.6837  0.5118  0.8216
    4POPC  C214  478   0.106   5.146   5.213  0.0001 -0.5983  0.7056
    4POPC  H14R  479   0.132   5.237   5.156 -0.2299 -0.4812  0.7874
    4POPC  H14S  480   0.001   5.149   5.249  1.0212 -0.1244  4.0539
    4POPC  C215  481   0.153   5.028   5.128  0.0918 -0.1750  0.1626
    4POPC  H15R  482   0.108   4.935   5.170 -2.0603  0.4740 -0.5567
    4POPC  H15S  483   0.264   5.028   5.129  0.1443 -0.1336 -1.8453
    4POPC  C216  484   0.092   5.027   4.988 -0.0015 -0.7223  0.2033
    4POPC  H16R  485   8.173   5.086   4.983 -0.3075 -1.2871 -2.0033
    4POPC  H16S  486   0.077   4.931   4.933 -0.9576  0.3560 -1.5197
    4POPC  C217  487   0.179   5.109   4.893  0.1141 -0.5316  0.4730
    4POPC  H17R  488   0.214   5.203   4.942  0.9970 -1.0188  0.8021
    4POPC  H17S  489   0.122   5.132   4.801 -0.6782  0.6154  1.2332
    4POPC  C218  490   0.301   5.027   4.848 -0.2114 -0.5640 -0.3579
    4POPC  H18R  491   0.380   5.013   4.924 -0.3575 -0.1751 -0.1318
    4POPC  H18S  492   0.349   5.093   4.772 -1.8177  0.0733 -0.8712
    4POPC  H18T  493   0.269   4.929   4.805  0.3185 -0.4137 -1.1236
    4POPC   C33  494   7.716   4.822   6.386  0.0104  0.0678  0.1474
    4POPC   H3X  495   7.738   4.751   6.304 -0.3820 -1.0566  0.9923
    4POPC   H3Y  496   7.784   4.908   6.368  0.0307 -0.3772 -2.2108
    4POPC   C34  497   7.565   4.846   6.380 -0.0784 -0.5659 -0.2285
    4POPC   H4X  498   7.540   4.888   6.480 -2.1163 -0.6815 -0.6394
    4POPC   H4Y  499   7.512   4.750   6.361  0.9467 -1.1888 -0.0172
    4POPC   C35  500   7.530   4.958   6.282  0.4304 -0.1887  0.0184
    4POPC   H5X  501   7.566   5.057   6.319  1.9126 -1.2938  1.6627
    4POPC   H5Y  502   7.419   4.957   6.288  0.3889  1.0040 -0.3014
    4POPC   C36  503   7.574   4.954   6.135  0.1333 -0.2060 -0.0716
    4POPC   H6X  504   7.684   4.937   6.135  0.3527  1.0476 -1.5005
    4POPC   H6Y  505   7.556   5.058   6.102  0.8441 -0.3779 -1.0360
    4POPC   C37  506   7.512   4.840   6.053 -0.2848  0.0113 -0.0568
    4POPC   H7X  507   7.401   4.842   6.039 -0.0131 -0.1262 -2.6116
    4POPC   H7Y  508   7.533   4.756   6.123 -0.4221 -0.0679 -0.1107
    4POPC   C38  509   7.578   4.823   5.917 -0.5845 -0.0661 -0.1949
    4POPC   H8X  510   7.682   4.785   5.933 -1.1701 -1.1904  1.1220
    4POPC   H8Y  511   7.571   4.923   5.868  1.3572  0.2669  0.1161
    4POPC   C39  512   7.503   4.729   5.822 -0.4196 -0.4817  0.0828
    4POPC   H9X  513   7.465   4.636   5.869  2.2608 -1.9281 -0.4185
    4POPC   H9Y  514   7.571   4.706   5.738 -0.5794 -1.1923  0.1453
    4POPC  C310  515   7.382   4.797   5.757 -0.0663  0.2186  0.1426
    4POPC  H10X  516   7.342   4.873   5.827 -0.4936  1.1264 -1.0544
    4POPC  H10Y  517   7.307   4.718   5.733 -0.1826  0.1458  0.7325
    4POPC  C311  518   7.430   4.878   5.636  0.3177  0.0103  0.1533
    4POPC  H11X  519   7.486   4.812   5.566  0.3111  0.4247 -0.2481
    4POPC  H11Y  520   7.500   4.951   5.682 -1.7745  0.9818  1.9616
    4POPC  C312  521   7.321   4.944   5.552 -0.3968 -0.6857  0.5147
    4POPC  H12X  522   7.262   4.872   5.492 -1.8004 -0.2799  1.3429
    4POPC  H12Y  523   7.358   5.014   5.474  1.2421 -0.1192  1.7660
    4POPC  C313  524   7.214   5.006   5.642 -0.0801 -0.3410  0.6567
    4POPC  H13X  525   7.258   5.069   5.721 -1.4091 -0.7877  1.8004
    4POPC  H13Y  526   7.160   4.923   5.692 -2.7140  0.6641 -0.3366
    4POPC  C314  527   7.105   5.085   5.569  0.2625  0.0995  0.6184
    4POPC  H14X  528   7.066   5.032   5.480 -0.7827  0.7451  0.6709
    4POPC  H14Y  529   7.146   5.179   5.527  0.5195  0.2607  1.2161
    4POPC  C315  530   6.994   5.132   5.663 -0.6013  0.5501 -0.6010
    4POPC  H15X  531   6.950   5.226   5.624 -0.2181  1.2863  0.6679
    4POPC  H15Y  532   7.044   5.157   5.759  1.4380 -1.6382 -1.0077
    4POPC  C316  533   6.888   5.029   5.703 -0.3000  0.2308 -0.6280
    4POPC  H16X  534   6.831   4.992   5.615 -0.7029  1.5716 -0.9500
    4POPC  H16Y  535   6.813   5.069   5.774 -0.7712 -0.9325 -0.4507
    4POPC  H16Z  536   6.927   4.938   5.753 -0.1422  0.3266 -0.5776
    5POPC     N  537   6.381   4.961   6.652  0.4585 -0.1922 -0.2083
    5POPC   C12  538   6.374   4.989   6.503 -0.2282  0.5249 -0.0448
    5POPC   C13  539   6.244   4.955   6.713  0.4850 -0.3427 -0.1642
    5POPC   C14  540   6.436   4.823   6.678  0.2719 -0.2106  0.0864
    5POPC   C15  541   6.471   5.063   6.717 -0.3988  0.3559  0.1249
    5POPC  H12A  542   6.306   4.916   6.462 -1.3930  1.6034 -0.1012
    5POPC  H12B  543   6.463   4.967   6.446 -0.9782  0.2692 -1.1340
    5POPC  H13A  544   6.176   4.889   6.660 -0.4791 -0.0957  0.7330
    5POPC  H13B  545   6.253   4.930   6.818 -0.4114 -0.9335 -0.2055
    5POPC  H13C  546   6.208   5.056   6.708 -0.7258 -0.7994 -1.7399
    5POPC  H14A  547   6.527   4.800   6.625  0.0688  0.9833 -0.8084
    5POPC  H14B  548   6.454   4.800   6.782  1.4624  0.2574  0.0073
    5POPC  H14C  549   6.361   4.765   6.627 -1.0289  1.5619 -0.1087
    5POPC  H15A  550   6.431   5.159   6.688  0.4709  0.0462 -2.2789
    5POPC  H15B  551   6.568   5.063   6.670  0.0623 -2.4785  0.8879
    5POPC  H15C  552   6.475   5.058   6.825  3.2602 -0.9086  0.0590
    5POPC   C11  553   6.313   5.122   6.458  0.0960  0.6231 -0.1948
    5POPC  H11A  554   6.321   5.121   6.347 -0.0411 -1.0729 -0.2185
    5POPC  H11B  555   6.378   5.204   6.497  0.2250 -0.8721  3.0172
    5POPC     P  556   6.139   5.275   6.567  0.0708  0.2569 -0.3083
    5POPC   O13  557   5.997   5.266   6.609  0.2981 -0.7257  0.2835
    5POPC   O14  558   6.236   5.309   6.674 -0.4153 -0.2086  0.2881
    5POPC   O12  559   6.176   5.136   6.497  0.1224  0.0579  0.1088
    5POPC   O11  560   6.156   5.366   6.437  0.0894 -0.1359 -0.5821
    5POPC    C1  561   6.178   5.505   6.462  0.1066 -0.1624 -0.4533
    5POPC    HA  562   6.211   5.565   6.374 -0.7721  1.0938  0.0478
    5POPC    HB  563   6.260   5.518   6.537  1.2576 -2.2391 -1.2498
    5POPC    C2  564   6.053   5.583   6.507  0.4701  0.1989 -0.0550
    5POPC    HS  565   6.026   5.544   6.607 -0.8559  1.0932 -0.0571
    5POPC   O21  566   5.945   5.560   6.416  0.0741  0.6063  0.3105
    5POPC   C21  567   5.822   5.584   6.461 -0.3164 -0.6156 -0.0652
    5POPC   O22  568   5.797   5.621   6.574  0.8075  0.3103 -0.1052
    5POPC   C22  569   5.723   5.574   6.345  0.2621 -0.0158 -0.6227
    5POPC   H2R  570   5.726   5.476   6.294  1.3934  0.6488 -1.9009
    5POPC   H2S  571   5.744   5.655   6.272  0.2163  2.3856  1.8775
    5POPC    C3  572   6.091   5.729   6.533 -0.1348  0.3080  0.2094
    5POPC    HX  573   6.169   5.728   6.612  1.4290 -3.1120 -1.2218
    5POPC    HY  574   5.999   5.782   6.567  0.5532  0.3691  2.0530
    5POPC   O31  575   6.155   5.791   6.421 -0.4002  0.3071  0.0548
    5POPC   C31  576   6.081   5.836   6.320  0.0015 -0.2045 -0.4715
    5POPC   O32  577   5.959   5.848   6.314  0.0042  0.1031  0.0504
    5POPC   C32  578   6.178   5.873   6.208  0.2581  0.1945 -0.1194
    5POPC   H2X  579   6.273   5.820   6.227 -0.2502  0.3369  3.5985
    5POPC   H2Y  580   6.207   5.980   6.205  0.7515  0.0432 -0.9415
    5POPC   C23  581   5.581   5.583   6.402  0.2988 -0.1199 -0.5150
    5POPC   H3R  582   5.561   5.689   6.428 -0.8647 -0.6000  0.6427
    5POPC   H3S  583   5.568   5.509   6.485 -0.9472 -0.2919 -0.8492
    5POPC   C24  584   5.487   5.539   6.290 -0.2519  0.1319 -0.1566
    5POPC   H4R  585   5.531   5.443   6.254  4.1339  1.5584  0.7353
    5POPC   H4S  586   5.495   5.617   6.211 -0.0271  0.7802  0.5015
    5POPC   C25  587   5.337   5.529   6.318 -0.2376  0.5185  0.0542
    5POPC   H5R  588   5.298   5.508   6.217  1.3073  0.7420 -0.6176
    5POPC   H5S  589   5.309   5.633   6.347  0.8497  1.3237 -1.6467
    5POPC   C26  590   5.291   5.432   6.427  0.6889  0.1963  0.1713
    5POPC   H6R  591   5.345   5.449   6.522  0.8105 -1.3195  0.4005
    5POPC   H6S  592   5.302   5.328   6.389  1.3166  0.0878  0.6396
    5POPC   C27  593   5.148   5.461   6.475  0.3126 -0.0023 -0.8011
    5POPC   H7R  594   5.132   5.569   6.490 -0.5611 -0.4383  1.9827
    5POPC   H7S  595   5.122   5.421   6.576  0.9622  2.4433  0.3971
    5POPC   C28  596   5.038   5.410   6.382 -0.3896  0.3982 -0.2019
    5POPC   H8R  597   5.061   5.303   6.361 -0.1971  0.4594 -0.3194
    5POPC   H8S  598   5.059   5.471   6.291 -0.3022  1.8990  0.8047
    5POPC   C29  599   4.902   5.430   6.443 -0.1223  0.1985  0.4695
    5POPC   H91  600   4.900   5.527   6.493 -0.1755 -0.6125  2.0847
    5POPC  C210  601   4.805   5.338   6.448  0.2173 -0.2429 -0.6273
    5POPC  H101  602   4.704   5.366   6.481 -0.0651 -1.1504 -0.6909
    5POPC  C211  603   4.815   5.197   6.398 -0.2564 -0.3962 -0.3025
    5POPC  H11R  604   4.763   5.123   6.462  0.9272 -1.0636 -0.0696
    5POPC  H11S  605   4.923   5.168   6.401 -0.5890 -1.7633 -0.7581
    5POPC  C212  606   4.768   5.187   6.253 -0.1443  0.1126 -0.3772
    5POPC  H12R  607   4.787   5.085   6.211  0.7457 -1.1086  2.7032
    5POPC  H12S  608   4.815   5.265   6.190 -2.7344  1.2899 -0.9656
    5POPC  C213  609   4.617   5.205   6.244 -0.1823 -0.0142  0.0074
    5POPC  H13R  610   4.578   5.298   6.292 -1.0491 -0.2117 -0.2860
    5POPC  H13S  611   4.559   5.127   6.299  0.3206 -0.4856 -0.1321
    5POPC  C214  612   4.570   5.186   6.100  0.3593 -0.8181 -0.0640
    5POPC  H14R  613   4.626   5.103   6.052  1.4713  1.0725 -2.1907
    5POPC  H14S  614   4.595   5.271   6.034  1.5234 -1.7748 -0.8963
    5POPC  C215  615   4.419   5.176   6.079  0.2806 -0.0182  0.0904
    5POPC  H15R  616   4.369   5.270   6.109 -0.4107  0.1675 -1.5600
    5POPC  H15S  617   4.378   5.092   6.140 -0.9441 -0.4712 -1.2804
    5POPC  C216  618   4.378   5.153   5.933 -0.0305  0.1058  0.1569
    5POPC  H16R  619   4.449   5.214   5.874  0.9007 -1.6520 -0.5956
    5POPC  H16S  620   4.272   5.183   5.921 -1.2262 -3.3179  1.0820
    5POPC  C217  621   4.395   5.006   5.895 -0.5260  0.0246  0.2503
    5POPC  H17R  622   4.344   4.951   5.976 -0.5812  0.6152  0.6249
    5POPC  H17S  623   4.498   4.965   5.892 -0.7056 -0.4013 -1.4759
    5POPC  C218  624   4.343   4.966   5.756  0.3940 -0.4275  0.0273
    5POPC  H18R  625   4.232   4.963   5.763  0.2355  0.7156 -1.4054
    5POPC  H18S  626   4.381   4.865   5.734  0.3369 -0.3454 -0.4570
    5POPC  H18T  627   4.386   5.030   5.677  3.4355 -2.6265 -0.2803
    5POPC   C33  628   6.114   5.832   6.075 -0.3163  0.0266  0.2037
    5POPC   H3X  629   6.153   5.903   5.999  1.5899 -0.9988  0.1682
    5POPC   H3Y  630   6.005   5.851   6.064 -0.4526 -0.1908  1.0781
    5POPC   C34  631   6.132   5.683   6.048  0.2749  0.0137  0.6473
    5POPC   H4X  632   6.190   5.632   6.129 -1.1880 -1.0382  1.0764
    5POPC   H4Y  633   6.184   5.671   5.950 -1.4250 -1.6429 -0.1201
    5POPC   C35  634   6.002   5.603   6.056  0.0367  0.2319 -0.7097
    5POPC   H5X  635   5.913   5.670   6.054 -0.1489 -0.0354 -1.5182
    5POPC   H5Y  636   5.993   5.563   6.160  1.3802  1.2971 -0.1517
    5POPC   C36  637   6.003   5.497   5.946  0.0253  0.0580 -0.5451
    5POPC   H6X  638   6.085   5.424   5.962 -0.8397 -1.0177 -0.9422
    5POPC   H6Y  639   6.023   5.552   5.851  0.3238  0.1490 -0.4310
    5POPC   C37  640   5.878   5.410   5.957 -0.0779  0.3430  0.6290
    5POPC   H7X  641   5.877   5.352   5.863 -0.2309  0.8232  0.3305
    5POPC   H7Y  642   5.777   5.456   5.966 -0.2951 -0.1979  1.0646
    5POPC   C38  643   5.891   5.308   6.070 -0.3995  0.0755  0.4247
    5POPC   H8X  644   5.905   5.355   6.170  1.4755 -1.9136  1.1866
    5POPC   H8Y  645   5.987   5.256   6.049  0.0770  1.1823 -0.1844
    5POPC   C39  646   5.774   5.209   6.075 -0.4288  0.0628 -0.4024
    5POPC   H9X  647   5.733   5.202   5.972 -1.8986 -1.2664  0.2336
    5POPC   H9Y  648   5.689   5.259   6.125  0.0936  0.4429  0.1186
    5POPC  C310  649   5.814   5.068   6.122 -0.2415  0.2732  0.0718
    5POPC  H10X  650   5.853   5.088   6.224  1.6646  0.0050 -0.5550
    5POPC  H10Y  651   5.899   5.024   6.066  0.1038 -1.1862  1.6669
    5POPC  C311  652   5.692   4.978   6.141  0.2391 -0.4513 -0.2540
    5POPC  H11X  653   5.629   5.032   6.067  1.9330  1.6757 -0.2348
    5POPC  H11Y  654   5.649   4.986   6.243  0.3760 -1.1054 -0.1396
    5POPC  C312  655   5.725   4.833   6.104 -0.0738 -0.6585  0.2812
    5POPC  H12X  656   5.780   4.787   6.189 -1.3383 -0.1209  1.4387
    5POPC  H12Y  657   5.776   4.825   6.006  1.5786 -1.1436  1.1507
    5POPC  C313  658   5.596   4.752   6.091 -0.5074 -0.0738  0.8528
    5POPC  H13X  659   5.536   4.808   6.016  1.1321  0.8218  0.1507
    5POPC  H13Y  660   5.542   4.762   6.188 -1.0234  1.3012  0.4492
    5POPC  C314  661   5.602   4.603   6.055 -0.4718  0.1210  0.0327
    5POPC  H14X  662   5.633   4.553   6.149  1.8861  1.7947  0.2535
    5POPC  H14Y  663   5.684   4.597   5.980 -0.0536 -0.5613  0.5314
    5POPC  C315  664   5.476   4.550   5.987 -0.5622  0.0710  0.2394
    5POPC  H15X  665   5.493   4.444   5.958 -0.7483 -0.0385  0.5183
    5POPC  H15Y  666   5.462   4.611   5.896 -1.9565 -0.9698 -0.2804
    5POPC  C316  667   5.337   4.549   6.052 -0.4669 -0.0601  0.4436
    5POPC  H16X  668   5.350   4.497   6.149  0.0434  0.5929  0.7380
    5POPC  H16Y  669   5.271   4.491   5.984  0.8800 -1.9590  0.6913
    5POPC  H16Z  670   5.303   4.654   6.066  1.9406  0.8871 -0.2672
    6POPC     N  671   3.226   2.234   7.450 -0.0587  0.2801 -0.4532
    6POPC   C12  672   3.356   2.291   7.399  0.2143  0.0759  0.0117
    6POPC   C13  673   3.117   2.304   7.373 -0.5873  0.3212  0.3226
    6POPC   C14  674   3.212   2.084   7.434  0.3711  0.1881  0.0057
    6POPC   C15  675   3.217   2.271   7.595  0.5944 -0.6383 -0.1665
    6POPC  H12A  676   3.432   2.285   7.476  1.0583 -3.1714 -0.8734
    6POPC  H12B  677   3.329   2.394   7.381 -2.8401 -0.3809  1.3757
    6POPC  H13A  678   3.146   2.292   7.269 -2.1453 -5.7631  0.2214
    6POPC  H13B  679   3.027   2.247   7.391 -0.2098 -0.8625 -1.2777
    6POPC  H13C  680   3.099   2.409   7.389 -1.4656  0.1349  0.6363
    6POPC  H14A  681   3.224   2.069   7.328 -2.2178 -0.9183 -0.2002
    6POPC  H14B  682   3.275   2.024   7.497  1.9827  1.5908 -0.1888
    6POPC  H14C  683   3.112   2.052   7.459  0.0705  1.7967  1.0367
    6POPC  H15A  684   3.291   2.224   7.658 -1.1968  0.5415  3.0914
    6POPC  H15B  685   3.119   2.242   7.629  0.5486 -2.7767 -1.9703
    6POPC  H15C  686   3.227   2.379   7.603 -0.5818 -0.5679  0.6888
    6POPC   C11  687   3.410   2.224   7.272  0.2258  0.2686 -0.0853
    6POPC  H11A  688   3.454   2.125   7.299 -1.7421 -1.0454 -1.4518
    6POPC  H11B  689   3.488   2.290   7.230  0.3208  1.2644  1.5685
    6POPC     P  690   3.335   2.115   7.057  0.1272  0.2961 -0.0556
    6POPC   O13  691   3.472   2.061   7.072 -0.1107 -0.0930  0.7789
    6POPC   O14  692   3.222   2.019   7.050 -0.0099  0.4558 -0.0379
    6POPC   O12  693   3.303   2.215   7.177  0.2460  0.4145 -0.1221
    6POPC   O11  694   3.332   2.196   6.919  0.3030 -0.1502 -0.3229
    6POPC    C1  695   3.253   2.311   6.891  0.6409  0.1929  0.1176
    6POPC    HA  696   3.285   2.353   6.793  0.0654 -0.0606 -0.1848
    6POPC    HB  697   3.273   2.388   6.969 -0.1560  2.2496 -1.5962
    6POPC    C2  698   3.100   2.290   6.889  0.6809 -0.0702 -0.2148
    6POPC    HS  699   3.062   2.260   6.989 -1.0555 -0.2602 -0.8973
    6POPC   O21  700   3.071   2.198   6.784  0.2329 -0.2981  0.1048
    6POPC   C21  701   2.974   2.113   6.819 -0.0532  0.0024  0.0426
    6POPC   O22  702   2.912   2.113   6.924 -0.4544  0.2750 -0.1941
    6POPC   C22  703   2.949   2.014   6.707 -0.2200  0.1633 -0.0634
    6POPC   H2R  704   2.980   1.912   6.739 -1.5570 -0.8844 -1.9193
    6POPC   H2S  705   3.019   2.051   6.629  1.5014  2.5573  2.4527
    6POPC    C3  706   3.023   2.421   6.865  0.0770 -0.4730 -0.4952
    6POPC    HX  707   3.056   2.499   6.937  0.5998  2.1399 -3.3404
    6POPC    HY  708   2.916   2.404   6.888  0.0046  0.5139 -0.0451
    6POPC   O31  709   3.042   2.473   6.733  0.1442 -0.1892 -0.3738
    6POPC   C31  710   2.965   2.581   6.721 -0.0680 -0.2596  0.3483
    6POPC   O32  711   2.883   2.622   6.803 -0.4146  0.4061 -0.3163
    6POPC   C32  712   2.984   2.641   6.583 -0.4887 -0.5611  0.1577
    6POPC   H2X  713   3.018   2.578   6.498  2.4759  0.0329  0.7999
    6POPC   H2Y  714   3.059   2.723   6.583  0.5793 -1.5283  0.9994
    6POPC   C23  715   2.801   2.018   6.668 -0.1360 -0.0000 -0.4014
    6POPC   H3R  716   2.729   1.983   6.745  2.6366 -0.1909  2.3020
    6POPC   H3S  717   2.802   1.941   6.587  0.9186  1.6490 -2.0463
    6POPC   C24  718   2.751   2.147   6.603  0.1522  0.1207 -0.3831
    6POPC   H4R  719   2.778   2.231   6.672  3.2087  0.6576 -2.0539
    6POPC   H4S  720   2.641   2.134   6.594  0.1444  0.4425 -0.7812
    6POPC   C25  721   2.806   2.184   6.465  0.3164  0.3433 -0.2602
    6POPC   H5R  722   2.899   2.125   6.454 -0.8041 -1.4606 -0.4542
    6POPC   H5S  723   2.832   2.292   6.460 -0.2998  0.4578 -1.4462
    6POPC   C26  724   2.714   2.141   6.350 -0.0736  0.2486  0.0819
    6POPC   H6R  725   2.607   2.167   6.366 -0.0054 -0.0901  1.1660
    6POPC   H6S  726   2.726   2.031   6.360  0.7242  0.1020 -1.9469
    6POPC   C27  727   2.764   2.185   6.212  0.1176 -0.6371 -0.1373
    6POPC   H7R  728   2.715   2.126   6.132  0.3599  1.2290 -1.7457
    6POPC   H7S  729   2.871   2.160   6.196  0.0626 -1.7292  1.0870
    6POPC   C28  730   2.740   2.333   6.179 -0.0422 -0.5639  0.2927
    6POPC   H8R  731   2.643   2.362   6.225  1.2807  1.7009  1.7954
    6POPC   H8S  732   2.705   2.341   6.073 -0.1859  2.1284  0.4874
    6POPC   C29  733   2.844   2.432   6.221  0.0008 -0.4819 -0.0002
    6POPC   H91  734   2.861   2.445   6.329  1.1771 -0.9212 -0.1235
    6POPC  C210  735   2.908   2.509   6.133 -0.2539 -0.7237 -0.3986
    6POPC  H101  736   2.991   2.573   6.169  0.1586 -1.5334  0.1215
    6POPC  C211  737   2.891   2.507   5.984  0.0185  0.1011 -0.4480
    6POPC  H11R  738   2.817   2.440   5.934 -0.3778  0.6435 -0.5972
    6POPC  H11S  739   2.988   2.476   5.938  1.4461  0.3797  2.2016
    6POPC  C212  740   2.889   2.650   5.928  0.3320  0.2099 -0.1786
    6POPC  H12R  741   2.896   2.656   5.818  2.0680 -0.1454 -0.1139
    6POPC  H12S  742   2.975   2.709   5.967 -0.6941  1.8442 -0.3024
    6POPC  C213  743   2.771   2.733   5.979 -0.1015 -0.3564 -0.2444
    6POPC  H13R  744   2.755   2.732   6.089  2.1091  3.3242  0.2942
    6POPC  H13S  745   2.680   2.697   5.927 -0.0917  2.2262 -2.2757
    6POPC  C214  746   2.790   2.877   5.932 -0.0446 -0.1471  0.4064
    6POPC  H14R  747   2.837   2.856   5.834 -0.9606 -3.5061  0.5754
    6POPC  H14S  748   2.865   2.931   5.993 -0.6254  2.0253 -0.6663
    6POPC  C215  749   2.660   2.958   5.928 -0.4448 -0.7747  0.5421
    6POPC  H15R  750   2.587   2.906   5.862 -0.9755 -0.0859  0.5701
    6POPC  H15S  751   2.680   3.055   5.877 -0.5962 -0.7308  0.5655
    6POPC  C216  752   2.603   2.986   6.067 -0.0418  0.3557  0.4967
    6POPC  H16R  753   2.690   3.031   6.119  0.2337 -0.2821  0.6001
    6POPC  H16S  754   2.576   2.885   6.107  0.2219 -0.6098 -1.6318
    6POPC  C217  755   2.479   3.075   6.064  0.0263  0.4315 -0.1677
    6POPC  H17R  756   2.402   3.029   5.999  0.7605  0.4331 -1.0583
    6POPC  H17S  757   2.507   3.167   6.008 -0.6224  2.1108  2.1244
    6POPC  C218  758   2.438   3.129   6.201 -0.5312 -0.1554 -0.0978
    6POPC  H18R  759   2.353   3.201   6.194 -1.4803 -1.1713  0.7103
    6POPC  H18S  760   2.521   3.193   6.240 -0.7048  0.1525 -0.2288
    6POPC  H18T  761   2.425   3.046   6.273  0.6973 -0.5116 -0.2565
    6POPC   C33  762   2.846   2.701   6.553 -0.2176 -0.0009  0.0064
    6POPC   H3X  763   2.818   2.771   6.634  2.1085  0.7310  0.2416
    6POPC   H3Y  764   2.767   2.622   6.551 -0.2605  0.0593 -1.0722
    6POPC   C34  765   2.849   2.791   6.430 -0.3668  0.2025  0.1514
    6POPC   H4X  766   2.866   2.733   6.337  2.3195  0.3411  0.4917
    6POPC   H4Y  767   2.939   2.852   6.451 -0.4912 -0.0844  1.5757
    6POPC   C35  768   2.721   2.875   6.416 -0.4506 -0.0470 -0.6444
    6POPC   H5X  769   2.626   2.820   6.401 -1.3237  0.7899  1.3821
    6POPC   H5Y  770   2.724   2.931   6.320 -2.7341 -0.5939 -1.0981
    6POPC   C36  771   2.698   2.981   6.524  0.6862 -0.5460  0.1139
    6POPC   H6X  772   2.673   2.950   6.628  1.8775 -1.6185  0.0999
    6POPC   H6Y  773   2.604   3.033   6.493  0.2175 -0.2568  1.9128
    6POPC   C37  774   2.802   3.093   6.529  0.1107 -0.0047  0.1495
    6POPC   H7X  775   2.907   3.058   6.541 -0.4522 -1.5266  0.9017
    6POPC   H7Y  776   2.781   3.157   6.617 -0.1787  0.6781 -0.4076
    6POPC   C38  777   2.804   3.189   6.410 -0.1054 -0.2086 -0.0194
    6POPC   H8X  778   2.707   3.239   6.387  1.3991  2.3071 -1.3644
    6POPC   H8Y  779   2.821   3.131   6.317  0.4328  2.1538 -1.4743
    6POPC   C39  780   2.905   3.304   6.411 -0.7072  0.3299  0.1479
    6POPC   H9X  781   3.010   3.267   6.406 -1.8853 -3.8123  1.7684
    6POPC   H9Y  782   2.894   3.340   6.515  1.5305  0.6416  0.3363
    6POPC  C310  783   2.876   3.422   6.318 -0.1574  0.4587  0.1339
    6POPC  H10X  784   2.799   3.479   6.375 -2.2284 -1.2209 -0.8321
    6POPC  H10Y  785   2.833   3.386   6.222 -0.2640 -0.0701  0.3770
    6POPC  C311  786   3.004   3.505   6.304  0.2893 -0.2294  0.1100
    6POPC  H11X  787   3.079   3.433   6.265  0.0502 -0.7415  0.5699
    6POPC  H11Y  788   3.037   3.541   6.404  1.4754  1.6511 -0.9066
    6POPC  C312  789   2.985   3.612   6.197  0.3472 -0.0711  0.2570
    6POPC  H12X  790   2.928   3.699   6.235 -0.6199 -0.8080  0.5486
    6POPC  H12Y  791   2.921   3.577   6.113  1.0574  0.3568 -0.4708
    6POPC  C313  792   3.115   3.669   6.140 -0.0760 -0.0539 -0.7148
    6POPC  H13X  793   3.181   3.588   6.103  1.4848 -0.0055  1.6737
    6POPC  H13Y  794   3.174   3.730   6.212  0.9443  0.7226 -2.1638
    6POPC  C314  795   3.077   3.751   6.017  0.0229  0.6132 -0.3112
    6POPC  H14X  796   3.036   3.844   6.060 -0.5643  0.5928 -0.8069
    6POPC  H14Y  797   3.006   3.710   5.941 -0.7196 -2.0675  1.6723
    6POPC  C315  798   3.197   3.796   5.933  0.4613 -0.1618 -0.1119
    6POPC  H15X  799   3.275   3.850   5.991 -0.2661  0.0606  0.6733
    6POPC  H15Y  800   3.150   3.863   5.857 -0.6833 -0.8860 -0.0669
    6POPC  C316  801   3.267   3.686   5.853 -0.0936 -0.3662 -0.3210
    6POPC  H16X  802   3.328   3.737   5.776  1.8216 -1.4835  0.3898
    6POPC  H16Y  803   3.189   3.627   5.799  0.5215 -1.3699 -0.1425
    6POPC  H16Z  804   3.330   3.616   5.911  1.2905 -0.8722 -2.3101
    7POPC     N  805   4.485   6.969   6.948 -0.3636 -0.2233  0.5077
    7POPC   C12  806   4.416   6.852   7.013 -0.3286 -0.3086  0.3939
    7POPC   C13  807   4.556   7.054   7.050 -0.0513 -0.1401  0.2230
    7POPC   C14  808   4.593   6.920   6.854 -0.5856  0.1289  0.0616
    7POPC   C15  809   4.381   7.060   6.886  0.1819  0.4835  0.6271
    7POPC  H12A  810   4.367   6.886   7.103  0.0299  1.7476 -0.1474
    7POPC  H12B  811   4.494   6.790   7.054  2.4180  2.5615 -0.0850
    7POPC  H13A  812   4.588   7.143   6.998  0.6688 -1.4785 -1.7307
    7POPC  H13B  813   4.495   7.079   7.135  1.4414  1.0655  0.9947
    7POPC  H13C  814   4.645   7.004   7.083  0.1898  0.3927  0.4031
    7POPC  H14A  815   4.611   6.999   6.783  1.0507  0.5588  0.9067
    7POPC  H14B  816   4.688   6.907   6.904  0.4180 -1.6252 -2.1375
    7POPC  H14C  817   4.563   6.827   6.808  1.1037 -1.4554  1.9504
    7POPC  H15A  818   4.429   7.153   6.857  1.0662  0.2364  1.2312
    7POPC  H15B  819   4.298   7.081   6.952 -1.1105 -0.5182 -0.6495
    7POPC  H15C  820   4.332   7.020   6.799  0.9523  0.6694  0.0961
    7POPC   C11  821   4.301   6.784   6.939 -0.2304 -0.3946  0.3198
    7POPC  H11A  822   4.209   6.847   6.943  0.0490  0.1545 -1.2381
    7POPC  H11B  823   4.296   6.688   6.994  2.1725  0.3506  1.9739
    7POPC     P  824   4.232   6.665   6.719 -0.2052  0.3483  0.2260
    7POPC   O13  825   4.227   6.539   6.796 -0.0357 -0.0013 -0.3281
    7POPC   O14  826   4.101   6.731   6.708 -0.4027 -0.0421  0.2253
    7POPC   O12  827   4.328   6.764   6.800 -0.1067  0.2317  0.2520
    7POPC   O11  828   4.310   6.638   6.582 -0.0654  0.5726  0.2608
    7POPC    C1  829   4.435   6.703   6.555  0.1295  0.2948  0.4891
    7POPC    HA  830   4.502   6.623   6.516 -0.3388 -0.1729  0.6268
    7POPC    HB  831   4.479   6.755   6.642 -0.2794 -0.0427  0.9043
    7POPC    C2  832   4.432   6.805   6.440 -0.0207 -0.4110 -0.1421
    7POPC    HS  833   4.399   6.898   6.491  1.8051 -0.4571  1.2418
    7POPC   O21  834   4.343   6.762   6.337 -0.2263 -0.0665 -0.1094
    7POPC   C21  835   4.267   6.860   6.289 -0.1288  0.1440  0.1682
    7POPC   O22  836   4.289   6.980   6.290 -0.5673  0.2250  0.2521
    7POPC   C22  837   4.147   6.795   6.222  0.2197  0.0436 -0.3649
    7POPC   H2R  838   4.071   6.770   6.299 -1.0483  3.3087 -0.3613
    7POPC   H2S  839   4.179   6.706   6.165  2.1072 -0.1792  0.9670
    7POPC    C3  840   4.576   6.828   6.390 -0.0546  0.2575  0.0622
    7POPC    HX  841   4.628   6.731   6.373  1.4257  1.0644 -0.1739
    7POPC    HY  842   4.635   6.874   6.472  0.7558 -3.6526  1.9161
    7POPC   O31  843   4.589   6.896   6.265  0.1498 -0.1036 -0.1130
    7POPC   C31  844   4.619   7.025   6.269  0.5262 -0.2005  0.2133
    7POPC   O32  845   4.629   7.092   6.371 -0.3126  0.2222  0.0330
    7POPC   C32  846   4.645   7.076   6.128 -0.3205  0.0941  0.1569
    7POPC   H2X  847   4.555   7.068   6.063  0.1441  0.4458 -0.5452
    7POPC   H2Y  848   4.720   7.010   6.079 -0.7997  1.1445 -2.1138
    7POPC   C23  849   4.082   6.903   6.134  0.2100  0.3704  0.0395
    7POPC   H3R  850   4.163   6.950   6.075  1.4525 -2.1919 -0.4504
    7POPC   H3S  851   4.034   6.974   6.205 -0.5311  1.6624 -1.6851
    7POPC   C24  852   3.978   6.844   6.038  0.4564  0.1864 -0.1172
    7POPC   H4R  853   3.908   6.778   6.093 -1.2689  2.7944  1.0731
    7POPC   H4S  854   4.027   6.788   5.956  0.9611  0.7372 -0.2008
    7POPC   C25  855   3.901   6.962   5.978  0.1249  0.0016 -0.0571
    7POPC   H5R  856   3.858   7.021   6.062 -1.4508 -1.0630 -0.0912
    7POPC   H5S  857   3.819   6.910   5.924 -1.4587  1.7839  0.5040
    7POPC   C26  858   3.991   7.053   5.894  0.3992  0.1185  0.3567
    7POPC   H6R  859   4.070   7.099   5.957  0.2024  2.0704 -0.7537
    7POPC   H6S  860   3.915   7.131   5.876  0.3277 -0.2071 -0.8729
    7POPC   C27  861   4.051   6.993   5.766  0.4553  0.7387  0.0908
    7POPC   H7R  862   4.128   6.917   5.792 -0.2880 -1.1032 -2.6696
    7POPC   H7S  863   4.111   7.080   5.730  0.4982  1.6929  2.2886
    7POPC   C28  864   3.958   6.931   5.661  0.6979  0.2976  0.1319
    7POPC   H8R  865   3.906   6.842   5.701  0.4281 -0.6579 -2.2289
    7POPC   H8S  866   4.018   6.888   5.578  1.6716  1.9214 -0.0599
    7POPC   C29  867   3.868   7.034   5.600  0.1399 -0.0876  0.2994
    7POPC   H91  868   3.890   7.141   5.613 -0.2061  0.2010 -1.2959
    7POPC  C210  869   3.759   7.001   5.529  0.0126 -0.2871  0.5890
    7POPC  H101  870   3.698   7.076   5.477  0.2342 -0.1619  0.5103
    7POPC  C211  871   3.707   6.861   5.516  0.2429 -0.3079 -0.1456
    7POPC  H11R  872   3.774   6.780   5.552 -0.3525 -1.0567 -0.6651
    7POPC  H11S  873   3.679   6.835   5.411 -3.4585  2.1154  0.0793
    7POPC  C212  874   3.574   6.852   5.592  0.6944 -0.1751  0.6721
    7POPC  H12R  875   3.498   6.928   5.567 -0.1181 -1.4098 -0.8195
    7POPC  H12S  876   3.599   6.869   5.699  0.5283 -0.0547  0.6910
    7POPC  C213  877   3.505   6.716   5.581  0.0325  0.2017  0.1096
    7POPC  H13R  878   3.439   6.715   5.670  0.7782  2.8711  0.7622
    7POPC  H13S  879   3.593   6.649   5.598  0.1844  0.5111  0.5500
    7POPC  C214  880   3.432   6.693   5.448  0.5834  0.0852 -0.1750
    7POPC  H14R  881   3.396   6.588   5.457 -1.5244  0.8401  0.7694
    7POPC  H14S  882   3.493   6.701   5.355 -0.5456 -1.6784 -1.1240
    7POPC  C215  883   3.305   6.775   5.426  0.3034 -0.2334  0.2409
    7POPC  H15R  884   3.322   6.885   5.424  0.5120 -0.2685  0.0998
    7POPC  H15S  885   3.227   6.750   5.501 -0.3858  3.2171  0.8831
    7POPC  C216  886   3.251   6.728   5.291 -0.4387 -0.4877  0.6238
    7POPC  H16R  887   3.261   6.618   5.279 -3.2073 -0.8420  0.7740
    7POPC  H16S  888   3.316   6.771   5.213 -1.0808 -0.2659  0.2068
    7POPC  C217  889   3.110   6.765   5.245 -0.2221 -0.7485 -0.2509
    7POPC  H17R  890   3.040   6.724   5.321  0.6209 -1.9584 -0.0991
    7POPC  H17S  891   3.087   6.708   5.152 -2.8700 -1.6423  0.8484
    7POPC  C218  892   3.080   6.914   5.237 -0.3907 -0.7339  0.6092
    7POPC  H18R  893   3.121   6.962   5.146  1.4055 -1.3361  1.0723
    7POPC  H18S  894   3.140   6.963   5.317 -0.5887 -0.9767  0.9069
    7POPC  H18T  895   2.970   6.932   5.241 -0.0975  1.2507  1.1572
    7POPC   C33  896   4.694   7.220   6.110  0.1153 -0.0464  0.2046
    7POPC   H3X  897   4.789   7.239   6.165 -0.4215  2.6359  0.3629
    7POPC   H3Y  898   4.618   7.291   6.151 -0.5976 -0.6823  0.0090
    7POPC   C34  899   4.717   7.253   5.963 -1.0542 -0.3487 -0.0584
    7POPC   H4X  900   4.632   7.216   5.902 -1.7913  1.0561  0.0672
    7POPC   H4Y  901   4.811   7.204   5.930  0.2588  1.9500  0.0497
    7POPC   C35  902   4.739   7.401   5.930  0.0202 -0.5115 -0.1097
    7POPC   H5X  903   4.824   7.443   5.989  0.3082  1.0385 -1.5521
    7POPC   H5Y  904   4.653   7.467   5.954  1.0464  0.2667  1.5904
    7POPC   C36  905   4.780   7.415   5.783 -0.5210  0.3509 -0.1813
    7POPC   H6X  906   4.679   7.415   5.738 -2.4142  3.5636  3.3808
    7POPC   H6Y  907   4.847   7.329   5.766 -0.4393  0.2866  0.4204
    7POPC   C37  908   4.844   7.552   5.756  0.0660  0.1483  0.1755
    7POPC   H7X  909   4.942   7.565   5.807  0.1126  3.6598 -0.5755
    7POPC   H7Y  910   4.781   7.627   5.807 -0.7277  1.2605 -2.3319
    7POPC   C38  911   4.856   7.579   5.606  0.1135  0.1391  0.1781
    7POPC   H8X  912   4.756   7.613   5.571  0.1324  0.0812  0.0698
    7POPC   H8Y  913   4.880   7.486   5.551 -0.7894 -0.9305  1.5247
    7POPC   C39  914   4.960   7.688   5.579  0.3688 -0.2056 -0.2520
    7POPC   H9X  915   5.053   7.660   5.634 -0.9068 -1.3594  1.4440
    7POPC   H9Y  916   4.921   7.785   5.619  1.5375  0.2039 -0.0732
    7POPC  C310  917   4.993   7.702   5.431 -0.3622  0.3629 -0.3661
    7POPC  H10X  918   4.898   7.705   5.373 -0.7524 -0.7732  0.1844
    7POPC  H10Y  919   5.037   7.602   5.409 -0.7444 -0.2705  1.5832
    7POPC  C311  920   5.100   7.806   5.399  0.4025 -0.1095  0.6236
    7POPC  H11X  921   5.185   7.777   5.465  1.8532  3.5745  0.6164
    7POPC  H11Y  922   5.060   7.903   5.438  1.6874  0.2320  1.1491
    7POPC  C312  923   5.134   7.826   5.251 -0.0642  0.1903  0.5542
    7POPC  H12X  924   5.042   7.829   5.189 -0.1571  0.1893  0.6907
    7POPC  H12Y  925   5.196   7.737   5.225  0.8258  1.1944 -0.9250
    7POPC  C313  926   5.225   7.945   5.219  0.1408 -0.2458 -0.5377
    7POPC  H13X  927   5.150   8.027   5.213 -0.8366 -0.8976  1.5525
    7POPC  H13Y  928   5.268   7.943   5.117  2.0537  1.9715  0.1345
    7POPC  C314  929   5.335   7.971   5.323 -0.1712  0.4496 -0.3731
    7POPC  H14X  930   5.400   7.881   5.327  1.7528  1.7630 -1.0328
    7POPC  H14Y  931   5.283   7.978   5.421 -0.3023  1.6231 -0.5155
    7POPC  C315  932   5.424   8.088   5.281  0.1313  0.2217 -0.3657
    7POPC  H15X  933   5.367   0.007   5.287  2.0567  1.3489  2.8721
    7POPC  H15Y  934   5.455   8.077   5.174 -0.5189 -2.2500 -0.3544
    7POPC  C316  935   5.544   8.107   5.374  0.0158 -0.3763 -0.0890
    7POPC  H16X  936   5.513   8.122   5.479 -2.0875  1.2115 -0.8671
    7POPC  H16Y  937   5.599   0.024   5.348 -2.7161  1.7215  1.1666
    7POPC  H16Z  938   5.623   8.030   5.360  0.8061  0.3712  0.1902
    8POPC     N  939   3.514   1.120   7.095 -0.0228 -0.1399 -0.0494
    8POPC   C12  940   3.461   1.075   6.961  0.1596 -0.0993 -0.1352
    8POPC   C13  941   3.509   1.270   7.109  0.1624 -0.1236 -0.1520
    8POPC   C14  942   3.441   1.054   7.209 -0.0625 -0.3778 -0.2103
    8POPC   C15  943   3.658   1.076   7.095 -0.0755 -0.3209  0.9481
    8POPC  H12A  944   3.533   1.101   6.885  0.3161 -1.2426 -0.3908
    8POPC  H12B  945   3.374   1.137   6.941 -0.7746 -1.3063  0.0700
    8POPC  H13A  946   3.573   1.322   7.040  0.5129 -0.5228 -0.1325
    8POPC  H13B  947   3.406   1.300   7.099  0.9147  2.2437 -1.6760
    8POPC  H13C  948   3.540   1.296   7.209  1.2666  0.6579 -0.6693
    8POPC  H14A  949   3.348   1.103   7.234  0.4206  0.9789 -1.0237
    8POPC  H14B  950   3.414   0.951   7.189 -1.8570  0.0763 -0.2542
    8POPC  H14C  951   3.495   1.065   7.302 -2.1264  0.1020  0.9864
    8POPC  H15A  952   3.668   0.968   7.096  1.1121 -0.2810 -0.8807
    8POPC  H15B  953   3.698   1.117   7.187  0.6763 -1.4805  1.1632
    8POPC  H15C  954   3.701   1.125   7.009 -0.6579  0.5838  1.1588
    8POPC   C11  955   3.433   0.928   6.929 -0.0551 -0.0600 -0.1305
    8POPC  H11A  956   3.424   0.913   6.819  0.1282  1.2319 -0.3338
    8POPC  H11B  957   3.333   0.906   6.973  0.8562 -0.2590  1.9699
    8POPC     P  958   3.491   0.687   6.958  0.1455  0.0582  0.3428
    8POPC   O13  959   3.573   0.608   7.053  0.4416  0.1940  0.2030
    8POPC   O14  960   3.344   0.668   6.960  0.1454 -0.0015 -0.1055
    8POPC   O12  961   3.534   0.840   6.978  0.0479  0.1321  0.0034
    8POPC   O11  962   3.537   0.666   6.806 -0.0858  0.0104  0.2792
    8POPC    C1  963   3.439   0.625   6.710  0.5479 -0.2351 -0.2743
    8POPC    HA  964   3.478   0.630   6.606 -1.1609 -1.2736 -0.9972
    8POPC    HB  965   3.356   0.698   6.720  0.8977  0.4579 -2.0900
    8POPC    C2  966   3.402   0.476   6.721  0.1031 -0.1337 -0.3740
    8POPC    HS  967   3.358   0.465   6.822 -3.2393  3.1845 -1.2340
    8POPC   O21  968   3.522   0.398   6.716  0.1238 -0.1072 -0.3038
    8POPC   C21  969   3.503   0.269   6.742 -0.2123 -0.1045 -0.5182
    8POPC   O22  970   3.401   0.225   6.792 -0.1884  0.2970 -0.1128
    8POPC   C22  971   3.628   0.191   6.705  0.3500  0.4518  0.1883
    8POPC   H2R  972   3.674   0.129   6.786  1.2911  1.3448  0.3622
    8POPC   H2S  973   3.709   0.264   6.682  0.8699  0.5386  2.1215
    8POPC    C3  974   3.296   0.456   6.611 -0.1174 -0.2394 -0.1421
    8POPC    HX  975   3.205   0.518   6.621  0.0156  0.1703 -1.3040
    8POPC    HY  976   3.257   0.352   6.622  2.4421 -1.2225  0.5036
    8POPC   O31  977   3.350   0.477   6.481 -0.1021  0.3606 -0.0388
    8POPC   C31  978   3.289   0.413   6.381  0.5045 -0.0909 -0.1296
    8POPC   O32  979   3.202   0.329   6.396 -0.0418  0.4464 -0.2218
    8POPC   C32  980   3.351   0.471   6.255 -0.1455  0.5040 -0.1808
    8POPC   H2X  981   3.461   0.462   6.247  0.0194  1.6085  0.5317
    8POPC   H2Y  982   3.325   0.580   6.250 -4.5467 -0.3763 -0.8007
    8POPC   C23  983   3.594   0.085   6.600  0.4914  0.7941 -0.2068
    8POPC   H3R  984   3.513   0.019   6.638 -1.1224  1.5163 -2.1904
    8POPC   H3S  985   3.682   0.018   6.607  0.3222  0.6706  1.1953
    8POPC   C24  986   3.578   0.133   6.456 -0.1306 -0.0268 -0.4190
    8POPC   H4R  987   3.664   0.180   6.404  0.9684  0.1468  1.4680
    8POPC   H4S  988   3.504   0.213   6.477  0.4227  0.6022 -0.8084
    8POPC   C25  989   3.510   0.039   6.357  0.1868 -0.3006 -0.3781
    8POPC   H5R  990   3.584   8.136   6.331 -0.2466 -1.0079  0.4831
    8POPC   H5S  991   3.482   0.094   6.264 -1.1961  0.9888  0.7434
    8POPC   C26  992   3.385   8.146   6.412  0.2513  0.0385  0.1973
    8POPC   H6R  993   3.318   0.052   6.448 -0.7001  0.2215 -1.8519
    8POPC   H6S  994   3.408   8.074   6.494 -0.9854  1.1479  1.5775
    8POPC   C27  995   3.305   8.075   6.302 -0.1595  0.1940  0.3924
    8POPC   H7R  996   3.224   8.013   6.345 -1.4686  1.3509 -0.3586
    8POPC   H7S  997   3.382   8.008   6.257  0.7055 -0.8094  3.1455
    8POPC   C28  998   3.253   8.171   6.195 -0.4980  0.1489  0.5164
    8POPC   H8R  999   3.338   0.015   6.125  0.2875 -3.8364  0.1131
    8POPC   H8S 1000   3.200   0.078   6.246  1.0961  2.1391 -0.9138
    8POPC   C29 1001   3.165   8.077   6.117  0.0709 -0.0966  0.1578
    8POPC   H91 1002   3.222   8.002   6.060  0.0194  0.3498 -0.4894
    8POPC  C210 1003   3.031   8.085   6.109 -0.0141 -0.9697  0.5203
    8POPC  H101 1004   2.974   8.020   6.042  0.2446 -0.2492 -0.4258
    8POPC  C211 1005   2.952   0.020   6.173 -0.1113 -0.5020 -0.3963
    8POPC  H11R 1006   3.011   0.065   6.255  1.8185 -0.1640 -1.8919
    8POPC  H11S 1007   2.856   8.160   6.216 -2.0026  3.0344 -1.2420
    8POPC  C212 1008   2.925   0.126   6.065  0.4173  0.3286  0.2832
    8POPC  H12R 1009   2.838   0.103   6.001 -0.0217 -0.1758  1.0404
    8POPC  H12S 1010   3.019   0.136   6.007  0.4428  1.1974  0.4469
    8POPC  C213 1011   2.903   0.264   6.128 -0.5347  0.2698  0.0926
    8POPC  H13R 1012   2.995   0.309   6.171 -0.0087 -1.4688  0.8706
    8POPC  H13S 1013   2.845   0.248   6.221 -1.2478 -1.0939 -0.5618
    8POPC  C214 1014   2.835   0.364   6.033  0.1921  0.5030 -0.1933
    8POPC  H14R 1015   2.812   0.462   6.079  0.9218  0.7695 -0.3880
    8POPC  H14S 1016   2.735   0.320   6.012  0.8650 -0.8187 -0.7754
    8POPC  C215 1017   2.901   0.382   5.896  0.2193  0.5544 -0.1737
    8POPC  H15R 1018   2.920   0.278   5.861  0.1647  0.2888  0.5773
    8POPC  H15S 1019   2.995   0.436   5.918 -0.1775  1.0767  0.2713
    8POPC  C216 1020   2.813   0.466   5.803 -0.1025 -0.0582 -0.4348
    8POPC  H16R 1021   2.876   0.472   5.712  1.2817 -1.7888  0.3508
    8POPC  H16S 1022   2.787   0.568   5.841 -0.2578  0.3212 -1.5320
    8POPC  C217 1023   2.678   0.402   5.770 -0.2378 -0.0398  0.0736
    8POPC  H17R 1024   2.619   0.384   5.862 -1.6762 -0.0359 -0.8151
    8POPC  H17S 1025   2.707   0.304   5.727 -0.8874  0.2405 -1.0420
    8POPC  C218 1026   2.582   0.461   5.666  0.2787  0.5500 -0.0741
    8POPC  H18R 1027   2.653   0.454   5.581 -0.4622  1.3166 -0.7653
    8POPC  H18S 1028   2.560   0.567   5.692  4.5311  1.4289  0.8518
    8POPC  H18T 1029   2.499   0.388   5.659  1.4377 -0.8156 -0.1001
    8POPC   C33 1030   3.286   0.409   6.131  0.2977 -0.0338 -0.1435
    8POPC   H3X 1031   3.177   0.403   6.146  0.1737 -2.8036 -1.5597
    8POPC   H3Y 1032   3.318   0.303   6.119  0.3110 -0.0048 -0.3758
    8POPC   C34 1033   3.321   0.498   6.012  0.7835  0.0401  0.0495
    8POPC   H4X 1034   3.416   0.556   6.012  0.9067 -0.1602  0.2263
    8POPC   H4Y 1035   3.240   0.573   5.997 -0.8235 -1.4091  1.1548
    8POPC   C35 1036   3.309   0.406   5.890  0.5583  0.2156 -0.0617
    8POPC   H5X 1037   3.223   0.337   5.901 -0.2456  1.2139  0.0486
    8POPC   H5Y 1038   3.401   0.344   5.899  1.0986  0.6814 -1.9248
    8POPC   C36 1039   3.332   0.465   5.750  0.6450  0.5474  0.0908
    8POPC   H6X 1040   3.347   0.387   5.673 -0.6077  0.9720 -0.6091
    8POPC   H6Y 1041   3.421   0.531   5.749  0.2793  1.0473 -0.1106
    8POPC   C37 1042   3.208   0.543   5.705  0.5209  0.2013 -0.1689
    8POPC   H7X 1043   3.187   0.626   5.776 -0.4784  0.0128 -0.2297
    8POPC   H7Y 1044   3.119   0.478   5.704  0.3664  0.3615  1.5469
    8POPC   C38 1045   3.219   0.595   5.561  0.0747  0.3978 -0.1328
    8POPC   H8X 1046   3.246   0.499   5.512  0.2055 -0.4504  1.5236
    8POPC   H8Y 1047   3.296   0.674   5.546 -0.0548  0.5537  0.0172
    8POPC   C39 1048   3.086   0.636   5.498 -0.0051  0.6348  0.1875
    8POPC   H9X 1049   3.038   0.725   5.546 -0.5072  0.7434 -0.5070
    8POPC   H9Y 1050   3.018   0.548   5.495  0.1180  0.5687 -0.7814
    8POPC  C310 1051   3.106   0.670   5.351 -0.3978 -0.2816 -0.0867
    8POPC  H10X 1052   3.148   0.590   5.286  3.4770  2.3857 -1.2445
    8POPC  H10Y 1053   3.188   0.746   5.344 -0.6320 -0.1640 -2.7159
    8POPC  C311 1054   2.983   0.746   5.300 -0.1045  0.0760 -0.2745
    8POPC  H11X 1055   3.015   0.797   5.207  1.9562 -0.9743 -0.2024
    8POPC  H11Y 1056   2.955   0.818   5.380 -1.4368 -1.1146  0.3763
    8POPC  C312 1057   2.868   0.648   5.273  0.1381 -0.1463 -0.5117
    8POPC  H12X 1058   2.839   0.602   5.369  3.1739 -1.4475 -0.1097
    8POPC  H12Y 1059   2.903   0.563   5.211  1.4810 -0.2480  0.3437
    8POPC  C313 1060   2.745   0.717   5.214 -0.4767 -0.4720  0.3803
    8POPC  H13X 1061   2.762   0.744   5.108 -2.3608 -0.2238  0.1055
    8POPC  H13Y 1062   2.722   0.803   5.281 -0.6817  0.1806 -0.5143
    8POPC  C314 1063   2.618   0.631   5.202 -0.1554 -0.8599 -0.3192
    8POPC  H14X 1064   2.630   0.550   5.128 -1.3583 -1.9535  0.6514
    8POPC  H14Y 1065   2.543   0.704   5.165 -1.4507 -2.8895 -1.8403
    8POPC  C315 1066   2.570   0.577   5.337 -0.0510 -0.6029 -0.1784
    8POPC  H15X 1067   2.550   0.659   5.410  0.4057  0.3772 -1.1200
    8POPC  H15Y 1068   2.656   0.517   5.373  1.2693  1.6847  0.7145
    8POPC  C316 1069   2.453   0.482   5.313  0.2600 -1.1714  0.5371
    8POPC  H16X 1070   2.382   0.538   5.249  0.9765  0.0176  0.7390
    8POPC  H16Y 1071   2.401   0.464   5.410  0.4830 -1.6138  0.5768
    8POPC  H16Z 1072   2.466   0.386   5.260 -2.3812 -0.0118 -2.5013
    9POPC     N 1073   4.489   7.809   7.322  0.0482 -0.3580  0.1137
    9POPC   C12 1074   4.623   7.877   7.311 -0.0625 -0.1486  0.0323
    9POPC   C13 1075   4.407   7.850   7.201 -0.1292 -0.5714  0.1608
    9POPC   C14 1076   4.507   7.659   7.324  0.2696 -0.3393 -0.2981
    9POPC   C15 1077   4.415   7.856   7.445 -0.7495 -0.4964 -0.3014
    9POPC  H12A 1078   4.688   7.863   7.396 -1.0573 -1.1795  0.6536
    9POPC  H12B 1079   4.604   7.983   7.311  4.4504  0.9033  2.1277
    9POPC  H13A 1080   4.403   7.958   7.204 -0.1600 -0.4529 -2.2960
    9POPC  H13B 1081   4.442   7.803   7.110 -2.6464 -0.0912 -1.1235
    9POPC  H13C 1082   4.306   7.816   7.213  0.1699 -1.0649  1.4748
    9POPC  H14A 1083   4.416   7.602   7.337  0.5068 -0.8562 -0.8962
    9POPC  H14B 1084   4.547   7.632   7.228 -0.8878  0.3280 -0.9898
    9POPC  H14C 1085   4.577   7.630   7.401 -0.3352 -0.7436  0.1087
    9POPC  H15A 1086   4.402   7.962   7.431 -0.0812 -0.2008  1.0955
    9POPC  H15B 1087   4.465   7.837   7.539 -1.0540 -0.7930 -0.1967
    9POPC  H15C 1088   4.321   7.811   7.472  0.2655 -1.4667  1.9135
    9POPC   C11 1089   4.713   7.848   7.191  0.5218 -0.4221  0.5290
    9POPC  H11A 1090   4.806   7.905   7.167 -1.0075  0.9302 -2.7644
    9POPC  H11B 1091   4.661   7.892   7.103  2.9596 -1.3914 -1.5334
    9POPC     P 1092   4.821   7.672   7.050 -0.1471  0.1146  0.0516
    9POPC   O13 1093   4.952   7.741   7.053  0.0632 -0.2692 -0.2185
    9POPC   O14 1094   4.819   7.525   7.031 -0.2535  0.0981  0.1928
    9POPC   O12 1095   4.735   7.707   7.180  0.2436 -0.4601  0.4690
    9POPC   O11 1096   4.726   7.739   6.940  0.1425 -0.2901 -0.4516
    9POPC    C1 1097   4.597   7.684   6.912 -0.1481  0.1823 -0.0444
    9POPC    HA 1098   4.548   7.773   6.868 -0.2024  1.0078  1.5883
    9POPC    HB 1099   4.552   7.655   7.010  0.9340  1.9194  1.0411
    9POPC    C2 1100   4.596   7.572   6.807  0.5896 -0.0518  0.1894
    9POPC    HS 1101   4.624   7.476   6.854  0.1955 -1.1764 -1.7687
    9POPC   O21 1102   4.687   7.594   6.699  0.3526 -0.2445 -0.0545
    9POPC   C21 1103   4.716   7.491   6.620 -0.3329  0.0376 -0.6761
    9POPC   O22 1104   4.669   7.380   6.635 -0.0056  0.0110  0.1466
    9POPC   C22 1105   4.810   7.537   6.509  0.4212 -0.2709 -0.1672
    9POPC   H2R 1106   4.753   7.612   6.450  0.4583  1.1718  1.5157
    9POPC   H2S 1107   4.819   7.445   6.448 -1.5504  0.4912 -1.7138
    9POPC    C3 1108   4.452   7.544   6.758  1.0135 -0.5271 -0.8080
    9POPC    HX 1109   4.383   7.546   6.844 -0.4096 -1.3485 -1.8923
    9POPC    HY 1110   4.443   7.443   6.712 -2.3955 -0.3981 -0.6382
    9POPC   O31 1111   4.412   7.641   6.662 -0.2509 -0.1877  0.0426
    9POPC   C31 1112   4.285   7.622   6.624 -0.2067  0.0409 -0.2267
    9POPC   O32 1113   4.216   7.525   6.650  0.0743 -0.1004 -0.0047
    9POPC   C32 1114   4.240   7.736   6.535  0.3815  0.2635 -0.2491
    9POPC   H2X 1115   4.313   7.816   6.560  1.7640 -1.1970  0.5360
    9POPC   H2Y 1116   4.137   7.759   6.571  0.1980  0.4799 -0.8975
    9POPC   C23 1117   4.942   7.601   6.552  0.3482 -0.1773 -0.0810
    9POPC   H3R 1118   4.977   7.543   6.640 -1.0651 -0.9794 -0.0352
    9POPC   H3S 1119   4.912   7.706   6.570  1.0155  0.0680 -0.3481
    9POPC   C24 1120   5.056   7.604   6.450  0.2350  0.5878 -0.1916
    9POPC   H4R 1121   5.049   7.686   6.375  1.1466  0.4402 -0.4530
    9POPC   H4S 1122   5.050   7.507   6.396  0.5202  0.3531  0.1961
    9POPC   C25 1123   5.184   7.605   6.534  0.2998 -0.4829 -0.2631
    9POPC   H5R 1124   5.178   7.524   6.611 -0.8561  0.0365  0.2210
    9POPC   H5S 1125   5.177   7.700   6.592  3.3038  0.2243 -0.8947
    9POPC   C26 1126   5.320   7.607   6.464  0.3383  0.1002 -0.1755
    9POPC   H6R 1127   5.331   7.502   6.431 -2.6964 -0.0861 -0.8687
    9POPC   H6S 1128   5.395   7.630   6.542 -0.2101 -0.1533  0.4402
    9POPC   C27 1129   5.331   7.698   6.342  0.0816  0.2407 -0.0940
    9POPC   H7R 1130   5.262   7.659   6.264  1.9867  0.8494 -2.2003
    9POPC   H7S 1131   5.430   7.679   6.296  2.0629  2.4122  2.8544
    9POPC   C28 1132   5.315   7.845   6.382  0.9777  0.2409  0.2771
    9POPC   H8R 1133   5.388   7.858   6.466 -0.5844  2.1908  1.4241
    9POPC   H8S 1134   5.216   7.856   6.433  0.8509  0.5279 -0.0249
    9POPC   C29 1135   5.347   7.928   6.261 -0.1408  0.3621  0.0542
    9POPC   H91 1136   5.422   7.882   6.195  1.1108 -0.7423  2.1335
    9POPC  C210 1137   5.280   8.033   6.212 -0.3692 -0.0636 -0.5531
    9POPC  H101 1138   5.322   8.083   6.123 -1.6423  0.5898 -0.8129
    9POPC  C211 1139   5.174   8.103   6.292  0.2156  0.3495 -0.1326
    9POPC  H11R 1140   5.187   8.078   6.400  2.4574 -0.2032 -0.4846
    9POPC  H11S 1141   5.077   8.059   6.258  0.4352 -1.1677  1.0744
    9POPC  C212 1142   5.165   0.080   6.288  0.1566  0.3741  0.7771
    9POPC  H12R 1143   5.256   0.128   6.330 -0.5218  0.6165  2.0154
    9POPC  H12S 1144   5.086   0.116   6.357 -1.2759  1.1404 -1.1974
    9POPC  C213 1145   5.126   0.123   6.147  0.7917 -0.0658  0.4609
    9POPC  H13R 1146   5.044   0.059   6.109 -0.6832  1.6194  0.6700
    9POPC  H13S 1147   5.207   0.112   6.071 -1.5496 -2.6132 -1.8849
    9POPC  C214 1148   5.071   0.266   6.134  0.1871 -0.3201  0.2181
    9POPC  H14R 1149   4.963   0.270   6.161  0.2129  0.8322  0.1583
    9POPC  H14S 1150   5.072   0.285   6.025  0.6011 -0.3468  0.2179
    9POPC  C215 1151   5.157   0.373   6.200 -0.2563 -0.2063  0.6169
    9POPC  H15R 1152   5.163   0.462   6.134  1.3116  1.1514  2.4729
    9POPC  H15S 1153   5.261   0.335   6.208  0.6628  1.3883 -2.4148
    9POPC  C216 1154   5.099   0.423   6.333 -0.2536 -0.3069  0.6558
    9POPC  H16R 1155   5.110   0.342   6.408  0.7652 -0.9755 -0.1939
    9POPC  H16S 1156   4.989   0.429   6.321 -0.3579 -1.3792  0.9745
    9POPC  C217 1157   5.171   0.554   6.366 -0.6996  0.2688 -0.6115
    9POPC  H17R 1158   5.156   0.636   6.292  0.0502  1.7600  0.8502
    9POPC  H17S 1159   5.281   0.544   6.371 -0.8378 -0.7289  3.9037
    9POPC  C218 1160   5.132   0.610   6.502  1.0887  0.7750 -0.2812
    9POPC  H18R 1161   5.154   0.532   6.578 -2.8085  1.1459  1.4841
    9POPC  H18S 1162   5.024   0.640   6.504  0.4632 -1.3200  1.8253
    9POPC  H18T 1163   5.183   0.706   6.526  0.7506  0.6623  0.9556
    9POPC   C33 1164   4.220   7.700   6.388 -0.4484 -0.4622  0.0323
    9POPC   H3X 1165   4.138   7.764   6.348 -0.6541  1.1759  2.8188
    9POPC   H3Y 1166   4.193   7.592   6.380 -0.6880 -0.3898 -0.1927
    9POPC   C34 1167   4.331   7.730   6.287  0.1705 -0.1240  0.8071
    9POPC   H4X 1168   4.316   7.683   6.187 -2.0313  0.8536  0.6041
    9POPC   H4Y 1169   4.424   7.694   6.336 -0.5078  1.4807  3.4613
    9POPC   C35 1170   4.359   7.877   6.256 -0.1532 -0.2706 -0.2216
    9POPC   H5X 1171   4.467   7.893   6.236 -0.0917  0.1855  0.4385
    9POPC   H5Y 1172   4.336   7.938   6.347 -0.1714  0.3011 -0.6020
    9POPC   C36 1173   4.274   7.935   6.143 -0.5027 -0.0522  0.1508
    9POPC   H6X 1174   4.280   8.046   6.137 -0.2345 -0.1113 -0.8812
    9POPC   H6Y 1175   4.166   7.924   6.168 -0.8143  1.9081 -0.0961
    9POPC   C37 1176   4.292   7.875   6.004  0.3674  0.0006  0.2380
    9POPC   H7X 1177   4.302   7.764   5.998  1.3323  0.0647  0.3852
    9POPC   H7Y 1178   4.384   7.918   5.957  0.3917 -1.0244 -0.7209
    9POPC   C38 1179   4.174   7.903   5.910  0.2922 -0.5878  0.1517
    9POPC   H8X 1180   4.161   8.012   5.897 -1.0138 -0.9077 -1.3862
    9POPC   H8Y 1181   4.080   7.863   5.953  0.5997  0.4849  1.9466
    9POPC   C39 1182   4.187   7.842   5.771 -0.5312 -0.1629 -0.1138
    9POPC   H9X 1183   4.209   7.733   5.770  2.0633  0.2882  0.9515
    9POPC   H9Y 1184   4.277   7.887   5.724 -0.6116 -1.2787 -1.3996
    9POPC  C310 1185   4.075   7.882   5.674 -0.5102  0.5106  0.1336
    9POPC  H10X 1186   4.128   7.874   5.576  0.0082  3.1594  0.1291
    9POPC  H10Y 1187   4.042   7.987   5.682  1.4937  1.2545 -0.6501
    9POPC  C311 1188   3.945   7.802   5.687 -0.3589  0.1719 -0.4234
    9POPC  H11X 1189   3.915   7.821   5.792  1.2719  0.6396 -0.0076
    9POPC  H11Y 1190   3.965   7.693   5.686  3.0285  0.6758  0.6360
    9POPC  C312 1191   3.843   7.856   5.586 -0.1556  0.6515 -0.3747
    9POPC  H12X 1192   3.828   7.964   5.605  0.8314  0.9065 -0.9665
    9POPC  H12Y 1193   3.752   7.792   5.588  0.7645 -0.7357 -1.4503
    9POPC  C313 1194   3.894   7.863   5.442  0.6808 -0.2387 -0.1326
    9POPC  H13X 1195   3.955   7.772   5.422 -0.3802 -0.9855 -0.0190
    9POPC  H13Y 1196   3.954   7.956   5.429  1.8850 -0.6742  1.8048
    9POPC  C314 1197   3.789   7.861   5.331  0.1305 -0.0890  0.3769
    9POPC  H14X 1198   3.734   7.765   5.324 -0.0329  0.0767 -0.8966
    9POPC  H14Y 1199   3.828   7.890   5.231  1.2199 -1.0227  0.5062
    9POPC  C315 1200   3.663   7.946   5.348 -0.1588 -0.4445  0.0122
    9POPC  H15X 1201   3.690   8.048   5.381  2.1597 -1.1726  0.5761
    9POPC  H15Y 1202   3.588   7.901   5.416 -0.8266  0.8306  0.1259
    9POPC  C316 1203   3.598   7.978   5.213  0.2757  1.3069  0.1941
    9POPC  H16X 1204   3.672   8.004   5.135  1.2252  0.8446  0.9232
    9POPC  H16Y 1205   3.528   8.061   5.235 -0.5526  0.7416 -0.2353
    9POPC  H16Z 1206   3.531   7.893   5.188  1.0449  0.7616 -0.0361
   10POPC     N 1207   5.302   0.733   7.387 -0.1417 -0.2035 -0.2548
   10POPC   C12 1208   5.384   0.695   7.266  0.2058  0.7040 -0.3127
   10POPC   C13 1209   5.253   0.875   7.368  0.4358 -0.0395 -0.5249
   10POPC   C14 1210   5.183   0.641   7.400 -0.5550  0.2736 -0.5913
   10POPC   C15 1211   5.391   0.726   7.508 -0.7564  0.2131  0.2308
   10POPC  H12A 1212   5.412   0.591   7.273  1.8178  0.9792 -2.0105
   10POPC  H12B 1213   5.478   0.748   7.269  0.1132  0.8996 -0.8060
   10POPC  H13A 1214   5.197   0.909   7.453 -0.2708  1.3833 -1.5277
   10POPC  H13B 1215   5.335   0.941   7.343  1.4735 -1.1811 -0.2587
   10POPC  H13C 1216   5.193   0.884   7.279  0.8027  0.4173 -0.7303
   10POPC  H14A 1217   5.213   0.543   7.435 -2.6205 -0.4770 -0.7352
   10POPC  H14B 1218   5.113   0.679   7.473  1.3521  2.5597  0.1385
   10POPC  H14C 1219   5.151   0.643   7.297 -2.7298  0.5567  0.0323
   10POPC  H15A 1220   5.473   0.795   7.491 -0.6761  0.2237  0.6589
   10POPC  H15B 1221   5.423   0.627   7.536 -1.3277 -0.1924 -0.5190
   10POPC  H15C 1222   5.325   0.767   7.583 -0.3968  1.3610 -0.0497
   10POPC   C11 1223   5.320   0.722   7.129  0.0741 -0.2550 -0.4520
   10POPC  H11A 1224   5.381   0.680   7.046  1.1265 -0.4692  0.4095
   10POPC  H11B 1225   5.324   0.833   7.119  0.9378 -0.2060  0.2733
   10POPC     P 1226   5.095   0.755   7.024  0.3739 -0.0237  0.0240
   10POPC   O13 1227   4.970   0.678   7.009  0.1013  0.4172  0.0128
   10POPC   O14 1228   5.082   0.887   7.089  0.0051  0.1375 -0.3817
   10POPC   O12 1229   5.189   0.666   7.119 -0.0591 -0.1107  0.3765
   10POPC   O11 1230   5.169   0.764   6.883 -0.4321 -0.1224 -0.4107
   10POPC    C1 1231   5.143   0.882   6.806 -0.4514  0.0438 -0.1527
   10POPC    HA 1232   5.204   0.876   6.713 -0.2515 -0.1476 -0.0102
   10POPC    HB 1233   5.188   0.966   6.862  2.2490 -1.6484  0.3873
   10POPC    C2 1234   4.995   0.906   6.768 -0.4199 -0.1742 -0.4204
   10POPC    HS 1235   4.945   0.953   6.856  1.3187  1.5725 -0.2877
   10POPC   O21 1236   4.933   0.781   6.741 -0.2269 -0.2935 -0.3188
   10POPC   C21 1237   4.802   0.776   6.769 -0.0654  0.2143  0.5546
   10POPC   O22 1238   4.738   0.869   6.813 -0.1778  0.4157 -0.0220
   10POPC   C22 1239   4.750   0.636   6.742  0.0174  0.3195 -0.1795
   10POPC   H2R 1240   4.683   0.614   6.828 -0.0670 -2.0513 -0.7749
   10POPC   H2S 1241   4.825   0.554   6.738  0.2595  0.4803  0.8355
   10POPC    C3 1242   4.982   1.008   6.653  0.5295  0.0090 -0.3761
   10POPC    HX 1243   5.043   0.977   6.565  1.8815  2.3955 -0.3663
   10POPC    HY 1244   5.038   1.098   6.687  3.3377 -1.5544 -0.5990
   10POPC   O31 1245   4.854   1.028   6.594  0.3456  0.7294  0.2506
   10POPC   C31 1246   4.774   1.125   6.640  0.0323  0.6259 -0.0717
   10POPC   O32 1247   4.791   1.191   6.741  0.4972  0.2420  0.1044
   10POPC   C32 1248   4.658   1.139   6.542 -0.2644 -0.2378  0.1503
   10POPC   H2X 1249   4.605   1.227   6.583  2.0391  0.6604  1.3689
   10POPC   H2Y 1250   4.598   1.045   6.538  1.2820 -1.2170 -2.2433
   10POPC   C23 1251   4.653   0.627   6.624  0.3343 -0.2838 -0.3985
   10POPC   H3R 1252   4.565   0.693   6.643  0.9588  0.1199  1.2626
   10POPC   H3S 1253   4.621   0.522   6.609  1.9753 -0.9347  0.4617
   10POPC   C24 1254   4.714   0.659   6.487  0.1478  0.2836 -0.3524
   10POPC   H4R 1255   4.792   0.590   6.450  2.1191  3.1527 -1.9037
   10POPC   H4S 1256   4.743   0.764   6.466  0.1398  0.5094  0.6974
   10POPC   C25 1257   4.602   0.644   6.384 -0.2216  0.6736 -0.0086
   10POPC   H5R 1258   4.503   0.685   6.414 -0.4350  1.1780 -1.3298
   10POPC   H5S 1259   4.564   0.540   6.375  1.3471  0.0998 -0.2172
   10POPC   C26 1260   4.630   0.700   6.244 -0.2702  0.6111 -0.0435
   10POPC   H6R 1261   4.696   0.789   6.251  1.2540 -0.4746 -0.2880
   10POPC   H6S 1262   4.532   0.739   6.208 -0.8326  0.6328  1.4098
   10POPC   C27 1263   4.682   0.606   6.136  0.8251  0.3688  0.6732
   10POPC   H7R 1264   4.613   0.520   6.115  0.5991  0.3812  1.3567
   10POPC   H7S 1265   4.763   0.544   6.180  0.8158  0.0982  0.3185
   10POPC   C28 1266   4.733   0.682   6.013  0.0353  0.1765  0.2135
   10POPC   H8R 1267   4.807   0.757   6.049  1.6528 -1.9083  1.4791
   10POPC   H8S 1268   4.645   0.719   5.957 -0.1506 -0.7946 -0.1551
   10POPC   C29 1269   4.806   0.575   5.937 -0.3659  0.2120 -0.2183
   10POPC   H91 1270   4.881   0.517   5.993 -1.2545  0.0744  0.8631
   10POPC  C210 1271   4.794   0.540   5.808  0.9157  1.0817 -0.5828
   10POPC  H101 1272   4.849   0.446   5.788 -1.2159 -0.7415  1.5651
   10POPC  C211 1273   4.697   0.599   5.710  0.0215  0.3220 -0.1731
   10POPC  H11R 1274   4.685   0.709   5.726  1.5804  0.3600  0.9597
   10POPC  H11S 1275   4.593   0.565   5.726  0.1583 -0.2981 -0.5959
   10POPC  C212 1276   4.752   0.575   5.569  0.3449  0.5495 -0.0877
   10POPC  H12R 1277   4.773   0.469   5.541  2.0852  1.2044 -1.4311
   10POPC  H12S 1278   4.838   0.641   5.547  1.6522 -0.1206  2.5577
   10POPC  C213 1279   4.642   0.629   5.479  0.1245 -0.1536 -0.2440
   10POPC  H13R 1280   4.632   0.738   5.498  2.3357  1.0914 -4.7882
   10POPC  H13S 1281   4.537   0.600   5.503  1.0541 -2.1257  1.7570
   10POPC  C214 1282   4.652   0.598   5.329  0.2772  0.4554 -0.3615
   10POPC  H14R 1283   4.759   0.608   5.300  1.2604 -0.3614  2.6206
   10POPC  H14S 1284   4.597   0.674   5.270 -0.0639 -0.3486 -1.0838
   10POPC  C215 1285   4.620   0.452   5.296  0.1070  0.4261 -0.0723
   10POPC  H15R 1286   4.628   0.384   5.384 -1.1354  2.6251  1.8626
   10POPC  H15S 1287   4.694   0.420   5.220 -1.4868 -0.1893 -1.4266
   10POPC  C216 1288   4.491   0.425   5.218  0.2421  0.2216 -0.2273
   10POPC  H16R 1289   4.396   0.460   5.263  0.5305 -2.3009  2.6710
   10POPC  H16S 1290   4.478   0.315   5.215 -0.8439  0.2492  1.7185
   10POPC  C217 1291   4.503   0.476   5.074  0.0009 -0.0216 -0.3339
   10POPC  H17R 1292   4.595   0.424   5.041  0.5188  1.4722 -1.3259
   10POPC  H17S 1293   4.515   0.586   5.079  2.6288 -0.2805  0.1861
   10POPC  C218 1294   4.381   0.438   4.990 -0.1698 -0.6202  0.1752
   10POPC  H18R 1295   4.381   0.329   4.973 -2.3575 -1.0760  2.4700
   10POPC  H18S 1296   4.385   0.491   4.893 -0.2006  1.0150  1.0236
   10POPC  H18T 1297   4.284   0.477   5.030  0.6723  2.5628 -0.5400
   10POPC   C33 1298   4.706   1.181   6.403 -0.2581 -0.2182  0.1588
   10POPC   H3X 1299   4.779   1.101   6.375  1.4941  0.5316  2.3128
   10POPC   H3Y 1300   4.755   1.280   6.413  0.0588 -0.3626  0.0608
   10POPC   C34 1301   4.586   1.193   6.309 -0.5626 -0.2744  0.5405
   10POPC   H4X 1302   4.630   1.250   6.225 -1.3161  0.2531  0.4982
   10POPC   H4Y 1303   4.516   1.261   6.362  0.2973  1.3431 -0.3385
   10POPC   C35 1304   4.531   1.057   6.264 -0.8511 -0.1689  0.5698
   10POPC   H5X 1305   4.486   1.010   6.354  1.9203 -2.7589  0.7733
   10POPC   H5Y 1306   4.604   0.988   6.215  0.5604  1.2702  0.5448
   10POPC   C36 1307   4.421   1.076   6.160 -0.5395 -0.3198  0.2073
   10POPC   H6X 1308   4.371   1.173   6.184 -1.6857 -1.3375  2.1927
   10POPC   H6Y 1309   4.358   0.984   6.163 -0.7146 -0.3290 -1.9683
   10POPC   C37 1310   4.477   1.080   6.018 -0.2153  0.1780  0.3483
   10POPC   H7X 1311   4.515   0.979   5.992 -1.5944 -0.4309  0.6331
   10POPC   H7Y 1312   4.552   1.162   6.008 -2.3341  2.1024 -0.7610
   10POPC   C38 1313   4.362   1.115   5.924 -0.3172 -0.1347  0.3584
   10POPC   H8X 1314   4.312   1.198   5.979  1.1421  2.0747 -1.4778
   10POPC   H8Y 1315   4.291   1.029   5.923  0.0719 -0.4558  0.3542
   10POPC   C39 1316   4.411   1.146   5.783  0.5297  0.2913  0.7440
   10POPC   H9X 1317   4.497   1.217   5.784 -0.4985  1.7092 -2.0140
   10POPC   H9Y 1318   4.334   1.198   5.723  0.8518 -1.2153 -1.0939
   10POPC  C310 1319   4.447   1.016   5.711 -0.1003  0.5271 -0.0060
   10POPC  H10X 1320   4.368   0.940   5.726  2.2311 -1.6203  2.6323
   10POPC  H10Y 1321   4.537   0.969   5.757  1.4958  1.1714 -2.2428
   10POPC  C311 1322   4.472   1.021   5.560 -0.0493  0.0059 -0.0172
   10POPC  H11X 1323   4.390   1.078   5.512 -0.1165 -0.6058 -0.6557
   10POPC  H11Y 1324   4.474   0.915   5.526 -0.5751 -0.0246  0.0335
   10POPC  C312 1325   4.606   1.084   5.522  0.3412 -0.4922  0.5241
   10POPC  H12X 1326   4.678   1.038   5.593  0.7493  0.7848  0.9773
   10POPC  H12Y 1327   4.604   1.192   5.548  1.2977 -1.1947  4.0214
   10POPC  C313 1328   4.637   1.057   5.375 -0.1853 -0.6004  0.4314
   10POPC  H13X 1329   4.563   1.108   5.309  0.6283  0.7506  0.5234
   10POPC  H13Y 1330   4.638   0.947   5.359  1.1328 -0.2242 -2.9024
   10POPC  C314 1331   4.776   1.105   5.330 -0.3430 -0.3336  0.2195
   10POPC  H14X 1332   4.843   1.043   5.394  0.2298 -1.4823 -1.4161
   10POPC  H14Y 1333   4.780   1.212   5.357 -0.0685 -0.3125  0.1007
   10POPC  C315 1334   4.813   1.087   5.183 -0.3586 -0.2208  0.2019
   10POPC  H15X 1335   4.728   1.122   5.121 -0.0567 -1.4174 -0.9391
   10POPC  H15Y 1336   4.816   0.978   5.159 -1.3920 -0.0984 -0.5286
   10POPC  C316 1337   4.946   1.149   5.139  0.2094 -1.2278  0.4635
   10POPC  H16X 1338   4.957   1.257   5.162  0.5840 -0.9530 -0.8865
   10POPC  H16Y 1339   4.962   1.147   5.029 -1.2079  0.7966  0.1752
   10POPC  H16Z 1340   5.020   1.081   5.187  1.0882 -1.2160 -0.8118
   11POPC     N 1341   5.410   6.981   6.887  0.2602 -0.1339 -0.2185
   11POPC   C12 1342   5.463   6.968   6.747 -0.4251 -0.8547 -0.4230
   11POPC   C13 1343   5.472   6.891   6.992 -0.1020  0.0712  0.1765
   11POPC   C14 1344   5.432   7.128   6.911 -0.7171  0.0399 -0.3163
   11POPC   C15 1345   5.260   6.966   6.898  0.2775  0.0250  0.2804
   11POPC  H12A 1346   5.563   7.008   6.752 -1.6105  2.3757  0.1754
   11POPC  H12B 1347   5.404   7.040   6.692 -2.1536 -1.3220  0.7634
   11POPC  H13A 1348   5.576   6.914   7.007  0.0674 -1.2853  1.2821
   11POPC  H13B 1349   5.419   6.894   7.086 -1.4236 -1.3875 -0.4806
   11POPC  H13C 1350   5.475   6.789   6.956  0.6276  0.7524 -1.8732
   11POPC  H14A 1351   5.415   7.184   6.820  2.1986 -1.6585 -2.0783
   11POPC  H14B 1352   5.375   7.178   6.987  0.5595  2.2539 -0.7225
   11POPC  H14C 1353   5.534   7.150   6.940 -0.0464 -1.9651 -0.9629
   11POPC  H15A 1354   5.226   6.869   6.866 -0.2719  0.1795  0.3762
   11POPC  H15B 1355   5.223   7.040   6.827 -1.8277 -1.1996  0.0167
   11POPC  H15C 1356   5.228   6.992   6.998 -1.7892  4.1097 -1.1873
   11POPC   C11 1357   5.465   6.837   6.667  0.8345 -0.9844 -0.2019
   11POPC  H11A 1358   5.559   6.780   6.677 -0.3151 -2.8201  0.6946
   11POPC  H11B 1359   5.445   6.886   6.569 -2.2877  1.2481  1.3629
   11POPC     P 1360   5.342   6.612   6.639  0.2393  0.0808  0.1527
   11POPC   O13 1361   5.450   6.519   6.682  0.0086 -0.5503 -0.6264
   11POPC   O14 1362   5.205   6.570   6.674  0.1593 -0.1102 -0.3932
   11POPC   O12 1363   5.353   6.757   6.707 -0.0050  0.2108 -0.0849
   11POPC   O11 1364   5.347   6.636   6.481 -0.0153 -0.8461  0.0024
   11POPC    C1 1365   5.246   6.709   6.413  0.3107 -0.1847  0.2227
   11POPC    HA 1366   5.302   6.739   6.321 -0.3002  0.5118  0.0666
   11POPC    HB 1367   5.211   6.799   6.468 -1.2975 -0.1676 -0.7564
   11POPC    C2 1368   5.119   6.632   6.373  0.2115  0.0599  0.0622
   11POPC    HS 1369   5.070   6.590   6.463  2.4341 -2.7426  0.0996
   11POPC   O21 1370   5.151   6.542   6.266  0.1305  0.3418 -0.2015
   11POPC   C21 1371   5.076   6.432   6.274  0.8474 -0.1106  0.4456
   11POPC   O22 1372   4.971   6.422   6.335  0.3427 -0.2309 -0.4263
   11POPC   C22 1373   5.138   6.314   6.201  0.4979  0.1450 -0.2723
   11POPC   H2R 1374   5.119   6.224   6.263  0.1364  0.2138 -0.2816
   11POPC   H2S 1375   5.248   6.327   6.199  0.2300  3.3086  0.6060
   11POPC    C3 1376   5.019   6.735   6.318 -0.0340 -0.4106 -0.3792
   11POPC    HX 1377   4.987   6.805   6.398  1.4222 -1.5750  1.2976
   11POPC    HY 1378   4.928   6.678   6.288 -1.0214  0.0471  1.5977
   11POPC   O31 1379   5.079   6.806   6.209 -0.0630  0.0566 -0.0918
   11POPC   C31 1380   5.020   6.925   6.193 -0.4868 -0.2253 -0.6432
   11POPC   O32 1381   4.920   6.961   6.253 -0.0448  0.1978 -0.1518
   11POPC   C32 1382   5.091   7.002   6.082  0.1727 -0.3090 -0.2863
   11POPC   H2X 1383   5.030   6.996   5.989 -1.3722 -0.9031  0.7176
   11POPC   H2Y 1384   5.193   6.962   6.064  0.4104 -0.7658  1.7639
   11POPC   C23 1385   5.087   6.298   6.057 -0.0546 -0.4721 -0.0096
   11POPC   H3R 1386   5.115   6.371   5.979 -2.2576  0.8846  0.3671
   11POPC   H3S 1387   4.977   6.307   6.073 -0.1494  0.2063 -0.9693
   11POPC   C24 1388   5.094   6.152   6.012 -0.1211 -0.4705 -0.0296
   11POPC   H4R 1389   5.090   6.085   6.100 -0.3765  1.0643  1.1662
   11POPC   H4S 1390   5.193   6.128   5.967  1.0525 -0.5050  2.4259
   11POPC   C25 1391   4.992   6.115   5.905  0.2466 -0.3961 -0.4103
   11POPC   H5R 1392   4.887   6.132   5.939  0.5700 -0.5505  0.6922
   11POPC   H5S 1393   5.006   6.007   5.883  3.1243  0.0758 -1.2321
   11POPC   C26 1394   4.998   6.191   5.772  0.0865 -0.3881 -0.4136
   11POPC   H6R 1395   5.105   6.206   5.747  0.1058  0.9437  0.3644
   11POPC   H6S 1396   4.942   6.286   5.783  1.2053 -0.0242  3.8615
   11POPC   C27 1397   4.960   6.103   5.653  0.1690 -0.1430 -0.6217
   11POPC   H7R 1398   4.853   6.075   5.667 -0.1238  0.8544 -0.7884
   11POPC   H7S 1399   5.017   6.007   5.660 -0.2740 -0.3155  1.0314
   11POPC   C28 1400   4.982   6.173   5.519  0.0704  0.2690 -0.4234
   11POPC   H8R 1401   5.092   6.176   5.507 -0.0044  1.2221 -1.0055
   11POPC   H8S 1402   4.945   6.278   5.520 -3.2938 -0.7691 -0.5448
   11POPC   C29 1403   4.912   6.103   5.406 -0.1950 -0.3930  0.1461
   11POPC   H91 1404   4.808   6.082   5.435 -0.3054  1.0814  0.8742
   11POPC  C210 1405   4.963   6.066   5.287  0.2245  0.3421  0.0931
   11POPC  H101 1406   4.888   6.020   5.221 -0.8640  1.1313  0.7458
   11POPC  C211 1407   5.101   6.092   5.235  0.1465 -0.1518 -0.3700
   11POPC  H11R 1408   5.158   5.999   5.218  2.1094  0.8770  0.2090
   11POPC  H11S 1409   5.162   6.133   5.319 -2.0231  2.0881  0.2447
   11POPC  C212 1410   5.092   6.171   5.104 -0.4151 -0.1077 -0.3048
   11POPC  H12R 1411   5.003   6.144   5.044 -1.9729  0.8805  1.4436
   11POPC  H12S 1412   5.185   6.149   5.048 -0.0890 -0.1352  0.2369
   11POPC  C213 1413   5.094   6.323   5.126 -0.6892 -0.1918  0.3499
   11POPC  H13R 1414   5.005   6.352   5.185 -1.4094 -1.8168  0.1192
   11POPC  H13S 1415   5.095   6.366   5.023  0.1124 -3.2548 -1.0345
   11POPC  C214 1416   5.213   6.370   5.210 -0.2047 -0.3170 -0.2505
   11POPC  H14R 1417   5.301   6.302   5.207 -0.6799 -1.1659  2.1961
   11POPC  H14S 1418   5.175   6.379   5.315 -1.0065 -0.2249 -0.5414
   11POPC  C215 1419   5.262   6.511   5.179 -0.2910 -0.0294  0.8594
   11POPC  H15R 1420   5.180   6.585   5.195  0.7609  2.2046 -2.8210
   11POPC  H15S 1421   5.283   6.525   5.071 -1.2790 -0.2849  0.6242
   11POPC  C216 1422   5.396   6.537   5.249  0.0408  1.3343 -0.2308
   11POPC  H16R 1423   5.427   6.637   5.212  0.1128  0.9905 -1.1219
   11POPC  H16S 1424   5.466   6.474   5.190 -1.3337 -0.4619 -0.0509
   11POPC  C217 1425   5.399   6.522   5.401  0.3873  0.1293 -0.3409
   11POPC  H17R 1426   5.497   6.562   5.434 -0.0469  2.1156 -1.2989
   11POPC  H17S 1427   5.385   6.414   5.423 -1.2616  0.2163 -0.8312
   11POPC  C218 1428   5.280   6.590   5.469  0.1746 -1.1585  0.6131
   11POPC  H18R 1429   5.295   6.696   5.439  0.6960 -1.6424 -0.9227
   11POPC  H18S 1430   5.282   6.572   5.578  0.1047 -3.6392  0.2679
   11POPC  H18T 1431   5.190   6.545   5.421  0.6881 -1.6554  0.0945
   11POPC   C33 1432   5.097   7.148   6.128 -0.7554 -0.2937 -0.1862
   11POPC   H3X 1433   5.158   7.166   6.219 -0.3081 -1.1635 -0.3090
   11POPC   H3Y 1434   4.993   7.181   6.150 -1.0077 -1.1808 -0.0145
   11POPC   C34 1435   5.148   7.242   6.018 -0.5490  0.6231  0.6782
   11POPC   H4X 1436   5.081   7.222   5.931 -0.7348  1.0628  0.7177
   11POPC   H4Y 1437   5.247   7.207   5.983 -0.4338  0.0830  1.5057
   11POPC   C35 1438   5.150   7.392   6.048  0.2265  0.6547  0.4874
   11POPC   H5X 1439   5.204   7.413   6.142 -1.0549  2.6337  0.8402
   11POPC   H5Y 1440   5.046   7.428   6.062  0.2496  0.6348  0.7174
   11POPC   C36 1441   5.223   7.474   5.942  0.1182 -0.4588 -0.4654
   11POPC   H6X 1442   5.159   7.464   5.852  1.7987  0.0857 -1.7854
   11POPC   H6Y 1443   5.324   7.429   5.927  0.4157  0.3457 -0.9403
   11POPC   C37 1444   5.240   7.623   5.974  0.1707 -0.6002  0.1666
   11POPC   H7X 1445   5.294   7.634   6.070  0.2412 -1.7962  0.2887
   11POPC   H7Y 1446   5.141   7.671   5.993  1.0856  1.2930  0.2854
   11POPC   C38 1447   5.309   7.713   5.872 -0.2298 -0.1620  0.2760
   11POPC   H8X 1448   5.305   7.818   5.907 -3.2408 -0.5833  1.4777
   11POPC   H8Y 1449   5.244   7.706   5.782 -0.2662 -1.7137  0.3933
   11POPC   C39 1450   5.445   7.666   5.820 -0.4881 -0.2849 -0.2885
   11POPC   H9X 1451   5.439   7.575   5.756  1.7318 -0.1731 -0.7485
   11POPC   H9Y 1452   5.513   7.642   5.904 -1.5681 -2.5820  0.0066
   11POPC  C310 1453   5.514   7.779   5.744 -0.0404  0.0503  0.6181
   11POPC  H10X 1454   5.518   7.871   5.807 -1.1964  0.4249  0.1688
   11POPC  H10Y 1455   5.450   7.792   5.655  3.4154  0.5477 -2.0225
   11POPC  C311 1456   5.653   7.751   5.685 -0.4613  0.0238 -0.3689
   11POPC  H11X 1457   5.650   7.660   5.623  0.5930  1.4803 -2.6835
   11POPC  H11Y 1458   5.715   7.744   5.776 -2.2840 -0.3035  0.9182
   11POPC  C312 1459   5.710   7.859   5.593 -0.1236  0.2545  0.1067
   11POPC  H12X 1460   5.727   7.954   5.648  1.4304  1.4431 -2.2441
   11POPC  H12Y 1461   5.641   7.865   5.507 -1.6633  1.3402  1.3763
   11POPC  C313 1462   5.845   7.815   5.536 -0.4839 -0.2030 -0.4100
   11POPC  H13X 1463   5.870   7.885   5.453  0.4831 -2.7493 -2.3971
   11POPC  H13Y 1464   5.832   7.714   5.491 -0.5016 -0.7178  0.7325
   11POPC  C314 1465   5.945   7.805   5.652 -0.3563 -0.0908 -0.5098
   11POPC  H14X 1466   5.937   7.704   5.697 -0.1227  0.4534  0.8003
   11POPC  H14Y 1467   5.922   7.889   5.721 -1.7494  0.2005 -1.2805
   11POPC  C315 1468   6.089   7.840   5.613 -0.2836  0.2309  0.0348
   11POPC  H15X 1469   6.095   7.927   5.544 -2.7075 -0.5757 -1.3253
   11POPC  H15Y 1470   6.124   7.756   5.548  2.3851  2.8497 -2.1697
   11POPC  C316 1471   6.173   7.845   5.740 -0.0177  0.5943 -0.1547
   11POPC  H16X 1472   6.159   7.749   5.794 -1.1477  0.7205 -0.2018
   11POPC  H16Y 1473   6.140   7.921   5.814 -2.4801 -2.9438  2.7298
   11POPC  H16Z 1474   6.284   7.849   5.726  0.1539 -1.8038  0.0326
   12POPC     N 1475   2.776   2.930   6.995  0.4952 -0.0578  0.4963
   12POPC   C12 1476   2.688   3.048   6.961  0.6051 -0.0380  0.2790
   12POPC   C13 1477   2.700   2.804   6.958 -0.1452  0.2754  0.6495
   12POPC   C14 1478   2.900   2.932   6.909 -0.0418  0.6513 -0.2863
   12POPC   C15 1479   2.818   2.923   7.139 -0.0077  0.2731  0.6618
   12POPC  H12A 1480   2.618   3.063   7.041  0.5873  0.1931  0.2197
   12POPC  H12B 1481   2.637   3.018   6.870  2.3119  1.2856 -1.1768
   12POPC  H13A 1482   2.654   2.766   7.048 -1.3608 -2.9922 -1.1824
   12POPC  H13B 1483   2.633   2.823   6.876 -0.4551 -1.5028  0.4607
   12POPC  H13C 1484   2.767   2.725   6.926  1.3608  1.9112 -0.4603
   12POPC  H14A 1485   2.954   3.024   6.928 -1.0982  1.1142  0.6129
   12POPC  H14B 1486   2.966   2.850   6.934 -0.2111  0.2303 -1.2014
   12POPC  H14C 1487   2.876   2.924   6.805  0.1579  1.2095 -0.3821
   12POPC  H15A 1488   2.878   2.836   7.160  0.6549 -0.0585 -2.2364
   12POPC  H15B 1489   2.729   2.911   7.199  0.1480  0.5388  0.9517
   12POPC  H15C 1490   2.855   3.021   7.169  0.9872  0.3837 -0.8386
   12POPC   C11 1491   2.763   3.179   6.939  0.2393  0.1013 -0.1684
   12POPC  H11A 1492   2.693   3.264   6.956 -0.2472 -0.4473  0.6410
   12POPC  H11B 1493   2.808   3.180   6.837 -1.0263  0.4876 -0.7401
   12POPC     P 1494   2.954   3.332   7.018  0.1034  0.3670  0.0088
   12POPC   O13 1495   2.869   3.439   7.075 -0.2274  0.0349  0.1431
   12POPC   O14 1496   3.086   3.307   7.081 -0.0137  0.5079  0.3143
   12POPC   O12 1497   2.867   3.199   7.036  0.3369  0.1733 -0.2862
   12POPC   O11 1498   2.975   3.358   6.862  0.1420  0.1465 -0.0230
   12POPC    C1 1499   3.079   3.291   6.790 -0.1181 -0.8114  0.4811
   12POPC    HA 1500   3.047   3.266   6.687 -1.0552 -2.5296  1.1491
   12POPC    HB 1501   3.104   3.193   6.837  1.2782 -0.7143 -0.0221
   12POPC    C2 1502   3.213   3.364   6.775 -0.5249 -0.0849  0.3533
   12POPC    HS 1503   3.253   3.381   6.878 -1.5676 -2.0167  1.1146
   12POPC   O21 1504   3.193   3.485   6.702  0.3955 -0.3513 -0.3705
   12POPC   C21 1505   3.291   3.571   6.727  0.3557 -0.4629  0.1900
   12POPC   O22 1506   3.383   3.561   6.806  0.5067 -0.8440 -0.0302
   12POPC   C22 1507   3.274   3.688   6.630  0.0361 -0.3293  0.4068
   12POPC   H2R 1508   3.269   3.778   6.696 -1.6287 -0.4690  0.5131
   12POPC   H2S 1509   3.174   3.688   6.583  0.8111  0.7726 -1.3337
   12POPC    C3 1510   3.318   3.282   6.698 -0.4083  0.2160  0.1877
   12POPC    HX 1511   3.333   3.183   6.746  5.3009  0.1182 -1.0994
   12POPC    HY 1512   3.419   3.320   6.721  0.1457 -1.5295  0.8245
   12POPC   O31 1513   3.310   3.269   6.556  0.2799  0.1346  0.1537
   12POPC   C31 1514   3.271   3.149   6.513 -0.0509  0.3105 -0.0416
   12POPC   O32 1515   3.234   3.059   6.587  0.4463  0.3591  0.2687
   12POPC   C32 1516   3.275   3.151   6.361 -0.0946 -0.1093 -0.0492
   12POPC   H2X 1517   3.379   3.162   6.322 -1.3153  0.6600 -3.4294
   12POPC   H2Y 1518   3.244   3.248   6.318  1.1797  0.7624  0.9343
   12POPC   C23 1519   3.388   3.706   6.529  0.0981 -0.0338  0.5289
   12POPC   H3R 1520   3.488   3.698   6.577  0.9794  1.3778 -0.9700
   12POPC   H3S 1521   3.383   3.810   6.490 -1.1779 -0.5295 -0.7362
   12POPC   C24 1522   3.390   3.597   6.422 -0.2219  0.2549  0.2222
   12POPC   H4R 1523   3.287   3.589   6.382 -0.8141 -0.3182  1.7649
   12POPC   H4S 1524   3.407   3.498   6.470 -2.4660  0.3029  1.2034
   12POPC   C25 1525   3.494   3.610   6.310  0.0375 -0.3910  0.3811
   12POPC   H5R 1526   3.596   3.610   6.354  0.3111  1.6124 -0.1410
   12POPC   H5S 1527   3.473   3.707   6.260  0.5416 -1.0818 -1.2149
   12POPC   C26 1528   3.483   3.496   6.209  0.0716 -0.1617  0.1158
   12POPC   H6R 1529   3.383   3.499   6.162 -0.2417  4.1780  0.6692
   12POPC   H6S 1530   3.484   3.396   6.259  1.0644  0.0853  0.6322
   12POPC   C27 1531   3.592   3.493   6.101  0.2095 -0.1736  0.2543
   12POPC   H7R 1532   3.691   3.487   6.151 -0.0158 -0.3491  0.6945
   12POPC   H7S 1533   3.579   3.591   6.051  0.0374 -0.7617 -0.8805
   12POPC   C28 1534   3.583   3.396   5.983  0.1436  0.0021  0.1138
   12POPC   H8R 1535   3.483   3.394   5.934  0.2594 -0.8023 -0.1051
   12POPC   H8S 1536   3.591   3.294   6.025 -0.2239  0.3709  1.1239
   12POPC   C29 1537   3.696   3.425   5.888 -0.5043  0.4500 -0.5299
   12POPC   H91 1538   3.754   3.515   5.912  0.3402 -0.4700  1.0875
   12POPC  C210 1539   3.721   3.364   5.772  0.0396  0.0156 -0.1882
   12POPC  H101 1540   3.793   3.410   5.702 -0.1491  0.6147  0.0118
   12POPC  C211 1541   3.642   3.244   5.727  0.2283 -0.2161  0.0928
   12POPC  H11R 1542   3.565   3.213   5.801 -0.9143 -0.0139 -0.9649
   12POPC  H11S 1543   3.712   3.160   5.713 -0.2687 -0.9429  1.7613
   12POPC  C212 1544   3.557   3.285   5.606  0.3112 -0.3433 -0.0081
   12POPC  H12R 1545   3.504   3.381   5.619 -0.4369 -0.3929 -2.3131
   12POPC  H12S 1546   3.477   3.211   5.586 -2.5982  2.0476  2.0331
   12POPC  C213 1547   3.633   3.303   5.474  0.3555  0.3378  0.1090
   12POPC  H13R 1548   3.713   3.380   5.464  1.2596 -0.4422  1.1607
   12POPC  H13S 1549   3.554   3.313   5.397  0.8598  2.0440 -0.2401
   12POPC  C214 1550   3.691   3.170   5.428 -0.0048  0.0952  0.3521
   12POPC  H14R 1551   3.608   3.096   5.434 -0.8381  1.0859  1.3795
   12POPC  H14S 1552   3.769   3.135   5.499  0.9586  1.0520 -0.2082
   12POPC  C215 1553   3.747   3.190   5.287 -0.5665 -0.0890  0.0988
   12POPC  H15R 1554   3.828   3.119   5.261 -0.5740  0.6763 -2.2973
   12POPC  H15S 1555   3.790   3.293   5.288 -0.8250  0.0196  0.4432
   12POPC  C216 1556   3.661   3.184   5.160 -0.3297  0.2455 -0.0786
   12POPC  H16R 1557   3.717   3.195   5.065 -1.5681 -1.7578 -1.0961
   12POPC  H16S 1558   3.586   3.266   5.169  2.1965  2.5250  3.5675
   12POPC  C217 1559   3.595   3.047   5.146  0.3428 -0.0929  0.0300
   12POPC  H17R 1560   3.534   3.021   5.235 -0.6317 -0.6213 -0.7655
   12POPC  H17S 1561   3.672   2.967   5.139  1.4992  1.1205 -1.9570
   12POPC  C218 1562   3.508   3.054   5.021  0.0461 -0.2944  0.2250
   12POPC  H18R 1563   3.464   2.960   4.983  2.4689 -0.5412 -2.2993
   12POPC  H18S 1564   3.567   3.100   4.938 -0.9579  0.7497  0.0540
   12POPC  H18T 1565   3.425   3.122   5.052  1.0482  0.4670  1.3265
   12POPC   C33 1566   3.194   3.038   6.296  0.1484 -0.4265  0.1983
   12POPC   H3X 1567   3.088   3.030   6.326 -0.6591 -0.0004 -2.3403
   12POPC   H3Y 1568   3.247   2.945   6.327  0.1525 -0.6816 -0.5607
   12POPC   C34 1569   3.215   3.043   6.145  0.4620 -0.3668  0.2429
   12POPC   H4X 1570   3.183   2.941   6.113 -1.3955  0.0927  0.5354
   12POPC   H4Y 1571   3.324   3.061   6.128  0.7038  0.1207  2.0895
   12POPC   C35 1572   3.139   3.157   6.079 -0.0825 -0.5742  0.5075
   12POPC   H5X 1573   3.193   3.254   6.088 -0.5858 -0.3940  1.7621
   12POPC   H5Y 1574   3.040   3.172   6.127 -0.5028  0.6292 -0.6687
   12POPC   C36 1575   3.122   3.126   5.930 -0.3819 -0.5519  0.5363
   12POPC   H6X 1576   3.078   3.024   5.931 -0.3710 -0.5554  1.0434
   12POPC   H6Y 1577   3.216   3.124   5.872 -1.6102  3.0627 -1.9351
   12POPC   C37 1578   3.016   3.211   5.859  0.1291  0.0099  0.4416
   12POPC   H7X 1579   2.917   3.204   5.909  0.2689  0.2448  0.7515
   12POPC   H7Y 1580   3.000   3.168   5.757 -2.3294 -1.4061  1.3497
   12POPC   C38 1581   3.059   3.358   5.852  0.0581  0.0065 -0.2004
   12POPC   H8X 1582   3.170   3.360   5.837  0.0114  0.2690 -0.5122
   12POPC   H8Y 1583   3.039   3.413   5.946 -2.0785  1.2319 -1.3230
   12POPC   C39 1584   2.974   3.431   5.749 -0.2437  0.2133  0.1950
   12POPC   H9X 1585   2.990   3.386   5.649 -2.3337 -0.0581 -0.0703
   12POPC   H9Y 1586   2.999   3.539   5.746 -0.6949  0.3112 -0.3289
   12POPC  C310 1587   2.824   3.418   5.780 -0.2842 -0.5987 -0.3146
   12POPC  H10X 1588   2.807   3.433   5.888  0.9299 -2.8711  0.2545
   12POPC  H10Y 1589   2.796   3.313   5.760 -1.5889 -0.1547 -0.9736
   12POPC  C311 1590   2.743   3.503   5.682 -0.3310  0.4201  0.5907
   12POPC  H11X 1591   2.770   3.484   5.575 -1.3675  1.4903  0.1149
   12POPC  H11Y 1592   2.759   3.608   5.714 -0.8635  0.0919  1.9589
   12POPC  C312 1593   2.593   3.491   5.711 -0.4160  0.2083  0.0846
   12POPC  H12X 1594   2.540   3.580   5.672 -1.0011 -1.1319 -2.3803
   12POPC  H12Y 1595   2.588   3.494   5.822  1.1281 -0.1721  0.1929
   12POPC  C313 1596   2.527   3.373   5.641 -0.2148  0.6226 -0.8191
   12POPC  H13X 1597   2.537   3.286   5.710 -0.2201  2.2852  1.3694
   12POPC  H13Y 1598   2.571   3.341   5.544  0.2507 -0.6103 -0.2173
   12POPC  C314 1599   2.378   3.400   5.617 -0.2872  0.9386 -0.0472
   12POPC  H14X 1600   2.322   3.311   5.580 -0.9550  0.9799  0.8437
   12POPC  H14Y 1601   2.379   3.474   5.534  1.6882  0.0619 -0.8761
   12POPC  C315 1602   2.302   3.459   5.735 -0.2093  0.3272  0.3119
   12POPC  H15X 1603   2.194   3.447   5.713 -0.3824 -1.0108  1.6947
   12POPC  H15Y 1604   2.319   3.567   5.753 -1.9126  0.4986  1.1971
   12POPC  C316 1605   2.317   3.384   5.868 -0.7934 -0.6292 -0.1460
   12POPC  H16X 1606   2.256   3.428   5.950  1.2440  0.4885  0.8463
   12POPC  H16Y 1607   2.420   3.382   5.909 -1.3827  1.1368  1.6056
   12POPC  H16Z 1608   2.282   3.279   5.858  1.1658 -1.4158  0.6869
   13POPC     N 1609   1.154   6.684   7.078  0.2313 -0.0767 -0.0648
   13POPC   C12 1610   1.193   6.798   7.169  0.0173  0.0633 -0.1467
   13POPC   C13 1611   1.268   6.587   7.063 -0.2788 -0.7124  0.1254
   13POPC   C14 1612   1.028   6.620   7.131  0.5072 -0.7722 -0.2487
   13POPC   C15 1613   1.121   6.744   6.943 -0.0629  0.0570  0.0654
   13POPC  H12A 1614   1.240   6.744   7.250  1.8806  1.3589 -0.3109
   13POPC  H12B 1615   1.105   6.853   7.201  1.5556  1.9586  1.0387
   13POPC  H13A 1616   1.293   6.527   7.150  0.5579  1.3347  1.3712
   13POPC  H13B 1617   1.255   6.518   6.981  3.6806  0.3217 -1.5990
   13POPC  H13C 1618   1.354   6.646   7.035  1.3567 -2.3180  1.5368
   13POPC  H14A 1619   0.943   6.685   7.120  0.4843 -0.9277 -1.0157
   13POPC  H14B 1620   1.012   6.525   7.082  0.3877 -1.0186  0.2545
   13POPC  H14C 1621   1.043   6.604   7.237 -2.5698  1.5884  0.6765
   13POPC  H15A 1622   1.204   6.801   6.904  0.5161 -0.7087  0.1530
   13POPC  H15B 1623   1.035   6.809   6.939  0.8011  1.3308  1.1191
   13POPC  H15C 1624   1.102   6.661   6.877 -1.2927 -1.0894  1.7694
   13POPC   C11 1625   1.289   6.910   7.128  0.6564 -0.2457  0.4765
   13POPC  H11A 1626   1.327   6.966   7.216  1.1892  0.2996 -0.0905
   13POPC  H11B 1627   1.234   6.980   7.062 -0.5593 -0.7258  0.9477
   13POPC     P 1628   1.509   6.971   7.006 -0.0743 -0.1834 -0.1091
   13POPC   O13 1629   1.498   7.077   7.109  0.2243 -0.4087  0.1546
   13POPC   O14 1630   1.640   6.903   7.005  0.0197  0.0003 -0.2471
   13POPC   O12 1631   1.396   6.865   7.046  0.0162 -0.3564 -0.3157
   13POPC   O11 1632   1.465   7.023   6.861  0.6589 -0.2665 -0.3657
   13POPC    C1 1633   1.392   6.943   6.768  0.2214  0.0687 -0.3140
   13POPC    HA 1634   1.284   6.949   6.795  0.0810 -0.5260 -0.7352
   13POPC    HB 1635   1.418   6.835   6.769 -1.9501 -0.5213 -1.4936
   13POPC    C2 1636   1.409   6.996   6.624 -0.1105 -0.3410 -0.5053
   13POPC    HS 1637   1.334   6.939   6.565 -0.8143 -0.0483  0.0775
   13POPC   O21 1638   1.541   6.986   6.572 -0.0110 -0.5602 -0.2138
   13POPC   C21 1639   1.573   6.862   6.534  0.3687 -0.5652  0.1126
   13POPC   O22 1640   1.493   6.769   6.536  0.0624 -0.3069 -0.0803
   13POPC   C22 1641   1.723   6.866   6.507  0.3691 -0.4163  0.1392
   13POPC   H2R 1642   1.771   6.876   6.607  0.1653 -0.5203  0.2493
   13POPC   H2S 1643   1.751   6.960   6.456  0.2132 -0.3765  0.1258
   13POPC    C3 1644   1.360   7.142   6.622 -0.3347 -0.4185 -0.9275
   13POPC    HX 1645   1.439   7.209   6.663  1.0879 -2.2804 -0.4893
   13POPC    HY 1646   1.273   7.167   6.686  0.2873  0.3595 -0.3607
   13POPC   O31 1647   1.333   7.183   6.488  0.3467  0.7047 -0.7334
   13POPC   C31 1648   1.208   7.156   6.453  0.0592  0.6626  0.2970
   13POPC   O32 1649   1.117   7.102   6.515  0.4517 -0.2202  0.1198
   13POPC   C32 1650   1.190   7.191   6.306  0.5103  0.1324  0.1129
   13POPC   H2X 1651   1.231   7.288   6.270 -0.2771  0.1148 -0.8700
   13POPC   H2Y 1652   1.080   7.200   6.307  0.2820 -1.8955  2.4350
   13POPC   C23 1653   1.758   6.731   6.444 -0.1240 -0.3162 -0.3591
   13POPC   H3R 1654   1.725   6.638   6.494  2.2065 -1.4558 -0.7764
   13POPC   H3S 1655   1.869   6.728   6.443 -0.0950 -1.2684  1.5129
   13POPC   C24 1656   1.703   6.732   6.301 -0.3972 -0.4562 -0.2546
   13POPC   H4R 1657   1.714   6.834   6.258 -0.6890 -0.2874  0.0667
   13POPC   H4S 1658   1.596   6.705   6.296 -0.0858 -1.4804 -2.5722
   13POPC   C25 1659   1.775   6.640   6.202 -0.1139 -0.6979  0.1743
   13POPC   H5R 1660   1.790   6.539   6.245 -1.4822 -1.5998 -1.3978
   13POPC   H5S 1661   1.873   6.686   6.176 -0.6245  0.2107 -0.1632
   13POPC   C26 1662   1.699   6.622   6.071  0.2518  0.4181 -0.1990
   13POPC   H6R 1663   1.691   6.721   6.020 -0.3171  1.2998  1.5353
   13POPC   H6S 1664   1.603   6.570   6.091  1.2269 -0.3522  3.0488
   13POPC   C27 1665   1.782   6.538   5.973 -0.2019  0.0117 -0.2358
   13POPC   H7R 1666   1.814   6.443   6.021  1.8375  0.4424 -0.6767
   13POPC   H7S 1667   1.872   6.600   5.952 -0.4569  0.2485 -0.6433
   13POPC   C28 1668   1.705   6.489   5.851 -0.1427 -0.0671 -0.2418
   13POPC   H8R 1669   1.774   6.434   5.784 -3.0624 -2.2140 -1.7456
   13POPC   H8S 1670   1.655   6.570   5.792  1.3404  0.8359 -0.3124
   13POPC   C29 1671   1.610   6.377   5.882  0.0428 -0.1832 -0.0950
   13POPC   H91 1672   1.633   6.329   5.978  0.8358  1.2283  0.4543
   13POPC  C210 1673   1.497   6.344   5.818 -0.5543  0.7808  0.4332
   13POPC  H101 1674   1.433   6.266   5.862 -0.1459  1.4329  2.2604
   13POPC  C211 1675   1.440   6.416   5.699  0.4094  0.2382 -0.3761
   13POPC  H11R 1676   1.486   6.512   5.666 -0.3047  1.2186  1.3288
   13POPC  H11S 1677   1.332   6.441   5.712  0.0384 -2.1434  1.8317
   13POPC  C212 1678   1.433   6.319   5.582  0.1449 -0.2563  0.0453
   13POPC  H12R 1679   1.354   6.351   5.510  0.7861 -1.2084 -1.1103
   13POPC  H12S 1680   1.393   6.222   5.618  0.0566 -0.1083  0.3479
   13POPC  C213 1681   1.570   6.304   5.517  0.0495  0.2450 -0.2742
   13POPC  H13R 1682   1.651   6.273   5.587  1.3483  0.4511 -1.6186
   13POPC  H13S 1683   1.606   6.399   5.470 -0.8426  1.1915  0.8906
   13POPC  C214 1684   1.554   6.209   5.399 -0.6412 -0.3726  0.3155
   13POPC  H14R 1685   1.647   6.222   5.340 -0.8193  2.0904  0.4698
   13POPC  H14S 1686   1.479   6.256   5.331  1.2966  1.2477 -0.7820
   13POPC  C215 1687   1.527   6.060   5.425 -0.5178 -0.3762  0.4185
   13POPC  H15R 1688   1.516   6.001   5.332 -1.0611 -0.0834  0.2882
   13POPC  H15S 1689   1.433   6.043   5.483  0.3974 -0.1657  2.0435
   13POPC  C216 1690   1.629   5.998   5.520 -0.0166 -0.2513 -0.0362
   13POPC  H16R 1691   1.652   6.070   5.601  0.9497 -0.1477 -0.3836
   13POPC  H16S 1692   1.726   5.997   5.465  1.1924  1.9163  1.8770
   13POPC  C217 1693   1.602   5.862   5.585 -0.1954 -0.5131 -0.6520
   13POPC  H17R 1694   1.700   5.812   5.601 -0.2877 -0.5225 -0.0836
   13POPC  H17S 1695   1.545   5.800   5.512 -0.5391  1.1736 -1.8712
   13POPC  C218 1696   1.519   5.875   5.712 -0.3552 -0.1157 -0.7962
   13POPC  H18R 1697   1.424   5.918   5.673  0.6574 -0.2167 -3.5567
   13POPC  H18S 1698   1.566   5.947   5.782 -0.0139 -1.8464  0.8222
   13POPC  H18T 1699   1.511   5.777   5.765 -2.2437  0.8645  0.9179
   13POPC   C33 1700   1.232   7.075   6.216  0.3830 -0.0779  0.3264
   13POPC   H3X 1701   1.193   7.099   6.115 -0.7249  3.9172  1.5518
   13POPC   H3Y 1702   1.175   6.993   6.266 -0.1754  1.1912  1.8827
   13POPC   C34 1703   1.379   7.033   6.208  0.2327 -0.4449 -0.7254
   13POPC   H4X 1704   1.378   6.950   6.135 -1.2211  0.6445 -2.0234
   13POPC   H4Y 1705   1.421   6.995   6.304  0.3701 -1.0057 -1.0104
   13POPC   C35 1706   1.466   7.148   6.156 -0.2147 -0.0017 -0.5128
   13POPC   H5X 1707   1.440   7.236   6.219  0.2878  0.7960 -1.3972
   13POPC   H5Y 1708   1.435   7.161   6.051  0.7654 -0.1737 -0.8366
   13POPC   C36 1709   1.614   7.107   6.156 -0.2642 -0.1833 -0.5618
   13POPC   H6X 1710   1.621   7.007   6.109 -1.8390 -0.6469  0.1392
   13POPC   H6Y 1711   1.641   7.106   6.264  0.0105  1.6701 -0.5735
   13POPC   C37 1712   1.706   7.197   6.073  0.1194  0.1026  0.1602
   13POPC   H7X 1713   1.698   7.304   6.102  1.9253 -0.0626  1.3965
   13POPC   H7Y 1714   1.664   7.192   5.970 -1.2796 -1.9718  0.7662
   13POPC   C38 1715   1.850   7.147   6.083  0.2175  0.3684  0.0904
   13POPC   H8X 1716   1.870   7.135   6.192 -0.6852 -1.5391  0.0784
   13POPC   H8Y 1717   1.919   7.227   6.049  0.7999 -0.8124 -1.6712
   13POPC   C39 1718   1.880   7.014   6.014 -0.0751  0.2253  0.2359
   13POPC   H9X 1719   1.846   6.925   6.071  2.9187 -1.1924  0.0170
   13POPC   H9Y 1720   1.990   6.996   6.016 -0.1205 -0.0899 -0.0357
   13POPC  C310 1721   1.816   7.002   5.875  0.5020 -0.1967  0.0014
   13POPC  H10X 1722   1.837   7.095   5.819  0.1480  1.0619  1.8775
   13POPC  H10Y 1723   1.707   6.983   5.877  0.5581 -0.4947  0.4478
   13POPC  C311 1724   1.874   6.885   5.794  0.2651 -0.2089 -0.1502
   13POPC  H11X 1725   1.844   6.791   5.845  1.2140 -0.8228 -0.7001
   13POPC  H11Y 1726   1.984   6.900   5.793 -0.0262  2.4270 -0.6877
   13POPC  C312 1727   1.846   6.855   5.647  0.0296 -0.7417  0.0017
   13POPC  H12X 1728   1.872   6.940   5.581 -1.6052  0.6434  1.0527
   13POPC  H12Y 1729   1.735   6.846   5.650 -0.1689  1.3763  2.9286
   13POPC  C313 1730   1.907   6.722   5.602 -0.0991 -0.5670 -0.7135
   13POPC  H13X 1731   1.888   6.712   5.493 -1.3140  2.6146 -0.9079
   13POPC  H13Y 1732   1.858   6.638   5.657 -0.4540  1.4571  2.2962
   13POPC  C314 1733   2.058   6.712   5.625 -0.0958  0.1015 -0.4390
   13POPC  H14X 1734   2.077   6.610   5.588  1.5352  0.0145  0.5565
   13POPC  H14Y 1735   2.087   6.717   5.732  1.2190  0.9568 -0.8093
   13POPC  C315 1736   2.144   6.792   5.527 -0.5188 -0.1995 -1.0651
   13POPC  H15X 1737   2.134   6.902   5.544 -3.8597 -0.3407 -1.6007
   13POPC  H15Y 1738   2.118   6.769   5.422  0.0941 -0.7721 -1.0974
   13POPC  C316 1739   2.292   6.753   5.534 -0.3616  0.5038 -0.0925
   13POPC  H16X 1740   2.340   6.769   5.632  2.4482 -3.6478 -0.5158
   13POPC  H16Y 1741   2.343   6.826   5.468  0.0578  0.7877  0.5361
   13POPC  H16Z 1742   2.313   6.651   5.495 -1.4958  0.1500  0.1734
   14POPC     N 1743   3.256   4.500   7.293  0.2653  0.5606  0.5773
   14POPC   C12 1744   3.298   4.503   7.148  0.5484 -0.2125  0.6393
   14POPC   C13 1745   3.160   4.383   7.306  0.5108  0.3060  0.1068
   14POPC   C14 1746   3.372   4.489   7.389  0.5500 -0.3721  0.1404
   14POPC   C15 1747   3.184   4.627   7.333 -0.4265  0.4030 -0.1272
   14POPC  H12A 1748   3.208   4.504   7.089  2.0065 -1.8109 -1.7955
   14POPC  H12B 1749   3.364   4.418   7.139  1.7434  0.9024 -2.3479
   14POPC  H13A 1750   3.072   4.398   7.246  1.3034  0.0383 -1.1782
   14POPC  H13B 1751   3.207   4.290   7.279  1.8263  1.0551 -0.3025
   14POPC  H13C 1752   3.134   4.376   7.410  0.5013  0.8841  0.1503
   14POPC  H14A 1753   3.434   4.577   7.391  4.1610 -2.6168 -2.1891
   14POPC  H14B 1754   3.329   4.466   7.485 -0.4396  0.3033 -0.1175
   14POPC  H14C 1755   3.438   4.412   7.353  2.9513  1.3101  0.7301
   14POPC  H15A 1756   3.129   4.615   7.425  0.2393  3.3594  0.7437
   14POPC  H15B 1757   3.119   4.659   7.253  0.4590  0.5999 -0.7912
   14POPC  H15C 1758   3.258   4.703   7.351  1.7810 -1.4209 -0.9633
   14POPC   C11 1759   3.380   4.626   7.108 -0.0444 -0.1378 -0.3670
   14POPC  H11A 1760   3.319   4.717   7.127 -1.8215 -1.1607 -0.9020
   14POPC  H11B 1761   3.392   4.617   6.998 -0.2582 -3.7667 -0.2072
   14POPC     P 1762   3.632   4.663   7.094 -0.1578  0.1114  0.1051
   14POPC   O13 1763   3.601   4.799   7.044 -0.0351  0.0294 -0.1953
   14POPC   O14 1764   3.746   4.655   7.188 -0.3185 -0.0669  0.2858
   14POPC   O12 1765   3.503   4.625   7.181 -0.2735  0.3374  0.0324
   14POPC   O11 1766   3.638   4.565   6.969  0.1413 -0.1010  0.2850
   14POPC    C1 1767   3.769   4.522   6.928 -0.0440  0.0478 -0.4792
   14POPC    HA 1768   3.771   4.425   6.874  0.1217 -1.1087  1.5190
   14POPC    HB 1769   3.829   4.489   7.015  0.5958 -1.7729 -1.5487
   14POPC    C2 1770   3.842   4.636   6.854  0.1847  0.1942 -0.0313
   14POPC    HS 1771   3.879   4.711   6.927 -0.7823 -1.3490  2.1751
   14POPC   O21 1772   3.752   4.709   6.770  0.1167 -0.1118 -0.2279
   14POPC   C21 1773   3.788   4.828   6.721 -0.1780  0.0356 -0.0932
   14POPC   O22 1774   3.881   4.898   6.756 -0.3167  0.2547 -0.1640
   14POPC   C22 1775   3.702   4.863   6.601  0.0835  0.1274 -0.2551
   14POPC   H2R 1776   3.602   4.892   6.642  0.7133  0.0815  1.3734
   14POPC   H2S 1777   3.695   4.783   6.524  0.3412  0.1383 -0.2901
   14POPC    C3 1778   3.964   4.588   6.775  0.0421  0.2819 -0.3048
   14POPC    HX 1779   4.029   4.525   6.840 -0.2680  1.7587  1.5129
   14POPC    HY 1780   4.028   4.672   6.742  0.5525  0.0618  0.1168
   14POPC   O31 1781   3.926   4.502   6.666 -0.5868  0.3037 -0.1030
   14POPC   C31 1782   3.943   4.556   6.546 -0.0951  0.3139 -0.0290
   14POPC   O32 1783   3.985   4.666   6.512  0.8915  0.0860  0.3970
   14POPC   C32 1784   3.883   4.455   6.450  0.5482 -0.0064 -0.0970
   14POPC   H2X 1785   3.779   4.428   6.477  0.5915 -1.1314 -0.9660
   14POPC   H2Y 1786   3.943   4.362   6.462 -0.0726 -0.5519 -1.0654
   14POPC   C23 1787   3.761   4.983   6.527  0.3627 -0.1283 -0.4476
   14POPC   H3R 1788   3.871   4.976   6.514  0.7065  2.3474  0.6410
   14POPC   H3S 1789   3.732   5.076   6.580  3.0885 -0.1179  1.1681
   14POPC   C24 1790   3.699   4.997   6.388 -0.2650  0.6166 -0.1004
   14POPC   H4R 1791   3.591   5.025   6.392 -0.7464 -1.3244  2.7635
   14POPC   H4S 1792   3.685   4.896   6.343  0.0318  1.3280 -1.8844
   14POPC   C25 1793   3.774   5.089   6.291  0.1262  0.2129 -0.1814
   14POPC   H5R 1794   3.851   5.025   6.242 -0.5474 -0.7736  0.0135
   14POPC   H5S 1795   3.828   5.171   6.343 -0.9162 -0.7834  2.6382
   14POPC   C26 1796   3.688   5.129   6.171 -0.4482  0.2116  0.2234
   14POPC   H6R 1797   3.593   5.173   6.207 -0.3758 -1.4491  2.6868
   14POPC   H6S 1798   3.669   5.050   6.094 -3.1292  1.4292 -0.4582
   14POPC   C27 1799   3.762   5.226   6.078  0.1094 -0.2696  0.1563
   14POPC   H7R 1800   3.849   5.176   6.030  0.3083 -0.7585  0.9977
   14POPC   H7S 1801   3.805   5.310   6.137 -1.0291 -0.3530  1.1400
   14POPC   C28 1802   3.676   5.289   5.968  0.4927 -0.1487 -0.0753
   14POPC   H8R 1803   3.736   5.367   5.917 -0.6863  0.3779 -0.6767
   14POPC   H8S 1804   3.591   5.344   6.014  0.0590 -0.1984 -0.8024
   14POPC   C29 1805   3.619   5.187   5.874 -0.1781  0.5179 -0.3981
   14POPC   H91 1806   3.532   5.127   5.904  0.7424 -1.4414 -1.4477
   14POPC  C210 1807   3.661   5.166   5.748 -0.2029 -0.3232 -0.2759
   14POPC  H101 1808   3.621   5.093   5.676  1.1902 -0.8206 -0.5684
   14POPC  C211 1809   3.787   5.227   5.692 -0.1243 -0.1926  0.0423
   14POPC  H11R 1810   3.827   5.156   5.618 -1.5636 -0.8259 -0.1721
   14POPC  H11S 1811   3.856   5.250   5.776  1.0487  1.7355 -1.3536
   14POPC  C212 1812   3.766   5.358   5.616 -0.4058 -0.4448 -0.3184
   14POPC  H12R 1813   3.727   5.445   5.674  0.7478 -0.6123  0.7586
   14POPC  H12S 1814   3.682   5.346   5.544 -0.9197  1.3234 -0.0603
   14POPC  C213 1815   3.893   5.406   5.546 -0.3703 -0.1464 -0.0549
   14POPC  H13R 1816   3.856   5.501   5.501  0.3899  1.0576  1.7378
   14POPC  H13S 1817   3.928   5.338   5.465  0.7334 -0.9370  1.0605
   14POPC  C214 1818   4.012   5.434   5.637  0.0136  0.1607 -0.6450
   14POPC  H14R 1819   4.093   5.451   5.563 -0.8574 -1.4878 -2.0428
   14POPC  H14S 1820   4.036   5.340   5.691 -2.9927 -0.8464 -0.8632
   14POPC  C215 1821   3.975   5.548   5.733 -0.5475 -0.9527  0.4867
   14POPC  H15R 1822   3.875   5.519   5.771 -1.3605  2.6642  1.4409
   14POPC  H15S 1823   3.965   5.646   5.681  2.6596  0.0429  1.4714
   14POPC  C216 1824   4.072   5.573   5.849  0.5786  0.3017 -0.6839
   14POPC  H16R 1825   4.169   5.607   5.808  0.3821  1.7786 -0.0124
   14POPC  H16S 1826   4.074   5.471   5.893 -0.8456  0.6934  0.3750
   14POPC  C217 1827   4.005   5.655   5.960  0.6145 -0.2493 -0.2466
   14POPC  H17R 1828   3.915   5.607   6.003  0.3692  1.2878  1.0818
   14POPC  H17S 1829   3.966   5.753   5.923  0.3106  0.1616  1.0957
   14POPC  C218 1830   4.091   5.676   6.084 -0.2988  0.6668  0.2458
   14POPC  H18R 1831   4.175   5.748   6.069 -0.5848  1.4352  2.0362
   14POPC  H18S 1832   4.138   5.582   6.120 -0.0122  0.4249 -0.7400
   14POPC  H18T 1833   4.028   5.715   6.167 -2.6940  4.3076 -2.9111
   14POPC   C33 1834   3.884   4.509   6.307  0.4261  0.5259  0.1043
   14POPC   H3X 1835   3.995   4.520   6.299  1.1738 -4.1761  1.0720
   14POPC   H3Y 1836   3.831   4.607   6.303  2.2631  1.7276  2.4574
   14POPC   C34 1837   3.853   4.408   6.197 -0.2304  0.4310  0.3728
   14POPC   H4X 1838   3.742   4.410   6.193 -0.2020  1.2820 -0.4240
   14POPC   H4Y 1839   3.891   4.308   6.223 -1.2369 -0.0781 -0.0535
   14POPC   C35 1840   3.909   4.437   6.057  0.0888  0.5063  0.5160
   14POPC   H5X 1841   4.018   4.456   6.061  0.4863 -1.1047 -1.0677
   14POPC   H5Y 1842   3.860   4.525   6.011  0.0190  1.0033  1.5218
   14POPC   C36 1843   3.893   4.313   5.968  0.1685  0.6460  0.3067
   14POPC   H6X 1844   3.789   4.277   5.952  0.1070  0.4668  1.0566
   14POPC   H6Y 1845   3.953   4.241   6.027  0.3757 -0.2407 -0.9600
   14POPC   C37 1846   3.947   4.329   5.826  0.6310  1.0998  0.5296
   14POPC   H7X 1847   4.049   4.370   5.814  1.0238  0.4481  1.5804
   14POPC   H7Y 1848   3.876   4.395   5.770  0.1670 -1.3454 -2.0103
   14POPC   C38 1849   3.934   4.198   5.748  0.4921  1.0774  0.5899
   14POPC   H8X 1850   3.827   4.175   5.731  0.7203  0.5927 -0.2242
   14POPC   H8Y 1851   3.966   4.118   5.818  2.1741  1.3425  0.1628
   14POPC   C39 1852   4.016   4.182   5.620 -0.2738 -0.7009  0.2855
   14POPC   H9X 1853   3.968   4.091   5.580  1.4078 -0.1658 -3.4135
   14POPC   H9Y 1854   4.126   4.166   5.630  0.3657  2.3463 -0.7025
   14POPC  C310 1855   4.001   4.296   5.519  0.2099 -0.7170  0.1929
   14POPC  H10X 1856   4.074   4.290   5.435 -0.6149  0.5802 -0.6674
   14POPC  H10Y 1857   4.020   4.387   5.580  2.3091 -1.6422  1.0136
   14POPC  C311 1858   3.863   4.310   5.455  0.3696 -0.9743 -0.2103
   14POPC  H11X 1859   3.790   4.290   5.536  0.7201 -0.4369  0.2403
   14POPC  H11Y 1860   3.853   4.231   5.377 -0.6897 -0.2188 -0.8759
   14POPC  C312 1861   3.843   4.446   5.389  0.1034 -0.7453  0.3390
   14POPC  H12X 1862   3.918   4.478   5.313 -1.2374  3.4398  0.5260
   14POPC  H12Y 1863   3.854   4.528   5.463 -0.9524  2.0796 -2.3876
   14POPC  C313 1864   3.708   4.454   5.318  0.3275  0.1070 -0.0053
   14POPC  H13X 1865   3.688   4.564   5.311 -1.5408 -0.2156 -0.4778
   14POPC  H13Y 1866   3.623   4.429   5.385  0.5784  0.7871  0.5734
   14POPC  C314 1867   3.698   4.385   5.182  0.4730  0.2005 -0.0634
   14POPC  H14X 1868   3.642   4.293   5.205  0.9490  0.0458  0.4941
   14POPC  H14Y 1869   3.801   4.357   5.150  0.3738  0.1239 -0.3130
   14POPC  C315 1870   3.625   4.467   5.075 -0.2598 -0.8107 -0.3553
   14POPC  H15X 1871   3.671   4.569   5.075 -0.2600 -0.8105 -0.3378
   14POPC  H15Y 1872   3.523   4.473   5.119  0.8357  2.1771  2.1473
   14POPC  C316 1873   3.638   4.424   4.929  0.2464  0.4294 -0.6938
   14POPC  H16X 1874   3.605   4.510   4.867 -3.0495  0.4586  0.8707
   14POPC  H16Y 1875   3.573   4.336   4.911  2.3483 -1.2069 -0.7422
   14POPC  H16Z 1876   3.745   4.404   4.907  0.0147  0.2923 -1.7563
   15POPC     N 1877   6.522   3.654   6.881  0.1049 -0.0265 -0.4092
   15POPC   C12 1878   6.571   3.689   6.742  0.4472  0.2709 -0.2138
   15POPC   C13 1879   6.432   3.761   6.937  0.4451 -0.0323  0.1473
   15POPC   C14 1880   6.448   3.522   6.880 -0.3638  0.2368 -0.5204
   15POPC   C15 1881   6.652   3.640   6.956 -0.2994 -0.3050  0.2443
   15POPC  H12A 1882   6.622   3.785   6.748 -1.4644  1.2388  2.0550
   15POPC  H12B 1883   6.484   3.713   6.683 -1.5559 -2.4515  1.3835
   15POPC  H13A 1884   6.463   3.862   6.913 -2.1978  0.9577  0.5943
   15POPC  H13B 1885   6.329   3.759   6.908 -0.7300  0.9611  3.7274
   15POPC  H13C 1886   6.421   3.752   7.045 -0.6140  1.8353  0.2328
   15POPC  H14A 1887   6.517   3.447   6.845  0.6248  1.3529 -1.0285
   15POPC  H14B 1888   6.419   3.495   6.981  2.2407 -1.1817 -0.0735
   15POPC  H14C 1889   6.363   3.535   6.815 -0.3076  0.1549 -0.6104
   15POPC  H15A 1890   6.708   3.733   6.952  1.6216 -1.4065  0.3285
   15POPC  H15B 1891   6.719   3.564   6.920 -0.0076 -0.2282  0.6054
   15POPC  H15C 1892   6.622   3.621   7.058  0.1337  2.3031  0.9360
   15POPC   C11 1893   6.651   3.583   6.666  0.3484  0.3235 -0.3912
   15POPC  H11A 1894   6.677   3.631   6.569 -2.3697 -0.0145 -1.3804
   15POPC  H11B 1895   6.584   3.494   6.660 -0.6174  0.8617  1.4811
   15POPC     P 1896   6.801   3.376   6.697  0.2844 -0.2256 -0.1340
   15POPC   O13 1897   6.938   3.363   6.753  0.0464  0.1287  0.5380
   15POPC   O14 1898   6.696   3.289   6.753 -0.1974  0.4780  0.0610
   15POPC   O12 1899   6.770   3.530   6.725  0.2184 -0.1587 -0.5617
   15POPC   O11 1900   6.804   3.367   6.537  0.0495 -0.0296 -0.1485
   15POPC    C1 1901   6.773   3.245   6.471 -0.3265 -0.2395  0.4101
   15POPC    HA 1902   6.762   3.275   6.364 -0.8333  1.2676  0.8611
   15POPC    HB 1903   6.672   3.217   6.508 -0.0434 -0.8209  0.7609
   15POPC    C2 1904   6.887   3.142   6.479 -0.3854 -0.3257  0.1762
   15POPC    HS 1905   6.890   3.115   6.587 -2.4779 -2.6934 -0.2527
   15POPC   O21 1906   7.012   3.194   6.434 -0.2903  0.0899  0.9015
   15POPC   C21 1907   7.117   3.122   6.476  0.0210 -0.1366 -0.2294
   15POPC   O22 1908   7.116   3.033   6.558  0.0321 -0.0442 -0.1279
   15POPC   C22 1909   7.242   3.169   6.403  0.3722 -0.3082  0.2588
   15POPC   H2R 1910   7.314   3.211   6.477  1.8463  0.5016 -1.5490
   15POPC   H2S 1911   7.214   3.249   6.331 -2.1698 -2.7041 -1.6612
   15POPC    C3 1912   6.845   3.013   6.407 -0.2323 -0.5434  0.4745
   15POPC    HX 1913   6.750   2.986   6.457 -0.4227  1.1496  1.0888
   15POPC    HY 1914   6.914   2.931   6.436  0.6754  0.6582  1.8418
   15POPC   O31 1915   6.838   3.028   6.265 -0.1248 -0.6283  0.4606
   15POPC   C31 1916   6.806   2.910   6.212  0.1032 -0.3215 -0.3703
   15POPC   O32 1917   6.759   2.816   6.273  0.1152 -0.3289 -0.3716
   15POPC   C32 1918   6.827   2.902   6.061  0.2130 -0.2164 -0.3604
   15POPC   H2X 1919   6.848   2.801   6.021 -0.0043 -0.4048 -0.0033
   15POPC   H2Y 1920   6.911   2.971   6.036  0.7388 -0.5672  0.4023
   15POPC   C23 1921   7.305   3.052   6.328 -0.4046 -0.2130 -0.5508
   15POPC   H3R 1922   7.231   2.996   6.266 -0.4788 -0.5218 -0.1879
   15POPC   H3S 1923   7.349   2.981   6.401  0.9974  1.2375  0.0592
   15POPC   C24 1924   7.403   3.114   6.228  0.3213 -0.2155  0.1582
   15POPC   H4R 1925   7.433   3.217   6.256 -0.1531  0.6487 -2.2932
   15POPC   H4S 1926   7.346   3.137   6.136  1.3525  1.1009 -0.1880
   15POPC   C25 1927   7.521   3.027   6.183  0.3176 -0.2181  0.1541
   15POPC   H5R 1928   7.606   3.027   6.254  1.5221 -1.4688 -1.2192
   15POPC   H5S 1929   7.548   3.084   6.092  0.6257  2.4084  1.7829
   15POPC   C26 1930   7.474   2.887   6.142  0.2548 -0.2054  0.1805
   15POPC   H6R 1931   7.381   2.896   6.082 -0.1403  1.7472  1.0103
   15POPC   H6S 1932   7.456   2.826   6.233  0.8390 -1.5132 -0.5427
   15POPC   C27 1933   7.572   2.804   6.058  0.1645 -0.2672  0.1346
   15POPC   H7R 1934   7.597   2.862   5.966 -0.1206 -0.2779  0.0513
   15POPC   H7S 1935   7.513   2.711   6.043 -0.7570  0.5254 -1.4046
   15POPC   C28 1936   7.701   2.775   6.135  0.0490 -0.4281  0.2674
   15POPC   H8R 1937   7.687   2.746   6.241 -1.5798  0.7158  0.3962
   15POPC   H8S 1938   7.764   2.867   6.137  2.6887 -2.1134  0.4812
   15POPC   C29 1939   7.779   2.669   6.062  1.0774  0.4628  0.0384
   15POPC   H91 1940   7.819   2.707   5.967  1.9276  0.2440  0.2978
   15POPC  C210 1941   7.794   2.538   6.084  0.0009  0.3350  0.0623
   15POPC  H101 1942   7.852   2.470   6.020  0.5326 -0.1273  0.9974
   15POPC  C211 1943   7.729   2.460   6.195  0.4933 -0.0392  0.0937
   15POPC  H11R 1944   7.659   2.522   6.255 -1.0641 -2.7764  1.3223
   15POPC  H11S 1945   7.809   2.439   6.269 -0.6865  1.7372  1.9776
   15POPC  C212 1946   7.648   2.342   6.140  0.5333 -0.1366  0.2443
   15POPC  H12R 1947   7.705   2.263   6.088  1.3491 -0.5215  1.6526
   15POPC  H12S 1948   7.577   2.394   6.073 -0.2010 -0.8250  0.4757
   15POPC  C213 1949   7.572   2.259   6.244 -0.5558  0.3716 -0.1394
   15POPC  H13R 1950   7.511   2.319   6.315 -2.2958  0.5613 -1.7129
   15POPC  H13S 1951   7.648   2.216   6.312 -2.1989  0.6148  1.9560
   15POPC  C214 1952   7.488   2.145   6.186  0.5648 -0.2798 -0.5098
   15POPC  H14R 1953   7.426   2.165   6.097  1.1204 -2.1720 -1.3852
   15POPC  H14S 1954   7.417   2.106   6.262 -1.0734 -0.3754 -2.0276
   15POPC  C215 1955   7.580   2.034   6.134  1.0126 -0.1678  0.0331
   15POPC  H15R 1956   7.658   2.042   6.212 -0.7020  2.8295  1.6303
   15POPC  H15S 1957   7.633   2.049   6.038  3.0201 -0.8277  0.9843
   15POPC  C216 1958   7.515   1.896   6.151  0.5969  0.0759  0.4646
   15POPC  H16R 1959   7.435   1.887   6.075 -0.4337 -1.5726  1.6900
   15POPC  H16S 1960   7.463   1.880   6.248  0.4202 -1.8845  0.0828
   15POPC  C217 1961   7.619   1.785   6.141  0.3802 -0.1364  0.5566
   15POPC  H17R 1962   7.555   1.694   6.140 -2.0282  1.4349 -1.9855
   15POPC  H17S 1963   7.685   1.780   6.230 -1.0493  0.4235  1.6745
   15POPC  C218 1964   7.698   1.789   6.010  0.7254 -0.3149  0.7559
   15POPC  H18R 1965   7.764   1.702   5.991 -0.6208 -1.1636 -0.1757
   15POPC  H18S 1966   7.757   1.883   6.010 -0.8686  0.7447 -0.5021
   15POPC  H18T 1967   7.618   1.798   5.933  1.2910  1.8006  0.3399
   15POPC   C33 1968   6.701   2.950   5.988  0.4064  0.2505 -0.3922
   15POPC   H3X 1969   6.678   3.054   6.019  2.4397  0.2212  1.4287
   15POPC   H3Y 1970   6.621   2.879   6.018 -0.6038  2.0674  1.5426
   15POPC   C34 1971   6.722   2.935   5.837  0.0401  0.1000 -0.4302
   15POPC   H4X 1972   6.744   2.829   5.812 -0.1717 -0.2553  0.7942
   15POPC   H4Y 1973   6.795   3.015   5.812 -1.8961  1.7487 -1.0295
   15POPC   C35 1974   6.595   2.950   5.755  0.0427 -0.0201 -0.4565
   15POPC   H5X 1975   6.541   3.043   5.786 -0.9936 -0.9591  0.6616
   15POPC   H5Y 1976   6.525   2.867   5.779  0.6893 -0.6093 -0.5922
   15POPC   C36 1977   6.610   2.930   5.604  0.3567  0.5724 -0.5051
   15POPC   H6X 1978   6.666   2.834   5.604  0.8284  0.8279  0.8590
   15POPC   H6Y 1979   6.678   3.007   5.560 -0.8531  2.1099  0.1928
   15POPC   C37 1980   6.480   2.914   5.525 -0.0845  0.4076  0.2497
   15POPC   H7X 1981   6.416   2.999   5.555 -1.0636 -0.0263 -0.5792
   15POPC   H7Y 1982   6.432   2.821   5.561 -0.5644  0.4546 -0.2599
   15POPC   C38 1983   6.499   2.907   5.373 -0.4132 -0.4242  0.2412
   15POPC   H8X 1984   6.583   2.840   5.344 -1.2675 -0.6547 -1.8569
   15POPC   H8Y 1985   6.514   3.014   5.346 -1.8480 -0.5958 -1.3702
   15POPC   C39 1986   6.370   2.866   5.303 -0.3584 -0.0869 -0.0582
   15POPC   H9X 1987   6.362   2.926   5.210 -0.8875  2.0257  1.2834
   15POPC   H9Y 1988   6.280   2.880   5.367 -0.0860 -0.7639  0.4887
   15POPC  C310 1989   6.366   2.715   5.276  0.2595 -0.1070 -0.0616
   15POPC  H10X 1990   6.381   2.671   5.377  1.9844 -0.6947 -0.5376
   15POPC  H10Y 1991   6.457   2.685   5.222  0.8758 -0.8631  1.3388
   15POPC  C311 1992   6.239   2.659   5.211  0.2466 -0.2352  0.0732
   15POPC  H11X 1993   6.242   2.701   5.108 -0.7223  0.0588  0.1627
   15POPC  H11Y 1994   6.154   2.708   5.263  0.2180 -1.2086  0.9620
   15POPC  C312 1995   6.217   2.508   5.220 -0.0162 -0.2213 -0.3128
   15POPC  H12X 1996   6.225   2.479   5.327  2.2451 -2.9026 -1.0932
   15POPC  H12Y 1997   6.309   2.470   5.170 -0.2508 -1.3876  0.1198
   15POPC  C313 1998   6.088   2.457   5.155 -0.2210  0.3791 -0.3799
   15POPC  H13X 1999   6.088   2.347   5.168  1.0662  0.4579  0.5535
   15POPC  H13Y 2000   6.084   2.477   5.046 -1.6019 -1.8994 -0.8019
   15POPC  C314 2001   5.966   2.522   5.221 -0.1303  0.2083 -0.0401
   15POPC  H14X 2002   5.972   2.633   5.223  1.7962  0.1776 -1.3621
   15POPC  H14Y 2003   5.964   2.494   5.329  3.1311 -0.4529 -0.0587
   15POPC  C315 2004   5.833   2.480   5.157 -0.1413  0.0255  0.1003
   15POPC  H15X 2005   5.841   2.376   5.120 -0.5568 -0.3128  0.9608
   15POPC  H15Y 2006   5.803   2.537   5.066  0.3894 -0.2672 -0.2647
   15POPC  C316 2007   5.709   2.480   5.245  0.1219 -0.5292  0.4743
   15POPC  H16X 2008   5.673   2.586   5.246 -2.6830 -1.3752 -0.3245
   15POPC  H16Y 2009   5.721   2.435   5.346 -0.1114 -1.7555 -0.0357
   15POPC  H16Z 2010   5.618   2.438   5.197 -1.1376  0.5129  1.8205
   16POPC     N 2011   7.671   1.675   7.132  0.0732  0.2159  0.2542
   16POPC   C12 2012   7.624   1.681   6.989 -0.0973 -0.1625  0.2902
   16POPC   C13 2013   7.762   1.787   7.177  0.1794  0.4285 -0.4823
   16POPC   C14 2014   7.553   1.671   7.227  0.3357  0.0616  0.5755
   16POPC   C15 2015   7.750   1.547   7.145  0.2704  0.3636  0.5017
   16POPC  H12A 2016   7.553   1.605   6.961  1.2496  0.0515 -4.7170
   16POPC  H12B 2017   7.711   1.649   6.933 -1.3089 -0.1480 -1.7215
   16POPC  H13A 2018   7.852   1.776   7.118  1.4199 -0.0815  1.4091
   16POPC  H13B 2019   7.706   1.876   7.151 -2.5374 -0.4545  1.8538
   16POPC  H13C 2020   7.792   1.784   7.280  0.8675  0.8256 -0.6650
   16POPC  H14A 2021   7.585   1.661   7.330  0.4316 -3.0415  0.3325
   16POPC  H14B 2022   7.489   1.757   7.210 -2.0901 -1.7080  0.2357
   16POPC  H14C 2023   7.487   1.588   7.209  0.9642 -0.2373 -0.4288
   16POPC  H15A 2024   7.684   1.466   7.118 -0.7144  0.6255  1.9738
   16POPC  H15B 2025   7.769   1.520   7.248  0.8406 -0.3557  0.2161
   16POPC  H15C 2026   7.841   1.538   7.087 -0.4227 -4.1088 -0.2469
   16POPC   C11 2027   7.578   1.816   6.933  0.4960 -0.1407 -0.1634
   16POPC  H11A 2028   7.524   1.797   6.838  0.1591 -1.5629  0.2900
   16POPC  H11B 2029   7.658   1.892   6.918  0.3692 -0.5051 -3.2897
   16POPC     P 2030   7.377   1.973   6.960  0.1122  0.0663  0.3401
   16POPC   O13 2031   7.313   2.059   7.062 -0.3798  0.0400  0.0571
   16POPC   O14 2032   7.429   2.044   6.841  0.8342 -0.4330  0.3557
   16POPC   O12 2033   7.489   1.880   7.025  0.0034 -0.5578 -0.3438
   16POPC   O11 2034   7.266   1.867   6.914  0.0754  0.3370 -0.2007
   16POPC    C1 2035   7.229   1.751   6.990  0.4549  0.0567 -0.4437
   16POPC    HA 2036   7.164   1.779   7.075  1.4557  0.1289  0.3264
   16POPC    HB 2037   7.316   1.701   7.039 -1.0433 -0.8218  1.4267
   16POPC    C2 2038   7.163   1.641   6.906 -0.3450  0.1731  0.0252
   16POPC    HS 2039   7.190   1.545   6.956  1.2091  0.8434  0.5266
   16POPC   O21 2040   7.204   1.646   6.769  0.1649 -0.1461  0.1644
   16POPC   C21 2041   7.326   1.594   6.753  0.0243 -0.4734  0.1532
   16POPC   O22 2042   7.395   1.541   6.838  0.1399  0.2746  0.5300
   16POPC   C22 2043   7.367   1.600   6.606  0.5357 -0.1070  0.3121
   16POPC   H2R 2044   7.478   1.610   6.614  0.6410 -1.7978  1.2871
   16POPC   H2S 2045   7.325   1.687   6.550 -2.3276 -2.7957 -2.0567
   16POPC    C3 2046   7.010   1.658   6.905 -0.4553 -0.6829  0.7831
   16POPC    HX 2047   6.986   1.751   6.849 -2.0862 -2.5032 -1.7966
   16POPC    HY 2048   6.961   1.672   7.003 -0.5806 -0.1161  0.6465
   16POPC   O31 2049   6.944   1.553   6.834 -0.0921 -0.1693 -0.3545
   16POPC   C31 2050   6.823   1.578   6.783 -0.2452 -0.0360  0.0645
   16POPC   O32 2051   6.763   1.683   6.795  0.4736  0.3675  0.2359
   16POPC   C32 2052   6.782   1.462   6.693  0.1466 -0.1307  0.0024
   16POPC   H2X 2053   6.701   1.396   6.732  0.0765  0.4734  0.9299
   16POPC   H2Y 2054   6.869   1.400   6.665  1.0138  1.1822 -0.2742
   16POPC   C23 2055   7.328   1.471   6.534 -0.0889  0.2076  0.0798
   16POPC   H3R 2056   7.388   1.391   6.584  1.0172  0.4176 -0.8722
   16POPC   H3S 2057   7.370   1.494   6.434 -0.0039 -0.8274 -0.1299
   16POPC   C24 2058   7.181   1.435   6.512 -0.1145  0.3788 -0.0270
   16POPC   H4R 2059   7.124   1.516   6.461 -0.5543  0.4210  0.5336
   16POPC   H4S 2060   7.139   1.420   6.613  0.4928  0.1082  0.1901
   16POPC   C25 2061   7.173   1.312   6.421 -0.0676 -0.0528  0.5477
   16POPC   H5R 2062   7.226   1.225   6.465  0.1396  1.1552  2.8365
   16POPC   H5S 2063   7.229   1.353   6.334  1.4354 -1.6895  0.6894
   16POPC   C26 2064   7.034   1.276   6.367  0.2505 -0.0886 -0.2531
   16POPC   H6R 2065   7.004   1.361   6.302 -0.5814  0.5712  0.9705
   16POPC   H6S 2066   6.970   1.279   6.457 -1.3007  0.7943 -1.3518
   16POPC   C27 2067   7.031   1.140   6.297 -0.6183 -0.3756  0.3370
   16POPC   H7R 2068   7.023   1.050   6.363 -1.0142 -0.0448  0.7481
   16POPC   H7S 2069   7.122   1.117   6.238 -1.1835 -3.0963  0.3959
   16POPC   C28 2070   6.911   1.124   6.203 -0.1327  0.1641 -0.3816
   16POPC   H8R 2071   6.906   1.213   6.138  1.3296 -0.7927 -1.9050
   16POPC   H8S 2072   6.818   1.108   6.261 -0.4336 -1.0817 -1.1727
   16POPC   C29 2073   6.946   1.002   6.122  0.3450  0.2125 -0.2565
   16POPC   H91 2074   7.003   0.922   6.169 -0.3621  1.0222  2.0983
   16POPC  C210 2075   6.921   0.989   5.991 -0.1115  0.1898 -0.1687
   16POPC  H101 2076   6.959   0.898   5.941 -1.2400 -0.5847  0.3206
   16POPC  C211 2077   6.832   1.078   5.908 -0.2306 -0.0669 -0.3203
   16POPC  H11R 2078   6.803   1.170   5.963  1.3769 -0.1994  0.8267
   16POPC  H11S 2079   6.735   1.025   5.896 -0.5458  0.6628 -1.0792
   16POPC  C212 2080   6.890   1.118   5.773  0.1075 -0.3085 -0.2479
   16POPC  H12R 2081   6.816   1.178   5.716  1.2088  0.9818 -0.3732
   16POPC  H12S 2082   6.906   1.030   5.707 -0.0258  0.8590 -1.9067
   16POPC  C213 2083   7.014   1.207   5.776 -0.0644 -0.0854  0.3904
   16POPC  H13R 2084   7.064   1.214   5.677 -0.1710 -0.2539  0.3249
   16POPC  H13S 2085   7.088   1.155   5.841  2.0412  1.1557 -0.8542
   16POPC  C214 2086   6.998   1.351   5.827 -0.3992 -0.2152  0.6559
   16POPC  H14R 2087   6.942   1.337   5.921 -0.4031 -0.7680  0.5742
   16POPC  H14S 2088   6.930   1.408   5.761 -0.1807 -0.5865  0.0953
   16POPC  C215 2089   7.127   1.432   5.846 -0.3252 -0.2240  0.2149
   16POPC  H15R 2090   7.177   1.445   5.748 -1.6669 -2.7800 -0.9179
   16POPC  H15S 2091   7.194   1.373   5.912  0.6084  0.4876 -0.0736
   16POPC  C216 2092   7.116   1.577   5.893  0.0444  0.0574 -0.5499
   16POPC  H16R 2093   7.062   1.573   5.990 -2.8330  2.2496 -1.9087
   16POPC  H16S 2094   7.042   1.625   5.824 -2.3806 -2.7578 -0.1236
   16POPC  C217 2095   7.256   1.637   5.901  0.1237 -0.2335  0.3340
   16POPC  H17R 2096   7.325   1.553   5.922 -2.8388 -2.6443  1.0515
   16POPC  H17S 2097   7.266   1.719   5.976 -2.2704 -0.0646  0.5514
   16POPC  C218 2098   7.299   1.699   5.768 -0.5136 -0.7472 -0.1192
   16POPC  H18R 2099   7.296   1.627   5.684 -1.6888  0.5132 -1.1922
   16POPC  H18S 2100   7.401   1.739   5.786 -0.4602 -0.3426 -1.2926
   16POPC  H18T 2101   7.224   1.777   5.741 -0.5824 -1.5569 -2.4012
   16POPC   C33 2102   6.730   1.523   6.563 -0.2717  0.8792  0.6265
   16POPC   H3X 2103   6.640   1.589   6.569 -0.7745  0.6016 -2.1210
   16POPC   H3Y 2104   6.693   1.438   6.501 -0.0103  0.0577  1.5701
   16POPC   C34 2105   6.837   1.600   6.486 -0.1395 -0.2598 -0.3579
   16POPC   H4X 2106   6.919   1.531   6.455  0.4541  0.9967 -1.7578
   16POPC   H4Y 2107   6.878   1.682   6.548 -0.1710 -1.2964  1.0885
   16POPC   C35 2108   6.775   1.651   6.356 -0.4764  0.0963 -0.0592
   16POPC   H5X 2109   6.846   1.719   6.304 -0.9593  0.2065 -0.5860
   16POPC   H5Y 2110   6.677   1.697   6.379 -0.6335 -0.8051  1.1066
   16POPC   C36 2111   6.748   1.546   6.248  0.3439 -0.4150  0.2213
   16POPC   H6X 2112   6.658   1.496   6.290 -0.5902  0.3499 -0.8103
   16POPC   H6Y 2113   6.834   1.478   6.237  1.7725  1.3967 -0.3684
   16POPC   C37 2114   6.707   1.595   6.109 -0.3984 -0.1374  0.5290
   16POPC   H7X 2115   6.802   1.632   6.064 -1.2311 -0.6090 -1.7624
   16POPC   H7Y 2116   6.628   1.672   6.124  0.3498  0.4282  1.7263
   16POPC   C38 2117   6.642   1.488   6.021  0.3770 -0.3861  0.2493
   16POPC   H8X 2118   6.539   1.496   6.062  0.0588 -0.3178 -0.5417
   16POPC   H8Y 2119   6.685   1.390   6.051 -0.2382 -0.3949  1.1546
   16POPC   C39 2120   6.630   1.511   5.870 -1.0724  0.2000  0.4348
   16POPC   H9X 2121   6.720   1.485   5.811 -1.3962 -1.2438  0.5424
   16POPC   H9Y 2122   6.621   1.621   5.861 -0.2044  0.1670 -1.2963
   16POPC  C310 2123   6.514   1.439   5.801 -0.6381  0.0448 -0.1438
   16POPC  H10X 2124   6.427   1.477   5.859 -1.2991 -0.5166 -0.7637
   16POPC  H10Y 2125   6.516   1.329   5.814  0.7420  0.0261 -0.3074
   16POPC  C311 2126   6.513   1.471   5.652  0.1897 -0.4379 -0.2616
   16POPC  H11X 2127   6.597   1.406   5.620 -0.3333 -0.3345 -1.9548
   16POPC  H11Y 2128   6.545   1.577   5.643  2.1007 -0.9879 -0.4314
   16POPC  C312 2129   6.391   1.438   5.564 -0.2562  0.4784  0.0003
   16POPC  H12X 2130   6.298   1.484   5.604 -1.5871  0.9425 -3.3192
   16POPC  H12Y 2131   6.389   1.327   5.570  0.7375  0.5093  1.3488
   16POPC  C313 2132   6.405   1.478   5.417 -0.1346  0.5306  0.0248
   16POPC  H13X 2133   6.473   1.399   5.380 -1.0393  0.1391 -0.8588
   16POPC  H13Y 2134   6.453   1.578   5.409 -0.3620  0.6260 -0.1984
   16POPC  C314 2135   6.269   1.489   5.347  0.0730 -0.0297 -0.4669
   16POPC  H14X 2136   6.205   1.560   5.404  0.5223 -1.3001  1.7436
   16POPC  H14Y 2137   6.220   1.392   5.324  0.7957 -0.5501  0.1375
   16POPC  C315 2138   6.290   1.539   5.204  0.2413  0.6209 -0.2174
   16POPC  H15X 2139   6.332   1.446   5.159  2.6340  0.0080  2.9537
   16POPC  H15Y 2140   6.366   1.620   5.199  1.5746 -0.5212  0.7734
   16POPC  C316 2141   6.165   1.578   5.125  0.5145  0.3853 -0.7762
   16POPC  H16X 2142   6.107   1.659   5.174 -0.4200  0.5949 -2.1856
   16POPC  H16Y 2143   6.093   1.495   5.108  1.0580  0.2443 -2.5336
   16POPC  H16Z 2144   6.187   1.620   5.025  0.4557 -1.0210 -1.4096
   17POPC     N 2145   2.316   1.625   6.919 -0.1806  0.1159  0.3054
   17POPC   C12 2146   2.392   1.708   6.818  0.2936  0.1875  0.7144
   17POPC   C13 2147   2.326   1.480   6.877 -0.3280  0.2979 -0.3586
   17POPC   C14 2148   2.371   1.646   7.058  0.8858 -0.7608  0.0309
   17POPC   C15 2149   2.170   1.663   6.910 -0.1862 -0.0988 -0.6053
   17POPC  H12A 2150   2.357   1.686   6.718  0.6111  0.4140  0.5531
   17POPC  H12B 2151   2.493   1.671   6.816  0.0201 -0.5320 -0.1659
   17POPC  H13A 2152   2.432   1.464   6.880 -0.2204  1.1387  1.1923
   17POPC  H13B 2153   2.277   1.418   6.951 -1.3095  1.6949  0.2107
   17POPC  H13C 2154   2.288   1.461   6.777 -0.0274 -2.4656 -0.0194
   17POPC  H14A 2155   2.479   1.636   7.060  0.7997 -1.8073  1.9267
   17POPC  H14B 2156   2.358   1.751   7.082  2.6982 -0.5081  0.0391
   17POPC  H14C 2157   2.322   1.578   7.126 -0.0122  0.6943  0.9044
   17POPC  H15A 2158   2.168   1.769   6.932  0.7596 -0.4384  1.4374
   17POPC  H15B 2159   2.113   1.617   6.990 -0.6261  0.1626 -0.7693
   17POPC  H15C 2160   2.122   1.640   6.817 -1.1021 -1.3353  0.1353
   17POPC   C11 2161   2.389   1.860   6.829 -0.6743  0.2057  0.2963
   17POPC  H11A 2162   2.283   1.892   6.826 -0.9631 -0.7926 -0.8890
   17POPC  H11B 2163   2.440   1.906   6.741  2.2941 -1.8869  0.7808
   17POPC     P 2164   2.391   2.009   7.034 -0.1226  0.0684  0.0986
   17POPC   O13 2165   2.260   1.966   7.086 -0.0546 -0.4219 -0.1353
   17POPC   O14 2166   2.484   2.056   7.139 -0.0056  0.1026 -0.0193
   17POPC   O12 2167   2.458   1.890   6.950 -0.3390 -0.1167  0.1883
   17POPC   O11 2168   2.363   2.118   6.920  0.3489  0.0139 -0.0738
   17POPC    C1 2169   2.480   2.193   6.887  0.0903  0.3775 -0.1701
   17POPC    HA 2170   2.464   2.226   6.782 -1.6010 -0.1190 -0.1008
   17POPC    HB 2171   2.575   2.137   6.895  0.7686  1.1962 -1.9888
   17POPC    C2 2172   2.482   2.327   6.964  0.2684  0.2951 -0.0331
   17POPC    HS 2173   2.507   2.318   7.072  0.9962 -0.6427 -0.2613
   17POPC   O21 2174   2.366   2.404   6.935  0.0131 -0.0860 -0.0228
   17POPC   C21 2175   2.264   2.384   7.020 -0.1618  0.1492 -0.1765
   17POPC   O22 2176   2.277   2.320   7.123  0.0623 -0.0483 -0.3259
   17POPC   C22 2177   2.132   2.447   6.979 -0.2995  0.6284  0.9927
   17POPC   H2R 2178   2.166   2.530   6.915 -0.8415 -1.8274 -2.7952
   17POPC   H2S 2179   2.074   2.467   7.072 -1.2976 -2.0399  1.0409
   17POPC    C3 2180   2.591   2.420   6.908  0.2336  0.2386 -0.1975
   17POPC    HX 2181   2.682   2.376   6.956 -0.2599 -0.2094  0.3376
   17POPC    HY 2182   2.573   2.523   6.945  1.4283  0.6358 -0.6610
   17POPC   O31 2183   2.613   2.414   6.767  0.1112 -0.3970 -0.1948
   17POPC   C31 2184   2.567   2.515   6.693 -0.4190 -0.0758  0.5607
   17POPC   O32 2185   2.530   2.627   6.726  0.1730  0.1871  0.3574
   17POPC   C32 2186   2.556   2.449   6.557 -0.8351 -0.0197  0.5664
   17POPC   H2X 2187   2.572   2.339   6.546  0.9456  0.3486 -1.2282
   17POPC   H2Y 2188   2.616   2.503   6.480 -2.5243  0.5055 -0.4540
   17POPC   C23 2189   2.050   2.356   6.886  0.4567  0.4820  0.4662
   17POPC   H3R 2190   1.950   2.403   6.877  0.9368  1.1350 -2.2776
   17POPC   H3S 2191   2.036   2.251   6.916  0.5614 -0.0841 -1.3541
   17POPC   C24 2192   2.114   2.345   6.748 -0.2844  0.1079  0.1513
   17POPC   H4R 2193   2.221   2.315   6.754 -0.6072 -0.8534  1.6761
   17POPC   H4S 2194   2.098   2.449   6.711 -0.4121 -0.1865 -0.6430
   17POPC   C25 2195   2.047   2.236   6.664 -0.1238  0.1317 -0.0090
   17POPC   H5R 2196   1.945   2.275   6.641 -0.5193 -0.5093  0.6431
   17POPC   H5S 2197   2.024   2.146   6.725 -2.3425  0.9335  0.4432
   17POPC   C26 2198   2.117   2.192   6.536 -0.0593  0.6317 -0.1499
   17POPC   H6R 2199   2.135   2.273   6.462  0.5594  1.8358  1.2937
   17POPC   H6S 2200   2.042   2.120   6.497  1.4495 -0.8741 -0.4308
   17POPC   C27 2201   2.244   2.108   6.554 -0.5659 -0.1174 -0.0239
   17POPC   H7R 2202   2.213   2.021   6.615 -1.1451  0.8756  1.1421
   17POPC   H7S 2203   2.308   2.178   6.612 -0.2027  0.7206 -1.3947
   17POPC   C28 2204   2.313   2.070   6.423 -0.0931  0.0702  0.1688
   17POPC   H8R 2205   2.394   2.001   6.457  1.0023  2.0311  1.8276
   17POPC   H8S 2206   2.365   2.160   6.384 -0.7354  0.4092  0.0913
   17POPC   C29 2207   2.228   1.994   6.325  0.3813 -0.2389 -0.0067
   17POPC   H91 2208   2.180   1.901   6.359 -0.5939  0.4656  0.6076
   17POPC  C210 2209   2.178   2.044   6.212  0.8113 -0.5667 -0.3446
   17POPC  H101 2210   2.125   1.977   6.142  0.2672 -1.6615  1.0772
   17POPC  C211 2211   2.200   2.186   6.168  0.0569 -0.4338 -0.3034
   17POPC  H11R 2212   2.233   2.254   6.249 -3.8290 -0.6236  1.6604
   17POPC  H11S 2213   2.108   2.233   6.127  0.4065 -0.0253 -0.6278
   17POPC  C212 2214   2.294   2.183   6.047  0.1450 -0.3269 -0.2365
   17POPC  H12R 2215   2.392   2.135   6.066 -0.9065 -2.4702  0.0896
   17POPC  H12S 2216   2.306   2.289   6.018  3.6775 -0.6300 -0.2751
   17POPC  C213 2217   2.243   2.107   5.924  0.0571  0.7477 -0.8747
   17POPC  H13R 2218   2.147   2.154   5.891  0.4244  0.7254 -1.9802
   17POPC  H13S 2219   2.220   2.001   5.947 -1.2052  1.0678 -0.5470
   17POPC  C214 2220   2.343   2.095   5.809  0.1359 -0.5078 -0.6895
   17POPC  H14R 2221   2.421   2.028   5.850 -0.4527 -0.7349  0.0889
   17POPC  H14S 2222   2.380   2.199   5.792  0.2960 -0.9934 -3.9085
   17POPC  C215 2223   2.280   2.035   5.683 -0.7481 -0.2584 -0.3772
   17POPC  H15R 2224   2.188   2.093   5.660 -0.4271  0.3623 -0.1210
   17POPC  H15S 2225   2.246   1.934   5.717 -1.6243  0.4491  0.9522
   17POPC  C216 2226   2.379   2.017   5.568 -0.3018 -0.5008  0.0411
   17POPC  H16R 2227   2.464   1.962   5.615 -0.3008  1.1149  2.1185
   17POPC  H16S 2228   2.437   2.107   5.537 -1.7830 -0.5086 -3.0987
   17POPC  C217 2229   2.324   1.942   5.448  0.2689 -0.5296 -0.2071
   17POPC  H17R 2230   2.243   2.009   5.412  1.6193  1.9634  1.1392
   17POPC  H17S 2231   2.292   1.841   5.483 -0.1245 -0.1824  0.4553
   17POPC  C218 2232   2.421   1.932   5.330  0.1771 -0.5640 -0.2798
   17POPC  H18R 2233   2.511   1.870   5.350 -1.3591 -2.9749 -0.3962
   17POPC  H18S 2234   2.449   2.037   5.310 -1.9080  0.3396  1.2057
   17POPC  H18T 2235   2.378   1.887   5.238  2.9275 -0.7722 -1.5361
   17POPC   C33 2236   2.409   2.468   6.517 -0.6384  0.0243 -0.1504
   17POPC   H3X 2237   2.374   2.569   6.546  0.4574  1.0772 -2.2424
   17POPC   H3Y 2238   2.351   2.385   6.561  0.6862 -0.7371  0.2332
   17POPC   C34 2239   2.384   2.452   6.367 -0.4030 -0.1059 -0.1772
   17POPC   H4X 2240   2.273   2.448   6.362 -0.5147  2.2824 -0.6384
   17POPC   H4Y 2241   2.427   2.360   6.321 -1.1976 -1.2425  1.2661
   17POPC   C35 2242   2.432   2.570   6.283 -0.4181  0.0409  0.0190
   17POPC   H5X 2243   2.539   2.598   6.293 -0.2919  0.7727 -2.6087
   17POPC   H5Y 2244   2.376   2.657   6.324 -0.1019 -0.0973  0.7592
   17POPC   C36 2245   2.418   2.536   6.134 -0.0171  0.0706 -0.0273
   17POPC   H6X 2246   2.311   2.506   6.131  0.2667 -0.9879  0.2620
   17POPC   H6Y 2247   2.487   2.452   6.113  0.1729  0.2894 -0.2773
   17POPC   C37 2248   2.429   2.665   6.053  0.2177  0.1238  0.0898
   17POPC   H7X 2249   2.530   2.704   6.079  0.7091 -0.3906 -0.9744
   17POPC   H7Y 2250   2.354   2.739   6.088 -0.1743 -0.9961  1.7314
   17POPC   C38 2251   2.409   2.650   5.902 -0.1744 -0.0516  0.1590
   17POPC   H8X 2252   2.485   2.575   5.873  0.3074  0.7566 -0.7349
   17POPC   H8Y 2253   2.447   2.745   5.859  2.4196 -0.6707  0.9180
   17POPC   C39 2254   2.265   2.622   5.857  0.0435 -0.4871 -0.2685
   17POPC   H9X 2255   2.184   2.673   5.913 -1.6908 -1.3879 -1.8434
   17POPC   H9Y 2256   2.228   2.518   5.872 -3.1360  0.3744 -1.3342
   17POPC  C310 2257   2.252   2.658   5.709 -0.6442 -0.1864 -0.1379
   17POPC  H10X 2258   2.256   2.767   5.688  0.0837 -0.3921 -1.1777
   17POPC  H10Y 2259   2.149   2.631   5.678 -0.3963  1.1287 -2.3656
   17POPC  C311 2260   2.359   2.600   5.615 -0.1833  0.1869  0.1515
   17POPC  H11X 2261   2.456   2.646   5.642 -0.4931  0.3653  1.0126
   17POPC  H11Y 2262   2.330   2.626   5.511 -1.8956 -2.3511 -0.0909
   17POPC  C312 2263   2.372   2.448   5.613 -0.4657  0.1590  0.2684
   17POPC  H12X 2264   2.300   2.415   5.535  0.0926  0.1528 -0.2544
   17POPC  H12Y 2265   2.362   2.400   5.713 -0.6089  1.0941  0.7050
   17POPC  C313 2266   2.508   2.418   5.548 -0.4052  1.2290 -0.1054
   17POPC  H13X 2267   2.524   2.483   5.459  0.7790  2.2394  0.7960
   17POPC  H13Y 2268   2.509   2.308   5.533 -0.6571  1.2568 -0.3343
   17POPC  C314 2269   2.632   2.455   5.630 -0.0181  0.8674 -0.5225
   17POPC  H14X 2270   2.621   2.429   5.738  1.3299  1.6132 -0.1797
   17POPC  H14Y 2271   2.653   2.564   5.620  0.2529  0.7864 -0.8317
   17POPC  C315 2272   2.754   2.387   5.570 -0.0991  0.5817 -0.3641
   17POPC  H15X 2273   2.762   2.439   5.472  0.9112  1.5012  0.1856
   17POPC  H15Y 2274   2.733   2.278   5.563 -2.8052  0.6806  3.4186
   17POPC  C316 2275   2.890   2.405   5.638  0.1355 -0.3153 -0.5781
   17POPC  H16X 2276   2.975   2.346   5.597 -0.2501 -2.5398  1.5641
   17POPC  H16Y 2277   2.874   2.380   5.745 -0.8060  1.5066 -0.2602
   17POPC  H16Z 2278   2.912   2.513   5.644 -4.5165  0.7679  2.3573
   18POPC     N 2279   2.721   1.754   7.289  0.3026 -0.0731 -0.5044
   18POPC   C12 2280   2.730   1.829   7.158  0.5640  0.1298 -0.3726
   18POPC   C13 2281   2.704   1.854   7.402  0.3586  0.1721 -0.7123
   18POPC   C14 2282   2.610   1.652   7.292  0.3652 -0.1361 -0.2724
   18POPC   C15 2283   2.852   1.688   7.326  0.0734 -0.4757 -0.4053
   18POPC  H12A 2284   2.798   1.912   7.169 -0.0846  0.6254  0.0237
   18POPC  H12B 2285   2.630   1.869   7.145  0.5494  0.1468 -0.2059
   18POPC  H13A 2286   2.781   1.926   7.426  0.4063 -0.7737  2.3728
   18POPC  H13B 2287   2.614   1.908   7.379 -0.5348 -1.6337 -1.6686
   18POPC  H13C 2288   2.695   1.805   7.497  3.6217  0.1036 -0.3179
   18POPC  H14A 2289   2.610   1.603   7.388  0.2404 -2.4846 -1.4081
   18POPC  H14B 2290   2.513   1.699   7.280  0.7261  0.0588 -3.4366
   18POPC  H14C 2291   2.628   1.582   7.212 -1.4796 -0.5619 -0.3535
   18POPC  H15A 2292   2.838   1.621   7.409 -0.2840 -0.1946 -0.2324
   18POPC  H15B 2293   2.921   1.767   7.353  0.6049 -0.8123 -0.7555
   18POPC  H15C 2294   2.881   1.634   7.237 -1.1703 -0.5283 -0.7995
   18POPC   C11 2295   2.770   1.757   7.029  0.2037 -0.2515 -0.2742
   18POPC  H11A 2296   2.874   1.722   7.039  0.9044  1.4247 -1.2396
   18POPC  H11B 2297   2.752   1.839   6.956 -2.1697  2.2214  2.7549
   18POPC     P 2298   2.725   1.543   6.889 -0.1160 -0.2405  0.2714
   18POPC   O13 2299   2.864   1.492   6.886 -0.1066 -0.1912 -0.2596
   18POPC   O14 2300   2.626   1.433   6.878  0.2440 -0.5560  0.1721
   18POPC   O12 2301   2.689   1.641   7.010  0.0864 -0.2773  0.3606
   18POPC   O11 2302   2.716   1.640   6.762  0.2468 -0.6077 -0.0371
   18POPC    C1 2303   2.650   1.614   6.638  0.3000 -0.2448 -0.1422
   18POPC    HA 2304   2.604   1.708   6.600 -0.0035  0.0833  1.0096
   18POPC    HB 2305   2.562   1.546   6.647 -0.2962  0.2423 -1.7871
   18POPC    C2 2306   2.748   1.553   6.537  0.0855 -0.1574 -0.4072
   18POPC    HS 2307   2.784   1.460   6.586  0.1920 -0.1848 -0.5357
   18POPC   O21 2308   2.855   1.648   6.524  0.0609 -0.0508  0.1298
   18POPC   C21 2309   2.974   1.592   6.503  0.0187  0.0483 -0.3969
   18POPC   O22 2310   3.001   1.473   6.502 -0.0606  0.0182  0.2294
   18POPC   C22 2311   3.081   1.697   6.481  0.3860 -0.2682 -0.1349
   18POPC   H2R 2312   3.178   1.643   6.478  1.1485  1.0951 -1.2934
   18POPC   H2S 2313   3.079   1.759   6.573  0.2662 -1.7624  0.9040
   18POPC    C3 2314   2.693   1.502   6.403 -0.1039 -0.3733 -0.2469
   18POPC    HX 2315   2.602   1.440   6.419  0.5587 -1.5232 -0.8508
   18POPC    HY 2316   2.767   1.435   6.354  0.4150 -0.0017  0.0208
   18POPC   O31 2317   2.664   1.615   6.321 -0.3209  0.2748  0.7054
   18POPC   C31 2318   2.536   1.641   6.295 -0.1817  0.5495  0.2683
   18POPC   O32 2319   2.439   1.598   6.355 -0.4934 -0.0620 -0.6493
   18POPC   C32 2320   2.529   1.748   6.188 -0.2429  0.1440 -0.1342
   18POPC   H2X 2321   2.587   1.832   6.232  0.8747 -0.1152 -1.0594
   18POPC   H2Y 2322   2.423   1.778   6.173  0.1581  1.5408 -0.3581
   18POPC   C23 2323   3.050   1.753   6.342 -0.1541  0.0885  0.1268
   18POPC   H3R 2324   2.983   1.841   6.342 -0.5748 -0.2279  0.7811
   18POPC   H3S 2325   3.012   1.681   6.266  0.9121  1.8800 -2.2271
   18POPC   C24 2326   3.179   1.804   6.277 -0.1547 -0.0837 -0.0125
   18POPC   H4R 2327   3.255   1.724   6.270 -0.4101 -0.1898 -2.1224
   18POPC   H4S 2328   3.212   1.891   6.337  0.5072 -1.3027  1.4604
   18POPC   C25 2329   3.161   1.846   6.131 -0.4298  0.0247  0.0523
   18POPC   H5R 2330   3.251   1.904   6.102  0.1739 -0.9884 -0.1044
   18POPC   H5S 2331   3.082   1.924   6.137 -0.1454  0.2867  0.4846
   18POPC   C26 2332   3.136   1.731   6.033 -0.2046 -0.1498  0.1989
   18POPC   H6R 2333   3.042   1.684   6.070 -2.8550  4.2215 -0.1322
   18POPC   H6S 2334   3.223   1.662   6.037  2.4140  2.8317 -1.0996
   18POPC   C27 2335   3.102   1.783   5.893 -0.4654 -1.1208 -0.1067
   18POPC   H7R 2336   3.004   1.830   5.917  0.0239  0.1250 -0.4553
   18POPC   H7S 2337   3.085   1.701   5.820 -3.2948 -1.3427  0.6844
   18POPC   C28 2338   3.196   1.883   5.825 -1.0069 -0.2672  0.3845
   18POPC   H8R 2339   3.285   1.820   5.805 -0.6942  0.2871 -0.0017
   18POPC   H8S 2340   3.222   1.965   5.896 -0.8604 -2.4780  3.0268
   18POPC   C29 2341   3.135   1.940   5.700  0.1840  0.0773 -0.0483
   18POPC   H91 2342   3.037   1.988   5.714  0.4384  0.2066  1.4397
   18POPC  C210 2343   3.201   1.947   5.583  0.3660  0.4218  0.0705
   18POPC  H101 2344   3.146   2.000   5.504 -1.2598  0.8820  1.4447
   18POPC  C211 2345   3.338   1.895   5.550  0.1026 -0.1807 -0.0930
   18POPC  H11R 2346   3.340   1.840   5.453 -0.3331  0.3383 -0.4059
   18POPC  H11S 2347   3.372   1.823   5.627 -0.6073  1.4854  1.8516
   18POPC  C212 2348   3.440   2.007   5.532 -0.1356  0.0277 -0.1712
   18POPC  H12R 2349   3.448   2.061   5.629 -1.8559 -2.8111  1.7234
   18POPC  H12S 2350   3.409   2.070   5.446 -1.7629 -0.1745  0.2405
   18POPC  C213 2351   3.578   1.947   5.500 -0.0101  0.1410  0.1541
   18POPC  H13R 2352   3.567   1.878   5.414 -1.1899  0.7007 -0.1706
   18POPC  H13S 2353   3.621   1.885   5.581  1.8425  0.4708 -0.5393
   18POPC  C214 2354   3.681   2.055   5.466  0.2727 -0.1924 -0.0486
   18POPC  H14R 2355   3.706   2.115   5.556 -0.7458 -0.3517  0.3621
   18POPC  H14S 2356   3.640   2.129   5.393  1.3593  3.3079  2.6339
   18POPC  C215 2357   3.808   2.002   5.400  0.2276 -0.0960 -0.2165
   18POPC  H15R 2358   3.837   1.910   5.457  2.8349  0.8172  0.0870
   18POPC  H15S 2359   3.878   2.086   5.418 -0.5753  0.8725 -1.5139
   18POPC  C216 2360   3.784   1.972   5.252 -0.4229 -0.2128 -0.0893
   18POPC  H16R 2361   3.725   2.055   5.208 -0.7960  0.3530  1.4172
   18POPC  H16S 2362   3.714   1.886   5.256 -0.2507 -0.3255  0.6800
   18POPC  C217 2363   3.909   1.935   5.173 -0.1069 -0.1788  0.3879
   18POPC  H17R 2364   3.883   1.891   5.074 -0.7202 -1.5898  1.1611
   18POPC  H17S 2365   3.968   1.858   5.227  1.6351  0.8760  0.0878
   18POPC  C218 2366   4.001   2.052   5.136 -0.6211 -0.0341 -0.4679
   18POPC  H18R 2367   4.088   2.011   5.082 -0.7384 -0.8233 -0.0762
   18POPC  H18S 2368   4.038   2.096   5.232  0.4375 -3.0387  0.6034
   18POPC  H18T 2369   3.945   2.129   5.079  0.7001  1.7920  0.5828
   18POPC   C33 2370   2.579   1.697   6.052 -0.1632 -0.5370  0.1496
   18POPC   H3X 2371   2.498   1.644   5.998 -0.9147  1.2627 -0.5567
   18POPC   H3Y 2372   2.667   1.636   6.082 -0.2262 -1.3385 -1.2360
   18POPC   C34 2373   2.627   1.818   5.972 -0.1100 -0.6953 -0.0569
   18POPC   H4X 2374   2.719   1.851   6.024 -0.0562 -1.0486  0.0756
   18POPC   H4Y 2375   2.550   1.898   5.972  0.3120 -0.2843  0.3197
   18POPC   C35 2376   2.653   1.780   5.826 -0.5080  0.4165 -0.4229
   18POPC   H5X 2377   2.550   1.776   5.783 -1.2890  1.6479  1.2213
   18POPC   H5Y 2378   2.697   1.680   5.809  2.7476  1.4598  1.1747
   18POPC   C36 2379   2.733   1.892   5.759  0.9316 -0.1385  0.3473
   18POPC   H6X 2380   2.831   1.911   5.808  1.2554 -1.5892  0.3214
   18POPC   H6Y 2381   2.674   1.984   5.774  0.7867  0.0661 -1.3282
   18POPC   C37 2382   2.755   1.868   5.610  0.1794 -0.2965  0.2585
   18POPC   H7X 2383   2.664   1.812   5.577 -0.9941  0.7943  1.5461
   18POPC   H7Y 2384   2.852   1.813   5.599  1.4356  1.8509  0.1351
   18POPC   C38 2385   2.763   1.993   5.523  0.4148 -0.4366  0.0772
   18POPC   H8X 2386   2.843   2.059   5.565  1.0646 -1.6650  0.8296
   18POPC   H8Y 2387   2.666   2.046   5.536  2.2525  2.8296  1.9455
   18POPC   C39 2388   2.795   1.972   5.374  0.7509  0.6002 -0.0056
   18POPC   H9X 2389   2.722   1.905   5.324  1.0033  0.1376  0.2420
   18POPC   H9Y 2390   2.897   1.929   5.370  0.8784  0.9013 -0.0681
   18POPC  C310 2391   2.788   2.093   5.281 -0.0252  0.6887  0.1612
   18POPC  H10X 2392   2.861   2.168   5.319  1.4754 -0.0370 -1.1776
   18POPC  H10Y 2393   2.685   2.135   5.279 -0.1868  0.3240  0.7440
   18POPC  C311 2394   2.819   2.048   5.138  0.3675  0.4561  0.3199
   18POPC  H11X 2395   2.783   2.134   5.078  0.0160 -0.1953 -0.4288
   18POPC  H11Y 2396   2.759   1.957   5.117  0.5323  0.2430  0.7446
   18POPC  C312 2397   2.962   2.015   5.095  0.2528 -0.0722  0.3391
   18POPC  H12X 2398   2.977   1.912   5.136 -1.5310 -0.8449 -0.8238
   18POPC  H12Y 2399   3.025   2.095   5.140 -0.2223  2.1298 -2.6139
   18POPC  C313 2400   2.977   2.006   4.943 -0.5015  0.6632  0.2146
   18POPC  H13X 2401   3.087   1.993   4.931 -0.8210  0.2573 -2.8983
   18POPC  H13Y 2402   2.942   2.103   4.902  1.0142  1.5335  0.8672
   18POPC  C314 2403   2.902   1.888   4.882  0.0805  0.4532 -0.1056
   18POPC  H14X 2404   2.795   1.896   4.911 -0.3863  1.8683 -1.9795
   18POPC  H14Y 2405   2.947   1.794   4.919 -0.3599  1.1232  2.2761
   18POPC  C315 2406   2.912   1.892   4.729 -0.2388 -0.1123 -0.1460
   18POPC  H15X 2407   3.012   1.910   4.685 -1.0074  0.3863 -1.7582
   18POPC  H15Y 2408   2.861   1.983   4.691  1.4621  0.0173 -2.3312
   18POPC  C316 2409   2.835   1.779   4.663 -0.5969 -0.0291  0.1265
   18POPC  H16X 2410   2.840   1.796   4.553 -0.2900  2.9189  0.5231
   18POPC  H16Y 2411   2.731   1.777   4.703 -1.3940  1.3652 -1.7236
   18POPC  H16Z 2412   2.894   1.688   4.689  0.2266 -0.1261 -1.9063
   19POPC     N 2413   7.171   3.664   6.772 -0.0907 -0.0730  0.6353
   19POPC   C12 2414   7.135   3.803   6.725 -0.5753 -0.4933 -0.2575
   19POPC   C13 2415   7.313   3.669   6.823  0.1705  0.1095 -0.0931
   19POPC   C14 2416   7.082   3.596   6.873 -0.0257 -0.2153  0.5970
   19POPC   C15 2417   7.180   3.581   6.646 -0.3985  0.1093  0.4919
   19POPC  H12A 2418   7.067   3.780   6.644  2.8133 -2.6092 -2.8274
   19POPC  H12B 2419   7.219   3.847   6.673 -0.4692 -0.0226  0.3055
   19POPC  H13A 2420   7.348   3.567   6.814  1.8934  0.6108  0.4892
   19POPC  H13B 2421   7.383   3.726   6.764 -0.4233 -0.5839 -1.5110
   19POPC  H13C 2422   7.314   3.688   6.929  2.2945 -2.5682  0.4932
   19POPC  H14A 2423   7.049   3.665   6.949  0.7474  0.0466  0.7000
   19POPC  H14B 2424   6.994   3.556   6.824  0.3296 -0.4568  0.1464
   19POPC  H14C 2425   7.142   3.525   6.928 -0.5715 -1.3079 -0.1549
   19POPC  H15A 2426   7.224   3.484   6.665  0.7527  0.7243  1.1083
   19POPC  H15B 2427   7.255   3.621   6.579 -0.8170 -0.8093 -0.5644
   19POPC  H15C 2428   7.084   3.563   6.599  0.6576 -1.4498 -1.2064
   19POPC   C11 2429   7.076   3.903   6.824  0.3770 -0.4364  0.2697
   19POPC  H11A 2430   7.073   4.001   6.771 -0.4199  0.0444  1.1753
   19POPC  H11B 2431   7.145   3.913   6.910 -0.0192  0.0402  0.5355
   19POPC     P 2432   6.857   3.983   6.924 -0.2909 -0.0334  0.1787
   19POPC   O13 2433   6.716   3.941   6.938 -0.1386 -0.4132  0.6041
   19POPC   O14 2434   6.927   4.030   7.046 -0.0549  0.1002 -0.0070
   19POPC   O12 2435   6.942   3.865   6.858 -0.0168  0.4121 -0.2727
   19POPC   O11 2436   6.865   4.098   6.813  0.1089 -0.2269  0.0052
   19POPC    C1 2437   6.795   4.219   6.844  0.0800 -0.3561  0.4540
   19POPC    HA 2438   6.842   4.302   6.788 -0.6884  0.7153  1.3492
   19POPC    HB 2439   6.797   4.243   6.952 -2.2138  2.7618 -0.0656
   19POPC    C2 2440   6.653   4.220   6.786  0.3643 -0.1383 -0.2541
   19POPC    HS 2441   6.577   4.180   6.857  0.7936  0.0959  0.3413
   19POPC   O21 2442   6.657   4.142   6.667 -0.0555 -0.4603 -0.0599
   19POPC   C21 2443   6.538   4.085   6.641 -0.1457 -0.2661 -0.0773
   19POPC   O22 2444   6.437   4.116   6.702  0.2217  0.0882  0.3637
   19POPC   C22 2445   6.552   3.980   6.532  0.6752 -0.1289 -0.1111
   19POPC   H2R 2446   6.594   3.882   6.562  0.9162  0.5516  1.9433
   19POPC   H2S 2447   6.623   4.030   6.462  0.8144 -1.2469 -0.7968
   19POPC    C3 2448   6.612   4.363   6.747 -0.1734 -0.0324  0.6569
   19POPC    HX 2449   6.637   4.430   6.831 -1.7110 -0.5261  1.5417
   19POPC    HY 2450   6.501   4.360   6.744 -0.2171  1.4940 -0.9555
   19POPC   O31 2451   6.670   4.415   6.627 -0.6708 -0.3912  0.2545
   19POPC   C31 2452   6.590   4.444   6.524  0.3224  0.4231 -0.3064
   19POPC   O32 2453   6.468   4.441   6.526  0.3388 -0.3659 -0.0200
   19POPC   C32 2454   6.669   4.463   6.395  0.2613  0.6852 -0.3045
   19POPC   H2X 2455   6.763   4.408   6.417 -0.0586  0.1311 -0.2927
   19POPC   H2Y 2456   6.688   4.568   6.365  1.0135  0.3486 -1.0459
   19POPC   C23 2457   6.416   3.974   6.463  0.6221  0.5790 -0.0780
   19POPC   H3R 2458   6.370   4.073   6.443 -1.1586 -0.3197 -0.6605
   19POPC   H3S 2459   6.345   3.922   6.531 -0.0558  0.1256 -1.1026
   19POPC   C24 2460   6.425   3.926   6.318 -0.4069 -0.2064  0.1089
   19POPC   H4R 2461   6.487   4.004   6.269 -0.8201  0.2470  0.3019
   19POPC   H4S 2462   6.321   3.937   6.279  0.0477 -1.0685 -1.4681
   19POPC   C25 2463   6.491   3.790   6.296 -0.0831 -0.0129 -0.1272
   19POPC   H5R 2464   6.598   3.800   6.325 -0.2732  1.2951  0.2077
   19POPC   H5S 2465   6.477   3.748   6.194  2.0698  2.1091 -1.3855
   19POPC   C26 2466   6.443   3.668   6.375 -0.0224 -0.1418 -0.2897
   19POPC   H6R 2467   6.334   3.644   6.373 -0.1278 -0.4802  3.3123
   19POPC   H6S 2468   6.466   3.690   6.481  1.7110 -0.2544 -0.6212
   19POPC   C27 2469   6.519   3.538   6.347  0.4512  0.0615  0.0390
   19POPC   H7R 2470   6.510   3.470   6.434  1.2987 -2.3712 -1.6843
   19POPC   H7S 2471   6.628   3.557   6.351  0.8567 -1.9096 -0.6291
   19POPC   C28 2472   6.470   3.470   6.218 -0.5204 -0.3888  0.6363
   19POPC   H8R 2473   6.449   3.548   6.141  1.8624 -0.5628 -0.2798
   19POPC   H8S 2474   6.372   3.429   6.250 -0.6677  0.9725  2.0532
   19POPC   C29 2475   6.567   3.362   6.183  0.3147  0.6135 -0.2021
   19POPC   H91 2476   6.600   3.303   6.270 -2.1084 -1.4769 -0.5967
   19POPC  C210 2477   6.626   3.344   6.063 -0.1208  0.1746 -0.3552
   19POPC  H101 2478   6.675   3.247   6.046  0.3589  0.3362  0.0752
   19POPC  C211 2479   6.596   3.427   5.941 -0.0397  0.4433 -0.1935
   19POPC  H11R 2480   6.650   3.524   5.944  2.0465 -0.6825  2.3507
   19POPC  H11S 2481   6.489   3.453   5.928  0.4252  1.4656 -2.3052
   19POPC  C212 2482   6.645   3.350   5.819  0.1299  0.4647 -0.1395
   19POPC  H12R 2483   6.594   3.253   5.837  3.3116 -1.3465 -0.2208
   19POPC  H12S 2484   6.753   3.327   5.825 -0.2735 -2.0622 -1.4017
   19POPC  C213 2485   6.604   3.416   5.687  0.5177  0.6560 -0.1642
   19POPC  H13R 2486   6.625   3.525   5.688 -0.3412  0.8245 -0.2778
   19POPC  H13S 2487   6.494   3.404   5.677  0.8057 -2.1251 -0.8506
   19POPC  C214 2488   6.668   3.356   5.561  0.0831 -0.7932  0.2879
   19POPC  H14R 2489   6.636   3.250   5.551 -1.1175 -0.6568  2.1802
   19POPC  H14S 2490   6.778   3.358   5.572  0.1764  1.4184 -0.5265
   19POPC  C215 2491   6.624   3.424   5.431  0.2480 -0.0803  0.6025
   19POPC  H15R 2492   6.652   3.532   5.431  1.2180 -0.3194  0.6575
   19POPC  H15S 2493   6.515   3.421   5.413  0.5777  1.0389 -2.0062
   19POPC  C216 2494   6.696   3.349   5.319 -0.4556 -0.1138  0.1639
   19POPC  H16R 2495   6.651   3.248   5.326 -0.0645 -0.3697 -0.8179
   19POPC  H16S 2496   6.805   3.344   5.342 -0.6569 -0.0557  1.1702
   19POPC  C217 2497   6.690   3.423   5.186  0.4574 -0.0797  0.1318
   19POPC  H17R 2498   6.715   3.530   5.204  0.2813  0.5165 -2.6302
   19POPC  H17S 2499   6.583   3.426   5.157  0.9178  1.6027 -1.6937
   19POPC  C218 2500   6.771   3.365   5.070 -0.3584  0.1247 -0.5523
   19POPC  H18R 2501   6.877   3.347   5.100  0.5072  0.7671 -3.0040
   19POPC  H18S 2502   6.781   3.438   4.986  1.6663  1.7706  1.0110
   19POPC  H18T 2503   6.728   3.270   5.033  0.0763  0.3181 -1.5906
   19POPC   C33 2504   6.595   4.394   6.280 -0.0122 -0.2276  0.4068
   19POPC   H3X 2505   6.501   4.452   6.264 -0.2222 -0.3307  1.2243
   19POPC   H3Y 2506   6.575   4.288   6.308 -1.8766 -0.3347 -1.1044
   19POPC   C34 2507   6.678   4.384   6.152 -0.5515  0.4330 -0.0041
   19POPC   H4X 2508   6.781   4.344   6.164 -0.6025  0.9440  3.1426
   19POPC   H4Y 2509   6.679   4.491   6.122 -2.0515  1.4689  3.2153
   19POPC   C35 2510   6.609   4.307   6.039 -0.0890 -0.5009  0.3335
   19POPC   H5X 2511   6.611   4.198   6.062 -1.3596 -0.4461  0.8332
   19POPC   H5Y 2512   6.673   4.311   5.949 -2.1627 -0.0492 -1.2099
   19POPC   C36 2513   6.464   4.349   6.012  0.1967 -0.2483 -0.8528
   19POPC   H6X 2514   6.398   4.358   6.101 -0.3720 -1.0922 -1.1799
   19POPC   H6Y 2515   6.411   4.280   5.942 -1.1307  0.1283 -0.2456
   19POPC   C37 2516   6.442   4.482   5.941  0.1204 -0.0485 -0.4586
   19POPC   H7X 2517   6.524   4.508   5.870 -0.7573  0.6176 -1.2642
   19POPC   H7Y 2518   6.448   4.557   6.023  2.8439  0.6536 -1.1932
   19POPC   C38 2519   6.308   4.481   5.866 -0.1427  0.1233  0.0057
   19POPC   H8X 2520   6.230   4.471   5.944 -0.5185 -0.0712 -0.3908
   19POPC   H8Y 2521   6.309   4.388   5.806  0.0973 -0.5640  1.0415
   19POPC   C39 2522   6.279   4.603   5.779 -0.0572  0.0487 -0.1273
   19POPC   H9X 2523   6.347   4.614   5.691 -1.3173 -0.2802 -1.1801
   19POPC   H9Y 2524   6.297   4.694   5.840  3.2204 -1.3386  1.1874
   19POPC  C310 2525   6.134   4.610   5.733 -0.1741  0.1268  0.2585
   19POPC  H10X 2526   6.126   4.517   5.673  0.0808  0.5298 -0.4136
   19POPC  H10Y 2527   6.129   4.697   5.664  1.6862  0.4510  0.4965
   19POPC  C311 2528   6.018   4.631   5.831 -0.2039  0.3891  0.1676
   19POPC  H11X 2529   6.033   4.733   5.874  1.7202  0.2805 -0.1406
   19POPC  H11Y 2530   6.015   4.556   5.913  2.8098 -0.5875 -0.5014
   19POPC  C312 2531   5.885   4.636   5.757 -0.4228 -0.1564  0.5152
   19POPC  H12X 2532   5.892   4.712   5.676  1.5264 -0.9350 -0.1045
   19POPC  H12Y 2533   5.804   4.666   5.827 -0.4513  1.4570 -0.1481
   19POPC  C313 2534   5.859   4.498   5.696 -0.2033 -0.2057  0.5361
   19POPC  H13X 2535   5.890   4.426   5.775 -2.3871 -2.3682 -0.4698
   19POPC  H13Y 2536   5.934   4.474   5.617  0.6276  0.4787  1.0959
   19POPC  C314 2537   5.720   4.465   5.643  0.0400  0.1106 -0.3098
   19POPC  H14X 2538   5.715   4.501   5.538  0.1201 -2.6521 -1.3514
   19POPC  H14Y 2539   5.657   4.524   5.713  2.2110 -0.3807  2.2043
   19POPC  C315 2540   5.699   4.314   5.649 -0.5106  0.1975  0.0026
   19POPC  H15X 2541   5.789   4.268   5.603  0.1168  2.1904 -0.8843
   19POPC  H15Y 2542   5.615   4.286   5.581 -0.9105 -2.9294  1.5932
   19POPC  C316 2543   5.666   4.257   5.786 -0.6801 -0.4866 -0.3160
   19POPC  H16X 2544   5.558   4.274   5.803 -0.4962  0.8648 -0.4334
   19POPC  H16Y 2545   5.717   4.301   5.875 -0.4570 -3.3009  1.0757
   19POPC  H16Z 2546   5.684   4.147   5.794 -0.6812 -0.3679  2.5071
   20POPC     N 2547   3.658   0.029   7.301 -0.4328 -0.2031  0.1870
   20POPC   C12 2548   3.681   8.056   7.294  0.3629 -0.0645 -0.3362
   20POPC   C13 2549   3.546   0.083   7.387 -0.2161 -0.2895  0.5250
   20POPC   C14 2550   3.775   0.108   7.356 -0.0948 -0.5620 -0.0109
   20POPC   C15 2551   3.645   0.086   7.162  0.0547  0.1384  0.2809
   20POPC  H12A 2552   3.689   8.023   7.397 -0.3821 -3.3635 -1.2022
   20POPC  H12B 2553   3.776   8.033   7.249 -0.7994 -1.2369 -2.3549
   20POPC  H13A 2554   3.560   0.074   7.494 -3.4575 -2.4105  0.8911
   20POPC  H13B 2555   3.523   0.185   7.359  0.5912 -1.0134 -3.3324
   20POPC  H13C 2556   3.454   0.027   7.380 -0.4596  0.1106  0.5102
   20POPC  H14A 2557   3.867   0.085   7.306  2.2460 -0.1570  3.7508
   20POPC  H14B 2558   3.762   0.214   7.341  2.4737  0.0923  1.8489
   20POPC  H14C 2559   3.790   0.093   7.462 -0.7650 -3.1003 -0.1977
   20POPC  H15A 2560   3.648   0.194   7.161  1.4230  0.1161 -0.4940
   20POPC  H15B 2561   3.548   0.060   7.122  0.6619 -0.9601 -0.5293
   20POPC  H15C 2562   3.723   0.042   7.101 -0.7123 -2.1145  0.8308
   20POPC   C11 2563   3.567   7.977   7.229  0.1313  0.0855 -0.1171
   20POPC  H11A 2564   3.468   7.996   7.275 -0.3149 -1.1185 -0.5368
   20POPC  H11B 2565   3.587   7.869   7.243  2.7951  0.6768  1.3203
   20POPC     P 2566   3.431   7.996   7.014  0.1831 -0.0504 -0.1725
   20POPC   O13 2567   3.356   7.869   7.027 -0.1580  0.2219  0.5698
   20POPC   O14 2568   3.356   8.117   7.054  0.1051 -0.2600  0.3207
   20POPC   O12 2569   3.573   7.996   7.087  0.1984 -0.5146 -0.1978
   20POPC   O11 2570   3.487   8.007   6.864  0.4860  0.2528 -0.0362
   20POPC    C1 2571   3.535   7.899   6.784  0.3620  0.4903 -0.4343
   20POPC    HA 2572   3.561   7.933   6.682  3.0884 -0.7922 -0.2512
   20POPC    HB 2573   3.458   7.819   6.779  0.8226  0.1399 -2.9258
   20POPC    C2 2574   3.673   7.855   6.836  0.1181  0.0875 -0.1173
   20POPC    HS 2575   3.671   7.783   6.920  0.2069  0.0891 -0.1130
   20POPC   O21 2576   3.746   7.976   6.861 -0.0032  0.1037  0.1565
   20POPC   C21 2577   3.861   7.959   6.927 -0.0539  0.5634  0.3695
   20POPC   O22 2578   3.904   7.850   6.963  0.5822  0.7453  0.1588
   20POPC   C22 2579   3.930   8.093   6.946  0.3556  0.3360  0.4947
   20POPC   H2R 2580   3.968   8.092   7.050 -1.7386  0.7157  1.3102
   20POPC   H2S 2581   3.854   8.172   6.931 -0.2908 -0.3817 -0.0866
   20POPC    C3 2582   3.738   7.771   6.725 -0.4068 -0.1629 -0.2369
   20POPC    HX 2583   3.671   7.685   6.701  1.0997 -1.8220  1.1462
   20POPC    HY 2584   3.829   7.728   6.774  1.0589  0.8146 -2.0137
   20POPC   O31 2585   3.781   7.845   6.611  0.2029 -0.0852  0.0403
   20POPC   C31 2586   3.820   7.760   6.516  0.3853 -0.1026  0.1294
   20POPC   O32 2587   3.828   7.639   6.528  0.4743 -0.1320 -0.2158
   20POPC   C32 2588   3.809   7.832   6.383  0.5930  0.1567  0.2522
   20POPC   H2X 2589   3.882   7.792   6.309  0.1738  1.6932 -1.0695
   20POPC   H2Y 2590   3.842   7.938   6.395  1.5382 -0.1166  0.0939
   20POPC   C23 2591   4.046   8.111   6.848  0.1907  0.4730  0.3244
   20POPC   H3R 2592   4.127   8.034   6.855 -1.1923 -1.0237  0.4995
   20POPC   H3S 2593   4.084   0.036   6.875 -0.1105  0.6201  0.2081
   20POPC   C24 2594   4.007   8.122   6.700 -0.0937 -0.1242  0.3518
   20POPC   H4R 2595   3.927   0.024   6.703 -0.4955 -0.5544  2.8792
   20POPC   H4S 2596   3.959   8.028   6.665 -0.7040 -0.2262  1.4221
   20POPC   C25 2597   4.114   8.154   6.596 -0.3547  0.6246  0.3067
   20POPC   H5R 2598   4.198   8.085   6.619  0.3907  1.3721 -0.1516
   20POPC   H5S 2599   4.160   0.077   6.617  2.1755 -0.6805  1.2950
   20POPC   C26 2600   4.086   8.129   6.447  0.1971  0.1861  0.2722
   20POPC   H6R 2601   4.051   8.024   6.443 -0.3315  0.3713 -0.2558
   20POPC   H6S 2602   4.177   8.128   6.383 -0.0736  0.0106 -0.1106
   20POPC   C27 2603   3.984   0.045   6.379  0.4585  0.2818  0.0092
   20POPC   H7R 2604   4.000   0.155   6.377 -1.2375  0.6500  2.4521
   20POPC   H7S 2605   3.884   0.030   6.425  0.9270  0.5599  1.1459
   20POPC   C28 2606   3.954   8.174   6.236 -0.1280 -0.8674  0.4995
   20POPC   H8R 2607   3.924   8.067   6.230 -0.3105 -0.7360 -1.1654
   20POPC   H8S 2608   4.047   0.017   6.178 -1.8594  3.0088 -1.3897
   20POPC   C29 2609   3.839   0.080   6.183  0.3274 -0.1670  0.5725
   20POPC   H91 2610   3.748   0.082   6.244 -0.7381  2.2921 -0.9918
   20POPC  C210 2611   3.840   0.148   6.068  0.2173 -0.3829  0.4448
   20POPC  H101 2612   3.763   0.218   6.033  0.6668 -1.0173 -2.0270
   20POPC  C211 2613   3.954   0.171   5.973 -0.7426  0.4803 -0.5293
   20POPC  H11R 2614   4.047   0.118   6.003 -0.5795  1.9442  1.8915
   20POPC  H11S 2615   4.000   0.272   5.979  1.0929 -0.3948  2.2104
   20POPC  C212 2616   3.911   0.138   5.830 -0.6727 -0.0968 -0.4165
   20POPC  H12R 2617   3.806   0.166   5.808 -0.2485  1.2269 -0.8090
   20POPC  H12S 2618   3.911   0.030   5.803  1.9415 -0.0347 -0.9192
   20POPC  C213 2619   4.000   0.200   5.722  0.2279 -0.5037  0.0754
   20POPC  H13R 2620   4.109   0.189   5.742  1.3379  3.2333 -2.8420
   20POPC  H13S 2621   3.978   0.309   5.723  0.7536 -0.3908 -0.3646
   20POPC  C214 2622   3.950   0.136   5.592 -0.0300 -0.1147 -0.0187
   20POPC  H14R 2623   3.840   0.147   5.589 -0.2392 -2.0083 -0.1032
   20POPC  H14S 2624   3.971   0.027   5.584 -1.0169 -0.4232  1.1631
   20POPC  C215 2625   3.982   0.221   5.469 -0.0551  0.0524  0.0897
   20POPC  H15R 2626   4.085   0.188   5.442 -0.4255 -1.7420  0.7164
   20POPC  H15S 2627   3.979   0.327   5.502 -2.6913  0.9237 -2.5231
   20POPC  C216 2628   3.883   0.196   5.356  0.4246 -0.0149 -0.3211
   20POPC  H16R 2629   3.779   0.231   5.378  0.6928  0.0351  0.9444
   20POPC  H16S 2630   3.873   0.086   5.342  0.2533  0.0197 -0.4838
   20POPC  C217 2631   3.917   0.257   5.220 -0.7438  0.1969 -0.5282
   20POPC  H17R 2632   3.851   0.209   5.144 -0.2221 -0.2677 -0.6883
   20POPC  H17S 2633   4.013   0.222   5.176 -0.8951  1.9307 -2.4400
   20POPC  C218 2634   3.923   0.410   5.215 -0.6236  0.1987 -0.2982
   20POPC  H18R 2635   3.938   0.448   5.112 -2.1670 -0.3157 -0.7321
   20POPC  H18S 2636   4.018   0.428   5.271 -1.0545 -0.4193  0.6558
   20POPC  H18T 2637   3.832   0.455   5.261 -1.2053 -0.0677 -1.1695
   20POPC   C33 2638   3.665   7.837   6.329  0.5646  0.2566  0.3376
   20POPC   H3X 2639   3.606   7.890   6.407 -2.0116  3.1331 -3.2299
   20POPC   H3Y 2640   3.619   7.738   6.347  0.1782  0.6536  1.6685
   20POPC   C34 2641   3.643   7.895   6.189 -0.0506  0.2845  0.4435
   20POPC   H4X 2642   3.693   7.994   6.177 -1.5001  0.9319 -0.4953
   20POPC   H4Y 2643   3.535   7.917   6.175 -0.3041 -0.8135  0.6026
   20POPC   C35 2644   3.692   7.808   6.073 -0.2515  0.3394  0.3177
   20POPC   H5X 2645   3.626   7.719   6.068  0.1811  0.0807 -1.0809
   20POPC   H5Y 2646   3.799   7.784   6.089  0.5179  2.6290 -0.9519
   20POPC   C36 2647   3.676   7.873   5.935 -0.1327 -0.5812 -0.1367
   20POPC   H6X 2648   3.702   7.790   5.866 -0.7517 -0.3590 -0.6472
   20POPC   H6Y 2649   3.748   7.954   5.911 -1.6727  1.0700  0.5748
   20POPC   C37 2650   3.541   7.940   5.905  0.4402  0.5871 -0.1606
   20POPC   H7X 2651   3.467   7.917   5.984  2.2266 -2.2641  0.8579
   20POPC   H7Y 2652   3.497   7.888   5.817  1.6671 -0.6504 -0.0960
   20POPC   C38 2653   3.555   8.090   5.879 -0.3573  0.7090  0.0964
   20POPC   H8X 2654   3.635   8.108   5.804 -1.5304  1.0614 -1.0897
   20POPC   H8Y 2655   3.589   8.133   5.976 -0.3473 -0.0098  0.4235
   20POPC   C39 2656   3.436   8.160   5.814 -0.4098  0.4342 -0.1051
   20POPC   H9X 2657   3.442   0.095   5.826  1.1813  0.6334 -2.1450
   20POPC   H9Y 2658   3.345   8.110   5.854 -0.4503 -1.1003 -1.9521
   20POPC  C310 2659   3.440   8.147   5.662 -0.0682  0.4079 -0.0951
   20POPC  H10X 2660   3.445   8.041   5.630  0.5359 -0.1677  1.8272
   20POPC  H10Y 2661   3.535   0.025   5.641 -0.2831  1.7797  2.1903
   20POPC  C311 2662   3.331   0.042   5.580 -0.0855 -0.1232 -0.5402
   20POPC  H11X 2663   3.348   0.041   5.470 -0.1010  0.6777 -0.5586
   20POPC  H11Y 2664   3.328   0.148   5.615  2.0734 -0.4377  0.8004
   20POPC  C312 2665   3.198   8.147   5.606 -0.2215  0.2261 -0.2747
   20POPC  H12X 2666   3.179   8.131   5.714 -0.8188 -0.9532 -0.5451
   20POPC  H12Y 2667   3.218   8.048   5.561 -2.2636 -0.7289  0.8217
   20POPC  C313 2668   3.075   0.047   5.554 -0.4145  0.0251 -0.1115
   20POPC  H13X 2669   3.066   0.028   5.445  0.2591  0.6951 -0.2940
   20POPC  H13Y 2670   3.077   0.156   5.576  1.5301  0.0553 -0.2589
   20POPC  C314 2671   2.950   8.173   5.626  0.0005  0.1488  0.7124
   20POPC  H14X 2672   2.969   0.001   5.735  0.6309  1.2579  0.5784
   20POPC  H14Y 2673   2.930   8.066   5.600  0.6649  0.5357 -1.6471
   20POPC  C315 2674   2.823   0.072   5.583  0.3231  0.3304  0.0599
   20POPC  H15X 2675   2.810   0.072   5.473 -2.8807 -0.6250  0.3375
   20POPC  H15Y 2676   2.837   0.177   5.617 -2.3890 -0.2069  3.3417
   20POPC  C316 2677   2.695   0.017   5.645  0.5605 -0.1922  0.0926
   20POPC  H16X 2678   2.605   0.079   5.623  1.2913  1.5619  1.7012
   20POPC  H16Y 2679   2.699   0.009   5.756 -0.1365 -1.4248  0.0413
   20POPC  H16Z 2680   2.686   8.091   5.602 -1.2446  0.6702 -1.7619
   21POPC     N 2681   6.262   6.765   6.910  0.1590  0.1091 -0.1362
   21POPC   C12 2682   6.161   6.808   7.013 -0.0769 -0.4012 -0.1510
   21POPC   C13 2683   6.402   6.802   6.954  0.1469 -0.7598  0.6539
   21POPC   C14 2684   6.243   6.618   6.881  0.2609  0.1587 -0.4636
   21POPC   C15 2685   6.232   6.839   6.781 -0.1484  0.6939  0.2635
   21POPC  H12A 2686   6.168   6.916   7.010  0.3962 -0.4282 -0.1251
   21POPC  H12B 2687   6.196   6.769   7.107 -0.9038 -0.8154 -0.0081
   21POPC  H13A 2688   6.414   6.777   7.058 -1.1988  1.1116  1.3214
   21POPC  H13B 2689   6.469   6.748   6.889  0.0088  1.5143 -1.5029
   21POPC  H13C 2690   6.420   6.909   6.948 -2.2787 -0.1140  2.8472
   21POPC  H14A 2691   6.236   6.572   6.978 -1.1786  1.3441  0.0459
   21POPC  H14B 2692   6.147   6.613   6.832  0.4113  1.8213 -0.9862
   21POPC  H14C 2693   6.322   6.570   6.826 -1.9366 -1.5622 -2.2936
   21POPC  H15A 2694   6.128   6.821   6.758  0.0738  0.0521 -0.2735
   21POPC  H15B 2695   6.293   6.797   6.702  0.4309 -1.7285  1.8751
   21POPC  H15C 2696   6.255   6.943   6.797 -0.0928  0.3118  3.1698
   21POPC   C11 2697   6.015   6.764   7.000 -0.2496  0.0330  0.2723
   21POPC  H11A 2698   5.956   6.815   7.079 -1.2291  0.7476 -0.8917
   21POPC  H11B 2699   6.004   6.655   7.019  0.1623  0.5132  4.1881
   21POPC     P 2700   5.818   6.854   6.869 -0.0642  0.2737 -0.2746
   21POPC   O13 2701   5.743   6.736   6.916  0.3076  0.1665  0.0578
   21POPC   O14 2702   5.803   6.977   6.949 -0.1817  0.3593 -0.4285
   21POPC   O12 2703   5.969   6.801   6.870 -0.1946 -0.0982  0.2155
   21POPC   O11 2704   5.790   6.884   6.714  0.0335 -0.1650 -0.3792
   21POPC    C1 2705   5.881   6.952   6.627 -0.0715  0.1043 -0.2796
   21POPC    HA 2706   5.879   6.902   6.528 -0.4491 -3.8237  1.5046
   21POPC    HB 2707   5.987   6.944   6.659 -0.1267  1.3769  0.3040
   21POPC    C2 2708   5.842   7.100   6.611 -0.0975  0.1138 -0.1302
   21POPC    HS 2709   5.844   7.149   6.710  0.8287 -1.3408  0.6037
   21POPC   O21 2710   5.713   7.098   6.550 -0.1427 -0.3708 -0.0252
   21POPC   C21 2711   5.660   7.219   6.572  0.3637 -0.0441 -0.5872
   21POPC   O22 2712   5.714   7.315   6.626  0.4318 -0.3617 -0.0859
   21POPC   C22 2713   5.514   7.219   6.529  0.2373 -0.2628 -0.1671
   21POPC   H2R 2714   5.450   7.273   6.602 -1.4787 -2.6045  0.1571
   21POPC   H2S 2715   5.478   7.114   6.522 -1.5107  0.2604  0.5995
   21POPC    C3 2716   5.948   7.166   6.521  0.0310  0.1175  0.0233
   21POPC    HX 2717   6.032   7.186   6.591 -0.5667 -0.9881  1.0773
   21POPC    HY 2718   5.917   7.266   6.482  0.3700 -0.3402 -1.4779
   21POPC   O31 2719   5.992   7.085   6.412  0.0390 -0.0352  0.1396
   21POPC   C31 2720   5.933   7.100   6.293 -0.1271 -0.6025  0.1464
   21POPC   O32 2721   5.873   7.202   6.263  0.4730 -0.2425  0.1397
   21POPC   C32 2722   5.952   6.979   6.204 -0.2499 -0.4277 -0.1190
   21POPC   H2X 2723   5.852   6.938   6.178  0.1190 -0.7245 -1.1159
   21POPC   H2Y 2724   5.986   6.893   6.266 -1.9493  0.0212  1.5173
   21POPC   C23 2725   5.511   7.269   6.384 -0.0307  0.3750  0.0558
   21POPC   H3R 2726   5.590   7.342   6.356  2.3820 -2.1736 -0.1828
   21POPC   H3S 2727   5.410   7.310   6.367 -1.0464 -1.7088  0.7577
   21POPC   C24 2728   5.532   7.155   6.284  0.0636  0.3573  0.0942
   21POPC   H4R 2729   5.447   7.086   6.297  1.5265 -1.6828 -0.7079
   21POPC   H4S 2730   5.622   7.098   6.315 -1.6437 -1.1082  2.6560
   21POPC   C25 2731   5.533   7.199   6.137 -0.5088 -0.8356 -0.2721
   21POPC   H5R 2732   5.622   7.261   6.119 -1.0713  0.4357  1.0959
   21POPC   H5S 2733   5.452   7.263   6.096 -0.0793  1.4064  2.0867
   21POPC   C26 2734   5.562   7.075   6.052  0.1048 -0.5491 -0.4822
   21POPC   H6R 2735   5.468   7.018   6.035 -1.3050  2.2614 -3.2686
   21POPC   H6S 2736   5.638   7.008   6.096 -0.5435 -0.7421  0.3691
   21POPC   C27 2737   5.613   7.122   5.915 -0.3738  0.3407 -0.3623
   21POPC   H7R 2738   5.701   7.181   5.949  0.1742 -1.2397  1.1416
   21POPC   H7S 2739   5.534   7.184   5.867 -2.5926 -0.0374  2.4526
   21POPC   C28 2740   5.662   7.008   5.826 -0.1850  0.3877 -0.3202
   21POPC   H8R 2741   5.708   6.921   5.876 -0.4977 -1.8817 -3.6538
   21POPC   H8S 2742   5.733   7.049   5.751  1.3694  3.5161  2.5895
   21POPC   C29 2743   5.541   6.938   5.770  0.4612 -0.8444 -0.2100
   21POPC   H91 2744   5.459   6.918   5.840  0.9733 -2.1020  0.0543
   21POPC  C210 2745   5.516   6.917   5.640  0.0390  0.0630 -0.2850
   21POPC  H101 2746   5.416   6.877   5.617  0.0802  0.0140 -0.3799
   21POPC  C211 2747   5.613   6.930   5.526  0.2157 -0.3011 -0.1772
   21POPC  H11R 2748   5.632   6.830   5.481 -0.7012 -1.3680  1.6860
   21POPC  H11S 2749   5.711   6.975   5.552 -0.7512  3.4825 -2.3858
   21POPC  C212 2750   5.543   7.013   5.419  0.1719  0.2305  0.2636
   21POPC  H12R 2751   5.621   7.048   5.349 -0.2222  1.6953  0.5051
   21POPC  H12S 2752   5.491   7.099   5.466 -0.3307  0.5358 -0.8091
   21POPC  C213 2753   5.437   6.931   5.345 -0.2664  0.7034  0.3541
   21POPC  H13R 2754   5.344   6.912   5.402 -0.2255 -2.1016 -0.3516
   21POPC  H13S 2755   5.483   6.831   5.328 -0.9191  0.8040 -2.5555
   21POPC  C214 2756   5.383   6.989   5.214 -0.1633 -0.0554 -0.0354
   21POPC  H14R 2757   5.456   7.000   5.131 -0.3594  2.5669  0.0494
   21POPC  H14S 2758   5.341   7.087   5.246  0.9748  0.4497 -0.0429
   21POPC  C215 2759   5.269   6.907   5.154  0.3950 -0.5875 -0.3782
   21POPC  H15R 2760   5.193   6.884   5.232  0.3837  1.7733  0.3766
   21POPC  H15S 2761   5.312   6.818   5.102  0.1423  0.0272 -1.6770
   21POPC  C216 2762   5.190   6.985   5.049 -0.1385  0.0449  0.4733
   21POPC  H16R 2763   5.264   7.022   4.975 -0.6842  0.0842 -0.0591
   21POPC  H16S 2764   5.146   7.079   5.088 -1.2953 -0.2014 -0.1834
   21POPC  C217 2765   5.074   6.917   4.975 -0.3222  0.7366  0.1213
   21POPC  H17R 2766   5.005   6.873   5.049  0.6708 -1.9402 -0.4534
   21POPC  H17S 2767   5.106   6.826   4.920 -3.5479 -1.0574  1.0092
   21POPC  C218 2768   5.003   7.010   4.877 -0.6655  0.6805  0.3187
   21POPC  H18R 2769   4.955   6.952   4.796  3.0835  0.3683 -1.8741
   21POPC  H18S 2770   5.074   7.069   4.816 -1.9096  3.1930  1.1118
   21POPC  H18T 2771   4.935   7.083   4.928  0.7267  0.5058  2.5561
   21POPC   C33 2772   6.036   7.005   6.078  0.5707  0.2260  0.5534
   21POPC   H3X 2773   6.139   7.023   6.116  0.9765 -1.9287  0.6356
   21POPC   H3Y 2774   6.002   7.093   6.021 -1.8869 -0.8311  0.2602
   21POPC   C34 2775   6.035   6.884   5.985 -0.2163  0.2809  0.4836
   21POPC   H4X 2776   5.927   6.863   5.966 -0.1890  1.1878 -0.8263
   21POPC   H4Y 2777   6.086   6.797   6.032 -1.4206 -0.8590 -0.2342
   21POPC   C35 2778   6.093   6.919   5.847 -0.3525 -0.1304  0.3203
   21POPC   H5X 2779   6.199   6.941   5.872  0.3643 -4.3549  1.8774
   21POPC   H5Y 2780   6.053   7.015   5.809 -0.5002  0.1294  1.1109
   21POPC   C36 2781   6.073   6.813   5.739  0.0348 -0.1767  0.2923
   21POPC   H6X 2782   6.125   6.721   5.775  0.9584 -0.6568 -2.0845
   21POPC   H6Y 2783   6.129   6.854   5.653  0.7802 -1.5254  0.0968
   21POPC   C37 2784   5.932   6.777   5.690  0.0837 -0.3805  0.2977
   21POPC   H7X 2785   5.884   6.870   5.653  0.7766 -0.2827 -0.3838
   21POPC   H7Y 2786   5.872   6.736   5.773 -1.7112 -1.2383 -1.3645
   21POPC   C38 2787   5.934   6.680   5.572 -0.5876  0.1111 -0.1247
   21POPC   H8X 2788   5.989   6.724   5.486  1.5488  1.2317  1.7142
   21POPC   H8Y 2789   5.828   6.674   5.539 -0.2658  2.1590 -1.7369
   21POPC   C39 2790   5.989   6.544   5.617 -1.3038 -0.3073 -0.5000
   21POPC   H9X 2791   5.943   6.491   5.703  0.6061 -1.9443 -0.4257
   21POPC   H9Y 2792   6.099   6.548   5.632 -1.2190  0.1950 -1.1495
   21POPC  C310 2793   5.975   6.443   5.503 -0.1975 -0.4171 -0.5461
   21POPC  H10X 2794   6.023   6.350   5.541 -2.0316 -2.0650 -2.0504
   21POPC  H10Y 2795   6.028   6.483   5.414 -0.1150  1.8398  0.4394
   21POPC  C311 2796   5.831   6.400   5.474 -0.4778 -0.0398  0.2468
   21POPC  H11X 2797   5.782   6.494   5.444  0.8287  0.3442 -0.8204
   21POPC  H11Y 2798   5.774   6.354   5.558 -0.0438 -1.5427 -0.2357
   21POPC  C312 2799   5.828   6.292   5.365 -0.0777 -0.0167  0.2085
   21POPC  H12X 2800   5.863   6.192   5.397  0.6855  0.2403  0.1987
   21POPC  H12Y 2801   5.890   6.326   5.279  0.4463 -0.6008  0.3493
   21POPC  C313 2802   5.682   6.273   5.322  0.0695  0.0465 -0.3288
   21POPC  H13X 2803   5.654   6.377   5.297  0.0972  0.6057  1.7485
   21POPC  H13Y 2804   5.623   6.242   5.411  0.4986  1.6533  0.5503
   21POPC  C314 2805   5.645   6.178   5.208 -0.0614  0.4278 -0.6047
   21POPC  H14X 2806   5.537   6.189   5.184  0.0271  0.5014 -0.9821
   21POPC  H14Y 2807   5.663   6.076   5.247 -0.9346  0.9097  1.1606
   21POPC  C315 2808   5.719   6.209   5.077 -0.1025 -0.6949 -0.9060
   21POPC  H15X 2809   5.828   6.225   5.088 -0.3200  0.9409 -0.7503
   21POPC  H15Y 2810   5.672   6.309   5.061  0.6423 -0.0767  0.5546
   21POPC  C316 2811   5.692   6.122   4.955 -0.2808 -0.4793 -1.0209
   21POPC  H16X 2812   5.585   6.096   4.941 -0.9811  1.5529  0.1703
   21POPC  H16Y 2813   5.745   6.025   4.965 -2.0569 -1.2818  1.4165
   21POPC  H16Z 2814   5.724   6.172   4.861  0.0436  1.3544  0.0120
   22POPC     N 2815   2.392   7.416   7.131  0.1123  0.0966 -0.4711
   22POPC   C12 2816   2.438   7.283   7.075  0.2887 -0.1286  0.2014
   22POPC   C13 2817   2.252   7.412   7.187  0.2561 -0.1114 -0.1264
   22POPC   C14 2818   2.487   7.462   7.239 -0.5380  0.4014 -0.0281
   22POPC   C15 2819   2.400   7.521   7.022  0.2949  0.5517 -0.0212
   22POPC  H12A 2820   2.388   7.268   6.980  1.0506 -1.0325 -0.0684
   22POPC  H12B 2821   2.390   7.206   7.134 -1.8568  1.9276  1.3520
   22POPC  H13A 2822   2.240   7.346   7.272 -0.3910  0.5065  0.2694
   22POPC  H13B 2823   2.225   7.509   7.228 -0.9411 -1.1365  1.6407
   22POPC  H13C 2824   2.174   7.387   7.117 -0.5314 -1.0719  1.0486
   22POPC  H14A 2825   2.585   7.468   7.194 -0.6930 -2.3265 -0.9206
   22POPC  H14B 2826   2.460   7.553   7.291  0.6225  0.9758 -0.3868
   22POPC  H14C 2827   2.485   7.381   7.311  0.1555 -1.2637 -1.8040
   22POPC  H15A 2828   2.373   7.620   7.057 -3.0473 -0.0365 -0.5823
   22POPC  H15B 2829   2.333   7.487   6.944 -0.0651  0.9248  0.1231
   22POPC  H15C 2830   2.506   7.526   6.999  0.7845  1.3228  2.1179
   22POPC   C11 2831   2.584   7.256   7.042  0.1253 -0.1913 -0.4919
   22POPC  H11A 2832   2.589   7.155   6.996  0.0789 -1.1233  1.4281
   22POPC  H11B 2833   2.637   7.264   7.140  0.2710  0.2998 -0.6070
   22POPC     P 2834   2.791   7.392   6.978  0.0585  0.5611 -0.2217
   22POPC   O13 2835   2.801   7.480   7.097  0.3664  0.0394  0.1409
   22POPC   O14 2836   2.874   7.270   6.977 -0.6858  0.0475 -0.3927
   22POPC   O12 2837   2.638   7.353   6.952  0.2964 -0.2331 -0.4363
   22POPC   O11 2838   2.824   7.490   6.857  0.1128  0.6948 -0.0993
   22POPC    C1 2839   2.737   7.598   6.822 -0.6684  0.0972 -0.0194
   22POPC    HA 2840   2.799   7.685   6.854  1.0607 -1.3220  0.6403
   22POPC    HB 2841   2.643   7.603   6.881  0.0816  2.0379  1.0884
   22POPC    C2 2842   2.724   7.610   6.669  0.1933 -0.5489 -0.1469
   22POPC    HS 2843   2.657   7.696   6.651  0.4961 -0.2791  0.0071
   22POPC   O21 2844   2.677   7.488   6.611 -0.0612 -0.1733 -0.7339
   22POPC   C21 2845   2.544   7.477   6.614 -0.0306 -0.3741  0.8678
   22POPC   O22 2846   2.465   7.565   6.645  0.0749  0.1137 -0.2005
   22POPC   C22 2847   2.510   7.349   6.540  0.5802  0.0140 -0.1100
   22POPC   H2R 2848   2.427   7.300   6.595  0.1543  0.1116 -0.6576
   22POPC   H2S 2849   2.597   7.280   6.543  0.0879 -0.7673 -2.2066
   22POPC    C3 2850   2.857   7.640   6.597  0.0991  0.1837 -0.0158
   22POPC    HX 2851   2.907   7.542   6.585  0.6369  0.5871 -1.1824
   22POPC    HY 2852   2.924   7.707   6.655 -0.6441  0.0247  1.0479
   22POPC   O31 2853   2.825   7.692   6.467  0.1016 -0.4327 -0.2646
   22POPC   C31 2854   2.903   7.794   6.432 -0.5268  0.1643  0.0606
   22POPC   O32 2855   3.001   7.844   6.485 -0.0639 -0.0778 -0.5526
   22POPC   C32 2856   2.841   7.835   6.299 -0.6912 -0.3347 -0.0178
   22POPC   H2X 2857   2.859   7.942   6.278 -1.4527 -0.1716  0.1459
   22POPC   H2Y 2858   2.732   7.815   6.295 -0.5324 -1.0762 -1.2610
   22POPC   C23 2859   2.465   7.389   6.399  0.1325 -0.4833 -0.1109
   22POPC   H3R 2860   2.368   7.444   6.405  0.7406  0.5394  0.5980
   22POPC   H3S 2861   2.452   7.291   6.349 -1.1272 -1.0395  1.2111
   22POPC   C24 2862   2.566   7.473   6.321 -0.0203  0.1315  0.3431
   22POPC   H4R 2863   2.660   7.416   6.341 -0.8362 -1.3741  0.0825
   22POPC   H4S 2864   2.575   7.574   6.367  0.7017  0.2487 -0.0493
   22POPC   C25 2865   2.532   7.464   6.172  0.6947 -0.1340  0.1925
   22POPC   H5R 2866   2.508   7.356   6.155  1.9006 -0.3694 -0.1212
   22POPC   H5S 2867   2.625   7.493   6.118  1.2258 -1.5295  0.3092
   22POPC   C26 2868   2.401   7.523   6.121  0.6967 -0.2927  0.0007
   22POPC   H6R 2869   2.409   7.634   6.119 -0.1099 -0.2270  0.2689
   22POPC   H6S 2870   2.314   7.514   6.189 -0.1836  1.7287 -0.7778
   22POPC   C27 2871   2.360   7.483   5.979 -0.4743  0.6493  0.0561
   22POPC   H7R 2872   2.361   7.373   5.967 -1.2381  0.6144  0.2673
   22POPC   H7S 2873   2.441   7.521   5.912 -0.0308 -1.6459 -0.7869
   22POPC   C28 2874   2.229   7.541   5.926 -0.4214  0.4414 -0.3052
   22POPC   H8R 2875   2.235   7.652   5.923 -0.9859  0.4646 -2.3540
   22POPC   H8S 2876   2.151   7.523   6.002  0.3264 -1.4961  0.0437
   22POPC   C29 2877   2.193   7.497   5.787 -0.6084 -0.1767 -0.0610
   22POPC   H91 2878   2.275   7.490   5.714  0.1581 -3.1632  0.9175
   22POPC  C210 2879   2.073   7.451   5.750 -0.4191 -0.8000  0.0834
   22POPC  H101 2880   2.059   7.415   5.646 -0.3976 -1.5926  0.3458
   22POPC  C211 2881   1.947   7.447   5.831 -0.4698 -0.3124  0.0328
   22POPC  H11R 2882   1.956   7.496   5.930 -1.9783 -1.3906  0.7457
   22POPC  H11S 2883   1.923   7.339   5.849 -0.5429 -0.2061  0.5989
   22POPC  C212 2884   1.823   7.509   5.767 -0.0907 -0.0638 -0.4621
   22POPC  H12R 2885   1.807   7.445   5.678  0.2689 -2.0547  0.8608
   22POPC  H12S 2886   1.841   7.615   5.739  0.0138  0.8414  2.6186
   22POPC  C213 2887   1.701   7.490   5.858  0.3221  0.1133  0.1360
   22POPC  H13R 2888   1.729   7.501   5.965  0.9170  1.4272 -0.1299
   22POPC  H13S 2889   1.670   7.384   5.844  4.0319 -0.9702 -1.0357
   22POPC  C214 2890   1.583   7.583   5.827  0.1852 -0.0941  0.0366
   22POPC  H14R 2891   1.546   7.550   5.727 -2.3643  0.0669  0.8639
   22POPC  H14S 2892   1.605   7.691   5.821 -1.6575  0.3983  1.3968
   22POPC  C215 2893   1.470   7.560   5.928  0.4120 -0.3553  0.2333
   22POPC  H15R 2894   1.497   7.563   6.035 -3.0723 -0.5890  1.2404
   22POPC  H15S 2895   1.447   7.452   5.918 -0.1293 -0.2806  0.6410
   22POPC  C216 2896   1.338   7.636   5.917  0.5147 -0.2515 -0.3354
   22POPC  H16R 2897   1.359   7.743   5.938 -2.6955  0.3384  0.3737
   22POPC  H16S 2898   1.274   7.614   6.005 -0.3906  2.7649 -0.0972
   22POPC  C217 2899   1.258   7.643   5.787 -0.1001  0.6329  0.0778
   22POPC  H17R 2900   1.248   7.534   5.768  0.7310  0.4340  0.7196
   22POPC  H17S 2901   1.325   7.677   5.705  3.0301 -1.6891  1.4681
   22POPC  C218 2902   1.123   7.714   5.789 -0.4733 -0.0609 -0.2014
   22POPC  H18R 2903   1.043   7.657   5.737 -0.6273 -0.1588  0.1386
   22POPC  H18S 2904   1.134   7.814   5.742  0.5238 -0.6460 -1.2727
   22POPC  H18T 2905   1.080   7.726   5.891 -1.6626 -1.6788 -0.4652
   22POPC   C33 2906   2.896   7.753   6.182  0.2110  0.4837 -0.1758
   22POPC   H3X 2907   2.924   7.654   6.223  3.3260  0.6835 -1.5013
   22POPC   H3Y 2908   2.999   7.787   6.158  0.5458  0.0501  0.6028
   22POPC   C34 2909   2.804   7.769   6.061 -0.5665 -0.2836  0.3076
   22POPC   H4X 2910   2.791   7.874   6.028  1.8965  0.2075  0.7081
   22POPC   H4Y 2911   2.709   7.717   6.086  0.1599 -1.5642  0.5258
   22POPC   C35 2912   2.854   7.690   5.940  0.2130  0.0951  0.3793
   22POPC   H5X 2913   2.926   7.614   5.978  0.5062 -2.1064 -3.9708
   22POPC   H5Y 2914   2.907   7.763   5.874 -0.0442  0.1513  0.2346
   22POPC   C36 2915   2.746   7.629   5.851  0.0706  0.2696  0.4311
   22POPC   H6X 2916   2.671   7.579   5.915  0.4757  1.1102  1.5962
   22POPC   H6Y 2917   2.792   7.546   5.793  2.5105  0.5477  1.8210
   22POPC   C37 2918   2.680   7.739   5.768  0.6349  0.2189 -0.1034
   22POPC   H7X 2919   2.721   7.841   5.785 -0.1747  0.7695 -1.3181
   22POPC   H7Y 2920   2.578   7.744   5.812 -0.1020 -1.8655 -1.4532
   22POPC   C38 2921   2.678   7.727   5.616  0.4672 -0.2065 -0.0682
   22POPC   H8X 2922   2.780   7.756   5.582  0.2741  2.0398  1.0704
   22POPC   H8Y 2923   2.619   7.810   5.570  4.4059  1.6088 -2.3357
   22POPC   C39 2924   2.635   7.587   5.573  0.2982 -0.0989 -0.2561
   22POPC   H9X 2925   2.540   7.564   5.627  1.6489 -0.0786  2.2964
   22POPC   H9Y 2926   2.715   7.514   5.602  0.7122 -0.0197 -1.1780
   22POPC  C310 2927   2.617   7.559   5.424 -0.7584 -0.0009 -0.1565
   22POPC  H10X 2928   2.524   7.604   5.385 -1.2871 -0.8024  0.1516
   22POPC  H10Y 2929   2.601   7.450   5.410  0.4174 -0.3700  1.1415
   22POPC  C311 2930   2.744   7.596   5.346 -0.6011 -0.1991  0.0048
   22POPC  H11X 2931   2.831   7.535   5.379  1.2598  0.2570 -3.5747
   22POPC  H11Y 2932   2.768   7.703   5.360 -1.7545 -0.0948  1.5291
   22POPC  C312 2933   2.733   7.581   5.194  0.8013 -0.1185 -0.1197
   22POPC  H12X 2934   2.830   7.598   5.144 -1.2149  0.5393 -4.2141
   22POPC  H12Y 2935   2.657   7.649   5.150  1.5467  1.1493  0.4975
   22POPC  C313 2936   2.699   7.441   5.142  1.0972 -0.3600  0.3296
   22POPC  H13X 2937   2.597   7.424   5.184  1.4508  1.0115  1.8617
   22POPC  H13Y 2938   2.779   7.373   5.179 -1.1566 -2.2802  1.9693
   22POPC  C314 2939   2.685   7.430   4.990  0.2245  0.0627  0.3726
   22POPC  H14X 2940   2.781   7.460   4.943 -0.5768 -0.3562 -1.6302
   22POPC  H14Y 2941   2.610   7.497   4.944 -0.0803  1.0082  2.1791
   22POPC  C315 2942   2.660   7.285   4.948 -0.1801  0.0563  0.6291
   22POPC  H15X 2943   2.574   7.234   4.996 -0.2748 -1.5907 -1.1638
   22POPC  H15Y 2944   2.741   7.217   4.982 -0.2212 -0.4700 -0.2968
   22POPC  C316 2945   2.657   7.261   4.797  0.1489  0.0619  0.6199
   22POPC  H16X 2946   2.758   7.244   4.754  0.3978  1.7241  0.4929
   22POPC  H16Y 2947   2.598   7.342   4.749 -2.4695 -0.3929  2.8036
   22POPC  H16Z 2948   2.595   7.171   4.775 -1.5305  1.7096 -1.9295
   23POPC     N 2949   1.409   1.223   7.751 -0.0539 -0.2736  0.1573
   23POPC   C12 2950   1.307   1.214   7.640 -0.0586 -0.4604  0.1768
   23POPC   C13 2951   1.496   1.100   7.764  0.4811  0.1086  0.1950
   23POPC   C14 2952   1.497   1.342   7.726  0.1264 -0.3087  0.6095
   23POPC   C15 2953   1.343   1.240   7.886  0.1645 -0.0942  0.2407
   23POPC  H12A 2954   1.257   1.309   7.648  2.3186  0.7012  5.4540
   23POPC  H12B 2955   1.245   1.127   7.657  0.0270 -0.4902  0.3344
   23POPC  H13A 2956   1.556   1.084   7.676 -1.4419 -2.3313 -0.7909
   23POPC  H13B 2957   1.553   1.109   7.855 -0.7407  0.5864  0.9284
   23POPC  H13C 2958   1.424   1.020   7.771 -0.2241  0.5487 -1.4523
   23POPC  H14A 2959   1.583   1.341   7.791 -1.1531 -2.9440  2.4109
   23POPC  H14B 2960   1.528   1.333   7.623 -0.2102 -0.2724  0.5028
   23POPC  H14C 2961   1.443   1.434   7.743  1.0064  0.3559 -0.0573
   23POPC  H15A 2962   1.264   1.171   7.909 -1.1204  1.2820  0.1557
   23POPC  H15B 2963   1.305   1.342   7.889  3.1689  1.1066  3.4595
   23POPC  H15C 2964   1.410   1.222   7.968  0.0584 -0.6482  0.2053
   23POPC   C11 2965   1.371   1.199   7.502 -0.1372 -0.2711  0.1195
   23POPC  H11A 2966   1.448   1.275   7.480  1.6701 -1.9952  0.2652
   23POPC  H11B 2967   1.285   1.202   7.431 -0.9807  2.5531  1.1324
   23POPC     P 2968   1.508   1.051   7.341  0.0733  0.2028  0.3762
   23POPC   O13 2969   1.607   1.157   7.312 -0.4381  0.4846 -0.3644
   23POPC   O14 2970   1.568   0.916   7.350  0.1840  0.1974 -0.3980
   23POPC   O12 2971   1.433   1.072   7.482  0.5899 -0.0090  0.6843
   23POPC   O11 2972   1.390   1.055   7.233  0.0604  0.2265  0.3908
   23POPC    C1 2973   1.309   0.937   7.224  0.4392  0.0060 -0.1450
   23POPC    HA 2974   1.206   0.966   7.195  1.2642  0.7495 -2.6440
   23POPC    HB 2975   1.300   0.885   7.321  0.7323 -1.3468 -0.8188
   23POPC    C2 2976   1.362   0.832   7.125  0.0839  0.2564 -0.6050
   23POPC    HS 2977   1.459   0.791   7.160 -0.0197 -0.3057 -0.9519
   23POPC   O21 2978   1.376   0.899   7.000  0.0581  0.8172 -0.3086
   23POPC   C21 2979   1.421   0.826   6.897  0.1160  0.3651  0.0369
   23POPC   O22 2980   1.460   0.711   6.905  0.2573  0.4405  0.4610
   23POPC   C22 2981   1.404   0.907   6.770  0.8130  0.0394 -0.2661
   23POPC   H2R 2982   1.501   0.958   6.752 -0.1168  1.3118 -1.9638
   23POPC   H2S 2983   1.328   0.988   6.778  1.4512  0.6751 -0.5207
   23POPC    C3 2984   1.258   0.719   7.116 -0.1774  0.4100  0.4190
   23POPC    HX 2985   1.252   0.671   7.216 -0.7282 -2.0283 -0.7155
   23POPC    HY 2986   1.292   0.635   7.051  2.2802  0.2821  1.7493
   23POPC   O31 2987   1.126   0.765   7.082 -0.2359  0.1594  0.3068
   23POPC   C31 2988   1.094   0.748   6.954 -0.0031 -0.3600  0.3147
   23POPC   O32 2989   1.156   0.692   6.864 -0.2049 -0.0262 -0.0337
   23POPC   C32 2990   0.959   0.814   6.931  0.0271 -0.2589  0.4290
   23POPC   H2X 2991   0.899   0.799   7.023  0.4509  1.1821  0.9732
   23POPC   H2Y 2992   0.923   0.753   6.846 -0.1825  0.6222 -0.1318
   23POPC   C23 2993   1.367   0.827   6.645 -0.1991  0.6300 -0.3595
   23POPC   H3R 2994   1.260   0.799   6.648 -0.5401  1.6866  3.9078
   23POPC   H3S 2995   1.427   0.733   6.643  1.1979  1.5010 -1.8279
   23POPC   C24 2996   1.392   0.878   6.503 -0.6681 -0.7883 -0.9728
   23POPC   H4R 2997   1.393   0.789   6.436 -0.2238 -1.4860 -0.0482
   23POPC   H4S 2998   1.494   0.919   6.486  0.5727 -3.1119  0.4719
   23POPC   C25 2999   1.282   0.978   6.465 -0.3246 -0.0161  0.0334
   23POPC   H5R 3000   1.281   1.063   6.537 -0.9707  1.6284 -1.8243
   23POPC   H5S 3001   1.187   0.922   6.466  0.8445 -2.1645 -1.1221
   23POPC   C26 3002   1.296   1.035   6.324  0.1352  0.1047  0.1260
   23POPC   H6R 3003   1.377   1.111   6.324  0.0140  0.2445 -0.7097
   23POPC   H6S 3004   1.201   1.085   6.295 -0.6297 -0.9355  0.8042
   23POPC   C27 3005   1.328   0.938   6.210 -0.0955 -0.0577  0.1986
   23POPC   H7R 3006   1.259   0.851   6.214  0.8267 -0.7458  3.3078
   23POPC   H7S 3007   1.431   0.901   6.225 -0.0094  0.0000 -0.2175
   23POPC   C28 3008   1.333   1.002   6.071 -0.2182 -0.6602 -0.0834
   23POPC   H8R 3009   1.248   1.070   6.051  0.3203 -0.6449 -2.7223
   23POPC   H8S 3010   1.321   0.933   5.984  1.6563  0.7671 -1.5880
   23POPC   C29 3011   1.464   1.075   6.057 -0.5250 -0.1799 -0.5013
   23POPC   H91 3012   1.470   1.150   6.137  0.7820  1.0485 -1.6861
   23POPC  C210 3013   1.565   1.050   5.972 -0.0794 -0.0810 -0.0057
   23POPC  H101 3014   1.652   1.117   5.976  0.9188 -1.2364 -1.6530
   23POPC  C211 3015   1.571   0.949   5.862 -0.0929  0.2784 -0.3405
   23POPC  H11R 3016   1.474   0.934   5.809 -0.3785 -0.5824  0.3910
   23POPC  H11S 3017   1.603   0.850   5.903 -0.3911 -0.0588 -0.8984
   23POPC  C212 3018   1.663   0.984   5.745  0.4374 -0.4146 -0.1452
   23POPC  H12R 3019   1.768   0.960   5.768  0.2788 -2.3674 -1.2503
   23POPC  H12S 3020   1.638   1.088   5.714 -1.1063 -0.5487  0.5188
   23POPC  C213 3021   1.655   0.903   5.615 -0.3258 -0.3081 -0.1723
   23POPC  H13R 3022   1.565   0.932   5.558  1.2811 -0.7128 -3.0891
   23POPC  H13S 3023   1.668   0.795   5.634  0.1346 -0.1101  0.7314
   23POPC  C214 3024   1.764   0.939   5.514 -0.2031 -0.2494 -0.0204
   23POPC  H14R 3025   1.742   0.875   5.426 -0.7838 -0.4741  0.2874
   23POPC  H14S 3026   1.866   0.911   5.548  0.0225 -1.0167 -1.2620
   23POPC  C215 3027   1.777   1.084   5.468  0.4711 -0.2429  0.1749
   23POPC  H15R 3028   1.824   1.150   5.544  1.8555 -0.0826 -0.7965
   23POPC  H15S 3029   1.674   1.124   5.452  1.0430  1.5142  0.6114
   23POPC  C216 3030   1.862   1.096   5.341 -0.0051 -0.1132 -0.1378
   23POPC  H16R 3031   1.800   1.058   5.257  1.1237 -1.0511 -0.5784
   23POPC  H16S 3032   1.948   1.029   5.364  0.5655  1.6388  3.6155
   23POPC  C217 3033   1.907   1.238   5.308  0.0053 -0.0376  0.2000
   23POPC  H17R 3034   1.962   1.284   5.394  1.9232  1.3868 -1.6940
   23POPC  H17S 3035   1.816   1.296   5.282 -0.2013 -0.3065  0.3241
   23POPC  C218 3036   1.996   1.248   5.185 -0.5729 -0.2408 -0.2363
   23POPC  H18R 3037   2.029   1.354   5.181 -1.8720  0.2664  1.4947
   23POPC  H18S 3038   1.934   1.224   5.095 -0.7630  2.8803 -1.0472
   23POPC  H18T 3039   2.088   1.188   5.203 -0.1222  0.5198  0.0347
   23POPC   C33 3040   0.979   0.960   6.890 -0.2981 -0.3554 -0.0871
   23POPC   H3X 3041   1.061   1.015   6.941 -0.7307  0.5899 -0.3841
   23POPC   H3Y 3042   0.884   1.009   6.919  0.4241  1.4900 -0.6697
   23POPC   C34 3043   0.983   0.982   6.739 -0.3162  0.1560 -0.0156
   23POPC   H4X 3044   0.922   0.900   6.693  1.3390 -1.8299  1.1755
   23POPC   H4Y 3045   1.087   0.967   6.704 -0.4180 -0.1054 -0.2142
   23POPC   C35 3046   0.948   1.124   6.693 -0.4300  0.0744 -0.1857
   23POPC   H5X 3047   1.030   1.196   6.716 -0.2370 -0.0300 -0.5274
   23POPC   H5Y 3048   0.854   1.155   6.742  0.2372 -0.2499  1.3570
   23POPC   C36 3049   0.935   1.115   6.541  1.0597 -0.4475 -0.3018
   23POPC   H6X 3050   0.841   1.060   6.520 -0.8782  1.6778  2.1148
   23POPC   H6Y 3051   1.021   1.054   6.506  1.2809 -0.3660  0.1004
   23POPC   C37 3052   0.933   1.249   6.467 -0.0492 -0.1797  0.1857
   23POPC   H7X 3053   1.019   1.299   6.517 -1.4302  0.6186  1.8547
   23POPC   H7Y 3054   0.846   1.308   6.503  1.4649  2.5936 -0.3757
   23POPC   C38 3055   0.932   1.241   6.314  0.3572  0.2938  0.1535
   23POPC   H8X 3056   0.858   1.164   6.284  0.9306  0.5117 -1.9543
   23POPC   H8Y 3057   1.031   1.220   6.268  0.3339 -0.4453  0.4255
   23POPC   C39 3058   0.877   1.375   6.264  0.1144  0.1714  0.0894
   23POPC   H9X 3059   0.947   1.452   6.303  0.1057 -0.9877  2.6104
   23POPC   H9Y 3060   0.777   1.376   6.314 -0.0499 -0.2493 -0.2232
   23POPC  C310 3061   0.869   1.391   6.112  0.1860 -0.5718  0.0039
   23POPC  H10X 3062   0.791   1.465   6.085  1.7410  0.6534 -1.2643
   23POPC  H10Y 3063   0.836   1.294   6.069 -2.8503  0.5105 -0.3683
   23POPC  C311 3064   0.998   1.424   6.037 -0.0797 -0.7067 -0.5168
   23POPC  H11X 3065   1.078   1.349   6.057 -0.2232 -0.3419  1.7201
   23POPC  H11Y 3066   1.041   1.516   6.080  0.7019 -1.9453  1.5249
   23POPC  C312 3067   0.980   1.448   5.887  0.1663 -0.0249 -0.4393
   23POPC  H12X 3068   0.966   1.348   5.840  0.7120 -0.1866 -0.2635
   23POPC  H12Y 3069   1.064   1.500   5.836 -1.6322  3.6855  0.0255
   23POPC  C313 3070   0.862   1.541   5.859 -0.1961 -0.2880  0.1890
   23POPC  H13X 3071   0.868   1.619   5.938  0.4170 -1.3580  1.2250
   23POPC  H13Y 3072   0.767   1.486   5.879 -0.1949 -1.5323 -2.6945
   23POPC  C314 3073   0.868   1.607   5.721  0.0653 -0.6275  0.0373
   23POPC  H14X 3074   0.866   1.528   5.644 -0.5587  0.5344 -1.1780
   23POPC  H14Y 3075   0.971   1.650   5.719  0.0993 -0.7449 -1.1241
   23POPC  C315 3076   0.762   1.714   5.693  0.3380 -0.4069 -0.1626
   23POPC  H15X 3077   0.780   1.789   5.773 -0.4030 -1.3227  0.8932
   23POPC  H15Y 3078   0.661   1.670   5.704  0.0894  0.4942  1.2788
   23POPC  C316 3079   0.780   1.767   5.551 -0.3091 -0.1871 -0.1631
   23POPC  H16X 3080   0.793   1.689   5.472  0.2444 -0.6014  0.3343
   23POPC  H16Y 3081   0.864   1.838   5.560  1.0128 -1.7816  0.5231
   23POPC  H16Z 3082   0.692   1.827   5.520  0.5063  0.4525 -1.3265
   24POPC     N 3083   1.211   5.645   7.756  0.0453 -0.0974 -0.0340
   24POPC   C12 3084   1.304   5.582   7.656 -0.0437  0.4808 -0.4882
   24POPC   C13 3085   1.293   5.730   7.850 -0.2177  0.3598 -0.2121
   24POPC   C14 3086   1.110   5.737   7.691  0.0506 -0.2603 -0.2751
   24POPC   C15 3087   1.133   5.543   7.836  0.6875  0.4440  1.3022
   24POPC  H12A 3088   1.373   5.529   7.720  0.0792  2.5983  1.2414
   24POPC  H12B 3089   1.358   5.655   7.598  2.2469 -0.1138  0.7491
   24POPC  H13A 3090   1.335   5.812   7.795  0.5250 -0.4954 -0.9585
   24POPC  H13B 3091   1.223   5.780   7.916 -0.3778 -2.1406  1.6776
   24POPC  H13C 3092   1.363   5.670   7.906 -0.0156  0.1217 -0.7152
   24POPC  H14A 3093   1.158   5.820   7.640 -0.4907 -1.0610 -2.1744
   24POPC  H14B 3094   1.058   5.686   7.612 -0.2364  0.2931 -0.4452
   24POPC  H14C 3095   1.036   5.780   7.757  0.4969  1.1457 -0.6529
   24POPC  H15A 3096   1.079   5.584   7.921 -0.7210  2.6656 -0.5414
   24POPC  H15B 3097   1.189   5.454   7.861  0.8516 -0.0683 -0.7545
   24POPC  H15C 3098   1.056   5.496   7.777 -0.0584  1.4013  1.4901
   24POPC   C11 3099   1.232   5.487   7.560  0.0101 -0.2660  0.1971
   24POPC  H11A 3100   1.174   5.408   7.611 -0.6278 -0.4625 -0.7902
   24POPC  H11B 3101   1.298   5.426   7.495 -1.8406 -2.2862  0.1171
   24POPC     P 3102   1.002   5.503   7.440  0.1038 -0.1007  0.2377
   24POPC   O13 3103   1.011   5.382   7.355 -0.1735  0.0659 -0.0336
   24POPC   O14 3104   0.917   5.500   7.561  0.0200  0.1576  0.1864
   24POPC   O12 3105   1.146   5.563   7.474  0.0268 -0.0095  0.4051
   24POPC   O11 3106   0.939   5.626   7.360  0.0641 -0.3566 -0.1252
   24POPC    C1 3107   0.830   5.606   7.268 -0.5898  0.8123  0.3705
   24POPC    HA 3108   0.770   5.699   7.271 -1.0033  0.5719 -0.2380
   24POPC    HB 3109   0.761   5.530   7.311 -1.1950  0.8831 -0.4566
   24POPC    C2 3110   0.879   5.576   7.126  0.4298  0.2468  0.8292
   24POPC    HS 3111   0.923   5.474   7.114  0.3435  0.3693 -0.8167
   24POPC   O21 3112   0.969   5.676   7.078 -0.0998  0.0847 -0.5665
   24POPC   C21 3113   1.097   5.639   7.072 -0.1239 -0.0432 -0.3364
   24POPC   O22 3114   1.142   5.528   7.091  0.5628  0.2799 -0.0174
   24POPC   C22 3115   1.178   5.759   7.024 -0.0756  0.1660  0.2663
   24POPC   H2R 3116   1.288   5.746   7.030  0.0631  1.4183  0.8465
   24POPC   H2S 3117   1.158   5.845   7.092 -2.1404 -1.0698  1.3040
   24POPC    C3 3118   0.759   5.576   7.030  0.3318 -0.1555  0.9471
   24POPC    HX 3119   0.739   5.682   7.001  1.1995 -0.7872 -2.4058
   24POPC    HY 3120   0.675   5.546   7.096 -0.9283 -0.3158 -0.6702
   24POPC   O31 3121   0.777   5.497   6.913 -0.6059  0.2244  0.5299
   24POPC   C31 3122   0.690   5.520   6.815 -0.2033 -0.2105  0.0600
   24POPC   O32 3123   0.592   5.591   6.830 -0.3578 -0.3703 -0.1954
   24POPC   C32 3124   0.712   5.432   6.693 -0.2023 -0.1259 -0.0010
   24POPC   H2X 3125   0.635   5.352   6.689 -0.2751  0.0021 -1.9908
   24POPC   H2Y 3126   0.815   5.389   6.687  1.0343  2.5389  0.4427
   24POPC   C23 3127   1.152   5.787   6.876  0.0412 -0.0123  0.2113
   24POPC   H3R 3128   1.211   5.879   6.855  0.3472 -0.3751 -0.5761
   24POPC   H3S 3129   1.044   5.801   6.856 -0.0460 -1.5601 -0.5664
   24POPC   C24 3130   1.187   5.674   6.779 -0.3426  0.1213 -0.0839
   24POPC   H4R 3131   1.130   5.584   6.811 -0.8215  0.1936 -0.7011
   24POPC   H4S 3132   1.296   5.663   6.796  0.0537  2.2231 -0.9287
   24POPC   C25 3133   1.176   5.695   6.628 -1.7180  0.0432 -0.0088
   24POPC   H5R 3134   1.237   5.782   6.595 -3.1734  1.6014  1.1872
   24POPC   H5S 3135   1.071   5.718   6.599 -1.7824 -0.7323 -0.4118
   24POPC   C26 3136   1.214   5.569   6.550  0.1818  0.4133  0.2814
   24POPC   H6R 3137   1.129   5.538   6.485 -0.1101  1.9744 -0.1285
   24POPC   H6S 3138   1.254   5.483   6.607 -1.7406 -0.2824  0.6527
   24POPC   C27 3139   1.308   5.609   6.435  0.6691  0.0766  0.5583
   24POPC   H7R 3140   1.399   5.655   6.479  0.6343 -0.1212  0.8450
   24POPC   H7S 3141   1.270   5.685   6.363  1.4834 -0.5419 -0.5408
   24POPC   C28 3142   1.354   5.499   6.340 -0.4094  0.0317  0.0678
   24POPC   H8R 3143   1.282   5.460   6.266 -1.1454  3.0728 -0.9444
   24POPC   H8S 3144   1.383   5.415   6.407 -0.5621  0.6268  0.8951
   24POPC   C29 3145   1.481   5.540   6.271 -0.2636 -0.4622  0.0330
   24POPC   H91 3146   1.545   5.609   6.328 -2.3214  1.1356  0.5661
   24POPC  C210 3147   1.516   5.519   6.143 -0.1043 -0.0932  0.0127
   24POPC  H101 3148   1.602   5.573   6.103 -0.3533 -0.3169 -0.8431
   24POPC  C211 3149   1.436   5.439   6.044 -0.1534 -0.3712  0.2749
   24POPC  H11R 3150   1.330   5.472   6.049  0.6523  2.7377 -0.8292
   24POPC  H11S 3151   1.450   5.329   6.052 -1.5265 -0.5177  1.0581
   24POPC  C212 3152   1.472   5.480   5.901 -0.0405 -0.0633  0.3906
   24POPC  H12R 3153   1.573   5.439   5.880  0.0087 -0.1720  0.8239
   24POPC  H12S 3154   1.474   5.590   5.886 -1.3535 -0.3048 -2.1366
   24POPC  C213 3155   1.375   5.444   5.788 -0.2616  0.8901  0.2664
   24POPC  H13R 3156   1.274   5.485   5.809 -1.4813 -1.5036 -0.5230
   24POPC  H13S 3157   1.354   5.335   5.785 -0.1935  0.8959 -0.5928
   24POPC  C214 3158   1.420   5.487   5.648 -0.0333 -0.3659 -0.0596
   24POPC  H14R 3159   1.519   5.439   5.633  0.5849 -0.0828  2.6037
   24POPC  H14S 3160   1.417   5.598   5.647 -0.7560 -0.3595  0.9959
   24POPC  C215 3161   1.314   5.441   5.548  0.0223  0.3009 -0.4263
   24POPC  H15R 3162   1.217   5.489   5.574  0.9531  1.5467  0.9042
   24POPC  H15S 3163   1.315   5.330   5.554  0.2327  0.3056 -0.3657
   24POPC  C216 3164   1.382   5.478   5.416  0.1830  0.2716 -0.3524
   24POPC  H16R 3165   1.481   5.429   5.411 -0.1427 -0.4320  0.0273
   24POPC  H16S 3166   1.405   5.587   5.410  0.6558  0.1446 -0.8920
   24POPC  C217 3167   1.301   5.453   5.288 -0.3274 -0.6751  0.1515
   24POPC  H17R 3168   1.258   5.351   5.280 -0.3403 -0.9850  3.1133
   24POPC  H17S 3169   1.361   5.459   5.195 -1.3089 -1.4939 -0.5607
   24POPC  C218 3170   1.184   5.549   5.267  0.0069 -0.2937  0.0464
   24POPC  H18R 3171   1.141   5.520   5.169 -1.6333 -1.5649  1.0896
   24POPC  H18S 3172   1.237   5.647   5.261  3.0498 -1.4698  3.7885
   24POPC  H18T 3173   1.110   5.558   5.349  0.3170 -1.2590  0.4360
   24POPC   C33 3174   0.727   5.521   6.569 -0.2487  0.2691  0.2747
   24POPC   H3X 3175   0.817   5.585   6.579 -0.0793  0.5517 -2.3808
   24POPC   H3Y 3176   0.645   5.595   6.562 -0.9968 -0.6651 -1.2302
   24POPC   C34 3177   0.742   5.445   6.437 -0.0086 -0.0974  0.5095
   24POPC   H4X 3178   0.816   5.363   6.444 -0.8729 -1.0854 -1.3494
   24POPC   H4Y 3179   0.766   5.524   6.363  1.9600  0.2049  1.3872
   24POPC   C35 3180   0.613   5.386   6.380  0.0517  0.4027 -0.1514
   24POPC   H5X 3181   0.548   5.476   6.369  0.5851  0.7951 -0.1200
   24POPC   H5Y 3182   0.554   5.330   6.455  0.5203 -0.0326 -0.1065
   24POPC   C36 3183   0.628   5.306   6.251  0.4296  0.2766 -0.0281
   24POPC   H6X 3184   0.540   5.242   6.231  1.0143 -0.7443  0.5638
   24POPC   H6Y 3185   0.718   5.241   6.258  1.6299  1.8712 -0.1347
   24POPC   C37 3186   0.661   5.392   6.129 -0.1097  0.0834 -0.3103
   24POPC   H7X 3187   0.690   5.313   6.056 -2.7443 -2.3976  1.1126
   24POPC   H7Y 3188   0.750   5.456   6.145  0.7538 -1.4720  1.5605
   24POPC   C38 3189   0.546   5.484   6.088 -0.0162  0.2757 -0.1434
   24POPC   H8X 3190   0.535   5.559   6.168  1.3455  0.4469 -0.0933
   24POPC   H8Y 3191   0.455   5.420   6.075 -1.9065  2.9413 -0.8310
   24POPC   C39 3192   0.562   5.564   5.959 -0.5559 -0.0334 -0.4087
   24POPC   H9X 3193   0.576   5.498   5.870 -2.6213 -1.8802  0.5427
   24POPC   H9Y 3194   0.653   5.625   5.978  0.4345 -0.9997 -1.7885
   24POPC  C310 3195   0.461   5.674   5.924  0.0847  0.7794  0.2553
   24POPC  H10X 3196   0.451   5.742   6.011  0.6845  2.5355 -0.9832
   24POPC  H10Y 3197   0.365   5.623   5.904  0.5034  0.1947 -0.3210
   24POPC  C311 3198   0.496   5.753   5.798  0.4189  0.2713  0.0252
   24POPC  H11X 3199   0.603   5.785   5.802 -0.1074  2.0175  2.1800
   24POPC  H11Y 3200   0.435   5.845   5.803  0.3655  0.1775  1.8092
   24POPC  C312 3201   0.476   5.682   5.664  0.1095  0.2245  0.0964
   24POPC  H12X 3202   0.383   5.624   5.682  1.1372 -1.3110  0.6625
   24POPC  H12Y 3203   0.554   5.605   5.651 -0.4804 -0.4524  0.4740
   24POPC  C313 3204   0.453   5.771   5.542  0.3090 -0.0696 -0.1550
   24POPC  H13X 3205   0.550   5.821   5.519  0.0007  1.5565  1.7781
   24POPC  H13Y 3206   0.385   5.856   5.561  0.5331  0.1594 -0.3517
   24POPC  C314 3207   0.407   5.683   5.425  0.2150  0.1653 -0.2956
   24POPC  H14X 3208   0.356   5.758   5.361  0.1215  1.2402  0.9916
   24POPC  H14Y 3209   0.326   5.612   5.452  2.0507 -1.1359  2.2436
   24POPC  C315 3210   0.511   5.595   5.356  0.3868  0.3307 -0.2514
   24POPC  H15X 3211   0.549   5.514   5.422 -2.5536 -0.2470  0.8936
   24POPC  H15Y 3212   0.593   5.663   5.326 -0.7519  1.4259 -0.9564
   24POPC  C316 3213   0.451   5.537   5.227 -0.6295  0.3715  0.1937
   24POPC  H16X 3214   0.345   5.508   5.242 -0.4895 -0.4331 -0.3039
   24POPC  H16Y 3215   0.505   5.447   5.192  1.4143  0.9963  1.5472
   24POPC  H16Z 3216   0.470   5.605   5.141  2.2522 -0.8220 -0.2130
   25POPC     N 3217   5.493   1.593   7.190 -0.1680  0.0683 -0.5522
   25POPC   C12 3218   5.505   1.616   7.041  0.1283  0.1436 -0.5187
   25POPC   C13 3219   5.629   1.587   7.257 -0.6790  0.1835  0.5135
   25POPC   C14 3220   5.425   1.718   7.240  0.3173 -0.1324  0.6381
   25POPC   C15 3221   5.411   1.474   7.232  0.2004  0.1242  0.3572
   25POPC  H12A 3222   5.587   1.683   7.021  0.6435 -0.2780  0.1547
   25POPC  H12B 3223   5.410   1.657   7.010  1.2377  1.3897 -2.4283
   25POPC  H13A 3224   5.630   1.599   7.364  0.8956 -1.1660  0.6943
   25POPC  H13B 3225   5.654   1.482   7.251 -2.3029 -0.1607 -2.2659
   25POPC  H13C 3226   5.711   1.634   7.205 -0.3051 -1.7234 -0.7366
   25POPC  H14A 3227   5.480   1.806   7.210 -1.0943  2.0027  3.8137
   25POPC  H14B 3228   5.333   1.725   7.185 -1.6182  2.2624  3.8197
   25POPC  H14C 3229   5.410   1.725   7.347  0.3148  1.1312  0.5671
   25POPC  H15A 3230   5.393   1.467   7.338 -0.8826 -0.2407  0.1625
   25POPC  H15B 3231   5.460   1.381   7.206  1.3978  0.4584  1.3519
   25POPC  H15C 3232   5.315   1.482   7.183 -0.0986  1.4612  1.1416
   25POPC   C11 3233   5.530   1.484   6.967  0.5845 -0.0257 -0.0723
   25POPC  H11A 3234   5.543   1.510   6.860 -0.4951 -1.2384 -0.5342
   25POPC  H11B 3235   5.436   1.424   6.968  1.2063 -0.9984  0.1070
   25POPC     P 3236   5.782   1.451   6.977  0.1965  0.3788 -0.3287
   25POPC   O13 3237   5.793   1.597   6.957  0.5498  0.3540 -0.3118
   25POPC   O14 3238   5.877   1.394   7.075 -1.1762 -0.2160  0.6925
   25POPC   O12 3239   5.635   1.407   7.024  0.4836  0.1599  0.3736
   25POPC   O11 3240   5.794   1.377   6.836 -0.2358  0.2160 -0.2841
   25POPC    C1 3241   5.889   1.270   6.829  0.1474  0.5377 -0.0831
   25POPC    HA 3242   5.858   1.212   6.739 -2.4951  0.6434  0.6825
   25POPC    HB 3243   5.880   1.194   6.910  0.2918 -0.6473 -1.1377
   25POPC    C2 3244   6.033   1.324   6.821  0.4509 -0.2911 -0.3830
   25POPC    HS 3245   6.056   1.373   6.918 -0.8245 -0.6516  0.1296
   25POPC   O21 3246   6.033   1.414   6.710  0.1636  0.1973  0.0095
   25POPC   C21 3247   6.140   1.494   6.712 -0.1483  0.6129  0.4033
   25POPC   O22 3248   6.228   1.505   6.795  0.0661 -0.0028  0.2641
   25POPC   C22 3249   6.130   1.579   6.586  0.4098 -0.0135 -0.0691
   25POPC   H2R 3250   6.096   1.681   6.613 -1.9060 -0.8167  0.2606
   25POPC   H2S 3251   6.053   1.539   6.516 -1.4211  0.4390  1.6036
   25POPC    C3 3252   6.128   1.207   6.794  0.1664 -0.5806 -0.1412
   25POPC    HX 3253   6.111   1.141   6.882  1.8192  1.4384  1.8034
   25POPC    HY 3254   6.234   1.238   6.803 -0.0595  0.0585  0.3878
   25POPC   O31 3255   6.096   1.157   6.663 -0.1397 -0.2037 -0.2103
   25POPC   C31 3256   6.093   1.026   6.639 -0.2169 -0.2771  0.1856
   25POPC   O32 3257   6.120   0.942   6.723 -0.0797 -0.3174  0.1016
   25POPC   C32 3258   6.045   1.004   6.496  0.1524 -0.3151  0.0671
   25POPC   H2X 3259   6.120   1.034   6.420  0.5856 -2.4780 -0.4374
   25POPC   H2Y 3260   5.949   1.056   6.475 -0.7907 -2.3880 -1.0988
   25POPC   C23 3261   6.275   1.578   6.537  0.4100  0.4513 -0.0788
   25POPC   H3R 3262   6.297   1.483   6.485  1.4151  1.0544 -0.8061
   25POPC   H3S 3263   6.352   1.587   6.616 -1.5807 -1.1669  2.1747
   25POPC   C24 3264   6.300   1.693   6.439  0.4081  0.0544 -0.5497
   25POPC   H4R 3265   6.409   1.702   6.418  0.3039  1.6484 -0.5412
   25POPC   H4S 3266   6.258   1.790   6.473  0.7374 -0.3097  0.9725
   25POPC   C25 3267   6.232   1.659   6.306 -0.6772 -0.4067  0.1153
   25POPC   H5R 3268   6.270   1.737   6.237  0.3927  0.8126  1.9968
   25POPC   H5S 3269   6.121   1.663   6.314 -0.6979 -2.8028  2.9232
   25POPC   C26 3270   6.262   1.521   6.247 -0.6576 -0.5690  0.5017
   25POPC   H6R 3271   6.232   1.428   6.300 -3.6722  1.0148  1.8493
   25POPC   H6S 3272   6.371   1.509   6.234 -0.6759  0.9062 -1.4950
   25POPC   C27 3273   6.236   1.503   6.097  0.1431 -0.1967  0.3127
   25POPC   H7R 3274   6.286   1.412   6.059 -2.3273 -2.4706  2.0604
   25POPC   H7S 3275   6.265   1.596   6.044 -0.6897 -0.3462 -0.4188
   25POPC   C28 3276   6.087   1.501   6.063  0.1817 -0.0616  0.1344
   25POPC   H8R 3277   6.083   1.538   5.959  2.6848 -0.7594 -0.2773
   25POPC   H8S 3278   6.033   1.577   6.124 -0.5663 -0.6875  0.2706
   25POPC   C29 3279   6.039   1.361   6.091  0.3322 -0.2200 -0.3869
   25POPC   H91 3280   6.029   1.328   6.196 -0.8766  0.0174 -0.4074
   25POPC  C210 3281   6.029   1.269   5.995  0.1863 -0.2242 -0.3684
   25POPC  H101 3282   5.992   1.169   6.023  1.0417 -1.2056 -2.5064
   25POPC  C211 3283   6.044   1.287   5.847 -0.4157 -0.8382 -0.5120
   25POPC  H11R 3284   6.081   1.387   5.813 -1.6335 -0.7878 -1.7957
   25POPC  H11S 3285   5.942   1.271   5.805 -0.9618  3.8690 -1.5844
   25POPC  C212 3286   6.139   1.181   5.792  0.0786 -0.8007  0.2639
   25POPC  H12R 3287   6.120   1.081   5.838 -1.4373 -0.9016 -0.5042
   25POPC  H12S 3288   6.246   1.208   5.805 -0.4259  2.7364 -1.6521
   25POPC  C213 3289   6.119   1.170   5.641  0.4137 -0.2147  0.1746
   25POPC  H13R 3290   6.177   1.253   5.597  2.5397 -0.5270  2.2322
   25POPC  H13S 3291   6.017   1.174   5.596  0.9522  0.4061 -1.0365
   25POPC  C214 3292   6.195   1.050   5.584  0.6644 -0.1707  0.4188
   25POPC  H14R 3293   6.142   0.953   5.585 -1.1270  0.7715  1.2594
   25POPC  H14S 3294   6.280   1.037   5.655  0.7009 -4.6728 -0.2045
   25POPC  C215 3295   6.255   1.086   5.448 -0.3715 -0.2388 -0.0571
   25POPC  H15R 3296   6.339   1.019   5.421 -0.6731  0.2856 -2.6140
   25POPC  H15S 3297   6.302   1.186   5.440  0.5904 -0.7356 -0.7703
   25POPC  C216 3298   6.150   1.082   5.336  0.1063  0.1085 -0.5200
   25POPC  H16R 3299   6.089   1.175   5.346 -0.5384 -0.2474 -1.1139
   25POPC  H16S 3300   6.083   0.999   5.366  0.5631  0.1152  0.5549
   25POPC  C217 3301   6.221   1.068   5.202  0.8867  0.3433 -0.1390
   25POPC  H17R 3302   6.294   0.987   5.220  0.4166 -0.2690 -0.8929
   25POPC  H17S 3303   6.266   1.168   5.184 -1.2255  1.5123  0.7354
   25POPC  C218 3304   6.129   1.030   5.086  0.3577 -0.0440  0.4039
   25POPC  H18R 3305   6.081   0.930   5.093  0.2674 -0.2016 -1.6814
   25POPC  H18S 3306   6.171   1.014   4.984 -0.0840 -0.6853  0.3156
   25POPC  H18T 3307   6.050   1.105   5.067  0.2281 -0.3776 -0.4327
   25POPC   C33 3308   6.004   0.859   6.471 -0.4028 -0.2460  0.5449
   25POPC   H3X 3309   5.935   0.827   6.552 -0.2422 -1.2985  0.2944
   25POPC   H3Y 3310   6.098   0.802   6.488  2.3518  4.2867  2.0732
   25POPC   C34 3311   5.950   0.832   6.330  0.8633 -0.6543  0.1222
   25POPC   H4X 3312   5.853   0.884   6.316  1.9987  1.8781  1.1010
   25POPC   H4Y 3313   5.928   0.723   6.333 -0.0282 -0.4592  0.9939
   25POPC   C35 3314   6.038   0.878   6.213  0.0848  0.2546 -0.1179
   25POPC   H5X 3315   6.136   0.835   6.242  1.6098  2.6371 -1.4895
   25POPC   H5Y 3316   6.043   0.989   6.207 -1.1173  0.2816 -0.7862
   25POPC   C36 3317   6.005   0.823   6.074  0.1078  0.3221 -0.1502
   25POPC   H6X 3318   6.011   0.712   6.086  1.5569  0.3295 -0.5605
   25POPC   H6Y 3319   6.091   0.851   6.010 -0.5711  0.3295 -1.0671
   25POPC   C37 3320   5.880   0.883   6.010  0.1416  0.6344  0.0732
   25POPC   H7X 3321   5.866   0.989   6.039 -0.7239  0.3235  0.8734
   25POPC   H7Y 3322   5.784   0.834   6.037  0.9468 -0.2711  1.4137
   25POPC   C38 3323   5.866   0.858   5.860 -0.0536  0.7214  0.0773
   25POPC   H8X 3324   5.819   0.757   5.859  1.6968 -0.1867  1.9831
   25POPC   H8Y 3325   5.968   0.866   5.818 -0.1950  3.5676  0.0814
   25POPC   C39 3326   5.782   0.967   5.793  0.1341  0.7897 -0.0470
   25POPC   H9X 3327   5.832   1.065   5.809 -1.1999  1.2076  2.0250
   25POPC   H9Y 3328   5.681   0.985   5.835 -0.7716 -1.5003 -1.0681
   25POPC  C310 3329   5.771   0.928   5.646 -0.0991  0.0408  0.1646
   25POPC  H10X 3330   5.725   0.827   5.649 -0.6431  0.2971  2.4927
   25POPC  H10Y 3331   5.873   0.922   5.602  0.8269  1.8269  1.9075
   25POPC  C311 3332   5.668   1.012   5.570  0.0527  0.2212  0.1570
   25POPC  H11X 3333   5.710   1.114   5.582  0.1849  0.3520 -1.2447
   25POPC  H11Y 3334   5.567   1.004   5.616  0.3286 -2.0904  0.4810
   25POPC  C312 3335   5.654   0.972   5.423  0.2339 -0.0957  0.2251
   25POPC  H12X 3336   5.591   1.037   5.359 -0.0229 -0.8444 -0.2966
   25POPC  H12Y 3337   5.617   0.868   5.418  2.1637 -0.8191  0.1772
   25POPC  C313 3338   5.793   0.975   5.358  0.0826  0.1791 -0.0945
   25POPC  H13X 3339   5.868   0.920   5.419  1.1901  1.0966 -0.5896
   25POPC  H13Y 3340   5.831   1.078   5.373 -0.1271  0.0111  1.9513
   25POPC  C314 3341   5.809   0.912   5.220  0.0863  0.0552 -0.0372
   25POPC  H14X 3342   5.739   0.827   5.204 -0.1813  0.3727 -0.5576
   25POPC  H14Y 3343   5.911   0.874   5.200  0.8854  2.0015  0.1511
   25POPC  C315 3344   5.764   1.010   5.111  0.0757 -0.0885 -0.1630
   25POPC  H15X 3345   5.829   1.100   5.107 -0.9576  0.7053  0.5411
   25POPC  H15Y 3346   5.663   1.038   5.148 -0.2612 -1.6325  0.1654
   25POPC  C316 3347   5.755   0.955   4.969  0.0108 -0.4704 -0.0131
   25POPC  H16X 3348   5.856   0.945   4.924 -0.1885  1.9006 -1.1708
   25POPC  H16Y 3349   5.716   1.031   4.898 -1.1939 -2.2338 -1.3244
   25POPC  H16Z 3350   5.700   0.859   4.957 -1.1660  0.1348  0.4030
   26POPC     N 3351   0.308   0.134   7.289  0.1367  0.0593  0.1085
   26POPC   C12 3352   0.377   0.037   7.197  0.4041  0.0836  0.2825
   26POPC   C13 3353   0.374   0.158   7.423  0.0408  0.3737  0.1007
   26POPC   C14 3354   0.295   0.264   7.213 -0.6755 -0.4595 -0.6555
   26POPC   C15 3355   0.166   0.088   7.315  0.1769 -0.0551  0.1245
   26POPC  H12A 3356   0.478   0.076   7.191  1.4205 -2.3856  0.0255
   26POPC  H12B 3357   0.331   0.051   7.101  1.5333  1.0635 -0.1365
   26POPC  H13A 3358   0.468   0.208   7.405 -0.8186  1.7995 -0.6137
   26POPC  H13B 3359   0.311   0.218   7.487 -0.2911  0.9493 -0.7373
   26POPC  H13C 3360   0.389   0.060   7.465 -0.7195 -0.3781 -1.3073
   26POPC  H14A 3361   0.261   0.248   7.112 -0.4157  0.8906 -0.9802
   26POPC  H14B 3362   0.239   0.340   7.265 -1.3101  0.0426 -2.0285
   26POPC  H14C 3363   0.399   0.292   7.217  0.2843 -3.6594  0.4900
   26POPC  H15A 3364   0.173   8.159   7.342  0.4703 -0.0985 -0.1116
   26POPC  H15B 3365   0.103   0.098   7.228  0.9337 -0.3716 -0.4697
   26POPC  H15C 3366   0.126   0.144   7.398  0.5882 -0.1392  0.3866
   26POPC   C11 3367   0.378   8.067   7.247 -0.3930  0.0705  0.2661
   26POPC  H11A 3368   0.410   8.001   7.164 -0.3445 -0.3655  0.6297
   26POPC  H11B 3369   0.274   8.031   7.261  0.2952 -1.2330  2.3636
   26POPC     P 3370   0.537   7.936   7.399  0.0389 -0.2098  0.1058
   26POPC   O13 3371   0.633   7.970   7.506  0.1593 -0.4325  0.0695
   26POPC   O14 3372   0.454   7.814   7.418  0.0083 -0.1674  0.2472
   26POPC   O12 3373   0.437   8.059   7.377 -0.0353 -0.2748  0.0807
   26POPC   O11 3374   0.611   7.921   7.259  0.2301 -0.6417  0.2488
   26POPC    C1 3375   0.711   8.022   7.238 -0.1406 -0.4108 -0.4366
   26POPC    HA 3376   0.810   7.996   7.281 -0.7398 -2.2733 -0.0706
   26POPC    HB 3377   0.690   8.119   7.288  0.7833 -0.5324  0.2160
   26POPC    C2 3378   0.732   8.057   7.089  0.2805 -0.1053 -0.3050
   26POPC    HS 3379   0.816   8.128   7.070  1.5821 -1.5906 -0.3658
   26POPC   O21 3380   0.612   8.111   7.034  0.2889 -0.4347 -0.6503
   26POPC   C21 3381   0.626   0.035   6.946 -0.1855 -0.1579 -0.4173
   26POPC   O22 3382   0.727   0.099   6.919 -0.2469  0.0531 -0.1478
   26POPC   C22 3383   0.484   0.057   6.897 -0.5064 -0.4213  0.3853
   26POPC   H2R 3384   0.433   0.110   6.981 -0.5294  1.3250 -0.6847
   26POPC   H2S 3385   0.423   8.140   6.892  0.8071 -1.3974  1.6448
   26POPC    C3 3386   0.759   7.923   7.020  0.5652 -0.0703 -0.2622
   26POPC    HX 3387   0.666   7.863   7.020  0.3487  0.2355  1.1689
   26POPC    HY 3388   0.843   7.866   7.066 -1.0773 -2.6682 -0.2986
   26POPC   O31 3389   0.787   7.950   6.882 -0.1822  0.4510 -0.3191
   26POPC   C31 3390   0.912   7.993   6.863 -0.0432 -0.0952 -0.6700
   26POPC   O32 3391   1.005   7.987   6.942 -0.4222  0.1952 -0.1940
   26POPC   C32 3392   0.926   8.060   6.727  0.6788  0.4801 -0.3242
   26POPC   H2X 3393   1.035   8.042   6.720  0.7839  0.4793  1.1270
   26POPC   H2Y 3394   0.916   8.170   6.734  0.2217  0.4460 -0.4133
   26POPC   C23 3395   0.479   0.148   6.774  0.4926 -0.1719  0.5271
   26POPC   H3R 3396   0.559   0.224   6.791  1.1489 -0.9319  0.9263
   26POPC   H3S 3397   0.383   0.201   6.758  1.0315  0.9018  0.7081
   26POPC   C24 3398   0.520   0.078   6.644  0.1892  0.0067  0.3354
   26POPC   H4R 3399   0.466   8.158   6.629 -1.7593  0.9269  1.0799
   26POPC   H4S 3400   0.627   0.048   6.649  0.2119  0.2215  3.1609
   26POPC   C25 3401   0.508   0.176   6.527  0.0252 -0.0543  0.3008
   26POPC   H5R 3402   0.535   0.278   6.560  0.8385 -0.1943  0.1191
   26POPC   H5S 3403   0.404   0.168   6.490  0.0545 -0.4969  0.3025
   26POPC   C26 3404   0.589   0.128   6.406 -0.4202 -0.1170  0.0261
   26POPC   H6R 3405   0.576   0.018   6.396  2.5655 -0.4127 -2.0170
   26POPC   H6S 3406   0.697   0.146   6.425 -0.6818 -0.4287  2.0703
   26POPC   C27 3407   0.551   0.206   6.280  0.4957 -0.3526 -0.4074
   26POPC   H7R 3408   0.555   0.314   6.305 -1.9330 -0.7021  1.9002
   26POPC   H7S 3409   0.446   0.176   6.258  0.6217  0.0969 -1.7430
   26POPC   C28 3410   0.631   0.171   6.155  0.0474 -0.4673 -0.6662
   26POPC   H8R 3411   0.577   0.210   6.066  1.3343  2.4639 -0.2886
   26POPC   H8S 3412   0.642   0.061   6.153  0.2327 -0.5080  1.3791
   26POPC   C29 3413   0.764   0.240   6.172 -0.1815 -0.1283 -0.2471
   26POPC   H91 3414   0.833   0.174   6.227 -0.8453  0.3545  1.2240
   26POPC  C210 3415   0.819   0.353   6.127  0.8273 -0.6211 -0.2752
   26POPC  H101 3416   0.925   0.369   6.154  0.9278  0.2480 -1.1122
   26POPC  C211 3417   0.750   0.458   6.044  0.1307 -0.7989  0.0727
   26POPC  H11R 3418   0.729   0.553   6.098 -0.3136 -0.6626 -0.3338
   26POPC  H11S 3419   0.650   0.425   6.010 -0.6176  0.9841  0.4311
   26POPC  C212 3420   0.830   0.502   5.922  0.3853 -0.3464  0.3980
   26POPC  H12R 3421   0.845   0.414   5.856  0.1998 -0.0719 -0.0145
   26POPC  H12S 3422   0.927   0.545   5.955 -0.0325  0.7342  0.2651
   26POPC  C213 3423   0.751   0.615   5.855 -0.1271 -1.1572 -0.3859
   26POPC  H13R 3424   0.679   0.667   5.922 -0.5774 -0.9537 -1.0196
   26POPC  H13S 3425   0.693   0.568   5.772  1.2228  1.2312 -2.8196
   26POPC  C214 3426   0.846   0.717   5.793 -0.7741  0.0399  0.5408
   26POPC  H14R 3427   0.896   0.657   5.713 -0.0847 -0.6482  1.4640
   26POPC  H14S 3428   0.921   0.747   5.869 -0.7678  0.5380  0.3449
   26POPC  C215 3429   0.780   0.841   5.732 -0.0388  0.0183 -0.3234
   26POPC  H15R 3430   0.745   0.912   5.810  0.7690 -1.2406  1.2590
   26POPC  H15S 3431   0.696   0.813   5.665 -0.7739 -1.4147  1.1370
   26POPC  C216 3432   0.862   0.911   5.623  0.4725 -0.1130 -0.0279
   26POPC  H16R 3433   0.875   0.841   5.537  0.7968 -0.4677  0.3023
   26POPC  H16S 3434   0.962   0.944   5.658  1.6269 -2.3590 -0.9649
   26POPC  C217 3435   0.794   1.032   5.561  0.0368 -0.4087 -0.1334
   26POPC  H17R 3436   0.700   0.997   5.514  0.1098 -1.7531  0.6895
   26POPC  H17S 3437   0.854   1.076   5.478  1.3830  1.2038  1.5998
   26POPC  C218 3438   0.766   1.147   5.658  0.3530 -0.3528 -0.1087
   26POPC  H18R 3439   0.859   1.204   5.680  0.8093 -0.9381 -0.4829
   26POPC  H18S 3440   0.716   1.106   5.748 -0.1022  0.5143  0.0414
   26POPC  H18T 3441   0.698   1.225   5.620 -0.7626 -1.1274  0.2581
   26POPC   C33 3442   0.836   7.990   6.624  0.1398  0.5009  0.1312
   26POPC   H3X 3443   0.731   7.994   6.663 -0.0939  1.0544 -0.5372
   26POPC   H3Y 3444   0.866   7.884   6.612  1.4621  1.0129 -1.4323
   26POPC   C34 3445   0.826   8.041   6.480  0.8473  0.5954  0.1162
   26POPC   H4X 3446   0.919   8.095   6.452  0.0152  1.2658 -1.4390
   26POPC   H4Y 3447   0.743   8.115   6.476  0.8063  0.5429  0.0170
   26POPC   C35 3448   0.805   7.930   6.378  0.5128  0.0332  0.7855
   26POPC   H5X 3449   0.704   7.889   6.395 -1.0309  3.8434  1.9306
   26POPC   H5Y 3450   0.884   7.853   6.394  1.7657  0.9487 -0.7095
   26POPC   C36 3451   0.821   7.973   6.232 -0.0599  0.1125  0.7458
   26POPC   H6X 3452   0.784   8.077   6.214 -0.2082 -0.0789 -0.0985
   26POPC   H6Y 3453   0.760   7.901   6.174  0.1357 -0.2842  1.0352
   26POPC   C37 3454   0.966   7.964   6.185 -0.3502  0.1292 -0.1698
   26POPC   H7X 3455   0.997   7.859   6.203 -0.2562  0.3088  0.7273
   26POPC   H7Y 3456   1.023   8.034   6.249  0.3288  0.5485 -1.1963
   26POPC   C38 3457   1.001   8.008   6.042  0.5455  0.7849  0.2402
   26POPC   H8X 3458   0.979   7.925   5.972 -2.1735 -0.3212  2.2204
   26POPC   H8Y 3459   1.109   8.025   6.021  0.9977 -2.3422 -0.4466
   26POPC   C39 3460   0.920   8.129   5.994  0.2874  0.5281  0.0300
   26POPC   H9X 3461   0.965   0.040   6.047  1.0459  0.8907 -1.1634
   26POPC   H9Y 3462   0.813   8.122   6.022  0.3446  1.5733  0.5264
   26POPC  C310 3463   0.924   8.151   5.842  0.0758  0.5683  0.0303
   26POPC  H10X 3464   0.861   8.069   5.802 -1.1475  0.2252  2.4332
   26POPC  H10Y 3465   1.026   8.141   5.799  0.0983 -2.5750  0.5950
   26POPC  C311 3466   0.861   0.104   5.787 -0.2551  0.3683 -0.0559
   26POPC  H11X 3467   0.894   0.106   5.680 -0.5794  1.9055 -0.1438
   26POPC  H11Y 3468   0.906   0.189   5.842 -1.5730 -0.2757  2.1137
   26POPC  C312 3469   0.710   0.082   5.793 -0.2099  0.1129  0.1683
   26POPC  H12X 3470   0.687   0.066   5.901  0.7593 -0.9674  0.2292
   26POPC  H12Y 3471   0.672   8.166   5.744 -0.2065 -1.1645  2.3908
   26POPC  C313 3472   0.644   0.209   5.738  0.0975  0.0834 -0.2739
   26POPC  H13X 3473   0.713   0.246   5.659  1.4910 -0.4646  0.6462
   26POPC  H13Y 3474   0.644   0.279   5.825  2.3575  0.4628 -0.5212
   26POPC  C314 3475   0.498   0.199   5.692  0.1044 -0.1179 -0.2523
   26POPC  H14X 3476   0.456   0.128   5.766 -1.1894 -0.3020 -1.1445
   26POPC  H14Y 3477   0.502   0.150   5.593  2.1176 -0.9158  0.1699
   26POPC  C315 3478   0.421   0.331   5.685  0.4089  0.0249 -0.9915
   26POPC  H15X 3479   0.474   0.399   5.615 -1.0154  3.1620  0.7700
   26POPC  H15Y 3480   0.420   0.378   5.785  1.4440 -0.4500 -0.7415
   26POPC  C316 3481   0.282   0.312   5.623 -0.5267  0.1928  0.9835
   26POPC  H16X 3482   0.225   0.406   5.625  0.7619  1.0264  0.0688
   26POPC  H16Y 3483   0.233   0.235   5.686  0.4791 -0.3114  1.1808
   26POPC  H16Z 3484   0.304   0.281   5.519 -3.2703 -2.3003  1.0135
   27POPC     N 3485   0.097   3.710   6.790 -0.4370 -0.0725 -0.0160
   27POPC   C12 3486   8.122   3.710   6.808 -0.4083 -0.0167  0.2226
   27POPC   C13 3487   0.170   3.794   6.892 -0.3448 -0.1599 -0.0090
   27POPC   C14 3488   0.148   3.568   6.804  0.2311  0.2081  0.4588
   27POPC   C15 3489   0.131   3.760   6.652 -0.2552 -0.6626 -0.1891
   27POPC  H12A 3490   8.108   3.666   6.906 -0.6074 -0.7608 -0.1382
   27POPC  H12B 3491   8.083   3.646   6.731 -2.1898  1.8492 -0.5088
   27POPC  H13A 3492   0.278   3.792   6.902 -0.2217 -1.5111 -1.3460
   27POPC  H13B 3493   0.150   3.896   6.862  0.1320 -0.2965 -0.8356
   27POPC  H13C 3494   0.133   3.763   6.988 -0.5044 -3.1791 -0.9318
   27POPC  H14A 3495   0.116   3.530   6.900  1.8386  1.3374  1.4943
   27POPC  H14B 3496   0.100   3.509   6.727  0.7509  0.9049 -0.4194
   27POPC  H14C 3497   0.254   3.570   6.785 -0.0053 -0.9632 -1.1278
   27POPC  H15A 3498   0.113   3.867   6.648 -1.4093 -0.8155  0.4296
   27POPC  H15B 3499   0.051   3.717   6.594 -0.9728 -0.3288  0.5212
   27POPC  H15C 3500   0.234   3.736   6.629 -0.1267  1.7775 -2.6232
   27POPC   C11 3501   8.040   3.839   6.807 -0.1311  0.1598 -0.2175
   27POPC  H11A 3502   7.937   3.801   6.825 -0.5037  1.3204  0.2071
   27POPC  H11B 3503   8.055   3.889   6.709  1.5448  1.6194  0.7269
   27POPC     P 3504   7.993   4.058   6.906 -0.0573  0.1806 -0.2664
   27POPC   O13 3505   7.927   4.079   7.037 -0.1102 -0.1349 -0.2422
   27POPC   O14 3506   8.088   4.157   6.852  0.2081 -0.0759 -0.2707
   27POPC   O12 3507   8.064   3.916   6.925 -0.1850  0.1270 -0.1852
   27POPC   O11 3508   7.893   4.032   6.785 -0.1921 -0.3269 -0.0489
   27POPC    C1 3509   7.803   4.137   6.749  0.3918  0.3854  0.5578
   27POPC    HA 3510   7.805   4.225   6.817 -1.1123  1.1318 -0.3005
   27POPC    HB 3511   7.703   4.094   6.768 -0.0499  1.7703  1.5545
   27POPC    C2 3512   7.825   4.176   6.602  0.0367 -0.0558  0.3858
   27POPC    HS 3513   7.727   4.170   6.551  0.8680 -1.7447 -1.1629
   27POPC   O21 3514   7.918   4.083   6.544 -0.3426 -0.0081 -0.3112
   27POPC   C21 3515   7.863   3.989   6.468  0.1699 -1.0894  0.6326
   27POPC   O22 3516   7.745   3.957   6.460  0.0468 -0.4615 -0.1056
   27POPC   C22 3517   7.977   3.925   6.391  0.4403 -0.7073  0.7156
   27POPC   H2R 3518   8.052   3.888   6.464 -0.4491 -0.0850  1.9815
   27POPC   H2S 3519   8.018   4.010   6.332 -0.9878 -1.3025 -1.2296
   27POPC    C3 3520   7.863   4.323   6.577 -0.3355 -0.0559 -0.2017
   27POPC    HX 3521   7.947   4.333   6.649 -0.9024 -2.2392  0.8618
   27POPC    HY 3522   7.781   4.392   6.605 -0.4588 -0.2788 -0.0084
   27POPC   O31 3523   7.897   4.348   6.440  0.0055 -0.0213 -0.1132
   27POPC   C31 3524   8.028   4.359   6.420  0.0161  0.4706  0.2241
   27POPC   O32 3525   8.114   4.334   6.503  0.0784  0.2207  0.0849
   27POPC   C32 3526   8.050   4.379   6.271  0.4654  0.6027  0.3070
   27POPC   H2X 3527   7.971   4.448   6.234 -0.5968 -0.0281  1.3596
   27POPC   H2Y 3528   8.036   4.285   6.215 -0.8998  1.7156 -1.3338
   27POPC   C23 3529   7.913   3.812   6.310 -0.4002  0.4515 -0.2675
   27POPC   H3R 3530   7.808   3.830   6.277 -0.8558  1.7213  1.6736
   27POPC   H3S 3531   7.906   3.720   6.372  1.5503  0.4611  0.0340
   27POPC   C24 3532   8.011   3.780   6.197  0.1304  0.1770  0.2638
   27POPC   H4R 3533   8.023   3.875   6.140 -0.9065  2.1108  3.0163
   27POPC   H4S 3534   7.964   3.707   6.129  1.7997 -1.3757  0.7007
   27POPC   C25 3535   8.156   3.748   6.232  0.0738 -0.2843  0.0859
   27POPC   H5R 3536   8.160   3.650   6.283  3.2574  0.0156  0.6415
   27POPC   H5S 3537   0.035   3.826   6.290  2.3701 -1.1841 -0.7550
   27POPC   C26 3538   0.073   3.722   6.113 -0.2620 -0.3257 -0.1647
   27POPC   H6R 3539   0.174   3.708   6.156 -0.3008 -1.4675 -0.4112
   27POPC   H6S 3540   0.066   3.813   6.049 -1.2358 -0.6962 -0.6053
   27POPC   C27 3541   0.039   3.591   6.041 -0.3989 -0.2763 -0.1913
   27POPC   H7R 3542   8.118   3.598   5.987 -1.3094 -2.1313  1.0915
   27POPC   H7S 3543   0.037   3.507   6.113 -0.1786 -1.2237 -1.2605
   27POPC   C28 3544   0.151   3.553   5.944 -0.1325  0.3976 -0.1570
   27POPC   H8R 3545   0.146   3.449   5.905 -1.8224  0.4688 -0.2024
   27POPC   H8S 3546   0.250   3.561   5.994  0.0341  2.3957 -0.7364
   27POPC   C29 3547   0.162   3.649   5.829 -0.3305  0.3138 -0.2456
   27POPC   H91 3548   0.149   3.755   5.853 -0.8758  0.2218 -0.1179
   27POPC  C210 3549   0.161   3.620   5.698 -0.4375 -0.4016 -0.0930
   27POPC  H101 3550   0.160   3.706   5.629  1.1951  0.7327  1.2105
   27POPC  C211 3551   0.171   3.489   5.626  0.1851 -0.3734 -0.0645
   27POPC  H11R 3552   0.184   3.409   5.702  0.3688 -0.5347 -0.2622
   27POPC  H11S 3553   0.259   3.484   5.558 -0.1215  0.4265 -0.5302
   27POPC  C212 3554   0.055   3.452   5.534  0.0845  0.0219 -0.0984
   27POPC  H12R 3555   0.059   3.502   5.435 -0.3150 -0.9668 -0.6394
   27POPC  H12S 3556   8.143   3.497   5.586  0.4061 -0.4543  0.8704
   27POPC  C213 3557   0.041   3.302   5.505  0.1172 -0.0839  0.4200
   27POPC  H13R 3558   0.037   3.233   5.592  0.9728 -0.8237 -0.1110
   27POPC  H13S 3559   0.122   3.270   5.436 -0.7246  0.6617 -0.9678
   27POPC  C214 3560   8.096   3.281   5.414  0.0740  0.3403  0.3786
   27POPC  H14R 3561   8.086   3.171   5.423 -1.2364  0.4764  0.8264
   27POPC  H14S 3562   8.130   3.307   5.311  0.6093  0.7572  0.6625
   27POPC  C215 3563   7.958   3.338   5.450  0.0056  0.4665 -0.0623
   27POPC  H15R 3564   7.965   3.448   5.458  0.2591  0.6895 -2.5920
   27POPC  H15S 3565   7.935   3.301   5.553 -1.0378  0.0099 -0.4477
   27POPC  C216 3566   7.846   3.302   5.353 -0.1848 -0.2297  0.4021
   27POPC  H16R 3567   7.838   3.192   5.339  1.9126 -0.3579 -0.0823
   27POPC  H16S 3568   7.874   3.339   5.252  0.1618  0.4359  0.7297
   27POPC  C217 3569   7.719   3.372   5.400  0.1714  0.6235  0.1223
   27POPC  H17R 3570   7.730   3.482   5.388 -0.7196  1.1715  3.3950
   27POPC  H17S 3571   7.702   3.345   5.506 -0.0938  0.9233  0.1610
   27POPC  C218 3572   7.593   3.323   5.328  0.2622 -0.1483  0.4818
   27POPC  H18R 3573   7.508   3.384   5.367  1.6162  0.2622  2.9920
   27POPC  H18S 3574   7.575   3.214   5.335  1.0231 -0.2108  1.7709
   27POPC  H18T 3575   7.597   3.336   5.218 -0.9611 -0.2593  0.4149
   27POPC   C33 3576   0.005   4.448   6.232  0.9211 -0.4785 -0.1091
   27POPC   H3X 3577   0.090   4.384   6.264  1.1338 -0.2216 -0.1446
   27POPC   H3Y 3578   0.023   4.549   6.275  1.1527 -0.1257 -1.0015
   27POPC   C34 3579   0.025   4.471   6.082  0.0618  0.2585 -0.1181
   27POPC   H4X 3580   0.113   4.538   6.077 -1.1484  1.8456 -1.6001
   27POPC   H4Y 3581   8.118   4.538   6.049 -1.2420 -0.3623  1.7095
   27POPC   C35 3582   0.028   4.350   5.987 -0.2634 -0.3352  0.6206
   27POPC   H5X 3583   8.166   4.368   5.885  0.5657 -4.9669 -0.6998
   27POPC   H5Y 3584   8.132   4.285   6.042 -1.6800 -0.2028 -1.0011
   27POPC   C36 3585   0.165   4.282   5.984 -0.0392  0.1510 -0.1809
   27POPC   H6X 3586   0.184   4.267   6.092 -0.2650 -1.0494 -0.2942
   27POPC   H6Y 3587   0.243   4.350   5.943  1.3387 -0.6652  1.0225
   27POPC   C37 3588   0.160   4.145   5.916  0.6278  0.1408 -0.2176
   27POPC   H7X 3589   0.058   4.105   5.932  0.5631  0.4910  0.2868
   27POPC   H7Y 3590   0.245   4.080   5.944  1.1428  0.1497 -1.6805
   27POPC   C38 3591   0.183   4.154   5.765  0.5433 -0.1872 -0.2502
   27POPC   H8X 3592   0.239   4.246   5.740  0.5699  0.1419  0.9728
   27POPC   H8Y 3593   0.086   4.183   5.718  0.5754 -2.3185 -1.8059
   27POPC   C39 3594   0.232   4.029   5.692  0.3778 -0.2649 -0.2306
   27POPC   H9X 3595   0.164   3.943   5.707  1.6084 -1.0468  1.0828
   27POPC   H9Y 3596   0.337   4.003   5.719  2.1513  3.6425 -2.4861
   27POPC  C310 3597   0.255   4.054   5.542  0.3208 -0.0326 -0.2017
   27POPC  H10X 3598   0.323   4.137   5.513  0.1231 -0.5451 -2.2944
   27POPC  H10Y 3599   0.159   4.083   5.495  0.6458  0.1249 -0.7726
   27POPC  C311 3600   0.292   3.931   5.458  0.3600 -0.0800 -0.1158
   27POPC  H11X 3601   0.269   3.966   5.355 -1.0156  1.0716  0.5449
   27POPC  H11Y 3602   0.232   3.841   5.481  0.3456 -0.3496 -1.1547
   27POPC  C312 3603   0.439   3.888   5.457  0.2192 -0.5483 -0.4348
   27POPC  H12X 3604   0.452   3.812   5.376 -2.9177 -1.8057  0.0749
   27POPC  H12Y 3605   0.459   3.840   5.555 -0.1661 -0.3073 -0.2347
   27POPC  C313 3606   0.542   3.999   5.440 -0.1921 -0.2337 -0.9101
   27POPC  H13X 3607   0.552   4.064   5.529 -0.0648 -1.7414  0.2209
   27POPC  H13Y 3608   0.506   4.058   5.353  2.0218  0.7197 -1.2655
   27POPC  C314 3609   0.684   3.954   5.406  0.1390  0.0153  0.1074
   27POPC  H14X 3610   0.673   3.870   5.334  1.0422 -0.6227  0.6840
   27POPC  H14Y 3611   0.710   3.903   5.502  0.6748 -0.5483 -0.3261
   27POPC  C315 3612   0.769   4.072   5.358 -0.3913  0.1269 -0.5672
   27POPC  H15X 3613   0.781   4.153   5.433  0.4570  1.6099 -2.2303
   27POPC  H15Y 3614   0.706   4.112   5.276 -0.8893 -1.8333 -1.2106
   27POPC  C316 3615   0.908   4.037   5.305 -0.1941  0.5924 -0.3619
   27POPC  H16X 3616   0.941   4.130   5.254  0.1016 -0.1450 -1.5447
   27POPC  H16Y 3617   0.897   3.970   5.217  3.0821  2.5384 -2.4571
   27POPC  H16Z 3618   0.990   4.025   5.378  0.7508  1.5281 -1.2422
   28POPC     N 3619   4.861   2.614   7.028 -0.3076  0.2712  0.3126
   28POPC   C12 3620   4.780   2.617   6.901 -0.2592  0.0099  0.2750
   28POPC   C13 3621   4.887   2.472   7.074 -1.0266  0.1508  0.3722
   28POPC   C14 3622   4.990   2.687   7.005 -0.0064 -0.4784 -0.4367
   28POPC   C15 3623   4.783   2.694   7.131  0.4452  0.8816  0.4131
   28POPC  H12A 3624   4.829   2.540   6.842  0.4875 -1.8107  3.0875
   28POPC  H12B 3625   4.805   2.701   6.837  1.6749 -0.6554  0.0805
   28POPC  H13A 3626   4.943   2.476   7.167 -0.4480  0.5543  0.0174
   28POPC  H13B 3627   4.793   2.421   7.086  0.5499 -2.7292  1.4060
   28POPC  H13C 3628   4.940   2.417   6.997 -0.5705 -0.5197  1.1470
   28POPC  H14A 3629   5.060   2.669   7.085 -0.7259 -0.5263  0.1926
   28POPC  H14B 3630   5.036   2.663   6.910  1.2511 -2.0706  0.5377
   28POPC  H14C 3631   4.955   2.790   7.000  2.5720  0.4416 -1.3066
   28POPC  H15A 3632   4.746   2.789   7.096 -1.5398 -0.0344 -0.0983
   28POPC  H15B 3633   4.838   2.703   7.223  2.6157 -2.4462 -0.3712
   28POPC  H15C 3634   4.696   2.633   7.149 -0.5381  2.4256  0.9794
   28POPC   C11 3635   4.629   2.594   6.901 -0.2281 -0.2205 -0.0607
   28POPC  H11A 3636   4.594   2.595   6.796  2.7588  1.4985 -1.1680
   28POPC  H11B 3637   4.593   2.684   6.957  0.0407 -0.3401  0.3083
   28POPC     P 3638   4.466   2.423   6.978  0.1140 -0.0074  0.1309
   28POPC   O13 3639   4.468   2.283   7.025 -0.4925  0.0090  0.2125
   28POPC   O14 3640   4.397   2.523   7.063 -0.1256 -0.0919  0.0354
   28POPC   O12 3641   4.619   2.468   6.968  0.1733 -0.2446 -0.0425
   28POPC   O11 3642   4.404   2.417   6.830  0.2107  0.4691  0.0691
   28POPC    C1 3643   4.412   2.302   6.746 -0.6433  0.5247 -0.0971
   28POPC    HA 3644   4.322   2.293   6.681  0.0541 -1.2005 -0.8751
   28POPC    HB 3645   4.413   2.203   6.795  1.3554  1.4282  1.8127
   28POPC    C2 3646   4.523   2.316   6.641 -0.4416 -0.0618  0.0342
   28POPC    HS 3647   4.617   2.309   6.699 -1.2554 -0.2809  1.3744
   28POPC   O21 3648   4.508   2.439   6.568  0.1802 -0.0246 -0.0398
   28POPC   C21 3649   4.620   2.502   6.533  0.3462 -0.3005 -0.0100
   28POPC   O22 3650   4.732   2.472   6.570  0.4574  0.2160  0.0700
   28POPC   C22 3651   4.582   2.608   6.430 -0.1230 -0.5132 -0.0589
   28POPC   H2R 3652   4.524   2.681   6.490  3.2977  0.7486  2.0087
   28POPC   H2S 3653   4.521   2.561   6.350  1.0221 -0.2635 -1.0910
   28POPC    C3 3654   4.510   2.200   6.541  0.2663 -0.5890  0.5444
   28POPC    HX 3655   4.405   2.189   6.506  0.6997  0.0375 -1.0573
   28POPC    HY 3656   4.533   2.105   6.594 -0.1422 -0.0306  1.7593
   28POPC   O31 3657   4.589   2.214   6.423 -0.1874  0.2072  0.3244
   28POPC   C31 3658   4.663   2.110   6.382 -0.0754  0.3132  0.2591
   28POPC   O32 3659   4.687   2.007   6.442  0.3891  0.2185 -0.0850
   28POPC   C32 3660   4.723   2.136   6.244 -0.3286  0.0607  0.1008
   28POPC   H2X 3661   4.654   2.196   6.182 -0.5235 -0.4065 -0.1370
   28POPC   H2Y 3662   4.740   2.038   6.195 -1.0079 -0.8305  1.5628
   28POPC   C23 3663   4.710   2.665   6.370 -0.5433  0.2873 -0.2015
   28POPC   H3R 3664   4.784   2.583   6.359  0.4541  1.1258  0.0633
   28POPC   H3S 3665   4.752   2.741   6.440  0.3346 -0.5825  0.2290
   28POPC   C24 3666   4.684   2.736   6.236  0.1244  0.4807 -0.2309
   28POPC   H4R 3667   4.622   2.825   6.257  2.4429  2.0977  0.1992
   28POPC   H4S 3668   4.622   2.663   6.180 -0.9520  0.6437  0.7106
   28POPC   C25 3669   4.806   2.770   6.150 -0.0691 -0.2904 -0.8177
   28POPC   H5R 3670   4.787   2.737   6.045  2.2884 -3.5757 -0.3813
   28POPC   H5S 3671   4.894   2.712   6.184  0.4510  0.5200 -0.7658
   28POPC   C26 3672   4.860   2.913   6.148 -0.4161 -0.1465 -0.0586
   28POPC   H6R 3673   4.879   2.949   6.251  0.0007  0.0566 -0.2077
   28POPC   H6S 3674   4.776   2.979   6.116  1.0827  2.6282  1.3572
   28POPC   C27 3675   4.988   2.931   6.067 -0.1686  0.0967  0.3795
   28POPC   H7R 3676   5.059   2.853   6.102 -0.5834  0.9352  3.2987
   28POPC   H7S 3677   5.027   3.033   6.087 -0.4761  0.3821 -0.4451
   28POPC   C28 3678   4.977   2.918   5.915  0.0355  0.6304  0.3192
   28POPC   H8R 3679   4.891   2.978   5.878  0.6591  0.1714 -2.0672
   28POPC   H8S 3680   4.956   2.812   5.889 -0.2956 -0.2320  3.6765
   28POPC   C29 3681   5.105   2.957   5.846  0.3917 -0.6495  0.2275
   28POPC   H91 3682   5.191   2.914   5.899 -0.2763 -0.2580  1.7000
   28POPC  C210 3683   5.120   3.018   5.727  0.2932 -0.2433  0.4220
   28POPC  H101 3684   5.220   3.004   5.686 -0.2412 -3.2699 -0.0896
   28POPC  C211 3685   5.011   3.065   5.636  0.5005 -0.5426  0.0186
   28POPC  H11R 3686   4.997   3.174   5.649 -0.8730 -0.4588 -1.6994
   28POPC  H11S 3687   4.910   3.018   5.647 -0.1598  1.1018  1.3525
   28POPC  C212 3688   5.058   3.051   5.491 -0.3989 -0.2461 -0.3115
   28POPC  H12R 3689   5.090   2.946   5.470 -1.8505 -0.3832 -2.1268
   28POPC  H12S 3690   5.145   3.116   5.468  0.6724 -1.8281 -0.9500
   28POPC  C213 3691   4.947   3.102   5.399 -0.1271  0.6124 -0.1678
   28POPC  H13R 3692   4.946   3.213   5.407 -0.8785  0.6611 -0.8021
   28POPC  H13S 3693   4.845   3.062   5.415  0.2639 -0.5553 -0.5155
   28POPC  C214 3694   4.971   3.053   5.256  0.1601 -0.6459  0.3025
   28POPC  H14R 3695   4.951   2.944   5.253 -1.4639 -0.4421  2.1304
   28POPC  H14S 3696   5.079   3.075   5.239  0.2499 -1.7606 -0.7382
   28POPC  C215 3697   4.882   3.115   5.148  0.3641  0.1393  0.5812
   28POPC  H15R 3698   4.890   3.226   5.152 -3.0616  0.4997  0.3111
   28POPC  H15S 3699   4.773   3.099   5.156  0.3332  0.0553  0.0238
   28POPC  C216 3700   4.935   3.079   5.009  0.6450  0.3036  0.6447
   28POPC  H16R 3701   4.941   2.969   4.999 -0.4145  0.2993 -0.2043
   28POPC  H16S 3702   5.038   3.119   4.997  0.4598  1.5519  2.7477
   28POPC  C217 3703   4.840   3.140   4.905  0.2530 -0.1302  0.7459
   28POPC  H17R 3704   4.834   3.250   4.922 -1.9171 -0.2319  0.9195
   28POPC  H17S 3705   4.738   3.100   4.924 -0.7841  2.5322  1.2526
   28POPC  C218 3706   4.873   3.116   4.758 -0.5839 -0.4628  0.6068
   28POPC  H18R 3707   4.782   3.134   4.697  2.1098  0.8038 -3.4568
   28POPC  H18S 3708   4.905   3.014   4.726  3.6060  1.4689 -2.3376
   28POPC  H18T 3709   4.965   3.172   4.730  1.2637 -3.4888  0.0560
   28POPC   C33 3710   4.863   2.196   6.258 -0.0807 -0.5280  0.1387
   28POPC   H3X 3711   4.895   2.175   6.362 -0.8065  1.1277  0.7289
   28POPC   H3Y 3712   4.868   2.306   6.252 -0.9970 -0.2977  2.5078
   28POPC   C34 3713   4.966   2.124   6.170  0.0710 -0.1568  0.0124
   28POPC   H4X 3714   4.960   2.014   6.186 -0.5704 -0.1081  0.1230
   28POPC   H4Y 3715   5.063   2.160   6.211  0.5798  0.1404 -1.4073
   28POPC   C35 3716   4.957   2.138   6.018 -0.7817 -0.0318  0.0731
   28POPC   H5X 3717   4.854   2.110   5.988 -0.3833 -2.8144  1.0329
   28POPC   H5Y 3718   5.030   2.070   5.970 -3.1311 -0.1585 -3.7111
   28POPC   C36 3719   4.994   2.280   5.974  0.1321 -0.1073  0.5796
   28POPC   H6X 3720   5.103   2.299   5.967  0.1213 -0.3608 -0.5016
   28POPC   H6Y 3721   4.958   2.353   6.050  1.2703  0.5862  0.4736
   28POPC   C37 3722   4.935   2.319   5.839 -0.0392 -0.6605  0.4911
   28POPC   H7X 3723   4.957   2.426   5.817  0.1777 -0.3829  1.9441
   28POPC   H7Y 3724   4.824   2.316   5.847 -0.4432  0.8298 -2.8162
   28POPC   C38 3725   4.986   2.241   5.717  0.3567 -0.0885  0.2888
   28POPC   H8X 3726   4.899   2.221   5.651 -0.8539 -1.3133  2.1667
   28POPC   H8Y 3727   5.020   2.138   5.739  0.2692 -0.2134 -0.1594
   28POPC   C39 3728   5.095   2.314   5.638  0.0134  0.2172  0.0910
   28POPC   H9X 3729   5.196   2.301   5.684 -0.3808 -1.9533  0.4710
   28POPC   H9Y 3730   5.083   2.424   5.635 -0.2253  0.4489  4.2458
   28POPC  C310 3731   5.103   2.253   5.498  0.0961 -0.1804  0.2654
   28POPC  H10X 3732   5.038   2.317   5.434  0.5858 -0.6614 -0.7406
   28POPC  H10Y 3733   5.069   2.147   5.500  0.0136 -0.1490  0.5141
   28POPC  C311 3734   5.240   2.264   5.431 -0.1776  0.2685 -0.2326
   28POPC  H11X 3735   5.308   2.180   5.455  2.3036  1.5776 -2.1797
   28POPC  H11Y 3736   5.294   2.354   5.466  0.5649 -0.5851  0.8850
   28POPC  C312 3737   5.237   2.277   5.278 -0.0214  0.7716 -0.1946
   28POPC  H12X 3738   5.192   2.373   5.245  0.5703  0.7167 -1.1929
   28POPC  H12Y 3739   5.173   2.196   5.238  0.0064 -1.3859  3.6549
   28POPC  C313 3740   5.380   2.273   5.225 -0.1666  0.3180 -0.5581
   28POPC  H13X 3741   5.415   2.173   5.258  0.1987  0.2431 -1.1504
   28POPC  H13Y 3742   5.440   2.350   5.279  0.2234 -1.0675  1.0736
   28POPC  C314 3743   5.391   2.300   5.075  0.2315 -0.0031 -0.5909
   28POPC  H14X 3744   5.495   2.331   5.050  0.2256 -0.1531 -0.8040
   28POPC  H14Y 3745   5.332   2.388   5.040  0.4817  0.2576 -0.3568
   28POPC  C315 3746   5.341   2.184   4.989  0.0222 -0.4899  0.1804
   28POPC  H15X 3747   5.233   2.165   5.006  0.0518 -0.0936  0.8267
   28POPC  H15Y 3748   5.402   2.091   5.000 -1.2353 -1.1599  1.8215
   28POPC  C316 3749   5.348   2.217   4.840  0.4949 -0.4204  0.2168
   28POPC  H16X 3750   5.291   2.143   4.780 -0.2150  0.7941 -0.6648
   28POPC  H16Y 3751   5.452   2.226   4.800  0.6243 -0.7505  0.4719
   28POPC  H16Z 3752   5.299   2.313   4.813  2.9609  0.6925 -0.5999
   29POPC     N 3753   1.444   4.639   7.265  0.5144 -0.4996 -0.3269
   29POPC   C12 3754   1.338   4.593   7.168 -0.3191  0.5001  0.0976
   29POPC   C13 3755   1.509   4.759   7.200 -0.6147 -0.3381 -1.1796
   29POPC   C14 3756   1.381   4.672   7.398  0.8126  0.5013 -0.4261
   29POPC   C15 3757   1.547   4.533   7.298  0.6832 -0.1578  0.2609
   29POPC  H12A 3758   1.383   4.598   7.070  0.9360  0.3323  0.6445
   29POPC  H12B 3759   1.259   4.664   7.185 -1.4183 -1.2765  3.1046
   29POPC  H13A 3760   1.582   4.806   7.264 -0.9957 -1.2241 -0.0588
   29POPC  H13B 3761   1.561   4.731   7.109  1.8818  2.4981 -0.7581
   29POPC  H13C 3762   1.433   4.828   7.169 -0.7148 -0.9035 -2.2621
   29POPC  H14A 3763   1.466   4.673   7.465  1.5439  1.2682 -1.3371
   29POPC  H14B 3764   1.330   4.766   7.395 -2.3199 -0.8992  2.2566
   29POPC  H14C 3765   1.324   4.584   7.424  1.5434 -0.7004 -2.6157
   29POPC  H15A 3766   1.490   4.443   7.317 -1.2942  1.2392  1.2793
   29POPC  H15B 3767   1.606   4.555   7.386  1.9404  0.9021 -0.7970
   29POPC  H15C 3768   1.615   4.520   7.215  0.1820 -1.1188 -0.0081
   29POPC   C11 3769   1.285   4.450   7.177  0.4342  0.1838 -0.3503
   29POPC  H11A 3770   1.370   4.394   7.133  1.3625  1.2838 -0.0023
   29POPC  H11B 3771   1.202   4.429   7.107 -0.6930  1.2752  0.6107
   29POPC     P 3772   1.146   4.291   7.321 -0.2321 -0.1304 -0.0382
   29POPC   O13 3773   1.147   4.221   7.451  0.4413 -0.3929 -0.1825
   29POPC   O14 3774   1.019   4.360   7.287 -0.1542 -0.1430 -0.3493
   29POPC   O12 3775   1.254   4.408   7.310  0.2579 -0.6344 -0.6449
   29POPC   O11 3776   1.190   4.183   7.212 -0.1335  0.2127 -0.3394
   29POPC    C1 3777   1.262   4.064   7.246  0.0968  0.1784 -0.9283
   29POPC    HA 3778   1.238   3.980   7.178 -2.0976 -0.5306  0.5959
   29POPC    HB 3779   1.235   4.027   7.348 -0.2006  0.5015 -0.8855
   29POPC    C2 3780   1.413   4.092   7.254  0.1018 -0.0104 -0.2760
   29POPC    HS 3781   1.433   4.173   7.327  1.4210 -0.6040  0.0719
   29POPC   O21 3782   1.448   4.128   7.120  0.0830 -0.2898 -0.3575
   29POPC   C21 3783   1.567   4.188   7.114 -0.2913  0.4718 -0.2861
   29POPC   O22 3784   1.635   4.212   7.212 -0.0301  0.3752 -0.4455
   29POPC   C22 3785   1.600   4.217   6.968 -0.1547 -0.3778 -0.4284
   29POPC   H2R 3786   1.504   4.230   6.913 -0.0434 -0.0310 -0.5448
   29POPC   H2S 3787   1.665   4.135   6.931  1.5704 -1.6913  4.7368
   29POPC    C3 3788   1.480   3.962   7.304  0.2059  0.0160 -0.3467
   29POPC    HX 3789   1.435   3.942   7.403  0.5022  1.8137  0.2004
   29POPC    HY 3790   1.590   3.978   7.312  0.0902  0.1232  1.3336
   29POPC   O31 3791   1.450   3.846   7.226 -0.2476  0.1097 -0.3151
   29POPC   C31 3792   1.529   3.820   7.121  0.2475  0.3958 -0.0183
   29POPC   O32 3793   1.625   3.886   7.086  0.1916  0.3938 -0.1732
   29POPC   C32 3794   1.468   3.711   7.034 -0.1382  0.1470  0.5550
   29POPC   H2X 3795   1.430   3.630   7.099  1.3581 -1.6940 -0.7486
   29POPC   H2Y 3796   1.551   3.667   6.976 -1.5328 -3.0965  0.8161
   29POPC   C23 3797   1.686   4.340   6.940  0.3340 -0.6480 -0.1175
   29POPC   H3R 3798   1.792   4.331   6.974  0.5315 -1.7207 -0.9720
   29POPC   H3S 3799   1.645   4.422   7.003  1.4080  0.9046 -1.3613
   29POPC   C24 3800   1.684   4.387   6.795 -0.2351 -0.1512  0.0472
   29POPC   H4R 3801   1.737   4.483   6.779  0.9221 -0.8833 -0.6879
   29POPC   H4S 3802   1.579   4.386   6.757 -0.8699 -0.4798  1.7208
   29POPC   C25 3803   1.765   4.296   6.702  0.3332  0.1610  0.2313
   29POPC   H5R 3804   1.713   4.200   6.679  0.3673 -0.0303  0.9098
   29POPC   H5S 3805   1.842   4.242   6.762  0.1138 -1.9823 -1.2891
   29POPC   C26 3806   1.825   4.368   6.581  0.1391  0.3165  0.2267
   29POPC   H6R 3807   1.906   4.431   6.622 -2.3571  1.5507  3.8274
   29POPC   H6S 3808   1.743   4.432   6.542  0.0287  0.5029  0.7535
   29POPC   C27 3809   1.895   4.281   6.476 -0.4103  0.2030 -0.0509
   29POPC   H7R 3810   1.819   4.220   6.423 -0.4372  0.1756  0.0189
   29POPC   H7S 3811   1.966   4.207   6.519 -2.2638 -2.4863 -1.3405
   29POPC   C28 3812   1.967   4.360   6.366  0.1933 -0.1576  0.0859
   29POPC   H8R 3813   2.031   4.436   6.416 -1.0438 -0.5336  2.3930
   29POPC   H8S 3814   1.886   4.397   6.300  0.4395 -0.5753 -0.4647
   29POPC   C29 3815   2.051   4.273   6.276 -0.3790 -0.5781 -0.0453
   29POPC   H91 3816   2.096   4.190   6.331 -1.3019 -0.9481  0.1751
   29POPC  C210 3817   2.076   4.287   6.145  0.2898 -0.8432  0.0513
   29POPC  H101 3818   2.139   4.218   6.088 -2.6047 -1.8897 -2.1369
   29POPC  C211 3819   2.022   4.400   6.062  0.4390 -0.1226  0.9138
   29POPC  H11R 3820   1.989   4.488   6.121 -0.2242 -0.6026  1.2730
   29POPC  H11S 3821   1.934   4.363   6.004  1.6507  1.5543 -2.2475
   29POPC  C212 3822   2.132   4.436   5.962 -0.0759 -0.0056  0.3835
   29POPC  H12R 3823   2.147   4.337   5.916  1.1728 -0.5089  1.7997
   29POPC  H12S 3824   2.223   4.480   6.009  1.1978 -1.1778 -0.8964
   29POPC  C213 3825   2.090   4.535   5.853 -0.0433 -0.2916  0.1118
   29POPC  H13R 3826   2.070   4.634   5.898  1.7418  0.0114  0.3291
   29POPC  H13S 3827   1.992   4.494   5.820  1.3762 -2.9421 -1.1188
   29POPC  C214 3828   2.185   4.547   5.733 -0.3411 -0.9971 -0.2041
   29POPC  H14R 3829   2.248   4.458   5.715  0.4623 -0.1673 -1.6921
   29POPC  H14S 3830   2.265   4.620   5.759  0.0930 -1.7399  0.6102
   29POPC  C215 3831   2.110   4.603   5.611  0.5000 -0.1047 -0.3215
   29POPC  H15R 3832   2.085   4.702   5.655 -0.8162 -1.5269  2.3500
   29POPC  H15S 3833   2.018   4.544   5.591  1.0940 -1.6924  1.3138
   29POPC  C216 3834   2.198   4.591   5.487  0.6478 -0.1118 -0.2174
   29POPC  H16R 3835   2.247   4.491   5.486  0.5978 -0.1882 -2.8407
   29POPC  H16S 3836   2.274   4.672   5.490  1.0005 -0.4693  0.9604
   29POPC  C217 3837   2.120   4.600   5.356 -0.4224 -0.5217  0.3834
   29POPC  H17R 3838   2.074   4.502   5.328  0.4117 -1.1360  1.1148
   29POPC  H17S 3839   2.193   4.633   5.279 -1.2426  1.6075  0.4587
   29POPC  C218 3840   2.015   4.711   5.346 -0.3614 -0.5333 -0.4469
   29POPC  H18R 3841   1.928   4.678   5.406  1.7430 -4.0434  1.0282
   29POPC  H18S 3842   1.974   4.720   5.243 -0.7634  1.2807 -0.1622
   29POPC  H18T 3843   2.057   4.808   5.380 -2.3200  0.2067 -0.0173
   29POPC   C33 3844   1.366   3.773   6.938  0.0637  0.8442  0.7814
   29POPC   H3X 3845   1.279   3.807   6.997 -1.2323  0.3216 -0.7580
   29POPC   H3Y 3846   1.338   3.694   6.865  1.0402 -0.6318  1.9233
   29POPC   C34 3847   1.426   3.889   6.859  0.3297  0.0805 -0.1651
   29POPC   H4X 3848   1.535   3.876   6.838  0.3882 -2.1539  1.1399
   29POPC   H4Y 3849   1.401   3.981   6.916  0.6781  0.8592 -1.2417
   29POPC   C35 3850   1.359   3.926   6.727  0.1192  0.4259  0.0363
   29POPC   H5X 3851   1.250   3.908   6.732 -0.3579  2.3819 -1.9434
   29POPC   H5Y 3852   1.413   3.863   6.653 -2.7855  1.2854 -3.0790
   29POPC   C36 3853   1.387   4.071   6.686  0.2185  0.4750  0.2729
   29POPC   H6X 3854   1.496   4.084   6.697  0.2894 -0.5547  0.9115
   29POPC   H6Y 3855   1.326   4.140   6.748 -1.8994  1.0646 -2.2679
   29POPC   C37 3856   1.348   4.086   6.538  0.0122 -0.0023  0.2778
   29POPC   H7X 3857   1.241   4.086   6.511 -0.1827  2.1623  0.8708
   29POPC   H7Y 3858   1.395   4.000   6.485  1.1955 -0.0080  1.2871
   29POPC   C38 3859   1.413   4.210   6.477 -0.3297  0.1946  0.3113
   29POPC   H8X 3860   1.521   4.199   6.500  0.3060 -0.1844 -2.4761
   29POPC   H8Y 3861   1.364   4.299   6.522 -2.0598  0.8411 -2.5877
   29POPC   C39 3862   1.401   4.222   6.325  0.1301  0.7123  0.3128
   29POPC   H9X 3863   1.424   4.328   6.301 -0.0168  0.6240 -0.2527
   29POPC   H9Y 3864   1.292   4.202   6.311  0.9274 -4.3796 -0.5932
   29POPC  C310 3865   1.482   4.133   6.230  0.1444  1.0591 -0.0053
   29POPC  H10X 3866   1.468   4.146   6.121  0.7075  0.0952 -0.2097
   29POPC  H10Y 3867   1.449   4.028   6.247 -1.4202  1.6196  0.6663
   29POPC  C311 3868   1.633   4.139   6.253  0.1414 -0.0554  0.3852
   29POPC  H11X 3869   1.661   4.122   6.359  0.9227 -0.5028  0.1148
   29POPC  H11Y 3870   1.672   4.239   6.223  1.8248 -0.4847  1.0449
   29POPC  C312 3871   1.716   4.041   6.170  0.0836  0.1126  0.1274
   29POPC  H12X 3872   1.687   3.941   6.207  0.4937 -0.4252 -0.9442
   29POPC  H12Y 3873   1.823   4.068   6.180  0.0007  1.5749 -2.0871
   29POPC  C313 3874   1.688   4.057   6.020  0.1448 -0.3506  0.0653
   29POPC  H13X 3875   1.646   4.158   6.002 -1.9290 -1.3177 -0.8860
   29POPC  H13Y 3876   1.597   3.996   6.000  0.4651 -1.3841  1.5916
   29POPC  C314 3877   1.808   4.019   5.933  0.0768  0.2876 -0.3143
   29POPC  H14X 3878   1.842   3.918   5.966 -1.2959 -0.2011 -0.3391
   29POPC  H14Y 3879   1.889   4.093   5.952 -0.2672  0.5124  0.3228
   29POPC  C315 3880   1.785   4.000   5.783  1.1005 -0.2519 -0.4141
   29POPC  H15X 3881   1.881   3.967   5.739  0.7385 -1.3011 -0.4481
   29POPC  H15Y 3882   1.756   4.100   5.743 -0.4194 -0.8673 -0.9150
   29POPC  C316 3883   1.670   3.904   5.753  0.7243 -0.0054  0.2100
   29POPC  H16X 3884   1.655   3.898   5.643 -2.1606  2.5048  0.3169
   29POPC  H16Y 3885   1.577   3.955   5.788  0.3619 -0.7565  0.3589
   29POPC  H16Z 3886   1.681   3.803   5.798 -1.2246 -1.3674 -2.1092
   30POPC     N 3887   2.019   7.712   6.754  0.3651 -0.1594 -0.1275
   30POPC   C12 3888   1.881   7.682   6.700  0.3157 -0.3698  0.1159
   30POPC   C13 3889   2.021   7.846   6.823  0.6519  0.1198 -0.6768
   30POPC   C14 3890   2.066   7.603   6.848  0.0255 -0.2833 -0.0971
   30POPC   C15 3891   2.127   7.715   6.648  0.2897 -0.1844 -0.2055
   30POPC  H12A 3892   1.887   7.586   6.650 -0.0173  0.1140 -0.8682
   30POPC  H12B 3893   1.857   7.752   6.622  0.2608 -1.4612 -0.8710
   30POPC  H13A 3894   1.998   7.927   6.755  0.2534  2.1560  1.7428
   30POPC  H13B 3895   1.960   7.845   6.912  0.6857  0.2598 -0.6513
   30POPC  H13C 3896   2.123   7.857   6.858  0.4068 -2.2639  0.9815
   30POPC  H14A 3897   2.153   7.634   6.903  0.0918 -0.0368 -0.3373
   30POPC  H14B 3898   1.983   7.599   6.917 -0.0774  0.0622 -0.1984
   30POPC  H14C 3899   2.072   7.505   6.803  1.2545 -0.5769  0.6646
   30POPC  H15A 3900   2.117   7.795   6.576  0.1438  1.9227  2.0187
   30POPC  H15B 3901   2.124   7.623   6.593  0.5081 -0.0658 -0.4147
   30POPC  H15C 3902   2.225   7.737   6.687  1.2005 -0.0724 -2.4036
   30POPC   C11 3903   1.765   7.687   6.800  0.2229  0.3812 -0.0291
   30POPC  H11A 3904   1.667   7.677   6.749 -0.1675 -1.3292  0.9921
   30POPC  H11B 3905   1.771   7.786   6.850  0.4751  1.6706 -2.4378
   30POPC     P 3906   1.639   7.528   6.947  0.2292  0.1582 -0.0546
   30POPC   O13 3907   1.669   7.456   7.073 -0.0657  0.1261 -0.0033
   30POPC   O14 3908   1.542   7.639   6.957  0.3403  0.2152  0.4013
   30POPC   O12 3909   1.780   7.576   6.888  0.1365  0.2065 -0.2361
   30POPC   O11 3910   1.593   7.422   6.836 -0.1361  0.1613  0.0918
   30POPC    C1 3911   1.676   7.307   6.815 -0.0339  0.3067 -0.3127
   30POPC    HA 3912   1.610   7.218   6.816 -1.1662  0.9816  3.8361
   30POPC    HB 3913   1.754   7.292   6.893 -0.9777 -1.2837  0.3670
   30POPC    C2 3914   1.748   7.304   6.679 -0.1062 -0.3898 -0.3358
   30POPC    HS 3915   1.829   7.380   6.687 -1.5964  1.2583 -0.4362
   30POPC   O21 3916   1.645   7.329   6.584 -0.2234 -0.3150 -0.1889
   30POPC   C21 3917   1.682   7.420   6.493 -0.2186 -0.1891 -0.0609
   30POPC   O22 3918   1.793   7.470   6.495 -0.1736 -0.2530 -0.7012
   30POPC   C22 3919   1.569   7.453   6.397 -0.4083 -0.2343  0.1454
   30POPC   H2R 3920   1.476   7.457   6.458 -0.2626  1.1077  0.2933
   30POPC   H2S 3921   1.569   7.370   6.322 -0.2270  0.4391 -0.6062
   30POPC    C3 3922   1.807   7.162   6.669 -0.6656 -0.6128 -0.5217
   30POPC    HX 3923   1.721   7.093   6.679  0.0900 -1.3057  1.5697
   30POPC    HY 3924   1.869   7.136   6.757 -1.5968  0.1316  0.3710
   30POPC   O31 3925   1.872   7.134   6.544  0.5240 -0.1573 -0.0198
   30POPC   C31 3926   1.999   7.176   6.548  0.2396  0.7140  0.0681
   30POPC   O32 3927   2.052   7.238   6.639  0.4230  0.2116  0.3089
   30POPC   C32 3928   2.078   7.135   6.425  0.2959  0.0370  0.3240
   30POPC   H2X 3929   2.007   7.100   6.348  1.8158  3.3683 -2.8722
   30POPC   H2Y 3930   2.152   7.060   6.461 -0.4173 -1.6104 -1.5087
   30POPC   C23 3931   1.596   7.588   6.332 -0.2749 -0.1089  0.4625
   30POPC   H3R 3932   1.640   7.579   6.230 -1.4209  2.5716 -0.3610
   30POPC   H3S 3933   1.653   7.664   6.391 -1.5277  1.8943 -0.8000
   30POPC   C24 3934   1.463   7.654   6.296 -0.0636 -0.0328 -0.2049
   30POPC   H4R 3935   1.402   7.671   6.388  0.0760 -2.1514  0.3342
   30POPC   H4S 3936   1.400   7.599   6.223 -0.1813 -1.5933  1.0048
   30POPC   C25 3937   1.477   7.783   6.215 -0.5798 -0.0433 -0.3160
   30POPC   H5R 3938   1.514   7.774   6.111  0.8996  0.3016  0.1563
   30POPC   H5S 3939   1.561   7.831   6.270 -2.4250  0.0043  2.6865
   30POPC   C26 3940   1.359   7.880   6.225 -0.4065  0.1422 -0.0339
   30POPC   H6R 3941   1.329   7.893   6.331  1.3677 -1.2987  0.7050
   30POPC   H6S 3942   1.267   7.837   6.179  0.4325 -0.5016 -1.1861
   30POPC   C27 3943   1.395   8.015   6.164 -0.2936  0.1360  0.0210
   30POPC   H7R 3944   1.488   8.049   6.215  0.6120 -1.4207 -0.5341
   30POPC   H7S 3945   1.314   8.085   6.195  1.4772  2.7831 -0.9194
   30POPC   C28 3946   1.406   8.015   6.012  0.0675  0.0062  0.0445
   30POPC   H8R 3947   1.311   7.977   5.969  0.7565 -0.3937 -1.1810
   30POPC   H8S 3948   1.482   7.939   5.984  1.7102  1.0691  1.4381
   30POPC   C29 3949   1.420   8.154   5.956  0.4405 -0.0617 -0.0275
   30POPC   H91 3950   1.464   0.054   6.023  0.8677  1.2843 -1.7672
   30POPC  C210 3951   1.379   0.020   5.836  0.5555 -0.1079 -0.0839
   30POPC  H101 3952   1.391   0.126   5.811 -1.2197  0.6284  1.9195
   30POPC  C211 3953   1.322   8.106   5.730  0.1717 -0.0290  0.0545
   30POPC  H11R 3954   1.236   8.055   5.779 -0.1608  2.1277  1.8821
   30POPC  H11S 3955   1.394   8.028   5.696  2.2786  1.0632  1.7929
   30POPC  C212 3956   1.266   0.018   5.617 -0.3097 -0.5049 -0.0833
   30POPC  H12R 3957   1.350   0.077   5.574 -1.1922 -0.0308 -1.2063
   30POPC  H12S 3958   1.193   0.091   5.656  2.6712  1.9889  1.2716
   30POPC  C213 3959   1.197   8.114   5.506  0.1827 -0.7499 -0.2187
   30POPC  H13R 3960   1.270   8.045   5.458 -0.3183 -0.4782 -1.4064
   30POPC  H13S 3961   1.166   0.024   5.441 -2.4236 -1.8171 -0.5048
   30POPC  C214 3962   1.073   8.032   5.540 -0.1341 -0.2294 -0.1017
   30POPC  H14R 3963   1.003   8.071   5.617  0.3611 -0.2913  0.3817
   30POPC  H14S 3964   1.115   7.944   5.593  3.4202  1.6871  0.5296
   30POPC  C215 3965   1.003   7.980   5.414  0.5489  0.0691 -0.6096
   30POPC  H15R 3966   0.933   7.903   5.453  2.0385 -0.9313  0.1936
   30POPC  H15S 3967   1.081   7.928   5.354  0.4823 -1.6550  0.7173
   30POPC  C216 3968   0.914   8.079   5.339  0.0286 -0.0280 -0.1263
   30POPC  H16R 3969   0.872   8.021   5.254 -0.0282 -0.2167  0.0293
   30POPC  H16S 3970   0.982   8.162   5.310  0.7275  0.0384  1.5755
   30POPC  C217 3971   0.799   8.124   5.429  0.0925 -0.2335  0.0611
   30POPC  H17R 3972   0.840   8.160   5.526  1.3908 -0.7779 -0.2638
   30POPC  H17S 3973   0.742   8.031   5.448 -1.6413  1.0692  1.6049
   30POPC  C218 3974   0.702   0.058   5.385  0.0304 -0.3277 -0.0367
   30POPC  H18R 3975   0.746   0.158   5.360 -0.2925 -0.1590  0.0723
   30POPC  H18S 3976   0.631   0.062   5.470  2.1192 -1.5104  1.8663
   30POPC  H18T 3977   0.639   0.018   5.302 -0.0225 -0.1418 -0.0872
   30POPC   C33 3978   2.138   7.267   6.376  0.0314  0.1242  0.2348
   30POPC   H3X 3979   2.226   7.242   6.312 -0.8852 -1.1351 -0.5730
   30POPC   H3Y 3980   2.186   7.334   6.450  1.3405  0.3118 -0.7404
   30POPC   C34 3981   2.038   7.352   6.297  0.5484  0.2552 -0.2930
   30POPC   H4X 3982   1.941   7.315   6.337  1.2127 -0.2413  0.9370
   30POPC   H4Y 3983   2.046   7.333   6.188 -1.1911 -0.3232 -0.3504
   30POPC   C35 3984   2.044   7.501   6.328 -0.1043  0.2197  0.0168
   30POPC   H5X 3985   2.152   7.516   6.310  0.1912 -2.8230 -1.3334
   30POPC   H5Y 3986   2.019   7.539   6.430  0.7249 -1.1921  0.7725
   30POPC   C36 3987   1.955   7.584   6.236  0.0335  0.5015  0.1355
   30POPC   H6X 3988   1.855   7.563   6.280  0.2953  1.9279  1.5033
   30POPC   H6Y 3989   1.961   7.552   6.130  0.0095  0.8628  0.0222
   30POPC   C37 3990   1.986   7.734   6.229  0.7416  0.3424 -0.3271
   30POPC   H7X 3991   2.088   7.754   6.190  0.4531  1.9361 -0.3299
   30POPC   H7Y 3992   1.979   7.774   6.333  0.7972  0.1512 -0.2478
   30POPC   C38 3993   1.885   7.815   6.148 -0.1108 -0.0506  0.3179
   30POPC   H8X 3994   1.856   7.910   6.197  2.4789  2.3990 -2.4426
   30POPC   H8Y 3995   1.790   7.759   6.135 -0.3180  0.3585  0.0390
   30POPC   C39 3996   1.929   7.864   6.009 -0.6185  0.0541  0.1924
   30POPC   H9X 3997   1.973   7.776   5.958 -1.5809 -1.5183  1.9304
   30POPC   H9Y 3998   2.010   7.940   6.014 -0.2225 -0.4356  1.8143
   30POPC  C310 3999   1.806   7.920   5.936 -0.4394  0.0361 -0.1229
   30POPC  H10X 4000   1.762   8.001   5.999  3.1539  2.4609 -0.4154
   30POPC  H10Y 4001   1.728   7.842   5.928 -0.3747 -0.1747  1.0641
   30POPC  C311 4002   1.846   7.993   5.808  0.3246 -0.6651 -0.2923
   30POPC  H11X 4003   1.926   7.936   5.755 -1.0561 -0.9582 -2.2020
   30POPC  H11Y 4004   1.886   8.092   5.837  1.2232 -0.7221 -1.2709
   30POPC  C312 4005   1.737   8.022   5.704  0.0681  1.0533  0.4224
   30POPC  H12X 4006   1.659   8.065   5.770  2.8445  2.4122  3.0561
   30POPC  H12Y 4007   1.704   7.925   5.660 -0.8924  2.3249 -1.8025
   30POPC  C313 4008   1.781   8.113   5.589  0.1566  0.0867 -0.3248
   30POPC  H13X 4009   1.864   8.062   5.537  1.7859  0.1190  2.0973
   30POPC  H13Y 4010   1.817   0.034   5.629 -1.5025  0.4843  0.3093
   30POPC  C314 4011   1.671   8.151   5.490  0.5379 -0.1856 -0.8583
   30POPC  H14X 4012   1.593   0.032   5.546  1.1818  0.2946 -0.4405
   30POPC  H14Y 4013   1.615   8.061   5.457  0.6378 -1.2903  1.7480
   30POPC  C315 4014   1.723   0.038   5.360  0.3972  0.3298 -0.6682
   30POPC  H15X 4015   1.638   0.025   5.290  1.3982  0.9928 -2.0415
   30POPC  H15Y 4016   1.806   8.153   5.319  0.1579 -1.0334  0.7579
   30POPC  C316 4017   1.773   0.182   5.377 -0.0161  0.4131 -0.1406
   30POPC  H16X 4018   1.850   0.182   5.457 -1.4397  2.3925  1.3279
   30POPC  H16Y 4019   1.692   0.250   5.412 -2.1708 -0.3653 -3.1613
   30POPC  H16Z 4020   1.816   0.211   5.279 -0.6785  1.4650 -0.1435
   31POPC     N 4021   7.699   3.693   7.146 -0.1148  0.0645  0.0263
   31POPC   C12 4022   7.658   3.553   7.103 -0.2613  0.2301 -0.3818
   31POPC   C13 4023   7.841   3.703   7.194 -0.2509 -0.1226  0.4796
   31POPC   C14 4024   7.678   3.796   7.037 -0.1391  0.6313  0.5650
   31POPC   C15 4025   7.615   3.739   7.263  0.4125  0.0625  0.4076
   31POPC  H12A 4026   7.563   3.554   7.050 -0.5765 -0.0703  0.1680
   31POPC  H12B 4027   7.652   3.498   7.196  0.0679 -0.1678 -0.5963
   31POPC  H13A 4028   7.876   3.610   7.237 -1.6520 -1.3553 -0.9216
   31POPC  H13B 4029   7.913   3.743   7.124 -1.3529 -0.2635 -0.7757
   31POPC  H13C 4030   7.846   3.770   7.278 -0.1717  0.8727 -0.2898
   31POPC  H14A 4031   7.660   3.894   7.077 -0.6705  0.4801  0.7045
   31POPC  H14B 4032   7.758   3.785   6.965 -1.2813 -1.4812 -0.4642
   31POPC  H14C 4033   7.593   3.765   6.978  1.1841  0.3328 -1.2469
   31POPC  H15A 4034   7.607   3.649   7.322  0.2703  0.7973  1.5407
   31POPC  H15B 4035   7.521   3.782   7.232  0.5129  0.8503  1.1692
   31POPC  H15C 4036   7.669   3.814   7.318  1.1842 -0.0641 -0.1507
   31POPC   C11 4037   7.758   3.482   7.013 -0.7436 -0.9533 -0.0100
   31POPC  H11A 4038   7.724   3.379   6.992 -2.7950 -0.1501 -0.8849
   31POPC  H11B 4039   7.857   3.483   7.064 -0.3281 -0.8980 -0.7985
   31POPC     P 4040   7.835   3.451   6.776 -0.1601  0.1302 -0.1422
   31POPC   O13 4041   7.974   3.419   6.815 -0.2593 -0.0828  0.0370
   31POPC   O14 4042   7.745   3.335   6.764  0.4109 -0.3182 -0.1091
   31POPC   O12 4043   7.773   3.548   6.887 -0.2826 -0.4504  0.3012
   31POPC   O11 4044   7.835   3.541   6.643  0.0250  0.3450  0.0008
   31POPC    C1 4045   7.716   3.575   6.571  0.3035  0.7108 -0.2848
   31POPC    HA 4046   7.738   3.664   6.507  2.6055  1.1350  0.9593
   31POPC    HB 4047   7.635   3.614   6.636  0.1063  1.5289 -0.9961
   31POPC    C2 4048   7.669   3.465   6.474 -0.0312  0.6891 -0.0981
   31POPC    HS 4049   7.661   3.381   6.546  2.1402  0.6899  0.2034
   31POPC   O21 4050   7.773   3.444   6.378 -0.4288 -0.2371 -0.3326
   31POPC   C21 4051   7.806   3.317   6.357  0.0072 -0.1856  0.0419
   31POPC   O22 4052   7.751   3.219   6.405 -0.4488  0.0376 -0.0212
   31POPC   C22 4053   7.930   3.296   6.271  0.1813 -0.3517  0.3286
   31POPC   H2R 4054   8.013   3.281   6.343  0.2736 -0.6539  0.1589
   31POPC   H2S 4055   7.949   3.390   6.214  1.4389 -1.1612 -0.6455
   31POPC    C3 4056   7.537   3.493   6.400  0.0878  0.0539 -0.5547
   31POPC    HX 4057   7.453   3.493   6.472  1.1516 -1.1610  0.7561
   31POPC    HY 4058   7.506   3.405   6.340 -0.9737  0.6197 -0.8491
   31POPC   O31 4059   7.545   3.610   6.318  0.7045  0.4778  0.0994
   31POPC   C31 4060   7.491   3.723   6.365  0.5103  0.3215  0.2502
   31POPC   O32 4061   7.434   3.734   6.472  0.0731 -1.0808  0.1893
   31POPC   C32 4062   7.510   3.830   6.259  0.3939  0.4566  0.3662
   31POPC   H2X 4063   7.552   3.782   6.168  0.2072  0.7013  0.1474
   31POPC   H2Y 4064   7.581   3.911   6.286 -0.0196  1.2552 -0.8271
   31POPC   C23 4065   7.912   3.173   6.182  0.1004 -0.2986  0.2713
   31POPC   H3R 4066   7.852   3.207   6.094  2.0196 -1.1813 -1.4619
   31POPC   H3S 4067   7.867   3.091   6.241  0.6476 -0.5906  0.2827
   31POPC   C24 4068   8.043   3.126   6.120 -0.1160 -0.3936 -0.1156
   31POPC   H4R 4069   8.011   3.031   6.072 -1.2619  0.3632 -0.8971
   31POPC   H4S 4070   8.117   3.097   6.197  1.4345  1.4720 -0.8357
   31POPC   C25 4071   8.102   3.223   6.017 -0.0486 -0.1691  0.1358
   31POPC   H5R 4072   8.165   3.303   6.062 -0.3720  1.4377 -2.1140
   31POPC   H5S 4073   8.015   3.268   5.965 -0.5456 -0.5272  0.6413
   31POPC   C26 4074   0.004   3.142   5.913 -0.5240 -0.1096 -0.2703
   31POPC   H6R 4075   8.165   3.177   5.809  2.2589 -0.1149 -0.7426
   31POPC   H6S 4076   8.145   3.038   5.897  2.3004 -0.8800 -2.0680
   31POPC   C27 4077   0.153   3.125   5.943 -0.4897 -0.0641 -0.4188
   31POPC   H7R 4078   0.173   3.037   6.007  0.9048  1.2701  1.0882
   31POPC   H7S 4079   0.180   3.218   5.998 -1.8831  0.3618 -0.4060
   31POPC   C28 4080   0.252   3.128   5.826  0.0786 -0.8486  0.0369
   31POPC   H8R 4081   0.240   3.216   5.760  0.7757 -1.6368 -1.1743
   31POPC   H8S 4082   0.227   3.040   5.764  0.0842  0.2637 -1.6022
   31POPC   C29 4083   0.397   3.114   5.865  0.2571 -0.3826 -0.4385
   31POPC   H91 4084   0.415   3.018   5.916 -2.3662 -2.0368 -2.3324
   31POPC  C210 4085   0.501   3.189   5.827  0.0801  0.1295  0.0815
   31POPC  H101 4086   0.590   3.155   5.882 -0.6792 -0.4228  1.0055
   31POPC  C211 4087   0.505   3.301   5.727 -0.6878  0.1405  0.0558
   31POPC  H11R 4088   0.412   3.326   5.672  0.5270  1.6795 -1.3998
   31POPC  H11S 4089   0.574   3.268   5.647 -0.3557 -1.3984  0.9382
   31POPC  C212 4090   0.553   3.436   5.782 -0.5925 -0.1267  0.6359
   31POPC  H12R 4091   0.649   3.415   5.834 -0.3467 -1.2137 -0.2183
   31POPC  H12S 4092   0.477   3.463   5.859 -1.3395 -1.7019  0.4980
   31POPC  C213 4093   0.562   3.549   5.680  0.0241 -0.3178  0.4722
   31POPC  H13R 4094   0.482   3.564   5.605 -1.1010  2.1164  2.0139
   31POPC  H13S 4095   0.652   3.528   5.619 -0.6378 -0.3929 -0.5018
   31POPC  C214 4096   0.585   3.680   5.755  0.0588  0.2488 -0.5095
   31POPC  H14R 4097   0.479   3.706   5.776 -0.9847 -2.5381 -1.9022
   31POPC  H14S 4098   0.614   3.759   5.682 -0.0513  1.2669  0.5202
   31POPC  C215 4099   0.678   3.677   5.877  0.2620  0.0966 -0.6687
   31POPC  H15R 4100   0.780   3.646   5.845  0.9551 -0.0035  1.5307
   31POPC  H15S 4101   0.649   3.596   5.947 -2.2878  2.0765  0.7027
   31POPC  C216 4102   0.707   3.814   5.938  0.4549 -0.1336 -0.2351
   31POPC  H16R 4103   0.619   3.871   5.976  0.2754  0.9807 -2.1523
   31POPC  H16S 4104   0.744   3.884   5.859 -1.4326  0.5883 -0.5362
   31POPC  C217 4105   0.803   3.807   6.057  0.1895 -0.4252 -0.0391
   31POPC  H17R 4106   0.902   3.768   6.025  0.2835 -0.2579  0.0523
   31POPC  H17S 4107   0.756   3.731   6.124  0.0503 -0.3690 -0.0722
   31POPC  C218 4108   0.814   3.937   6.135 -0.5371 -0.8505  0.7873
   31POPC  H18R 4109   0.718   3.990   6.154  1.2951  2.7850  0.8296
   31POPC  H18S 4110   0.883   3.995   6.071 -0.3917 -2.6265 -0.7362
   31POPC  H18T 4111   0.852   3.925   6.239  0.1647  1.8864  0.9229
   31POPC   C33 4112   7.369   3.887   6.237  0.0275 -0.6657 -0.2458
   31POPC   H3X 4113   7.332   3.933   6.331  1.5505 -1.2348  0.6749
   31POPC   H3Y 4114   7.304   3.802   6.205 -0.0976 -1.3310  1.6368
   31POPC   C34 4115   7.371   3.985   6.120 -0.0616 -0.4237 -0.0459
   31POPC   H4X 4116   7.451   4.062   6.130  1.8730 -2.0603 -1.8782
   31POPC   H4Y 4117   7.273   4.034   6.104 -0.3342 -0.2583  1.8233
   31POPC   C35 4118   7.387   3.914   5.986  0.7070  0.5318 -0.4751
   31POPC   H5X 4119   7.440   3.817   5.993 -1.6598 -0.7687  0.7226
   31POPC   H5Y 4120   7.439   3.981   5.914 -0.7057  1.8732 -0.3002
   31POPC   C36 4121   7.259   3.884   5.907  0.4427 -0.3867  0.2836
   31POPC   H6X 4122   7.213   3.984   5.892 -1.5746 -1.1938  0.7009
   31POPC   H6Y 4123   7.192   3.823   5.972  0.0584  0.7632  1.0002
   31POPC   C37 4124   7.285   3.822   5.770  0.0766  0.8696 -0.3788
   31POPC   H7X 4125   7.342   3.727   5.783 -1.8318 -0.6049 -2.2241
   31POPC   H7Y 4126   7.361   3.879   5.712  2.3427  0.4174  1.9336
   31POPC   C38 4127   7.161   3.795   5.685  0.0864 -0.2359 -0.0625
   31POPC   H8X 4128   7.112   3.895   5.683  1.3287  0.6067  3.6674
   31POPC   H8Y 4129   7.095   3.731   5.748  1.8511 -0.0574  2.0980
   31POPC   C39 4130   7.196   3.741   5.546 -0.0732 -0.0983 -0.1556
   31POPC   H9X 4131   7.267   3.811   5.498 -1.4359  2.3164  1.1131
   31POPC   H9Y 4132   7.099   3.741   5.491 -0.8782  0.0698  1.2083
   31POPC  C310 4133   7.253   3.600   5.545  0.0776 -0.0425  0.3124
   31POPC  H10X 4134   7.321   3.576   5.629 -1.0110  0.9033  1.4982
   31POPC  H10Y 4135   7.328   3.604   5.463  1.0779  1.4775  1.2588
   31POPC  C311 4136   7.155   3.488   5.510 -0.2446  0.1623  0.5518
   31POPC  H11X 4137   7.102   3.513   5.415  0.6953  1.9075  0.4527
   31POPC  H11Y 4138   7.071   3.481   5.582 -1.7586  0.5954 -1.0898
   31POPC  C312 4139   7.217   3.349   5.499 -0.5744  0.0741 -0.3014
   31POPC  H12X 4140   7.296   3.341   5.577 -1.3654 -1.8521  0.3563
   31POPC  H12Y 4141   7.279   3.339   5.407 -1.5312 -0.6725 -0.8791
   31POPC  C313 4142   7.116   3.235   5.511 -0.2834 -0.1571  0.0004
   31POPC  H13X 4143   7.049   3.221   5.423 -0.0639 -1.2846 -0.0071
   31POPC  H13Y 4144   7.038   3.255   5.587 -3.0429 -5.5940 -0.9091
   31POPC  C314 4145   7.175   3.100   5.551  0.3868  0.2136  0.2827
   31POPC  H14X 4146   7.250   3.081   5.471 -0.2968  0.3892 -0.4250
   31POPC  H14Y 4147   7.113   3.008   5.539  1.6958 -0.5305 -1.0644
   31POPC  C315 4148   7.245   3.093   5.686 -0.0886  0.2680  0.5368
   31POPC  H15X 4149   7.307   3.179   5.719  0.6308  1.2494 -2.9868
   31POPC  H15Y 4150   7.314   3.006   5.692 -1.2770 -0.6228  1.9125
   31POPC  C316 4151   7.153   3.056   5.802 -0.5002  0.0008  0.1282
   31POPC  H16X 4152   7.064   3.123   5.799  0.3644  1.1865  0.2795
   31POPC  H16Y 4153   7.210   3.064   5.897  0.4111 -1.0383 -0.3137
   31POPC  H16Z 4154   7.136   2.948   5.784  1.8502 -0.1818 -1.4279
   32POPC     N 4155   5.119   8.035   7.226  0.1941 -0.0766 -0.2927
   32POPC   C12 4156   5.019   7.966   7.314  0.0026 -0.3745 -0.7393
   32POPC   C13 4157   5.173   8.167   7.277 -0.3354  0.1709 -0.3721
   32POPC   C14 4158   5.234   7.940   7.202  0.6735  0.3148  0.4159
   32POPC   C15 4159   5.047   8.055   7.095 -0.1304 -0.1674 -0.1271
   32POPC  H12A 4160   5.077   7.915   7.390 -1.6888 -0.7617  0.3523
   32POPC  H12B 4161   4.988   7.882   7.254  1.3334 -1.6809  0.3211
   32POPC  H13A 4162   5.244   0.031   7.206 -1.0449 -1.9393 -2.3874
   32POPC  H13B 4163   5.091   0.062   7.286 -0.1999  0.0955  2.1521
   32POPC  H13C 4164   5.221   8.157   7.373  0.1228  0.4273 -0.5712
   32POPC  H14A 4165   5.300   7.974   7.124 -1.7582  0.3289 -1.7603
   32POPC  H14B 4166   5.287   7.940   7.297  0.5193 -1.1523  0.5194
   32POPC  H14C 4167   5.189   7.848   7.169 -1.3928  0.3646  2.7737
   32POPC  H15A 4168   5.023   7.962   7.046 -2.1793  0.8065 -1.0890
   32POPC  H15B 4169   5.113   8.120   7.039 -0.5650  0.7257  0.3809
   32POPC  H15C 4170   4.961   8.118   7.112 -0.8293 -0.4007 -2.4598
   32POPC   C11 4171   4.910   8.046   7.387  0.2911 -0.2242 -0.4674
   32POPC  H11A 4172   4.960   8.102   7.469 -0.8135 -0.8576  0.6684
   32POPC  H11B 4173   4.841   7.979   7.442  1.7406 -0.6102  0.9471
   32POPC     P 4174   4.741   0.046   7.367 -0.2864  0.0460 -0.0771
   32POPC   O13 4175   4.649   8.149   7.458  0.1969 -0.6589 -0.1424
   32POPC   O14 4176   4.821   0.154   7.429  0.2910 -0.4031 -0.0341
   32POPC   O12 4177   4.839   8.122   7.289  0.0702  0.2729  0.0748
   32POPC   O11 4178   4.645   0.099   7.251 -0.6076 -0.2301  0.0590
   32POPC    C1 4179   4.692   0.193   7.153  0.6485 -0.8849  0.0109
   32POPC    HA 4180   4.795   0.226   7.178  0.2573 -0.0915  0.6298
   32POPC    HB 4181   4.620   0.277   7.161 -1.1563 -2.0904 -2.2713
   32POPC    C2 4182   4.683   0.143   7.008  0.1522  0.2156 -0.3466
   32POPC    HS 4183   4.578   0.119   6.982  0.4209 -2.0528  0.4084
   32POPC   O21 4184   4.773   0.034   6.986 -0.1538 -0.0128 -0.4771
   32POPC   C21 4185   4.726   8.116   6.903 -0.3242  0.2403 -0.6739
   32POPC   O22 4186   4.610   8.094   6.876 -0.2705 -0.6775 -0.2161
   32POPC   C22 4187   4.848   8.043   6.848 -0.2237 -0.5826  0.5777
   32POPC   H2R 4188   4.881   7.958   6.911 -0.3977 -0.9696  0.1432
   32POPC   H2S 4189   4.938   8.109   6.839 -1.1561  0.4761 -1.6234
   32POPC    C3 4190   4.717   0.251   6.904 -0.1213 -0.0205 -0.6822
   32POPC    HX 4191   4.819   0.292   6.921  0.1203 -0.0618 -1.9467
   32POPC    HY 4192   4.653   0.341   6.918  1.5381  0.9868  0.9113
   32POPC   O31 4193   4.714   0.202   6.769 -0.3728 -0.0926 -0.6521
   32POPC   C31 4194   4.592   0.211   6.715 -0.1489  0.2557 -1.1028
   32POPC   O32 4195   4.495   0.252   6.776  0.7821 -0.1760  0.7460
   32POPC   C32 4196   4.582   0.133   6.585  0.0163 -0.7421 -0.5232
   32POPC   H2X 4197   4.472   0.123   6.571 -0.5004  2.7628  0.2642
   32POPC   H2Y 4198   4.628   0.032   6.596 -0.5272 -0.8934  0.5031
   32POPC   C23 4199   4.824   7.979   6.712  0.5240 -0.6191  0.4559
   32POPC   H3R 4200   4.714   7.968   6.703  0.6892 -2.3263  0.1004
   32POPC   H3S 4201   4.874   7.879   6.711 -1.9267 -1.9492 -1.3657
   32POPC   C24 4202   4.879   8.059   6.594  0.0936 -0.3835  0.4120
   32POPC   H4R 4203   4.982   8.092   6.622  1.0481 -0.8148 -2.2608
   32POPC   H4S 4204   4.819   8.152   6.582  0.3790 -0.2438  0.0336
   32POPC   C25 4205   4.884   7.997   6.454 -0.1126 -0.4782  0.4463
   32POPC   H5R 4206   4.964   7.921   6.444  1.5618  1.4165 -1.4809
   32POPC   H5S 4207   4.899   8.069   6.370  1.8942  0.4184  1.5029
   32POPC   C26 4208   4.752   7.929   6.416 -0.1108  0.0762 -0.5908
   32POPC   H6R 4209   4.670   8.003   6.406  1.7183  2.2190 -0.6818
   32POPC   H6S 4210   4.723   7.855   6.494 -0.4687 -0.7283 -1.4748
   32POPC   C27 4211   4.764   7.855   6.283  0.2357 -0.3094 -0.3477
   32POPC   H7R 4212   4.689   7.773   6.291  0.5199 -0.4472  1.3232
   32POPC   H7S 4213   4.866   7.811   6.283  1.3066  2.0128  1.1557
   32POPC   C28 4214   4.765   7.941   6.156  0.3502 -0.2608 -0.3136
   32POPC   H8R 4215   4.856   8.003   6.146  1.2561 -1.5230 -0.1671
   32POPC   H8S 4216   4.679   8.011   6.163  0.4677 -0.2588  1.6250
   32POPC   C29 4217   4.743   7.871   6.025 -0.3920 -0.3620 -0.1401
   32POPC   H91 4218   4.695   7.772   6.028 -1.1655  0.0140  0.0815
   32POPC  C210 4219   4.798   7.909   5.909  0.0189  0.1650  0.2230
   32POPC  H101 4220   4.767   7.845   5.825 -2.4405 -1.5566  2.2873
   32POPC  C211 4221   4.870   8.037   5.878 -0.1507  0.1878 -0.0753
   32POPC  H11R 4222   4.853   8.112   5.958  0.2480 -2.3122  2.5033
   32POPC  H11S 4223   4.822   8.077   5.786 -1.9871 -0.8194  0.4012
   32POPC  C212 4224   5.019   8.009   5.857 -0.0686  0.5748 -0.0202
   32POPC  H12R 4225   5.010   7.923   5.787 -2.6090 -0.1209  1.0312
   32POPC  H12S 4226   5.063   7.980   5.955 -1.5889  2.8989  1.4441
   32POPC  C213 4227   5.103   8.126   5.806 -0.0064  0.0700 -1.1032
   32POPC  H13R 4228   5.064   0.029   5.875  0.8270 -0.2518 -0.2547
   32POPC  H13S 4229   5.067   8.147   5.703  0.8525  1.6060 -1.1293
   32POPC  C214 4230   5.255   8.108   5.807 -0.0946 -0.6784  0.0419
   32POPC  H14R 4231   5.291   8.011   5.768  0.6454 -0.5727  0.4519
   32POPC  H14S 4232   5.270   8.091   5.916  0.3515  1.0398  0.2745
   32POPC  C215 4233   5.330   0.056   5.757 -0.2198 -0.4818  0.3318
   32POPC  H15R 4234   5.311   0.059   5.647  2.3812 -3.1816 -0.3202
   32POPC  H15S 4235   5.440   0.041   5.753 -0.0358  0.7838  0.0942
   32POPC  C216 4236   5.293   0.188   5.824 -0.1911 -0.2607 -0.0859
   32POPC  H16R 4237   5.354   0.183   5.917 -0.4324 -0.8150  0.0433
   32POPC  H16S 4238   5.184   0.192   5.841 -0.0556 -0.1098  0.8146
   32POPC  C217 4239   5.350   0.304   5.741 -0.1712 -0.1208  0.1222
   32POPC  H17R 4240   5.329   0.396   5.799  1.0198 -0.4895  1.1845
   32POPC  H17S 4241   5.299   0.301   5.642 -0.6682  1.8258  0.2851
   32POPC  C218 4242   5.502   0.310   5.726 -0.1281 -0.3310  0.4554
   32POPC  H18R 4243   5.548   0.264   5.815  1.0069  2.1628  1.2611
   32POPC  H18S 4244   5.546   0.411   5.711  0.6749 -0.7531 -0.0861
   32POPC  H18T 4245   5.538   0.253   5.638 -0.2361 -0.1643  0.3012
   32POPC   C33 4246   4.644   0.200   6.462  0.0324  0.1351 -0.0400
   32POPC   H3X 4247   4.754   0.209   6.455 -0.0434 -0.1123 -1.8392
   32POPC   H3Y 4248   4.601   0.301   6.445 -1.5407 -0.6263 -0.8546
   32POPC   C34 4249   4.604   0.121   6.337 -0.7678  0.3910  0.0459
   32POPC   H4X 4250   4.493   0.118   6.340 -0.7552 -0.1690  0.0151
   32POPC   H4Y 4251   4.652   0.021   6.331 -0.8906  0.2875  0.7095
   32POPC   C35 4252   4.650   0.198   6.213 -0.3523  0.5831  0.3115
   32POPC   H5X 4253   4.755   0.182   6.181 -0.1232  1.4525  0.6146
   32POPC   H5Y 4254   4.639   0.308   6.216  1.1945  0.8669 -1.9936
   32POPC   C36 4255   4.562   0.158   6.093  0.5793  0.0247 -0.1945
   32POPC   H6X 4256   4.460   0.199   6.107  0.4529  0.4516 -2.1586
   32POPC   H6Y 4257   4.569   0.049   6.074  0.1748  0.0161 -0.2831
   32POPC   C37 4258   4.611   0.236   5.971 -0.3554  0.4562 -0.2938
   32POPC   H7X 4259   4.710   0.199   5.937  0.4472  0.4931  1.8292
   32POPC   H7Y 4260   4.618   0.345   5.993 -2.3755  0.8370 -1.2502
   32POPC   C38 4261   4.511   0.215   5.857 -0.1986 -0.0346 -0.3427
   32POPC   H8X 4262   4.530   0.297   5.784  2.8657  0.4312  0.8135
   32POPC   H8Y 4263   4.406   0.222   5.892 -0.2022  0.9116 -0.5112
   32POPC   C39 4264   4.531   0.079   5.791 -0.1485 -0.1439 -0.1020
   32POPC   H9X 4265   4.490   8.172   5.854  1.0790  2.2429  4.2304
   32POPC   H9Y 4266   4.642   0.068   5.785  0.0696  2.1114 -1.1393
   32POPC  C310 4267   4.484   0.065   5.646 -0.0057 -0.2689 -0.1367
   32POPC  H10X 4268   4.537   8.149   5.611 -0.1277  0.6558 -2.9845
   32POPC  H10Y 4269   4.517   0.140   5.572  0.8957 -3.3724 -3.1433
   32POPC  C311 4270   4.333   0.053   5.625 -0.0860 -0.1034  0.3382
   32POPC  H11X 4271   4.290   0.156   5.624 -1.1793 -0.5211  1.1774
   32POPC  H11Y 4272   4.291   8.174   5.712  2.3222  1.0275  2.3411
   32POPC  C312 4273   4.279   8.154   5.503 -0.5064  0.3292  0.2568
   32POPC  H12X 4274   4.169   8.147   5.491 -0.4013  1.9970 -2.8696
   32POPC  H12Y 4275   4.314   8.050   5.521  1.4329  0.9922  0.5046
   32POPC  C313 4276   4.336   0.026   5.369  0.2137 -0.2850  0.3419
   32POPC  H13X 4277   4.443   8.171   5.371  0.0518 -0.8410  0.7740
   32POPC  H13Y 4278   4.330   0.136   5.355 -0.8357  0.1315  3.2846
   32POPC  C314 4279   4.256   8.145   5.252  0.1799 -0.0326  0.2418
   32POPC  H14X 4280   4.148   8.171   5.255  0.6354  1.9951  2.7822
   32POPC  H14Y 4281   4.273   8.035   5.260 -1.5318 -0.2604  1.3464
   32POPC  C315 4282   4.301   0.031   5.120  0.2409 -0.4137  0.0828
   32POPC  H15X 4283   4.410   0.054   5.119 -0.0645  1.1813 -1.2446
   32POPC  H15Y 4284   4.245   0.126   5.104 -0.1588 -0.9011 -1.5783
   32POPC  C316 4285   4.261   8.124   4.998 -0.4532 -0.3833  0.2858
   32POPC  H16X 4286   4.309   8.024   5.006  2.0452  0.4973 -2.1010
   32POPC  H16Y 4287   4.298   8.165   4.901 -3.5049  0.3230 -0.7020
   32POPC  H16Z 4288   4.152   8.105   4.998 -0.3275 -1.8436  3.9696
   33POPC     N 4289   0.480   4.847   7.160 -0.1371  0.5047  0.3064
   33POPC   C12 4290   0.504   4.918   7.029 -0.3332  0.4021  0.2146
   33POPC   C13 4291   0.383   4.914   7.254 -0.2235  0.4127  0.2823
   33POPC   C14 4292   0.435   4.708   7.122  0.3657  0.6516 -0.8914
   33POPC   C15 4293   0.610   4.822   7.234  0.1061  0.4487 -0.1357
   33POPC  H12A 4294   0.408   4.938   6.983 -1.0466 -2.7446  0.1171
   33POPC  H12B 4295   0.567   4.858   6.966  0.5634  0.3715  1.1094
   33POPC  H13A 4296   0.434   5.000   7.294  2.1675  0.1409 -1.9029
   33POPC  H13B 4297   0.299   4.947   7.194  1.1954 -0.5055 -2.3752
   33POPC  H13C 4298   0.339   4.854   7.332  0.1625 -0.6710 -0.3042
   33POPC  H14A 4299   0.508   4.675   7.050  2.2652  0.9781  0.7872
   33POPC  H14B 4300   0.433   4.649   7.213 -3.2548 -1.4102 -2.0809
   33POPC  H14C 4301   0.336   4.722   7.083  0.3588  2.9999 -0.1576
   33POPC  H15A 4302   0.645   4.915   7.276 -0.8944  1.4637 -1.4397
   33POPC  H15B 4303   0.700   4.805   7.176  0.4776 -0.0536  0.5709
   33POPC  H15C 4304   0.588   4.748   7.310 -1.1441  0.5565 -0.3691
   33POPC   C11 4305   0.580   5.050   7.048  0.1862  0.2390 -0.6668
   33POPC  H11A 4306   0.595   5.087   6.945 -0.3304  0.4554 -0.6676
   33POPC  H11B 4307   0.677   5.044   7.101  1.2241  1.4167 -2.3361
   33POPC     P 4308   0.544   5.289   7.102  0.1844  0.2769 -0.2933
   33POPC   O13 4309   0.461   5.375   7.190  0.2933  0.2623 -0.1762
   33POPC   O14 4310   0.688   5.300   7.132  0.1928 -1.0328  0.2159
   33POPC   O12 4311   0.497   5.137   7.124  0.2360  0.2174 -0.5875
   33POPC   O11 4312   0.512   5.309   6.947  0.2058  0.4916 -0.2702
   33POPC    C1 4313   0.377   5.308   6.898  0.0085 -0.3113  0.2727
   33POPC    HA 4314   0.375   5.395   6.829  0.1673  1.2296  2.1332
   33POPC    HB 4315   0.298   5.327   6.973  0.5468  2.9655  0.1542
   33POPC    C2 4316   0.333   5.185   6.818 -0.3562 -0.0467  0.0620
   33POPC    HS 4317   0.331   5.099   6.889 -0.8462 -0.9414 -0.9949
   33POPC   O21 4318   0.430   5.175   6.714 -0.4480  0.4354 -0.0708
   33POPC   C21 4319   0.437   5.054   6.657  0.4197  0.4729 -0.0664
   33POPC   O22 4320   0.375   4.958   6.699  0.3088  0.6114  0.0909
   33POPC   C22 4321   0.541   5.064   6.547  0.1672  0.0486 -0.3430
   33POPC   H2R 4322   0.638   5.085   6.597 -0.7848  1.6471  0.9058
   33POPC   H2S 4323   0.506   5.128   6.463 -1.0088 -0.9517 -0.6428
   33POPC    C3 4324   0.187   5.202   6.774 -0.1942 -0.2869 -0.5741
   33POPC    HX 4325   0.134   5.220   6.869 -0.1076  1.8421 -0.8811
   33POPC    HY 4326   0.156   5.105   6.730  1.7139 -2.3798  2.3868
   33POPC   O31 4327   0.167   5.318   6.693 -0.7841  0.1540  0.1924
   33POPC   C31 4328   0.180   5.306   6.561 -0.3671  0.1386  0.2350
   33POPC   O32 4329   0.217   5.207   6.499  0.1882  0.2050  0.4480
   33POPC   C32 4330   0.131   5.438   6.502 -0.2417  0.1355  0.1226
   33POPC   H2X 4331   0.194   5.524   6.531 -1.1004  0.2780  1.6543
   33POPC   H2Y 4332   0.032   5.459   6.547  0.6655  0.3567  2.1431
   33POPC   C23 4333   0.551   4.926   6.480 -0.0817 -0.2518  0.2252
   33POPC   H3R 4334   0.454   4.871   6.475 -0.8673  1.1638 -2.8136
   33POPC   H3S 4335   0.619   4.871   6.548 -0.5425 -0.6595  0.3566
   33POPC   C24 4336   0.608   4.925   6.338 -0.3171  0.1348  0.1242
   33POPC   H4R 4337   0.712   4.966   6.339  0.1009 -0.5340 -3.3187
   33POPC   H4S 4338   0.540   4.986   6.275  1.9165  1.1092 -1.4773
   33POPC   C25 4339   0.617   4.777   6.298 -0.1479  0.1237  0.2029
   33POPC   H5R 4340   0.521   4.729   6.325 -1.4444  2.8494  0.8693
   33POPC   H5S 4341   0.688   4.727   6.367  1.9832  1.8785 -0.5920
   33POPC   C26 4342   0.677   4.757   6.159  0.0836 -0.2793  0.3566
   33POPC   H6R 4343   0.716   4.656   6.135 -0.6914 -0.3742 -0.5809
   33POPC   H6S 4344   0.776   4.808   6.164  1.8230 -3.3484 -0.2587
   33POPC   C27 4345   0.581   4.813   6.052  1.0371  0.1189 -0.3063
   33POPC   H7R 4346   0.571   4.919   6.081  0.4021  0.4021 -1.5195
   33POPC   H7S 4347   0.488   4.754   6.038  1.9582 -1.8489  1.2069
   33POPC   C28 4348   0.662   4.818   5.923  0.7300 -0.6724 -0.5334
   33POPC   H8R 4349   0.683   4.714   5.887  3.9522  0.6058 -2.8471
   33POPC   H8S 4350   0.761   4.864   5.946 -0.1394  1.0048 -0.0188
   33POPC   C29 4351   0.590   4.896   5.817  0.6450 -0.2033 -0.1308
   33POPC   H91 4352   0.564   5.002   5.834  3.6412  0.8095 -1.1645
   33POPC  C210 4353   0.561   4.836   5.701  0.2865  0.0244 -0.1603
   33POPC  H101 4354   0.509   4.893   5.622  0.8168 -0.1478 -0.6468
   33POPC  C211 4355   0.564   4.690   5.664 -0.1026  0.0614 -0.3388
   33POPC  H11R 4356   0.649   4.630   5.700 -0.2443 -1.7138 -2.7418
   33POPC  H11S 4357   0.554   4.673   5.554 -1.4248  2.1198 -0.6066
   33POPC  C212 4358   0.441   4.630   5.732  0.1587 -0.8451 -0.6589
   33POPC  H12R 4359   0.360   4.706   5.723 -0.2977 -1.2998 -0.5145
   33POPC  H12S 4360   0.461   4.620   5.840 -1.0372 -1.6429 -0.4834
   33POPC  C213 4361   0.387   4.503   5.665  0.1260 -0.9779 -0.3829
   33POPC  H13R 4362   0.350   4.532   5.564  2.0991 -2.3179 -1.5557
   33POPC  H13S 4363   0.300   4.478   5.729  0.2927 -0.0038  0.2429
   33POPC  C214 4364   0.494   4.395   5.651 -0.0459 -1.1368 -0.4800
   33POPC  H14R 4365   0.574   4.448   5.595  1.2887 -1.5150  0.9801
   33POPC  H14S 4366   0.450   4.311   5.594 -0.9213 -0.0601 -1.4252
   33POPC  C215 4367   0.545   4.360   5.791 -0.0769  0.1589 -0.1301
   33POPC  H15R 4368   0.461   4.309   5.843  0.4830 -0.0878  0.5549
   33POPC  H15S 4369   0.561   4.456   5.844  1.7387  0.5368 -1.2693
   33POPC  C216 4370   0.667   4.268   5.796  0.2200  0.5523 -0.0556
   33POPC  H16R 4371   0.748   4.317   5.738 -1.2330  2.8202 -0.2720
   33POPC  H16S 4372   0.646   4.168   5.751  1.0511  0.6476 -0.6748
   33POPC  C217 4373   0.699   4.234   5.942  0.0086 -0.0685 -0.1487
   33POPC  H17R 4374   0.779   4.157   5.940 -1.2332 -1.4013 -2.3889
   33POPC  H17S 4375   0.606   4.185   5.975 -0.7843 -0.1380 -2.3319
   33POPC  C218 4376   0.736   4.346   6.039 -0.5880  0.0054 -0.0028
   33POPC  H18R 4377   0.679   4.433   6.003 -1.6267 -0.5257  0.3237
   33POPC  H18S 4378   0.845   4.366   6.025 -0.4200 -1.2589 -0.7028
   33POPC  H18T 4379   0.715   4.320   6.145  0.3000  0.0032  0.1801
   33POPC   C33 4380   0.127   5.439   6.349  0.1913  0.2701  0.1129
   33POPC   H3X 4381   0.087   5.346   6.302  0.0227  1.4113 -2.1322
   33POPC   H3Y 4382   0.228   5.438   6.301  0.4163 -0.3128  0.5886
   33POPC   C34 4383   0.041   5.551   6.292 -0.4164 -0.1023  0.2898
   33POPC   H4X 4384   0.064   5.635   6.361 -0.3077 -0.2464  0.4286
   33POPC   H4Y 4385   8.108   5.530   6.294 -1.1526  2.9971 -0.5896
   33POPC   C35 4386   0.074   5.605   6.152 -0.1709  0.3168  0.5056
   33POPC   H5X 4387   0.079   5.527   6.073  1.1828  1.4152 -0.5462
   33POPC   H5Y 4388   0.178   5.640   6.144  0.1737 -0.7747  0.0171
   33POPC   C36 4389   8.160   5.717   6.098 -0.1703 -0.0013 -0.1605
   33POPC   H6X 4390   8.165   5.795   6.176 -2.1318 -0.5309  0.5498
   33POPC   H6Y 4391   8.054   5.687   6.081 -0.9740  1.3286  2.1505
   33POPC   C37 4392   0.060   5.773   5.977  0.0233 -0.6475 -0.3453
   33POPC   H7X 4393   0.057   5.707   5.888  0.0471  0.1288 -0.9303
   33POPC   H7Y 4394   0.168   5.794   5.994 -0.0680  0.0381 -0.5884
   33POPC   C38 4395   8.170   5.907   5.943  0.0957 -0.5036  0.0677
   33POPC   H8X 4396   0.031   5.990   6.006 -2.1453  1.2707 -0.8252
   33POPC   H8Y 4397   8.062   5.905   5.971 -0.3602  3.4264 -0.7920
   33POPC   C39 4398   8.171   5.939   5.793  0.1980  0.2833  0.2311
   33POPC   H9X 4399   8.123   5.860   5.731  1.1504  0.6774 -1.0381
   33POPC   H9Y 4400   0.102   5.940   5.764  0.5758  1.6703  1.5456
   33POPC  C310 4401   8.096   6.067   5.756  0.3594  0.3758  0.2261
   33POPC  H10X 4402   8.149   6.155   5.797  0.8813  1.1433 -1.9553
   33POPC  H10Y 4403   7.989   6.065   5.787 -0.2515 -1.3883 -1.7744
   33POPC  C311 4404   8.085   6.089   5.605 -0.3920 -0.1223  0.2011
   33POPC  H11X 4405   8.051   6.193   5.588 -1.4773 -0.4025  0.6147
   33POPC  H11Y 4406   8.015   6.012   5.567  2.2484 -3.7575  2.0347
   33POPC  C312 4407   0.047   6.080   5.537 -0.3455 -0.0906  0.2902
   33POPC  H12X 4408   0.090   5.979   5.554  0.5415  0.2700  0.2366
   33POPC  H12Y 4409   0.121   6.147   5.585 -0.6379 -0.2314  0.9563
   33POPC  C313 4410   0.036   6.118   5.389 -0.2840 -0.2092  0.2557
   33POPC  H13X 4411   0.140   6.107   5.349 -0.9608 -3.5927 -0.8967
   33POPC  H13Y 4412   0.002   6.223   5.381 -2.2053 -0.8036  0.0603
   33POPC  C314 4413   8.128   6.034   5.293 -0.7541 -0.0451  0.5208
   33POPC  H14X 4414   8.155   6.071   5.192  0.1832 -1.2497  0.3142
   33POPC  H14Y 4415   8.019   6.054   5.303 -0.5955  0.8577  0.4874
   33POPC  C315 4416   8.149   5.883   5.295 -0.4356 -0.0228 -0.4655
   33POPC  H15X 4417   8.070   5.821   5.246  0.7409 -1.2402 -0.8922
   33POPC  H15Y 4418   8.143   5.864   5.404 -0.4678 -0.1399 -0.4871
   33POPC  C316 4419   0.106   5.841   5.231 -0.0497  0.0063  0.2956
   33POPC  H16X 4420   0.119   5.731   5.228  0.7838  0.1062 -0.0758
   33POPC  H16Y 4421   0.193   5.877   5.289  0.2100  0.8736 -0.5921
   33POPC  H16Z 4422   0.113   5.884   5.128  1.0698 -0.5228  0.1356
   34POPC     N 4423   5.825   5.175   7.098 -0.5542 -0.1151 -0.0567
   34POPC   C12 4424   5.935   5.129   7.007  0.0785  0.1829  0.5500
   34POPC   C13 4425   5.729   5.258   7.016 -0.1207  0.3375 -0.1104
   34POPC   C14 4426   5.743   5.067   7.165 -0.4521 -0.5732 -0.6623
   34POPC   C15 4427   5.876   5.266   7.208  0.7714 -0.0745 -0.6901
   34POPC  H12A 4428   6.007   5.075   7.067 -0.4157 -0.0311  0.9470
   34POPC  H12B 4429   5.982   5.216   6.964 -0.3357 -0.4564 -1.3000
   34POPC  H13A 4430   5.677   5.191   6.949  0.5074 -0.0617 -0.2097
   34POPC  H13B 4431   5.667   5.315   7.083  0.2749 -0.9446  1.4034
   34POPC  H13C 4432   5.776   5.328   6.949 -1.4773 -0.7854 -2.3569
   34POPC  H14A 4433   5.674   5.119   7.229  0.8812  2.0639 -1.2241
   34POPC  H14B 4434   5.680   5.021   7.091 -3.5336  0.1687  1.3249
   34POPC  H14C 4435   5.810   4.992   7.205  0.1648  0.7916  1.0133
   34POPC  H15A 4436   5.929   5.348   7.163 -1.0477  0.3541 -2.1842
   34POPC  H15B 4437   5.942   5.211   7.273  0.8778  2.2051  1.2458
   34POPC  H15C 4438   5.794   5.309   7.264  2.1234  2.1036 -0.2988
   34POPC   C11 4439   5.891   5.044   6.887 -0.0142  0.3990  0.4304
   34POPC  H11A 4440   5.982   5.009   6.834  0.6146 -1.1045  2.3632
   34POPC  H11B 4441   5.841   5.116   6.819 -0.4894  0.1801  0.5468
   34POPC     P 4442   5.895   4.791   6.913 -0.0993 -0.1129  0.0933
   34POPC   O13 4443   6.021   4.791   6.990 -0.2637 -0.1719  0.3648
   34POPC   O14 4444   5.800   4.683   6.948 -0.2432 -0.0746 -0.1758
   34POPC   O12 4445   5.816   4.929   6.927  0.1816  0.0713 -0.1326
   34POPC   O11 4446   5.937   4.792   6.758 -0.3118  0.5799  0.0389
   34POPC    C1 4447   5.884   4.686   6.679  0.3146  0.4924 -0.2692
   34POPC    HA 4448   5.881   4.591   6.738 -2.0160  0.4183 -0.4157
   34POPC    HB 4449   5.943   4.669   6.587 -1.7300  2.2003 -1.9890
   34POPC    C2 4450   5.740   4.700   6.628  0.0806 -0.7992 -0.0093
   34POPC    HS 4451   5.661   4.722   6.703  2.4112  2.9143  1.6213
   34POPC   O21 4452   5.717   4.586   6.544 -0.1295 -0.2692 -0.6831
   34POPC   C21 4453   5.591   4.545   6.533 -0.2476  0.0911 -0.7000
   34POPC   O22 4454   5.488   4.587   6.582  0.0237 -0.0851  0.0449
   34POPC   C22 4455   5.600   4.418   6.450  0.1845 -0.0714 -0.4092
   34POPC   H2R 4456   5.656   4.336   6.500  0.3354 -1.4635 -2.7200
   34POPC   H2S 4457   5.669   4.450   6.370  0.5204  0.3417  0.0424
   34POPC    C3 4458   5.733   4.820   6.531  0.0927 -0.1929  0.7314
   34POPC    HX 4459   5.794   4.802   6.440 -2.2998  0.8972 -1.1937
   34POPC    HY 4460   5.778   4.908   6.580 -0.9730 -0.1358  1.6485
   34POPC   O31 4461   5.606   4.862   6.482  0.5123  0.1913 -0.0315
   34POPC   C31 4462   5.540   4.953   6.554 -0.0441 -0.5750  0.4384
   34POPC   O32 4463   5.574   4.998   6.662 -0.0541 -0.3944  0.3679
   34POPC   C32 4464   5.414   4.994   6.479  0.3892  0.0980  0.0683
   34POPC   H2X 4465   5.430   5.081   6.412 -1.2397 -0.6351 -1.3459
   34POPC   H2Y 4466   5.338   5.031   6.552  0.1750  0.5840 -0.3943
   34POPC   C23 4467   5.466   4.354   6.409  0.1129 -0.3826  0.2918
   34POPC   H3R 4468   5.405   4.441   6.377  0.8098  1.0723  2.6150
   34POPC   H3S 4469   5.421   4.317   6.504  2.0933  1.0504  1.9028
   34POPC   C24 4470   5.483   4.253   6.296  0.0713 -0.1185  0.0475
   34POPC   H4R 4471   5.558   4.175   6.321  0.0084 -0.0582  0.4262
   34POPC   H4S 4472   5.509   4.307   6.203 -0.8958 -1.6549 -1.1727
   34POPC   C25 4473   5.350   4.183   6.263  0.1843 -0.2109 -0.2112
   34POPC   H5R 4474   5.273   4.258   6.234  0.9166  0.6704  0.0403
   34POPC   H5S 4475   5.324   4.138   6.361  4.0410 -2.0314  0.1597
   34POPC   C26 4476   5.357   4.065   6.166  0.0179 -0.1914 -0.2458
   34POPC   H6R 4477   5.253   4.032   6.147 -0.4538 -0.1929  2.0101
   34POPC   H6S 4478   5.406   3.982   6.220  0.6864 -0.4346 -1.2161
   34POPC   C27 4479   5.426   4.103   6.035 -0.0960  0.1378 -0.2128
   34POPC   H7R 4480   5.531   4.123   6.066  0.8031 -1.7116 -1.8018
   34POPC   H7S 4481   5.391   4.197   5.987 -0.6131  0.1685  0.2253
   34POPC   C28 4482   5.428   3.996   5.925 -0.5805 -0.2155  0.1201
   34POPC   H8R 4483   5.494   4.025   5.841 -0.1688  0.0590  0.5367
   34POPC   H8S 4484   5.326   3.997   5.880 -0.8283  0.0754  0.6637
   34POPC   C29 4485   5.461   3.854   5.963 -0.5789 -0.1552  0.3457
   34POPC   H91 4486   5.396   3.820   6.045 -0.8555 -1.2411 -0.3103
   34POPC  C210 4487   5.573   3.785   5.939  0.0560  0.7591  0.5980
   34POPC  H101 4488   5.583   3.690   5.993 -0.0447  0.5937  0.3300
   34POPC  C211 4489   5.679   3.817   5.837 -0.1853  0.3065  0.1972
   34POPC  H11R 4490   5.764   3.856   5.896 -3.1359  1.5767  4.0563
   34POPC  H11S 4491   5.644   3.893   5.764 -0.0462  0.6671  0.5055
   34POPC  C212 4492   5.719   3.690   5.762  0.5307  0.6444 -0.0018
   34POPC  H12R 4493   5.643   3.642   5.696 -1.4093  1.4238  1.5456
   34POPC  H12S 4494   5.747   3.602   5.824 -3.8636 -1.1469 -0.1609
   34POPC  C213 4495   5.821   3.706   5.649  0.5910 -0.2791 -0.0863
   34POPC  H13R 4496   5.920   3.731   5.693  1.7125 -1.6994 -1.6908
   34POPC  H13S 4497   5.785   3.799   5.601  0.9996  0.6952  1.4137
   34POPC  C214 4498   5.836   3.589   5.552 -0.1837  0.0422 -0.5981
   34POPC  H14R 4499   5.747   3.601   5.486 -0.8820  0.6573  0.4320
   34POPC  H14S 4500   5.816   3.502   5.617  0.2005  1.2595  1.2356
   34POPC  C215 4501   5.973   3.577   5.485  0.1213  0.0672  0.0192
   34POPC  H15R 4502   6.003   3.473   5.460  0.7196  0.3029 -0.2569
   34POPC  H15S 4503   6.059   3.617   5.544 -0.8306  1.1186  0.7331
   34POPC  C216 4504   5.968   3.657   5.355  0.1768 -0.1039 -0.0882
   34POPC  H16R 4505   5.963   3.766   5.376  0.0834 -0.1374  0.0652
   34POPC  H16S 4506   5.878   3.632   5.294  2.3989 -2.0556 -2.8366
   34POPC  C217 4507   6.098   3.636   5.277  0.2528 -0.3199  0.0955
   34POPC  H17R 4508   6.062   3.635   5.172  2.2623 -0.3322 -0.6284
   34POPC  H17S 4509   6.132   3.537   5.315 -1.9054 -0.7361  1.0733
   34POPC  C218 4510   6.198   3.746   5.310 -0.4253  0.1848  0.4996
   34POPC  H18R 4511   6.218   3.753   5.419  0.8496  1.0762  0.2377
   34POPC  H18S 4512   6.166   3.845   5.271  1.2217 -0.4700 -2.9654
   34POPC  H18T 4513   6.297   3.730   5.262  0.0555  0.4671  1.3738
   34POPC   C33 4514   5.355   4.872   6.409  0.4332  0.2680 -0.2667
   34POPC   H3X 4515   5.356   4.785   6.478  1.2968 -0.3103 -0.9909
   34POPC   H3Y 4516   5.424   4.841   6.328  1.1666  1.8178 -0.2792
   34POPC   C34 4517   5.226   4.879   6.327  0.0445 -0.3050  0.2858
   34POPC   H4X 4518   5.145   4.921   6.390  0.2190 -0.4159  0.5853
   34POPC   H4Y 4519   5.187   4.778   6.299  1.3833  0.0618 -3.5418
   34POPC   C35 4520   5.240   4.946   6.190  0.7270  0.0821  0.5421
   34POPC   H5X 4521   5.139   4.958   6.145  0.4323  4.0490  1.8959
   34POPC   H5Y 4522   5.304   4.884   6.124  0.5888  0.1475  0.3456
   34POPC   C36 4523   5.292   5.089   6.173 -0.6531  0.5532  0.1598
   34POPC   H6X 4524   5.400   5.078   6.198 -0.1136  1.9634 -1.3447
   34POPC   H6Y 4525   5.238   5.146   6.251  0.1617  1.9990 -0.2920
   34POPC   C37 4526   5.299   5.153   6.034 -0.6314  0.3081  0.0455
   34POPC   H7X 4527   5.205   5.135   5.978  0.9009 -0.7010 -2.3187
   34POPC   H7Y 4528   5.378   5.106   5.972 -1.4615 -1.7192  0.4624
   34POPC   C38 4529   5.324   5.304   6.043 -0.6997  0.3032  0.3431
   34POPC   H8X 4530   5.405   5.309   6.119 -0.3205 -3.8128  0.4348
   34POPC   H8Y 4531   5.229   5.343   6.086 -0.9683 -1.2355  1.2082
   34POPC   C39 4532   5.361   5.376   5.913  0.0664  0.1489  0.4715
   34POPC   H9X 4533   5.269   5.384   5.852  1.3393  0.0863 -1.5667
   34POPC   H9Y 4534   5.433   5.311   5.859 -1.4537 -1.0775 -0.1493
   34POPC  C310 4535   5.416   5.516   5.941  0.2328  0.1487  0.1450
   34POPC  H10X 4536   5.504   5.492   6.005 -0.8398 -1.3079  1.1508
   34POPC  H10Y 4537   5.349   5.575   6.006  1.9910  1.6256  0.7037
   34POPC  C311 4538   5.465   5.595   5.820  0.1137 -0.0863 -0.0565
   34POPC  H11X 4539   5.385   5.606   5.743  0.1767  0.8659  0.0087
   34POPC  H11Y 4540   5.543   5.550   5.755  0.0741  0.6883 -0.6546
   34POPC  C312 4541   5.520   5.731   5.863  0.0176 -0.1241  0.1862
   34POPC  H12X 4542   5.542   5.786   5.769  0.9907 -1.0500 -0.1642
   34POPC  H12Y 4543   5.621   5.715   5.908  0.1891 -0.8589 -0.4305
   34POPC  C313 4544   5.433   5.818   5.953 -0.3886  0.1609 -0.4799
   34POPC  H13X 4545   5.416   5.766   6.050  0.1859 -1.7034 -1.3415
   34POPC  H13Y 4546   5.336   5.836   5.902  0.0021  0.7620 -1.0265
   34POPC  C314 4547   5.492   5.954   5.988 -0.3445 -0.0526  0.2936
   34POPC  H14X 4548   5.467   6.030   5.911 -0.1879 -0.1258  0.1717
   34POPC  H14Y 4549   5.602   5.946   5.975 -0.4073  0.7318 -0.8671
   34POPC  C315 4550   5.453   6.002   6.128  0.2945  0.6013  0.2573
   34POPC  H15X 4551   5.343   5.990   6.139  0.4082 -1.1644 -0.2993
   34POPC  H15Y 4552   5.451   6.113   6.129  2.3256  0.6835  1.9705
   34POPC  C316 4553   5.533   5.942   6.244  0.5612  0.0328 -0.2165
   34POPC  H16X 4554   5.641   5.941   6.219  0.3557 -2.0069 -1.2426
   34POPC  H16Y 4555   5.501   5.836   6.256  0.2881  0.0904 -0.4094
   34POPC  H16Z 4556   5.513   6.001   6.336  0.6881 -1.3496  0.7132
   35POPC     N 4557   1.773   4.258   7.770  0.5207  0.2337  0.2493
   35POPC   C12 4558   1.724   4.320   7.642  0.3632 -0.0451  0.1751
   35POPC   C13 4559   1.820   4.115   7.756  0.5164  0.2514  0.0526
   35POPC   C14 4560   1.894   4.331   7.823  0.5761  0.2798  0.0596
   35POPC   C15 4561   1.667   4.263   7.877 -0.1134  0.0413 -0.3647
   35POPC  H12A 4562   1.688   4.420   7.662 -3.2670 -0.8204 -1.5156
   35POPC  H12B 4563   1.630   4.272   7.618 -0.0316  1.1139 -0.7161
   35POPC  H13A 4564   1.797   4.061   7.847  3.9676  1.7736  2.0383
   35POPC  H13B 4565   1.759   4.074   7.677 -2.9833  2.5549  1.3034
   35POPC  H13C 4566   1.924   4.107   7.728  1.0236 -0.6966  2.0287
   35POPC  H14A 4567   1.862   4.425   7.864 -0.9921 -0.3597  0.3735
   35POPC  H14B 4568   1.935   4.271   7.904  1.2686  2.0174  1.0609
   35POPC  H14C 4569   1.967   4.338   7.744  0.9250  0.0749  0.3575
   35POPC  H15A 4570   1.710   4.248   7.975 -1.1273 -0.9012 -0.0477
   35POPC  H15B 4571   1.584   4.200   7.850 -0.3251  0.3547 -0.4554
   35POPC  H15C 4572   1.629   4.364   7.881  1.0170  0.4908 -0.6509
   35POPC   C11 4573   1.814   4.303   7.519  0.7843  0.0877  0.4645
   35POPC  H11A 4574   1.752   4.320   7.429 -0.0152  0.0220  0.9899
   35POPC  H11B 4575   1.868   4.206   7.514  0.1142 -0.2467 -0.4235
   35POPC     P 4576   1.885   4.543   7.457  0.1198 -0.0054 -0.0886
   35POPC   O13 4577   1.753   4.593   7.503 -0.1931 -0.9206  0.0345
   35POPC   O14 4578   1.995   4.639   7.480 -0.1662  0.2341  0.2915
   35POPC   O12 4579   1.916   4.403   7.528  0.8643  0.0709 -0.2638
   35POPC   O11 4580   1.866   4.519   7.300  0.2546 -0.0689 -0.0953
   35POPC    C1 4581   1.966   4.440   7.234  0.7887  0.0722  0.5420
   35POPC    HA 4582   1.902   4.377   7.170 -0.7877  1.5158  0.6212
   35POPC    HB 4583   2.016   4.370   7.305 -1.7161 -0.9285  1.4514
   35POPC    C2 4584   2.064   4.531   7.158  0.0195  0.1803 -0.3275
   35POPC    HS 4585   2.123   4.597   7.224  1.4353 -1.0452 -0.3201
   35POPC   O21 4586   1.989   4.599   7.058 -0.3229 -0.1170 -0.2753
   35POPC   C21 4587   1.971   4.730   7.079 -0.2103 -0.1540  0.0569
   35POPC   O22 4588   2.016   4.799   7.169 -0.0478  0.1468 -0.2511
   35POPC   C22 4589   1.888   4.775   6.959  0.1553  0.2504 -0.0460
   35POPC   H2R 4590   1.838   4.871   6.985  1.2697  0.4688  1.4911
   35POPC   H2S 4591   1.811   4.698   6.937  1.2004 -0.5456 -1.0250
   35POPC    C3 4592   2.153   4.430   7.083  0.2389  0.2048 -0.1039
   35POPC    HX 4593   2.087   4.346   7.049 -0.4100  0.4801  0.4708
   35POPC    HY 4594   2.223   4.390   7.159  0.8969  0.0853 -0.7673
   35POPC   O31 4595   2.224   4.473   6.966  0.0105 -0.1613 -0.3822
   35POPC   C31 4596   2.298   4.372   6.918  0.3919 -0.0921  0.0511
   35POPC   O32 4597   2.311   4.264   6.972 -0.5194 -0.3571 -0.2351
   35POPC   C32 4598   2.361   4.411   6.785 -0.1063  0.2920 -0.0744
   35POPC   H2X 4599   2.461   4.366   6.774  0.0094  0.5475 -0.0783
   35POPC   H2Y 4600   2.375   4.521   6.791 -0.5773  0.4668 -1.6188
   35POPC   C23 4601   1.979   4.785   6.837 -0.0213  0.0532 -0.1930
   35POPC   H3R 4602   2.057   4.706   6.834  1.6613  1.4941  2.5115
   35POPC   H3S 4603   2.024   4.886   6.830 -0.9710  0.5874  1.1334
   35POPC   C24 4604   1.908   4.759   6.704  0.1470 -0.0531 -0.2620
   35POPC   H4R 4605   1.819   4.825   6.698  2.8444  3.8972 -0.8368
   35POPC   H4S 4606   1.877   4.653   6.716 -1.1299  0.3539  0.1828
   35POPC   C25 4607   2.002   4.792   6.588  0.3390  0.1450 -0.0507
   35POPC   H5R 4608   2.081   4.714   6.580  1.0316  0.9402 -1.4650
   35POPC   H5S 4609   2.041   4.894   6.607 -1.1318  0.6735  0.2211
   35POPC   C26 4610   1.936   4.776   6.451  0.3076 -0.0229 -0.0154
   35POPC   H6R 4611   1.865   4.858   6.431  0.0907 -0.7314 -2.5742
   35POPC   H6S 4612   1.881   4.679   6.454  1.1535 -0.5134  0.1736
   35POPC   C27 4613   2.028   4.771   6.328 -0.0972  0.2107 -0.3260
   35POPC   H7R 4614   1.970   4.744   6.237  0.4680  0.1287 -0.6659
   35POPC   H7S 4615   2.087   4.680   6.348 -1.1943 -0.0825  1.8668
   35POPC   C28 4616   2.113   4.894   6.295 -0.1978  0.2396 -0.4817
   35POPC   H8R 4617   2.186   4.926   6.372  0.5882 -2.6385  0.0892
   35POPC   H8S 4618   2.035   4.970   6.273  0.0782  1.0592  1.2062
   35POPC   C29 4619   2.194   4.882   6.169 -0.4398 -0.0215 -0.6117
   35POPC   H91 4620   2.285   4.824   6.187 -0.9173 -0.1831  1.5194
   35POPC  C210 4621   2.161   4.938   6.052 -0.3282  0.1039 -0.5821
   35POPC  H101 4622   2.234   4.929   5.970  0.1478  2.5917 -0.5181
   35POPC  C211 4623   2.046   5.029   6.017 -0.1061  0.4567 -0.4062
   35POPC  H11R 4624   2.088   5.132   6.013  0.3009  0.3564  0.8053
   35POPC  H11S 4625   1.969   5.038   6.096  0.7246 -1.8609  0.7708
   35POPC  C212 4626   1.985   4.984   5.884 -0.1350  0.1087 -0.2756
   35POPC  H12R 4627   1.969   4.874   5.883 -1.2122  0.2599 -0.4560
   35POPC  H12S 4628   2.049   5.006   5.796 -0.9788 -1.2530 -1.2714
   35POPC  C213 4629   1.856   5.054   5.843 -0.4003  0.0255  0.3999
   35POPC  H13R 4630   1.792   5.086   5.928  0.0281 -0.7497  1.0244
   35POPC  H13S 4631   1.802   4.982   5.778  0.0514 -0.8583  0.9824
   35POPC  C214 4632   1.880   5.170   5.746  0.6276 -0.3971  0.1391
   35POPC  H14R 4633   1.942   5.134   5.661 -0.3822 -0.6757 -0.4850
   35POPC  H14S 4634   1.940   5.247   5.800  2.1472 -0.4392 -1.3830
   35POPC  C215 4635   1.764   5.245   5.681  0.4528 -0.5751  0.2490
   35POPC  H15R 4636   1.708   5.306   5.756 -2.3562  0.8309 -2.7657
   35POPC  H15S 4637   1.703   5.160   5.644  1.5092 -1.2120 -0.0580
   35POPC  C216 4638   1.796   5.332   5.560 -0.0633  0.1687  0.6343
   35POPC  H16R 4639   1.699   5.366   5.518 -0.1573  0.6423  1.2271
   35POPC  H16S 4640   1.850   5.274   5.482  0.6083  0.0298  1.1979
   35POPC  C217 4641   1.871   5.462   5.587 -0.3398  0.5109 -0.2051
   35POPC  H17R 4642   1.877   5.521   5.493 -2.2651  1.1378  0.0102
   35POPC  H17S 4643   1.971   5.443   5.629 -0.0577  2.9747  0.4357
   35POPC  C218 4644   1.803   5.552   5.691  0.6048  0.3269  0.5861
   35POPC  H18R 4645   1.866   5.644   5.689  0.5228  0.4466 -2.8390
   35POPC  H18S 4646   1.791   5.504   5.790 -0.8879  1.9286  1.2394
   35POPC  H18T 4647   1.710   5.595   5.647  1.1299  1.0002  0.0997
   35POPC   C33 4648   2.269   4.379   6.667  0.3077 -0.0839 -0.2950
   35POPC   H3X 4649   2.164   4.396   6.699  0.6614 -0.8877  1.3755
   35POPC   H3Y 4650   2.279   4.272   6.638 -0.9615 -0.5315  0.8338
   35POPC   C34 4651   2.292   4.454   6.535 -0.0247  0.3291 -0.1195
   35POPC   H4X 4652   2.233   4.548   6.542 -0.8099 -0.1817  0.3863
   35POPC   H4Y 4653   2.238   4.402   6.453  1.0717 -2.0047  0.5505
   35POPC   C35 4654   2.435   4.487   6.493  0.1862 -0.3556  0.0497
   35POPC   H5X 4655   2.504   4.400   6.499  1.4423  0.6361  0.6034
   35POPC   H5Y 4656   2.474   4.566   6.561 -2.8804  0.6761  0.7532
   35POPC   C36 4657   2.451   4.556   6.358  0.3406 -0.2900  0.1011
   35POPC   H6X 4658   2.542   4.616   6.339  0.2200 -0.2041 -0.2186
   35POPC   H6Y 4659   2.363   4.624   6.354  0.4446 -0.0843  1.1724
   35POPC   C37 4660   2.443   4.450   6.248  0.1635 -0.3031  0.1266
   35POPC   H7X 4661   2.337   4.420   6.237  0.3710 -0.2424 -2.7956
   35POPC   H7Y 4662   2.509   4.361   6.257  0.5031 -0.5287 -3.1612
   35POPC   C38 4663   2.485   4.500   6.110 -0.3287 -0.1208  0.0392
   35POPC   H8X 4664   2.581   4.554   6.123 -0.5040  0.6285 -1.5166
   35POPC   H8Y 4665   2.412   4.573   6.070  0.3762 -0.4308 -1.9875
   35POPC   C39 4666   2.504   4.386   6.009  0.3741 -0.3823  0.4578
   35POPC   H9X 4667   2.398   4.358   5.994 -0.1692  1.5946  0.3613
   35POPC   H9Y 4668   2.563   4.294   6.028  2.9370  0.6528 -1.7148
   35POPC  C310 4669   2.541   4.451   5.875  0.4274 -0.8644  0.2341
   35POPC  H10X 4670   2.641   4.500   5.878  0.0619 -0.0865  0.1360
   35POPC  H10Y 4671   2.477   4.540   5.859  1.3713 -0.4809 -1.7115
   35POPC  C311 4672   2.540   4.359   5.754 -0.2262 -0.2481 -0.2387
   35POPC  H11X 4673   2.439   4.313   5.746 -0.1218 -0.4340 -0.5450
   35POPC  H11Y 4674   2.615   4.278   5.771 -0.9421 -0.5959  1.4605
   35POPC  C312 4675   2.576   4.438   5.628 -0.0357 -0.1149 -0.1000
   35POPC  H12X 4676   2.664   4.504   5.644 -0.1729  0.1930 -0.6011
   35POPC  H12Y 4677   2.494   4.511   5.608 -0.3870 -0.8896 -1.6133
   35POPC  C313 4678   2.612   4.350   5.508  0.5020 -0.5233  0.3528
   35POPC  H13X 4679   2.534   4.278   5.476  1.0973 -1.3364  0.6945
   35POPC  H13Y 4680   2.709   4.304   5.535  1.6409  1.0003 -0.9513
   35POPC  C314 4681   2.660   4.441   5.394  0.5004 -0.6168  0.2783
   35POPC  H14X 4682   2.712   4.376   5.321 -1.1658 -0.5877 -0.9953
   35POPC  H14Y 4683   2.732   4.521   5.420 -0.8558  0.8989 -0.5051
   35POPC  C315 4684   2.553   4.514   5.313  0.6301 -0.6818  0.0495
   35POPC  H15X 4685   2.491   4.574   5.382  0.3848 -0.4584 -0.3596
   35POPC  H15Y 4686   2.489   4.437   5.266 -1.6648  0.4881  1.1152
   35POPC  C316 4687   2.604   4.605   5.201 -0.5791 -0.4532 -0.3237
   35POPC  H16X 4688   2.670   4.552   5.129  0.4278  1.2778 -0.7375
   35POPC  H16Y 4689   2.669   4.684   5.245 -1.9050  0.5694 -0.1117
   35POPC  H16Z 4690   2.525   4.673   5.161  1.4096  2.5805  0.5552
   36POPC     N 4691   1.229   7.370   7.129  0.1474 -0.8110  0.8456
   36POPC   C12 4692   1.125   7.443   7.048  0.8111 -0.1456  0.5900
   36POPC   C13 4693   1.326   7.470   7.186  0.0129  0.3193 -0.8653
   36POPC   C14 4694   1.161   7.292   7.240 -0.3861 -0.6418  0.6407
   36POPC   C15 4695   1.304   7.276   7.039 -0.3598 -0.1153 -0.3307
   36POPC  H12A 4696   1.056   7.365   7.020  0.1292  0.2858  1.0217
   36POPC  H12B 4697   1.160   7.501   6.963  1.1421  1.5004  1.7879
   36POPC  H13A 4698   1.273   7.536   7.253  2.2140 -1.2779  2.7255
   36POPC  H13B 4699   1.403   7.426   7.247  0.1670  1.5886 -0.1124
   36POPC  H13C 4700   1.369   7.527   7.105  0.0981 -0.3285 -1.2828
   36POPC  H14A 4701   1.078   7.236   7.198 -0.0552 -0.3892 -0.3879
   36POPC  H14B 4702   1.230   7.221   7.282 -0.7766 -1.5574 -0.2210
   36POPC  H14C 4703   1.131   7.362   7.316  0.6706 -0.3847  0.8315
   36POPC  H15A 4704   1.355   7.335   6.964 -0.8548 -0.6551 -1.1023
   36POPC  H15B 4705   1.239   7.204   6.992 -0.1101  0.4650 -1.5895
   36POPC  H15C 4706   1.378   7.226   7.100 -1.5124 -1.2919  0.1431
   36POPC   C11 4707   1.035   7.552   7.108 -0.1060 -0.4630 -0.1856
   36POPC  H11A 4708   0.960   7.580   7.031 -1.4115 -0.0860  1.1729
   36POPC  H11B 4709   1.092   7.645   7.128  0.7472 -0.4830 -2.2758
   36POPC     P 4710   0.824   7.464   7.243 -0.0054 -0.2657 -0.0192
   36POPC   O13 4711   0.818   7.316   7.249  0.0862 -0.2814 -0.2912
   36POPC   O14 4712   0.750   7.532   7.351 -0.1621  0.0517 -0.3250
   36POPC   O12 4713   0.972   7.524   7.233 -0.1537  0.0888 -0.0857
   36POPC   O11 4714   0.755   7.495   7.102 -0.4727  0.2141  0.3114
   36POPC    C1 4715   0.660   7.601   7.093 -0.1131  0.4721 -0.5009
   36POPC    HA 4716   0.693   7.656   7.002  0.8426 -0.7062 -0.8868
   36POPC    HB 4717   0.672   7.677   7.173 -0.8108  0.5362 -0.4497
   36POPC    C2 4718   0.519   7.550   7.060 -0.0966 -0.0176  0.1821
   36POPC    HS 4719   0.478   7.493   7.147 -0.4264  1.2956  0.9198
   36POPC   O21 4720   0.525   7.478   6.937 -0.0766 -0.4089  0.4126
   36POPC   C21 4721   0.441   7.374   6.931 -0.2350 -0.2511 -0.1852
   36POPC   O22 4722   0.360   7.350   7.019  0.2212 -0.1642  0.2635
   36POPC   C22 4723   0.439   7.320   6.789 -0.5881 -0.3632 -0.1379
   36POPC   H2R 4724   0.480   7.401   6.725 -0.2556  0.6458  1.3003
   36POPC   H2S 4725   0.335   7.291   6.762 -0.6060 -0.5236  0.0924
   36POPC    C3 4726   0.423   7.671   7.051  0.0211  0.0681  0.0834
   36POPC    HX 4727   0.430   7.715   7.152  2.1183 -1.9715  0.9269
   36POPC    HY 4728   0.318   7.639   7.032 -0.4162  1.7718 -0.5229
   36POPC   O31 4729   0.448   7.768   6.949  0.1663 -0.2586 -0.1971
   36POPC   C31 4730   0.403   7.749   6.825  0.7298  0.2542 -0.4838
   36POPC   O32 4731   0.331   7.658   6.788  0.4970  0.0553  0.4252
   36POPC   C32 4732   0.458   7.851   6.727  0.7441  0.4918 -0.2315
   36POPC   H2X 4733   0.559   7.824   6.689  1.7962  1.0926  1.9784
   36POPC   H2Y 4734   0.466   7.946   6.784 -1.3167  0.2914  0.4841
   36POPC   C23 4735   0.523   7.192   6.790  0.7731  0.5164  0.2739
   36POPC   H3R 4736   0.474   7.121   6.861 -1.9620  0.7710 -1.2012
   36POPC   H3S 4737   0.628   7.216   6.816  1.0124  1.3886 -1.3740
   36POPC   C24 4738   0.531   7.122   6.654 -0.4602 -0.2182  0.5581
   36POPC   H4R 4739   0.563   7.202   6.584 -0.1163 -1.4897 -0.7835
   36POPC   H4S 4740   0.431   7.088   6.621 -0.1110 -0.1542 -0.6111
   36POPC   C25 4741   0.629   7.005   6.648 -0.1480  0.0946 -0.7639
   36POPC   H5R 4742   0.588   6.922   6.710  0.6493  0.6575  0.5699
   36POPC   H5S 4743   0.729   7.028   6.691 -0.9831  1.5760  0.4647
   36POPC   C26 4744   0.650   6.953   6.506  0.0791 -0.5327 -0.5052
   36POPC   H6R 4745   0.559   6.980   6.447  0.3854  0.7195 -0.4284
   36POPC   H6S 4746   0.666   6.843   6.498  0.0839 -0.5128 -0.7736
   36POPC   C27 4747   0.780   7.005   6.446  0.0233 -0.0320 -0.1931
   36POPC   H7R 4748   0.868   6.979   6.509  0.1498  1.7887  0.4250
   36POPC   H7S 4749   0.773   7.116   6.444 -2.0168 -0.1329 -0.5868
   36POPC   C28 4750   0.800   6.975   6.297  0.7581  0.7034 -0.2476
   36POPC   H8R 4751   0.880   7.036   6.249 -0.0774  1.7148 -0.3775
   36POPC   H8S 4752   0.703   7.003   6.251 -0.1388 -0.5709  0.8000
   36POPC   C29 4753   0.818   6.828   6.276 -0.1247  0.5923 -0.2255
   36POPC   H91 4754   0.869   6.768   6.352  0.8000 -0.9762 -1.9850
   36POPC  C210 4755   0.775   6.763   6.167  0.0055  0.1387 -0.0106
   36POPC  H101 4756   0.799   6.656   6.176  0.9296  0.4283  1.1287
   36POPC  C211 4757   0.704   6.816   6.045  0.5142 -0.1160 -0.4207
   36POPC  H11R 4758   0.768   6.858   5.964 -0.4649  0.4500 -0.9254
   36POPC  H11S 4759   0.643   6.904   6.076  1.6000 -0.1597  2.0798
   36POPC  C212 4760   0.621   6.716   5.965  0.2765 -0.1524 -0.1310
   36POPC  H12R 4761   0.543   6.680   6.035  0.4797 -0.6636 -0.1658
   36POPC  H12S 4762   0.686   6.636   5.924  0.6828 -1.3069  2.5430
   36POPC  C213 4763   0.551   6.783   5.846 -0.4615 -0.1302  0.3140
   36POPC  H13R 4764   0.633   6.805   5.775  0.4365 -1.1417  0.9984
   36POPC  H13S 4765   0.490   6.873   5.871  0.5881  0.6899 -0.0336
   36POPC  C214 4766   0.458   6.680   5.781 -0.0163 -0.6338  0.4678
   36POPC  H14R 4767   0.370   6.661   5.846 -2.5669  0.7239 -2.3581
   36POPC  H14S 4768   0.511   6.583   5.766  0.6090 -0.2085 -0.1480
   36POPC  C215 4769   0.411   6.733   5.645  0.4460 -0.4479  0.3773
   36POPC  H15R 4770   0.391   6.841   5.661  0.4098 -0.5795  1.3396
   36POPC  H15S 4771   0.324   6.677   5.605  1.3939  0.8613 -4.0420
   36POPC  C216 4772   0.520   6.721   5.539  0.0915 -0.2941 -0.0042
   36POPC  H16R 4773   0.548   6.617   5.510  2.6067  0.3447 -0.0671
   36POPC  H16S 4774   0.604   6.780   5.581 -0.9197  1.8588 -0.8698
   36POPC  C217 4775   0.482   6.798   5.412 -0.0822  0.1002  0.2866
   36POPC  H17R 4776   0.577   6.793   5.353 -0.2718 -1.4100  0.0649
   36POPC  H17S 4777   0.458   6.905   5.430 -0.7460  0.2288 -1.2425
   36POPC  C218 4778   0.382   6.733   5.317 -0.2771  0.3943  0.2887
   36POPC  H18R 4779   0.285   6.728   5.370 -0.2357 -0.9755  0.2669
   36POPC  H18S 4780   0.409   6.628   5.291 -0.1987  0.7089 -0.9734
   36POPC  H18T 4781   0.365   6.789   5.223  1.7447 -0.9670 -0.9737
   36POPC   C33 4782   0.368   7.865   6.604  0.5893  0.5682 -0.1085
   36POPC   H3X 4783   0.354   7.972   6.579 -0.1482  0.3373 -0.7353
   36POPC   H3Y 4784   0.264   7.832   6.627  0.3553 -1.2784 -3.1841
   36POPC   C34 4785   0.424   7.792   6.481 -0.4728  0.0307 -0.2906
   36POPC   H4X 4786   0.519   7.846   6.461  0.5298 -2.3265 -2.3673
   36POPC   H4Y 4787   0.362   7.810   6.391 -3.4488 -2.6195  1.0295
   36POPC   C35 4788   0.451   7.644   6.505  0.1141  0.1174 -0.4041
   36POPC   H5X 4789   0.354   7.608   6.545 -0.3436  0.1045 -1.4866
   36POPC   H5Y 4790   0.528   7.608   6.577  0.3421 -1.1633 -1.2603
   36POPC   C36 4791   0.482   7.566   6.377  0.9634 -0.3922  0.1024
   36POPC   H6X 4792   0.581   7.603   6.345  1.0407 -0.7214 -0.0454
   36POPC   H6Y 4793   0.409   7.613   6.308  1.0080 -0.7740 -0.2089
   36POPC   C37 4794   0.473   7.413   6.391  0.2164 -0.3338  0.3105
   36POPC   H7X 4795   0.371   7.371   6.401 -0.1374 -0.0076 -1.6099
   36POPC   H7Y 4796   0.532   7.379   6.479  2.1308  1.2145 -0.2890
   36POPC   C38 4797   0.532   7.335   6.274  0.3404 -0.1385  0.2435
   36POPC   H8X 4798   0.555   7.230   6.299 -1.6799 -1.4844 -2.9448
   36POPC   H8Y 4799   0.624   7.386   6.235 -0.9398  2.2559  0.1367
   36POPC   C39 4800   0.446   7.329   6.147  0.2342  0.1215  0.3002
   36POPC   H9X 4801   0.416   7.429   6.110 -2.4502 -1.2072 -1.4164
   36POPC   H9Y 4802   0.352   7.274   6.171 -0.8668  1.0651 -1.6767
   36POPC  C310 4803   0.532   7.266   6.037  0.0281  0.2169  0.0856
   36POPC  H10X 4804   0.571   7.169   6.075  1.4958  1.2765  1.4345
   36POPC  H10Y 4805   0.622   7.328   6.018 -1.4408  2.5801  0.3989
   36POPC  C311 4806   0.453   7.253   5.907  0.1561  0.2831  0.0014
   36POPC  H11X 4807   0.513   7.180   5.847 -0.6683  0.6136 -1.2639
   36POPC  H11Y 4808   0.441   7.344   5.845  1.3039  0.2643 -0.2698
   36POPC  C312 4809   0.316   7.187   5.922 -0.0337  0.6581 -0.0812
   36POPC  H12X 4810   0.239   7.260   5.955 -0.3730  0.2499  0.0394
   36POPC  H12Y 4811   0.328   7.108   5.999 -2.9761 -0.0539 -0.2413
   36POPC  C313 4812   0.263   7.131   5.790 -0.3643  0.6897  0.0354
   36POPC  H13X 4813   0.336   7.056   5.751 -0.2058  0.4235  0.8375
   36POPC  H13Y 4814   0.241   7.211   5.715  0.2585 -1.0160 -2.0950
   36POPC  C314 4815   0.129   7.060   5.802 -0.2398  0.4795  0.1864
   36POPC  H14X 4816   0.063   7.134   5.853  0.0599 -0.4509  2.0179
   36POPC  H14Y 4817   0.141   6.959   5.848  2.3329 -1.2012 -3.6737
   36POPC  C315 4818   0.069   7.024   5.666  0.0408 -0.3607  0.2789
   36POPC  H15X 4819   0.136   6.958   5.607  0.8151  1.4623 -0.9912
   36POPC  H15Y 4820   0.077   7.118   5.608  0.0997 -0.4133  0.2010
   36POPC  C316 4821   8.098   6.980   5.665 -0.3243  0.8100 -0.1004
   36POPC  H16X 4822   8.092   6.875   5.702 -1.3057  0.7673 -0.3501
   36POPC  H16Y 4823   8.046   6.995   5.568 -1.2693 -1.1277  0.0419
   36POPC  H16Z 4824   8.052   7.045   5.742 -0.4292  0.2622  0.3064
   37POPC     N 4825   2.405   3.621   7.622  0.1340 -0.1304  0.2028
   37POPC   C12 4826   2.390   3.735   7.523  0.1118 -0.2498  0.0679
   37POPC   C13 4827   2.268   3.581   7.674 -0.4812  1.2206 -0.3298
   37POPC   C14 4828   2.460   3.501   7.549 -0.0090  0.3187 -0.6673
   37POPC   C15 4829   2.490   3.652   7.742 -0.3082  0.0299  0.4768
   37POPC  H12A 4830   2.358   3.815   7.588  0.9777  0.4426 -0.3504
   37POPC  H12B 4831   2.309   3.722   7.453  0.6353 -0.0337 -0.5793
   37POPC  H13A 4832   2.276   3.493   7.735 -0.2815  0.5270 -1.3257
   37POPC  H13B 4833   2.234   3.655   7.745 -0.6062  0.5219  0.3392
   37POPC  H13C 4834   2.198   3.572   7.592 -0.4711  1.1733 -0.3334
   37POPC  H14A 4835   2.463   3.420   7.621  1.0792 -0.7173 -1.8270
   37POPC  H14B 4836   2.399   3.479   7.463 -0.3771  0.3037 -0.4051
   37POPC  H14C 4837   2.557   3.528   7.509 -0.2166  0.9294 -0.7690
   37POPC  H15A 4838   2.587   3.682   7.706 -1.1614  0.3581 -1.6650
   37POPC  H15B 4839   2.489   3.563   7.803  0.2112 -1.0174 -1.0033
   37POPC  H15C 4840   2.439   3.728   7.799  0.3663  0.3743  0.6346
   37POPC   C11 4841   2.508   3.784   7.440 -0.0206  0.2082  0.1459
   37POPC  H11A 4842   2.478   3.877   7.387  1.8270 -0.4616 -2.3014
   37POPC  H11B 4843   2.526   3.704   7.365  2.1479 -0.5232  1.3507
   37POPC     P 4844   2.766   3.814   7.463 -0.1406 -0.4638 -0.1077
   37POPC   O13 4845   2.860   3.846   7.572  0.0568  0.0140 -0.4143
   37POPC   O14 4846   2.794   3.694   7.382 -0.0779 -0.5800  0.0856
   37POPC   O12 4847   2.620   3.805   7.527 -0.0475  0.1438  0.1959
   37POPC   O11 4848   2.743   3.936   7.362 -0.3339 -0.5954 -0.2229
   37POPC    C1 4849   2.853   3.987   7.285 -0.5075 -0.2965 -0.2725
   37POPC    HA 4850   2.911   3.900   7.248  0.0152  0.0396 -0.2491
   37POPC    HB 4851   2.916   4.054   7.346  0.5342  2.0929 -3.6768
   37POPC    C2 4852   2.811   4.070   7.163 -0.3185  0.7486  0.3646
   37POPC    HS 4853   2.767   4.163   7.205 -1.0423  0.5951 -0.0345
   37POPC   O21 4854   2.725   3.993   7.079  0.1720  0.0025  0.5440
   37POPC   C21 4855   2.594   4.009   7.097  0.1598 -0.0283  0.4816
   37POPC   O22 4856   2.537   4.096   7.161 -0.3678  0.2788 -0.3909
   37POPC   C22 4857   2.513   3.908   7.018 -0.0246  0.3902  0.1310
   37POPC   H2R 4858   2.469   3.963   6.932  0.0997  1.6356  0.8401
   37POPC   H2S 4859   2.432   3.870   7.085  0.9120  1.4552  1.9556
   37POPC    C3 4860   2.937   4.102   7.080 -0.1474  0.1477  0.3881
   37POPC    HX 4861   2.964   4.001   7.043  0.8085  0.3415  0.5393
   37POPC    HY 4862   3.026   4.120   7.143 -1.8881  1.5641  2.5810
   37POPC   O31 4863   2.921   4.185   6.964  0.5393  0.2585  0.3722
   37POPC   C31 4864   2.918   4.316   6.986 -0.1838  0.2612  0.2562
   37POPC   O32 4865   2.937   4.369   7.094  0.4937 -0.4811  0.5062
   37POPC   C32 4866   2.902   4.376   6.847 -0.0594 -0.8824 -0.2609
   37POPC   H2X 4867   2.802   4.350   6.806 -0.8330 -2.0460  2.1971
   37POPC   H2Y 4868   2.973   4.328   6.776 -3.5783 -3.5489 -2.3522
   37POPC   C23 4869   2.604   3.792   6.979 -0.1939  0.2937  0.0192
   37POPC   H3R 4870   2.646   3.741   7.069 -0.0792  0.8993  0.3161
   37POPC   H3S 4871   2.686   3.826   6.912 -0.2460  0.2132 -0.0849
   37POPC   C24 4872   2.530   3.681   6.905  0.7774 -0.4499  0.1350
   37POPC   H4R 4873   2.481   3.729   6.817  0.3527 -1.1179  0.0009
   37POPC   H4S 4874   2.454   3.634   6.971  2.2450 -0.2020  2.1080
   37POPC   C25 4875   2.630   3.572   6.866  0.4929 -0.6039 -0.1678
   37POPC   H5R 4876   2.576   3.501   6.800 -1.7814 -0.2842  1.2325
   37POPC   H5S 4877   2.646   3.509   6.957 -2.5723 -1.3202 -0.0043
   37POPC   C26 4878   2.762   3.609   6.800  0.4650 -0.1337  0.0308
   37POPC   H6R 4879   2.814   3.515   6.768 -0.8079 -0.8192 -0.0725
   37POPC   H6S 4880   2.829   3.661   6.872  1.4429  0.4163 -1.2212
   37POPC   C27 4881   2.760   3.715   6.690  0.2918  0.7630  0.8876
   37POPC   H7R 4882   2.705   3.803   6.728  1.0344  1.4193  0.4700
   37POPC   H7S 4883   2.705   3.679   6.600  1.5177 -1.0203  0.7886
   37POPC   C28 4884   2.898   3.755   6.636  0.3513 -0.1365  0.3463
   37POPC   H8R 4885   2.891   3.794   6.532  0.0113 -0.1808  0.3494
   37POPC   H8S 4886   2.951   3.658   6.625  0.4815  0.0451 -0.7338
   37POPC   C29 4887   2.974   3.845   6.729  0.6316 -0.1951  0.1732
   37POPC   H91 4888   2.943   3.841   6.835  0.3074  2.0081  0.2065
   37POPC  C210 4889   3.049   3.951   6.695 -0.5381  0.6507  0.1871
   37POPC  H101 4890   3.080   4.018   6.777  1.0384  0.9705 -0.6337
   37POPC  C211 4891   3.082   4.002   6.558  0.2083  0.5108  0.3074
   37POPC  H11R 4892   3.035   3.940   6.479 -0.7043 -0.7527  1.7813
   37POPC  H11S 4893   3.191   4.006   6.543 -0.1940  1.7894 -3.1431
   37POPC  C212 4894   3.032   4.145   6.531 -0.0086  0.4983  0.6352
   37POPC  H12R 4895   3.075   4.178   6.434 -2.4977 -0.0110 -0.7195
   37POPC  H12S 4896   3.069   4.213   6.611 -0.4603  2.3757 -0.7025
   37POPC  C213 4897   2.881   4.148   6.509  0.0508 -0.3726  0.0719
   37POPC  H13R 4898   2.848   4.253   6.492  0.9866  0.0207  0.5863
   37POPC  H13S 4899   2.826   4.113   6.599  0.3624 -2.3620 -0.4717
   37POPC  C214 4900   2.825   4.074   6.387 -0.3281 -0.0422  0.0456
   37POPC  H14R 4901   2.831   3.965   6.403 -1.3385 -0.2533 -0.9014
   37POPC  H14S 4902   2.877   4.114   6.297  1.7048 -0.5704  0.9503
   37POPC  C215 4903   2.679   4.101   6.348 -0.2953  0.2269  0.1028
   37POPC  H15R 4904   2.663   4.074   6.242 -0.2357  0.8358 -0.0612
   37POPC  H15S 4905   2.663   4.211   6.348  2.3921  0.7210 -2.7181
   37POPC  C216 4906   2.583   4.009   6.424 -0.1465 -0.1975 -0.2190
   37POPC  H16R 4907   2.603   4.027   6.532  1.2572 -2.1930 -0.0850
   37POPC  H16S 4908   2.595   3.899   6.411  1.0602  0.1687 -2.7022
   37POPC  C217 4909   2.437   4.045   6.394 -0.1727  0.5402  0.7332
   37POPC  H17R 4910   2.432   4.007   6.290  2.8378 -0.5868  0.8843
   37POPC  H17S 4911   2.412   4.152   6.409 -3.1684 -0.0049  0.1789
   37POPC  C218 4912   2.339   3.959   6.474  0.3067 -0.2022  0.5355
   37POPC  H18R 4913   2.342   4.005   6.575  1.8043  0.9777 -0.0019
   37POPC  H18S 4914   2.353   3.849   6.483  0.7063 -0.2592 -0.6721
   37POPC  H18T 4915   2.237   3.980   6.436  1.0631  0.9000 -0.9967
   37POPC   C33 4916   2.899   4.527   6.870  0.0344 -0.8085 -0.7276
   37POPC   H3X 4917   3.002   4.562   6.893  0.0921  2.7946 -4.8901
   37POPC   H3Y 4918   2.827   4.552   6.950 -0.4873 -1.0955 -1.1092
   37POPC   C34 4919   2.863   4.613   6.748  0.0871 -0.2676 -0.3667
   37POPC   H4X 4920   2.758   4.584   6.726 -0.4403 -0.0196  1.6550
   37POPC   H4Y 4921   2.941   4.585   6.673  1.0439  1.7619 -0.1849
   37POPC   C35 4922   2.880   4.763   6.772  0.0105 -0.2614 -0.3493
   37POPC   H5X 4923   2.979   4.771   6.822 -1.1301  0.3621  1.9504
   37POPC   H5Y 4924   2.810   4.804   6.848 -0.6282 -1.2929 -0.3638
   37POPC   C36 4925   2.882   4.827   6.633  0.6358 -0.5632 -0.4863
   37POPC   H6X 4926   2.968   4.800   6.569  1.9339  0.6582  0.6757
   37POPC   H6Y 4927   2.880   4.938   6.645 -0.4953 -0.5854 -0.3153
   37POPC   C37 4928   2.748   4.814   6.560  0.3254 -0.1475 -0.0013
   37POPC   H7X 4929   2.664   4.850   6.624  0.3964  1.7942 -0.9512
   37POPC   H7Y 4930   2.717   4.709   6.540 -0.1501 -0.4186  1.8920
   37POPC   C38 4931   2.737   4.891   6.429  0.1731  0.6023  0.4454
   37POPC   H8X 4932   2.749   5.000   6.449 -0.1646  0.9705 -1.1641
   37POPC   H8Y 4933   2.633   4.883   6.391  0.5492  2.6106 -1.1699
   37POPC   C39 4934   2.838   4.856   6.318  0.5859  0.0647  0.9837
   37POPC   H9X 4935   2.930   4.914   6.339  1.3156 -1.2794  1.5708
   37POPC   H9Y 4936   2.806   4.909   6.226 -2.6936 -1.5217  1.0597
   37POPC  C310 4937   2.868   4.708   6.297  0.5177  0.2222 -0.2781
   37POPC  H10X 4938   2.777   4.646   6.318  0.4632  0.6780  0.8966
   37POPC  H10Y 4939   2.950   4.684   6.368  0.9011 -1.3127 -1.1827
   37POPC  C311 4940   2.922   4.666   6.160 -0.3498  0.1037 -0.5935
   37POPC  H11X 4941   3.002   4.732   6.121 -0.9577  1.5356  0.4918
   37POPC  H11Y 4942   2.840   4.676   6.085  0.0228  1.7022 -0.8129
   37POPC  C312 4943   2.981   4.525   6.164 -0.1049  0.2263  0.5348
   37POPC  H12X 4944   2.918   4.458   6.227 -1.2928  0.0546 -0.7760
   37POPC  H12Y 4945   3.081   4.534   6.211  0.1246  2.2649 -0.2641
   37POPC  C313 4946   2.997   4.475   6.020  0.5420  0.4883  0.5122
   37POPC  H13X 4947   3.081   4.533   5.978  1.9217 -0.2945  2.0698
   37POPC  H13Y 4948   2.903   4.493   5.963  0.3126  1.8910  1.2939
   37POPC  C314 4949   3.029   4.326   6.034 -0.0197  0.2949 -0.2031
   37POPC  H14X 4950   3.051   4.283   5.934  1.8938  1.4079 -0.3134
   37POPC  H14Y 4951   2.949   4.270   6.087 -0.0591  2.9429  2.8324
   37POPC  C315 4952   3.150   4.300   6.124 -0.3761  0.2163  0.2525
   37POPC  H15X 4953   3.128   4.318   6.232  1.5584  1.9821  0.3998
   37POPC  H15Y 4954   3.237   4.365   6.103  1.2572 -1.4334  1.6611
   37POPC  C316 4955   3.190   4.153   6.122  0.1165  0.3560 -0.2418
   37POPC  H16X 4956   3.277   4.138   6.189 -0.4361 -2.1269  0.0345
   37POPC  H16Y 4957   3.224   4.134   6.018  1.0128 -2.6340  0.4884
   37POPC  H16Z 4958   3.102   4.098   6.163  1.3577  0.4642  2.7473
   38POPC     N 4959   2.346   0.443   7.249 -0.2170  0.1726 -0.0712
   38POPC   C12 4960   2.196   0.454   7.233 -0.2847  0.1020  0.4688
   38POPC   C13 4961   2.362   0.347   7.365 -0.8185  0.2775  0.1026
   38POPC   C14 4962   2.427   0.384   7.136 -0.1129 -0.4018  0.2962
   38POPC   C15 4963   2.411   0.569   7.301  0.5561 -0.1958 -0.1271
   38POPC  H12A 4964   2.144   0.498   7.316  0.2283  1.0597  0.2998
   38POPC  H12B 4965   2.148   0.359   7.213  1.5632 -0.7432 -0.2104
   38POPC  H13A 4966   2.468   0.343   7.385 -0.9552 -0.6896  0.6778
   38POPC  H13B 4967   2.310   0.378   7.455 -1.3182  0.8043 -0.3598
   38POPC  H13C 4968   2.333   0.247   7.340  3.6556 -0.7568 -1.9058
   38POPC  H14A 4969   2.422   0.446   7.048 -0.5194  1.0693  1.3100
   38POPC  H14B 4970   2.528   0.376   7.173 -0.5520 -3.3345  1.0827
   38POPC  H14C 4971   2.400   0.282   7.116 -0.5402 -0.4628  1.1495
   38POPC  H15A 4972   2.364   0.595   7.395 -0.3268  0.6013 -0.7729
   38POPC  H15B 4973   2.397   0.653   7.235  4.0765  1.1151  0.6079
   38POPC  H15C 4974   2.518   0.560   7.297  0.4709 -0.7749 -1.9932
   38POPC   C11 4975   2.158   0.535   7.109  0.5077 -0.6158 -0.2615
   38POPC  H11A 4976   2.048   0.553   7.106  0.0801 -2.9749 -0.6615
   38POPC  H11B 4977   2.180   0.465   7.025 -0.5712 -0.6621 -0.5250
   38POPC     P 4978   2.175   0.781   7.032  0.2571 -0.2233  0.0221
   38POPC   O13 4979   2.050   0.829   7.094  0.2680  0.1684 -0.2555
   38POPC   O14 4980   2.276   0.889   7.018  0.2233 -0.2459 -0.4055
   38POPC   O12 4981   2.240   0.652   7.100  0.1637 -0.3647 -0.1575
   38POPC   O11 4982   2.152   0.724   6.884  0.1384  0.0647 -0.0725
   38POPC    C1 4983   2.037   0.770   6.814 -0.2031 -0.6166  0.0271
   38POPC    HA 4984   2.065   0.770   6.706  1.8515 -1.7519  0.5132
   38POPC    HB 4985   2.004   0.870   6.850 -0.9373 -1.3278  1.3768
   38POPC    C2 4986   1.918   0.674   6.824 -0.4933 -0.2431  0.1970
   38POPC    HS 4987   1.889   0.659   6.930  0.3763  1.4178  0.6948
   38POPC   O21 4988   1.951   0.554   6.752  0.1010 -0.0957  0.2236
   38POPC   C21 4989   1.873   0.452   6.788 -0.0212 -0.0733  0.0217
   38POPC   O22 4990   1.783   0.454   6.870 -0.4982  0.3644 -0.5045
   38POPC   C22 4991   1.926   0.330   6.713  0.2213 -0.0210  0.1068
   38POPC   H2R 4992   1.968   0.263   6.791  2.1125  0.6980 -0.2485
   38POPC   H2S 4993   1.999   0.360   6.635  0.8331  1.0925  1.0711
   38POPC    C3 4994   1.790   0.735   6.765 -0.2075 -0.2768 -0.4706
   38POPC    HX 4995   1.758   0.812   6.838  2.9480 -0.9091  1.7618
   38POPC    HY 4996   1.708   0.660   6.766  0.5582 -1.1601  1.5384
   38POPC   O31 4997   1.815   0.771   6.629  0.4868 -0.1503 -0.3115
   38POPC   C31 4998   1.792   0.898   6.597  0.4664 -0.1095 -0.1347
   38POPC   O32 4999   1.752   0.982   6.676  0.0521 -0.2048 -0.2388
   38POPC   C32 5000   1.834   0.924   6.453  0.0818 -0.5295 -0.3226
   38POPC   H2X 5001   1.770   0.850   6.398 -2.0911  1.6984 -0.9746
   38POPC   H2Y 5002   1.939   0.891   6.437  0.4335  0.0379  0.7294
   38POPC   C23 5003   1.810   0.252   6.652  0.0855  0.2114  0.0645
   38POPC   H3R 5004   1.728   0.246   6.726 -0.8346 -0.5982 -0.9807
   38POPC   H3S 5005   1.859   0.154   6.630  0.9950  1.1430 -2.3471
   38POPC   C24 5006   1.772   0.313   6.517 -0.6127  0.2376  0.2685
   38POPC   H4R 5007   1.859   0.321   6.449  0.6997  0.1957  1.8779
   38POPC   H4S 5008   1.726   0.414   6.528  0.8836  0.9933 -0.1639
   38POPC   C25 5009   1.661   0.238   6.443 -0.0348 -0.2159 -0.1502
   38POPC   H5R 5010   1.674   0.128   6.445  1.0138 -0.1167 -0.5561
   38POPC   H5S 5011   1.666   0.261   6.335  1.4491  3.2588  0.5199
   38POPC   C26 5012   1.524   0.268   6.505  0.0556 -0.0007 -0.0535
   38POPC   H6R 5013   1.493   0.375   6.501  1.4127  0.6611  3.2501
   38POPC   H6S 5014   1.526   0.257   6.616  0.3572  0.8707  0.0358
   38POPC   C27 5015   1.413   0.185   6.442 -0.1351  0.2853 -0.0954
   38POPC   H7R 5016   1.435   0.076   6.436 -1.6942  0.0193 -4.0958
   38POPC   H7S 5017   1.402   0.217   6.336 -1.0314 -1.3807 -0.5349
   38POPC   C28 5018   1.278   0.207   6.510 -0.0210  0.2219  0.1534
   38POPC   H8R 5019   1.273   0.317   6.524  0.8299  0.3754 -0.6667
   38POPC   H8S 5020   1.281   0.165   6.613 -1.2319  1.1468  0.5918
   38POPC   C29 5021   1.158   0.154   6.437  0.1741  0.4382 -0.3271
   38POPC   H91 5022   1.183   0.077   6.362  0.8492  2.3207 -2.1315
   38POPC  C210 5023   1.035   0.205   6.425  0.0162  0.0184 -0.5478
   38POPC  H101 5024   0.956   0.145   6.378 -2.9700  2.1109  1.4320
   38POPC  C211 5025   0.982   0.304   6.525 -0.2481  0.2297 -0.8951
   38POPC  H11R 5026   1.034   0.301   6.623 -2.7048 -1.0976  0.4762
   38POPC  H11S 5027   0.875   0.287   6.548 -0.0207  0.3228  0.2673
   38POPC  C212 5028   0.992   0.443   6.461  0.2965  0.4916 -0.2541
   38POPC  H12R 5029   0.971   0.430   6.352  2.1658  1.4611 -0.7861
   38POPC  H12S 5030   1.100   0.470   6.466  1.0156 -1.9540 -0.9332
   38POPC  C213 5031   0.897   0.544   6.523  0.0240  0.1304 -0.0832
   38POPC  H13R 5032   0.908   0.538   6.634 -0.9815 -1.5978 -0.0320
   38POPC  H13S 5033   0.796   0.505   6.496  1.3343 -2.7759 -1.1539
   38POPC  C214 5034   0.915   0.684   6.464 -0.0773  0.1749 -0.0097
   38POPC  H14R 5035   1.019   0.711   6.492  1.0506 -1.4184 -2.3412
   38POPC  H14S 5036   0.844   0.753   6.513  0.8727 -0.2702  2.1151
   38POPC  C215 5037   0.907   0.696   6.312 -1.5561  0.2466  0.0602
   38POPC  H15R 5038   0.828   0.625   6.281  0.2118 -0.7844 -2.3923
   38POPC  H15S 5039   0.999   0.650   6.271  0.0957  2.0123  1.5776
   38POPC  C216 5040   0.899   0.842   6.265  0.1349  0.3610  0.0551
   38POPC  H16R 5041   0.990   0.893   6.301  2.2528 -1.1192 -2.7985
   38POPC  H16S 5042   0.809   0.891   6.309  0.8829  1.0002  0.8840
   38POPC  C217 5043   0.917   0.854   6.113  0.0653 -0.2498 -0.0061
   38POPC  H17R 5044   0.832   0.804   6.062  0.8893 -0.4326 -1.2107
   38POPC  H17S 5045   1.009   0.802   6.081 -0.1925  0.5622 -2.2422
   38POPC  C218 5046   0.929   0.997   6.060  0.8233 -0.4409 -0.3612
   38POPC  H18R 5047   1.002   1.059   6.116 -0.7966  0.1494  1.2114
   38POPC  H18S 5048   0.833   1.047   6.083  0.7266 -1.0702  0.6608
   38POPC  H18T 5049   0.952   0.983   5.952  1.8946  0.3924 -0.2624
   38POPC   C33 5050   1.819   1.069   6.407  1.1460 -0.2209  0.2872
   38POPC   H3X 5051   1.899   1.130   6.454  0.5356  0.5714  0.3172
   38POPC   H3Y 5052   1.723   1.114   6.439 -0.1537 -1.3768 -1.8087
   38POPC   C34 5053   1.815   1.081   6.255 -0.1437  0.1756  0.3395
   38POPC   H4X 5054   1.778   1.184   6.237  0.2656  0.7444  2.5319
   38POPC   H4Y 5055   1.745   1.005   6.215  0.5944 -0.2508 -0.1729
   38POPC   C35 5056   1.953   1.058   6.193 -0.3307  0.5866 -0.2450
   38POPC   H5X 5057   1.974   0.949   6.195 -1.0269  0.4570  0.9261
   38POPC   H5Y 5058   2.038   1.115   6.236 -0.8710  1.6830 -0.6142
   38POPC   C36 5059   1.965   1.093   6.045  0.1958 -0.0540 -0.3614
   38POPC   H6X 5060   1.936   1.198   6.022 -0.9854 -0.3474 -0.3031
   38POPC   H6Y 5061   1.894   1.037   5.979 -0.2623  1.1829 -0.9455
   38POPC   C37 5062   2.107   1.082   5.989  0.3090  0.0737 -0.0998
   38POPC   H7X 5063   2.167   0.993   6.016 -0.5335 -0.3663  0.3704
   38POPC   H7Y 5064   2.165   1.172   6.016 -1.5014  2.2192 -2.7456
   38POPC   C38 5065   2.104   1.071   5.836  0.1169 -0.4443 -0.0589
   38POPC   H8X 5066   2.031   1.148   5.803  1.7641  0.2810 -2.1981
   38POPC   H8Y 5067   2.057   0.976   5.800 -0.0589  0.3632 -2.0669
   38POPC   C39 5068   2.241   1.094   5.772  0.0551  0.2587  0.0581
   38POPC   H9X 5069   2.308   1.012   5.805 -0.5956 -0.3049  0.0007
   38POPC   H9Y 5070   2.282   1.186   5.818 -0.4066 -0.5128  2.1135
   38POPC  C310 5071   2.222   1.094   5.620 -0.1117 -0.1556  0.0770
   38POPC  H10X 5072   2.147   1.165   5.580 -1.4724 -2.3140 -1.3988
   38POPC  H10Y 5073   2.182   0.997   5.585 -3.1828  1.4777 -1.2748
   38POPC  C311 5074   2.351   1.127   5.544 -0.1746 -0.2628 -0.0766
   38POPC  H11X 5075   2.423   1.047   5.571  0.4561  0.8203  1.6633
   38POPC  H11Y 5076   2.409   1.217   5.573 -0.2953  0.5927 -2.2507
   38POPC  C312 5077   2.323   1.136   5.393  0.1724  0.2049 -0.1162
   38POPC  H12X 5078   2.276   1.230   5.360  2.7748  1.0586 -1.6464
   38POPC  H12Y 5079   2.251   1.052   5.380  1.5234 -1.2212  1.0251
   38POPC  C313 5080   2.448   1.135   5.305 -0.0900 -0.9152 -0.4891
   38POPC  H13X 5081   2.505   1.041   5.321 -1.5282 -1.8230 -0.5106
   38POPC  H13Y 5082   2.506   1.227   5.327  1.3690 -2.1378  1.0793
   38POPC  C314 5083   2.400   1.135   5.159 -0.3061  0.0900 -0.4205
   38POPC  H14X 5084   2.477   1.180   5.092  0.1707 -1.1468 -0.7303
   38POPC  H14Y 5085   2.322   1.213   5.149  1.2844  1.7756 -0.3038
   38POPC  C315 5086   2.371   0.995   5.107  0.0679 -0.1923  0.1143
   38POPC  H15X 5087   2.325   0.925   5.179  1.1733 -1.0981 -0.0312
   38POPC  H15Y 5088   2.476   0.960   5.094  1.1100  2.5644  0.5079
   38POPC  C316 5089   2.309   1.000   4.967  0.4756  0.2315 -0.0532
   38POPC  H16X 5090   2.278   0.896   4.942  0.4687 -0.1086  1.3001
   38POPC  H16Y 5091   2.370   1.026   4.878 -2.4133 -0.6181 -2.4524
   38POPC  H16Z 5092   2.222   1.068   4.970  0.2788  0.0372 -1.0264
   39POPC     N 5093   6.035   4.400   7.201 -0.0764 -0.3852 -0.1990
   39POPC   C12 5094   5.964   4.361   7.073 -0.0444  0.0299 -0.3443
   39POPC   C13 5095   6.168   4.329   7.215  0.1693  0.1842  0.3685
   39POPC   C14 5096   6.073   4.546   7.193 -0.0785 -0.3914 -0.3326
   39POPC   C15 5097   5.948   4.378   7.322  0.2527  0.7208  0.2472
   39POPC  H12A 5098   6.014   4.380   6.979  0.1323 -1.3695 -0.5586
   39POPC  H12B 5099   5.872   4.417   7.079  0.8576  1.4346  0.9244
   39POPC  H13A 5100   6.226   4.339   7.124  1.3349  0.4290  1.1115
   39POPC  H13B 5101   6.217   4.373   7.301 -1.8635  0.1331  1.6187
   39POPC  H13C 5102   6.156   4.222   7.227  1.7480 -0.3650 -2.2323
   39POPC  H14A 5103   5.983   4.605   7.183 -0.5527 -1.0835 -0.3001
   39POPC  H14B 5104   6.121   4.587   7.281 -1.7051  0.6038  0.1485
   39POPC  H14C 5105   6.141   4.565   7.112 -1.2636  2.6167 -0.7188
   39POPC  H15A 5106   6.009   4.384   7.410  1.0508 -2.5691  0.0464
   39POPC  H15B 5107   5.908   4.278   7.321  0.7972  0.5046  0.2776
   39POPC  H15C 5108   5.864   4.446   7.317 -0.3539  0.0430  0.9199
   39POPC   C11 5109   5.937   4.210   7.065  0.6862 -0.0991 -0.4797
   39POPC  H11A 5110   6.031   4.153   7.075  0.9104  0.0625 -1.5140
   39POPC  H11B 5111   5.905   4.190   6.960  0.2020 -0.7445 -0.2100
   39POPC     P 5112   5.682   4.196   7.114  0.0232 -0.1385  0.1116
   39POPC   O13 5113   5.585   4.127   7.202 -0.2106  0.3877  0.2692
   39POPC   O14 5114   5.662   4.342   7.103 -0.2278 -0.1967 -0.2305
   39POPC   O12 5115   5.834   4.163   7.152  0.3114  0.0949 -0.8134
   39POPC   O11 5116   5.656   4.153   6.962  0.5423  0.1941 -0.0723
   39POPC    C1 5117   5.680   4.013   6.940  0.2381  0.0810  0.3139
   39POPC    HA 5118   5.617   3.959   7.014  2.0158  1.9296  3.4434
   39POPC    HB 5119   5.785   3.977   6.948  1.2563  2.7465  0.0121
   39POPC    C2 5120   5.632   3.972   6.800  0.5797  0.4439  0.0858
   39POPC    HS 5121   5.656   3.863   6.798  2.1358  0.7650  0.1718
   39POPC   O21 5122   5.728   4.029   6.711  0.4447  0.5281 -0.0051
   39POPC   C21 5123   5.749   3.951   6.605  0.4513 -0.1155  0.4669
   39POPC   O22 5124   5.719   3.834   6.586 -0.4507  0.3012 -0.7189
   39POPC   C22 5125   5.830   4.027   6.501 -0.3453  0.1239  0.0186
   39POPC   H2R 5126   5.940   4.018   6.513 -0.2395 -0.2719 -1.0967
   39POPC   H2S 5127   5.809   4.135   6.517 -1.7718 -0.1435  0.1262
   39POPC    C3 5128   5.488   4.016   6.766  0.5566  0.2160 -0.1147
   39POPC    HX 5129   5.497   4.125   6.750  0.0760  0.3646  0.5813
   39POPC    HY 5130   5.415   3.989   6.845  1.0379 -0.0028  0.2665
   39POPC   O31 5131   5.440   3.956   6.646  0.1480 -0.1083  0.2057
   39POPC   C31 5132   5.378   3.838   6.656 -0.5704  0.2508  0.0035
   39POPC   O32 5133   5.376   3.770   6.757  0.9183 -0.9156 -0.7194
   39POPC   C32 5134   5.320   3.801   6.520 -0.4038 -0.2641  0.0716
   39POPC   H2X 5135   5.407   3.757   6.468  0.1373 -0.2306  0.9202
   39POPC   H2Y 5136   5.286   3.892   6.466  0.8346 -0.7349 -1.5858
   39POPC   C23 5137   5.778   3.984   6.363 -0.0358  0.0546 -0.0778
   39POPC   H3R 5138   5.672   4.016   6.370  0.0015  0.8507 -2.4130
   39POPC   H3S 5139   5.763   3.874   6.354 -0.2858 -0.3264  3.4367
   39POPC   C24 5140   5.840   4.056   6.243 -0.5025  0.2723 -0.1928
   39POPC   H4R 5141   5.836   4.167   6.241 -0.1802  0.2764 -0.9056
   39POPC   H4S 5142   5.778   4.024   6.157 -0.5837  1.5375 -0.6219
   39POPC   C25 5143   5.981   4.008   6.205 -0.4069  0.4120 -0.0160
   39POPC   H5R 5144   5.980   3.898   6.190  0.6332  0.4300 -0.2572
   39POPC   H5S 5145   6.049   4.029   6.290  0.1650 -1.2603 -0.0394
   39POPC   C26 5146   6.039   4.080   6.083 -0.2626  0.2077 -0.0676
   39POPC   H6R 5147   6.144   4.046   6.066  1.3295  4.6103 -0.3449
   39POPC   H6S 5148   6.052   4.185   6.117  1.1434  0.5769 -1.6050
   39POPC   C27 5149   5.960   4.063   5.953  0.2298  0.2033 -0.3708
   39POPC   H7R 5150   5.858   4.099   5.979  1.0144  0.8348  2.0574
   39POPC   H7S 5151   5.953   3.961   5.910 -0.0092  0.8698 -1.9945
   39POPC   C28 5152   6.005   4.144   5.831  0.3117  0.0819 -0.4208
   39POPC   H8R 5153   6.034   4.243   5.874 -0.3564  1.1523 -2.3580
   39POPC   H8S 5154   5.920   4.158   5.762 -2.3065  0.5123  2.6394
   39POPC   C29 5155   6.122   4.077   5.766  0.4136 -0.1827  0.0254
   39POPC   H91 5156   6.210   4.071   5.831  0.2038  1.2738  0.4713
   39POPC  C210 5157   6.129   4.038   5.637  0.1213  0.7639 -0.2836
   39POPC  H101 5158   6.226   3.998   5.605 -0.5125  0.1135 -1.4267
   39POPC  C211 5159   6.021   4.041   5.533  0.0115  0.1352 -0.1907
   39POPC  H11R 5160   5.922   4.059   5.582  0.3309 -0.4491  0.6956
   39POPC  H11S 5161   6.016   3.943   5.481  0.5646 -0.1270  0.2465
   39POPC  C212 5162   6.053   4.156   5.438  0.3153  0.1622 -0.0540
   39POPC  H12R 5163   6.163   4.150   5.423  0.5434 -2.3986  1.9217
   39POPC  H12S 5164   6.037   4.253   5.489 -0.6585  0.9550 -1.7854
   39POPC  C213 5165   5.968   4.145   5.311  0.4936  0.1966 -0.1771
   39POPC  H13R 5166   5.866   4.129   5.350  0.8160  0.6568  0.8869
   39POPC  H13S 5167   5.994   4.052   5.256 -0.8236 -0.1561 -0.2312
   39POPC  C214 5168   5.966   4.266   5.216 -0.3093  0.1879 -0.1754
   39POPC  H14R 5169   5.928   4.240   5.115  0.0817 -0.0642 -0.2600
   39POPC  H14S 5170   6.073   4.290   5.196 -0.3502  0.8307  0.3384
   39POPC  C215 5171   5.880   4.387   5.254 -0.2817 -0.1112  0.8676
   39POPC  H15R 5172   5.944   4.444   5.326  1.9709 -1.0992 -0.2272
   39POPC  H15S 5173   5.775   4.372   5.285 -1.4020  1.2691 -2.0009
   39POPC  C216 5174   5.866   4.478   5.133 -0.9010 -0.4621  0.6748
   39POPC  H16R 5175   5.830   4.412   5.051  1.0872 -0.5761 -0.1518
   39POPC  H16S 5176   5.959   4.532   5.104 -1.5657  0.5490  0.3611
   39POPC  C217 5177   5.763   4.589   5.159 -0.1358  0.4649 -0.1586
   39POPC  H17R 5178   5.770   4.611   5.267 -0.7682 -0.5596  0.1108
   39POPC  H17S 5179   5.660   4.556   5.134 -0.7010  0.8501  1.5314
   39POPC  C218 5180   5.788   4.718   5.081  0.0726 -0.0175 -0.9111
   39POPC  H18R 5181   5.695   4.775   5.061 -0.6210 -0.8550 -0.1383
   39POPC  H18S 5182   5.851   4.702   4.992  1.9374 -1.1493  0.5316
   39POPC  H18T 5183   5.847   4.784   5.148  0.6001 -0.3866 -1.0111
   39POPC   C33 5184   5.201   3.706   6.535 -0.7941  0.2888  0.5220
   39POPC   H3X 5185   5.125   3.767   6.588 -0.0162 -0.9890  3.2665
   39POPC   H3Y 5186   5.230   3.616   6.593  1.3951  0.3482 -0.3849
   39POPC   C34 5187   5.141   3.668   6.400 -0.0055 -0.1480  0.2857
   39POPC   H4X 5188   5.058   3.597   6.417 -0.9012  0.7555 -0.1430
   39POPC   H4Y 5189   5.214   3.617   6.334 -0.4299 -3.0574  1.9238
   39POPC   C35 5190   5.073   3.789   6.334 -0.3781 -0.3880  0.2293
   39POPC   H5X 5191   5.150   3.864   6.308 -0.5798  0.0158  0.7857
   39POPC   H5Y 5192   5.000   3.844   6.396 -0.1615  3.6756 -2.7186
   39POPC   C36 5193   4.994   3.749   6.209 -0.1665 -0.0119 -0.0262
   39POPC   H6X 5194   4.912   3.682   6.244  0.1786 -0.2960  0.2493
   39POPC   H6Y 5195   5.054   3.675   6.151  0.0045 -0.6736  0.9751
   39POPC   C37 5196   4.948   3.871   6.129 -0.1209  0.1261  0.1590
   39POPC   H7X 5197   5.029   3.935   6.089 -1.3796  0.6830 -1.6555
   39POPC   H7Y 5198   4.890   3.933   6.201  0.1811 -1.2487  1.6398
   39POPC   C38 5199   4.850   3.833   6.018  0.2443  0.7391 -0.3730
   39POPC   H8X 5200   4.814   3.928   5.973 -1.1801  0.4999  0.2158
   39POPC   H8Y 5201   4.765   3.773   6.056  0.3555  0.5211 -0.4654
   39POPC   C39 5202   4.914   3.755   5.903  0.3804  0.7509 -0.3063
   39POPC   H9X 5203   4.832   3.731   5.831  1.9225  0.2413 -1.9899
   39POPC   H9Y 5204   4.952   3.660   5.945 -2.0628  0.1451  0.7389
   39POPC  C310 5205   5.018   3.834   5.824  0.3390  0.8681 -0.2448
   39POPC  H10X 5206   5.117   3.846   5.873  0.3760 -1.7866  0.5026
   39POPC  H10Y 5207   4.989   3.940   5.813  0.6430  0.8737 -1.1415
   39POPC  C311 5208   5.051   3.793   5.680 -0.1571  0.3742 -0.2204
   39POPC  H11X 5209   4.957   3.806   5.621 -0.7074  1.7137  0.8993
   39POPC  H11Y 5210   5.077   3.685   5.687 -0.7833  0.2731  0.6515
   39POPC  C312 5211   5.149   3.884   5.606  0.6292 -0.4178 -0.1787
   39POPC  H12X 5212   5.244   3.874   5.661 -0.5916 -1.1474  1.8972
   39POPC  H12Y 5213   5.119   3.990   5.621 -0.0429 -0.8910  2.1415
   39POPC  C313 5214   5.167   3.849   5.458 -0.5429  0.2632 -0.4939
   39POPC  H13X 5215   5.073   3.876   5.404 -1.4890 -0.0062  0.9569
   39POPC  H13Y 5216   5.175   3.739   5.451 -0.8770  0.2846 -1.4330
   39POPC  C314 5217   5.277   3.931   5.390  0.0883 -0.3630 -0.2340
   39POPC  H14X 5218   5.233   4.033   5.381 -0.6973 -0.6969 -0.2542
   39POPC  H14Y 5219   5.298   3.895   5.287  1.0495  0.6457 -0.4084
   39POPC  C315 5220   5.411   3.937   5.463 -0.1991 -0.2603  0.2889
   39POPC  H15X 5221   5.387   3.991   5.557 -0.8926  1.2154 -0.7000
   39POPC  H15Y 5222   5.476   4.002   5.401 -1.6147 -0.4448 -1.4523
   39POPC  C316 5223   5.472   3.799   5.486  0.5332  0.0081 -0.0078
   39POPC  H16X 5224   5.579   3.808   5.514 -0.0024  0.5992  2.0620
   39POPC  H16Y 5225   5.465   3.735   5.395 -0.5053  0.2328 -0.1057
   39POPC  H16Z 5226   5.418   3.735   5.560 -0.9938  0.4089 -0.7353
   40POPC     N 5227   3.180   7.414   7.490 -0.1595 -0.1866  0.1997
   40POPC   C12 5228   3.257   7.413   7.360 -0.6413 -0.1553 -0.0914
   40POPC   C13 5229   3.203   7.541   7.568  0.4561 -0.2321  0.0976
   40POPC   C14 5230   3.034   7.384   7.460 -0.1672  0.2408 -0.2046
   40POPC   C15 5231   3.231   7.312   7.587  0.0270 -0.3294 -0.0474
   40POPC  H12A 5232   3.361   7.428   7.386 -0.7067 -0.7622  0.5574
   40POPC  H12B 5233   3.237   7.504   7.305 -3.7781 -2.4410 -3.1705
   40POPC  H13A 5234   3.143   7.615   7.516 -1.2586 -1.8146 -0.2851
   40POPC  H13B 5235   3.160   7.529   7.667  1.1318  0.9724  0.5580
   40POPC  H13C 5236   3.309   7.557   7.567  1.0926 -3.7059  0.4834
   40POPC  H14A 5237   2.978   7.361   7.549 -0.4440 -0.1938 -0.4914
   40POPC  H14B 5238   2.993   7.470   7.409  1.2616  0.5968 -0.8281
   40POPC  H14C 5239   3.025   7.301   7.392 -0.0376 -0.1349  0.2288
   40POPC  H15A 5240   3.335   7.321   7.615 -0.4386 -0.3532  1.8648
   40POPC  H15B 5241   3.221   7.216   7.539  2.9577 -1.8651  2.0476
   40POPC  H15C 5242   3.176   7.314   7.680 -0.5732 -1.6653 -0.3438
   40POPC   C11 5243   3.254   7.293   7.265  0.5542 -0.3635  0.1187
   40POPC  H11A 5244   3.327   7.309   7.183  1.5772  1.2897  1.2789
   40POPC  H11B 5245   3.147   7.291   7.234  0.4718 -1.6094  0.4219
   40POPC     P 5246   3.272   7.038   7.261  0.0168 -0.2920 -0.0210
   40POPC   O13 5247   3.324   6.929   7.346  0.1132 -0.6087 -0.4869
   40POPC   O14 5248   3.141   7.018   7.196 -0.0637  0.3954 -0.0875
   40POPC   O12 5249   3.276   7.175   7.344  0.0456 -0.4177  0.1865
   40POPC   O11 5250   3.376   7.072   7.145 -0.5760  0.3478 -0.3702
   40POPC    C1 5251   3.398   6.979   7.039 -0.1835  0.1720 -0.1339
   40POPC    HA 5252   3.318   6.902   7.031  0.4859 -0.5416 -0.0935
   40POPC    HB 5253   3.498   6.932   7.052 -0.2612  0.0263 -0.0588
   40POPC    C2 5254   3.402   7.045   6.900 -0.4985 -0.1899 -0.3165
   40POPC    HS 5255   3.491   7.110   6.888 -1.3388  0.8486 -1.1300
   40POPC   O21 5256   3.285   7.127   6.891 -0.0779  0.4055 -0.4449
   40POPC   C21 5257   3.300   7.221   6.798 -0.2588  0.4305 -0.4503
   40POPC   O22 5258   3.409   7.252   6.752  0.3300 -0.4396  0.3204
   40POPC   C22 5259   3.165   7.288   6.780 -0.5383 -0.2775 -1.0454
   40POPC   H2R 5260   3.108   7.289   6.875  0.4227  3.6354 -0.3121
   40POPC   H2S 5261   3.101   7.245   6.701 -2.9307 -1.3871  1.3424
   40POPC    C3 5262   3.410   6.941   6.787  0.0639 -0.3213 -0.1549
   40POPC    HX 5263   3.332   6.867   6.812 -1.0572  1.0018  0.3831
   40POPC    HY 5264   3.513   6.898   6.796 -0.4360 -1.1089  5.5397
   40POPC   O31 5265   3.376   6.990   6.657 -0.1837  0.0607  0.0533
   40POPC   C31 5266   3.480   7.025   6.582  0.1968  0.0131  0.5502
   40POPC   O32 5267   3.598   7.000   6.603  0.4556  0.0105 -0.7876
   40POPC   C32 5268   3.425   7.108   6.467  0.2329 -0.0943  0.4554
   40POPC   H2X 5269   3.343   7.175   6.499  0.1292  0.0448 -0.0850
   40POPC   H2Y 5270   3.388   7.034   6.392  0.4718  0.8902 -0.6721
   40POPC   C23 5271   3.183   7.439   6.761 -0.6173 -0.2217 -0.6774
   40POPC   H3R 5272   3.253   7.467   6.843  1.3137 -3.9579 -0.8211
   40POPC   H3S 5273   3.090   7.495   6.782 -0.8952 -1.5263  1.9725
   40POPC   C24 5274   3.235   7.476   6.622  0.1135 -0.2612 -0.4225
   40POPC   H4R 5275   3.149   7.459   6.554 -1.3305 -0.4935  1.3674
   40POPC   H4S 5276   3.317   7.405   6.598 -2.0702 -3.2248  0.2037
   40POPC   C25 5277   3.270   7.624   6.614  0.4032 -0.2768  0.4787
   40POPC   H5R 5278   3.335   7.657   6.699  1.1111  0.1056 -0.1976
   40POPC   H5S 5279   3.180   7.688   6.629  0.8874  1.2180 -2.2612
   40POPC   C26 5280   3.347   7.666   6.489 -0.3135 -0.4493 -0.0235
   40POPC   H6R 5281   3.444   7.612   6.479  0.0417 -0.2466  1.8911
   40POPC   H6S 5282   3.378   7.772   6.503 -0.2698 -0.4664  0.0080
   40POPC   C27 5283   3.272   7.669   6.356 -0.3005  0.4813 -0.0167
   40POPC   H7R 5284   3.251   7.773   6.323  0.9878  0.5883 -0.5523
   40POPC   H7S 5285   3.175   7.615   6.366 -0.1488  0.3263  0.6309
   40POPC   C28 5286   3.340   7.579   6.253  0.0036  0.4154  0.2417
   40POPC   H8R 5287   3.365   7.477   6.290 -0.5390 -0.7298 -2.2770
   40POPC   H8S 5288   3.424   7.643   6.218  0.2202  0.6435  1.1705
   40POPC   C29 5289   3.251   7.548   6.136 -0.5869  0.1900  0.7433
   40POPC   H91 5290   3.236   7.636   6.070  0.5312 -1.0564 -1.2931
   40POPC  C210 5291   3.173   7.442   6.112 -0.1849 -0.0080  0.2936
   40POPC  H101 5292   3.131   7.437   6.010  3.0113 -0.6930 -1.1376
   40POPC  C211 5293   3.167   7.314   6.190  0.0719  0.2468  0.7334
   40POPC  H11R 5294   3.253   7.296   6.257  0.5791 -0.5521 -0.1087
   40POPC  H11S 5295   3.169   7.231   6.116  2.7003  0.3908  0.5425
   40POPC  C212 5296   3.039   7.305   6.274 -0.2761 -0.2765  0.1494
   40POPC  H12R 5297   2.949   7.281   6.213  0.2699 -1.9217 -0.0621
   40POPC  H12S 5298   3.020   7.400   6.327  1.2528 -0.0625  0.3661
   40POPC  C213 5299   3.054   7.195   6.379 -0.3889 -0.2897  0.1515
   40POPC  H13R 5300   3.143   7.220   6.440 -0.8506  0.1893  0.6419
   40POPC  H13S 5301   3.064   7.099   6.323 -1.3178 -1.6545  2.1614
   40POPC  C214 5302   2.935   7.173   6.472 -0.2249  0.4813  0.5497
   40POPC  H14R 5303   2.840   7.181   6.415  0.1453 -0.4766 -0.2436
   40POPC  H14S 5304   2.921   7.257   6.544  1.4765 -0.4131  2.0027
   40POPC  C215 5305   2.927   7.046   6.558 -0.2621  0.1063 -0.0022
   40POPC  H15R 5306   2.831   7.049   6.614 -0.7780 -1.7046 -0.7288
   40POPC  H15S 5307   3.017   7.055   6.623 -0.5230  1.4046  0.2040
   40POPC  C216 5308   2.919   6.927   6.463 -0.0004  0.1346 -0.0603
   40POPC  H16R 5309   2.898   6.970   6.363  4.4533  0.3422 -1.1160
   40POPC  H16S 5310   2.842   6.854   6.496  0.4328 -1.0014 -1.4527
   40POPC  C217 5311   3.046   6.845   6.437 -0.1608  0.0092 -0.4547
   40POPC  H17R 5312   3.086   6.817   6.537 -4.4353  0.4672  1.6202
   40POPC  H17S 5313   3.115   6.912   6.382 -1.1386  1.2170 -0.2403
   40POPC  C218 5314   3.022   6.713   6.364  0.1272 -0.3679  0.1222
   40POPC  H18R 5315   2.958   6.638   6.415 -0.1520 -2.1614 -2.6307
   40POPC  H18S 5316   3.121   6.665   6.344 -0.5149 -1.8685  0.3767
   40POPC  H18T 5317   2.977   6.721   6.263 -1.6271 -1.0525  0.8180
   40POPC   C33 5318   3.530   7.200   6.405 -0.2888  0.3157  0.1688
   40POPC   H3X 5319   3.574   7.253   6.493 -0.6278  0.0516  0.5015
   40POPC   H3Y 5320   3.460   7.261   6.344 -1.6285 -4.1700 -3.2827
   40POPC   C34 5321   3.619   7.132   6.301 -0.0310  0.4185  0.3210
   40POPC   H4X 5322   3.556   7.125   6.210 -0.8659 -0.7894  0.9705
   40POPC   H4Y 5323   3.648   7.029   6.331  0.2763  0.6636  0.8793
   40POPC   C35 5324   3.738   7.224   6.273  0.2317 -0.1258 -0.3776
   40POPC   H5X 5325   3.807   7.179   6.199  0.7485 -0.1771  0.1263
   40POPC   H5Y 5326   3.796   7.237   6.367  0.4659 -1.9236 -0.2377
   40POPC   C36 5327   3.703   7.369   6.236 -0.1296 -0.0574  0.2224
   40POPC   H6X 5328   3.693   7.421   6.334 -0.4261 -0.6279  0.5003
   40POPC   H6Y 5329   3.612   7.366   6.173  0.8229  1.1402 -1.2610
   40POPC   C37 5330   3.817   7.425   6.151 -0.2264  0.1597  0.2341
   40POPC   H7X 5331   3.774   7.516   6.105 -0.2162 -0.0186 -0.1344
   40POPC   H7Y 5332   3.824   7.348   6.071  1.4331 -1.9572  2.2654
   40POPC   C38 5333   3.958   7.449   6.206  0.0011 -0.5009 -0.0565
   40POPC   H8X 5334   4.009   7.355   6.238 -1.9613 -1.4524  0.3758
   40POPC   H8Y 5335   3.948   7.520   6.290 -0.2720  0.9642 -1.2803
   40POPC   C39 5336   4.050   7.527   6.111  0.3620 -0.3125  0.4431
   40POPC   H9X 5337   4.144   7.547   6.167 -0.9557  1.4049  2.1488
   40POPC   H9Y 5338   4.007   7.627   6.090  2.7162  0.9914  1.4059
   40POPC  C310 5339   4.088   7.462   5.978  0.4910 -0.3127  0.4797
   40POPC  H10X 5340   4.096   7.534   5.893 -0.4967 -1.8564 -0.9996
   40POPC  H10Y 5341   4.003   7.394   5.953 -0.1690  0.2044  1.2671
   40POPC  C311 5342   4.218   7.382   5.984  0.1168 -0.9586  0.1346
   40POPC  H11X 5343   4.215   7.302   6.062  1.4527 -0.8977  0.2651
   40POPC  H11Y 5344   4.297   7.449   6.024  0.5918 -1.0103 -0.7113
   40POPC  C312 5345   4.264   7.322   5.851 -0.3542 -0.5215 -0.2258
   40POPC  H12X 5346   4.180   7.274   5.796 -2.4182 -0.1223  2.3652
   40POPC  H12Y 5347   4.333   7.240   5.877  0.1328  0.5484  2.1194
   40POPC  C313 5348   4.348   7.420   5.769 -0.0103 -0.9527 -0.3916
   40POPC  H13X 5349   4.433   7.449   5.834  0.5073 -0.2876 -1.3361
   40POPC  H13Y 5350   4.289   7.514   5.763  1.9539  0.5501  2.0597
   40POPC  C314 5351   4.410   7.365   5.640  0.5922 -0.3775 -0.3523
   40POPC  H14X 5352   4.333   7.306   5.586  0.0600 -1.4898  1.5297
   40POPC  H14Y 5353   4.489   7.293   5.670  1.5523  0.5997 -0.4975
   40POPC  C315 5354   4.465   7.483   5.560 -0.0751  0.2766  0.1468
   40POPC  H15X 5355   4.535   7.550   5.615 -1.5899  1.7012  0.4402
   40POPC  H15Y 5356   4.377   7.547   5.534  0.2467 -0.0446 -1.8668
   40POPC  C316 5357   4.536   7.445   5.431  0.3023 -0.1497  0.4816
   40POPC  H16X 5358   4.477   7.370   5.374 -0.6616 -1.8372  3.4761
   40POPC  H16Y 5359   4.635   7.401   5.457  0.1003 -0.3412  0.9313
   40POPC  H16Z 5360   4.554   7.530   5.361 -0.2284  1.4676  2.2445
   41POPC     N 5361   1.615   6.747   7.383  0.1003 -0.0140 -0.4946
   41POPC   C12 5362   1.714   6.641   7.425 -0.4537 -0.1826  0.4169
   41POPC   C13 5363   1.532   6.712   7.262 -0.4744  0.1940 -0.1667
   41POPC   C14 5364   1.514   6.759   7.495  0.0891  0.3790 -0.5465
   41POPC   C15 5365   1.685   6.877   7.353  0.0909  0.1067 -0.0095
   41POPC  H12A 5366   1.658   6.562   7.473 -1.6733 -0.7010 -1.7203
   41POPC  H12B 5367   1.775   6.690   7.500 -0.2566 -0.4736  0.4477
   41POPC  H13A 5368   1.453   6.786   7.260  1.4382  2.4200  1.1940
   41POPC  H13B 5369   1.590   6.719   7.171  1.2067 -0.8013  0.7883
   41POPC  H13C 5370   1.487   6.614   7.260  0.5351 -0.2762 -1.6441
   41POPC  H14A 5371   1.462   6.665   7.503  0.4083  0.1293 -1.3026
   41POPC  H14B 5372   1.568   6.785   7.585 -0.2207 -1.3176  0.1664
   41POPC  H14C 5373   1.441   6.836   7.473  0.9695  0.9739 -1.4689
   41POPC  H15A 5374   1.737   6.897   7.445 -2.5986 -1.7099  2.0296
   41POPC  H15B 5375   1.628   6.961   7.318 -0.1277  0.3462  0.9108
   41POPC  H15C 5376   1.758   6.866   7.273  0.1348  1.6470 -0.2027
   41POPC   C11 5377   1.801   6.583   7.314 -0.5960  0.6495 -0.1386
   41POPC  H11A 5378   1.754   6.509   7.246  2.0012 -0.4955 -0.8229
   41POPC  H11B 5379   1.874   6.521   7.370 -0.3766  0.2484 -0.8544
   41POPC     P 5380   2.016   6.694   7.232 -0.0791 -0.0461  0.1166
   41POPC   O13 5381   2.052   6.820   7.162  0.4506  0.0709  0.5879
   41POPC   O14 5382   2.073   6.678   7.368  0.3135  0.2224 -0.0125
   41POPC   O12 5383   1.857   6.687   7.233 -0.0931  0.1547 -0.4357
   41POPC   O11 5384   2.054   6.565   7.146 -0.8233 -0.0547 -0.1989
   41POPC    C1 5385   2.017   6.582   7.009 -0.2131 -0.1487 -0.3771
   41POPC    HA 5386   2.082   6.658   6.961 -1.4656  2.0479  1.2485
   41POPC    HB 5387   1.912   6.617   6.994  1.3209  4.0306 -3.2280
   41POPC    C2 5388   2.018   6.450   6.929  0.1282 -0.0467 -0.5408
   41POPC    HS 5389   1.965   6.389   7.005  0.4585  0.8324  0.4285
   41POPC   O21 5390   2.149   6.393   6.916  0.2070 -0.0032  0.0316
   41POPC   C21 5391   2.144   6.263   6.888  0.5862  0.0970 -0.5054
   41POPC   O22 5392   2.039   6.202   6.885  0.2944  0.5526  0.3923
   41POPC   C22 5393   2.282   6.212   6.848  0.7668  0.1273  0.0807
   41POPC   H2R 5394   2.331   6.181   6.943 -1.3317 -0.0322  1.1686
   41POPC   H2S 5395   2.327   6.290   6.783 -1.4162  1.3811 -0.0146
   41POPC    C3 5396   1.938   6.455   6.798 -0.3429 -0.0669 -0.2531
   41POPC    HX 5397   1.834   6.485   6.823 -0.8917 -0.7091 -1.6381
   41POPC    HY 5398   1.926   6.360   6.742  1.5649 -0.8059  0.5074
   41POPC   O31 5399   1.988   6.557   6.712  0.5864 -0.1471  0.1773
   41POPC   C31 5400   2.095   6.526   6.639  0.3739  0.0203 -0.2134
   41POPC   O32 5401   2.141   6.413   6.627  0.2345 -0.0270 -0.3034
   41POPC   C32 5402   2.138   6.647   6.558 -0.0835  0.4146  0.1258
   41POPC   H2X 5403   2.200   6.716   6.619  1.3314  1.0054 -1.8722
   41POPC   H2Y 5404   2.046   6.696   6.520 -0.1552  2.3453  2.5407
   41POPC   C23 5405   2.260   6.088   6.762  0.2993 -0.0737  0.4837
   41POPC   H3R 5406   2.168   6.107   6.703  0.7062  3.7788  0.8661
   41POPC   H3S 5407   2.247   5.995   6.821  2.1829 -1.1400 -0.6628
   41POPC   C24 5408   2.377   6.071   6.664 -0.0120 -0.2843  0.1437
   41POPC   H4R 5409   2.386   6.155   6.593 -2.7298 -1.7800 -2.1607
   41POPC   H4S 5410   2.347   5.993   6.592 -0.5851  0.8763 -0.9053
   41POPC   C25 5411   2.514   6.035   6.723  0.1741  0.6672  0.3095
   41POPC   H5R 5412   2.498   5.948   6.789  3.6070  0.0961  0.5472
   41POPC   H5S 5413   2.535   6.115   6.797 -2.0987  1.1734  0.4831
   41POPC   C26 5414   2.632   6.016   6.627  0.2101 -0.1318  0.5069
   41POPC   H6R 5415   2.632   6.090   6.544 -1.6874 -0.4524  0.1810
   41POPC   H6S 5416   2.615   5.922   6.570  0.1577  1.7703 -2.9009
   41POPC   C27 5417   2.768   5.999   6.694  0.2480 -0.0304  0.4569
   41POPC   H7R 5418   2.772   5.907   6.757 -0.4776 -1.0857 -0.9901
   41POPC   H7S 5419   2.789   6.090   6.755  3.1720  1.4138 -2.4100
   41POPC   C28 5420   2.885   5.988   6.595 -0.0418 -0.1402  0.1261
   41POPC   H8R 5421   2.983   6.003   6.644  1.0151  0.2275 -2.0223
   41POPC   H8S 5422   2.882   6.077   6.529 -0.8653 -1.0739 -1.1314
   41POPC   C29 5423   2.879   5.863   6.513 -0.2762  0.0457 -0.1425
   41POPC   H91 5424   2.874   5.769   6.569  2.3845 -0.0119  0.1411
   41POPC  C210 5425   2.854   5.853   6.381  0.1765 -0.0300 -0.2244
   41POPC  H101 5426   2.850   5.749   6.345 -0.3783 -0.6206  1.4216
   41POPC  C211 5427   2.833   5.969   6.288  0.3349  0.5180  0.4111
   41POPC  H11R 5428   2.857   6.068   6.332 -1.3784  1.7615 -1.2868
   41POPC  H11S 5429   2.723   5.971   6.273  0.1509 -3.6436  0.0035
   41POPC  C212 5430   2.906   5.960   6.154 -0.3819  0.2006  0.0363
   41POPC  H12R 5431   2.883   5.862   6.107 -0.1443 -1.2592  2.7857
   41POPC  H12S 5432   3.012   5.960   6.186 -0.7983  0.8236  1.4755
   41POPC  C213 5433   2.875   6.072   6.053 -0.1277  0.1512 -0.0968
   41POPC  H13R 5434   2.767   6.083   6.032 -0.6931  1.4728  2.9071
   41POPC  H13S 5435   2.930   6.049   5.960 -0.4905 -0.8159 -0.0803
   41POPC  C214 5436   2.925   6.211   6.095  0.1458  0.0102  0.0510
   41POPC  H14R 5437   3.025   6.205   6.142 -0.5912  0.2652  1.7243
   41POPC  H14S 5438   2.865   6.263   6.172 -2.1629 -2.1543 -0.1530
   41POPC  C215 5439   2.951   6.306   5.978 -0.5031  0.2339  0.0848
   41POPC  H15R 5440   2.867   6.357   5.926  2.2287  2.6283 -2.3920
   41POPC  H15S 5441   3.003   6.255   5.894  1.0691 -0.2218  1.2730
   41POPC  C216 5442   3.051   6.417   6.012 -0.5635  0.2393  0.2492
   41POPC  H16R 5443   3.098   6.389   6.109  1.3461 -1.6671 -1.1254
   41POPC  H16S 5444   3.008   6.519   6.017  1.8415  1.3644 -0.2891
   41POPC  C217 5445   3.165   6.425   5.910 -0.1836  0.1847  0.6693
   41POPC  H17R 5446   3.118   6.443   5.811  1.4359  1.2074  0.0283
   41POPC  H17S 5447   3.233   6.337   5.914 -1.2937 -0.6485  1.8504
   41POPC  C218 5448   3.264   6.542   5.918  0.0294  0.0214  0.4157
   41POPC  H18R 5449   3.204   6.634   5.901 -0.4565 -0.4403 -0.4575
   41POPC  H18S 5450   3.337   6.534   5.834  0.0369 -0.5618  0.4702
   41POPC  H18T 5451   3.314   6.556   6.016  0.4652  2.1302 -0.0626
   41POPC   C33 5452   2.231   6.609   6.443  0.2608 -0.1873  0.5973
   41POPC   H3X 5453   2.312   6.537   6.468  2.2793  1.9760  0.6794
   41POPC   H3Y 5454   2.286   6.704   6.424  3.2724 -1.7229  0.9210
   41POPC   C34 5455   2.149   6.580   6.318  0.4721 -0.0979  0.4366
   41POPC   H4X 5456   2.083   6.667   6.298 -0.1430 -0.9554 -1.5944
   41POPC   H4Y 5457   2.086   6.490   6.337  1.9576 -1.7036 -1.6906
   41POPC   C35 5458   2.236   6.553   6.195 -0.0385 -0.3966  0.1374
   41POPC   H5X 5459   2.311   6.475   6.221  0.6565 -0.0743 -0.8352
   41POPC   H5Y 5460   2.295   6.640   6.160 -0.7069 -0.9416 -2.5372
   41POPC   C36 5461   2.153   6.504   6.076 -0.5083  0.5469  0.0689
   41POPC   H6X 5462   2.083   6.582   6.039 -0.1974  0.1063 -1.5496
   41POPC   H6Y 5463   2.096   6.413   6.105  1.2952 -0.4081  0.7614
   41POPC   C37 5464   2.238   6.465   5.955  0.3905  0.1928  0.8068
   41POPC   H7X 5465   2.306   6.382   5.985  2.4793  1.2090 -0.8161
   41POPC   H7Y 5466   2.286   6.559   5.920  0.1277  0.9268  2.3659
   41POPC   C38 5467   2.161   6.430   5.827  0.3441  0.2958  0.8068
   41POPC   H8X 5468   2.233   6.410   5.745 -0.3908  2.2168 -0.3853
   41POPC   H8Y 5469   2.094   6.516   5.805 -1.6140 -1.8366 -2.2510
   41POPC   C39 5470   2.058   6.318   5.836  0.0149  0.5062 -0.3084
   41POPC   H9X 5471   1.983   6.349   5.911 -0.2135  0.0857 -0.3599
   41POPC   H9Y 5472   2.113   6.227   5.867 -0.3041  0.3090 -0.3088
   41POPC  C310 5473   1.980   6.297   5.705 -0.3332 -0.6209  0.0648
   41POPC  H10X 5474   1.947   6.396   5.667 -0.0739 -1.2385 -1.8407
   41POPC  H10Y 5475   1.888   6.251   5.746  1.3245 -1.4030  3.2342
   41POPC  C311 5476   2.049   6.206   5.603  0.3093  0.4359 -0.4667
   41POPC  H11X 5477   2.064   6.101   5.635  0.3228  0.5875  0.0321
   41POPC  H11Y 5478   2.148   6.252   5.584  0.5241  0.1772  0.0218
   41POPC  C312 5479   1.984   6.223   5.466 -0.1251  0.1640 -0.2976
   41POPC  H12X 5480   1.876   6.199   5.477 -0.4908  2.6459  3.0318
   41POPC  H12Y 5481   2.029   6.146   5.400 -1.5955 -0.7753 -0.2422
   41POPC  C313 5482   1.988   6.363   5.404 -0.8091 -0.0312 -0.7982
   41POPC  H13X 5483   2.090   6.404   5.421 -1.4881  1.2209  0.4001
   41POPC  H13Y 5484   1.916   6.424   5.461 -0.7396  1.3862 -2.1601
   41POPC  C314 5485   1.971   6.369   5.252 -0.3385 -0.0660 -0.8550
   41POPC  H14X 5486   1.872   6.322   5.231  0.3800 -2.3516  0.6019
   41POPC  H14Y 5487   2.055   6.308   5.213  0.7083  0.3566  0.6700
   41POPC  C315 5488   1.976   6.514   5.203 -0.5923  0.4338  0.5670
   41POPC  H15X 5489   2.081   6.548   5.215 -0.5702  1.0608 -1.1769
   41POPC  H15Y 5490   1.930   6.588   5.272  1.5841  1.0793  1.4228
   41POPC  C316 5491   1.940   6.532   5.056  0.1432 -0.1439  0.3113
   41POPC  H16X 5492   2.003   6.463   4.995 -0.3221 -0.5737  0.3139
   41POPC  H16Y 5493   1.946   6.639   5.028  0.4681  0.2548  1.8105
   41POPC  H16Z 5494   1.841   6.490   5.030  0.3584  0.8628 -2.5425
   42POPC     N 5495   0.566   2.338   7.744  0.0367 -0.1139 -0.0080
   42POPC   C12 5496   0.645   2.310   7.618 -0.3236  0.4098 -0.3547
   42POPC   C13 5497   0.422   2.372   7.713 -0.0062 -0.4486 -0.1782
   42POPC   C14 5498   0.568   2.213   7.828  0.7390 -0.0405  0.0936
   42POPC   C15 5499   0.650   2.440   7.817  0.1165  0.0009 -0.2618
   42POPC  H12A 5500   0.610   2.221   7.568 -0.8952  1.0114 -1.0581
   42POPC  H12B 5501   0.744   2.299   7.660 -0.3410  0.6722 -0.2374
   42POPC  H13A 5502   0.366   2.373   7.805 -1.5383 -0.7327 -1.0662
   42POPC  H13B 5503   0.418   2.472   7.671  0.8625 -0.3493 -0.0406
   42POPC  H13C 5504   0.384   2.291   7.653  0.0140 -0.7056  0.1555
   42POPC  H14A 5505   0.510   2.137   7.776  0.0311  1.9943 -2.3215
   42POPC  H14B 5506   0.668   2.176   7.842  0.6016 -0.4676 -0.0076
   42POPC  H14C 5507   0.526   2.238   7.924 -0.1176 -1.9162  0.2675
   42POPC  H15A 5508   0.656   2.534   7.763  0.9123  1.2628  1.8968
   42POPC  H15B 5509   0.750   2.400   7.821 -1.0454 -3.4726 -2.1028
   42POPC  H15C 5510   0.616   2.451   7.918  1.8953 -0.5257  0.4320
   42POPC   C11 5511   0.679   2.430   7.530  0.5506  0.4354  0.0102
   42POPC  H11A 5512   0.757   2.401   7.456  0.5269  0.8580 -0.1840
   42POPC  H11B 5513   0.720   2.510   7.596 -1.1563 -0.6537  2.5272
   42POPC     P 5514   0.576   2.614   7.375 -0.0688 -0.2973  0.0534
   42POPC   O13 5515   0.587   2.732   7.462 -0.1467  0.2153 -0.6218
   42POPC   O14 5516   0.691   2.603   7.281 -0.2214  0.6625 -0.2524
   42POPC   O12 5517   0.563   2.482   7.465  0.1185 -0.1346  0.3188
   42POPC   O11 5518   0.439   2.632   7.294  0.0306 -0.4712 -0.1549
   42POPC    C1 5519   0.387   2.513   7.235 -0.1932 -0.3642 -0.1720
   42POPC    HA 5520   0.277   2.523   7.223 -0.3282 -0.3325  0.9636
   42POPC    HB 5521   0.400   2.424   7.300  1.3056 -0.5960 -0.7536
   42POPC    C2 5522   0.446   2.493   7.094  0.3057  0.1879 -0.0442
   42POPC    HS 5523   0.549   2.462   7.120 -1.2195 -2.9860  2.9940
   42POPC   O21 5524   0.442   2.620   7.028 -0.0508  0.1935 -0.0164
   42POPC   C21 5525   0.539   2.632   6.937 -0.6288  0.0792 -0.6570
   42POPC   O22 5526   0.621   2.543   6.923  0.0160  0.3864  0.9398
   42POPC   C22 5527   0.540   2.761   6.857 -0.1290  0.2808 -0.3340
   42POPC   H2R 5528   0.640   2.810   6.864  0.7385 -1.7021  2.5879
   42POPC   H2S 5529   0.455   2.823   6.895  0.1850 -0.1313  1.0985
   42POPC    C3 5530   0.365   2.385   7.019 -0.6684  0.9470 -0.1107
   42POPC    HX 5531   0.276   2.443   6.987 -0.4773  0.8383 -0.8559
   42POPC    HY 5532   0.347   2.296   7.083  5.5136  0.1664  1.2470
   42POPC   O31 5533   0.424   2.332   6.900 -0.2769  0.1584  0.4239
   42POPC   C31 5534   0.524   2.246   6.920 -0.4124 -0.1364 -0.1674
   42POPC   O32 5535   0.565   2.211   7.029  0.0873 -0.1753 -0.3664
   42POPC   C32 5536   0.577   2.212   6.781 -0.1720 -0.0424 -0.0996
   42POPC   H2X 5537   0.539   2.287   6.708 -0.5423  0.5895  0.7206
   42POPC   H2Y 5538   0.526   2.119   6.746  2.1372 -0.9031 -1.3706
   42POPC   C23 5539   0.519   2.733   6.708  0.3301  0.0050 -0.3487
   42POPC   H3R 5540   0.435   2.661   6.699 -0.6756  1.1422 -0.3104
   42POPC   H3S 5541   0.607   2.685   6.661  0.3212  0.5437 -0.9330
   42POPC   C24 5542   0.482   2.864   6.637  0.7520  0.5690  0.4493
   42POPC   H4R 5543   0.395   2.912   6.686 -0.4740 -1.0750 -0.0196
   42POPC   H4S 5544   0.454   2.839   6.532  1.1294 -0.6089  0.6084
   42POPC   C25 5545   0.602   2.957   6.620  1.0766  0.1651  0.4918
   42POPC   H5R 5546   0.612   3.017   6.713 -1.1685  0.2086  0.7580
   42POPC   H5S 5547   0.566   3.030   6.543  1.6276  0.5315  0.5728
   42POPC   C26 5548   0.734   2.905   6.563  0.8479 -0.1726  0.2694
   42POPC   H6R 5549   0.701   2.821   6.497 -1.8116  0.4762  0.6535
   42POPC   H6S 5550   0.803   2.876   6.645  0.0197 -0.1776  0.9849
   42POPC   C27 5551   0.806   3.016   6.486  0.3949 -0.4136 -0.5183
   42POPC   H7R 5552   0.805   3.104   6.554 -1.5557 -1.5259  1.0056
   42POPC   H7S 5553   0.742   3.029   6.396 -1.3738  1.1997  0.8779
   42POPC   C28 5554   0.950   2.973   6.458  0.2155 -1.1475 -0.3510
   42POPC   H8R 5555   0.950   2.881   6.395 -0.0941 -0.2367 -1.7225
   42POPC   H8S 5556   0.999   2.941   6.552 -0.9644  0.7735  0.9834
   42POPC   C29 5557   1.025   3.090   6.402 -0.1783 -0.6740  0.1033
   42POPC   H91 5558   1.030   3.175   6.472  0.3958 -0.0880 -0.6297
   42POPC  C210 5559   1.107   3.100   6.296  0.3043  0.0931  0.5344
   42POPC  H101 5560   1.154   3.194   6.264 -2.1307  1.3039  0.3094
   42POPC  C211 5561   1.137   2.994   6.194  0.0407  0.3013  0.2394
   42POPC  H11R 5562   1.071   2.909   6.220 -0.7572  0.5792 -0.8293
   42POPC  H11S 5563   1.239   2.952   6.185 -0.3564 -0.2351 -2.7652
   42POPC  C212 5564   1.089   3.044   6.058 -0.5992  0.1657  0.4081
   42POPC  H12R 5565   1.164   3.122   6.029 -0.5616 -0.1241 -0.3083
   42POPC  H12S 5566   0.994   3.102   6.058  1.2321  3.5151 -1.4192
   42POPC  C213 5567   1.070   2.944   5.944 -0.0242  0.3257  0.1632
   42POPC  H13R 5568   1.018   2.988   5.856  0.3168 -0.1074 -0.2554
   42POPC  H13S 5569   1.006   2.858   5.974  0.6577 -0.0637  0.5170
   42POPC  C214 5570   1.205   2.883   5.908  0.1516  0.5777  0.3958
   42POPC  H14R 5571   1.225   2.784   5.954  3.1994  0.8327 -0.1146
   42POPC  H14S 5572   1.295   2.942   5.936  1.8153 -2.3997  1.6972
   42POPC  C215 5573   1.207   2.842   5.760  0.5219 -0.2115  0.6157
   42POPC  H15R 5574   1.118   2.783   5.730  1.5867 -1.2819 -0.5393
   42POPC  H15S 5575   1.298   2.780   5.749  0.7818 -0.1620  2.1678
   42POPC  C216 5576   1.220   2.969   5.677 -0.2121 -0.3385  0.2964
   42POPC  H16R 5577   1.300   3.037   5.713  0.4774 -1.9385  1.9223
   42POPC  H16S 5578   1.127   3.030   5.681  0.8105  1.5420 -1.8787
   42POPC  C217 5579   1.236   2.942   5.527  0.3978  0.2535  0.2468
   42POPC  H17R 5580   1.326   2.878   5.512 -0.7899 -2.0230  2.1770
   42POPC  H17S 5581   1.245   3.037   5.471 -0.4930  0.7540  0.9369
   42POPC  C218 5582   1.119   2.875   5.455  0.1227  0.3820  0.5712
   42POPC  H18R 5583   1.148   2.857   5.349  1.7319  1.2010  0.8426
   42POPC  H18S 5584   1.032   2.943   5.447  1.0843  1.8442  1.9620
   42POPC  H18T 5585   1.102   2.771   5.493 -1.8682  0.9622  1.3742
   42POPC   C33 5586   0.727   2.187   6.790 -0.0816  0.3995 -0.3423
   42POPC   H3X 5587   0.744   2.080   6.814 -0.2817 -0.0413 -2.1030
   42POPC   H3Y 5588   0.768   2.251   6.872  1.0740  1.5986 -1.8114
   42POPC   C34 5589   0.806   2.204   6.660 -0.1885 -0.3428 -0.5077
   42POPC   H4X 5590   0.757   2.150   6.576 -1.4864  1.5379 -1.0129
   42POPC   H4Y 5591   0.904   2.156   6.678 -1.1953 -1.8429  1.3984
   42POPC   C35 5592   0.815   2.351   6.620  0.3715 -0.0779  0.5548
   42POPC   H5X 5593   0.824   2.407   6.716 -0.2029 -2.4842  2.0912
   42POPC   H5Y 5594   0.715   2.386   6.587  1.0184  1.5860  0.2273
   42POPC   C36 5595   0.936   2.387   6.533  0.1873 -0.0667  0.3016
   42POPC   H6X 5596   0.929   2.320   6.445 -2.0450 -0.2917  0.5921
   42POPC   H6Y 5597   1.033   2.377   6.587 -0.2527 -0.2809  1.0814
   42POPC   C37 5598   0.929   2.527   6.474 -0.2620 -0.3159 -0.2443
   42POPC   H7X 5599   0.903   2.593   6.559 -2.4285 -0.0054 -1.0865
   42POPC   H7Y 5600   0.853   2.518   6.394 -0.4598 -3.5148  0.1705
   42POPC   C38 5601   1.058   2.571   6.405 -0.0865 -0.1829  0.1658
   42POPC   H8X 5602   1.145   2.549   6.470 -0.9296 -1.4580  0.8862
   42POPC   H8Y 5603   1.044   2.676   6.371 -0.3168  0.0813  1.0584
   42POPC   C39 5604   1.092   2.491   6.279 -0.8487 -0.2534  0.0017
   42POPC   H9X 5605   1.100   2.381   6.293 -0.1160 -0.6137 -2.6729
   42POPC   H9Y 5606   1.199   2.507   6.252 -1.1034 -1.5529 -2.0087
   42POPC  C310 5607   1.013   2.519   6.151 -0.0745  0.0049 -0.4270
   42POPC  H10X 5608   1.017   2.625   6.118  1.1369  0.4783  1.1435
   42POPC  H10Y 5609   0.906   2.497   6.170 -0.2885  2.1130  1.1461
   42POPC  C311 5610   1.072   2.441   6.033  0.3830 -0.0545 -0.1616
   42POPC  H11X 5611   1.067   2.331   6.043 -1.6818 -0.3131 -2.8587
   42POPC  H11Y 5612   1.175   2.480   6.022  0.7142 -0.9659 -0.3392
   42POPC  C312 5613   1.006   2.478   5.900  0.0795 -0.5775 -0.1571
   42POPC  H12X 5614   0.974   2.584   5.893 -1.6078 -0.8542  2.0774
   42POPC  H12Y 5615   0.917   2.412   5.892  0.5844 -1.0719 -2.1543
   42POPC  C313 5616   1.082   2.454   5.770  0.1428 -0.2411 -0.1813
   42POPC  H13X 5617   1.093   2.344   5.768 -1.9315 -0.4792 -1.4674
   42POPC  H13Y 5618   1.180   2.507   5.777 -0.2800  0.7808 -1.5883
   42POPC  C314 5619   1.016   2.510   5.644  0.5676  0.1209 -0.2484
   42POPC  H14X 5620   0.980   2.614   5.657 -3.6702 -0.9412 -1.8131
   42POPC  H14Y 5621   0.926   2.448   5.622  1.2458 -0.6656 -0.8463
   42POPC  C315 5622   1.104   2.502   5.519 -0.1809  0.2881 -0.7918
   42POPC  H15X 5623   1.145   2.399   5.515 -1.8627 -0.6109  2.1265
   42POPC  H15Y 5624   1.186   2.575   5.535  0.5786 -0.5753 -0.6693
   42POPC  C316 5625   1.021   2.523   5.392  0.0062  0.0793 -0.9498
   42POPC  H16X 5626   0.948   2.603   5.418  1.1425  1.5551 -2.0831
   42POPC  H16Y 5627   0.969   2.430   5.362 -0.8694 -0.4441  1.8923
   42POPC  H16Z 5628   1.071   2.577   5.308  2.5858  1.3202  1.2254
   43POPC     N 5629   3.663   3.051   7.339  0.4728 -0.1197 -0.2817
   43POPC   C12 5630   3.655   2.918   7.268  0.3454  0.0412 -0.5713
   43POPC   C13 5631   3.522   3.103   7.354  0.5911  0.0876  0.1347
   43POPC   C14 5632   3.721   3.021   7.475 -0.1143 -0.1602 -0.0367
   43POPC   C15 5633   3.755   3.148   7.269  1.1642 -0.6540 -0.1284
   43POPC  H12A 5634   3.595   2.850   7.327 -0.5017 -0.9831 -2.5152
   43POPC  H12B 5635   3.755   2.877   7.256  0.7135  0.7244  0.0756
   43POPC  H13A 5636   3.486   3.137   7.258  2.3481 -2.1135 -1.4004
   43POPC  H13B 5637   3.454   3.028   7.391 -0.2153  0.4901 -0.4998
   43POPC  H13C 5638   3.532   3.189   7.418  1.0295 -0.3788  0.7060
   43POPC  H14A 5639   3.804   2.953   7.466 -0.8474 -1.0602 -0.1065
   43POPC  H14B 5640   3.758   3.109   7.526 -1.0646 -0.5724  1.4362
   43POPC  H14C 5641   3.652   2.959   7.530  0.0763 -1.0225 -0.7570
   43POPC  H15A 5642   3.852   3.100   7.267  0.4320 -2.1966 -0.0207
   43POPC  H15B 5643   3.765   3.231   7.338 -0.1747 -0.2203 -0.4220
   43POPC  H15C 5644   3.720   3.163   7.168 -0.5017 -1.0558  0.3515
   43POPC   C11 5645   3.594   2.909   7.128 -0.1814  0.0197 -0.3397
   43POPC  H11A 5646   3.485   2.930   7.143 -0.1292  1.4924 -1.7067
   43POPC  H11B 5647   3.621   2.809   7.089  0.9770 -1.5025  3.7610
   43POPC     P 5648   3.544   3.000   6.905  0.1074  0.0584  0.2646
   43POPC   O13 5649   3.407   3.044   6.939  0.2282  0.7199 -0.0997
   43POPC   O14 5650   3.611   3.079   6.800  0.0557 -0.2619 -0.0115
   43POPC   O12 5651   3.638   3.007   7.034  0.4145  0.1147  0.0368
   43POPC   O11 5652   3.546   2.843   6.873  0.4102  0.0828  0.1686
   43POPC    C1 5653   3.671   2.793   6.824  0.6024  0.7134 -0.0031
   43POPC    HA 5654   3.669   2.689   6.865  0.0965  0.4351 -0.7231
   43POPC    HB 5655   3.751   2.845   6.882  0.0051  0.9970  0.5787
   43POPC    C2 5656   3.683   2.789   6.671  0.1651  0.1746 -0.0279
   43POPC    HS 5657   3.678   2.894   6.635 -3.1698  1.0813  2.5807
   43POPC   O21 5658   3.563   2.731   6.621  0.4605 -0.4280 -0.0530
   43POPC   C21 5659   3.518   2.781   6.505  0.2643  0.0398  0.2191
   43POPC   O22 5660   3.562   2.881   6.451  0.1686  0.0789  0.2145
   43POPC   C22 5661   3.401   2.691   6.468 -0.0464  0.5965 -0.1655
   43POPC   H2R 5662   3.313   2.715   6.530  1.3604  0.7057  1.8925
   43POPC   H2S 5663   3.431   2.590   6.503 -1.2467  0.1134 -0.4775
   43POPC    C3 5664   3.806   2.723   6.607  0.0424 -0.0182 -0.0640
   43POPC    HX 5665   3.808   2.620   6.648 -0.8326  0.4281  1.1476
   43POPC    HY 5666   3.898   2.775   6.642  0.1324 -0.0894 -0.1927
   43POPC   O31 5667   3.800   2.718   6.464  0.2603 -0.5656 -0.0594
   43POPC   C31 5668   3.864   2.814   6.397 -0.0094 -0.2509  0.1317
   43POPC   O32 5669   3.888   2.924   6.445 -0.2262 -0.2750  0.2955
   43POPC   C32 5670   3.873   2.777   6.249  0.2270  0.1253  0.0495
   43POPC   H2X 5671   3.771   2.747   6.216  0.0203  2.3134 -1.5096
   43POPC   H2Y 5672   3.945   2.693   6.241  0.0805  0.0423 -0.4300
   43POPC   C23 5673   3.373   2.696   6.318 -0.8211 -0.6059 -0.0791
   43POPC   H3R 5674   3.389   2.799   6.278  0.1689 -0.8620 -0.3549
   43POPC   H3S 5675   3.273   2.662   6.284 -1.3354  0.7126  0.0560
   43POPC   C24 5676   3.475   2.605   6.250 -0.0991  0.2987 -0.2234
   43POPC   H4R 5677   3.440   2.504   6.279  1.8624 -0.3343  0.1112
   43POPC   H4S 5678   3.579   2.622   6.285 -1.0191  2.6338  1.6266
   43POPC   C25 5679   3.477   2.621   6.097 -0.0775 -0.1698 -0.2727
   43POPC   H5R 5680   3.380   2.584   6.059  0.4409 -1.0586 -0.7631
   43POPC   H5S 5681   3.556   2.549   6.065  1.9114  1.6864  0.2125
   43POPC   C26 5682   3.511   2.760   6.044 -0.5049  0.1875  0.3715
   43POPC   H6R 5683   3.592   2.797   6.110 -0.2018  0.2230 -0.0142
   43POPC   H6S 5684   3.430   2.827   6.078 -1.5699 -1.8613  2.1061
   43POPC   C27 5685   3.543   2.768   5.894 -0.6868  0.1582  0.3311
   43POPC   H7R 5686   3.480   2.688   5.850 -2.0490  1.6842 -0.6176
   43POPC   H7S 5687   3.648   2.743   5.871 -0.7140  0.7109 -0.4245
   43POPC   C28 5688   3.514   2.901   5.824  0.7287  0.4420  0.2577
   43POPC   H8R 5689   3.586   2.984   5.846  1.8420 -0.4137 -0.0671
   43POPC   H8S 5690   3.415   2.942   5.853  0.5960  0.2375  0.0953
   43POPC   C29 5691   3.517   2.875   5.676  0.0408 -0.1948  0.3494
   43POPC   H91 5692   3.617   2.862   5.631 -0.6300 -0.7158 -1.0521
   43POPC  C210 5693   3.414   2.882   5.591  0.1117 -0.3385  0.2518
   43POPC  H101 5694   3.441   2.857   5.487 -2.4114  2.4160 -1.2144
   43POPC  C211 5695   3.270   2.913   5.617 -0.0279 -0.4458 -0.3867
   43POPC  H11R 5696   3.248   2.885   5.722  0.7210  0.9546  0.1633
   43POPC  H11S 5697   3.201   2.849   5.557 -2.0882 -0.8203  2.1943
   43POPC  C212 5698   3.239   3.056   5.574  0.2931 -0.2058  0.1770
   43POPC  H12R 5699   3.289   3.135   5.635  0.8305  2.0746 -2.9470
   43POPC  H12S 5700   3.130   3.071   5.586  0.1780 -2.2477  2.2495
   43POPC  C213 5701   3.269   3.079   5.425  0.1098  0.1459  0.1930
   43POPC  H13R 5702   3.214   3.006   5.361 -1.1114  1.4499 -0.2957
   43POPC  H13S 5703   3.378   3.067   5.408 -0.1048 -0.8748 -0.5732
   43POPC  C214 5704   3.231   3.221   5.384 -0.4384 -0.1980 -0.5020
   43POPC  H14R 5705   3.273   3.240   5.283  2.5557 -3.5630 -0.1039
   43POPC  H14S 5706   3.262   3.296   5.459 -2.5653  1.1018 -0.8401
   43POPC  C215 5707   3.081   3.247   5.369 -0.3418  0.5295 -0.2183
   43POPC  H15R 5708   3.019   3.241   5.461 -1.5144  0.4520 -0.9856
   43POPC  H15S 5709   3.036   3.182   5.291  0.2552 -0.2503  0.0848
   43POPC  C216 5710   3.044   3.383   5.307 -0.3353  0.3441 -0.6323
   43POPC  H16R 5711   2.933   3.384   5.305 -0.3265  1.2602 -1.3890
   43POPC  H16S 5712   3.081   3.386   5.203  3.3675 -1.1452  0.4712
   43POPC  C217 5713   3.094   3.505   5.384 -0.7280 -0.0362  0.2382
   43POPC  H17R 5714   3.205   3.505   5.385 -0.7031  1.3936  1.5951
   43POPC  H17S 5715   3.068   3.492   5.492  1.9820  0.2384  0.9917
   43POPC  C218 5716   3.056   3.642   5.329  0.1775  0.0350 -0.2173
   43POPC  H18R 5717   3.080   3.725   5.398 -1.5521  0.3557  0.0329
   43POPC  H18S 5718   2.947   3.643   5.310  0.6512 -0.1896 -3.7161
   43POPC  H18T 5719   3.107   3.664   5.232  0.3052  1.9099  0.2361
   43POPC   C33 5720   3.911   2.908   6.179 -0.2758  0.3912  0.2647
   43POPC   H3X 5721   4.013   2.908   6.222  0.3875 -0.0995 -1.2420
   43POPC   H3Y 5722   3.864   3.001   6.217 -2.1805  0.0103 -1.0120
   43POPC   C34 5723   3.894   2.887   6.029  0.0691  0.3127  0.2352
   43POPC   H4X 5724   3.785   2.897   6.009  0.2578  0.0122 -1.0500
   43POPC   H4Y 5725   3.922   2.782   6.010  0.7582  0.5252  0.0554
   43POPC   C35 5726   3.963   2.975   5.924 -0.1184  0.0043 -0.1515
   43POPC   H5X 5727   3.904   3.065   5.895  0.6096  0.2858 -0.8037
   43POPC   H5Y 5728   3.973   2.922   5.827  2.1829 -0.0857  0.0743
   43POPC   C36 5729   4.105   3.012   5.968 -0.5147  0.8889  0.4147
   43POPC   H6X 5730   4.147   2.933   6.034 -0.2857  2.3378  2.0836
   43POPC   H6Y 5731   4.105   3.103   6.032  3.4773  1.3404  0.0543
   43POPC   C37 5732   4.198   3.030   5.848  0.0510  0.4952  0.7896
   43POPC   H7X 5733   4.187   3.120   5.785  1.5831 -0.0078 -0.2533
   43POPC   H7Y 5734   4.174   2.943   5.783 -0.6438 -0.5404  2.3701
   43POPC   C38 5735   4.341   3.006   5.897  0.1489  0.2038  0.3667
   43POPC   H8X 5736   4.342   2.900   5.931  0.4299  0.4830  1.2547
   43POPC   H8Y 5737   4.362   3.076   5.980  2.8443  2.2145 -1.8179
   43POPC   C39 5738   4.444   3.046   5.791 -0.0598  0.1220  0.1344
   43POPC   H9X 5739   4.447   3.157   5.785  2.9066  0.2232  1.6758
   43POPC   H9Y 5740   4.414   2.995   5.696  4.5378 -0.5942 -1.2003
   43POPC  C310 5741   4.577   2.974   5.812 -0.5702 -0.6731  0.7268
   43POPC  H10X 5742   4.623   3.007   5.907 -1.1495  1.8631  0.1917
   43POPC  H10Y 5743   4.646   3.008   5.731  0.2275 -1.0436  1.2333
   43POPC  C311 5744   4.584   2.821   5.806 -0.9139 -0.6953  0.9078
   43POPC  H11X 5745   4.539   2.761   5.888 -1.2612 -2.4747 -0.5172
   43POPC  H11Y 5746   4.693   2.801   5.803 -1.3327 -3.1558 -0.0702
   43POPC  C312 5747   4.532   2.769   5.672 -0.1236  0.3571  0.1757
   43POPC  H12X 5748   4.429   2.795   5.642 -0.0162  0.6310  0.0422
   43POPC  H12Y 5749   4.547   2.660   5.688 -0.6027 -0.1290 -2.3486
   43POPC  C313 5750   4.644   2.781   5.568  0.0424 -0.5914  0.2343
   43POPC  H13X 5751   4.717   2.697   5.570 -1.1891 -1.7290 -0.6479
   43POPC  H13Y 5752   4.706   2.871   5.587  3.1137 -2.8716  2.1704
   43POPC  C314 5753   4.592   2.768   5.425  0.2365 -0.4267  0.1489
   43POPC  H14X 5754   4.501   2.830   5.412 -0.2202 -1.6158 -3.2208
   43POPC  H14Y 5755   4.549   2.669   5.399 -0.5693  0.3384 -1.5848
   43POPC  C315 5756   4.691   2.816   5.318  0.1127 -0.7051 -0.0905
   43POPC  H15X 5757   4.790   2.776   5.349  0.0661  0.8741  2.4392
   43POPC  H15Y 5758   4.682   2.925   5.340 -0.7323 -0.7360 -0.2514
   43POPC  C316 5759   4.647   2.808   5.172  0.8997  0.1032 -0.3795
   43POPC  H16X 5760   4.663   2.706   5.131 -0.5354 -0.2215 -0.1878
   43POPC  H16Y 5761   4.707   2.883   5.116 -1.3178  0.3295 -2.6185
   43POPC  H16Z 5762   4.540   2.832   5.159  0.5152  0.1258  2.2303
   44POPC     N 5763   3.713   6.663   7.270 -0.1899  0.2277 -0.2810
   44POPC   C12 5764   3.701   6.687   7.122 -0.0215  0.1241 -0.3119
   44POPC   C13 5765   3.693   6.520   7.313  0.1868  0.6250  1.2956
   44POPC   C14 5766   3.853   6.699   7.316 -0.1218 -0.2242 -0.1285
   44POPC   C15 5767   3.621   6.758   7.343 -0.4484 -0.5605  0.4284
   44POPC  H12A 5768   3.790   6.644   7.078 -1.3326 -1.4844 -1.5486
   44POPC  H12B 5769   3.689   6.791   7.096 -2.9803 -0.4405 -1.6375
   44POPC  H13A 5770   3.774   6.463   7.270 -0.4991 -0.2445  1.1228
   44POPC  H13B 5771   3.697   6.509   7.420 -1.0433 -0.8376  1.2411
   44POPC  H13C 5772   3.599   6.481   7.275  1.1113  1.3317 -2.0376
   44POPC  H14A 5773   3.871   6.802   7.290 -0.2915 -0.1790 -0.0718
   44POPC  H14B 5774   3.874   6.686   7.421  1.6049 -0.1130 -0.4292
   44POPC  H14C 5775   3.930   6.642   7.266 -0.4932 -0.5822 -0.3078
   44POPC  H15A 5776   3.632   6.856   7.301  2.6623 -1.5702 -1.4594
   44POPC  H15B 5777   3.623   6.759   7.451 -0.6273 -3.7954  0.5635
   44POPC  H15C 5778   3.520   6.726   7.322 -0.2499 -0.6070 -0.4899
   44POPC   C11 5779   3.593   6.613   7.042 -0.3759  0.3486 -0.0405
   44POPC  H11A 5780   3.624   6.507   7.049 -2.1127 -0.1814  0.1316
   44POPC  H11B 5781   3.588   6.649   6.937  0.8610 -2.9704 -1.3624
   44POPC     P 5782   3.358   6.519   7.064  0.1242  0.1491  0.0931
   44POPC   O13 5783   3.395   6.375   7.062 -0.2259  0.0493  0.5689
   44POPC   O14 5784   3.234   6.553   7.137 -0.0330  0.3972 -0.2896
   44POPC   O12 5785   3.468   6.625   7.112 -0.1190  0.2473  0.4374
   44POPC   O11 5786   3.349   6.572   6.913 -0.3311 -0.1547  0.0109
   44POPC    C1 5787   3.223   6.557   6.847 -0.0706 -0.7279 -0.3519
   44POPC    HA 5788   3.185   6.658   6.825 -0.8822 -0.7055  1.0679
   44POPC    HB 5789   3.151   6.494   6.903 -0.2872 -1.0359 -0.9640
   44POPC    C2 5790   3.250   6.472   6.721  0.3506 -0.1017 -0.6883
   44POPC    HS 5791   3.291   6.379   6.764  0.9336 -0.3328 -1.7149
   44POPC   O21 5792   3.336   6.539   6.628  0.3691  0.8464 -0.0015
   44POPC   C21 5793   3.464   6.507   6.612  0.3391  0.5787  0.2928
   44POPC   O22 5794   3.519   6.407   6.658 -0.0773  0.1280 -0.1738
   44POPC   C22 5795   3.530   6.603   6.514  0.1497 -0.0535 -0.4662
   44POPC   H2R 5796   3.633   6.567   6.493  0.1892  0.0694 -0.4794
[truncated: 4,568,384 more chars]
