# Supplementary material for: Interaction of MRI Contrast Agent [Gd(DOTA)]− with Lipid Membranes: A Molecular Dynamics Study
Source: Inorg Chem. 2024 May 25;63(24):10897–914. doi: 10.1021/acs.inorgchem.4c00972 (PMC11186012; doi:10.1021/acs.inorgchem.4c00972)
Supplement: Supplementary file 2 — ic4c00972_si_002.zip [file ic4c00972_si_002.zip › coordinate_files/memb_center_replica2_after_minimization.gro]

POPC - 200 lipids & 75 H2O/lipid 1 gd-dota
72004
    1POPC     N    1   1.115   7.474   7.539
    1POPC   C12    2   1.184   7.469   7.405
    1POPC   C13    3   1.071   7.612   7.570
    1POPC   C14    4   0.998   7.382   7.544
    1POPC   C15    5   1.214   7.432   7.644
    1POPC  H12A    6   1.221   7.368   7.391
    1POPC  H12B    7   1.270   7.535   7.411
    1POPC  H13A    8   1.027   7.617   7.670
    1POPC  H13B    9   1.155   7.680   7.566
    1POPC  H13C   10   0.995   7.644   7.499
    1POPC  H14A   11   1.031   7.280   7.530
    1POPC  H14B   12   0.949   7.389   7.641
    1POPC  H14C   13   0.929   7.407   7.465
    1POPC  H15A   14   1.295   7.504   7.647
    1POPC  H15B   15   1.252   7.334   7.622
    1POPC  H15C   16   1.166   7.431   7.741
    1POPC   C11   17   1.105   7.508   7.278
    1POPC  H11A   18   1.179   7.511   7.195
    1POPC  H11B   19   1.064   7.611   7.290
    1POPC     P   20   0.970   7.384   7.104
    1POPC   O13   21   0.848   7.300   7.094
    1POPC   O14   22   0.973   7.508   7.023
    1POPC   O12   23   0.998   7.418   7.255
    1POPC   O11   24   1.094   7.294   7.065
    1POPC    C1   25   1.185   7.337   6.963
    1POPC    HA   26   1.273   7.270   6.965
    1POPC    HB   27   1.220   7.440   6.984
    1POPC    C2   28   1.125   7.332   6.820
    1POPC    HS   29   1.033   7.395   6.818
    1POPC   O21   30   1.100   7.195   6.785
    1POPC   C21   31   0.985   7.175   6.724
    1POPC   O22   32   0.899   7.259   6.705
    1POPC   C22   33   0.979   7.031   6.673
    1POPC   H2R   34   0.998   6.960   6.756
    1POPC   H2S   35   1.057   7.018   6.595
    1POPC    C3   36   1.225   7.393   6.718
    1POPC    HX   37   1.316   7.329   6.723
    1POPC    HY   38   1.253   7.495   6.753
    1POPC   O31   39   1.175   7.390   6.584
    1POPC   C31   40   1.163   7.506   6.519
    1POPC   O32   41   1.191   7.616   6.563
    1POPC   C32   42   1.111   7.474   6.379
    1POPC   H2X   43   1.001   7.484   6.376
    1POPC   H2Y   44   1.137   7.368   6.359
    1POPC   C23   45   0.840   7.007   6.611
    1POPC   H3R   46   0.818   7.087   6.537
    1POPC   H3S   47   0.764   7.013   6.692
    1POPC   C24   48   0.826   6.873   6.538
    1POPC   H4R   49   0.901   6.868   6.456
    1POPC   H4S   50   0.725   6.871   6.492
    1POPC   C25   51   0.844   6.749   6.628
    1POPC   H5R   52   0.773   6.758   6.713
    1POPC   H5S   53   0.947   6.747   6.669
    1POPC   C26   54   0.816   6.616   6.556
    1POPC   H6R   55   0.819   6.535   6.633
    1POPC   H6S   56   0.897   6.596   6.483
    1POPC   C27   57   0.681   6.611   6.485
    1POPC   H7R   58   0.684   6.674   6.394
    1POPC   H7S   59   0.604   6.653   6.553
    1POPC   C28   60   0.637   6.469   6.445
    1POPC   H8R   61   0.635   6.407   6.538
    1POPC   H8S   62   0.714   6.425   6.379
    1POPC   C29   63   0.500   6.470   6.382
    1POPC   H91   64   0.417   6.482   6.453
    1POPC  C210   65   0.471   6.451   6.252
    1POPC  H101   66   0.365   6.453   6.220
    1POPC  C211   67   0.570   6.436   6.140
    1POPC  H11R   68   0.569   6.334   6.097
    1POPC  H11S   69   0.674   6.456   6.174
    1POPC  C212   70   0.537   6.535   6.028
    1POPC  H12R   71   0.505   6.632   6.072
    1POPC  H12S   72   0.451   6.496   5.968
    1POPC  C213   73   0.656   6.562   5.936
    1POPC  H13R   74   0.693   6.467   5.893
    1POPC  H13S   75   0.737   6.606   5.997
    1POPC  C214   76   0.620   6.659   5.822
    1POPC  H14R   77   0.586   6.755   5.866
    1POPC  H14S   78   0.536   6.615   5.764
    1POPC  C215   79   0.737   6.684   5.726
    1POPC  H15R   80   0.777   6.586   5.692
    1POPC  H15S   81   0.819   6.736   5.780
    1POPC  C216   82   0.699   6.766   5.602
    1POPC  H16R   83   0.618   6.711   5.548
    1POPC  H16S   84   0.788   6.770   5.536
    1POPC  C217   85   0.651   6.909   5.629
    1POPC  H17R   86   0.562   6.907   5.695
    1POPC  H17S   87   0.619   6.953   5.532
    1POPC  C218   88   0.757   7.002   5.689
    1POPC  H18R   89   0.779   6.974   5.794
    1POPC  H18S   90   0.721   7.107   5.688
    1POPC  H18T   91   0.851   6.997   5.631
    1POPC   C33   92   1.175   7.565   6.272
    1POPC   H3X   93   1.284   7.575   6.294
    1POPC   H3Y   94   1.129   7.666   6.277
    1POPC   C34   95   1.162   7.509   6.129
    1POPC   H4X   96   1.218   7.576   6.060
    1POPC   H4Y   97   1.055   7.509   6.099
    1POPC   C35   98   1.218   7.366   6.116
    1POPC   H5X   99   1.147   7.295   6.162
    1POPC   H5Y  100   1.313   7.362   6.174
    1POPC   C36  101   1.248   7.317   5.974
    1POPC   H6X  102   1.282   7.212   5.982
    1POPC   H6Y  103   1.332   7.377   5.932
    1POPC   C37  104   1.129   7.323   5.878
    1POPC   H7X  105   1.104   7.430   5.860
    1POPC   H7Y  106   1.041   7.274   5.924
    1POPC   C38  107   1.161   7.255   5.745
    1POPC   H8X  108   1.158   7.145   5.759
    1POPC   H8Y  109   1.265   7.283   5.714
    1POPC   C39  110   1.065   7.296   5.633
    1POPC   H9X  111   1.077   7.405   5.614
    1POPC   H9Y  112   0.960   7.278   5.666
    1POPC  C310  113   1.091   7.221   5.502
    1POPC  H10X  114   1.074   7.112   5.517
    1POPC  H10Y  115   1.197   7.235   5.473
    1POPC  C311  116   1.002   7.272   5.388
    1POPC  H11X  117   1.003   7.383   5.389
    1POPC  H11Y  118   0.898   7.238   5.406
    1POPC  C312  119   1.051   7.225   5.251
    1POPC  H12X  120   1.053   7.114   5.247
    1POPC  H12Y  121   1.155   7.262   5.236
    1POPC  C313  122   0.964   7.277   5.135
    1POPC  H13X  123   1.020   7.259   5.041
    1POPC  H13Y  124   0.948   7.386   5.146
    1POPC  C314  125   0.830   7.204   5.124
    1POPC  H14X  126   0.768   7.223   5.214
    1POPC  H14Y  127   0.851   7.095   5.118
    1POPC  C315  128   0.752   7.243   4.998
    1POPC  H15X  129   0.823   7.250   4.913
    1POPC  H15Y  130   0.708   7.344   5.015
    1POPC  C316  131   0.641   7.145   4.961
    1POPC  H16X  132   0.588   7.182   4.871
    1POPC  H16Y  133   0.567   7.135   5.044
    1POPC  H16Z  134   0.683   7.045   4.939
    2POPC     N  135   7.126   6.919   6.563
    2POPC   C12  136   7.260   6.884   6.503
    2POPC   C13  137   7.133   6.916   6.712
    2POPC   C14  138   7.086   7.057   6.521
    2POPC   C15  139   7.021   6.824   6.514
    2POPC  H12A  140   7.336   6.944   6.553
    2POPC  H12B  141   7.259   6.915   6.399
    2POPC  H13A  142   7.166   6.818   6.744
    2POPC  H13B  143   7.203   6.990   6.747
    2POPC  H13C  144   7.035   6.936   6.755
    2POPC  H14A  145   7.160   7.129   6.552
    2POPC  H14B  146   7.076   7.061   6.413
    2POPC  H14C  147   6.990   7.081   6.566
    2POPC  H15A  148   6.927   6.846   6.563
    2POPC  H15B  149   7.050   6.722   6.538
    2POPC  H15C  150   7.009   6.836   6.407
    2POPC   C11  151   7.304   6.736   6.506
    2POPC  H11A  152   7.411   6.729   6.476
    2POPC  H11B  153   7.244   6.681   6.431
    2POPC     P  154   7.248   6.533   6.649
    2POPC   O13  155   7.255   6.493   6.792
    2POPC   O14  156   7.118   6.512   6.580
    2POPC   O12  157   7.288   6.684   6.637
    2POPC   O11  158   7.360   6.459   6.566
    2POPC    C1  159   7.484   6.433   6.632
    2POPC    HA  160   7.465   6.366   6.719
    2POPC    HB  161   7.530   6.527   6.670
    2POPC    C2  162   7.585   6.359   6.540
    2POPC    HS  163   7.677   6.337   6.598
    2POPC   O21  164   7.615   6.434   6.421
    2POPC   C21  165   7.705   6.528   6.443
    2POPC   O22  166   7.759   6.549   6.550
    2POPC   C22  167   7.734   6.608   6.316
    2POPC   H2R  168   7.800   6.692   6.346
    2POPC   H2S  169   7.639   6.649   6.275
    2POPC    C3  170   7.526   6.221   6.499
    2POPC    HX  171   7.429   6.238   6.447
    2POPC    HY  172   7.504   6.169   6.594
    2POPC   O31  173   7.618   6.141   6.424
    2POPC   C31  174   7.589   6.121   6.296
    2POPC   O32  175   7.500   6.175   6.234
    2POPC   C32  176   7.689   6.019   6.241
    2POPC   H2X  177   7.672   5.920   6.291
    2POPC   H2Y  178   7.792   6.053   6.264
    2POPC   C23  179   7.807   6.523   6.210
    2POPC   H3R  180   7.876   6.453   6.260
    2POPC   H3S  181   7.868   6.593   6.148
    2POPC   C24  182   7.711   6.448   6.117
    2POPC   H4R  183   7.643   6.520   6.068
    2POPC   H4S  184   7.650   6.378   6.178
    2POPC   C25  185   7.781   6.366   6.007
    2POPC   H5R  186   7.704   6.299   5.961
    2POPC   H5S  187   7.859   6.302   6.053
    2POPC   C26  188   7.839   6.451   5.895
    2POPC   H6R  189   7.910   6.526   5.936
    2POPC   H6S  190   7.755   6.506   5.846
    2POPC   C27  191   7.911   6.368   5.788
    2POPC   H7R  192   7.850   6.279   5.763
    2POPC   H7S  193   8.009   6.333   5.828
    2POPC   C28  194   7.934   6.451   5.660
    2POPC   H8R  195   7.991   6.542   5.689
    2POPC   H8S  196   7.834   6.485   5.626
    2POPC   C29  197   8.007   6.377   5.552
    2POPC   H91  198   8.090   6.313   5.587
    2POPC  C210  199   7.982   6.384   5.420
    2POPC  H101  200   8.045   6.324   5.352
    2POPC  C211  201   7.877   6.467   5.350
    2POPC  H11R  202   7.925   6.554   5.300
    2POPC  H11S  203   7.803   6.507   5.422
    2POPC  C212  204   7.800   6.389   5.242
    2POPC  H12R  205   7.769   6.290   5.282
    2POPC  H12S  206   7.867   6.371   5.156
    2POPC  C213  207   7.674   6.463   5.194
    2POPC  H13R  208   7.652   6.432   5.090
    2POPC  H13S  209   7.692   6.572   5.196
    2POPC  C214  210   7.553   6.428   5.282
    2POPC  H14R  211   7.573   6.458   5.387
    2POPC  H14S  212   7.543   6.318   5.278
    2POPC  C215  213   7.418   6.486   5.238
    2POPC  H15R  214   7.341   6.442   5.305
    2POPC  H15S  215   7.395   6.452   5.134
    2POPC  C216  216   7.407   6.639   5.245
    2POPC  H16R  217   7.481   6.683   5.175
    2POPC  H16S  218   7.434   6.673   5.347
    2POPC  C217  219   7.267   6.691   5.208
    2POPC  H17R  220   7.244   6.656   5.105
    2POPC  H17S  221   7.270   6.802   5.205
    2POPC  C218  222   7.152   6.648   5.300
    2POPC  H18R  223   7.160   6.541   5.328
    2POPC  H18S  224   7.054   6.662   5.248
    2POPC  H18T  225   7.151   6.709   5.393
    2POPC   C33  226   7.675   6.005   6.089
    2POPC   H3X  227   7.680   6.107   6.046
    2POPC   H3Y  228   7.576   5.961   6.063
    2POPC   C34  229   7.787   5.922   6.027
    2POPC   H4X  230   7.758   5.814   6.029
    2POPC   H4Y  231   7.880   5.933   6.087
    2POPC   C35  232   7.820   5.962   5.882
    2POPC   H5X  233   7.883   5.883   5.836
    2POPC   H5Y  234   7.880   6.056   5.884
    2POPC   C36  235   7.696   5.986   5.795
    2POPC   H6X  236   7.646   6.080   5.828
    2POPC   H6Y  237   7.625   5.902   5.809
    2POPC   C37  238   7.730   5.999   5.647
    2POPC   H7X  239   7.774   5.903   5.612
    2POPC   H7Y  240   7.806   6.079   5.632
    2POPC   C38  241   7.606   6.030   5.563
    2POPC   H8X  242   7.567   6.130   5.590
    2POPC   H8Y  243   7.527   5.955   5.587
    2POPC   C39  244   7.636   6.024   5.414
    2POPC   H9X  245   7.679   5.925   5.389
    2POPC   H9Y  246   7.711   6.101   5.388
    2POPC  C310  247   7.510   6.046   5.329
    2POPC  H10X  248   7.469   6.146   5.348
    2POPC  H10Y  249   7.432   5.974   5.362
    2POPC  C311  250   7.537   6.026   5.179
    2POPC  H11X  251   7.575   5.922   5.165
    2POPC  H11Y  252   7.617   6.096   5.146
    2POPC  C312  253   7.411   6.048   5.095
    2POPC  H12X  254   7.387   6.157   5.096
    2POPC  H12Y  255   7.327   5.994   5.143
    2POPC  C313  256   7.419   6.000   4.949
    2POPC  H13X  257   7.493   6.061   4.893
    2POPC  H13Y  258   7.319   6.016   4.903
    2POPC  C314  259   7.456   5.851   4.937
    2POPC  H14X  260   7.422   5.801   5.029
    2POPC  H14Y  261   7.566   5.840   4.929
    2POPC  C315  262   7.387   5.778   4.821
    2POPC  H15X  263   7.426   5.816   4.725
    2POPC  H15Y  264   7.278   5.801   4.825
    2POPC  C316  265   7.404   5.627   4.829
    2POPC  H16X  266   7.354   5.578   4.743
    2POPC  H16Y  267   7.360   5.587   4.922
    2POPC  H16Z  268   7.512   5.600   4.826
    3POPC     N  269   3.157   6.143   8.100
    3POPC   C12  270   3.278   6.057   8.073
    3POPC   C13  271   3.094   6.193   7.974
    3POPC   C14  272   3.056   6.068   8.180
    3POPC   C15  273   3.202   6.261   8.181
    3POPC  H12A  274   3.318   6.026   8.169
    3POPC  H12B  275   3.353   6.119   8.025
    3POPC  H13A  276   3.170   6.239   7.911
    3POPC  H13B  277   3.050   6.110   7.921
    3POPC  H13C  278   3.017   6.266   7.996
    3POPC  H14A  279   2.977   6.134   8.212
    3POPC  H14B  280   3.013   5.988   8.121
    3POPC  H14C  281   3.103   6.024   8.267
    3POPC  H15A  282   3.119   6.328   8.199
    3POPC  H15B  283   3.278   6.316   8.126
    3POPC  H15C  284   3.244   6.228   8.275
    3POPC   C11  285   3.261   5.930   7.987
    3POPC  H11A  286   3.179   5.867   8.027
    3POPC  H11B  287   3.358   5.875   7.995
    3POPC     P  288   3.230   5.841   7.756
    3POPC   O13  289   3.337   5.746   7.792
    3POPC   O14  290   3.093   5.787   7.759
    3POPC   O12  291   3.236   5.966   7.851
    3POPC   O11  292   3.260   5.902   7.613
    3POPC    C1  293   3.177   6.011   7.569
    3POPC    HA  294   3.235   6.073   7.497
    3POPC    HB  295   3.149   6.079   7.653
    3POPC    C2  296   3.049   5.963   7.497
    3POPC    HS  297   2.995   5.893   7.565
    3POPC   O21  298   3.090   5.895   7.378
    3POPC   C21  299   2.991   5.834   7.317
    3POPC   O22  300   2.880   5.814   7.364
    3POPC   C22  301   3.033   5.796   7.176
    3POPC   H2R  302   3.004   5.691   7.157
    3POPC   H2S  303   3.143   5.805   7.164
    3POPC    C3  304   2.953   6.082   7.466
    3POPC    HX  305   2.945   6.146   7.557
    3POPC    HY  306   2.852   6.041   7.445
    3POPC   O31  307   3.001   6.161   7.356
    3POPC   C31  308   2.908   6.240   7.304
    3POPC   O32  309   2.793   6.249   7.347
    3POPC   C32  310   2.965   6.311   7.183
    3POPC   H2X  311   3.019   6.237   7.119
    3POPC   H2Y  312   3.039   6.387   7.218
    3POPC   C23  313   2.962   5.888   7.076
    3POPC   H3R  314   3.026   5.978   7.058
    3POPC   H3S  315   2.865   5.923   7.116
    3POPC   C24  316   2.933   5.815   6.944
    3POPC   H4R  317   2.854   5.739   6.964
    3POPC   H4S  318   3.025   5.762   6.911
    3POPC   C25  319   2.887   5.907   6.831
    3POPC   H5R  320   2.809   5.976   6.872
    3POPC   H5S  321   2.840   5.846   6.751
    3POPC   C26  322   3.002   5.988   6.770
    3POPC   H6R  323   3.079   5.917   6.732
    3POPC   H6S  324   3.049   6.050   6.849
    3POPC   C27  325   2.959   6.080   6.655
    3POPC   H7R  326   2.924   6.016   6.571
    3POPC   H7S  327   3.048   6.137   6.621
    3POPC   C28  328   2.847   6.178   6.694
    3POPC   H8R  329   2.874   6.225   6.790
    3POPC   H8S  330   2.754   6.120   6.711
    3POPC   C29  331   2.829   6.283   6.588
    3POPC   H91  332   2.907   6.360   6.586
    3POPC  C210  333   2.730   6.288   6.498
    3POPC  H101  334   2.728   6.371   6.425
    3POPC  C211  335   2.617   6.190   6.487
    3POPC  H11R  336   2.526   6.240   6.446
    3POPC  H11S  337   2.589   6.150   6.587
    3POPC  C212  338   2.658   6.073   6.397
    3POPC  H12R  339   2.761   6.041   6.424
    3POPC  H12S  340   2.661   6.107   6.291
    3POPC  C213  341   2.566   5.951   6.411
    3POPC  H13R  342   2.578   5.911   6.515
    3POPC  H13S  343   2.601   5.872   6.341
    3POPC  C214  344   2.417   5.979   6.388
    3POPC  H14R  345   2.379   6.040   6.473
    3POPC  H14S  346   2.362   5.882   6.389
    3POPC  C215  347   2.386   6.054   6.257
    3POPC  H15R  348   2.434   6.155   6.260
    3POPC  H15S  349   2.277   6.070   6.252
    3POPC  C216  350   2.432   5.983   6.129
    3POPC  H16R  351   2.375   5.888   6.117
    3POPC  H16S  352   2.540   5.957   6.137
    3POPC  C217  353   2.413   6.072   6.006
    3POPC  H17R  354   2.478   6.161   6.018
    3POPC  H17S  355   2.307   6.107   6.003
    3POPC  C218  356   2.446   6.004   5.873
    3POPC  H18R  357   2.446   6.079   5.791
    3POPC  H18S  358   2.371   5.926   5.850
    3POPC  H18T  359   2.546   5.957   5.878
    3POPC   C33  360   2.854   6.379   7.101
    3POPC   H3X  361   2.800   6.451   7.166
    3POPC   H3Y  362   2.782   6.303   7.065
    3POPC   C34  363   2.911   6.456   6.981
    3POPC   H4X  364   2.958   6.384   6.911
    3POPC   H4Y  365   2.990   6.525   7.016
    3POPC   C35  366   2.806   6.538   6.905
    3POPC   H5X  367   2.767   6.618   6.972
    3POPC   H5Y  368   2.721   6.472   6.876
    3POPC   C36  369   2.864   6.605   6.779
    3POPC   H6X  370   2.902   6.525   6.712
    3POPC   H6Y  371   2.951   6.667   6.811
    3POPC   C37  372   2.767   6.694   6.701
    3POPC   H7X  373   2.826   6.747   6.622
    3POPC   H7Y  374   2.724   6.771   6.769
    3POPC   C38  375   2.653   6.619   6.631
    3POPC   H8X  376   2.585   6.577   6.709
    3POPC   H8Y  377   2.694   6.534   6.573
    3POPC   C39  378   2.570   6.708   6.537
    3POPC   H9X  379   2.551   6.803   6.591
    3POPC   H9Y  380   2.472   6.660   6.517
    3POPC  C310  381   2.636   6.744   6.403
    3POPC  H10X  382   2.729   6.801   6.424
    3POPC  H10Y  383   2.567   6.811   6.347
    3POPC  C311  384   2.673   6.628   6.309
    3POPC  H11X  385   2.750   6.565   6.357
    3POPC  H11Y  386   2.718   6.674   6.218
    3POPC  C312  387   2.555   6.540   6.266
    3POPC  H12X  388   2.478   6.603   6.218
    3POPC  H12Y  389   2.510   6.493   6.356
    3POPC  C313  390   2.594   6.427   6.169
    3POPC  H13X  391   2.503   6.368   6.144
    3POPC  H13Y  392   2.664   6.359   6.222
    3POPC  C314  393   2.660   6.475   6.038
    3POPC  H14X  394   2.749   6.537   6.062
    3POPC  H14Y  395   2.587   6.538   5.983
    3POPC  C315  396   2.707   6.361   5.947
    3POPC  H15X  397   2.744   6.405   5.852
    3POPC  H15Y  398   2.620   6.296   5.922
    3POPC  C316  399   2.819   6.274   6.006
    3POPC  H16X  400   2.788   6.235   6.106
    3POPC  H16Y  401   2.912   6.333   6.020
    3POPC  H16Z  402   2.841   6.188   5.940
    4POPC     N  403   3.967   7.278   7.877
    4POPC   C12  404   4.107   7.332   7.856
    4POPC   C13  405   3.932   7.176   7.774
    4POPC   C14  406   3.955   7.217   8.013
    4POPC   C15  407   3.871   7.392   7.867
    4POPC  H12A  408   4.116   7.423   7.915
    4POPC  H12B  409   4.115   7.362   7.752
    4POPC  H13A  410   3.832   7.139   7.790
    4POPC  H13B  411   3.939   7.220   7.675
    4POPC  H13C  412   4.002   7.094   7.780
    4POPC  H14A  413   3.855   7.179   8.028
    4POPC  H14B  414   4.025   7.135   8.022
    4POPC  H14C  415   3.977   7.291   8.089
    4POPC  H15A  416   3.881   7.440   7.770
    4POPC  H15B  417   3.894   7.465   7.944
    4POPC  H15C  418   3.770   7.356   7.879
    4POPC   C11  419   4.228   7.243   7.893
    4POPC  H11A  420   4.233   7.236   8.003
    4POPC  H11B  421   4.321   7.295   7.861
    4POPC     P  422   4.291   7.083   7.706
    4POPC   O13  423   4.432   7.126   7.720
    4POPC   O14  424   4.270   6.941   7.671
    4POPC   O12  425   4.216   7.111   7.841
    4POPC   O11  426   4.214   7.175   7.605
    4POPC    C1  427   4.272   7.291   7.545
    4POPC    HA  428   4.341   7.344   7.615
    4POPC    HB  429   4.191   7.362   7.520
    4POPC    C2  430   4.346   7.261   7.411
    4POPC    HS  431   4.319   7.338   7.336
    4POPC   O21  432   4.311   7.130   7.361
    4POPC   C21  433   4.183   7.125   7.329
    4POPC   O22  434   4.110   7.222   7.314
    4POPC   C22  435   4.141   6.979   7.317
    4POPC   H2R  436   4.174   6.923   7.407
    4POPC   H2S  437   4.190   6.936   7.228
    4POPC    C3  438   4.500   7.270   7.430
    4POPC    HX  439   4.530   7.197   7.507
    4POPC    HY  440   4.522   7.373   7.467
    4POPC   O31  441   4.572   7.245   7.308
    4POPC   C31  442   4.703   7.261   7.322
    4POPC   O32  443   4.761   7.284   7.427
    4POPC   C32  444   4.771   7.245   7.186
    4POPC   H2X  445   4.776   7.137   7.163
    4POPC   H2Y  446   4.875   7.285   7.193
    4POPC   C23  447   3.989   6.967   7.300
    4POPC   H3R  448   3.968   6.864   7.264
    4POPC   H3S  449   3.955   7.038   7.221
    4POPC   C24  450   3.908   6.987   7.430
    4POPC   H4R  451   3.920   7.092   7.464
    4POPC   H4S  452   3.949   6.920   7.509
    4POPC   C25  453   3.758   6.958   7.413
    4POPC   H5R  454   3.705   6.985   7.507
    4POPC   H5S  455   3.744   6.848   7.397
    4POPC   C26  456   3.693   7.032   7.295
    4POPC   H6R  457   3.744   7.003   7.202
    4POPC   H6S  458   3.708   7.142   7.309
    4POPC   C27  459   3.543   7.004   7.278
    4POPC   H7R  460   3.490   7.035   7.370
    4POPC   H7S  461   3.528   6.895   7.264
    4POPC   C28  462   3.481   7.080   7.158
    4POPC   H8R  463   3.502   7.188   7.171
    4POPC   H8S  464   3.371   7.066   7.163
    4POPC   C29  465   3.536   7.032   7.026
    4POPC   H91  466   3.642   7.007   7.027
    4POPC  C210  467   3.467   7.011   6.913
    4POPC  H101  468   3.520   6.974   6.824
    4POPC  C211  469   3.321   7.043   6.892
    4POPC  H11R  470   3.289   7.121   6.964
    4POPC  H11S  471   3.257   6.953   6.908
    4POPC  C212  472   3.296   7.097   6.750
    4POPC  H12R  473   3.382   7.159   6.717
    4POPC  H12S  474   3.207   7.163   6.754
    4POPC  C213  475   3.266   6.986   6.648
    4POPC  H13R  476   3.178   6.930   6.685
    4POPC  H13S  477   3.352   6.916   6.642
    4POPC  C214  478   3.232   7.040   6.509
    4POPC  H14R  479   3.158   7.123   6.518
    4POPC  H14S  480   3.184   6.957   6.453
    4POPC  C215  481   3.354   7.092   6.430
    4POPC  H15R  482   3.432   7.013   6.430
    4POPC  H15S  483   3.395   7.181   6.481
    4POPC  C216  484   3.321   7.129   6.284
    4POPC  H16R  485   3.412   7.173   6.238
    4POPC  H16S  486   3.242   7.208   6.284
    4POPC  C217  487   3.274   7.011   6.198
    4POPC  H17R  488   3.184   6.964   6.244
    4POPC  H17S  489   3.355   6.934   6.197
    4POPC  C218  490   3.239   7.048   6.055
    4POPC  H18R  491   3.322   7.105   6.008
    4POPC  H18S  492   3.147   7.111   6.052
    4POPC  H18T  493   3.221   6.956   5.994
    4POPC   C33  494   4.696   7.317   7.073
    4POPC   H3X  495   4.587   7.293   7.076
    4POPC   H3Y  496   4.735   7.277   6.976
    4POPC   C34  497   4.717   7.469   7.070
    4POPC   H4X  498   4.826   7.489   7.070
    4POPC   H4Y  499   4.674   7.515   7.161
    4POPC   C35  500   4.657   7.538   6.946
    4POPC   H5X  501   4.701   7.495   6.854
    4POPC   H5Y  502   4.688   7.644   6.951
    4POPC   C36  503   4.504   7.531   6.936
    4POPC   H6X  504   4.467   7.625   6.891
    4POPC   H6Y  505   4.460   7.521   7.037
    4POPC   C37  506   4.455   7.419   6.843
    4POPC   H7X  507   4.482   7.321   6.886
    4POPC   H7Y  508   4.508   7.429   6.745
    4POPC   C38  509   4.304   7.424   6.816
    4POPC   H8X  510   4.280   7.350   6.736
    4POPC   H8Y  511   4.278   7.525   6.778
    4POPC   C39  512   4.217   7.392   6.938
    4POPC   H9X  513   4.245   7.458   7.023
    4POPC   H9Y  514   4.237   7.287   6.969
    4POPC  C310  515   4.067   7.409   6.911
    4POPC  H10X  516   4.040   7.347   6.823
    4POPC  H10Y  517   4.047   7.515   6.885
    4POPC  C311  518   3.982   7.367   7.031
    4POPC  H11X  519   4.002   7.436   7.116
    4POPC  H11Y  520   4.014   7.265   7.062
    4POPC  C312  521   3.831   7.363   7.005
    4POPC  H12X  522   3.782   7.328   7.099
    4POPC  H12Y  523   3.808   7.289   6.925
    4POPC  C313  524   3.769   7.499   6.969
    4POPC  H13X  525   3.791   7.524   6.863
    4POPC  H13Y  526   3.816   7.577   7.033
    4POPC  C314  527   3.618   7.504   6.994
    4POPC  H14X  528   3.598   7.462   7.095
    4POPC  H14Y  529   3.565   7.441   6.920
    4POPC  C315  530   3.561   7.647   6.992
    4POPC  H15X  531   3.580   7.692   6.892
    4POPC  H15Y  532   3.615   7.707   7.067
    4POPC  C316  533   3.411   7.653   7.023
    4POPC  H16X  534   3.379   7.758   7.038
    4POPC  H16Y  535   3.389   7.595   7.115
    4POPC  H16Z  536   3.352   7.610   6.939
    5POPC     N  537   1.854   6.551   7.670
    5POPC   C12  538   1.938   6.483   7.564
    5POPC   C13  539   1.826   6.693   7.633
    5POPC   C14  540   1.723   6.481   7.682
    5POPC   C15  541   1.928   6.547   7.801
    5POPC  H12A  542   1.887   6.496   7.469
    5POPC  H12B  543   1.939   6.377   7.585
    5POPC  H13A  544   1.769   6.743   7.709
    5POPC  H13B  545   1.921   6.745   7.618
    5POPC  H13C  546   1.772   6.695   7.539
    5POPC  H14A  547   1.658   6.533   7.750
    5POPC  H14B  548   1.676   6.476   7.585
    5POPC  H14C  549   1.739   6.379   7.717
    5POPC  H15A  550   2.022   6.600   7.790
    5POPC  H15B  551   1.947   6.445   7.829
    5POPC  H15C  552   1.870   6.596   7.878
    5POPC   C11  553   2.084   6.529   7.548
    5POPC  H11A  554   2.120   6.486   7.451
    5POPC  H11B  555   2.146   6.485   7.630
    5POPC     P  556   2.230   6.727   7.497
    5POPC   O13  557   2.226   6.875   7.500
    5POPC   O14  558   2.340   6.661   7.570
    5POPC   O12  559   2.094   6.671   7.552
    5POPC   O11  560   2.223   6.679   7.348
    5POPC    C1  561   2.324   6.595   7.293
    5POPC    HA  562   2.279   6.537   7.211
    5POPC    HB  563   2.364   6.523   7.368
    5POPC    C2  564   2.441   6.679   7.235
    5POPC    HS  565   2.497   6.720   7.323
    5POPC   O21  566   2.381   6.785   7.159
    5POPC   C21  567   2.460   6.889   7.146
    5POPC   O22  568   2.572   6.899   7.192
    5POPC   C22  569   2.391   6.994   7.058
    5POPC   H2R  570   2.435   7.093   7.079
    5POPC   H2S  571   2.283   6.996   7.082
    5POPC    C3  572   2.539   6.595   7.149
    5POPC    HX  573   2.581   6.513   7.212
    5POPC    HY  574   2.624   6.661   7.122
    5POPC   O31  575   2.480   6.544   7.027
    5POPC   C31  576   2.438   6.418   7.031
    5POPC   O32  577   2.438   6.347   7.130
    5POPC   C32  578   2.387   6.377   6.893
    5POPC   H2X  579   2.408   6.458   6.821
    5POPC   H2Y  580   2.277   6.360   6.898
    5POPC   C23  581   2.412   6.954   6.912
    5POPC   H3R  582   2.379   6.849   6.897
    5POPC   H3S  583   2.521   6.959   6.888
    5POPC   C24  584   2.336   7.041   6.810
    5POPC   H4R  585   2.353   7.149   6.833
    5POPC   H4S  586   2.228   7.020   6.818
    5POPC   C25  587   2.384   7.012   6.667
    5POPC   H5R  588   2.384   6.901   6.655
    5POPC   H5S  589   2.488   7.049   6.657
    5POPC   C26  590   2.298   7.070   6.555
    5POPC   H6R  591   2.278   7.177   6.576
    5POPC   H6S  592   2.201   7.016   6.552
    5POPC   C27  593   2.367   7.059   6.418
    5POPC   H7R  594   2.405   6.956   6.403
    5POPC   H7S  595   2.455   7.128   6.420
    5POPC   C28  596   2.277   7.098   6.300
    5POPC   H8R  597   2.343   7.135   6.219
    5POPC   H8S  598   2.214   7.184   6.332
    5POPC   C29  599   2.196   6.983   6.247
    5POPC   H91  600   2.252   6.914   6.183
    5POPC  C210  601   2.064   6.960   6.266
    5POPC  H101  602   2.018   6.872   6.218
    5POPC  C211  603   1.971   7.042   6.350
    5POPC  H11R  604   1.892   7.090   6.288
    5POPC  H11S  605   2.025   7.124   6.402
    5POPC  C212  606   1.903   6.957   6.459
    5POPC  H12R  607   1.976   6.885   6.502
    5POPC  H12S  608   1.820   6.898   6.413
    5POPC  C213  609   1.848   7.043   6.573
    5POPC  H13R  610   1.776   7.116   6.528
    5POPC  H13S  611   1.931   7.102   6.618
    5POPC  C214  612   1.775   6.966   6.683
    5POPC  H14R  613   1.849   6.928   6.757
    5POPC  H14S  614   1.722   6.879   6.639
    5POPC  C215  615   1.672   7.055   6.754
    5POPC  H15R  616   1.600   7.092   6.677
    5POPC  H15S  617   1.724   7.144   6.796
    5POPC  C216  618   1.592   6.985   6.864
    5POPC  H16R  619   1.662   6.950   6.943
    5POPC  H16S  620   1.540   6.897   6.822
    5POPC  C217  621   1.488   7.079   6.927
    5POPC  H17R  622   1.424   7.121   6.846
    5POPC  H17S  623   1.542   7.165   6.974
    5POPC  C218  624   1.398   7.014   7.032
    5POPC  H18R  625   1.332   6.938   6.985
    5POPC  H18S  626   1.335   7.091   7.082
    5POPC  H18T  627   1.460   6.965   7.110
    5POPC   C33  628   2.458   6.250   6.846
    5POPC   H3X  629   2.567   6.257   6.865
    5POPC   H3Y  630   2.444   6.243   6.735
    5POPC   C34  631   2.401   6.121   6.906
    5POPC   H4X  632   2.293   6.113   6.879
    5POPC   H4Y  633   2.408   6.125   7.017
    5POPC   C35  634   2.473   5.994   6.859
    5POPC   H5X  635   2.577   5.995   6.900
    5POPC   H5Y  636   2.479   5.993   6.748
    5POPC   C36  637   2.400   5.869   6.908
    5POPC   H6X  638   2.306   5.856   6.850
    5POPC   H6Y  639   2.372   5.885   7.015
    5POPC   C37  640   2.483   5.740   6.902
    5POPC   H7X  641   2.417   5.659   6.940
    5POPC   H7Y  642   2.569   5.751   6.971
    5POPC   C38  643   2.536   5.700   6.764
    5POPC   H8X  644   2.612   5.619   6.777
    5POPC   H8Y  645   2.588   5.786   6.717
    5POPC   C39  646   2.428   5.647   6.669
    5POPC   H9X  647   2.351   5.726   6.657
    5POPC   H9Y  648   2.379   5.557   6.714
    5POPC  C310  649   2.482   5.611   6.530
    5POPC  H10X  650   2.565   5.680   6.505
    5POPC  H10Y  651   2.401   5.626   6.455
    5POPC  C311  652   2.531   5.466   6.516
    5POPC  H11X  653   2.444   5.397   6.522
    5POPC  H11Y  654   2.599   5.442   6.601
    5POPC  C312  655   2.606   5.444   6.384
    5POPC  H12X  656   2.698   5.506   6.387
    5POPC  H12Y  657   2.543   5.479   6.300
    5POPC  C313  658   2.643   5.297   6.358
    5POPC  H13X  659   2.550   5.238   6.346
    5POPC  H13Y  660   2.698   5.256   6.446
    5POPC  C314  661   2.730   5.278   6.233
    5POPC  H14X  662   2.682   5.332   6.148
    5POPC  H14Y  663   2.734   5.170   6.207
    5POPC  C315  664   2.874   5.329   6.250
    5POPC  H15X  665   2.925   5.267   6.327
    5POPC  H15Y  666   2.871   5.433   6.287
    5POPC  C316  667   2.957   5.327   6.121
    5POPC  H16X  668   3.060   5.364   6.142
    5POPC  H16Y  669   2.911   5.393   6.045
    5POPC  H16Z  670   2.964   5.224   6.080
    6POPC     N  671   5.029   0.264   7.806
    6POPC   C12  672   5.132   0.333   7.892
    6POPC   C13  673   5.034   0.117   7.828
    6POPC   C14  674   4.894   0.315   7.846
    6POPC   C15  675   5.050   0.292   7.661
    6POPC  H12A  676   5.100   0.323   7.996
    6POPC  H12B  677   5.130   0.439   7.869
    6POPC  H13A  678   5.020   0.096   7.933
    6POPC  H13B  679   4.956   0.068   7.771
    6POPC  H13C  680   5.130   0.078   7.796
    6POPC  H14A  681   4.875   0.289   7.950
    6POPC  H14B  682   4.892   0.423   7.837
    6POPC  H14C  683   4.817   0.271   7.785
    6POPC  H15A  684   5.059   0.399   7.645
    6POPC  H15B  685   4.968   0.253   7.603
    6POPC  H15C  686   5.142   0.244   7.628
    6POPC   C11  687   5.278   0.286   7.885
    6POPC  H11A  688   5.284   0.179   7.915
    6POPC  H11B  689   5.336   0.346   7.959
    6POPC     P  690   5.477   0.253   7.739
    6POPC   O13  691   5.561   0.302   7.852
    6POPC   O14  692   5.476   0.106   7.717
    6POPC   O12  693   5.329   0.305   7.754
    6POPC   O11  694   5.525   0.327   7.608
    6POPC    C1  695   5.510   0.470   7.603
    6POPC    HA  696   5.607   0.515   7.573
    6POPC    HB  697   5.482   0.514   7.702
    6POPC    C2  698   5.404   0.513   7.499
    6POPC    HS  699   5.306   0.467   7.527
    6POPC   O21  700   5.450   0.461   7.374
    6POPC   C21  701   5.365   0.474   7.275
    6POPC   O22  702   5.246   0.500   7.286
    6POPC   C22  703   5.443   0.459   7.145
    6POPC   H2R  704   5.470   0.352   7.130
    6POPC   H2S  705   5.536   0.519   7.154
    6POPC    C3  706   5.389   0.668   7.494
    6POPC    HX  707   5.370   0.704   7.598
    6POPC    HY  708   5.301   0.695   7.432
    6POPC   O31  709   5.509   0.726   7.442
    6POPC   C31  710   5.505   0.858   7.429
    6POPC   O32  711   5.412   0.929   7.462
    6POPC   C32  712   5.637   0.902   7.365
    6POPC   H2X  713   5.694   0.812   7.334
    6POPC   H2Y  714   5.698   0.958   7.440
    6POPC   C23  715   5.361   0.512   7.027
    6POPC   H3R  716   5.321   0.613   7.052
    6POPC   H3S  717   5.275   0.444   7.006
    6POPC   C24  718   5.447   0.525   6.900
    6POPC   H4R  719   5.473   0.423   6.865
    6POPC   H4S  720   5.542   0.578   6.925
    6POPC   C25  721   5.376   0.602   6.789
    6POPC   H5R  722   5.389   0.711   6.806
    6POPC   H5S  723   5.267   0.578   6.792
    6POPC   C26  724   5.430   0.565   6.650
    6POPC   H6R  725   5.400   0.460   6.628
    6POPC   H6S  726   5.541   0.568   6.654
    6POPC   C27  727   5.382   0.656   6.537
    6POPC   H7R  728   5.419   0.614   6.441
    6POPC   H7S  729   5.427   0.757   6.549
    6POPC   C28  730   5.229   0.672   6.530
    6POPC   H8R  731   5.195   0.736   6.614
    6POPC   H8S  732   5.182   0.572   6.543
    6POPC   C29  733   5.193   0.729   6.395
    6POPC   H91  734   5.206   0.658   6.312
    6POPC  C210  735   5.149   0.853   6.368
    6POPC  H101  736   5.127   0.879   6.263
    6POPC  C211  737   5.124   0.965   6.466
    6POPC  H11R  738   5.205   1.041   6.460
    6POPC  H11S  739   5.119   0.928   6.571
    6POPC  C212  740   4.989   1.031   6.432
    6POPC  H12R  741   4.911   0.951   6.430
    6POPC  H12S  742   4.994   1.075   6.330
    6POPC  C213  743   4.946   1.137   6.533
    6POPC  H13R  744   4.949   1.091   6.634
    6POPC  H13S  745   4.840   1.163   6.511
    6POPC  C214  746   5.027   1.267   6.535
    6POPC  H14R  747   5.135   1.245   6.544
    6POPC  H14S  748   4.997   1.326   6.625
    6POPC  C215  749   5.003   1.356   6.412
    6POPC  H15R  750   4.894   1.366   6.393
    6POPC  H15S  751   5.048   1.306   6.323
    6POPC  C216  752   5.063   1.496   6.427
    6POPC  H16R  753   5.158   1.488   6.484
    6POPC  H16S  754   4.994   1.560   6.486
    6POPC  C217  755   5.095   1.564   6.292
    6POPC  H17R  756   5.173   1.503   6.242
    6POPC  H17S  757   5.139   1.664   6.313
    6POPC  C218  758   4.977   1.581   6.197
    6POPC  H18R  759   4.906   1.657   6.236
    6POPC  H18S  760   4.922   1.485   6.184
    6POPC  H18T  761   5.013   1.615   6.097
    6POPC   C33  762   5.611   0.989   7.241
    6POPC   H3X  763   5.569   1.087   7.273
    6POPC   H3Y  764   5.535   0.939   7.177
    6POPC   C34  765   5.736   1.013   7.155
    6POPC   H4X  766   5.776   0.916   7.120
    6POPC   H4Y  767   5.814   1.062   7.218
    6POPC   C35  768   5.706   1.103   7.035
    6POPC   H5X  769   5.664   1.198   7.074
    6POPC   H5Y  770   5.629   1.055   6.971
    6POPC   C36  771   5.828   1.139   6.948
    6POPC   H6X  772   5.921   1.136   7.010
    6POPC   H6Y  773   5.815   1.244   6.912
    6POPC   C37  774   5.846   1.051   6.824
    6POPC   H7X  775   5.750   1.046   6.768
    6POPC   H7Y  776   5.873   0.948   6.855
    6POPC   C38  777   5.954   1.106   6.729
    6POPC   H8X  778   6.042   1.138   6.789
    6POPC   H8Y  779   5.914   1.196   6.679
    6POPC   C39  780   6.002   1.005   6.624
    6POPC   H9X  781   5.928   0.923   6.614
    6POPC   H9Y  782   6.098   0.961   6.660
    6POPC  C310  783   6.026   1.069   6.487
    6POPC  H10X  784   6.089   1.160   6.499
    6POPC  H10Y  785   5.929   1.099   6.443
    6POPC  C311  786   6.097   0.973   6.390
    6POPC  H11X  787   6.026   0.893   6.362
    6POPC  H11Y  788   6.183   0.925   6.442
    6POPC  C312  789   6.150   1.045   6.265
    6POPC  H12X  790   6.228   1.117   6.297
    6POPC  H12Y  791   6.067   1.102   6.219
    6POPC  C313  792   6.212   0.951   6.160
    6POPC  H13X  793   6.292   0.892   6.209
    6POPC  H13Y  794   6.260   1.013   6.080
    6POPC  C314  795   6.112   0.854   6.094
    6POPC  H14X  796   6.020   0.845   6.155
    6POPC  H14Y  797   6.160   0.754   6.089
    6POPC  C315  798   6.073   0.895   5.951
    6POPC  H15X  799   6.012   0.813   5.906
    6POPC  H15Y  800   6.165   0.905   5.890
    6POPC  C316  801   5.993   1.024   5.943
    6POPC  H16X  802   6.053   1.108   5.984
    6POPC  H16Y  803   5.899   1.016   6.002
    6POPC  H16Z  804   5.967   1.046   5.838
    7POPC     N  805   3.556   5.011   7.035
    7POPC   C12  806   3.509   5.146   6.983
    7POPC   C13  807   3.703   4.993   7.011
    7POPC   C14  808   3.528   4.997   7.181
    7POPC   C15  809   3.481   4.904   6.963
    7POPC  H12A  810   3.402   5.151   7.002
    7POPC  H12B  811   3.522   5.146   6.875
    7POPC  H13A  812   3.759   5.046   7.087
    7POPC  H13B  813   3.729   4.888   7.018
    7POPC  H13C  814   3.731   5.031   6.914
    7POPC  H14A  815   3.420   4.999   7.197
    7POPC  H14B  816   3.568   4.905   7.220
    7POPC  H14C  817   3.570   5.081   7.235
    7POPC  H15A  818   3.509   4.807   7.002
    7POPC  H15B  819   3.500   4.910   6.857
    7POPC  H15C  820   3.375   4.919   6.981
    7POPC   C11  821   3.572   5.275   7.038
    7POPC  H11A  822   3.518   5.362   6.993
    7POPC  H11B  823   3.678   5.280   7.007
    7POPC     P  824   3.630   5.401   7.248
    7POPC   O13  825   3.589   5.527   7.182
    7POPC   O14  826   3.605   5.392   7.394
    7POPC   O12  827   3.560   5.279   7.179
    7POPC   O11  828   3.782   5.374   7.217
    7POPC    C1  829   3.856   5.282   7.297
    7POPC    HA  830   3.937   5.239   7.234
    7POPC    HB  831   3.793   5.197   7.332
    7POPC    C2  832   3.923   5.351   7.419
    7POPC    HS  833   3.844   5.372   7.493
    7POPC   O21  834   3.988   5.470   7.370
    7POPC   C21  835   3.952   5.582   7.427
    7POPC   O22  836   3.876   5.593   7.522
    7POPC   C22  837   4.017   5.700   7.356
    7POPC   H2R  838   4.125   5.704   7.379
    7POPC   H2S  839   3.970   5.793   7.393
    7POPC    C3  840   4.029   5.259   7.486
    7POPC    HX  841   3.975   5.166   7.517
    7POPC    HY  842   4.066   5.307   7.579
    7POPC   O31  843   4.135   5.222   7.396
    7POPC   C31  844   4.241   5.302   7.398
    7POPC   O32  845   4.257   5.398   7.473
    7POPC   C32  846   4.340   5.257   7.291
    7POPC   H2X  847   4.284   5.218   7.203
    7POPC   H2Y  848   4.403   5.175   7.332
    7POPC   C23  849   3.995   5.690   7.204
    7POPC   H3R  850   3.978   5.792   7.162
    7POPC   H3S  851   3.903   5.632   7.185
    7POPC   C24  852   4.116   5.630   7.130
    7POPC   H4R  853   4.155   5.545   7.190
    7POPC   H4S  854   4.197   5.706   7.124
    7POPC   C25  855   4.084   5.576   6.990
    7POPC   H5R  856   4.179   5.540   6.945
    7POPC   H5S  857   4.044   5.657   6.925
    7POPC   C26  858   3.986   5.459   6.995
    7POPC   H6R  859   3.885   5.495   7.027
    7POPC   H6S  860   4.024   5.388   7.072
    7POPC   C27  861   3.969   5.382   6.865
    7POPC   H7R  862   4.059   5.394   6.801
    7POPC   H7S  863   3.881   5.422   6.810
    7POPC   C28  864   3.950   5.232   6.894
    7POPC   H8R  865   3.873   5.221   6.974
    7POPC   H8S  866   4.045   5.196   6.937
    7POPC   C29  867   3.909   5.155   6.771
    7POPC   H91  868   3.833   5.203   6.708
    7POPC  C210  869   3.964   5.040   6.731
    7POPC  H101  870   3.929   4.992   6.638
    7POPC  C211  871   4.068   4.963   6.808
    7POPC  H11R  872   4.067   4.990   6.916
    7POPC  H11S  873   4.170   4.983   6.770
    7POPC  C212  874   4.042   4.812   6.800
    7POPC  H12R  875   4.071   4.778   6.699
    7POPC  H12S  876   3.933   4.791   6.813
    7POPC  C213  877   4.120   4.734   6.907
    7POPC  H13R  878   4.051   4.714   6.992
    7POPC  H13S  879   4.203   4.797   6.945
    7POPC  C214  880   4.179   4.602   6.857
    7POPC  H14R  881   4.101   4.544   6.805
    7POPC  H14S  882   4.213   4.544   6.945
    7POPC  C215  883   4.300   4.623   6.764
    7POPC  H15R  884   4.372   4.691   6.814
    7POPC  H15S  885   4.267   4.671   6.669
    7POPC  C216  886   4.371   4.490   6.732
    7POPC  H16R  887   4.300   4.424   6.677
    7POPC  H16S  888   4.397   4.441   6.828
    7POPC  C217  889   4.499   4.506   6.649
    7POPC  H17R  890   4.477   4.565   6.558
    7POPC  H17S  891   4.530   4.404   6.617
    7POPC  C218  892   4.616   4.570   6.725
    7POPC  H18R  893   4.707   4.569   6.662
    7POPC  H18S  894   4.637   4.513   6.818
    7POPC  H18T  895   4.592   4.675   6.751
    7POPC   C33  896   4.429   5.375   7.247
    7POPC   H3X  897   4.484   5.414   7.335
    7POPC   H3Y  898   4.364   5.456   7.208
    7POPC   C34  899   4.530   5.337   7.138
    7POPC   H4X  900   4.478   5.283   7.056
    7POPC   H4Y  901   4.605   5.269   7.183
    7POPC   C35  902   4.603   5.458   7.079
    7POPC   H5X  903   4.633   5.524   7.163
    7POPC   H5Y  904   4.532   5.515   7.015
    7POPC   C36  905   4.728   5.419   6.999
    7POPC   H6X  906   4.697   5.361   6.911
    7POPC   H6Y  907   4.792   5.353   7.063
    7POPC   C37  908   4.816   5.538   6.954
    7POPC   H7X  909   4.898   5.499   6.890
    7POPC   H7Y  910   4.862   5.584   7.044
    7POPC   C38  911   4.741   5.648   6.877
    7POPC   H8X  912   4.654   5.683   6.936
    7POPC   H8Y  913   4.704   5.606   6.781
    7POPC   C39  914   4.831   5.768   6.847
    7POPC   H9X  915   4.913   5.734   6.780
    7POPC   H9Y  916   4.877   5.804   6.942
    7POPC  C310  917   4.755   5.884   6.781
    7POPC  H10X  918   4.680   5.923   6.852
    7POPC  H10Y  919   4.702   5.844   6.692
    7POPC  C311  920   4.847   5.999   6.736
    7POPC  H11X  921   4.915   5.961   6.658
    7POPC  H11Y  922   4.910   6.030   6.822
    7POPC  C312  923   4.772   6.122   6.682
    7POPC  H12X  924   4.847   6.198   6.649
    7POPC  H12Y  925   4.714   6.167   6.766
    7POPC  C313  926   4.675   6.093   6.568
    7POPC  H13X  927   4.617   6.185   6.546
    7POPC  H13Y  928   4.601   6.017   6.602
    7POPC  C314  929   4.740   6.042   6.438
    7POPC  H14X  930   4.659   6.008   6.370
    7POPC  H14Y  931   4.804   5.954   6.460
    7POPC  C315  932   4.823   6.147   6.363
    7POPC  H15X  933   4.862   6.100   6.270
    7POPC  H15Y  934   4.911   6.176   6.426
    7POPC  C316  935   4.746   6.274   6.325
    7POPC  H16X  936   4.655   6.247   6.267
    7POPC  H16Y  937   4.809   6.341   6.263
    7POPC  H16Z  938   4.715   6.330   6.416
    8POPC     N  939   6.026   2.026   8.001
    8POPC   C12  940   6.040   1.983   7.857
    8POPC   C13  941   6.054   1.910   8.091
    8POPC   C14  942   6.124   2.135   8.031
    8POPC   C15  943   5.887   2.073   8.028
    8POPC  H12A  944   5.975   1.898   7.841
    8POPC  H12B  945   6.142   1.949   7.844
    8POPC  H13A  946   6.052   1.942   8.194
    8POPC  H13B  947   5.978   1.834   8.077
    8POPC  H13C  948   6.151   1.868   8.068
    8POPC  H14A  949   6.115   2.165   8.135
    8POPC  H14B  950   6.224   2.102   8.011
    8POPC  H14C  951   6.101   2.222   7.970
    8POPC  H15A  952   5.866   2.162   7.970
    8POPC  H15B  953   5.876   2.098   8.133
    8POPC  H15C  954   5.816   1.996   8.003
    8POPC   C11  955   6.010   2.088   7.747
    8POPC  H11A  956   6.054   2.053   7.653
    8POPC  H11B  957   6.063   2.183   7.771
    8POPC     P  958   5.774   2.021   7.657
    8POPC   O13  959   5.784   1.885   7.715
    8POPC   O14  960   5.639   2.084   7.661
    8POPC   O12  961   5.872   2.117   7.734
    8POPC   O11  962   5.823   2.019   7.507
    8POPC    C1  963   5.937   1.940   7.469
    8POPC    HA  964   5.966   1.868   7.548
    8POPC    HB  965   6.022   2.009   7.451
    8POPC    C2  966   5.919   1.860   7.338
    8POPC    HS  967   6.015   1.806   7.322
    8POPC   O21  968   5.892   1.955   7.232
    8POPC   C21  969   5.960   1.930   7.122
    8POPC   O22  970   6.024   1.828   7.099
    8POPC   C22  971   5.954   2.052   7.030
    8POPC   H2R  972   6.033   2.122   7.063
    8POPC   H2S  973   5.856   2.103   7.041
    8POPC    C3  974   5.806   1.753   7.351
    8POPC    HX  975   5.720   1.800   7.403
    8POPC    HY  976   5.846   1.671   7.415
    8POPC   O31  977   5.764   1.705   7.223
    8POPC   C31  978   5.690   1.595   7.225
    8POPC   O32  979   5.665   1.529   7.325
    8POPC   C32  980   5.638   1.564   7.084
    8POPC   H2X  981   5.527   1.566   7.085
    8POPC   H2Y  982   5.672   1.463   7.055
    8POPC   C23  983   5.980   2.013   6.883
    8POPC   H3R  984   5.884   1.982   6.837
    8POPC   H3S  985   6.050   1.928   6.878
    8POPC   C24  986   6.043   2.127   6.801
    8POPC   H4R  987   6.128   2.169   6.858
    8POPC   H4S  988   5.969   2.208   6.785
    8POPC   C25  989   6.097   2.081   6.664
    8POPC   H5R  990   6.186   2.016   6.680
    8POPC   H5S  991   6.131   2.171   6.608
    8POPC   C26  992   5.996   2.003   6.579
    8POPC   H6R  993   5.898   2.057   6.578
    8POPC   H6S  994   5.980   1.904   6.626
    8POPC   C27  995   6.043   1.981   6.434
    8POPC   H7R  996   5.991   1.892   6.392
    8POPC   H7S  997   6.152   1.958   6.436
    8POPC   C28  998   6.018   2.100   6.340
    8POPC   H8R  999   6.075   2.083   6.246
    8POPC   H8S 1000   6.058   2.193   6.386
    8POPC   C29 1001   5.870   2.113   6.312
    8POPC   H91 1002   5.812   2.156   6.395
    8POPC  C210 1003   5.806   2.079   6.199
    8POPC  H101 1004   5.697   2.094   6.194
    8POPC  C211 1005   5.866   2.016   6.075
    8POPC  H11R 1006   5.971   1.984   6.090
    8POPC  H11S 1007   5.864   2.090   5.992
    8POPC  C212 1008   5.782   1.895   6.032
    8POPC  H12R 1009   5.674   1.922   6.040
    8POPC  H12S 1010   5.801   1.810   6.101
    8POPC  C213 1011   5.807   1.852   5.887
    8POPC  H13R 1012   5.911   1.813   5.878
    8POPC  H13S 1013   5.797   1.941   5.822
    8POPC  C214 1014   5.707   1.745   5.841
    8POPC  H14R 1015   5.605   1.782   5.867
    8POPC  H14S 1016   5.725   1.652   5.898
    8POPC  C215 1017   5.706   1.714   5.691
    8POPC  H15R 1018   5.656   1.797   5.636
    8POPC  H15S 1019   5.645   1.622   5.675
    8POPC  C216 1020   5.844   1.693   5.627
    8POPC  H16R 1021   5.899   1.614   5.683
    8POPC  H16S 1022   5.903   1.787   5.632
    8POPC  C217 1023   5.832   1.650   5.480
    8POPC  H17R 1024   5.786   1.734   5.423
    8POPC  H17S 1025   5.763   1.563   5.474
    8POPC  C218 1026   5.964   1.611   5.414
    8POPC  H18R 1027   6.009   1.524   5.465
    8POPC  H18S 1028   6.037   1.695   5.417
    8POPC  H18T 1029   5.947   1.584   5.307
    8POPC   C33 1030   5.692   1.668   6.984
    8POPC   H3X 1031   5.803   1.660   6.981
    8POPC   H3Y 1032   5.665   1.770   7.018
    8POPC   C34 1033   5.642   1.656   6.840
    8POPC   H4X 1034   5.531   1.671   6.837
    8POPC   H4Y 1035   5.665   1.555   6.801
    8POPC   C35 1036   5.712   1.762   6.754
    8POPC   H5X 1037   5.821   1.755   6.775
    8POPC   H5Y 1038   5.678   1.863   6.786
    8POPC   C36 1039   5.692   1.749   6.603
    8POPC   H6X 1040   5.713   1.644   6.572
    8POPC   H6Y 1041   5.767   1.814   6.553
    8POPC   C37 1042   5.554   1.791   6.555
    8POPC   H7X 1043   5.528   1.891   6.596
    8POPC   H7Y 1044   5.478   1.718   6.592
    8POPC   C38 1045   5.549   1.796   6.403
    8POPC   H8X 1046   5.593   1.701   6.367
    8POPC   H8Y 1047   5.613   1.880   6.366
    8POPC   C39 1048   5.407   1.812   6.347
    8POPC   H9X 1049   5.367   1.912   6.376
    8POPC   H9Y 1050   5.343   1.734   6.394
    8POPC  C310 1051   5.399   1.796   6.195
    8POPC  H10X 1052   5.450   1.881   6.144
    8POPC  H10Y 1053   5.292   1.796   6.166
    8POPC  C311 1054   5.463   1.664   6.149
    8POPC  H11X 1055   5.446   1.590   6.231
    8POPC  H11Y 1056   5.573   1.676   6.138
    8POPC  C312 1057   5.403   1.604   6.022
    8POPC  H12X 1058   5.457   1.640   5.932
    8POPC  H12Y 1059   5.297   1.635   6.014
    8POPC  C313 1060   5.410   1.450   6.028
    8POPC  H13X 1061   5.365   1.416   6.123
    8POPC  H13Y 1062   5.517   1.420   6.028
    8POPC  C314 1063   5.339   1.381   5.911
    8POPC  H14X 1064   5.373   1.276   5.906
    8POPC  H14Y 1065   5.368   1.432   5.816
    8POPC  C315 1066   5.185   1.380   5.924
    8POPC  H15X 1067   5.143   1.346   5.827
    8POPC  H15Y 1068   5.149   1.484   5.941
    8POPC  C316 1069   5.133   1.288   6.034
    8POPC  H16X 1070   5.172   1.185   6.020
    8POPC  H16Y 1071   5.022   1.284   6.031
    8POPC  H16Z 1072   5.164   1.324   6.134
    9POPC     N 1073   6.859   2.562   7.593
    9POPC   C12 1074   6.933   2.523   7.467
    9POPC   C13 1075   6.813   2.439   7.666
    9POPC   C14 1076   6.953   2.637   7.681
    9POPC   C15 1077   6.741   2.647   7.561
    9POPC  H12A 1078   7.014   2.456   7.496
    9POPC  H12B 1079   6.979   2.612   7.425
    9POPC  H13A 1080   6.755   2.468   7.753
    9POPC  H13B 1081   6.750   2.379   7.601
    9POPC  H13C 1082   6.897   2.380   7.697
    9POPC  H14A 1083   6.994   2.722   7.628
    9POPC  H14B 1084   6.901   2.672   7.769
    9POPC  H14C 1085   7.035   2.573   7.710
    9POPC  H15A 1086   6.692   2.677   7.653
    9POPC  H15B 1087   6.671   2.590   7.501
    9POPC  H15C 1088   6.771   2.733   7.504
    9POPC   C11 1089   6.853   2.454   7.355
    9POPC  H11A 1090   6.795   2.371   7.400
    9POPC  H11B 1091   6.925   2.410   7.283
    9POPC     P 1092   6.649   2.484   7.213
    9POPC   O13 1093   6.546   2.448   7.314
    9POPC   O14 1094   6.608   2.574   7.103
    9POPC   O12 1095   6.770   2.549   7.289
    9POPC   O11 1096   6.714   2.353   7.155
    9POPC    C1 1097   6.634   2.251   7.095
    9POPC    HA 1098   6.526   2.274   7.102
    9POPC    HB 1099   6.651   2.155   7.148
    9POPC    C2 1100   6.673   2.232   6.946
    9POPC    HS 1101   6.782   2.205   6.946
    9POPC   O21 1102   6.662   2.355   6.872
    9POPC   C21 1103   6.540   2.398   6.850
    9POPC   O22 1104   6.437   2.350   6.893
    9POPC   C22 1105   6.544   2.516   6.754
    9POPC   H2R 1106   6.647   2.555   6.742
    9POPC   H2S 1107   6.479   2.597   6.794
    9POPC    C3 1108   6.601   2.112   6.877
    9POPC    HX 1109   6.495   2.111   6.910
    9POPC    HY 1110   6.649   2.018   6.912
    9POPC   O31 1111   6.610   2.122   6.733
    9POPC   C31 1112   6.538   2.031   6.671
    9POPC   O32 1113   6.472   1.943   6.725
    9POPC   C32 1114   6.549   2.054   6.521
    9POPC   H2X 1115   6.657   2.053   6.493
    9POPC   H2Y 1116   6.507   2.154   6.497
    9POPC   C23 1117   6.488   2.464   6.621
    9POPC   H3R 1118   6.389   2.415   6.641
    9POPC   H3S 1119   6.555   2.386   6.580
    9POPC   C24 1120   6.463   2.571   6.514
    9POPC   H4R 1121   6.561   2.601   6.469
    9POPC   H4S 1122   6.418   2.660   6.562
    9POPC   C25 1123   6.367   2.517   6.407
    9POPC   H5R 1124   6.270   2.494   6.457
    9POPC   H5S 1125   6.408   2.422   6.367
    9POPC   C26 1126   6.340   2.613   6.291
    9POPC   H6R 1127   6.300   2.709   6.330
    9POPC   H6S 1128   6.261   2.566   6.228
    9POPC   C27 1129   6.461   2.640   6.201
    9POPC   H7R 1130   6.503   2.542   6.168
    9POPC   H7S 1131   6.540   2.693   6.259
    9POPC   C28 1132   6.423   2.722   6.077
    9POPC   H8R 1133   6.390   2.823   6.110
    9POPC   H8S 1134   6.335   2.674   6.030
    9POPC   C29 1135   6.538   2.734   5.981
    9POPC   H91 1136   6.618   2.804   6.013
    9POPC  C210 1137   6.552   2.669   5.864
    9POPC  H101 1138   6.642   2.689   5.804
    9POPC  C211 1139   6.457   2.571   5.802
    9POPC  H11R 1140   6.356   2.576   5.848
    9POPC  H11S 1141   6.495   2.467   5.814
    9POPC  C212 1142   6.441   2.600   5.652
    9POPC  H12R 1143   6.541   2.594   5.603
    9POPC  H12S 1144   6.404   2.704   5.641
    9POPC  C213 1145   6.344   2.508   5.578
    9POPC  H13R 1146   6.251   2.497   5.638
    9POPC  H13S 1147   6.390   2.408   5.565
    9POPC  C214 1148   6.307   2.567   5.441
    9POPC  H14R 1149   6.400   2.600   5.390
    9POPC  H14S 1150   6.243   2.657   5.456
    9POPC  C215 1151   6.234   2.469   5.347
    9POPC  H15R 1152   6.143   2.431   5.396
    9POPC  H15S 1153   6.302   2.383   5.328
    9POPC  C216 1154   6.198   2.535   5.213
    9POPC  H16R 1155   6.285   2.594   5.179
    9POPC  H16S 1156   6.113   2.606   5.228
    9POPC  C217 1157   6.162   2.434   5.103
    9POPC  H17R 1158   6.245   2.360   5.094
    9POPC  H17S 1159   6.158   2.490   5.006
    9POPC  C218 1160   6.030   2.361   5.122
    9POPC  H18R 1161   6.034   2.295   5.212
    9POPC  H18S 1162   6.006   2.299   5.033
    9POPC  H18T 1163   5.947   2.435   5.137
    9POPC   C33 1164   6.475   1.945   6.443
    9POPC   H3X 1165   6.366   1.953   6.463
    9POPC   H3Y 1166   6.508   1.845   6.479
    9POPC   C34 1167   6.500   1.952   6.292
    9POPC   H4X 1168   6.456   1.862   6.243
    9POPC   H4Y 1169   6.610   1.950   6.274
    9POPC   C35 1170   6.441   2.077   6.227
    9POPC   H5X 1171   6.477   2.168   6.279
    9POPC   H5Y 1172   6.330   2.073   6.239
    9POPC   C36 1173   6.477   2.090   6.078
    9POPC   H6X 1174   6.444   1.998   6.024
    9POPC   H6Y 1175   6.587   2.098   6.069
    9POPC   C37 1176   6.415   2.213   6.010
    9POPC   H7X 1177   6.451   2.216   5.904
    9POPC   H7Y 1178   6.450   2.305   6.061
    9POPC   C38 1179   6.261   2.213   6.006
    9POPC   H8X 1180   6.220   2.211   6.110
    9POPC   H8Y 1181   6.227   2.121   5.954
    9POPC   C39 1182   6.205   2.337   5.935
    9POPC   H9X 1183   6.270   2.361   5.848
    9POPC   H9Y 1184   6.210   2.423   6.006
    9POPC  C310 1185   6.062   2.321   5.883
    9POPC  H10X 1186   6.020   2.422   5.862
    9POPC  H10Y 1187   5.999   2.273   5.961
    9POPC  C311 1188   6.054   2.241   5.752
    9POPC  H11X 1189   6.091   2.138   5.771
    9POPC  H11Y 1190   6.121   2.289   5.677
    9POPC  C312 1191   5.912   2.233   5.696
    9POPC  H12X 1192   5.885   2.330   5.648
    9POPC  H12Y 1193   5.842   2.216   5.781
    9POPC  C313 1194   5.894   2.118   5.597
    9POPC  H13X 1195   5.786   2.105   5.572
    9POPC  H13Y 1196   5.927   2.025   5.648
    9POPC  C314 1197   5.974   2.131   5.466
    9POPC  H14X 1198   6.072   2.178   5.487
    9POPC  H14Y 1199   5.919   2.196   5.395
    9POPC  C315 1200   5.999   1.993   5.403
    9POPC  H15X 1201   5.902   1.947   5.377
    9POPC  H15Y 1202   6.046   1.928   5.480
    9POPC  C316 1203   6.090   1.995   5.281
    9POPC  H16X 1204   6.103   1.892   5.241
    9POPC  H16Y 1205   6.191   2.035   5.307
    9POPC  H16Z 1206   6.046   2.058   5.201
   10POPC     N 1207   7.772   2.729   6.720
   10POPC   C12 1208   7.845   2.862   6.716
   10POPC   C13 1209   7.872   2.619   6.706
   10POPC   C14 1210   7.705   2.710   6.852
   10POPC   C15 1211   7.671   2.720   6.610
   10POPC  H12A 1212   7.900   2.867   6.623
   10POPC  H12B 1213   7.919   2.860   6.796
   10POPC  H13A 1214   7.823   2.523   6.710
   10POPC  H13B 1215   7.925   2.627   6.612
   10POPC  H13C 1216   7.944   2.625   6.786
   10POPC  H14A 1217   7.664   2.611   6.861
   10POPC  H14B 1218   7.775   2.728   6.932
   10POPC  H14C 1219   7.624   2.782   6.861
   10POPC  H15A 1220   7.620   2.624   6.614
   10POPC  H15B 1221   7.720   2.729   6.515
   10POPC  H15C 1222   7.598   2.799   6.621
   10POPC   C11 1223   7.764   2.992   6.731
   10POPC  H11A 1224   7.701   3.006   6.640
   10POPC  H11B 1225   7.836   3.077   6.736
   10POPC     P 1226   7.629   3.122   6.904
   10POPC   O13 1227   7.499   3.099   6.970
   10POPC   O14 1228   7.735   3.182   6.990
   10POPC   O12 1229   7.681   2.987   6.846
   10POPC   O11 1230   7.605   3.209   6.774
   10POPC    C1 1231   7.481   3.281   6.762
   10POPC    HA 1232   7.498   3.370   6.697
   10POPC    HB 1233   7.446   3.319   6.860
   10POPC    C2 1234   7.368   3.198   6.697
   10POPC    HS 1235   7.357   3.101   6.752
   10POPC   O21 1236   7.401   3.180   6.559
   10POPC   C21 1237   7.446   3.062   6.527
   10POPC   O22 1238   7.450   2.963   6.599
   10POPC   C22 1239   7.493   3.067   6.382
   10POPC   H2R 1240   7.574   3.142   6.372
   10POPC   H2S 1241   7.407   3.096   6.317
   10POPC    C3 1242   7.230   3.271   6.707
   10POPC    HX 1243   7.247   3.375   6.674
   10POPC    HY 1244   7.196   3.275   6.813
   10POPC   O31 1245   7.131   3.211   6.621
   10POPC   C31 1246   7.082   3.097   6.667
   10POPC   O32 1247   7.102   3.053   6.779
   10POPC   C32 1248   7.009   3.024   6.555
   10POPC   H2X 1249   6.925   3.086   6.518
   10POPC   H2Y 1250   6.968   2.928   6.594
   10POPC   C23 1251   7.544   2.929   6.337
   10POPC   H3R 1252   7.464   2.853   6.353
   10POPC   H3S 1253   7.633   2.901   6.398
   10POPC   C24 1254   7.583   2.928   6.189
   10POPC   H4R 1255   7.678   2.985   6.177
   10POPC   H4S 1256   7.504   2.979   6.130
   10POPC   C25 1257   7.602   2.786   6.134
   10POPC   H5R 1258   7.502   2.740   6.119
   10POPC   H5S 1259   7.655   2.725   6.210
   10POPC   C26 1260   7.681   2.782   6.002
   10POPC   H6R 1261   7.685   2.676   5.968
   10POPC   H6S 1262   7.786   2.814   6.024
   10POPC   C27 1263   7.626   2.870   5.889
   10POPC   H7R 1264   7.690   2.856   5.799
   10POPC   H7S 1265   7.635   2.977   5.920
   10POPC   C28 1266   7.480   2.844   5.850
   10POPC   H8R 1267   7.452   2.922   5.776
   10POPC   H8S 1268   7.415   2.859   5.939
   10POPC   C29 1269   7.458   2.705   5.794
   10POPC   H91 1270   7.504   2.624   5.852
   10POPC  C210 1271   7.393   2.674   5.680
   10POPC  H101 1272   7.386   2.568   5.651
   10POPC  C211 1273   7.323   2.769   5.586
   10POPC  H11R 1274   7.315   2.871   5.628
   10POPC  H11S 1275   7.220   2.733   5.568
   10POPC  C212 1276   7.399   2.777   5.452
   10POPC  H12R 1277   7.405   2.677   5.407
   10POPC  H12S 1278   7.503   2.812   5.473
   10POPC  C213 1279   7.335   2.875   5.352
   10POPC  H13R 1280   7.403   2.883   5.264
   10POPC  H13S 1281   7.329   2.974   5.400
   10POPC  C214 1282   7.196   2.832   5.301
   10POPC  H14R 1283   7.127   2.820   5.388
   10POPC  H14S 1284   7.205   2.734   5.250
   10POPC  C215 1285   7.132   2.933   5.205
   10POPC  H15R 1286   7.043   2.886   5.158
   10POPC  H15S 1287   7.205   2.957   5.124
   10POPC  C216 1288   7.089   3.062   5.275
   10POPC  H16R 1289   7.180   3.112   5.314
   10POPC  H16S 1290   7.026   3.036   5.363
   10POPC  C217 1291   7.013   3.162   5.188
   10POPC  H17R 1292   6.916   3.116   5.157
   10POPC  H17S 1293   7.072   3.183   5.096
   10POPC  C218 1294   6.985   3.294   5.261
   10POPC  H18R 1295   6.928   3.275   5.355
   10POPC  H18S 1296   6.926   3.362   5.197
   10POPC  H18T 1297   7.081   3.344   5.287
   10POPC   C33 1298   7.110   2.997   6.442
   10POPC   H3X 1299   7.189   2.929   6.480
   10POPC   H3Y 1300   7.159   3.093   6.413
   10POPC   C34 1301   7.051   2.936   6.314
   10POPC   H4X 1302   7.133   2.925   6.241
   10POPC   H4Y 1303   6.976   3.005   6.270
   10POPC   C35 1304   6.987   2.799   6.338
   10POPC   H5X 1305   6.883   2.811   6.374
   10POPC   H5Y 1306   7.045   2.750   6.420
   10POPC   C36 1307   6.990   2.705   6.217
   10POPC   H6X 1308   6.943   2.609   6.247
   10POPC   H6Y 1309   7.095   2.684   6.189
   10POPC   C37 1310   6.915   2.759   6.094
   10POPC   H7X 1311   6.973   2.842   6.048
   10POPC   H7Y 1312   6.818   2.801   6.128
   10POPC   C38 1313   6.885   2.653   5.987
   10POPC   H8X 1314   6.825   2.701   5.907
   10POPC   H8Y 1315   6.824   2.573   6.034
   10POPC   C39 1316   7.009   2.589   5.922
   10POPC   H9X 1317   7.061   2.528   5.999
   10POPC   H9Y 1318   7.079   2.669   5.890
   10POPC  C310 1319   6.978   2.501   5.799
   10POPC  H10X 1320   7.065   2.434   5.782
   10POPC  H10Y 1321   6.967   2.565   5.710
   10POPC  C311 1322   6.850   2.415   5.813
   10POPC  H11X 1323   6.762   2.482   5.820
   10POPC  H11Y 1324   6.856   2.356   5.907
   10POPC  C312 1325   6.827   2.319   5.696
   10POPC  H12X 1326   6.915   2.251   5.688
   10POPC  H12Y 1327   6.818   2.375   5.601
   10POPC  C313 1328   6.701   2.234   5.717
   10POPC  H13X 1329   6.611   2.295   5.694
   10POPC  H13Y 1330   6.696   2.206   5.825
   10POPC  C314 1331   6.697   2.103   5.636
   10POPC  H14X 1332   6.603   2.051   5.662
   10POPC  H14Y 1333   6.782   2.039   5.669
   10POPC  C315 1334   6.706   2.118   5.483
   10POPC  H15X 1335   6.697   2.016   5.439
   10POPC  H15Y 1336   6.806   2.157   5.456
   10POPC  C316 1337   6.599   2.207   5.419
   10POPC  H16X 1338   6.617   2.313   5.443
   10POPC  H16Y 1339   6.498   2.178   5.455
   10POPC  H16Z 1340   6.601   2.195   5.308
   11POPC     N 1341   1.262   2.603   7.361
   11POPC   C12 1342   1.277   2.633   7.213
   11POPC   C13 1343   1.278   2.457   7.388
   11POPC   C14 1344   1.370   2.675   7.434
   11POPC   C15 1345   1.128   2.648   7.411
   11POPC  H12A 1346   1.376   2.602   7.184
   11POPC  H12B 1347   1.273   2.741   7.201
   11POPC  H13A 1348   1.275   2.437   7.494
   11POPC  H13B 1349   1.199   2.402   7.340
   11POPC  H13C 1350   1.373   2.423   7.347
   11POPC  H14A 1351   1.466   2.641   7.399
   11POPC  H14B 1352   1.363   2.782   7.415
   11POPC  H14C 1353   1.363   2.657   7.541
   11POPC  H15A 1354   1.116   2.754   7.394
   11POPC  H15B 1355   1.119   2.626   7.516
   11POPC  H15C 1356   1.050   2.596   7.357
   11POPC   C11 1357   1.176   2.572   7.112
   11POPC  H11A 1358   1.212   2.594   7.009
   11POPC  H11B 1359   1.079   2.623   7.124
   11POPC     P 1360   1.232   2.332   7.042
   11POPC   O13 1361   1.378   2.354   7.053
   11POPC   O14 1362   1.184   2.196   7.075
   11POPC   O12 1363   1.156   2.433   7.134
   11POPC   O11 1364   1.183   2.371   6.898
   11POPC    C1 1365   1.042   2.378   6.874
   11POPC    HA 1366   1.007   2.482   6.891
   11POPC    HB 1367   0.984   2.310   6.940
   11POPC    C2 1368   1.009   2.340   6.727
   11POPC    HS 1369   1.007   2.229   6.724
   11POPC   O21 1370   1.110   2.396   6.642
   11POPC   C21 1371   1.204   2.309   6.611
   11POPC   O22 1372   1.192   2.188   6.612
   11POPC   C22 1373   1.334   2.384   6.579
   11POPC   H2R 1374   1.399   2.384   6.669
   11POPC   H2S 1375   1.309   2.489   6.553
   11POPC    C3 1376   0.869   2.391   6.685
   11POPC    HX 1377   0.875   2.500   6.663
   11POPC    HY 1378   0.798   2.378   6.768
   11POPC   O31 1379   0.819   2.323   6.568
   11POPC   C31 1380   0.777   2.198   6.590
   11POPC   O32 1381   0.774   2.142   6.698
   11POPC   C32 1382   0.744   2.134   6.456
   11POPC   H2X 1383   0.652   2.180   6.413
   11POPC   H2Y 1384   0.726   2.026   6.472
   11POPC   C23 1385   1.405   2.317   6.461
   11POPC   H3R 1386   1.480   2.389   6.422
   11POPC   H3S 1387   1.332   2.296   6.381
   11POPC   C24 1388   1.482   2.188   6.498
   11POPC   H4R 1389   1.412   2.110   6.532
   11POPC   H4S 1390   1.551   2.212   6.582
   11POPC   C25 1391   1.566   2.132   6.382
   11POPC   H5R 1392   1.633   2.053   6.421
   11POPC   H5S 1393   1.629   2.215   6.342
   11POPC   C26 1394   1.483   2.073   6.267
   11POPC   H6R 1395   1.405   2.146   6.235
   11POPC   H6S 1396   1.432   1.980   6.301
   11POPC   C27 1397   1.572   2.042   6.146
   11POPC   H7R 1398   1.643   1.961   6.173
   11POPC   H7S 1399   1.631   2.134   6.122
   11POPC   C28 1400   1.495   2.002   6.019
   11POPC   H8R 1401   1.425   2.084   5.993
   11POPC   H8S 1402   1.435   1.912   6.041
   11POPC   C29 1403   1.593   1.974   5.909
   11POPC   H91 1404   1.660   1.888   5.930
   11POPC  C210 1405   1.610   2.041   5.794
   11POPC  H101 1406   1.688   2.006   5.725
   11POPC  C211 1407   1.531   2.159   5.743
   11POPC  H11R 1408   1.592   2.252   5.752
   11POPC  H11S 1409   1.437   2.175   5.800
   11POPC  C212 1410   1.498   2.137   5.595
   11POPC  H12R 1411   1.440   2.043   5.582
   11POPC  H12S 1412   1.594   2.127   5.540
   11POPC  C213 1413   1.419   2.253   5.533
   11POPC  H13R 1414   1.446   2.347   5.586
   11POPC  H13S 1415   1.310   2.236   5.547
   11POPC  C214 1416   1.449   2.273   5.384
   11POPC  H14R 1417   1.418   2.182   5.328
   11POPC  H14S 1418   1.559   2.285   5.371
   11POPC  C215 1419   1.379   2.397   5.326
   11POPC  H15R 1420   1.423   2.487   5.374
   11POPC  H15S 1421   1.272   2.393   5.353
   11POPC  C216 1422   1.391   2.410   5.173
   11POPC  H16R 1423   1.497   2.402   5.142
   11POPC  H16S 1424   1.355   2.512   5.146
   11POPC  C217 1425   1.305   2.309   5.096
   11POPC  H17R 1426   1.215   2.284   5.158
   11POPC  H17S 1427   1.363   2.215   5.083
   11POPC  C218 1428   1.257   2.359   4.960
   11POPC  H18R 1429   1.191   2.447   4.974
   11POPC  H18S 1430   1.199   2.280   4.907
   11POPC  H18T 1431   1.343   2.390   4.897
   11POPC   C33 1432   0.863   2.153   6.362
   11POPC   H3X 1433   0.957   2.127   6.417
   11POPC   H3Y 1434   0.871   2.259   6.330
   11POPC   C34 1435   0.855   2.063   6.238
   11POPC   H4X 1436   0.765   2.089   6.178
   11POPC   H4Y 1437   0.844   1.958   6.274
   11POPC   C35 1438   0.981   2.075   6.150
   11POPC   H5X 1439   1.071   2.071   6.214
   11POPC   H5Y 1440   0.980   2.175   6.101
   11POPC   C36 1441   0.989   1.966   6.042
   11POPC   H6X 1442   1.067   1.994   5.968
   11POPC   H6Y 1443   0.891   1.963   5.989
   11POPC   C37 1444   1.021   1.827   6.098
   11POPC   H7X 1445   1.003   1.751   6.018
   11POPC   H7Y 1446   0.954   1.802   6.182
   11POPC   C38 1447   1.166   1.813   6.145
   11POPC   H8X 1448   1.184   1.883   6.229
   11POPC   H8Y 1449   1.235   1.840   6.063
   11POPC   C39 1450   1.199   1.671   6.193
   11POPC   H9X 1451   1.210   1.604   6.105
   11POPC   H9Y 1452   1.113   1.634   6.253
   11POPC  C310 1453   1.324   1.664   6.282
   11POPC  H10X 1454   1.312   1.739   6.363
   11POPC  H10Y 1455   1.414   1.691   6.223
   11POPC  C311 1456   1.342   1.526   6.346
   11POPC  H11X 1457   1.247   1.497   6.396
   11POPC  H11Y 1458   1.421   1.533   6.424
   11POPC  C312 1459   1.384   1.417   6.246
   11POPC  H12X 1460   1.475   1.451   6.192
   11POPC  H12Y 1461   1.303   1.402   6.172
   11POPC  C313 1462   1.415   1.282   6.313
   11POPC  H13X 1463   1.500   1.295   6.383
   11POPC  H13Y 1464   1.446   1.210   6.234
   11POPC  C314 1465   1.295   1.224   6.389
   11POPC  H14X 1466   1.207   1.222   6.321
   11POPC  H14Y 1467   1.271   1.289   6.476
   11POPC  C315 1468   1.319   1.082   6.441
   11POPC  H15X 1469   1.405   1.084   6.511
   11POPC  H15Y 1470   1.348   1.017   6.355
   11POPC  C316 1471   1.199   1.021   6.512
   11POPC  H16X 1472   1.222   0.918   6.547
   11POPC  H16Y 1473   1.112   1.016   6.444
   11POPC  H16Z 1474   1.171   1.083   6.600
   12POPC     N 1475   3.797   0.758   8.032
   12POPC   C12 1476   3.852   0.673   7.920
   12POPC   C13 1477   3.648   0.741   8.044
   12POPC   C14 1478   3.860   0.714   8.161
   12POPC   C15 1479   3.828   0.902   8.008
   12POPC  H12A 1480   3.852   0.570   7.953
   12POPC  H12B 1481   3.956   0.702   7.906
   12POPC  H13A 1482   3.611   0.798   8.127
   12POPC  H13B 1483   3.601   0.776   7.953
   12POPC  H13C 1484   3.624   0.636   8.057
   12POPC  H14A 1485   3.827   0.776   8.243
   12POPC  H14B 1486   3.833   0.611   8.182
   12POPC  H14C 1487   3.968   0.721   8.152
   12POPC  H15A 1488   3.935   0.914   7.998
   12POPC  H15B 1489   3.791   0.963   8.089
   12POPC  H15C 1490   3.781   0.933   7.916
   12POPC   C11 1491   3.781   0.677   7.784
   12POPC  H11A 1492   3.684   0.623   7.794
   12POPC  H11B 1493   3.845   0.620   7.713
   12POPC     P 1494   3.654   0.820   7.623
   12POPC   O13 1495   3.521   0.796   7.684
   12POPC   O14 1496   3.670   0.947   7.547
   12POPC   O12 1497   3.762   0.811   7.737
   12POPC   O11 1498   3.691   0.700   7.529
   12POPC    C1 1499   3.818   0.702   7.463
   12POPC    HA 1500   3.869   0.605   7.482
   12POPC    HB 1501   3.886   0.782   7.502
   12POPC    C2 1502   3.802   0.720   7.310
   12POPC    HS 1503   3.794   0.830   7.292
   12POPC   O21 1504   3.680   0.663   7.261
   12POPC   C21 1505   3.669   0.533   7.270
   12POPC   O22 1506   3.747   0.456   7.324
   12POPC   C22 1507   3.546   0.490   7.191
   12POPC   H2R 1508   3.489   0.580   7.159
   12POPC   H2S 1509   3.481   0.425   7.253
   12POPC    C3 1510   3.927   0.673   7.230
   12POPC    HX 1511   3.960   0.575   7.269
   12POPC    HY 1512   4.008   0.748   7.247
   12POPC   O31 1513   3.895   0.662   7.090
   12POPC   C31 1514   4.001   0.643   7.014
   12POPC   O32 1515   4.116   0.638   7.054
   12POPC   C32 1516   3.956   0.621   6.870
   12POPC   H2X 1517   3.845   0.618   6.866
   12POPC   H2Y 1518   3.997   0.525   6.835
   12POPC   C23 1519   3.594   0.412   7.068
   12POPC   H3R 1520   3.624   0.309   7.099
   12POPC   H3S 1521   3.684   0.463   7.025
   12POPC   C24 1522   3.490   0.404   6.956
   12POPC   H4R 1523   3.460   0.507   6.929
   12POPC   H4S 1524   3.400   0.351   6.994
   12POPC   C25 1525   3.543   0.332   6.831
   12POPC   H5R 1526   3.578   0.231   6.861
   12POPC   H5S 1527   3.631   0.387   6.792
   12POPC   C26 1528   3.438   0.316   6.720
   12POPC   H6R 1529   3.353   0.258   6.762
   12POPC   H6S 1530   3.483   0.257   6.638
   12POPC   C27 1531   3.382   0.447   6.662
   12POPC   H7R 1532   3.329   0.504   6.742
   12POPC   H7S 1533   3.307   0.420   6.585
   12POPC   C28 1534   3.487   0.539   6.598
   12POPC   H8R 1535   3.546   0.478   6.526
   12POPC   H8S 1536   3.556   0.576   6.676
   12POPC   C29 1537   3.420   0.655   6.529
   12POPC   H91 1538   3.336   0.699   6.585
   12POPC  C210 1539   3.447   0.705   6.406
   12POPC  H101 1540   3.388   0.789   6.369
   12POPC  C211 1541   3.558   0.659   6.315
   12POPC  H11R 1542   3.627   0.592   6.370
   12POPC  H11S 1543   3.619   0.746   6.281
   12POPC  C212 1544   3.507   0.583   6.191
   12POPC  H12R 1545   3.428   0.512   6.225
   12POPC  H12S 1546   3.590   0.523   6.149
   12POPC  C213 1547   3.451   0.673   6.080
   12POPC  H13R 1548   3.407   0.764   6.126
   12POPC  H13S 1549   3.371   0.617   6.027
   12POPC  C214 1550   3.556   0.716   5.977
   12POPC  H14R 1551   3.606   0.624   5.938
   12POPC  H14S 1552   3.634   0.779   6.026
   12POPC  C215 1553   3.497   0.792   5.857
   12POPC  H15R 1554   3.462   0.892   5.891
   12POPC  H15S 1555   3.409   0.736   5.818
   12POPC  C216 1556   3.600   0.806   5.745
   12POPC  H16R 1557   3.629   0.704   5.713
   12POPC  H16S 1558   3.690   0.857   5.785
   12POPC  C217 1559   3.551   0.883   5.620
   12POPC  H17R 1560   3.449   0.848   5.592
   12POPC  H17S 1561   3.620   0.858   5.537
   12POPC  C218 1562   3.551   1.035   5.637
   12POPC  H18R 1563   3.524   1.085   5.541
   12POPC  H18S 1564   3.653   1.069   5.666
   12POPC  H18T 1565   3.480   1.066   5.715
   12POPC   C33 1566   4.008   0.734   6.780
   12POPC   H3X 1567   4.118   0.724   6.771
   12POPC   H3Y 1568   3.985   0.832   6.826
   12POPC   C34 1569   3.946   0.732   6.640
   12POPC   H4X 1570   3.839   0.764   6.647
   12POPC   H4Y 1571   3.949   0.629   6.599
   12POPC   C35 1572   4.021   0.826   6.544
   12POPC   H5X 1573   4.120   0.780   6.522
   12POPC   H5Y 1574   4.038   0.923   6.595
   12POPC   C36 1575   3.946   0.851   6.413
   12POPC   H6X 1576   3.859   0.917   6.431
   12POPC   H6Y 1577   3.908   0.754   6.376
   12POPC   C37 1578   4.036   0.911   6.303
   12POPC   H7X 1579   3.979   0.914   6.207
   12POPC   H7Y 1580   4.122   0.842   6.289
   12POPC   C38 1581   4.092   1.052   6.332
   12POPC   H8X 1582   4.175   1.068   6.260
   12POPC   H8Y 1583   4.135   1.057   6.434
   12POPC   C39 1584   3.991   1.166   6.311
   12POPC   H9X 1585   3.922   1.171   6.398
   12POPC   H9Y 1586   3.930   1.144   6.220
   12POPC  C310 1587   4.063   1.300   6.290
   12POPC  H10X 1588   4.128   1.290   6.200
   12POPC  H10Y 1589   4.128   1.320   6.377
   12POPC  C311 1590   3.971   1.421   6.269
   12POPC  H11X 1591   3.900   1.403   6.185
   12POPC  H11Y 1592   4.036   1.506   6.239
   12POPC  C312 1593   3.893   1.462   6.395
   12POPC  H12X 1594   3.963   1.452   6.481
   12POPC  H12Y 1595   3.807   1.394   6.412
   12POPC  C313 1596   3.845   1.608   6.391
   12POPC  H13X 1597   3.737   1.612   6.367
   12POPC  H13Y 1598   3.900   1.661   6.309
   12POPC  C314 1599   3.875   1.685   6.521
   12POPC  H14X 1600   3.851   1.792   6.506
   12POPC  H14Y 1601   3.984   1.677   6.541
   12POPC  C315 1602   3.800   1.634   6.646
   12POPC  H15X 1603   3.836   1.694   6.733
   12POPC  H15Y 1604   3.828   1.528   6.665
   12POPC  C316 1605   3.648   1.646   6.639
   12POPC  H16X 1606   3.607   1.575   6.564
   12POPC  H16Y 1607   3.619   1.749   6.609
   12POPC  H16Z 1608   3.604   1.624   6.738
   13POPC     N 1609   8.017   2.449   7.137
   13POPC   C12 1610   7.924   2.430   7.020
   13POPC   C13 1611   8.156   2.409   7.101
   13POPC   C14 1612   8.016   2.594   7.176
   13POPC   C15 1613   7.970   2.370   7.255
   13POPC  H12A 1614   7.945   2.510   6.949
   13POPC  H12B 1615   7.823   2.446   7.055
   13POPC  H13A 1616   8.160   2.302   7.084
   13POPC  H13B 1617   8.187   2.460   7.010
   13POPC  H13C 1618   8.224   2.434   7.181
   13POPC  H14A 1619   7.916   2.624   7.202
   13POPC  H14B 1620   8.082   2.611   7.260
   13POPC  H14C 1621   8.049   2.654   7.092
   13POPC  H15A 1622   7.878   2.412   7.292
   13POPC  H15B 1623   8.045   2.374   7.333
   13POPC  H15C 1624   7.955   2.267   7.226
   13POPC   C11 1625   7.931   2.297   6.941
   13POPC  H11A 1626   8.028   2.294   6.887
   13POPC  H11B 1627   7.850   2.300   6.864
   13POPC     P 1628   8.002   2.060   6.999
   13POPC   O13 1629   8.139   2.093   7.044
   13POPC   O14 1630   7.943   1.939   7.061
   13POPC   O12 1631   7.910   2.185   7.026
   13POPC   O11 1632   8.004   2.041   6.843
   13POPC    C1 1633   7.881   2.032   6.770
   13POPC    HA 1634   7.864   2.128   6.717
   13POPC    HB 1635   7.793   2.015   6.837
   13POPC    C2 1636   7.882   1.919   6.664
   13POPC    HS 1637   7.856   1.825   6.718
   13POPC   O21 1638   8.014   1.897   6.609
   13POPC   C21 1639   8.068   1.996   6.541
   13POPC   O22 1640   8.015   2.102   6.513
   13POPC   C22 1641   8.208   1.955   6.499
   13POPC   H2R 1642   8.207   1.915   6.395
   13POPC   H2S 1643   8.245   1.876   6.567
   13POPC    C3 1644   7.773   1.939   6.555
   13POPC    HX 1645   7.778   2.044   6.519
   13POPC    HY 1646   7.673   1.928   6.602
   13POPC   O31 1647   7.790   1.853   6.441
   13POPC   C31 1648   7.727   1.737   6.450
   13POPC   O32 1649   7.668   1.695   6.549
   13POPC   C32 1650   7.737   1.666   6.316
   13POPC   H2X 1651   7.774   1.563   6.332
   13POPC   H2Y 1652   7.808   1.719   6.251
   13POPC   C23 1653   8.304   2.075   6.510
   13POPC   H3R 1654   8.405   2.033   6.534
   13POPC   H3S 1655   8.276   2.142   6.593
   13POPC   C24 1656   8.319   2.153   6.379
   13POPC   H4R 1657   8.226   2.210   6.357
   13POPC   H4S 1658   8.335   2.081   6.297
   13POPC   C25 1659   8.440   2.248   6.382
   13POPC   H5R 1660   8.522   2.198   6.437
   13POPC   H5S 1661   8.413   2.341   6.436
   13POPC   C26 1662   8.493   2.282   6.241
   13POPC   H6R 1663   8.519   2.186   6.190
   13POPC   H6S 1664   8.586   2.341   6.252
   13POPC   C27 1665   8.394   2.360   6.154
   13POPC   H7R 1666   8.383   2.461   6.198
   13POPC   H7S 1667   8.294   2.311   6.154
   13POPC   C28 1668   8.442   2.372   6.008
   13POPC   H8R 1669   8.417   2.278   5.954
   13POPC   H8S 1670   8.553   2.381   6.010
   13POPC   C29 1671   8.382   2.493   5.944
   13POPC   H91 1672   8.365   2.577   6.013
   13POPC  C210 1673   8.342   2.508   5.816
   13POPC  H101 1674   8.298   2.604   5.786
   13POPC  C211 1675   8.357   2.409   5.704
   13POPC  H11R 1676   8.257   2.377   5.668
   13POPC  H11S 1677   8.412   2.318   5.737
   13POPC  C212 1678   8.434   2.475   5.590
   13POPC  H12R 1679   8.529   2.516   5.631
   13POPC  H12S 1680   8.375   2.561   5.550
   13POPC  C213 1681   8.470   2.380   5.475
   13POPC  H13R 1682   8.528   2.295   5.516
   13POPC  H13S 1683   8.536   2.435   5.403
   13POPC  C214 1684   8.350   2.326   5.397
   13POPC  H14R 1685   8.295   2.410   5.349
   13POPC  H14S 1686   8.280   2.275   5.467
   13POPC  C215 1687   8.393   2.225   5.289
   13POPC  H15R 1688   8.447   2.142   5.341
   13POPC  H15S 1689   8.465   2.273   5.219
   13POPC  C216 1690   8.277   2.164   5.210
   13POPC  H16R 1691   8.184   2.168   5.269
   13POPC  H16S 1692   8.301   2.056   5.192
   13POPC  C217 1693   8.257   2.228   5.072
   13POPC  H17R 1694   8.177   2.172   5.019
   13POPC  H17S 1695   8.350   2.216   5.013
   13POPC  C218 1696   8.219   2.377   5.074
   13POPC  H18R 1697   8.122   2.391   5.126
   13POPC  H18S 1698   8.209   2.415   4.970
   13POPC  H18T 1699   8.297   2.436   5.126
   13POPC   C33 1700   7.597   1.664   6.253
   13POPC   H3X 1701   7.557   1.767   6.246
   13POPC   H3Y 1702   7.529   1.607   6.320
   13POPC   C34 1703   7.592   1.599   6.114
   13POPC   H4X 1704   7.486   1.584   6.086
   13POPC   H4Y 1705   7.640   1.499   6.120
   13POPC   C35 1706   7.660   1.682   6.005
   13POPC   H5X 1707   7.763   1.710   6.035
   13POPC   H5Y 1708   7.601   1.776   5.991
   13POPC   C36 1709   7.668   1.606   5.872
   13POPC   H6X 1710   7.577   1.542   5.863
   13POPC   H6Y 1711   7.756   1.539   5.875
   13POPC   C37 1712   7.674   1.694   5.746
   13POPC   H7X 1713   7.571   1.730   5.722
   13POPC   H7Y 1714   7.708   1.630   5.662
   13POPC   C38 1715   7.767   1.816   5.756
   13POPC   H8X 1716   7.862   1.784   5.804
   13POPC   H8Y 1717   7.721   1.894   5.820
   13POPC   C39 1718   7.801   1.877   5.619
   13POPC   H9X 1719   7.842   1.796   5.554
   13POPC   H9Y 1720   7.880   1.954   5.632
   13POPC  C310 1721   7.682   1.942   5.546
   13POPC  H10X 1722   7.652   2.033   5.602
   13POPC  H10Y 1723   7.596   1.872   5.544
   13POPC  C311 1724   7.718   1.978   5.401
   13POPC  H11X 1725   7.745   1.885   5.347
   13POPC  H11Y 1726   7.807   2.044   5.401
   13POPC  C312 1727   7.606   2.048   5.321
   13POPC  H12X 1728   7.516   1.981   5.318
   13POPC  H12Y 1729   7.641   2.062   5.217
   13POPC  C313 1730   7.565   2.185   5.378
   13POPC  H13X 1731   7.654   2.251   5.380
   13POPC  H13Y 1732   7.528   2.173   5.482
   13POPC  C314 1733   7.455   2.253   5.295
   13POPC  H14X 1734   7.364   2.188   5.299
   13POPC  H14Y 1735   7.487   2.262   5.190
   13POPC  C315 1736   7.419   2.392   5.350
   13POPC  H15X 1737   7.495   2.465   5.316
   13POPC  H15Y 1738   7.423   2.388   5.461
   13POPC  C316 1739   7.279   2.441   5.310
   13POPC  H16X 1740   7.277   2.470   5.203
   13POPC  H16Y 1741   7.250   2.529   5.371
   13POPC  H16Z 1742   7.204   2.361   5.326
   14POPC     N 1743   2.781   7.726   8.182
   14POPC   C12 1744   2.782   7.834   8.076
   14POPC   C13 1745   2.919   7.673   8.203
   14POPC   C14 1746   2.732   7.784   8.312
   14POPC   C15 1747   2.690   7.615   8.141
   14POPC  H12A 1748   2.859   7.906   8.102
   14POPC  H12B 1749   2.686   7.885   8.079
   14POPC  H13A 1750   2.986   7.755   8.227
   14POPC  H13B 1751   2.921   7.601   8.284
   14POPC  H13C 1752   2.953   7.626   8.112
   14POPC  H14A 1753   2.793   7.869   8.340
   14POPC  H14B 1754   2.629   7.815   8.303
   14POPC  H14C 1755   2.739   7.709   8.389
   14POPC  H15A 1756   2.589   7.652   8.128
   14POPC  H15B 1757   2.691   7.538   8.217
   14POPC  H15C 1758   2.724   7.573   8.048
   14POPC   C11 1759   2.805   7.788   7.930
   14POPC  H11A 1760   2.817   7.878   7.865
   14POPC  H11B 1761   2.713   7.736   7.895
   14POPC     P 1762   3.043   7.747   7.849
   14POPC   O13 1763   3.079   7.880   7.904
   14POPC   O14 1764   3.147   7.641   7.862
   14POPC   O12 1765   2.913   7.697   7.921
   14POPC   O11 1766   2.998   7.761   7.699
   14POPC    C1 1767   2.909   7.664   7.642
   14POPC    HA 1768   2.870   7.705   7.546
   14POPC    HB 1769   2.822   7.644   7.707
   14POPC    C2 1770   2.978   7.529   7.610
   14POPC    HS 1771   3.011   7.484   7.706
   14POPC   O21 1772   3.089   7.554   7.523
   14POPC   C21 1773   3.173   7.452   7.519
   14POPC   O22 1774   3.160   7.348   7.582
   14POPC   C22 1775   3.282   7.479   7.418
   14POPC   H2R 1776   3.381   7.465   7.467
   14POPC   H2S 1777   3.275   7.583   7.380
   14POPC    C3 1778   2.875   7.431   7.545
   14POPC    HX 1779   2.793   7.416   7.618
   14POPC    HY 1780   2.925   7.333   7.528
   14POPC   O31 1781   2.821   7.484   7.422
   14POPC   C31 1782   2.742   7.394   7.363
   14POPC   O32 1783   2.726   7.280   7.405
   14POPC   C32 1784   2.677   7.453   7.239
   14POPC   H2X 1785   2.755   7.470   7.162
   14POPC   H2Y 1786   2.629   7.550   7.265
   14POPC   C23 1787   3.268   7.381   7.300
   14POPC   H3R 1788   3.261   7.276   7.335
   14POPC   H3S 1789   3.361   7.390   7.239
   14POPC   C24 1790   3.149   7.416   7.210
   14POPC   H4R 1791   3.148   7.527   7.198
   14POPC   H4S 1792   3.054   7.387   7.260
   14POPC   C25 1793   3.156   7.355   7.070
   14POPC   H5R 1794   3.137   7.246   7.076
   14POPC   H5S 1795   3.258   7.371   7.029
   14POPC   C26 1796   3.055   7.422   6.977
   14POPC   H6R 1797   3.069   7.532   6.985
   14POPC   H6S 1798   2.952   7.399   7.011
   14POPC   C27 1799   3.070   7.384   6.830
   14POPC   H7R 1800   3.042   7.278   6.817
   14POPC   H7S 1801   3.177   7.396   6.799
   14POPC   C28 1802   2.982   7.472   6.741
   14POPC   H8R 1803   3.008   7.578   6.760
   14POPC   H8S 1804   2.878   7.459   6.777
   14POPC   C29 1805   2.991   7.440   6.594
   14POPC   H91 1806   2.928   7.357   6.559
   14POPC  C210 1807   3.060   7.512   6.504
   14POPC  H101 1808   3.059   7.481   6.398
   14POPC  C211 1809   3.152   7.626   6.537
   14POPC  H11R 1810   3.193   7.614   6.640
   14POPC  H11S 1811   3.098   7.723   6.534
   14POPC  C212 1812   3.274   7.635   6.443
   14POPC  H12R 1813   3.343   7.712   6.484
   14POPC  H12S 1814   3.241   7.669   6.342
   14POPC  C213 1815   3.351   7.503   6.430
   14POPC  H13R 1816   3.307   7.443   6.348
   14POPC  H13S 1817   3.338   7.445   6.525
   14POPC  C214 1818   3.502   7.521   6.409
   14POPC  H14R 1819   3.546   7.419   6.403
   14POPC  H14S 1820   3.545   7.572   6.498
   14POPC  C215 1821   3.544   7.600   6.284
   14POPC  H15R 1822   3.655   7.608   6.284
   14POPC  H15S 1823   3.503   7.703   6.290
   14POPC  C216 1824   3.502   7.536   6.151
   14POPC  H16R 1825   3.392   7.520   6.150
   14POPC  H16S 1826   3.551   7.436   6.143
   14POPC  C217 1827   3.541   7.621   6.030
   14POPC  H17R 1828   3.652   7.634   6.031
   14POPC  H17S 1829   3.496   7.722   6.040
   14POPC  C218 1830   3.499   7.561   5.896
   14POPC  H18R 1831   3.563   7.601   5.814
   14POPC  H18S 1832   3.393   7.585   5.873
   14POPC  H18T 1833   3.511   7.450   5.898
   14POPC   C33 1834   2.571   7.354   7.188
   14POPC   H3X 1835   2.493   7.341   7.267
   14POPC   H3Y 1836   2.618   7.254   7.171
   14POPC   C34 1837   2.502   7.396   7.058
   14POPC   H4X 1838   2.454   7.495   7.071
   14POPC   H4Y 1839   2.421   7.322   7.035
   14POPC   C35 1840   2.597   7.401   6.938
   14POPC   H5X 1841   2.659   7.309   6.934
   14POPC   H5Y 1842   2.665   7.488   6.951
   14POPC   C36 1843   2.523   7.416   6.804
   14POPC   H6X 1844   2.428   7.470   6.821
   14POPC   H6Y 1845   2.500   7.316   6.763
   14POPC   C37 1846   2.606   7.495   6.702
   14POPC   H7X 1847   2.700   7.439   6.681
   14POPC   H7Y 1848   2.633   7.594   6.746
   14POPC   C38 1849   2.535   7.518   6.569
   14POPC   H8X 1850   2.439   7.571   6.587
   14POPC   H8Y 1851   2.514   7.419   6.524
   14POPC   C39 1852   2.622   7.601   6.474
   14POPC   H9X 1853   2.716   7.545   6.454
   14POPC   H9Y 1854   2.651   7.697   6.523
   14POPC  C310 1855   2.554   7.633   6.340
   14POPC  H10X 1856   2.631   7.676   6.272
   14POPC  H10Y 1857   2.475   7.709   6.356
   14POPC  C311 1858   2.492   7.509   6.275
   14POPC  H11X 1859   2.398   7.483   6.328
   14POPC  H11Y 1860   2.562   7.424   6.286
   14POPC  C312 1861   2.464   7.529   6.126
   14POPC  H12X 1862   2.561   7.551   6.076
   14POPC  H12Y 1863   2.397   7.617   6.111
   14POPC  C313 1864   2.401   7.406   6.059
   14POPC  H13X 1865   2.453   7.314   6.092
   14POPC  H13Y 1866   2.416   7.416   5.950
   14POPC  C314 1867   2.250   7.393   6.083
   14POPC  H14X 1868   2.204   7.495   6.084
   14POPC  H14Y 1869   2.231   7.347   6.182
   14POPC  C315 1870   2.183   7.312   5.971
   14POPC  H15X 1871   2.235   7.215   5.959
   14POPC  H15Y 1872   2.196   7.370   5.876
   14POPC  C316 1873   2.034   7.286   5.992
   14POPC  H16X 1874   1.983   7.376   6.034
   14POPC  H16Y 1875   2.019   7.201   6.062
   14POPC  H16Z 1876   1.986   7.261   5.895
   15POPC     N 1877   2.505   0.075   8.232
   15POPC   C12 1878   2.559   0.178   8.134
   15POPC   C13 1879   2.459   0.143   8.357
   15POPC   C14 1880   2.388   0.003   8.172
   15POPC   C15 1881   2.610  -0.024   8.267
   15POPC  H12A 1882   2.625   0.244   8.189
   15POPC  H12B 1883   2.476   0.237   8.099
   15POPC  H13A 1884   2.540   0.202   8.399
   15POPC  H13B 1885   2.376   0.208   8.337
   15POPC  H13C 1886   2.429   0.068   8.429
   15POPC  H14A 1887   2.310   0.073   8.144
   15POPC  H14B 1888   2.420  -0.051   8.085
   15POPC  H14C 1889   2.348  -0.067   8.244
   15POPC  H15A 1890   2.569  -0.098   8.334
   15POPC  H15B 1891   2.695   0.024   8.314
   15POPC  H15C 1892   2.644  -0.073   8.176
   15POPC   C11 1893   2.639   0.128   8.010
   15POPC  H11A 1894   2.746   0.123   8.038
   15POPC  H11B 1895   2.628   0.203   7.929
   15POPC     P 1896   2.557  -0.031   7.823
   15POPC   O13 1897   2.490  -0.163   7.823
   15POPC   O14 1898   2.476   0.082   7.771
   15POPC   O12 1899   2.598  -0.002   7.971
   15POPC   O11 1900   2.693  -0.042   7.746
   15POPC    C1 1901   2.764   0.072   7.697
   15POPC    HA 1902   2.844   0.099   7.770
   15POPC    HB 1903   2.698   0.161   7.687
   15POPC    C2 1904   2.831   0.041   7.560
   15POPC    HS 1905   2.904   0.122   7.536
   15POPC   O21 1906   2.731   0.029   7.457
   15POPC   C21 1907   2.692   0.147   7.413
   15POPC   O22 1908   2.739   0.254   7.450
   15POPC   C22 1909   2.582   0.131   7.309
   15POPC   H2R 1910   2.498   0.198   7.336
   15POPC   H2S 1911   2.546   0.027   7.307
   15POPC    C3 1912   2.914  -0.090   7.570
   15POPC    HX 1913   2.844  -0.169   7.605
   15POPC    HY 1914   2.991  -0.079   7.649
   15POPC   O31 1915   2.971  -0.136   7.445
   15POPC   C31 1916   3.097  -0.097   7.425
   15POPC   O32 1917   3.151  -0.002   7.481
   15POPC   C32 1918   3.166  -0.190   7.326
   15POPC   H2X 1919   3.208  -0.275   7.383
   15POPC   H2Y 1920   3.250  -0.135   7.279
   15POPC   C23 1921   2.638   0.170   7.172
   15POPC   H3R 1922   2.709   0.091   7.138
   15POPC   H3S 1923   2.694   0.266   7.180
   15POPC   C24 1924   2.530   0.189   7.065
   15POPC   H4R 1925   2.478   0.286   7.085
   15POPC   H4S 1926   2.455   0.108   7.073
   15POPC   C25 1927   2.588   0.190   6.924
   15POPC   H5R 1928   2.628   0.090   6.899
   15POPC   H5S 1929   2.672   0.263   6.920
   15POPC   C26 1930   2.486   0.231   6.817
   15POPC   H6R 1931   2.441   0.329   6.845
   15POPC   H6S 1932   2.405   0.155   6.812
   15POPC   C27 1933   2.551   0.245   6.679
   15POPC   H7R 1934   2.593   0.145   6.652
   15POPC   H7S 1935   2.634   0.318   6.683
   15POPC   C28 1936   2.452   0.287   6.570
   15POPC   H8R 1937   2.437   0.397   6.574
   15POPC   H8S 1938   2.354   0.239   6.591
   15POPC   C29 1939   2.504   0.241   6.436
   15POPC   H91 1940   2.528   0.133   6.432
   15POPC  C210 1941   2.522   0.316   6.327
   15POPC  H101 1942   2.561   0.268   6.236
   15POPC  C211 1943   2.493   0.463   6.315
   15POPC  H11R 1944   2.545   0.521   6.395
   15POPC  H11S 1945   2.384   0.482   6.325
   15POPC  C212 1946   2.541   0.511   6.178
   15POPC  H12R 1947   2.505   0.441   6.100
   15POPC  H12S 1948   2.652   0.510   6.177
   15POPC  C213 1949   2.492   0.652   6.143
   15POPC  H13R 1950   2.511   0.719   6.229
   15POPC  H13S 1951   2.382   0.650   6.124
   15POPC  C214 1952   2.564   0.709   6.021
   15POPC  H14R 1953   2.673   0.708   6.042
   15POPC  H14S 1954   2.533   0.815   6.007
   15POPC  C215 1955   2.540   0.635   5.888
   15POPC  H15R 1956   2.563   0.527   5.898
   15POPC  H15S 1957   2.613   0.678   5.815
   15POPC  C216 1958   2.399   0.655   5.832
   15POPC  H16R 1959   2.364   0.757   5.860
   15POPC  H16S 1960   2.330   0.581   5.880
   15POPC  C217 1961   2.392   0.640   5.679
   15POPC  H17R 1962   2.286   0.633   5.649
   15POPC  H17S 1963   2.441   0.544   5.652
   15POPC  C218 1964   2.458   0.753   5.600
   15POPC  H18R 1965   2.400   0.847   5.610
   15POPC  H18S 1966   2.464   0.727   5.492
   15POPC  H18T 1967   2.562   0.772   5.636
   15POPC   C33 1968   3.073  -0.246   7.216
   15POPC   H3X 1969   2.992  -0.308   7.260
   15POPC   H3Y 1970   3.136  -0.315   7.154
   15POPC   C34 1971   3.015  -0.140   7.122
   15POPC   H4X 1972   3.092  -0.062   7.105
   15POPC   H4Y 1973   2.928  -0.091   7.172
   15POPC   C35 1974   2.971  -0.196   6.986
   15POPC   H5X 1975   2.887  -0.267   7.001
   15POPC   H5Y 1976   3.056  -0.251   6.941
   15POPC   C36 1977   2.928  -0.086   6.888
   15POPC   H6X 1978   3.017  -0.021   6.867
   15POPC   H6Y 1979   2.850  -0.023   6.934
   15POPC   C37 1980   2.877  -0.143   6.755
   15POPC   H7X 1981   2.778  -0.191   6.771
   15POPC   H7Y 1982   2.948  -0.222   6.721
   15POPC   C38 1983   2.865  -0.039   6.643
   15POPC   H8X 1984   2.958   0.021   6.639
   15POPC   H8Y 1985   2.781   0.030   6.666
   15POPC   C39 1986   2.842  -0.104   6.506
   15POPC   H9X 1987   2.749  -0.165   6.511
   15POPC   H9Y 1988   2.926  -0.173   6.484
   15POPC  C310 1989   2.831  -0.003   6.391
   15POPC  H10X 1990   2.930   0.047   6.378
   15POPC  H10Y 1991   2.756   0.075   6.417
   15POPC  C311 1992   2.790  -0.066   6.257
   15POPC  H11X 1993   2.851  -0.157   6.238
   15POPC  H11Y 1994   2.812   0.006   6.175
   15POPC  C312 1995   2.641  -0.102   6.251
   15POPC  H12X 1996   2.582  -0.010   6.273
   15POPC  H12Y 1997   2.617  -0.177   6.329
   15POPC  C313 1998   2.595  -0.155   6.114
   15POPC  H13X 1999   2.648  -0.250   6.092
   15POPC  H13Y 2000   2.621  -0.081   6.036
   15POPC  C314 2001   2.443  -0.180   6.111
   15POPC  H14X 2002   2.391  -0.088   6.147
   15POPC  H14Y 2003   2.419  -0.262   6.182
   15POPC  C315 2004   2.389  -0.217   5.973
   15POPC  H15X 2005   2.449  -0.301   5.933
   15POPC  H15Y 2006   2.403  -0.130   5.904
   15POPC  C316 2007   2.242  -0.258   5.974
   15POPC  H16X 2008   2.211  -0.295   5.874
   15POPC  H16Y 2009   2.177  -0.171   6.001
   15POPC  H16Z 2010   2.225  -0.339   6.048
   16POPC     N 2011   7.269   7.077   7.237
   16POPC   C12 2012   7.321   7.083   7.095
   16POPC   C13 2013   7.130   7.021   7.235
   16POPC   C14 2014   7.355   6.988   7.322
   16POPC   C15 2015   7.264   7.214   7.297
   16POPC  H12A 2016   7.263   7.157   7.042
   16POPC  H12B 2017   7.301   6.987   7.049
   16POPC  H13A 2018   7.067   7.082   7.172
   16POPC  H13B 2019   7.131   6.920   7.197
   16POPC  H13C 2020   7.088   7.021   7.335
   16POPC  H14A 2021   7.454   7.030   7.329
   16POPC  H14B 2022   7.313   6.981   7.422
   16POPC  H14C 2023   7.360   6.889   7.279
   16POPC  H15A 2024   7.234   7.208   7.401
   16POPC  H15B 2025   7.196   7.276   7.242
   16POPC  H15C 2026   7.363   7.258   7.293
   16POPC   C11 2027   7.472   7.112   7.073
   16POPC  H11A 2028   7.489   7.128   6.964
   16POPC  H11B 2029   7.528   7.021   7.104
   16POPC     P 2030   7.667   7.230   7.181
   16POPC   O13 2031   7.709   7.367   7.218
   16POPC   O14 2032   7.693   7.124   7.282
   16POPC   O12 2033   7.514   7.228   7.145
   16POPC   O11 2034   7.738   7.188   7.046
   16POPC    C1 2035   7.869   7.131   7.052
   16POPC    HA 2036   7.876   7.050   6.977
   16POPC    HB 2037   7.891   7.085   7.151
   16POPC    C2 2038   7.980   7.235   7.021
   16POPC    HS 2039   7.974   7.316   7.097
   16POPC   O21 2040   7.954   7.284   6.889
   16POPC   C21 2041   8.014   7.399   6.865
   16POPC   O22 2042   8.082   7.461   6.945
   16POPC   C22 2043   7.984   7.444   6.724
   16POPC   H2R 2044   7.943   7.547   6.727
   16POPC   H2S 2045   7.907   7.378   6.678
   16POPC    C3 2046   8.121   7.167   7.030
   16POPC    HX 2047   8.135   7.136   7.136
   16POPC    HY 2048   8.201   7.241   7.008
   16POPC   O31 2049   8.127   7.050   6.946
   16POPC   C31 2050   8.191   7.065   6.831
   16POPC   O32 2051   8.263   7.158   6.800
   16POPC   C32 2052   8.156   6.947   6.741
   16POPC   H2X 2053   8.061   6.900   6.775
   16POPC   H2Y 2054   8.236   6.871   6.748
   16POPC   C23 2055   8.110   7.445   6.636
   16POPC   H3R 2056   8.164   7.349   6.647
   16POPC   H3S 2057   8.177   7.527   6.669
   16POPC   C24 2058   8.071   7.464   6.489
   16POPC   H4R 2059   8.007   7.554   6.482
   16POPC   H4S 2060   8.010   7.376   6.457
   16POPC   C25 2061   8.191   7.478   6.395
   16POPC   H5R 2062   8.259   7.391   6.410
   16POPC   H5S 2063   8.246   7.570   6.422
   16POPC   C26 2064   8.151   7.484   6.247
   16POPC   H6R 2065   8.097   7.391   6.220
   16POPC   H6S 2066   8.243   7.489   6.185
   16POPC   C27 2067   8.060   7.604   6.211
   16POPC   H7R 2068   8.108   7.698   6.246
   16POPC   H7S 2069   7.964   7.592   6.265
   16POPC   C28 2070   8.032   7.613   6.061
   16POPC   H8R 2071   8.004   7.512   6.024
   16POPC   H8S 2072   8.125   7.643   6.009
   16POPC   C29 2073   7.918   7.709   6.034
   16POPC   H91 2074   7.831   7.696   6.101
   16POPC  C210 2075   7.913   7.808   5.943
   16POPC  H101 2076   7.822   7.869   5.937
   16POPC  C211 2077   8.019   7.843   5.842
   16POPC  H11R 2078   8.098   7.765   5.838
   16POPC  H11S 2079   8.069   7.939   5.870
   16POPC  C212 2080   7.959   7.859   5.701
   16POPC  H12R 2081   7.890   7.946   5.702
   16POPC  H12S 2082   7.898   7.770   5.676
   16POPC  C213 2083   8.063   7.882   5.590
   16POPC  H13R 2084   8.117   7.977   5.612
   16POPC  H13S 2085   8.009   7.895   5.494
   16POPC  C214 2086   8.169   7.771   5.572
   16POPC  H14R 2087   8.232   7.763   5.663
   16POPC  H14S 2088   8.234   7.803   5.488
   16POPC  C215 2089   8.114   7.631   5.537
   16POPC  H15R 2090   8.195   7.578   5.481
   16POPC  H15S 2091   8.027   7.640   5.470
   16POPC  C216 2092   8.080   7.543   5.659
   16POPC  H16R 2093   7.995   7.585   5.716
   16POPC  H16S 2094   8.169   7.541   5.726
   16POPC  C217 2095   8.045   7.398   5.621
   16POPC  H17R 2096   8.052   7.335   5.712
   16POPC  H17S 2097   8.121   7.361   5.548
   16POPC  C218 2098   7.905   7.381   5.562
   16POPC  H18R 2099   7.890   7.448   5.474
   16POPC  H18S 2100   7.828   7.405   5.638
   16POPC  H18T 2101   7.890   7.276   5.529
   16POPC   C33 2102   8.141   6.994   6.596
   16POPC   H3X 2103   8.139   6.902   6.532
   16POPC   H3Y 2104   8.228   7.054   6.564
   16POPC   C34 2105   8.010   7.071   6.570
   16POPC   H4X 2106   8.024   7.176   6.602
   16POPC   H4Y 2107   7.929   7.027   6.632
   16POPC   C35 2108   7.965   7.067   6.423
   16POPC   H5X 2109   7.884   7.142   6.408
   16POPC   H5Y 2110   7.923   6.966   6.401
   16POPC   C36 2111   8.078   7.093   6.323
   16POPC   H6X 2112   8.149   7.008   6.327
   16POPC   H6Y 2113   8.133   7.186   6.351
   16POPC   C37 2114   8.029   7.105   6.178
   16POPC   H7X 2115   7.966   7.196   6.168
   16POPC   H7Y 2116   7.965   7.016   6.155
   16POPC   C38 2117   8.145   7.110   6.079
   16POPC   H8X 2118   8.207   7.019   6.093
   16POPC   H8Y 2119   8.207   7.199   6.102
   16POPC   C39 2120   8.099   7.115   5.932
   16POPC   H9X 2121   8.049   7.212   5.912
   16POPC   H9Y 2122   8.024   7.034   5.918
   16POPC  C310 2123   8.213   7.092   5.832
   16POPC  H10X 2124   8.171   7.078   5.730
   16POPC  H10Y 2125   8.264   6.997   5.861
   16POPC  C311 2126   8.316   7.206   5.829
   16POPC  H11X 2127   8.334   7.241   5.932
   16POPC  H11Y 2128   8.274   7.291   5.771
   16POPC  C312 2129   8.451   7.164   5.770
   16POPC  H12X 2130   8.443   7.154   5.660
   16POPC  H12Y 2131   8.478   7.063   5.811
   16POPC  C313 2132   8.565   7.260   5.808
   16POPC  H13X 2133   8.660   7.223   5.766
   16POPC  H13Y 2134   8.575   7.258   5.919
   16POPC  C314 2135   8.543   7.407   5.766
   16POPC  H14X 2136   8.623   7.469   5.811
   16POPC  H14Y 2137   8.446   7.443   5.806
   16POPC  C315 2138   8.545   7.427   5.614
   16POPC  H15X 2139   8.506   7.529   5.591
   16POPC  H15Y 2140   8.476   7.354   5.566
   16POPC  C316 2141   8.684   7.413   5.551
   16POPC  H16X 2142   8.746   7.503   5.575
   16POPC  H16Y 2143   8.676   7.405   5.441
   16POPC  H16Z 2144   8.736   7.323   5.590
   17POPC     N 2145   2.833   1.390   7.766
   17POPC   C12 2146   2.882   1.307   7.650
   17POPC   C13 2147   2.690   1.360   7.795
   17POPC   C14 2148   2.915   1.361   7.888
   17POPC   C15 2149   2.849   1.535   7.732
   17POPC  H12A 2150   2.989   1.321   7.641
   17POPC  H12B 2151   2.838   1.348   7.559
   17POPC  H13A 2152   2.675   1.253   7.798
   17POPC  H13B 2153   2.661   1.402   7.891
   17POPC  H13C 2154   2.627   1.402   7.718
   17POPC  H14A 2155   2.883   1.422   7.971
   17POPC  H14B 2156   2.905   1.256   7.912
   17POPC  H14C 2157   3.020   1.379   7.867
   17POPC  H15A 2158   2.782   1.562   7.651
   17POPC  H15B 2159   2.950   1.554   7.699
   17POPC  H15C 2160   2.828   1.596   7.818
   17POPC   C11 2161   2.852   1.155   7.650
   17POPC  H11A 2162   2.898   1.111   7.559
   17POPC  H11B 2163   2.743   1.139   7.642
   17POPC     P 2164   2.984   0.966   7.765
   17POPC   O13 2165   3.073   0.968   7.884
   17POPC   O14 2166   2.893   0.849   7.754
   17POPC   O12 2167   2.897   1.096   7.771
   17POPC   O11 2168   3.070   0.979   7.634
   17POPC    C1 2169   3.159   0.872   7.602
   17POPC    HA 2170   3.100   0.779   7.585
   17POPC    HB 2171   3.231   0.853   7.685
   17POPC    C2 2172   3.242   0.902   7.474
   17POPC    HS 2173   3.324   0.972   7.503
   17POPC   O21 2174   3.155   0.965   7.379
   17POPC   C21 2175   3.221   1.034   7.288
   17POPC   O22 2176   3.342   1.037   7.275
   17POPC   C22 2177   3.118   1.110   7.204
   17POPC   H2R 2178   3.080   1.197   7.262
   17POPC   H2S 2179   3.033   1.042   7.182
   17POPC    C3 2180   3.305   0.772   7.416
   17POPC    HX 2181   3.379   0.739   7.493
   17POPC    HY 2182   3.361   0.793   7.322
   17POPC   O31 2183   3.205   0.671   7.391
   17POPC   C31 2184   3.247   0.547   7.413
   17POPC   O32 2185   3.359   0.516   7.449
   17POPC   C32 2186   3.135   0.448   7.384
   17POPC   H2X 2187   3.050   0.499   7.335
   17POPC   H2Y 2188   3.101   0.403   7.479
   17POPC   C23 2189   3.178   1.159   7.071
   17POPC   H3R 2190   3.224   1.073   7.019
   17POPC   H3S 2191   3.257   1.235   7.090
   17POPC   C24 2192   3.070   1.219   6.980
   17POPC   H4R 2193   3.048   1.323   7.011
   17POPC   H4S 2194   2.977   1.159   6.994
   17POPC   C25 2195   3.103   1.214   6.830
   17POPC   H5R 2196   3.015   1.252   6.774
   17POPC   H5S 2197   3.118   1.107   6.800
   17POPC   C26 2198   3.227   1.294   6.787
   17POPC   H6R 2199   3.318   1.250   6.833
   17POPC   H6S 2200   3.217   1.399   6.822
   17POPC   C27 2201   3.240   1.292   6.634
   17POPC   H7R 2202   3.148   1.336   6.592
   17POPC   H7S 2203   3.245   1.186   6.600
   17POPC   C28 2204   3.360   1.370   6.577
   17POPC   H8R 2205   3.354   1.474   6.615
   17POPC   H8S 2206   3.347   1.375   6.466
   17POPC   C29 2207   3.496   1.313   6.608
   17POPC   H91 2208   3.557   1.375   6.675
   17POPC  C210 2209   3.550   1.201   6.556
   17POPC  H101 2210   3.652   1.173   6.587
   17POPC  C211 2211   3.483   1.103   6.464
   17POPC  H11R 2212   3.379   1.133   6.438
   17POPC  H11S 2213   3.477   1.004   6.514
   17POPC  C212 2214   3.560   1.084   6.332
   17POPC  H12R 2215   3.518   0.994   6.282
   17POPC  H12S 2216   3.667   1.064   6.353
   17POPC  C213 2217   3.547   1.202   6.236
   17POPC  H13R 2218   3.611   1.286   6.271
   17POPC  H13S 2219   3.441   1.238   6.236
   17POPC  C214 2220   3.584   1.163   6.093
   17POPC  H14R 2221   3.492   1.156   6.032
   17POPC  H14S 2222   3.632   1.062   6.095
   17POPC  C215 2223   3.683   1.260   6.027
   17POPC  H15R 2224   3.777   1.261   6.086
   17POPC  H15S 2225   3.640   1.362   6.025
   17POPC  C216 2226   3.713   1.214   5.884
   17POPC  H16R 2227   3.616   1.206   5.830
   17POPC  H16S 2228   3.760   1.113   5.888
   17POPC  C217 2229   3.804   1.308   5.802
   17POPC  H17R 2230   3.746   1.399   5.775
   17POPC  H17S 2231   3.830   1.254   5.709
   17POPC  C218 2232   3.934   1.350   5.871
   17POPC  H18R 2233   3.913   1.417   5.957
   17POPC  H18S 2234   3.998   1.405   5.798
   17POPC  H18T 2235   3.990   1.261   5.907
   17POPC   C33 2236   3.193   0.338   7.293
   17POPC   H3X 2237   3.278   0.289   7.346
   17POPC   H3Y 2238   3.234   0.384   7.201
   17POPC   C34 2239   3.091   0.229   7.258
   17POPC   H4X 2240   3.035   0.202   7.350
   17POPC   H4Y 2241   3.146   0.138   7.225
   17POPC   C35 2242   2.992   0.267   7.148
   17POPC   H5X 2243   2.940   0.362   7.174
   17POPC   H5Y 2244   2.916   0.187   7.141
   17POPC   C36 2245   3.058   0.281   7.010
   17POPC   H6X 2246   3.113   0.187   6.988
   17POPC   H6Y 2247   3.133   0.363   7.012
   17POPC   C37 2248   2.957   0.307   6.898
   17POPC   H7X 2249   2.896   0.396   6.923
   17POPC   H7Y 2250   2.890   0.219   6.889
   17POPC   C38 2251   3.028   0.330   6.765
   17POPC   H8X 2252   3.094   0.243   6.745
   17POPC   H8Y 2253   3.092   0.420   6.772
   17POPC   C39 2254   2.932   0.346   6.646
   17POPC   H9X 2255   2.873   0.439   6.659
   17POPC   H9Y 2256   2.862   0.260   6.644
   17POPC  C310 2257   3.011   0.351   6.515
   17POPC  H10X 2258   3.070   0.257   6.507
   17POPC  H10Y 2259   3.082   0.436   6.518
   17POPC  C311 2260   2.924   0.364   6.390
   17POPC  H11X 2261   2.870   0.461   6.390
   17POPC  H11Y 2262   2.848   0.282   6.390
   17POPC  C312 2263   3.010   0.352   6.263
   17POPC  H12X 2264   3.069   0.257   6.271
   17POPC  H12Y 2265   3.082   0.437   6.260
   17POPC  C313 2266   2.928   0.348   6.134
   17POPC  H13X 2267   2.882   0.447   6.116
   17POPC  H13Y 2268   2.846   0.274   6.146
   17POPC  C314 2269   3.013   0.307   6.013
   17POPC  H14X 2270   3.059   0.208   6.033
   17POPC  H14Y 2271   3.094   0.381   5.998
   17POPC  C315 2272   2.929   0.298   5.885
   17POPC  H15X 2273   2.885   0.399   5.864
   17POPC  H15Y 2274   2.845   0.228   5.904
   17POPC  C316 2275   3.005   0.250   5.761
   17POPC  H16X 2276   3.091   0.318   5.740
   17POPC  H16Y 2277   2.938   0.250   5.673
   17POPC  H16Z 2278   3.044   0.148   5.777
   18POPC     N 2279   5.948   7.826   7.260
   18POPC   C12 2280   5.823   7.852   7.179
   18POPC   C13 2281   6.050   7.930   7.225
   18POPC   C14 2282   5.919   7.833   7.406
   18POPC   C15 2283   6.006   7.692   7.228
   18POPC  H12A 2284   5.844   7.827   7.076
   18POPC  H12B 2285   5.804   7.958   7.183
   18POPC  H13A 2286   6.007   8.029   7.238
   18POPC  H13B 2287   6.136   7.920   7.289
   18POPC  H13C 2288   6.081   7.919   7.122
   18POPC  H14A 2289   5.881   7.931   7.432
   18POPC  H14B 2290   5.844   7.759   7.432
   18POPC  H14C 2291   6.009   7.813   7.463
   18POPC  H15A 2292   6.017   7.681   7.120
   18POPC  H15B 2293   5.940   7.615   7.264
   18POPC  H15C 2294   6.103   7.682   7.274
   18POPC   C11 2295   5.691   7.782   7.221
   18POPC  H11A 2296   5.612   7.826   7.155
   18POPC  H11B 2297   5.665   7.808   7.326
   18POPC     P 2298   5.557   7.569   7.219
   18POPC   O13 2299   5.572   7.430   7.170
   18POPC   O14 2300   5.505   7.582   7.358
   18POPC   O12 2301   5.698   7.641   7.206
   18POPC   O11 2302   5.466   7.648   7.118
   18POPC    C1 2303   5.465   7.610   6.980
   18POPC    HA 2304   5.371   7.646   6.933
   18POPC    HB 2305   5.464   7.499   6.969
   18POPC    C2 2306   5.582   7.668   6.895
   18POPC    HS 2307   5.678   7.648   6.946
   18POPC   O21 2308   5.560   7.810   6.883
   18POPC   C21 2309   5.658   7.876   6.825
   18POPC   O22 2310   5.767   7.830   6.796
   18POPC   C22 2311   5.612   8.019   6.798
   18POPC   H2R 2312   5.649   8.086   6.877
   18POPC   H2S 2313   5.501   8.022   6.799
   18POPC    C3 2314   5.584   7.598   6.756
   18POPC    HX 2315   5.583   7.488   6.772
   18POPC    HY 2316   5.680   7.623   6.705
   18POPC   O31 2317   5.467   7.636   6.680
   18POPC   C31 2318   5.489   7.672   6.554
   18POPC   O32 2319   5.594   7.657   6.493
   18POPC   C32 2320   5.362   7.735   6.498
   18POPC   H2X 2321   5.296   7.765   6.583
   18POPC   H2Y 2322   5.308   7.661   6.436
   18POPC   C23 2323   5.661   8.067   6.660
   18POPC   H3R 2324   5.635   7.991   6.584
   18POPC   H3S 2325   5.771   8.077   6.662
   18POPC   C24 2326   5.598   8.201   6.617
   18POPC   H4R 2327   5.634   8.281   6.685
   18POPC   H4S 2328   5.487   8.195   6.626
   18POPC   C25 2329   5.632   8.241   6.472
   18POPC   H5R 2330   5.582   8.170   6.402
   18POPC   H5S 2331   5.741   8.230   6.457
   18POPC   C26 2332   5.593   8.385   6.436
   18POPC   H6R 2333   5.649   8.453   6.504
   18POPC   H6S 2334   5.485   8.402   6.453
   18POPC   C27 2335   5.629   8.422   6.291
   18POPC   H7R 2336   5.724   8.371   6.265
   18POPC   H7S 2337   5.646   8.532   6.284
   18POPC   C28 2338   5.523   8.384   6.186
   18POPC   H8R 2339   5.488   8.281   6.205
   18POPC   H8S 2340   5.573   8.383   6.087
   18POPC   C29 2341   5.406   8.480   6.186
   18POPC   H91 2342   5.356   8.492   6.284
   18POPC  C210 2343   5.360   8.552   6.082
   18POPC  H101 2344   5.274   8.619   6.099
   18POPC  C211 2345   5.412   8.552   5.941
   18POPC  H11R 2346   5.330   8.525   5.871
   18POPC  H11S 2347   5.492   8.477   5.925
   18POPC  C212 2348   5.469   8.689   5.899
   18POPC  H12R 2349   5.505   8.679   5.794
   18POPC  H12S 2350   5.557   8.713   5.963
   18POPC  C213 2351   5.370   8.807   5.903
   18POPC  H13R 2352   5.416   8.893   5.851
   18POPC  H13S 2353   5.353   8.836   6.009
   18POPC  C214 2354   5.235   8.773   5.839
   18POPC  H14R 2355   5.178   8.709   5.910
   18POPC  H14S 2356   5.253   8.714   5.747
   18POPC  C215 2357   5.147   8.893   5.800
   18POPC  H15R 2358   5.047   8.853   5.773
   18POPC  H15S 2359   5.189   8.942   5.710
   18POPC  C216 2360   5.129   8.999   5.909
   18POPC  H16R 2361   5.218   9.067   5.906
   18POPC  H16S 2362   5.126   8.952   6.009
   18POPC  C217 2363   5.001   9.082   5.889
   18POPC  H17R 2364   4.981   9.092   5.781
   18POPC  H17S 2365   5.018   9.184   5.930
   18POPC  C218 2366   4.879   9.023   5.959
   18POPC  H18R 2367   4.792   9.092   5.951
   18POPC  H18S 2368   4.900   9.007   6.067
   18POPC  H18T 2369   4.851   8.926   5.913
   18POPC   C33 2370   5.398   7.860   6.416
   18POPC   H3X 2371   5.461   7.833   6.329
   18POPC   H3Y 2372   5.457   7.928   6.482
   18POPC   C34 2373   5.275   7.937   6.368
   18POPC   H4X 2374   5.191   7.920   6.439
   18POPC   H4Y 2375   5.244   7.898   6.269
   18POPC   C35 2376   5.300   8.088   6.361
   18POPC   H5X 2377   5.392   8.107   6.301
   18POPC   H5Y 2378   5.319   8.125   6.464
   18POPC   C36 2379   5.184   8.168   6.300
   18POPC   H6X 2380   5.194   8.275   6.330
   18POPC   H6Y 2381   5.088   8.130   6.342
   18POPC   C37 2382   5.181   8.162   6.147
   18POPC   H7X 2383   5.193   8.057   6.113
   18POPC   H7Y 2384   5.268   8.220   6.108
   18POPC   C38 2385   5.052   8.219   6.086
   18POPC   H8X 2386   5.073   8.247   5.980
   18POPC   H8Y 2387   5.022   8.312   6.140
   18POPC   C39 2388   4.937   8.118   6.086
   18POPC   H9X 2389   4.904   8.098   6.190
   18POPC   H9Y 2390   4.976   8.022   6.044
   18POPC  C310 2391   4.817   8.162   6.001
   18POPC  H10X 2392   4.852   8.177   5.897
   18POPC  H10Y 2393   4.779   8.259   6.040
   18POPC  C311 2394   4.705   8.058   6.000
   18POPC  H11X 2395   4.663   8.048   6.103
   18POPC  H11Y 2396   4.749   7.959   5.972
   18POPC  C312 2397   4.592   8.089   5.901
   18POPC  H12X 2398   4.522   8.003   5.899
   18POPC  H12Y 2399   4.636   8.100   5.799
   18POPC  C313 2400   4.513   8.216   5.934
   18POPC  H13X 2401   4.581   8.304   5.932
   18POPC  H13Y 2402   4.471   8.209   6.037
   18POPC  C314 2403   4.399   8.241   5.835
   18POPC  H14X 2404   4.319   8.165   5.850
   18POPC  H14Y 2405   4.439   8.228   5.732
   18POPC  C315 2406   4.340   8.382   5.846
   18POPC  H15X 2407   4.425   8.454   5.840
   18POPC  H15Y 2408   4.291   8.394   5.945
   18POPC  C316 2409   4.240   8.418   5.736
   18POPC  H16X 2410   4.202   8.521   5.750
   18POPC  H16Y 2411   4.153   8.348   5.738
   18POPC  H16Z 2412   4.288   8.411   5.636
   19POPC     N 2413   7.010   3.911   7.476
   19POPC   C12 2414   7.069   3.796   7.397
   19POPC   C13 2415   7.018   3.884   7.622
   19POPC   C14 2416   7.083   4.038   7.444
   19POPC   C15 2417   6.867   3.928   7.436
   19POPC  H12A 2418   7.072   3.826   7.293
   19POPC  H12B 2419   6.999   3.712   7.404
   19POPC  H13A 2420   6.972   3.966   7.677
   19POPC  H13B 2421   6.967   3.792   7.646
   19POPC  H13C 2422   7.122   3.877   7.653
   19POPC  H14A 2423   7.036   4.121   7.496
   19POPC  H14B 2424   7.186   4.029   7.476
   19POPC  H14C 2425   7.080   4.056   7.338
   19POPC  H15A 2426   6.860   3.954   7.332
   19POPC  H15B 2427   6.821   4.007   7.495
   19POPC  H15C 2428   6.812   3.837   7.454
   19POPC   C11 2429   7.208   3.743   7.437
   19POPC  H11A 2430   7.239   3.670   7.359
   19POPC  H11B 2431   7.200   3.689   7.534
   19POPC     P 2432   7.451   3.805   7.444
   19POPC   O13 2433   7.539   3.922   7.468
   19POPC   O14 2434   7.468   3.689   7.534
   19POPC   O12 2435   7.301   3.851   7.450
   19POPC   O11 2436   7.469   3.756   7.295
   19POPC    C1 2437   7.420   3.843   7.192
   19POPC    HA 2438   7.483   3.935   7.187
   19POPC    HB 2439   7.314   3.874   7.210
   19POPC    C2 2440   7.425   3.776   7.053
   19POPC    HS 2441   7.357   3.688   7.056
   19POPC   O21 2442   7.561   3.736   7.033
   19POPC   C21 2443   7.576   3.633   6.953
   19POPC   O22 2444   7.486   3.561   6.912
   19POPC   C22 2445   7.722   3.625   6.914
   19POPC   H2R 2446   7.783   3.607   7.005
   19POPC   H2S 2447   7.753   3.722   6.870
   19POPC    C3 2448   7.378   3.875   6.942
   19POPC    HX 2449   7.437   3.969   6.956
   19POPC    HY 2450   7.272   3.903   6.958
   19POPC   O31 2451   7.401   3.828   6.808
   19POPC   C31 2452   7.308   3.745   6.761
   19POPC   O32 2453   7.206   3.713   6.820
   19POPC   C32 2454   7.358   3.693   6.627
   19POPC   H2X 2455   7.432   3.613   6.647
   19POPC   H2Y 2456   7.410   3.775   6.572
   19POPC   C23 2457   7.746   3.513   6.813
   19POPC   H3R 2458   7.668   3.518   6.733
   19POPC   H3S 2459   7.738   3.415   6.864
   19POPC   C24 2460   7.884   3.526   6.746
   19POPC   H4R 2461   7.960   3.538   6.826
   19POPC   H4S 2462   7.885   3.618   6.684
   19POPC   C25 2463   7.924   3.406   6.660
   19POPC   H5R 2464   7.942   3.319   6.726
   19POPC   H5S 2465   8.021   3.431   6.612
   19POPC   C26 2466   7.822   3.363   6.552
   19POPC   H6R 2467   7.735   3.315   6.603
   19POPC   H6S 2468   7.869   3.285   6.488
   19POPC   C27 2469   7.768   3.475   6.462
   19POPC   H7R 2470   7.853   3.522   6.407
   19POPC   H7S 2471   7.722   3.555   6.525
   19POPC   C28 2472   7.662   3.427   6.362
   19POPC   H8R 2473   7.573   3.391   6.419
   19POPC   H8S 2474   7.702   3.341   6.304
   19POPC   C29 2475   7.624   3.541   6.271
   19POPC   H91 2476   7.613   3.637   6.324
   19POPC  C210 2477   7.610   3.539   6.137
   19POPC  H101 2478   7.584   3.633   6.086
   19POPC  C211 2479   7.618   3.418   6.047
   19POPC  H11R 2480   7.586   3.326   6.102
   19POPC  H11S 2481   7.723   3.403   6.013
   19POPC  C212 2482   7.529   3.434   5.923
   19POPC  H12R 2483   7.568   3.519   5.862
   19POPC  H12S 2484   7.425   3.459   5.953
   19POPC  C213 2485   7.527   3.308   5.835
   19POPC  H13R 2486   7.458   3.234   5.879
   19POPC  H13S 2487   7.629   3.264   5.834
   19POPC  C214 2488   7.488   3.335   5.688
   19POPC  H14R 2489   7.566   3.398   5.642
   19POPC  H14S 2490   7.392   3.391   5.683
   19POPC  C215 2491   7.476   3.204   5.609
   19POPC  H15R 2492   7.376   3.159   5.627
   19POPC  H15S 2493   7.552   3.133   5.648
   19POPC  C216 2494   7.500   3.218   5.458
   19POPC  H16R 2495   7.507   3.116   5.414
   19POPC  H16S 2496   7.597   3.269   5.440
   19POPC  C217 2497   7.389   3.295   5.385
   19POPC  H17R 2498   7.388   3.399   5.424
   19POPC  H17S 2499   7.291   3.250   5.412
   19POPC  C218 2500   7.404   3.296   5.233
   19POPC  H18R 2501   7.321   3.352   5.186
   19POPC  H18S 2502   7.405   3.193   5.192
   19POPC  H18T 2503   7.500   3.345   5.204
   19POPC   C33 2504   7.245   3.636   6.541
   19POPC   H3X 2505   7.190   3.720   6.491
   19POPC   H3Y 2506   7.173   3.580   6.604
   19POPC   C34 2507   7.297   3.539   6.434
   19POPC   H4X 2508   7.363   3.465   6.483
   19POPC   H4Y 2509   7.358   3.596   6.360
   19POPC   C35 2510   7.186   3.464   6.362
   19POPC   H5X 2511   7.117   3.537   6.315
   19POPC   H5Y 2512   7.128   3.405   6.436
   19POPC   C36 2513   7.239   3.370   6.253
   19POPC   H6X 2514   7.310   3.297   6.298
   19POPC   H6Y 2515   7.296   3.430   6.179
   19POPC   C37 2516   7.127   3.295   6.181
   19POPC   H7X 2517   7.048   3.368   6.154
   19POPC   H7Y 2518   7.082   3.221   6.250
   19POPC   C38 2519   7.173   3.225   6.053
   19POPC   H8X 2520   7.247   3.146   6.078
   19POPC   H8Y 2521   7.222   3.299   5.987
   19POPC   C39 2522   7.054   3.163   5.978
   19POPC   H9X 2523   6.984   3.245   5.950
   19POPC   H9Y 2524   6.999   3.095   6.047
   19POPC  C310 2525   7.092   3.085   5.853
   19POPC  H10X 2526   7.151   2.995   5.884
   19POPC  H10Y 2527   7.157   3.146   5.786
   19POPC  C311 2528   6.968   3.039   5.776
   19POPC  H11X 2529   6.922   3.125   5.723
   19POPC  H11Y 2530   6.894   3.002   5.851
   19POPC  C312 2531   6.994   2.924   5.677
   19POPC  H12X 2532   7.057   2.849   5.730
   19POPC  H12Y 2533   7.051   2.961   5.589
   19POPC  C313 2534   6.865   2.855   5.632
   19POPC  H13X 2535   6.794   2.850   5.718
   19POPC  H13Y 2536   6.889   2.751   5.602
   19POPC  C314 2537   6.797   2.923   5.513
   19POPC  H14X 2538   6.865   2.912   5.425
   19POPC  H14Y 2539   6.783   3.032   5.532
   19POPC  C315 2540   6.662   2.861   5.475
   19POPC  H15X 2541   6.667   2.751   5.489
   19POPC  H15Y 2542   6.644   2.880   5.367
   19POPC  C316 2543   6.543   2.917   5.553
   19POPC  H16X 2544   6.548   2.886   5.660
   19POPC  H16Y 2545   6.448   2.879   5.510
   19POPC  H16Z 2546   6.542   3.028   5.548
   20POPC     N 2547   7.298   0.229   6.666
   20POPC   C12 2548   7.293   0.266   6.519
   20POPC   C13 2549   7.183   0.294   6.734
   20POPC   C14 2550   7.288   0.081   6.682
   20POPC   C15 2551   7.422   0.280   6.732
   20POPC  H12A 2552   7.298   0.374   6.513
   20POPC  H12B 2553   7.196   0.236   6.482
   20POPC  H13A 2554   7.194   0.402   6.729
   20POPC  H13B 2555   7.091   0.267   6.684
   20POPC  H13C 2556   7.178   0.263   6.837
   20POPC  H14A 2557   7.372   0.032   6.635
   20POPC  H14B 2558   7.286   0.055   6.787
   20POPC  H14C 2559   7.197   0.044   6.636
   20POPC  H15A 2560   7.425   0.388   6.726
   20POPC  H15B 2561   7.509   0.241   6.682
   20POPC  H15C 2562   7.425   0.252   6.836
   20POPC   C11 2563   7.400   0.207   6.425
   20POPC  H11A 2564   7.382   0.244   6.322
   20POPC  H11B 2565   7.389   0.096   6.424
   20POPC     P 2566   7.645   0.146   6.456
   20POPC   O13 2567   7.768   0.210   6.506
   20POPC   O14 2568   7.603   0.021   6.525
   20POPC   O12 2569   7.529   0.250   6.467
   20POPC   O11 2570   7.652   0.120   6.301
   20POPC    C1 2571   7.753   0.182   6.222
   20POPC    HA 2572   7.749   0.136   6.121
   20POPC    HB 2573   7.854   0.163   6.264
   20POPC    C2 2574   7.736   0.337   6.203
   20POPC    HS 2575   7.778   0.382   6.296
   20POPC   O21 2576   7.596   0.368   6.188
   20POPC   C21 2577   7.569   0.489   6.236
   20POPC   O22 2578   7.648   0.562   6.293
   20POPC   C22 2579   7.423   0.525   6.210
   20POPC   H2R 2580   7.359   0.472   6.283
   20POPC   H2S 2581   7.393   0.495   6.107
   20POPC    C3 2582   7.820   0.390   6.082
   20POPC    HX 2583   7.925   0.396   6.116
   20POPC    HY 2584   7.789   0.495   6.059
   20POPC   O31 2585   7.814   0.304   5.966
   20POPC   C31 2586   7.733   0.340   5.868
   20POPC   O32 2587   7.664   0.441   5.867
   20POPC   C32 2588   7.736   0.234   5.757
   20POPC   H2X 2589   7.633   0.225   5.716
   20POPC   H2Y 2590   7.766   0.136   5.799
   20POPC   C23 2591   7.406   0.677   6.228
   20POPC   H3R 2592   7.451   0.709   6.325
   20POPC   H3S 2593   7.298   0.701   6.234
   20POPC   C24 2594   7.468   0.759   6.113
   20POPC   H4R 2595   7.397   0.758   6.028
   20POPC   H4S 2596   7.562   0.710   6.079
   20POPC   C25 2597   7.501   0.904   6.151
   20POPC   H5R 2598   7.579   0.904   6.231
   20POPC   H5S 2599   7.409   0.951   6.192
   20POPC   C26 2600   7.551   0.986   6.031
   20POPC   H6R 2601   7.483   0.965   5.945
   20POPC   H6S 2602   7.653   0.953   6.002
   20POPC   C27 2603   7.550   1.137   6.057
   20POPC   H7R 2604   7.627   1.163   6.134
   20POPC   H7S 2605   7.450   1.163   6.099
   20POPC   C28 2606   7.571   1.222   5.931
   20POPC   H8R 2607   7.545   1.327   5.957
   20POPC   H8S 2608   7.496   1.188   5.856
   20POPC   C29 2609   7.711   1.219   5.875
   20POPC   H91 2610   7.790   1.243   5.948
   20POPC  C210 2611   7.748   1.191   5.749
   20POPC  H101 2612   7.855   1.193   5.723
   20POPC  C211 2613   7.658   1.156   5.633
   20POPC  H11R 2614   7.680   1.222   5.546
   20POPC  H11S 2615   7.551   1.170   5.657
   20POPC  C212 2616   7.679   1.009   5.592
   20POPC  H12R 2617   7.654   0.946   5.680
   20POPC  H12S 2618   7.786   0.993   5.567
   20POPC  C213 2619   7.593   0.966   5.472
   20POPC  H13R 2620   7.620   1.028   5.384
   20POPC  H13S 2621   7.486   0.986   5.495
   20POPC  C214 2622   7.608   0.818   5.435
   20POPC  H14R 2623   7.714   0.796   5.411
   20POPC  H14S 2624   7.548   0.799   5.344
   20POPC  C215 2625   7.561   0.722   5.547
   20POPC  H15R 2626   7.456   0.748   5.574
   20POPC  H15S 2627   7.624   0.738   5.637
   20POPC  C216 2628   7.567   0.573   5.511
   20POPC  H16R 2629   7.532   0.515   5.599
   20POPC  H16S 2630   7.673   0.544   5.491
   20POPC  C217 2631   7.482   0.534   5.389
   20POPC  H17R 2632   7.528   0.578   5.298
   20POPC  H17S 2633   7.380   0.578   5.400
   20POPC  C218 2634   7.469   0.383   5.369
   20POPC  H18R 2635   7.567   0.333   5.383
   20POPC  H18S 2636   7.432   0.361   5.267
   20POPC  H18T 2637   7.397   0.341   5.442
   20POPC   C33 2638   7.832   0.275   5.644
   20POPC   H3X 2639   7.936   0.268   5.681
   20POPC   H3Y 2640   7.812   0.380   5.615
   20POPC   C34 2641   7.818   0.188   5.517
   20POPC   H4X 2642   7.713   0.193   5.481
   20POPC   H4Y 2643   7.840   0.083   5.544
   20POPC   C35 2644   7.913   0.232   5.404
   20POPC   H5X 2645   7.965   0.143   5.363
   20POPC   H5Y 2646   7.990   0.298   5.448
   20POPC   C36 2647   7.841   0.304   5.289
   20POPC   H6X 2648   7.773   0.381   5.331
   20POPC   H6Y 2649   7.780   0.230   5.233
   20POPC   C37 2650   7.936   0.374   5.190
   20POPC   H7X 2651   7.875   0.412   5.105
   20POPC   H7Y 2652   8.010   0.302   5.149
   20POPC   C38 2653   8.010   0.493   5.254
   20POPC   H8X 2654   8.087   0.456   5.325
   20POPC   H8Y 2655   7.935   0.551   5.312
   20POPC   C39 2656   8.074   0.588   5.152
   20POPC   H9X 2657   8.004   0.600   5.067
   20POPC   H9Y 2658   8.169   0.544   5.113
   20POPC  C310 2659   8.100   0.727   5.210
   20POPC  H10X 2660   8.003   0.765   5.249
   20POPC  H10Y 2661   8.133   0.796   5.129
   20POPC  C311 2662   8.202   0.732   5.325
   20POPC  H11X 2663   8.303   0.709   5.285
   20POPC  H11Y 2664   8.177   0.654   5.400
   20POPC  C312 2665   8.203   0.868   5.396
   20POPC  H12X 2666   8.100   0.885   5.435
   20POPC  H12Y 2667   8.226   0.949   5.324
   20POPC  C313 2668   8.300   0.874   5.514
   20POPC  H13X 2669   8.399   0.910   5.478
   20POPC  H13Y 2670   8.314   0.771   5.554
   20POPC  C314 2671   8.249   0.962   5.628
   20POPC  H14X 2672   8.154   0.920   5.667
   20POPC  H14Y 2673   8.228   1.065   5.590
   20POPC  C315 2674   8.350   0.971   5.743
   20POPC  H15X 2675   8.438   1.030   5.709
   20POPC  H15Y 2676   8.385   0.868   5.767
   20POPC  C316 2677   8.295   1.034   5.871
   20POPC  H16X 2678   8.251   1.134   5.849
   20POPC  H16Y 2679   8.375   1.046   5.946
   20POPC  H16Z 2680   8.215   0.969   5.914
   21POPC     N 2681   2.064   1.248   7.619
   21POPC   C12 2682   2.098   1.197   7.481
   21POPC   C13 2683   2.146   1.368   7.653
   21POPC   C14 2684   1.919   1.287   7.622
   21POPC   C15 2685   2.086   1.141   7.721
   21POPC  H12A 2686   2.052   1.264   7.409
   21POPC  H12B 2687   2.050   1.101   7.469
   21POPC  H13A 2688   2.250   1.341   7.657
   21POPC  H13B 2689   2.131   1.444   7.578
   21POPC  H13C 2690   2.115   1.408   7.750
   21POPC  H14A 2691   1.900   1.347   7.710
   21POPC  H14B 2692   1.895   1.347   7.535
   21POPC  H14C 2693   1.858   1.198   7.623
   21POPC  H15A 2694   2.032   1.051   7.691
   21POPC  H15B 2695   2.050   1.173   7.818
   21POPC  H15C 2696   2.191   1.117   7.727
   21POPC   C11 2697   2.247   1.183   7.442
   21POPC  H11A 2698   2.292   1.284   7.430
   21POPC  H11B 2699   2.251   1.130   7.344
   21POPC     P 2700   2.462   1.062   7.507
   21POPC   O13 2701   2.553   1.177   7.484
   21POPC   O14 2702   2.501   0.966   7.613
   21POPC   O12 2703   2.317   1.112   7.543
   21POPC   O11 2704   2.445   0.985   7.371
   21POPC    C1 2705   2.371   0.863   7.369
   21POPC    HA 2706   2.299   0.866   7.285
   21POPC    HB 2707   2.312   0.848   7.462
   21POPC    C2 2708   2.462   0.738   7.347
   21POPC    HS 2709   2.528   0.730   7.436
   21POPC   O21 2710   2.540   0.759   7.228
   21POPC   C21 2711   2.631   0.665   7.210
   21POPC   O22 2712   2.663   0.581   7.292
   21POPC   C22 2713   2.688   0.674   7.069
   21POPC   H2R 2714   2.777   0.609   7.062
   21POPC   H2S 2715   2.717   0.779   7.046
   21POPC    C3 2716   2.374   0.610   7.338
   21POPC    HX 2717   2.296   0.616   7.418
   21POPC    HY 2718   2.438   0.522   7.359
   21POPC   O31 2719   2.311   0.599   7.208
   21POPC   C31 2720   2.252   0.481   7.193
   21POPC   O32 2721   2.246   0.395   7.279
   21POPC   C32 2722   2.195   0.467   7.052
   21POPC   H2X 2723   2.266   0.511   6.978
   21POPC   H2Y 2724   2.099   0.523   7.047
   21POPC   C23 2725   2.581   0.625   6.970
   21POPC   H3R 2726   2.496   0.697   6.968
   21POPC   H3S 2727   2.541   0.527   7.006
   21POPC   C24 2728   2.630   0.603   6.826
   21POPC   H4R 2729   2.544   0.566   6.765
   21POPC   H4S 2730   2.708   0.523   6.825
   21POPC   C25 2731   2.687   0.728   6.758
   21POPC   H5R 2732   2.786   0.751   6.803
   21POPC   H5S 2733   2.619   0.814   6.777
   21POPC   C26 2734   2.701   0.710   6.606
   21POPC   H6R 2735   2.599   0.699   6.563
   21POPC   H6S 2736   2.756   0.616   6.585
   21POPC   C27 2737   2.771   0.826   6.534
   21POPC   H7R 2738   2.717   0.920   6.557
   21POPC   H7S 2739   2.764   0.809   6.424
   21POPC   C28 2740   2.920   0.843   6.571
   21POPC   H8R 2741   2.931   0.856   6.680
   21POPC   H8S 2742   2.956   0.938   6.524
   21POPC   C29 2743   3.001   0.725   6.524
   21POPC   H91 2744   2.994   0.635   6.586
   21POPC  C210 2745   3.082   0.725   6.417
   21POPC  H101 2746   3.138   0.633   6.393
   21POPC  C211 2747   3.101   0.840   6.322
   21POPC  H11R 2748   3.181   0.907   6.362
   21POPC  H11S 2749   3.009   0.901   6.310
   21POPC  C212 2750   3.146   0.791   6.184
   21POPC  H12R 2751   3.199   0.694   6.195
   21POPC  H12S 2752   3.218   0.865   6.143
   21POPC  C213 2753   3.034   0.775   6.080
   21POPC  H13R 2754   2.989   0.874   6.059
   21POPC  H13S 2755   2.955   0.707   6.118
   21POPC  C214 2756   3.091   0.717   5.949
   21POPC  H14R 2757   3.128   0.614   5.969
   21POPC  H14S 2758   3.179   0.778   5.918
   21POPC  C215 2759   2.992   0.714   5.833
   21POPC  H15R 2760   2.969   0.818   5.802
   21POPC  H15S 2761   2.897   0.666   5.867
   21POPC  C216 2762   3.048   0.636   5.713
   21POPC  H16R 2763   3.060   0.529   5.742
   21POPC  H16S 2764   3.149   0.676   5.689
   21POPC  C217 2765   2.960   0.645   5.587
   21POPC  H17R 2766   3.013   0.592   5.504
   21POPC  H17S 2767   2.951   0.752   5.558
   21POPC  C218 2768   2.820   0.585   5.600
   21POPC  H18R 2769   2.765   0.635   5.682
   21POPC  H18S 2770   2.826   0.476   5.623
   21POPC  H18T 2771   2.763   0.599   5.506
   21POPC   C33 2772   2.172   0.318   7.021
   21POPC   H3X 2773   2.128   0.267   7.110
   21POPC   H3Y 2774   2.270   0.271   7.000
   21POPC   C34 2775   2.077   0.289   6.904
   21POPC   H4X 2776   1.973   0.314   6.935
   21POPC   H4Y 2777   2.081   0.180   6.882
   21POPC   C35 2778   2.109   0.366   6.775
   21POPC   H5X 2779   2.219   0.359   6.756
   21POPC   H5Y 2780   2.085   0.473   6.790
   21POPC   C36 2781   2.034   0.313   6.653
   21POPC   H6X 2782   2.061   0.205   6.639
   21POPC   H6Y 2783   2.069   0.367   6.562
   21POPC   C37 2784   1.882   0.325   6.661
   21POPC   H7X 2785   1.855   0.432   6.670
   21POPC   H7Y 2786   1.844   0.272   6.751
   21POPC   C38 2787   1.813   0.267   6.537
   21POPC   H8X 2788   1.838   0.159   6.528
   21POPC   H8Y 2789   1.855   0.319   6.448
   21POPC   C39 2790   1.661   0.283   6.539
   21POPC   H9X 2791   1.636   0.387   6.568
   21POPC   H9Y 2792   1.620   0.215   6.618
   21POPC  C310 2793   1.592   0.253   6.405
   21POPC  H10X 2794   1.482   0.260   6.420
   21POPC  H10Y 2795   1.616   0.149   6.374
   21POPC  C311 2796   1.634   0.350   6.294
   21POPC  H11X 2797   1.740   0.329   6.266
   21POPC  H11Y 2798   1.631   0.454   6.334
   21POPC  C312 2799   1.550   0.342   6.166
   21POPC  H12X 2800   1.545   0.236   6.132
   21POPC  H12Y 2801   1.602   0.400   6.087
   21POPC  C313 2802   1.407   0.398   6.178
   21POPC  H13X 2803   1.346   0.335   6.246
   21POPC  H13Y 2804   1.361   0.393   6.077
   21POPC  C314 2805   1.401   0.544   6.226
   21POPC  H14X 2806   1.488   0.600   6.185
   21POPC  H14Y 2807   1.408   0.547   6.337
   21POPC  C315 2808   1.273   0.614   6.180
   21POPC  H15X 2809   1.187   0.553   6.214
   21POPC  H15Y 2810   1.273   0.616   6.069
   21POPC  C316 2811   1.256   0.758   6.231
   21POPC  H16X 2812   1.346   0.818   6.208
   21POPC  H16Y 2813   1.239   0.758   6.341
   21POPC  H16Z 2814   1.168   0.805   6.182
   22POPC     N 2815   0.679   3.280   7.416
   22POPC   C12 2816   0.710   3.153   7.340
   22POPC   C13 2817   0.786   3.306   7.517
   22POPC   C14 2818   0.674   3.395   7.322
   22POPC   C15 2819   0.548   3.269   7.487
   22POPC  H12A 2820   0.755   3.082   7.409
   22POPC  H12B 2821   0.785   3.176   7.265
   22POPC  H13A 2822   0.880   3.327   7.469
   22POPC  H13B 2823   0.759   3.390   7.580
   22POPC  H13C 2824   0.800   3.219   7.581
   22POPC  H14A 2825   0.647   3.485   7.376
   22POPC  H14B 2826   0.769   3.411   7.273
   22POPC  H14C 2827   0.598   3.377   7.246
   22POPC  H15A 2828   0.548   3.184   7.554
   22POPC  H15B 2829   0.469   3.256   7.414
   22POPC  H15C 2830   0.528   3.359   7.544
   22POPC   C11 2831   0.591   3.079   7.272
   22POPC  H11A 2832   0.542   3.017   7.351
   22POPC  H11B 2833   0.631   3.009   7.195
   22POPC     P 2834   0.357   3.112   7.174
   22POPC   O13 2835   0.320   2.997   7.259
   22POPC   O14 2836   0.259   3.222   7.173
   22POPC   O12 2837   0.499   3.169   7.213
   22POPC   O11 2838   0.374   3.062   7.026
   22POPC    C1 2839   0.448   3.139   6.931
   22POPC    HA 2840   0.533   3.077   6.894
   22POPC    HB 2841   0.491   3.232   6.976
   22POPC    C2 2842   0.364   3.181   6.807
   22POPC    HS 2843   0.282   3.247   6.842
   22POPC   O21 2844   0.313   3.060   6.747
   22POPC   C21 2845   0.200   3.077   6.681
   22POPC   O22 2846   0.145   3.184   6.660
   22POPC   C22 2847   0.147   2.940   6.638
   22POPC   H2R 2848   0.099   2.891   6.724
   22POPC   H2S 2849   0.233   2.878   6.605
   22POPC    C3 2850   0.458   3.260   6.711
   22POPC    HX 2851   0.548   3.196   6.697
   22POPC    HY 2852   0.494   3.352   6.763
   22POPC   O31 2853   0.404   3.290   6.581
   22POPC   C31 2854   0.337   3.405   6.575
   22POPC   O32 2855   0.318   3.479   6.669
   22POPC   C32 2856   0.293   3.429   6.431
   22POPC   H2X 2857   0.255   3.333   6.389
   22POPC   H2Y 2858   0.379   3.463   6.370
   22POPC   C23 2859   0.045   2.955   6.524
   22POPC   H3R 2860   0.086   3.020   6.444
   22POPC   H3S 2861  -0.047   3.004   6.564
   22POPC   C24 2862   0.005   2.821   6.459
   22POPC   H4R 2863  -0.008   2.744   6.538
   22POPC   H4S 2864   0.089   2.789   6.393
   22POPC   C25 2865  -0.124   2.829   6.377
   22POPC   H5R 2866  -0.131   2.930   6.331
   22POPC   H5S 2867  -0.211   2.818   6.446
   22POPC   C26 2868  -0.138   2.726   6.264
   22POPC   H6R 2869  -0.083   2.764   6.175
   22POPC   H6S 2870  -0.245   2.720   6.235
   22POPC   C27 2871  -0.087   2.584   6.294
   22POPC   H7R 2872  -0.142   2.545   6.383
   22POPC   H7S 2873   0.021   2.588   6.319
   22POPC   C28 2874  -0.104   2.485   6.177
   22POPC   H8R 2875  -0.213   2.466   6.163
   22POPC   H8S 2876  -0.057   2.389   6.208
   22POPC   C29 2877  -0.040   2.536   6.051
   22POPC   H91 2878   0.054   2.591   6.067
   22POPC  C210 2879  -0.089   2.531   5.926
   22POPC  H101 2880  -0.030   2.575   5.845
   22POPC  C211 2881  -0.214   2.459   5.881
   22POPC  H11R 2882  -0.300   2.530   5.874
   22POPC  H11S 2883  -0.242   2.379   5.952
   22POPC  C212 2884  -0.195   2.396   5.741
   22POPC  H12R 2885  -0.281   2.328   5.723
   22POPC  H12S 2886  -0.102   2.335   5.738
   22POPC  C213 2887  -0.193   2.501   5.629
   22POPC  H13R 2888  -0.095   2.554   5.629
   22POPC  H13S 2889  -0.272   2.576   5.649
   22POPC  C214 2890  -0.220   2.441   5.490
   22POPC  H14R 2891  -0.314   2.382   5.496
   22POPC  H14S 2892  -0.137   2.373   5.462
   22POPC  C215 2893  -0.238   2.548   5.382
   22POPC  H15R 2894  -0.148   2.613   5.376
   22POPC  H15S 2895  -0.324   2.612   5.411
   22POPC  C216 2896  -0.266   2.487   5.244
   22POPC  H16R 2897  -0.311   2.386   5.259
   22POPC  H16S 2898  -0.171   2.474   5.189
   22POPC  C217 2899  -0.363   2.570   5.160
   22POPC  H17R 2900  -0.316   2.668   5.138
   22POPC  H17S 2901  -0.455   2.589   5.219
   22POPC  C218 2902  -0.403   2.503   5.029
   22POPC  H18R 2903  -0.313   2.486   4.965
   22POPC  H18S 2904  -0.474   2.567   4.973
   22POPC  H18T 2905  -0.452   2.405   5.049
   22POPC   C33 2906   0.182   3.536   6.426
   22POPC   H3X 2907   0.230   3.636   6.430
   22POPC   H3Y 2908   0.115   3.526   6.514
   22POPC   C34 2909   0.095   3.524   6.300
   22POPC   H4X 2910   0.159   3.511   6.211
   22POPC   H4Y 2911   0.037   3.618   6.289
   22POPC   C35 2912  -0.005   3.408   6.312
   22POPC   H5X 2913  -0.058   3.420   6.408
   22POPC   H5Y 2914   0.049   3.311   6.317
   22POPC   C36 2915  -0.112   3.403   6.202
   22POPC   H6X 2916  -0.167   3.499   6.201
   22POPC   H6Y 2917  -0.184   3.322   6.228
   22POPC   C37 2918  -0.058   3.377   6.061
   22POPC   H7X 2919  -0.003   3.467   6.026
   22POPC   H7Y 2920  -0.145   3.362   5.994
   22POPC   C38 2921   0.034   3.255   6.046
   22POPC   H8X 2922   0.127   3.272   6.105
   22POPC   H8Y 2923   0.064   3.248   5.939
   22POPC   C39 2924  -0.026   3.121   6.091
   22POPC   H9X 2925  -0.128   3.109   6.049
   22POPC   H9Y 2926  -0.034   3.121   6.202
   22POPC  C310 2927   0.062   3.004   6.047
   22POPC  H10X 2928   0.044   2.916   6.111
   22POPC  H10Y 2929   0.168   3.034   6.060
   22POPC  C311 2930   0.038   2.964   5.900
   22POPC  H11X 2931   0.018   3.056   5.841
   22POPC  H11Y 2932  -0.051   2.899   5.894
   22POPC  C312 2933   0.160   2.893   5.839
   22POPC  H12X 2934   0.181   2.803   5.901
   22POPC  H12Y 2935   0.248   2.961   5.847
   22POPC  C313 2936   0.143   2.849   5.693
   22POPC  H13X 2937   0.053   2.784   5.686
   22POPC  H13Y 2938   0.232   2.788   5.664
   22POPC  C314 2939   0.130   2.963   5.591
   22POPC  H14X 2940   0.046   3.029   5.621
   22POPC  H14Y 2941   0.103   2.919   5.492
   22POPC  C315 2942   0.256   3.048   5.572
   22POPC  H15X 2943   0.338   2.980   5.539
   22POPC  H15Y 2944   0.286   3.093   5.670
   22POPC  C316 2945   0.242   3.160   5.470
   22POPC  H16X 2946   0.338   3.214   5.459
   22POPC  H16Y 2947   0.164   3.233   5.502
   22POPC  H16Z 2948   0.213   3.119   5.371
   23POPC     N 2949   0.956   0.270   7.095
   23POPC   C12 2950   0.978   0.308   6.950
   23POPC   C13 2951   0.848   0.355   7.154
   23POPC   C14 2952   0.920   0.125   7.105
   23POPC   C15 2953   1.082   0.293   7.172
   23POPC  H12A 2954   1.073   0.266   6.919
   23POPC  H12B 2955   0.987   0.416   6.945
   23POPC  H13A 2956   0.759   0.348   7.094
   23POPC  H13B 2957   0.826   0.324   7.255
   23POPC  H13C 2958   0.881   0.459   7.156
   23POPC  H14A 2959   1.005   0.064   7.074
   23POPC  H14B 2960   0.892   0.099   7.205
   23POPC  H14C 2961   0.837   0.103   7.039
   23POPC  H15A 2962   1.113   0.396   7.162
   23POPC  H15B 2963   1.160   0.228   7.133
   23POPC  H15C 2964   1.065   0.270   7.276
   23POPC   C11 2965   0.872   0.261   6.848
   23POPC  H11A 2966   0.885   0.152   6.833
   23POPC  H11B 2967   0.893   0.311   6.751
   23POPC     P 2968   0.627   0.196   6.853
   23POPC   O13 2969   0.658   0.064   6.911
   23POPC   O14 2970   0.496   0.257   6.891
   23POPC   O12 2971   0.741   0.296   6.893
   23POPC   O11 2972   0.636   0.192   6.696
   23POPC    C1 2973   0.631   0.319   6.628
   23POPC    HA 2974   0.726   0.333   6.571
   23POPC    HB 2975   0.620   0.405   6.697
   23POPC    C2 2976   0.513   0.324   6.528
   23POPC    HS 2977   0.423   0.286   6.580
   23POPC   O21 2978   0.548   0.241   6.417
   23POPC   C21 2979   0.446   0.207   6.341
   23POPC   O22 2980   0.330   0.237   6.363
   23POPC   C22 2981   0.496   0.124   6.223
   23POPC   H2R 2982   0.409   0.078   6.172
   23POPC   H2S 2983   0.561   0.043   6.262
   23POPC    C3 2984   0.485   0.471   6.481
   23POPC    HX 2985   0.462   0.532   6.571
   23POPC    HY 2986   0.395   0.473   6.417
   23POPC   O31 2987   0.597   0.521   6.406
   23POPC   C31 2988   0.677   0.607   6.467
   23POPC   O32 2989   0.654   0.661   6.574
   23POPC   C32 2990   0.807   0.623   6.389
   23POPC   H2X 2991   0.881   0.549   6.427
   23POPC   H2Y 2992   0.847   0.725   6.405
   23POPC   C23 2993   0.575   0.211   6.124
   23POPC   H3R 2994   0.654   0.267   6.179
   23POPC   H3S 2995   0.506   0.285   6.078
   23POPC   C24 2996   0.642   0.129   6.013
   23POPC   H4R 2997   0.563   0.075   5.957
   23POPC   H4S 2998   0.709   0.054   6.059
   23POPC   C25 2999   0.724   0.213   5.913
   23POPC   H5R 3000   0.806   0.265   5.968
   23POPC   H5S 3001   0.658   0.291   5.868
   23POPC   C26 3002   0.783   0.127   5.801
   23POPC   H6R 3003   0.699   0.073   5.753
   23POPC   H6S 3004   0.852   0.051   5.846
   23POPC   C27 3005   0.859   0.203   5.691
   23POPC   H7R 3006   0.955   0.241   5.733
   23POPC   H7S 3007   0.799   0.290   5.658
   23POPC   C28 3008   0.886   0.111   5.570
   23POPC   H8R 3009   0.788   0.092   5.522
   23POPC   H8S 3010   0.922   0.014   5.610
   23POPC   C29 3011   0.980   0.167   5.466
   23POPC   H91 3012   0.946   0.260   5.418
   23POPC  C210 3013   1.096   0.112   5.424
   23POPC  H101 3014   1.152   0.163   5.345
   23POPC  C211 3015   1.162  -0.015   5.474
   23POPC  H11R 3016   1.161  -0.093   5.395
   23POPC  H11S 3017   1.109  -0.057   5.562
   23POPC  C212 3018   1.307   0.012   5.516
   23POPC  H12R 3019   1.345  -0.077   5.572
   23POPC  H12S 3020   1.309   0.099   5.586
   23POPC  C213 3021   1.402   0.039   5.398
   23POPC  H13R 3022   1.358   0.114   5.330
   23POPC  H13S 3023   1.416  -0.056   5.342
   23POPC  C214 3024   1.539   0.089   5.446
   23POPC  H14R 3025   1.576   0.018   5.524
   23POPC  H14S 3026   1.528   0.189   5.494
   23POPC  C215 3027   1.645   0.097   5.335
   23POPC  H15R 3028   1.631   0.190   5.276
   23POPC  H15S 3029   1.631   0.011   5.267
   23POPC  C216 3030   1.787   0.090   5.393
   23POPC  H16R 3031   1.792  -0.001   5.457
   23POPC  H16S 3032   1.806   0.178   5.458
   23POPC  C217 3033   1.898   0.079   5.287
   23POPC  H17R 3034   1.872  -0.001   5.215
   23POPC  H17S 3035   1.992   0.048   5.339
   23POPC  C218 3036   1.926   0.209   5.212
   23POPC  H18R 3037   1.839   0.237   5.149
   23POPC  H18S 3038   2.015   0.197   5.146
   23POPC  H18T 3039   1.947   0.291   5.284
   23POPC   C33 3040   0.783   0.598   6.239
   23POPC   H3X 3041   0.712   0.675   6.201
   23POPC   H3Y 3042   0.738   0.498   6.222
   23POPC   C34 3043   0.911   0.603   6.158
   23POPC   H4X 3044   0.980   0.523   6.193
   23POPC   H4Y 3045   0.961   0.702   6.173
   23POPC   C35 3046   0.883   0.583   6.009
   23POPC   H5X 3047   0.801   0.651   5.979
   23POPC   H5Y 3048   0.849   0.479   5.992
   23POPC   C36 3049   1.005   0.612   5.922
   23POPC   H6X 3050   1.088   0.544   5.949
   23POPC   H6Y 3051   1.039   0.717   5.941
   23POPC   C37 3052   0.973   0.597   5.773
   23POPC   H7X 3053   0.882   0.659   5.752
   23POPC   H7Y 3054   0.948   0.491   5.751
   23POPC   C38 3055   1.085   0.644   5.682
   23POPC   H8X 3056   1.124   0.743   5.716
   23POPC   H8Y 3057   1.040   0.660   5.581
   23POPC   C39 3058   1.201   0.544   5.671
   23POPC   H9X 3059   1.159   0.441   5.674
   23POPC   H9Y 3060   1.268   0.555   5.759
   23POPC  C310 3061   1.281   0.557   5.541
   23POPC  H10X 3062   1.365   0.485   5.544
   23POPC  H10Y 3063   1.323   0.659   5.532
   23POPC  C311 3064   1.195   0.526   5.417
   23POPC  H11X 3065   1.131   0.614   5.392
   23POPC  H11Y 3066   1.127   0.441   5.442
   23POPC  C312 3067   1.276   0.486   5.294
   23POPC  H12X 3068   1.206   0.453   5.214
   23POPC  H12Y 3069   1.340   0.399   5.322
   23POPC  C313 3070   1.363   0.599   5.237
   23POPC  H13X 3071   1.438   0.631   5.313
   23POPC  H13Y 3072   1.298   0.686   5.216
   23POPC  C314 3073   1.435   0.558   5.108
   23POPC  H14X 3074   1.486   0.646   5.064
   23POPC  H14Y 3075   1.358   0.523   5.035
   23POPC  C315 3076   1.539   0.446   5.126
   23POPC  H15X 3077   1.577   0.416   5.026
   23POPC  H15Y 3078   1.490   0.357   5.171
   23POPC  C316 3079   1.659   0.486   5.213
   23POPC  H16X 3080   1.716   0.568   5.165
   23POPC  H16Y 3081   1.726   0.399   5.228
   23POPC  H16Z 3082   1.625   0.521   5.313
   24POPC     N 3083   3.797   2.118   7.599
   24POPC   C12 3084   3.722   2.215   7.511
   24POPC   C13 3085   3.703   2.032   7.678
   24POPC   C14 3086   3.887   2.031   7.517
   24POPC   C15 3087   3.883   2.196   7.694
   24POPC  H12A 3088   3.795   2.267   7.450
   24POPC  H12B 3089   3.676   2.289   7.576
   24POPC  H13A 3090   3.757   1.955   7.731
   24POPC  H13B 3091   3.648   2.092   7.750
   24POPC  H13C 3092   3.632   1.984   7.611
   24POPC  H14A 3093   3.828   1.977   7.444
   24POPC  H14B 3094   3.960   2.093   7.467
   24POPC  H14C 3095   3.938   1.960   7.579
   24POPC  H15A 3096   3.951   2.257   7.636
   24POPC  H15B 3097   3.940   2.129   7.756
   24POPC  H15C 3098   3.822   2.260   7.757
   24POPC   C11 3099   3.610   2.161   7.418
   24POPC  H11A 3100   3.573   2.245   7.357
   24POPC  H11B 3101   3.527   2.125   7.483
   24POPC     P 3102   3.543   1.987   7.251
   24POPC   O13 3103   3.603   1.884   7.163
   24POPC   O14 3104   3.435   1.943   7.342
   24POPC   O12 3105   3.658   2.056   7.335
   24POPC   O11 3106   3.491   2.105   7.160
   24POPC    C1 3107   3.356   2.103   7.111
   24POPC    HA 3108   3.334   2.202   7.065
   24POPC    HB 3109   3.284   2.090   7.194
   24POPC    C2 3110   3.329   1.993   7.002
   24POPC    HS 3111   3.310   1.899   7.058
   24POPC   O21 3112   3.443   1.967   6.921
   24POPC   C21 3113   3.492   2.066   6.852
   24POPC   O22 3114   3.441   2.176   6.836
   24POPC   C22 3115   3.626   2.019   6.796
   24POPC   H2R 3116   3.630   1.908   6.803
   24POPC   H2S 3117   3.709   2.060   6.858
   24POPC    C3 3118   3.200   2.019   6.917
   24POPC    HX 3119   3.197   2.127   6.893
   24POPC    HY 3120   3.111   1.996   6.979
   24POPC   O31 3121   3.197   1.947   6.791
   24POPC   C31 3122   3.166   1.818   6.802
   24POPC   O32 3123   3.144   1.760   6.907
   24POPC   C32 3124   3.161   1.753   6.663
   24POPC   H2X 3125   3.069   1.786   6.611
   24POPC   H2Y 3126   3.157   1.643   6.675
   24POPC   C23 3127   3.643   2.059   6.649
   24POPC   H3R 3128   3.545   2.054   6.597
   24POPC   H3S 3129   3.710   1.984   6.602
   24POPC   C24 3130   3.707   2.197   6.630
   24POPC   H4R 3131   3.812   2.193   6.668
   24POPC   H4S 3132   3.652   2.272   6.691
   24POPC   C25 3133   3.708   2.244   6.484
   24POPC   H5R 3134   3.760   2.342   6.478
   24POPC   H5S 3135   3.603   2.259   6.450
   24POPC   C26 3136   3.777   2.145   6.388
   24POPC   H6R 3137   3.722   2.048   6.389
   24POPC   H6S 3138   3.880   2.127   6.424
   24POPC   C27 3139   3.781   2.194   6.242
   24POPC   H7R 3140   3.821   2.298   6.238
   24POPC   H7S 3141   3.677   2.196   6.204
   24POPC   C28 3142   3.866   2.102   6.153
   24POPC   H8R 3143   3.818   2.099   6.052
   24POPC   H8S 3144   3.861   1.999   6.194
   24POPC   C29 3145   4.009   2.149   6.144
   24POPC   H91 3146   4.056   2.168   6.242
   24POPC  C210 3147   4.082   2.170   6.033
   24POPC  H101 3148   4.185   2.207   6.044
   24POPC  C211 3149   4.038   2.152   5.890
   24POPC  H11R 3150   3.929   2.133   5.881
   24POPC  H11S 3151   4.091   2.066   5.844
   24POPC  C212 3152   4.070   2.278   5.807
   24POPC  H12R 3153   4.180   2.299   5.809
   24POPC  H12S 3154   4.019   2.364   5.856
   24POPC  C213 3155   4.023   2.268   5.662
   24POPC  H13R 3156   3.931   2.205   5.659
   24POPC  H13S 3157   4.101   2.218   5.601
   24POPC  C214 3158   3.988   2.405   5.602
   24POPC  H14R 3159   4.078   2.470   5.599
   24POPC  H14S 3160   3.912   2.453   5.667
   24POPC  C215 3161   3.926   2.396   5.462
   24POPC  H15R 3162   3.839   2.326   5.467
   24POPC  H15S 3163   4.000   2.353   5.390
   24POPC  C216 3164   3.876   2.531   5.409
   24POPC  H16R 3165   3.829   2.589   5.491
   24POPC  H16S 3166   3.797   2.511   5.332
   24POPC  C217 3167   3.986   2.615   5.342
   24POPC  H17R 3168   4.038   2.549   5.270
   24POPC  H17S 3169   4.060   2.647   5.418
   24POPC  C218 3170   3.933   2.737   5.267
   24POPC  H18R 3171   3.854   2.707   5.195
   24POPC  H18S 3172   4.015   2.786   5.210
   24POPC  H18T 3173   3.890   2.811   5.338
   24POPC   C33 3174   3.284   1.791   6.578
   24POPC   H3X 3175   3.377   1.762   6.632
   24POPC   H3Y 3176   3.286   1.901   6.562
   24POPC   C34 3177   3.285   1.723   6.440
   24POPC   H4X 3178   3.189   1.742   6.388
   24POPC   H4Y 3179   3.293   1.613   6.455
   24POPC   C35 3180   3.400   1.769   6.350
   24POPC   H5X 3181   3.494   1.775   6.409
   24POPC   H5Y 3182   3.376   1.871   6.312
   24POPC   C36 3183   3.422   1.674   6.231
   24POPC   H6X 3184   3.322   1.651   6.186
   24POPC   H6Y 3185   3.464   1.578   6.269
   24POPC   C37 3186   3.513   1.729   6.121
   24POPC   H7X 3187   3.617   1.732   6.158
   24POPC   H7Y 3188   3.482   1.833   6.096
   24POPC   C38 3189   3.504   1.642   5.995
   24POPC   H8X 3190   3.406   1.662   5.945
   24POPC   H8Y 3191   3.504   1.536   6.027
   24POPC   C39 3192   3.618   1.660   5.893
   24POPC   H9X 3193   3.597   1.591   5.808
   24POPC   H9Y 3194   3.713   1.629   5.940
   24POPC  C310 3195   3.634   1.802   5.836
   24POPC  H10X 3196   3.683   1.867   5.912
   24POPC  H10Y 3197   3.533   1.844   5.816
   24POPC  C311 3198   3.713   1.806   5.705
   24POPC  H11X 3199   3.738   1.912   5.681
   24POPC  H11Y 3200   3.647   1.768   5.623
   24POPC  C312 3201   3.842   1.722   5.703
   24POPC  H12X 3202   3.887   1.728   5.602
   24POPC  H12Y 3203   3.818   1.616   5.721
   24POPC  C313 3204   3.947   1.768   5.806
   24POPC  H13X 3205   3.908   1.748   5.908
   24POPC  H13Y 3206   3.963   1.877   5.797
   24POPC  C314 3207   4.082   1.696   5.790
   24POPC  H14X 3208   4.145   1.752   5.718
   24POPC  H14Y 3209   4.065   1.594   5.749
   24POPC  C315 3210   4.156   1.682   5.924
   24POPC  H15X 3211   4.098   1.611   5.989
   24POPC  H15Y 3212   4.156   1.781   5.975
   24POPC  C316 3213   4.300   1.632   5.912
   24POPC  H16X 3214   4.360   1.703   5.851
   24POPC  H16Y 3215   4.303   1.532   5.864
   24POPC  H16Z 3216   4.346   1.625   6.013
   25POPC     N 3217   3.478   8.036   7.866
   25POPC   C12 3218   3.567   7.924   7.916
   25POPC   C13 3219   3.557   8.162   7.849
   25POPC   C14 3220   3.416   7.999   7.735
   25POPC   C15 3221   3.370   8.060   7.966
   25POPC  H12A 3222   3.510   7.832   7.909
   25POPC  H12B 3223   3.585   7.942   8.021
   25POPC  H13A 3224   3.638   8.146   7.779
   25POPC  H13B 3225   3.492   8.241   7.811
   25POPC  H13C 3226   3.597   8.194   7.944
   25POPC  H14A 3227   3.494   7.981   7.662
   25POPC  H14B 3228   3.358   7.908   7.746
   25POPC  H14C 3229   3.351   8.079   7.700
   25POPC  H15A 3230   3.319   8.153   7.943
   25POPC  H15B 3231   3.412   8.067   8.065
   25POPC  H15C 3232   3.298   7.979   7.963
   25POPC   C11 3233   3.705   7.903   7.849
   25POPC  H11A 3234   3.746   7.806   7.887
   25POPC  H11B 3235   3.773   7.983   7.884
   25POPC     P 3236   3.753   7.786   7.629
   25POPC   O13 3237   3.891   7.754   7.674
   25POPC   O14 3238   3.654   7.676   7.635
   25POPC   O12 3239   3.697   7.909   7.707
   25POPC   O11 3240   3.758   7.840   7.481
   25POPC    C1 3241   3.849   7.946   7.449
   25POPC    HA 3242   3.931   7.904   7.388
   25POPC    HB 3243   3.894   7.991   7.540
   25POPC    C2 3244   3.782   8.061   7.368
   25POPC    HS 3245   3.721   8.120   7.440
   25POPC   O21 3246   3.703   8.005   7.261
   25POPC   C21 3247   3.593   8.075   7.236
   25POPC   O22 3248   3.557   8.175   7.296
   25POPC   C22 3249   3.515   8.011   7.120
   25POPC   H2R 3250   3.455   7.928   7.161
   25POPC   H2S 3251   3.586   7.971   7.044
   25POPC    C3 3252   3.894   8.154   7.310
   25POPC    HX 3253   3.977   8.088   7.278
   25POPC    HY 3254   3.931   8.220   7.392
   25POPC   O31 3255   3.850   8.232   7.197
   25POPC   C31 3256   3.947   8.309   7.150
   25POPC   O32 3257   4.058   8.323   7.199
   25POPC   C32 3258   3.900   8.374   7.021
   25POPC   H2X 3259   3.889   8.484   7.036
   25POPC   H2Y 3260   3.802   8.332   6.992
   25POPC   C23 3261   3.421   8.116   7.056
   25POPC   H3R 3262   3.482   8.198   7.013
   25POPC   H3S 3263   3.357   8.159   7.136
   25POPC   C24 3264   3.326   8.061   6.948
   25POPC   H4R 3265   3.248   8.139   6.931
   25POPC   H4S 3266   3.274   7.970   6.985
   25POPC   C25 3267   3.390   8.033   6.812
   25POPC   H5R 3268   3.420   7.926   6.807
   25POPC   H5S 3269   3.481   8.095   6.801
   25POPC   C26 3270   3.297   8.066   6.694
   25POPC   H6R 3271   3.278   8.176   6.693
   25POPC   H6S 3272   3.199   8.015   6.707
   25POPC   C27 3273   3.358   8.025   6.559
   25POPC   H7R 3274   3.347   7.915   6.551
   25POPC   H7S 3275   3.467   8.049   6.560
   25POPC   C28 3276   3.294   8.092   6.436
   25POPC   H8R 3277   3.323   8.199   6.435
   25POPC   H8S 3278   3.183   8.086   6.444
   25POPC   C29 3279   3.342   8.018   6.314
   25POPC   H91 3280   3.342   7.908   6.324
   25POPC  C210 3281   3.393   8.071   6.202
   25POPC  H101 3282   3.426   8.003   6.122
   25POPC  C211 3283   3.401   8.218   6.168
   25POPC  H11R 3284   3.499   8.259   6.197
   25POPC  H11S 3285   3.322   8.276   6.219
   25POPC  C212 3286   3.384   8.236   6.016
   25POPC  H12R 3287   3.283   8.202   5.984
   25POPC  H12S 3288   3.459   8.173   5.964
   25POPC  C213 3289   3.403   8.381   5.972
   25POPC  H13R 3290   3.500   8.418   6.012
   25POPC  H13S 3291   3.322   8.444   6.014
   25POPC  C214 3292   3.405   8.396   5.819
   25POPC  H14R 3293   3.306   8.366   5.779
   25POPC  H14S 3294   3.481   8.327   5.777
   25POPC  C215 3295   3.439   8.539   5.777
   25POPC  H15R 3296   3.535   8.568   5.825
   25POPC  H15S 3297   3.359   8.607   5.815
   25POPC  C216 3298   3.453   8.559   5.625
   25POPC  H16R 3299   3.548   8.512   5.591
   25POPC  H16S 3300   3.460   8.668   5.605
   25POPC  C217 3301   3.337   8.500   5.543
   25POPC  H17R 3302   3.241   8.527   5.593
   25POPC  H17S 3303   3.346   8.389   5.544
   25POPC  C218 3304   3.334   8.550   5.399
   25POPC  H18R 3305   3.431   8.531   5.349
   25POPC  H18S 3306   3.313   8.659   5.397
   25POPC  H18T 3307   3.254   8.497   5.343
   25POPC   C33 3308   4.002   8.344   6.910
   25POPC   H3X 3309   4.036   8.239   6.919
   25POPC   H3Y 3310   4.091   8.410   6.921
   25POPC   C34 3311   3.941   8.362   6.771
   25POPC   H4X 3312   3.915   8.469   6.755
   25POPC   H4Y 3313   3.846   8.304   6.764
   25POPC   C35 3314   4.035   8.316   6.659
   25POPC   H5X 3315   4.025   8.206   6.646
   25POPC   H5Y 3316   4.140   8.338   6.688
   25POPC   C36 3317   4.008   8.387   6.525
   25POPC   H6X 3318   4.067   8.337   6.446
   25POPC   H6Y 3319   4.043   8.492   6.534
   25POPC   C37 3320   3.860   8.387   6.482
   25POPC   H7X 3321   3.802   8.456   6.547
   25POPC   H7Y 3322   3.819   8.285   6.495
   25POPC   C38 3323   3.842   8.428   6.336
   25POPC   H8X 3324   3.735   8.421   6.308
   25POPC   H8Y 3325   3.899   8.356   6.273
   25POPC   C39 3326   3.892   8.570   6.303
   25POPC   H9X 3327   3.993   8.587   6.345
   25POPC   H9Y 3328   3.824   8.644   6.350
   25POPC  C310 3329   3.898   8.593   6.152
   25POPC  H10X 3330   3.803   8.561   6.106
   25POPC  H10Y 3331   3.980   8.530   6.111
   25POPC  C311 3332   3.925   8.739   6.113
   25POPC  H11X 3333   4.012   8.777   6.170
   25POPC  H11Y 3334   3.836   8.800   6.140
   25POPC  C312 3335   3.953   8.751   5.963
   25POPC  H12X 3336   3.871   8.700   5.908
   25POPC  H12Y 3337   4.048   8.697   5.941
   25POPC  C313 3338   3.964   8.895   5.913
   25POPC  H13X 3339   4.054   8.942   5.958
   25POPC  H13Y 3340   3.875   8.953   5.947
   25POPC  C314 3341   3.972   8.900   5.760
   25POPC  H14X 3342   3.874   8.864   5.720
   25POPC  H14Y 3343   4.050   8.829   5.725
   25POPC  C315 3344   4.000   9.039   5.702
   25POPC  H15X 3345   3.923   9.110   5.740
   25POPC  H15Y 3346   3.989   9.033   5.591
   25POPC  C316 3347   4.140   9.092   5.733
   25POPC  H16X 3348   4.154   9.193   5.688
   25POPC  H16Y 3349   4.217   9.024   5.692
   25POPC  H16Z 3350   4.155   9.101   5.843
   26POPC     N 3351   2.277   1.611   6.996
   26POPC   C12 3352   2.327   1.679   7.122
   26POPC   C13 3353   2.272   1.464   7.021
   26POPC   C14 3354   2.140   1.657   6.960
   26POPC   C15 3355   2.371   1.638   6.882
   26POPC  H12A 3356   2.423   1.633   7.146
   26POPC  H12B 3357   2.259   1.653   7.202
   26POPC  H13A 3358   2.367   1.431   7.063
   26POPC  H13B 3359   2.195   1.442   7.094
   26POPC  H13C 3360   2.251   1.410   6.930
   26POPC  H14A 3361   2.069   1.619   7.032
   26POPC  H14B 3362   2.137   1.765   6.963
   26POPC  H14C 3363   2.114   1.624   6.861
   26POPC  H15A 3364   2.340   1.581   6.795
   26POPC  H15B 3365   2.471   1.608   6.911
   26POPC  H15C 3366   2.370   1.743   6.856
   26POPC   C11 3367   2.348   1.832   7.125
   26POPC  H11A 3368   2.423   1.862   7.049
   26POPC  H11B 3369   2.390   1.856   7.226
   26POPC     P 3370   2.208   2.040   7.166
   26POPC   O13 3371   2.116   2.029   7.282
   26POPC   O14 3372   2.339   2.104   7.192
   26POPC   O12 3373   2.225   1.899   7.101
   26POPC   O11 3374   2.135   2.122   7.054
   26POPC    C1 3375   2.048   2.052   6.963
   26POPC    HA 3376   1.967   2.121   6.933
   26POPC    HB 3377   2.001   1.963   7.010
   26POPC    C2 3378   2.123   2.010   6.834
   26POPC    HS 3379   2.194   1.929   6.861
   26POPC   O21 3380   2.191   2.128   6.789
   26POPC   C21 3381   2.312   2.106   6.742
   26POPC   O22 3382   2.366   1.998   6.732
   26POPC   C22 3383   2.374   2.242   6.710
   26POPC   H2R 3384   2.431   2.276   6.799
   26POPC   H2S 3385   2.292   2.315   6.690
   26POPC    C3 3386   2.025   1.954   6.726
   26POPC    HX 3387   1.941   2.026   6.717
   26POPC    HY 3388   1.982   1.858   6.761
   26POPC   O31 3389   2.087   1.942   6.596
   26POPC   C31 3390   2.153   1.828   6.576
   26POPC   O32 3391   2.161   1.737   6.656
   26POPC   C32 3392   2.213   1.830   6.435
   26POPC   H2X 3393   2.192   1.930   6.390
   26POPC   H2Y 3394   2.164   1.753   6.372
   26POPC   C23 3395   2.467   2.239   6.587
   26POPC   H3R 3396   2.553   2.171   6.605
   26POPC   H3S 3397   2.509   2.341   6.574
   26POPC   C24 3398   2.394   2.199   6.459
   26POPC   H4R 3399   2.300   2.257   6.452
   26POPC   H4S 3400   2.366   2.091   6.466
   26POPC   C25 3401   2.473   2.219   6.328
   26POPC   H5R 3402   2.571   2.167   6.335
   26POPC   H5S 3403   2.492   2.327   6.313
   26POPC   C26 3404   2.393   2.161   6.211
   26POPC   H6R 3405   2.289   2.201   6.215
   26POPC   H6S 3406   2.387   2.051   6.225
   26POPC   C27 3407   2.449   2.189   6.071
   26POPC   H7R 3408   2.560   2.188   6.075
   26POPC   H7S 3409   2.418   2.291   6.039
   26POPC   C28 3410   2.399   2.085   5.968
   26POPC   H8R 3411   2.383   2.137   5.871
   26POPC   H8S 3412   2.301   2.047   6.002
   26POPC   C29 3413   2.498   1.972   5.949
   26POPC   H91 3414   2.576   1.967   6.026
   26POPC  C210 3415   2.505   1.888   5.845
   26POPC  H101 3416   2.586   1.813   5.844
   26POPC  C211 3417   2.409   1.876   5.729
   26POPC  H11R 3418   2.450   1.927   5.639
   26POPC  H11S 3419   2.311   1.921   5.753
   26POPC  C212 3420   2.388   1.727   5.696
   26POPC  H12R 3421   2.339   1.678   5.782
   26POPC  H12S 3422   2.488   1.679   5.681
   26POPC  C213 3423   2.304   1.700   5.570
   26POPC  H13R 3424   2.357   1.741   5.481
   26POPC  H13S 3425   2.207   1.753   5.581
   26POPC  C214 3426   2.276   1.550   5.548
   26POPC  H14R 3427   2.215   1.514   5.634
   26POPC  H14S 3428   2.371   1.494   5.547
   26POPC  C215 3429   2.197   1.521   5.419
   26POPC  H15R 3430   2.260   1.545   5.331
   26POPC  H15S 3431   2.109   1.588   5.418
   26POPC  C216 3432   2.146   1.376   5.409
   26POPC  H16R 3433   2.066   1.371   5.332
   26POPC  H16S 3434   2.101   1.348   5.507
   26POPC  C217 3435   2.253   1.272   5.372
   26POPC  H17R 3436   2.213   1.171   5.397
   26POPC  H17S 3437   2.344   1.288   5.434
   26POPC  C218 3438   2.291   1.270   5.223
   26POPC  H18R 3439   2.372   1.196   5.205
   26POPC  H18S 3440   2.327   1.370   5.191
   26POPC  H18T 3441   2.203   1.243   5.161
   26POPC   C33 3442   2.366   1.811   6.438
   26POPC   H3X 3443   2.408   1.880   6.514
   26POPC   H3Y 3444   2.406   1.844   6.340
   26POPC   C34 3445   2.417   1.669   6.465
   26POPC   H4X 3446   2.387   1.639   6.568
   26POPC   H4Y 3447   2.528   1.672   6.463
   26POPC   C35 3448   2.370   1.561   6.367
   26POPC   H5X 3449   2.260   1.555   6.368
   26POPC   H5Y 3450   2.410   1.463   6.403
   26POPC   C36 3451   2.418   1.579   6.222
   26POPC   H6X 3452   2.528   1.591   6.219
   26POPC   H6Y 3453   2.372   1.671   6.180
   26POPC   C37 3454   2.378   1.459   6.135
   26POPC   H7X 3455   2.292   1.408   6.184
   26POPC   H7Y 3456   2.462   1.386   6.131
   26POPC   C38 3457   2.334   1.498   5.993
   26POPC   H8X 3458   2.421   1.537   5.937
   26POPC   H8Y 3459   2.259   1.579   6.002
   26POPC   C39 3460   2.268   1.383   5.916
   26POPC   H9X 3461   2.217   1.425   5.827
   26POPC   H9Y 3462   2.190   1.337   5.980
   26POPC  C310 3463   2.365   1.274   5.867
   26POPC  H10X 3464   2.416   1.229   5.955
   26POPC  H10Y 3465   2.443   1.323   5.804
   26POPC  C311 3466   2.299   1.162   5.785
   26POPC  H11X 3467   2.379   1.092   5.752
   26POPC  H11Y 3468   2.253   1.206   5.694
   26POPC  C312 3469   2.194   1.082   5.864
   26POPC  H12X 3470   2.108   1.148   5.888
   26POPC  H12Y 3471   2.240   1.050   5.960
   26POPC  C313 3472   2.141   0.955   5.793
   26POPC  H13X 3473   2.069   0.906   5.862
   26POPC  H13Y 3474   2.226   0.886   5.778
   26POPC  C314 3475   2.073   0.975   5.657
   26POPC  H14X 3476   2.022   0.880   5.629
   26POPC  H14Y 3477   2.151   0.995   5.580
   26POPC  C315 3478   1.971   1.089   5.652
   26POPC  H15X 3479   2.024   1.183   5.675
   26POPC  H15Y 3480   1.894   1.073   5.731
   26POPC  C316 3481   1.901   1.106   5.517
   26POPC  H16X 3482   1.857   1.207   5.509
   26POPC  H16Y 3483   1.820   1.031   5.505
   26POPC  H16Z 3484   1.974   1.093   5.434
   27POPC     N 3485   4.505   0.501   7.646
   27POPC   C12 3486   4.637   0.575   7.642
   27POPC   C13 3487   4.453   0.480   7.508
   27POPC   C14 3488   4.526   0.367   7.709
   27POPC   C15 3489   4.403   0.577   7.726
   27POPC  H12A 3490   4.695   0.532   7.560
   27POPC  H12B 3491   4.691   0.553   7.734
   27POPC  H13A 3492   4.438   0.575   7.459
   27POPC  H13B 3493   4.525   0.422   7.451
   27POPC  H13C 3494   4.359   0.426   7.511
   27POPC  H14A 3495   4.599   0.311   7.653
   27POPC  H14B 3496   4.558   0.378   7.812
   27POPC  H14C 3497   4.433   0.311   7.708
   27POPC  H15A 3498   4.433   0.583   7.829
   27POPC  H15B 3499   4.308   0.526   7.719
   27POPC  H15C 3500   4.392   0.676   7.685
   27POPC   C11 3501   4.635   0.729   7.626
   27POPC  H11A 3502   4.738   0.762   7.601
   27POPC  H11B 3503   4.606   0.774   7.723
   27POPC     P 3504   4.539   0.923   7.494
   27POPC   O13 3505   4.399   0.962   7.472
   27POPC   O14 3506   4.614   0.999   7.597
   27POPC   O12 3507   4.544   0.768   7.524
   27POPC   O11 3508   4.619   0.937   7.359
   27POPC    C1 3509   4.601   0.841   7.255
   27POPC    HA 3510   4.615   0.892   7.158
   27POPC    HB 3511   4.499   0.798   7.257
   27POPC    C2 3512   4.706   0.726   7.265
   27POPC    HS 3513   4.693   0.678   7.364
   27POPC   O21 3514   4.836   0.784   7.249
   27POPC   C21 3515   4.928   0.739   7.331
   27POPC   O22 3516   4.913   0.653   7.416
   27POPC   C22 3517   5.061   0.811   7.307
   27POPC   H2R 3518   5.134   0.738   7.264
   27POPC   H2S 3519   5.100   0.847   7.404
   27POPC    C3 3520   4.681   0.616   7.158
   27POPC    HX 3521   4.575   0.584   7.168
   27POPC    HY 3522   4.744   0.528   7.183
   27POPC   O31 3523   4.702   0.664   7.023
   27POPC   C31 3524   4.813   0.621   6.963
   27POPC   O32 3525   4.897   0.548   7.013
   27POPC   C32 3526   4.817   0.681   6.823
   27POPC   H2X 3527   4.895   0.760   6.818
   27POPC   H2Y 3528   4.719   0.728   6.801
   27POPC   C23 3529   5.048   0.930   7.210
   27POPC   H3R 3530   4.970   1.001   7.245
   27POPC   H3S 3531   5.017   0.891   7.110
   27POPC   C24 3532   5.179   1.008   7.193
   27POPC   H4R 3533   5.263   0.934   7.183
   27POPC   H4S 3534   5.198   1.070   7.283
   27POPC   C25 3535   5.178   1.096   7.067
   27POPC   H5R 3536   5.104   1.177   7.080
   27POPC   H5S 3537   5.145   1.033   6.981
   27POPC   C26 3538   5.315   1.156   7.033
   27POPC   H6R 3539   5.388   1.073   7.019
   27POPC   H6S 3540   5.350   1.219   7.118
   27POPC   C27 3541   5.309   1.241   6.906
   27POPC   H7R 3542   5.235   1.322   6.922
   27POPC   H7S 3543   5.272   1.177   6.822
   27POPC   C28 3544   5.444   1.302   6.866
   27POPC   H8R 3545   5.515   1.219   6.845
   27POPC   H8S 3546   5.484   1.358   6.954
   27POPC   C29 3547   5.428   1.395   6.749
   27POPC   H91 3548   5.367   1.484   6.771
   27POPC  C210 3549   5.479   1.383   6.626
   27POPC  H101 3550   5.457   1.461   6.551
   27POPC  C211 3551   5.568   1.271   6.576
   27POPC  H11R 3552   5.513   1.206   6.505
   27POPC  H11S 3553   5.601   1.207   6.660
   27POPC  C212 3554   5.694   1.325   6.507
   27POPC  H12R 3555   5.773   1.247   6.517
   27POPC  H12S 3556   5.731   1.416   6.559
   27POPC  C213 3557   5.677   1.352   6.357
   27POPC  H13R 3558   5.601   1.431   6.340
   27POPC  H13S 3559   5.640   1.258   6.310
   27POPC  C214 3560   5.810   1.390   6.292
   27POPC  H14R 3561   5.886   1.316   6.326
   27POPC  H14S 3562   5.842   1.490   6.328
   27POPC  C215 3563   5.809   1.389   6.139
   27POPC  H15R 3564   5.771   1.486   6.101
   27POPC  H15S 3565   5.740   1.309   6.103
   27POPC  C216 3566   5.948   1.360   6.083
   27POPC  H16R 3567   5.971   1.253   6.102
   27POPC  H16S 3568   6.023   1.419   6.140
   27POPC  C217 3569   5.964   1.389   5.933
   27POPC  H17R 3570   5.936   1.495   5.914
   27POPC  H17S 3571   5.893   1.324   5.877
   27POPC  C218 3572   6.106   1.366   5.879
   27POPC  H18R 3573   6.176   1.439   5.924
   27POPC  H18S 3574   6.108   1.377   5.769
   27POPC  H18T 3575   6.141   1.264   5.904
   27POPC   C33 3576   4.845   0.573   6.717
   27POPC   H3X 3577   4.788   0.481   6.740
   27POPC   H3Y 3578   4.954   0.548   6.718
   27POPC   C34 3579   4.805   0.622   6.577
   27POPC   H4X 3580   4.854   0.720   6.560
   27POPC   H4Y 3581   4.695   0.638   6.574
   27POPC   C35 3582   4.844   0.528   6.462
   27POPC   H5X 3583   4.771   0.444   6.458
   27POPC   H5Y 3584   4.945   0.485   6.481
   27POPC   C36 3585   4.845   0.603   6.329
   27POPC   H6X 3586   4.937   0.665   6.322
   27POPC   H6Y 3587   4.758   0.671   6.328
   27POPC   C37 3588   4.835   0.513   6.205
   27POPC   H7X 3589   4.747   0.446   6.217
   27POPC   H7Y 3590   4.926   0.449   6.196
   27POPC   C38 3591   4.817   0.597   6.078
   27POPC   H8X 3592   4.911   0.653   6.058
   27POPC   H8Y 3593   4.737   0.671   6.099
   27POPC   C39 3594   4.777   0.518   5.953
   27POPC   H9X 3595   4.737   0.591   5.879
   27POPC   H9Y 3596   4.694   0.448   5.979
   27POPC  C310 3597   4.892   0.442   5.888
   27POPC  H10X 3598   4.924   0.360   5.955
   27POPC  H10Y 3599   4.978   0.511   5.873
   27POPC  C311 3600   4.851   0.384   5.751
   27POPC  H11X 3601   4.836   0.467   5.679
   27POPC  H11Y 3602   4.753   0.333   5.765
   27POPC  C312 3603   4.950   0.281   5.695
   27POPC  H12X 3604   4.902   0.230   5.609
   27POPC  H12Y 3605   4.970   0.205   5.773
   27POPC  C313 3606   5.085   0.337   5.648
   27POPC  H13X 3607   5.146   0.250   5.617
   27POPC  H13Y 3608   5.138   0.387   5.732
   27POPC  C314 3609   5.079   0.431   5.527
   27POPC  H14X 3610   5.056   0.535   5.561
   27POPC  H14Y 3611   4.996   0.398   5.461
   27POPC  C315 3612   5.208   0.429   5.445
   27POPC  H15X 3613   5.193   0.487   5.351
   27POPC  H15Y 3614   5.227   0.323   5.415
   27POPC  C316 3615   5.333   0.483   5.516
   27POPC  H16X 3616   5.319   0.590   5.540
   27POPC  H16Y 3617   5.422   0.472   5.450
   27POPC  H16Z 3618   5.351   0.427   5.610
   28POPC     N 3619   6.977   6.600   6.047
   28POPC   C12 3620   6.964   6.720   5.957
   28POPC   C13 3621   6.961   6.641   6.190
   28POPC   C14 3622   6.870   6.500   6.014
   28POPC   C15 3623   7.111   6.536   6.031
   28POPC  H12A 3624   6.879   6.778   5.991
   28POPC  H12B 3625   6.939   6.683   5.857
   28POPC  H13A 3626   6.866   6.691   6.203
   28POPC  H13B 3627   6.964   6.554   6.254
   28POPC  H13C 3628   7.041   6.708   6.216
   28POPC  H14A 3629   6.773   6.545   6.027
   28POPC  H14B 3630   6.881   6.468   5.911
   28POPC  H14C 3631   6.878   6.414   6.079
   28POPC  H15A 3632   7.122   6.455   6.102
   28POPC  H15B 3633   7.188   6.610   6.051
   28POPC  H15C 3634   7.123   6.500   5.930
   28POPC   C11 3635   7.087   6.812   5.941
   28POPC  H11A 3636   7.056   6.904   5.887
   28POPC  H11B 3637   7.159   6.760   5.874
   28POPC     P 3638   7.124   6.969   6.143
   28POPC   O13 3639   6.997   6.951   6.219
   28POPC   O14 3640   7.243   7.004   6.223
   28POPC   O12 3641   7.153   6.837   6.064
   28POPC   O11 3642   7.099   7.078   6.032
   28POPC    C1 3643   7.196   7.182   6.012
   28POPC    HA 3644   7.207   7.201   5.903
   28POPC    HB 3645   7.297   7.154   6.049
   28POPC    C2 3646   7.153   7.314   6.080
   28POPC    HS 3647   7.124   7.291   6.185
   28POPC   O21 3648   7.041   7.364   6.005
   28POPC   C21 3649   6.971   7.454   6.072
   28POPC   O22 3650   6.997   7.494   6.184
   28POPC   C22 3651   6.855   7.499   5.984
   28POPC   H2R 3652   6.793   7.410   5.959
   28POPC   H2S 3653   6.894   7.543   5.890
   28POPC    C3 3654   7.271   7.417   6.084
   28POPC    HX 3655   7.349   7.370   6.148
   28POPC    HY 3656   7.241   7.510   6.135
   28POPC   O31 3657   7.330   7.441   5.954
   28POPC   C31 3658   7.291   7.554   5.894
   28POPC   O32 3659   7.209   7.632   5.938
   28POPC   C32 3660   7.366   7.571   5.762
   28POPC   H2X 3661   7.326   7.662   5.713
   28POPC   H2Y 3662   7.347   7.483   5.697
   28POPC   C23 3663   6.767   7.601   6.058
   28POPC   H3R 3664   6.817   7.701   6.056
   28POPC   H3S 3665   6.756   7.571   6.164
   28POPC   C24 3666   6.625   7.614   6.000
   28POPC   H4R 3667   6.573   7.696   6.052
   28POPC   H4S 3668   6.570   7.520   6.021
   28POPC   C25 3669   6.622   7.641   5.849
   28POPC   H5R 3670   6.655   7.549   5.794
   28POPC   H5S 3671   6.694   7.722   5.826
   28POPC   C26 3672   6.483   7.682   5.800
   28POPC   H6R 3673   6.454   7.776   5.853
   28POPC   H6S 3674   6.410   7.603   5.826
   28POPC   C27 3675   6.479   7.708   5.648
   28POPC   H7R 3676   6.501   7.613   5.595
   28POPC   H7S 3677   6.558   7.782   5.622
   28POPC   C28 3678   6.342   7.763   5.604
   28POPC   H8R 3679   6.326   7.857   5.660
   28POPC   H8S 3680   6.264   7.691   5.637
   28POPC   C29 3681   6.332   7.793   5.457
   28POPC   H91 3682   6.402   7.869   5.421
   28POPC  C210 3683   6.242   7.742   5.371
   28POPC  H101 3684   6.244   7.775   5.266
   28POPC  C211 3685   6.141   7.635   5.403
   28POPC  H11R 3686   6.175   7.573   5.488
   28POPC  H11S 3687   6.131   7.566   5.316
   28POPC  C212 3688   6.003   7.695   5.434
   28POPC  H12R 3689   5.964   7.742   5.342
   28POPC  H12S 3690   6.014   7.775   5.510
   28POPC  C213 3691   5.901   7.591   5.482
   28POPC  H13R 3692   5.899   7.507   5.409
   28POPC  H13S 3693   5.800   7.637   5.483
   28POPC  C214 3694   5.929   7.534   5.622
   28POPC  H14R 3695   6.032   7.493   5.627
   28POPC  H14S 3696   5.859   7.449   5.638
   28POPC  C215 3697   5.909   7.637   5.735
   28POPC  H15R 3698   5.803   7.672   5.731
   28POPC  H15S 3699   5.974   7.725   5.717
   28POPC  C216 3700   5.939   7.584   5.876
   28POPC  H16R 3701   5.910   7.663   5.949
   28POPC  H16S 3702   6.048   7.567   5.886
   28POPC  C217 3703   5.864   7.455   5.913
   28POPC  H17R 3704   5.898   7.372   5.847
   28POPC  H17S 3705   5.756   7.471   5.893
   28POPC  C218 3706   5.882   7.413   6.058
   28POPC  H18R 3707   5.975   7.354   6.071
   28POPC  H18S 3708   5.796   7.350   6.091
   28POPC  H18T 3709   5.887   7.502   6.124
   28POPC   C33 3710   7.517   7.587   5.785
   28POPC   H3X 3711   7.561   7.486   5.800
   28POPC   H3Y 3712   7.534   7.646   5.878
   28POPC   C34 3713   7.589   7.658   5.670
   28POPC   H4X 3714   7.698   7.658   5.693
   28POPC   H4Y 3715   7.555   7.764   5.666
   28POPC   C35 3716   7.570   7.595   5.531
   28POPC   H5X 3717   7.464   7.608   5.499
   28POPC   H5Y 3718   7.591   7.486   5.537
   28POPC   C36 3719   7.663   7.659   5.427
   28POPC   H6X 3720   7.768   7.649   5.464
   28POPC   H6Y 3721   7.640   7.768   5.420
   28POPC   C37 3722   7.656   7.598   5.286
   28POPC   H7X 3723   7.666   7.487   5.292
   28POPC   H7Y 3724   7.743   7.637   5.228
   28POPC   C38 3725   7.528   7.635   5.211
   28POPC   H8X 3726   7.510   7.744   5.222
   28POPC   H8Y 3727   7.442   7.582   5.258
   28POPC   C39 3728   7.533   7.603   5.061
   28POPC   H9X 3729   7.546   7.493   5.048
   28POPC   H9Y 3730   7.621   7.654   5.016
   28POPC  C310 3731   7.406   7.648   4.987
   28POPC  H10X 3732   7.418   7.625   4.879
   28POPC  H10Y 3733   7.396   7.758   4.997
   28POPC  C311 3734   7.279   7.580   5.039
   28POPC  H11X 3735   7.255   7.621   5.139
   28POPC  H11Y 3736   7.298   7.471   5.050
   28POPC  C312 3737   7.156   7.598   4.948
   28POPC  H12X 3738   7.069   7.552   4.999
   28POPC  H12Y 3739   7.173   7.543   4.853
   28POPC  C313 3740   7.124   7.745   4.916
   28POPC  H13X 3741   7.202   7.782   4.845
   28POPC  H13Y 3742   7.131   7.806   5.008
   28POPC  C314 3743   6.986   7.764   4.853
   28POPC  H14X 3744   6.954   7.669   4.805
   28POPC  H14Y 3745   6.992   7.842   4.774
   28POPC  C315 3746   6.878   7.811   4.952
   28POPC  H15X 3747   6.779   7.805   4.902
   28POPC  H15Y 3748   6.897   7.918   4.976
   28POPC  C316 3749   6.872   7.734   5.084
   28POPC  H16X 3750   6.857   7.625   5.064
   28POPC  H16Y 3751   6.788   7.771   5.147
   28POPC  H16Z 3752   6.966   7.745   5.141
   29POPC     N 3753   2.719   3.398   6.008
   29POPC   C12 3754   2.628   3.376   6.126
   29POPC   C13 3755   2.659   3.337   5.886
   29POPC   C14 3756   2.730   3.546   5.986
   29POPC   C15 3757   2.855   3.342   6.031
   29POPC  H12A 3758   2.532   3.420   6.101
   29POPC  H12B 3759   2.667   3.431   6.210
   29POPC  H13A 3760   2.565   3.384   5.862
   29POPC  H13B 3761   2.726   3.351   5.801
   29POPC  H13C 3762   2.643   3.231   5.902
   29POPC  H14A 3763   2.788   3.565   5.897
   29POPC  H14B 3764   2.632   3.589   5.976
   29POPC  H14C 3765   2.781   3.592   6.070
   29POPC  H15A 3766   2.847   3.235   6.046
   29POPC  H15B 3767   2.900   3.385   6.119
   29POPC  H15C 3768   2.917   3.361   5.945
   29POPC   C11 3769   2.599   3.232   6.174
   29POPC  H11A 3770   2.577   3.165   6.088
   29POPC  H11B 3771   2.507   3.241   6.236
   29POPC     P 3772   2.664   3.091   6.372
   29POPC   O13 3773   2.647   3.179   6.490
   29POPC   O14 3774   2.548   3.007   6.334
   29POPC   O12 3775   2.708   3.179   6.249
   29POPC   O11 3776   2.787   2.998   6.398
   29POPC    C1 3777   2.920   3.050   6.393
   29POPC    HA 3778   2.983   2.992   6.464
   29POPC    HB 3779   2.925   3.157   6.423
   29POPC    C2 3780   2.984   3.034   6.252
   29POPC    HS 3781   2.957   3.125   6.195
   29POPC   O21 3782   2.933   2.913   6.194
   29POPC   C21 3783   2.864   2.930   6.082
   29POPC   O22 3784   2.852   3.034   6.020
   29POPC   C22 3785   2.796   2.799   6.046
   29POPC   H2R 3786   2.694   2.797   6.091
   29POPC   H2S 3787   2.855   2.715   6.087
   29POPC    C3 3788   3.139   3.027   6.263
   29POPC    HX 3789   3.165   2.934   6.319
   29POPC    HY 3790   3.176   3.113   6.323
   29POPC   O31 3791   3.201   3.021   6.133
   29POPC   C31 3792   3.211   3.141   6.075
   29POPC   O32 3793   3.182   3.247   6.128
   29POPC   C32 3794   3.255   3.123   5.931
   29POPC   H2X 3795   3.306   3.025   5.919
   29POPC   H2Y 3796   3.325   3.205   5.904
   29POPC   C23 3797   2.782   2.788   5.893
   29POPC   H3R 3798   2.882   2.803   5.845
   29POPC   H3S 3799   2.715   2.868   5.857
   29POPC   C24 3800   2.727   2.652   5.847
   29POPC   H4R 3801   2.695   2.658   5.741
   29POPC   H4S 3802   2.637   2.629   5.909
   29POPC   C25 3803   2.829   2.539   5.861
   29POPC   H5R 3804   2.880   2.549   5.959
   29POPC   H5S 3805   2.906   2.549   5.782
   29POPC   C26 3806   2.768   2.399   5.857
   29POPC   H6R 3807   2.730   2.378   5.754
   29POPC   H6S 3808   2.682   2.394   5.927
   29POPC   C27 3809   2.870   2.292   5.897
   29POPC   H7R 3810   2.904   2.311   6.001
   29POPC   H7S 3811   2.959   2.300   5.830
   29POPC   C28 3812   2.813   2.151   5.887
   29POPC   H8R 3813   2.773   2.136   5.784
   29POPC   H8S 3814   2.726   2.143   5.956
   29POPC   C29 3815   2.917   2.049   5.924
   29POPC   H91 3816   2.946   2.050   6.031
   29POPC  C210 3817   2.975   1.959   5.843
   29POPC  H101 3818   3.050   1.891   5.885
   29POPC  C211 3819   2.952   1.944   5.695
   29POPC  H11R 3820   2.886   2.022   5.654
   29POPC  H11S 3821   2.906   1.845   5.673
   29POPC  C212 3822   3.087   1.953   5.624
   29POPC  H12R 3823   3.157   1.878   5.668
   29POPC  H12S 3824   3.129   2.054   5.643
   29POPC  C213 3825   3.078   1.929   5.473
   29POPC  H13R 3826   3.015   2.008   5.427
   29POPC  H13S 3827   3.028   1.831   5.456
   29POPC  C214 3828   3.215   1.928   5.404
   29POPC  H14R 3829   3.201   1.905   5.296
   29POPC  H14S 3830   3.277   1.846   5.448
   29POPC  C215 3831   3.292   2.060   5.418
   29POPC  H15R 3832   3.320   2.076   5.524
   29POPC  H15S 3833   3.223   2.143   5.388
   29POPC  C216 3834   3.418   2.068   5.331
   29POPC  H16R 3835   3.387   2.060   5.224
   29POPC  H16S 3836   3.485   1.984   5.354
   29POPC  C217 3837   3.494   2.200   5.352
   29POPC  H17R 3838   3.557   2.191   5.443
   29POPC  H17S 3839   3.420   2.281   5.369
   29POPC  C218 3840   3.582   2.240   5.233
   29POPC  H18R 3841   3.659   2.163   5.213
   29POPC  H18S 3842   3.633   2.337   5.255
   29POPC  H18T 3843   3.519   2.254   5.142
   29POPC   C33 3844   3.131   3.127   5.843
   29POPC   H3X 3845   3.076   3.223   5.857
   29POPC   H3Y 3846   3.064   3.043   5.871
   29POPC   C34 3847   3.167   3.112   5.695
   29POPC   H4X 3848   3.252   3.042   5.685
   29POPC   H4Y 3849   3.200   3.211   5.657
   29POPC   C35 3850   3.050   3.060   5.611
   29POPC   H5X 3851   2.956   3.111   5.640
   29POPC   H5Y 3852   3.038   2.951   5.632
   29POPC   C36 3853   3.074   3.080   5.461
   29POPC   H6X 3854   3.020   3.000   5.405
   29POPC   H6Y 3855   3.182   3.068   5.439
   29POPC   C37 3856   3.024   3.216   5.411
   29POPC   H7X 3857   2.986   3.276   5.496
   29POPC   H7Y 3858   2.937   3.197   5.343
   29POPC   C38 3859   3.128   3.298   5.333
   29POPC   H8X 3860   3.076   3.378   5.277
   29POPC   H8Y 3861   3.177   3.231   5.259
   29POPC   C39 3862   3.238   3.363   5.418
   29POPC   H9X 3863   3.309   3.415   5.350
   29POPC   H9Y 3864   3.296   3.284   5.471
   29POPC  C310 3865   3.189   3.467   5.521
   29POPC  H10X 3866   3.123   3.417   5.596
   29POPC  H10Y 3867   3.130   3.545   5.470
   29POPC  C311 3868   3.308   3.530   5.594
   29POPC  H11X 3869   3.375   3.577   5.519
   29POPC  H11Y 3870   3.364   3.447   5.644
   29POPC  C312 3871   3.274   3.634   5.701
   29POPC  H12X 3872   3.190   3.598   5.765
   29POPC  H12Y 3873   3.242   3.728   5.651
   29POPC  C313 3874   3.396   3.661   5.790
   29POPC  H13X 3875   3.396   3.766   5.824
   29POPC  H13Y 3876   3.487   3.647   5.727
   29POPC  C314 3877   3.402   3.569   5.913
   29POPC  H14X 3878   3.360   3.470   5.888
   29POPC  H14Y 3879   3.339   3.615   5.993
   29POPC  C315 3880   3.544   3.549   5.968
   29POPC  H15X 3881   3.537   3.503   6.069
   29POPC  H15Y 3882   3.594   3.648   5.978
   29POPC  C316 3883   3.632   3.457   5.882
   29POPC  H16X 3884   3.644   3.499   5.780
   29POPC  H16Y 3885   3.585   3.356   5.874
   29POPC  H16Z 3886   3.732   3.446   5.927
   30POPC     N 3887   1.211   1.697   7.389
   30POPC   C12 3888   1.223   1.743   7.245
   30POPC   C13 3889   1.116   1.582   7.402
   30POPC   C14 3890   1.346   1.653   7.436
   30POPC   C15 3891   1.164   1.809   7.475
   30POPC  H12A 3892   1.259   1.660   7.186
   30POPC  H12B 3893   1.301   1.819   7.242
   30POPC  H13A 3894   1.152   1.497   7.345
   30POPC  H13B 3895   1.106   1.553   7.506
   30POPC  H13C 3896   1.019   1.610   7.363
   30POPC  H14A 3897   1.417   1.734   7.425
   30POPC  H14B 3898   1.341   1.626   7.541
   30POPC  H14C 3899   1.380   1.568   7.378
   30POPC  H15A 3900   1.158   1.777   7.578
   30POPC  H15B 3901   1.066   1.842   7.443
   30POPC  H15C 3902   1.233   1.893   7.468
   30POPC   C11 3903   1.098   1.801   7.175
   30POPC  H11A 3904   1.128   1.838   7.075
   30POPC  H11B 3905   1.061   1.888   7.235
   30POPC     P 3906   0.853   1.753   7.138
   30POPC   O13 3907   0.789   1.761   7.272
   30POPC   O14 3908   0.854   1.878   7.056
   30POPC   O12 3909   0.999   1.701   7.160
   30POPC   O11 3910   0.785   1.637   7.056
   30POPC    C1 3911   0.836   1.503   7.062
   30POPC    HA 3912   0.753   1.433   7.038
   30POPC    HB 3913   0.873   1.477   7.164
   30POPC    C2 3914   0.950   1.478   6.960
   30POPC    HS 3915   1.043   1.516   7.008
   30POPC   O21 3916   0.920   1.552   6.842
   30POPC   C21 3917   1.026   1.587   6.773
   30POPC   O22 3918   1.142   1.572   6.809
   30POPC   C22 3919   0.980   1.645   6.640
   30POPC   H2R 3920   1.066   1.692   6.589
   30POPC   H2S 3921   0.901   1.721   6.658
   30POPC    C3 3922   0.973   1.327   6.927
   30POPC    HX 3923   0.984   1.272   7.023
   30POPC    HY 3924   1.069   1.317   6.870
   30POPC   O31 3925   0.865   1.270   6.850
   30POPC   C31 3926   0.883   1.140   6.828
   30POPC   O32 3927   0.975   1.073   6.871
   30POPC   C32 3928   0.776   1.088   6.734
   30POPC   H2X 3929   0.697   1.165   6.719
   30POPC   H2Y 3930   0.729   0.997   6.776
   30POPC   C23 3931   0.925   1.529   6.556
   30POPC   H3R 3932   0.842   1.477   6.610
   30POPC   H3S 3933   1.007   1.455   6.540
   30POPC   C24 3934   0.872   1.573   6.419
   30POPC   H4R 3935   0.930   1.661   6.385
   30POPC   H4S 3936   0.765   1.604   6.429
   30POPC   C25 3937   0.884   1.463   6.314
   30POPC   H5R 3938   0.836   1.370   6.353
   30POPC   H5S 3939   0.991   1.441   6.296
   30POPC   C26 3940   0.816   1.500   6.181
   30POPC   H6R 3941   0.853   1.599   6.146
   30POPC   H6S 3942   0.707   1.509   6.201
   30POPC   C27 3943   0.839   1.396   6.070
   30POPC   H7R 3944   0.754   1.404   5.998
   30POPC   H7S 3945   0.835   1.295   6.116
   30POPC   C28 3946   0.970   1.415   5.992
   30POPC   H8R 3947   1.055   1.418   6.063
   30POPC   H8S 3948   0.966   1.513   5.939
   30POPC   C29 3949   0.984   1.303   5.893
   30POPC   H91 3950   0.889   1.263   5.855
   30POPC  C210 3951   1.098   1.243   5.853
   30POPC  H101 3952   1.091   1.160   5.782
   30POPC  C211 3953   1.239   1.282   5.887
   30POPC  H11R 3954   1.287   1.206   5.952
   30POPC  H11S 3955   1.241   1.379   5.942
   30POPC  C212 3956   1.323   1.298   5.759
   30POPC  H12R 3957   1.416   1.354   5.782
   30POPC  H12S 3958   1.265   1.358   5.685
   30POPC  C213 3959   1.363   1.164   5.694
   30POPC  H13R 3960   1.276   1.095   5.695
   30POPC  H13S 3961   1.444   1.118   5.756
   30POPC  C214 3962   1.412   1.178   5.549
   30POPC  H14R 3963   1.483   1.263   5.541
   30POPC  H14S 3964   1.324   1.202   5.485
   30POPC  C215 3965   1.480   1.051   5.497
   30POPC  H15R 3966   1.430   0.962   5.541
   30POPC  H15S 3967   1.586   1.052   5.531
   30POPC  C216 3968   1.475   1.038   5.344
   30POPC  H16R 3969   1.502   1.135   5.298
   30POPC  H16S 3970   1.371   1.013   5.314
   30POPC  C217 3971   1.571   0.930   5.291
   30POPC  H17R 3972   1.551   0.835   5.345
   30POPC  H17S 3973   1.675   0.961   5.314
   30POPC  C218 3974   1.559   0.905   5.140
   30POPC  H18R 3975   1.626   0.822   5.110
   30POPC  H18S 3976   1.587   0.996   5.083
   30POPC  H18T 3977   1.455   0.878   5.114
   30POPC   C33 3978   0.845   1.056   6.602
   30POPC   H3X 3979   0.914   0.970   6.614
   30POPC   H3Y 3980   0.906   1.145   6.572
   30POPC   C34 3981   0.746   1.028   6.489
   30POPC   H4X 3982   0.665   1.104   6.493
   30POPC   H4Y 3983   0.700   0.928   6.503
   30POPC   C35 3984   0.812   1.036   6.351
   30POPC   H5X 3985   0.877   0.947   6.337
   30POPC   H5Y 3986   0.875   1.127   6.344
   30POPC   C36 3987   0.706   1.040   6.242
   30POPC   H6X 3988   0.665   1.143   6.235
   30POPC   H6Y 3989   0.623   0.972   6.271
   30POPC   C37 3990   0.758   0.996   6.105
   30POPC   H7X 3991   0.815   0.901   6.116
   30POPC   H7Y 3992   0.827   1.073   6.066
   30POPC   C38 3993   0.642   0.973   6.008
   30POPC   H8X 3994   0.585   1.067   5.997
   30POPC   H8Y 3995   0.574   0.896   6.051
   30POPC   C39 3996   0.685   0.926   5.869
   30POPC   H9X 3997   0.594   0.910   5.807
   30POPC   H9Y 3998   0.740   0.830   5.877
   30POPC  C310 3999   0.773   1.027   5.795
   30POPC  H10X 4000   0.870   1.038   5.848
   30POPC  H10Y 4001   0.722   1.126   5.795
   30POPC  C311 4002   0.800   0.985   5.651
   30POPC  H11X 4003   0.704   0.962   5.600
   30POPC  H11Y 4004   0.862   0.892   5.652
   30POPC  C312 4005   0.874   1.094   5.573
   30POPC  H12X 4006   0.959   1.130   5.635
   30POPC  H12Y 4007   0.806   1.180   5.556
   30POPC  C313 4008   0.929   1.043   5.440
   30POPC  H13X 4009   0.845   1.018   5.372
   30POPC  H13Y 4010   0.987   0.949   5.459
   30POPC  C314 4011   1.023   1.144   5.374
   30POPC  H14X 4012   1.109   1.163   5.442
   30POPC  H14Y 4013   0.969   1.241   5.360
   30POPC  C315 4014   1.075   1.094   5.239
   30POPC  H15X 4015   0.989   1.074   5.172
   30POPC  H15Y 4016   1.126   0.996   5.257
   30POPC  C316 4017   1.173   1.189   5.170
   30POPC  H16X 4018   1.250   1.224   5.242
   30POPC  H16Y 4019   1.119   1.277   5.129
   30POPC  H16Z 4020   1.225   1.136   5.087
   31POPC     N 4021   7.378   1.515   7.133
   31POPC   C12 4022   7.316   1.535   6.997
   31POPC   C13 4023   7.353   1.634   7.220
   31POPC   C14 4024   7.324   1.393   7.201
   31POPC   C15 4025   7.525   1.498   7.114
   31POPC  H12A 4026   7.326   1.441   6.943
   31POPC  H12B 4027   7.375   1.609   6.945
   31POPC  H13A 4028   7.415   1.627   7.310
   31POPC  H13B 4029   7.379   1.725   7.168
   31POPC  H13C 4030   7.249   1.638   7.250
   31POPC  H14A 4031   7.368   1.383   7.300
   31POPC  H14B 4032   7.216   1.401   7.210
   31POPC  H14C 4033   7.347   1.305   7.142
   31POPC  H15A 4034   7.573   1.484   7.210
   31POPC  H15B 4035   7.566   1.586   7.067
   31POPC  H15C 4036   7.545   1.412   7.052
   31POPC   C11 4037   7.168   1.580   6.991
   31POPC  H11A 4038   7.137   1.581   6.884
   31POPC  H11B 4039   7.160   1.683   7.031
   31POPC     P 4040   6.938   1.526   7.074
   31POPC   O13 4041   6.873   1.417   7.151
   31POPC   O14 4042   6.922   1.662   7.128
   31POPC   O12 4043   7.089   1.489   7.066
   31POPC   O11 4044   6.892   1.522   6.923
   31POPC    C1 4045   6.843   1.401   6.865
   31POPC    HA 4046   6.791   1.427   6.770
   31POPC    HB 4047   6.768   1.353   6.931
   31POPC    C2 4048   6.955   1.300   6.829
   31POPC    HS 4049   7.013   1.280   6.922
   31POPC   O21 4050   7.038   1.361   6.729
   31POPC   C21 4051   7.158   1.308   6.721
   31POPC   O22 4052   7.201   1.217   6.791
   31POPC   C22 4053   7.234   1.378   6.609
   31POPC   H2R 4054   7.242   1.486   6.632
   31POPC   H2S 4055   7.176   1.367   6.515
   31POPC    C3 4056   6.894   1.165   6.782
   31POPC    HX 4057   6.836   1.128   6.869
   31POPC    HY 4058   6.976   1.092   6.761
   31POPC   O31 4059   6.809   1.180   6.666
   31POPC   C31 4060   6.731   1.074   6.649
   31POPC   O32 4061   6.735   0.973   6.717
   31POPC   C32 4062   6.632   1.097   6.535
   31POPC   H2X 4063   6.581   1.195   6.549
   31POPC   H2Y 4064   6.556   1.017   6.539
   31POPC   C23 4065   7.373   1.317   6.592
   31POPC   H3R 4066   7.369   1.206   6.590
   31POPC   H3S 4067   7.435   1.349   6.678
   31POPC   C24 4068   7.441   1.365   6.463
   31POPC   H4R 4069   7.416   1.473   6.450
   31POPC   H4S 4070   7.398   1.310   6.376
   31POPC   C25 4071   7.594   1.351   6.461
   31POPC   H5R 4072   7.636   1.414   6.543
   31POPC   H5S 4073   7.630   1.392   6.365
   31POPC   C26 4074   7.646   1.208   6.477
   31POPC   H6R 4075   7.604   1.145   6.395
   31POPC   H6S 4076   7.610   1.167   6.573
   31POPC   C27 4077   7.799   1.198   6.474
   31POPC   H7R 4078   7.827   1.092   6.493
   31POPC   H7S 4079   7.840   1.260   6.557
   31POPC   C28 4080   7.865   1.242   6.342
   31POPC   H8R 4081   7.841   1.349   6.322
   31POPC   H8S 4082   7.820   1.181   6.261
   31POPC   C29 4083   8.014   1.224   6.352
   31POPC   H91 4084   8.060   1.267   6.443
   31POPC  C210 4085   8.092   1.157   6.266
   31POPC  H101 4086   8.200   1.149   6.286
   31POPC  C211 4087   8.045   1.095   6.137
   31POPC  H11R 4088   8.120   1.115   6.057
   31POPC  H11S 4089   7.950   1.140   6.102
   31POPC  C212 4090   8.025   0.943   6.148
   31POPC  H12R 4091   7.965   0.919   6.239
   31POPC  H12S 4092   8.124   0.894   6.160
   31POPC  C213 4093   7.954   0.887   6.025
   31POPC  H13R 4094   7.959   0.963   5.944
   31POPC  H13S 4095   7.846   0.871   6.050
   31POPC  C214 4096   8.012   0.757   5.971
   31POPC  H14R 4097   8.004   0.677   6.048
   31POPC  H14S 4098   8.120   0.771   5.948
   31POPC  C215 4099   7.939   0.713   5.843
   31POPC  H15R 4100   7.951   0.792   5.766
   31POPC  H15S 4101   7.831   0.704   5.867
   31POPC  C216 4102   7.987   0.580   5.785
   31POPC  H16R 4103   7.915   0.550   5.707
   31POPC  H16S 4104   7.988   0.502   5.865
   31POPC  C217 4105   8.126   0.588   5.720
   31POPC  H17R 4106   8.204   0.603   5.798
   31POPC  H17S 4107   8.127   0.676   5.652
   31POPC  C218 4108   8.160   0.464   5.638
   31POPC  H18R 4109   8.171   0.375   5.703
   31POPC  H18S 4110   8.255   0.479   5.582
   31POPC  H18T 4111   8.080   0.444   5.564
   31POPC   C33 4112   6.704   1.093   6.400
   31POPC   H3X 4113   6.801   1.039   6.408
   31POPC   H3Y 4114   6.728   1.198   6.370
   31POPC   C34 4115   6.621   1.027   6.289
   31POPC   H4X 4116   6.647   1.077   6.194
   31POPC   H4Y 4117   6.513   1.042   6.307
   31POPC   C35 4118   6.652   0.877   6.271
   31POPC   H5X 4119   6.595   0.817   6.345
   31POPC   H5Y 4120   6.760   0.860   6.289
   31POPC   C36 4121   6.621   0.830   6.128
   31POPC   H6X 4122   6.679   0.896   6.059
   31POPC   H6Y 4123   6.513   0.844   6.107
   31POPC   C37 4124   6.662   0.685   6.100
   31POPC   H7X 4125   6.583   0.617   6.138
   31POPC   H7Y 4126   6.756   0.662   6.155
   31POPC   C38 4127   6.687   0.658   5.951
   31POPC   H8X 4128   6.700   0.548   5.936
   31POPC   H8Y 4129   6.783   0.707   5.924
   31POPC   C39 4130   6.577   0.709   5.858
   31POPC   H9X 4131   6.564   0.818   5.871
   31POPC   H9Y 4132   6.481   0.660   5.887
   31POPC  C310 4133   6.602   0.681   5.709
   31POPC  H10X 4134   6.513   0.713   5.651
   31POPC  H10Y 4135   6.615   0.572   5.695
   31POPC  C311 4136   6.726   0.751   5.650
   31POPC  H11X 4137   6.814   0.733   5.715
   31POPC  H11Y 4138   6.709   0.861   5.645
   31POPC  C312 4139   6.762   0.698   5.510
   31POPC  H12X 4140   6.778   0.588   5.517
   31POPC  H12Y 4141   6.857   0.745   5.477
   31POPC  C313 4142   6.653   0.724   5.405
   31POPC  H13X 4143   6.631   0.833   5.403
   31POPC  H13Y 4144   6.560   0.670   5.433
   31POPC  C314 4145   6.695   0.680   5.264
   31POPC  H14X 4146   6.711   0.570   5.264
   31POPC  H14Y 4147   6.791   0.728   5.238
   31POPC  C315 4148   6.591   0.716   5.158
   31POPC  H15X 4149   6.574   0.826   5.160
   31POPC  H15Y 4150   6.494   0.667   5.184
   31POPC  C316 4151   6.630   0.674   5.016
   31POPC  H16X 4152   6.722   0.728   4.984
   31POPC  H16Y 4153   6.549   0.698   4.944
   31POPC  H16Z 4154   6.650   0.565   5.012
   32POPC     N 4155   1.872   2.721   7.733
   32POPC   C12 4156   1.757   2.820   7.742
   32POPC   C13 4157   1.831   2.603   7.653
   32POPC   C14 4158   1.992   2.784   7.670
   32POPC   C15 4159   1.908   2.675   7.870
   32POPC  H12A 4160   1.796   2.911   7.786
   32POPC  H12B 4161   1.684   2.780   7.811
   32POPC  H13A 4162   1.910   2.530   7.649
   32POPC  H13B 4163   1.743   2.557   7.697
   32POPC  H13C 4164   1.807   2.633   7.552
   32POPC  H14A 4165   1.964   2.828   7.575
   32POPC  H14B 4166   2.031   2.862   7.734
   32POPC  H14C 4167   2.068   2.709   7.652
   32POPC  H15A 4168   1.940   2.759   7.930
   32POPC  H15B 4169   1.987   2.602   7.865
   32POPC  H15C 4170   1.821   2.629   7.916
   32POPC   C11 4171   1.682   2.856   7.611
   32POPC  H11A 4172   1.620   2.946   7.631
   32POPC  H11B 4173   1.615   2.772   7.584
   32POPC     P 4174   1.721   2.954   7.380
   32POPC   O13 4175   1.577   2.928   7.358
   32POPC   O14 4176   1.760   3.096   7.393
   32POPC   O12 4177   1.774   2.877   7.506
   32POPC   O11 4178   1.804   2.889   7.264
   32POPC    C1 4179   1.834   2.748   7.273
   32POPC    HA 4180   1.744   2.692   7.307
   32POPC    HB 4181   1.916   2.730   7.346
   32POPC    C2 4182   1.878   2.692   7.135
   32POPC    HS 4183   1.986   2.719   7.128
   32POPC   O21 4184   1.814   2.758   7.025
   32POPC   C21 4185   1.683   2.747   7.022
   32POPC   O22 4186   1.614   2.684   7.101
   32POPC   C22 4187   1.630   2.824   6.902
   32POPC   H2R 4188   1.695   2.806   6.814
   32POPC   H2S 4189   1.629   2.933   6.925
   32POPC    C3 4190   1.874   2.536   7.123
   32POPC    HX 4191   1.770   2.498   7.126
   32POPC    HY 4192   1.923   2.495   7.214
   32POPC   O31 4193   1.945   2.489   7.007
   32POPC   C31 4194   1.872   2.454   6.902
   32POPC   O32 4195   1.751   2.462   6.894
   32POPC   C32 4196   1.966   2.404   6.793
   32POPC   H2X 4197   2.034   2.328   6.837
   32POPC   H2Y 4198   2.026   2.488   6.755
   32POPC   C23 4199   1.488   2.775   6.874
   32POPC   H3R 4200   1.425   2.792   6.964
   32POPC   H3S 4201   1.489   2.666   6.853
   32POPC   C24 4202   1.423   2.847   6.757
   32POPC   H4R 4203   1.480   2.829   6.663
   32POPC   H4S 4204   1.423   2.956   6.778
   32POPC   C25 4205   1.278   2.802   6.738
   32POPC   H5R 4206   1.231   2.795   6.839
   32POPC   H5S 4207   1.276   2.699   6.695
   32POPC   C26 4208   1.194   2.899   6.655
   32POPC   H6R 4209   1.201   3.000   6.700
   32POPC   H6S 4210   1.088   2.866   6.660
   32POPC   C27 4211   1.233   2.908   6.507
   32POPC   H7R 4212   1.335   2.950   6.494
   32POPC   H7S 4213   1.161   2.979   6.459
   32POPC   C28 4214   1.224   2.773   6.434
   32POPC   H8R 4215   1.162   2.703   6.495
   32POPC   H8S 4216   1.326   2.727   6.428
   32POPC   C29 4217   1.165   2.793   6.297
   32POPC   H91 4218   1.232   2.840   6.224
   32POPC  C210 4219   1.040   2.759   6.260
   32POPC  H101 4220   1.009   2.780   6.157
   32POPC  C211 4221   0.934   2.694   6.345
   32POPC  H11R 4222   0.841   2.755   6.345
   32POPC  H11S 4223   0.964   2.682   6.451
   32POPC  C212 4224   0.901   2.555   6.287
   32POPC  H12R 4225   0.835   2.501   6.358
   32POPC  H12S 4226   0.996   2.497   6.278
   32POPC  C213 4227   0.832   2.563   6.151
   32POPC  H13R 4228   0.891   2.627   6.082
   32POPC  H13S 4229   0.732   2.609   6.164
   32POPC  C214 4230   0.817   2.426   6.086
   32POPC  H14R 4231   0.763   2.358   6.155
   32POPC  H14S 4232   0.919   2.384   6.068
   32POPC  C215 4233   0.742   2.429   5.952
   32POPC  H15R 4234   0.791   2.502   5.884
   32POPC  H15S 4235   0.638   2.463   5.970
   32POPC  C216 4236   0.742   2.290   5.888
   32POPC  H16R 4237   0.704   2.216   5.963
   32POPC  H16S 4238   0.847   2.262   5.862
   32POPC  C217 4239   0.655   2.279   5.762
   32POPC  H17R 4240   0.689   2.353   5.687
   32POPC  H17S 4241   0.550   2.303   5.789
   32POPC  C218 4242   0.660   2.139   5.700
   32POPC  H18R 4243   0.633   2.063   5.776
   32POPC  H18S 4244   0.763   2.117   5.664
   32POPC  H18T 4245   0.590   2.131   5.615
   32POPC   C33 4246   1.886   2.341   6.678
   32POPC   H3X 4247   1.816   2.416   6.636
   32POPC   H3Y 4248   1.827   2.255   6.716
   32POPC   C34 4249   1.980   2.293   6.566
   32POPC   H4X 4250   2.048   2.216   6.607
   32POPC   H4Y 4251   2.041   2.379   6.532
   32POPC   C35 4252   1.906   2.233   6.447
   32POPC   H5X 4253   1.838   2.309   6.402
   32POPC   H5Y 4254   1.844   2.149   6.483
   32POPC   C36 4255   2.002   2.180   6.339
   32POPC   H6X 4256   2.086   2.127   6.389
   32POPC   H6Y 4257   2.044   2.265   6.282
   32POPC   C37 4258   1.931   2.082   6.245
   32POPC   H7X 4259   1.849   2.136   6.194
   32POPC   H7Y 4260   1.886   2.001   6.306
   32POPC   C38 4261   2.022   2.018   6.140
   32POPC   H8X 4262   2.105   1.963   6.189
   32POPC   H8Y 4263   2.066   2.097   6.076
   32POPC   C39 4264   1.942   1.921   6.052
   32POPC   H9X 4265   1.859   1.980   6.006
   32POPC   H9Y 4266   1.897   1.842   6.115
   32POPC  C310 4267   2.023   1.857   5.938
   32POPC  H10X 4268   2.088   1.776   5.978
   32POPC  H10Y 4269   2.088   1.935   5.894
   32POPC  C311 4270   1.933   1.802   5.826
   32POPC  H11X 4271   1.992   1.788   5.734
   32POPC  H11Y 4272   1.856   1.880   5.805
   32POPC  C312 4273   1.861   1.671   5.861
   32POPC  H12X 4274   1.767   1.668   5.802
   32POPC  H12Y 4275   1.834   1.670   5.968
   32POPC  C313 4276   1.945   1.547   5.827
   32POPC  H13X 4277   1.953   1.482   5.916
   32POPC  H13Y 4278   2.048   1.580   5.801
   32POPC  C314 4279   1.890   1.465   5.709
   32POPC  H14X 4280   1.963   1.384   5.688
   32POPC  H14Y 4281   1.885   1.530   5.619
   32POPC  C315 4282   1.751   1.402   5.732
   32POPC  H15X 4283   1.726   1.341   5.643
   32POPC  H15Y 4284   1.675   1.482   5.740
   32POPC  C316 4285   1.740   1.312   5.856
   32POPC  H16X 4286   1.763   1.371   5.948
   32POPC  H16Y 4287   1.812   1.228   5.850
   32POPC  H16Z 4288   1.638   1.272   5.865
   33POPC     N 4289   2.907   3.642   7.089
   33POPC   C12 4290   3.033   3.566   7.124
   33POPC   C13 4291   2.856   3.715   7.209
   33POPC   C14 4292   2.931   3.739   6.978
   33POPC   C15 4293   2.804   3.545   7.041
   33POPC  H12A 4294   3.073   3.525   7.032
   33POPC  H12B 4295   3.005   3.483   7.187
   33POPC  H13A 4296   2.766   3.768   7.184
   33POPC  H13B 4297   2.836   3.645   7.289
   33POPC  H13C 4298   2.930   3.786   7.242
   33POPC  H14A 4299   2.839   3.789   6.952
   33POPC  H14B 4300   3.005   3.811   7.008
   33POPC  H14C 4301   2.968   3.685   6.891
   33POPC  H15A 4302   2.834   3.503   6.946
   33POPC  H15B 4303   2.709   3.595   7.028
   33POPC  H15C 4304   2.792   3.466   7.113
   33POPC   C11 4305   3.147   3.642   7.195
   33POPC  H11A 4306   3.240   3.581   7.188
   33POPC  H11B 4307   3.121   3.654   7.303
   33POPC     P 4308   3.279   3.859   7.194
   33POPC   O13 4309   3.216   3.980   7.252
   33POPC   O14 4310   3.369   3.782   7.285
   33POPC   O12 4311   3.166   3.769   7.136
   33POPC   O11 4312   3.358   3.900   7.065
   33POPC    C1 4313   3.285   3.949   6.951
   33POPC    HA 4314   3.285   4.060   6.954
   33POPC    HB 4315   3.179   3.915   6.950
   33POPC    C2 4316   3.348   3.905   6.817
   33POPC    HS 4317   3.277   3.840   6.762
   33POPC   O21 4318   3.471   3.838   6.844
   33POPC   C21 4319   3.465   3.708   6.847
   33POPC   O22 4320   3.364   3.640   6.834
   33POPC   C22 4321   3.607   3.656   6.857
   33POPC   H2R 4322   3.607   3.545   6.847
   33POPC   H2S 4323   3.650   3.684   6.956
   33POPC    C3 4324   3.383   4.025   6.724
   33POPC    HX 4325   3.447   4.094   6.784
   33POPC    HY 4326   3.291   4.080   6.696
   33POPC   O31 4327   3.460   3.980   6.610
   33POPC   C31 4328   3.385   3.936   6.509
   33POPC   O32 4329   3.264   3.951   6.499
   33POPC   C32 4330   3.468   3.852   6.415
   33POPC   H2X 4331   3.398   3.797   6.348
   33POPC   H2Y 4332   3.526   3.777   6.473
   33POPC   C23 4333   3.688   3.721   6.743
   33POPC   H3R 4334   3.701   3.829   6.765
   33POPC   H3S 4335   3.631   3.711   6.648
   33POPC   C24 4336   3.825   3.658   6.722
   33POPC   H4R 4337   3.862   3.618   6.819
   33POPC   H4S 4338   3.897   3.736   6.687
   33POPC   C25 4339   3.818   3.547   6.617
   33POPC   H5R 4340   3.819   3.591   6.515
   33POPC   H5S 4341   3.721   3.493   6.630
   33POPC   C26 4342   3.931   3.444   6.631
   33POPC   H6R 4343   3.937   3.414   6.738
   33POPC   H6S 4344   4.028   3.490   6.603
   33POPC   C27 4345   3.904   3.319   6.547
   33POPC   H7R 4346   3.904   3.348   6.440
   33POPC   H7S 4347   3.802   3.280   6.572
   33POPC   C28 4348   4.007   3.210   6.573
   33POPC   H8R 4349   4.004   3.184   6.681
   33POPC   H8S 4350   4.109   3.251   6.552
   33POPC   C29 4351   3.981   3.087   6.491
   33POPC   H91 4352   3.929   3.005   6.544
   33POPC  C210 4353   4.020   3.068   6.364
   33POPC  H101 4354   3.995   2.973   6.314
   33POPC  C211 4355   4.090   3.169   6.277
   33POPC  H11R 4356   4.194   3.138   6.258
   33POPC  H11S 4357   4.092   3.270   6.324
   33POPC  C212 4358   4.016   3.181   6.142
   33POPC  H12R 4359   3.913   3.218   6.161
   33POPC  H12S 4360   4.009   3.081   6.095
   33POPC  C213 4361   4.086   3.277   6.046
   33POPC  H13R 4362   4.190   3.243   6.028
   33POPC  H13S 4363   4.091   3.378   6.093
   33POPC  C214 4364   4.014   3.290   5.911
   33POPC  H14R 4365   4.021   3.396   5.877
   33POPC  H14S 4366   3.906   3.266   5.923
   33POPC  C215 4367   4.076   3.201   5.803
   33POPC  H15R 4368   4.061   3.094   5.830
   33POPC  H15S 4369   4.186   3.220   5.801
   33POPC  C216 4370   4.021   3.227   5.663
   33POPC  H16R 4371   4.025   3.337   5.644
   33POPC  H16S 4372   3.915   3.196   5.659
   33POPC  C217 4373   4.100   3.156   5.553
   33POPC  H17R 4374   4.206   3.191   5.556
   33POPC  H17S 4375   4.059   3.184   5.454
   33POPC  C218 4376   4.099   3.003   5.563
   33POPC  H18R 4377   3.994   2.966   5.564
   33POPC  H18S 4378   4.149   2.970   5.656
   33POPC  H18T 4379   4.152   2.958   5.476
   33POPC   C33 4380   3.561   3.936   6.328
   33POPC   H3X 4381   3.634   3.993   6.390
   33POPC   H3Y 4382   3.500   4.009   6.270
   33POPC   C34 4383   3.637   3.845   6.230
   33POPC   H4X 4384   3.567   3.763   6.200
   33POPC   H4Y 4385   3.723   3.798   6.281
   33POPC   C35 4386   3.680   3.915   6.102
   33POPC   H5X 4387   3.588   3.953   6.053
   33POPC   H5Y 4388   3.727   3.841   6.034
   33POPC   C36 4389   3.776   4.033   6.121
   33POPC   H6X 4390   3.728   4.110   6.184
   33POPC   H6Y 4391   3.795   4.078   6.021
   33POPC   C37 4392   3.912   3.996   6.183
   33POPC   H7X 4393   3.962   3.920   6.118
   33POPC   H7Y 4394   3.897   3.951   6.283
   33POPC   C38 4395   3.999   4.120   6.195
   33POPC   H8X 4396   3.948   4.191   6.264
   33POPC   H8Y 4397   4.007   4.168   6.095
   33POPC   C39 4398   4.142   4.097   6.246
   33POPC   H9X 4399   4.200   4.047   6.166
   33POPC   H9Y 4400   4.141   4.031   6.336
   33POPC  C310 4401   4.205   4.232   6.281
   33POPC  H10X 4402   4.168   4.266   6.379
   33POPC  H10Y 4403   4.172   4.305   6.204
   33POPC  C311 4404   4.358   4.232   6.281
   33POPC  H11X 4405   4.395   4.184   6.188
   33POPC  H11Y 4406   4.396   4.174   6.368
   33POPC  C312 4407   4.412   4.376   6.285
   33POPC  H12X 4408   4.372   4.430   6.373
   33POPC  H12Y 4409   4.376   4.428   6.193
   33POPC  C313 4410   4.565   4.382   6.286
   33POPC  H13X 4411   4.605   4.295   6.229
   33POPC  H13Y 4412   4.603   4.375   6.391
   33POPC  C314 4413   4.619   4.510   6.221
   33POPC  H14X 4414   4.585   4.599   6.279
   33POPC  H14Y 4415   4.576   4.518   6.119
   33POPC  C315 4416   4.771   4.511   6.208
   33POPC  H15X 4417   4.804   4.412   6.170
   33POPC  H15Y 4418   4.814   4.525   6.309
   33POPC  C316 4419   4.824   4.619   6.114
   33POPC  H16X 4420   4.786   4.719   6.143
   33POPC  H16Y 4421   4.793   4.598   6.009
   33POPC  H16Z 4422   4.935   4.621   6.117
   34POPC     N 4423   7.892   3.882   7.352
   34POPC   C12 4424   8.026   3.909   7.287
   34POPC   C13 4425   7.903   3.758   7.434
   34POPC   C14 4426   7.850   3.994   7.442
   34POPC   C15 4427   7.787   3.859   7.249
   34POPC  H12A 4428   8.056   3.819   7.235
   34POPC  H12B 4429   8.098   3.926   7.366
   34POPC  H13A 4430   7.927   3.675   7.369
   34POPC  H13B 4431   7.982   3.770   7.507
   34POPC  H13C 4432   7.810   3.738   7.485
   34POPC  H14A 4433   7.751   3.975   7.480
   34POPC  H14B 4434   7.920   4.001   7.525
   34POPC  H14C 4435   7.851   4.087   7.386
   34POPC  H15A 4436   7.692   3.841   7.296
   34POPC  H15B 4437   7.815   3.774   7.188
   34POPC  H15C 4438   7.776   3.946   7.185
   34POPC   C11 4439   8.039   4.027   7.186
   34POPC  H11A 4440   7.986   4.000   7.093
   34POPC  H11B 4441   8.147   4.038   7.162
   34POPC     P 4442   8.059   4.279   7.222
   34POPC   O13 4443   7.967   4.387   7.265
   34POPC   O14 4444   8.186   4.272   7.297
   34POPC   O12 4445   7.982   4.145   7.240
   34POPC   O11 4446   8.086   4.286   7.065
   34POPC    C1 4447   8.123   4.414   7.013
   34POPC    HA 4448   8.225   4.441   7.048
   34POPC    HB 4449   8.052   4.492   7.049
   34POPC    C2 4450   8.120   4.423   6.858
   34POPC    HS 4451   8.158   4.525   6.832
   34POPC   O21 4452   7.983   4.406   6.817
   34POPC   C21 4453   7.949   4.481   6.714
   34POPC   O22 4454   8.024   4.555   6.652
   34POPC   C22 4455   7.801   4.466   6.687
   34POPC   H2R 4456   7.747   4.534   6.757
   34POPC   H2S 4457   7.768   4.362   6.705
   34POPC    C3 4458   8.212   4.317   6.789
   34POPC    HX 4459   8.186   4.219   6.834
   34POPC    HY 4460   8.318   4.337   6.816
   34POPC   O31 4461   8.193   4.307   6.646
   34POPC   C31 4462   8.261   4.398   6.575
   34POPC   O32 4463   8.337   4.481   6.622
   34POPC   C32 4464   8.227   4.383   6.427
   34POPC   H2X 4465   8.141   4.449   6.403
   34POPC   H2Y 4466   8.199   4.278   6.406
   34POPC   C23 4467   7.769   4.508   6.543
   34POPC   H3R 4468   7.827   4.598   6.514
   34POPC   H3S 4469   7.661   4.537   6.538
   34POPC   C24 4470   7.791   4.397   6.440
   34POPC   H4R 4471   7.725   4.312   6.465
   34POPC   H4S 4472   7.896   4.362   6.444
   34POPC   C25 4473   7.759   4.447   6.298
   34POPC   H5R 4474   7.838   4.519   6.266
   34POPC   H5S 4475   7.662   4.501   6.301
   34POPC   C26 4476   7.747   4.335   6.194
   34POPC   H6R 4477   7.670   4.262   6.227
   34POPC   H6S 4478   7.844   4.281   6.186
   34POPC   C27 4479   7.708   4.392   6.058
   34POPC   H7R 4480   7.782   4.470   6.031
   34POPC   H7S 4481   7.609   4.442   6.067
   34POPC   C28 4482   7.704   4.288   5.945
   34POPC   H8R 4483   7.630   4.210   5.972
   34POPC   H8S 4484   7.804   4.240   5.937
   34POPC   C29 4485   7.669   4.359   5.817
   34POPC   H91 4486   7.714   4.459   5.806
   34POPC  C210 4487   7.588   4.314   5.720
   34POPC  H101 4488   7.571   4.376   5.631
   34POPC  C211 4489   7.518   4.181   5.718
   34POPC  H11R 4490   7.425   4.187   5.658
   34POPC  H11S 4491   7.489   4.147   5.820
   34POPC  C212 4492   7.613   4.078   5.654
   34POPC  H12R 4493   7.695   4.054   5.726
   34POPC  H12S 4494   7.658   4.123   5.563
   34POPC  C213 4495   7.543   3.949   5.611
   34POPC  H13R 4496   7.456   3.976   5.547
   34POPC  H13S 4497   7.504   3.895   5.701
   34POPC  C214 4498   7.637   3.856   5.533
   34POPC  H14R 4499   7.722   3.827   5.597
   34POPC  H14S 4500   7.678   3.912   5.446
   34POPC  C215 4501   7.568   3.729   5.481
   34POPC  H15R 4502   7.513   3.679   5.563
   34POPC  H15S 4503   7.646   3.660   5.444
   34POPC  C216 4504   7.474   3.761   5.364
   34POPC  H16R 4505   7.535   3.813   5.287
   34POPC  H16S 4506   7.392   3.828   5.396
   34POPC  C217 4507   7.413   3.636   5.299
   34POPC  H17R 4508   7.333   3.597   5.365
   34POPC  H17S 4509   7.493   3.560   5.291
   34POPC  C218 4510   7.355   3.662   5.160
   34POPC  H18R 4511   7.268   3.729   5.166
   34POPC  H18S 4512   7.324   3.566   5.113
   34POPC  H18T 4513   7.432   3.709   5.094
   34POPC   C33 4514   8.349   4.422   6.340
   34POPC   H3X 4515   8.434   4.355   6.367
   34POPC   H3Y 4516   8.379   4.527   6.360
   34POPC   C34 4517   8.324   4.406   6.189
   34POPC   H4X 4518   8.275   4.308   6.172
   34POPC   H4Y 4519   8.422   4.405   6.136
   34POPC   C35 4520   8.238   4.518   6.128
   34POPC   H5X 4521   8.289   4.616   6.146
   34POPC   H5Y 4522   8.140   4.521   6.181
   34POPC   C36 4523   8.211   4.505   5.977
   34POPC   H6X 4524   8.304   4.530   5.921
   34POPC   H6Y 4525   8.134   4.580   5.949
   34POPC   C37 4526   8.163   4.366   5.933
   34POPC   H7X 4527   8.081   4.333   6.001
   34POPC   H7Y 4528   8.247   4.294   5.942
   34POPC   C38 4529   8.111   4.363   5.789
   34POPC   H8X 4530   8.184   4.413   5.722
   34POPC   H8Y 4531   8.016   4.421   5.784
   34POPC   C39 4532   8.086   4.221   5.738
   34POPC   H9X 4533   8.029   4.164   5.815
   34POPC   H9Y 4534   8.184   4.171   5.723
   34POPC  C310 4535   8.006   4.220   5.607
   34POPC  H10X 4536   8.064   4.278   5.532
   34POPC  H10Y 4537   7.910   4.272   5.624
   34POPC  C311 4538   7.976   4.081   5.548
   34POPC  H11X 4539   7.924   4.096   5.451
   34POPC  H11Y 4540   7.906   4.027   5.616
   34POPC  C312 4541   8.099   3.991   5.524
   34POPC  H12X 4542   8.137   3.958   5.623
   34POPC  H12Y 4543   8.179   4.050   5.474
   34POPC  C313 4544   8.063   3.870   5.436
   34POPC  H13X 4545   8.039   3.908   5.334
   34POPC  H13Y 4546   7.971   3.822   5.477
   34POPC  C314 4547   8.173   3.763   5.424
   34POPC  H14X 4548   8.265   3.809   5.383
   34POPC  H14Y 4549   8.138   3.686   5.351
   34POPC  C315 4550   8.205   3.692   5.556
   34POPC  H15X 4551   8.112   3.650   5.598
   34POPC  H15Y 4552   8.243   3.767   5.629
   34POPC  C316 4553   8.309   3.580   5.543
   34POPC  H16X 4554   8.334   3.540   5.644
   34POPC  H16Y 4555   8.402   3.618   5.496
   34POPC  H16Z 4556   8.268   3.497   5.481
   35POPC     N 4557   0.364   0.715   7.219
   35POPC   C12 4558   0.439   0.742   7.091
   35POPC   C13 4559   0.236   0.645   7.187
   35POPC   C14 4560   0.445   0.628   7.309
   35POPC   C15 4561   0.330   0.844   7.288
   35POPC  H12A 4562   0.378   0.809   7.032
   35POPC  H12B 4563   0.446   0.648   7.037
   35POPC  H13A 4564   0.258   0.551   7.138
   35POPC  H13B 4565   0.182   0.623   7.278
   35POPC  H13C 4566   0.175   0.706   7.122
   35POPC  H14A 4567   0.477   0.540   7.254
   35POPC  H14B 4568   0.533   0.682   7.343
   35POPC  H14C 4569   0.386   0.597   7.394
   35POPC  H15A 4570   0.284   0.824   7.384
   35POPC  H15B 4571   0.263   0.902   7.227
   35POPC  H15C 4572   0.421   0.900   7.304
   35POPC   C11 4573   0.582   0.801   7.099
   35POPC  H11A 4574   0.611   0.831   6.996
   35POPC  H11B 4575   0.652   0.721   7.133
   35POPC     P 4576   0.714   1.002   7.172
   35POPC   O13 4577   0.709   1.104   7.281
   35POPC   O14 4578   0.837   0.920   7.165
   35POPC   O12 4579   0.588   0.911   7.189
   35POPC   O11 4580   0.688   1.073   7.034
   35POPC    C1 4581   0.589   1.176   7.023
   35POPC    HA 4582   0.623   1.248   6.946
   35POPC    HB 4583   0.577   1.234   7.117
   35POPC    C2 4584   0.450   1.123   6.978
   35POPC    HS 4585   0.409   1.062   7.061
   35POPC   O21 4586   0.470   1.042   6.861
   35POPC   C21 4587   0.371   0.957   6.837
   35POPC   O22 4588   0.271   0.944   6.906
   35POPC   C22 4589   0.404   0.873   6.715
   35POPC   H2R 4590   0.388   0.766   6.740
   35POPC   H2S 4591   0.511   0.886   6.687
   35POPC    C3 4592   0.354   1.242   6.950
   35POPC    HX 4593   0.352   1.305   7.041
   35POPC    HY 4594   0.251   1.203   6.935
   35POPC   O31 4595   0.402   1.323   6.840
   35POPC   C31 4596   0.333   1.311   6.728
   35POPC   O32 4597   0.229   1.248   6.714
   35POPC   C32 4598   0.403   1.387   6.616
   35POPC   H2X 4599   0.511   1.396   6.638
   35POPC   H2Y 4600   0.359   1.489   6.609
   35POPC   C23 4601   0.314   0.912   6.597
   35POPC   H3R 4602   0.335   1.018   6.571
   35POPC   H3S 4603   0.207   0.904   6.626
   35POPC   C24 4604   0.340   0.825   6.473
   35POPC   H4R 4605   0.301   0.723   6.492
   35POPC   H4S 4606   0.450   0.817   6.459
   35POPC   C25 4607   0.279   0.881   6.344
   35POPC   H5R 4608   0.321   0.983   6.329
   35POPC   H5S 4609   0.169   0.891   6.355
   35POPC   C26 4610   0.312   0.797   6.220
   35POPC   H6R 4611   0.420   0.769   6.223
   35POPC   H6S 4612   0.296   0.860   6.130
   35POPC   C27 4613   0.225   0.671   6.206
   35POPC   H7R 4614   0.118   0.701   6.208
   35POPC   H7S 4615   0.243   0.603   6.293
   35POPC   C28 4616   0.250   0.594   6.075
   35POPC   H8R 4617   0.235   0.664   5.991
   35POPC   H8S 4618   0.173   0.514   6.066
   35POPC   C29 4619   0.388   0.533   6.074
   35POPC   H91 4620   0.413   0.472   6.162
   35POPC  C210 4621   0.482   0.550   5.979
   35POPC  H101 4622   0.580   0.501   5.991
   35POPC  C211 4623   0.464   0.629   5.852
   35POPC  H11R 4624   0.489   0.736   5.871
   35POPC  H11S 4625   0.358   0.627   5.818
   35POPC  C212 4626   0.552   0.578   5.737
   35POPC  H12R 4627   0.530   0.470   5.718
   35POPC  H12S 4628   0.658   0.586   5.767
   35POPC  C213 4629   0.530   0.657   5.607
   35POPC  H13R 4630   0.531   0.765   5.631
   35POPC  H13S 4631   0.430   0.632   5.567
   35POPC  C214 4632   0.638   0.631   5.501
   35POPC  H14R 4633   0.643   0.522   5.478
   35POPC  H14S 4634   0.736   0.661   5.544
   35POPC  C215 4635   0.615   0.710   5.371
   35POPC  H15R 4636   0.710   0.714   5.314
   35POPC  H15S 4637   0.588   0.815   5.398
   35POPC  C216 4638   0.505   0.651   5.281
   35POPC  H16R 4639   0.419   0.620   5.344
   35POPC  H16S 4640   0.545   0.559   5.233
   35POPC  C217 4641   0.451   0.747   5.174
   35POPC  H17R 4642   0.394   0.827   5.226
   35POPC  H17S 4643   0.380   0.691   5.110
   35POPC  C218 4644   0.556   0.813   5.084
   35POPC  H18R 4645   0.506   0.882   5.012
   35POPC  H18S 4646   0.612   0.737   5.025
   35POPC  H18T 4647   0.628   0.872   5.144
   35POPC   C33 4648   0.381   1.310   6.486
   35POPC   H3X 4649   0.273   1.284   6.474
   35POPC   H3Y 4650   0.439   1.215   6.489
   35POPC   C34 4651   0.420   1.389   6.361
   35POPC   H4X 4652   0.528   1.417   6.366
   35POPC   H4Y 4653   0.360   1.482   6.357
   35POPC   C35 4654   0.394   1.307   6.235
   35POPC   H5X 4655   0.288   1.273   6.235
   35POPC   H5Y 4656   0.459   1.216   6.235
   35POPC   C36 4657   0.420   1.388   6.108
   35POPC   H6X 4658   0.528   1.414   6.105
   35POPC   H6Y 4659   0.362   1.482   6.112
   35POPC   C37 4660   0.385   1.312   5.980
   35POPC   H7X 4661   0.276   1.293   5.976
   35POPC   H7Y 4662   0.437   1.214   5.981
   35POPC   C38 4663   0.430   1.391   5.858
   35POPC   H8X 4664   0.536   1.422   5.875
   35POPC   H8Y 4665   0.368   1.482   5.847
   35POPC   C39 4666   0.426   1.311   5.728
   35POPC   H9X 4667   0.321   1.297   5.695
   35POPC   H9Y 4668   0.471   1.211   5.746
   35POPC  C310 4669   0.508   1.381   5.619
   35POPC  H10X 4670   0.613   1.391   5.656
   35POPC  H10Y 4671   0.468   1.483   5.601
   35POPC  C311 4672   0.509   1.302   5.488
   35POPC  H11X 4673   0.410   1.309   5.440
   35POPC  H11Y 4674   0.528   1.195   5.513
   35POPC  C312 4675   0.618   1.348   5.391
   35POPC  H12X 4676   0.715   1.356   5.445
   35POPC  H12Y 4677   0.593   1.449   5.353
   35POPC  C313 4678   0.633   1.250   5.275
   35POPC  H13X 4679   0.533   1.235   5.228
   35POPC  H13Y 4680   0.666   1.152   5.315
   35POPC  C314 4681   0.731   1.297   5.168
   35POPC  H14X 4682   0.833   1.303   5.212
   35POPC  H14Y 4683   0.703   1.398   5.133
   35POPC  C315 4684   0.735   1.201   5.049
   35POPC  H15X 4685   0.634   1.198   5.002
   35POPC  H15Y 4686   0.757   1.099   5.087
   35POPC  C316 4687   0.839   1.236   4.942
   35POPC  H16X 4688   0.922   1.294   4.987
   35POPC  H16Y 4689   0.792   1.297   4.862
   35POPC  H16Z 4690   0.881   1.144   4.898
   36POPC     N 4691   1.713   0.466   7.550
   36POPC   C12 4692   1.859   0.468   7.509
   36POPC   C13 4693   1.625   0.466   7.430
   36POPC   C14 4694   1.690   0.340   7.627
   36POPC   C15 4695   1.678   0.582   7.638
   36POPC  H12A 4696   1.882   0.372   7.464
   36POPC  H12B 4697   1.918   0.475   7.600
   36POPC  H13A 4698   1.521   0.454   7.458
   36POPC  H13B 4699   1.636   0.559   7.376
   36POPC  H13C 4700   1.653   0.384   7.364
   36POPC  H14A 4701   1.590   0.337   7.667
   36POPC  H14B 4702   1.704   0.254   7.563
   36POPC  H14C 4703   1.761   0.334   7.709
   36POPC  H15A 4704   1.712   0.673   7.591
   36POPC  H15B 4705   1.726   0.571   7.734
   36POPC  H15C 4706   1.571   0.587   7.652
   36POPC   C11 4707   1.906   0.578   7.412
   36POPC  H11A 4708   1.854   0.567   7.314
   36POPC  H11B 4709   2.015   0.563   7.393
   36POPC     P 4710   1.994   0.807   7.482
   36POPC   O13 4711   1.934   0.935   7.527
   36POPC   O14 4712   2.099   0.748   7.569
   36POPC   O12 4713   1.876   0.706   7.465
   36POPC   O11 4714   2.049   0.822   7.334
   36POPC    C1 4715   1.962   0.884   7.238
   36POPC    HA 4716   1.966   0.994   7.252
   36POPC    HB 4717   1.856   0.852   7.253
   36POPC    C2 4718   1.999   0.848   7.091
   36POPC    HS 4719   1.976   0.740   7.080
   36POPC   O21 4720   2.140   0.860   7.065
   36POPC   C21 4721   2.187   0.983   7.062
   36POPC   O22 4722   2.125   1.085   7.089
   36POPC   C22 4723   2.332   0.981   7.015
   36POPC   H2R 4724   2.336   0.939   6.912
   36POPC   H2S 4725   2.393   0.917   7.082
   36POPC    C3 4726   1.910   0.923   6.985
   36POPC    HX 4727   1.894   1.027   7.021
   36POPC    HY 4728   1.810   0.875   6.981
   36POPC   O31 4729   1.969   0.930   6.853
   36POPC   C31 4730   1.967   0.815   6.786
   36POPC   O32 4731   1.924   0.709   6.830
   36POPC   C32 4732   2.026   0.837   6.647
   36POPC   H2X 4733   2.080   0.934   6.644
   36POPC   H2Y 4734   1.943   0.839   6.574
   36POPC   C23 4735   2.385   1.125   7.018
   36POPC   H3R 4736   2.387   1.161   7.123
   36POPC   H3S 4737   2.316   1.190   6.960
   36POPC   C24 4738   2.525   1.143   6.957
   36POPC   H4R 4739   2.596   1.073   7.005
   36POPC   H4S 4740   2.559   1.247   6.979
   36POPC   C25 4741   2.526   1.123   6.805
   36POPC   H5R 4742   2.441   1.179   6.760
   36POPC   H5S 4743   2.511   1.016   6.783
   36POPC   C26 4744   2.656   1.171   6.738
   36POPC   H6R 4745   2.672   1.108   6.648
   36POPC   H6S 4746   2.742   1.156   6.806
   36POPC   C27 4747   2.648   1.316   6.690
   36POPC   H7R 4748   2.641   1.385   6.777
   36POPC   H7S 4749   2.554   1.327   6.631
   36POPC   C28 4750   2.766   1.355   6.601
   36POPC   H8R 4751   2.793   1.267   6.540
   36POPC   H8S 4752   2.854   1.380   6.665
   36POPC   C29 4753   2.729   1.472   6.514
   36POPC   H91 4754   2.666   1.548   6.563
   36POPC  C210 4755   2.762   1.489   6.385
   36POPC  H101 4756   2.727   1.579   6.332
   36POPC  C211 4757   2.847   1.397   6.302
   36POPC  H11R 4758   2.812   1.396   6.196
   36POPC  H11S 4759   2.844   1.292   6.338
   36POPC  C212 4760   2.993   1.447   6.307
   36POPC  H12R 4761   3.035   1.427   6.408
   36POPC  H12S 4762   2.993   1.557   6.292
   36POPC  C213 4763   3.085   1.387   6.200
   36POPC  H13R 4764   3.186   1.430   6.211
   36POPC  H13S 4765   3.046   1.419   6.101
   36POPC  C214 4766   3.095   1.234   6.202
   36POPC  H14R 4767   2.994   1.188   6.202
   36POPC  H14S 4768   3.148   1.203   6.295
   36POPC  C215 4769   3.171   1.179   6.080
   36POPC  H15R 4770   3.189   1.070   6.097
   36POPC  H15S 4771   3.270   1.229   6.072
   36POPC  C216 4772   3.095   1.194   5.948
   36POPC  H16R 4773   3.078   1.302   5.925
   36POPC  H16S 4774   2.996   1.146   5.959
   36POPC  C217 4775   3.167   1.131   5.828
   36POPC  H17R 4776   3.210   1.033   5.860
   36POPC  H17S 4777   3.251   1.197   5.798
   36POPC  C218 4778   3.075   1.106   5.708
   36POPC  H18R 4779   2.995   1.034   5.736
   36POPC  H18S 4780   3.132   1.064   5.623
   36POPC  H18T 4781   3.027   1.201   5.676
   36POPC   C33 4782   2.125   0.723   6.616
   36POPC   H3X 4783   2.077   0.626   6.640
   36POPC   H3Y 4784   2.215   0.734   6.681
   36POPC   C34 4785   2.170   0.714   6.469
   36POPC   H4X 4786   2.244   0.632   6.461
   36POPC   H4Y 4787   2.220   0.809   6.439
   36POPC   C35 4788   2.055   0.684   6.372
   36POPC   H5X 4789   1.987   0.773   6.366
   36POPC   H5Y 4790   1.996   0.599   6.412
   36POPC   C36 4791   2.103   0.647   6.231
   36POPC   H6X 4792   2.176   0.563   6.241
   36POPC   H6Y 4793   2.156   0.734   6.186
   36POPC   C37 4794   1.990   0.601   6.138
   36POPC   H7X 4795   1.930   0.524   6.191
   36POPC   H7Y 4796   2.035   0.553   6.048
   36POPC   C38 4797   1.898   0.715   6.093
   36POPC   H8X 4798   1.957   0.786   6.030
   36POPC   H8Y 4799   1.862   0.770   6.182
   36POPC   C39 4800   1.777   0.665   6.014
   36POPC   H9X 4801   1.724   0.589   6.074
   36POPC   H9Y 4802   1.814   0.617   5.921
   36POPC  C310 4803   1.679   0.779   5.979
   36POPC  H10X 4804   1.734   0.858   5.924
   36POPC  H10Y 4805   1.642   0.823   6.074
   36POPC  C311 4806   1.558   0.734   5.896
   36POPC  H11X 4807   1.498   0.825   5.871
   36POPC  H11Y 4808   1.494   0.668   5.959
   36POPC  C312 4809   1.591   0.659   5.767
   36POPC  H12X 4810   1.496   0.638   5.713
   36POPC  H12Y 4811   1.636   0.561   5.793
   36POPC  C313 4812   1.686   0.735   5.672
   36POPC  H13X 4813   1.781   0.759   5.724
   36POPC  H13Y 4814   1.637   0.831   5.645
   36POPC  C314 4815   1.717   0.659   5.542
   36POPC  H14X 4816   1.768   0.729   5.472
   36POPC  H14Y 4817   1.621   0.628   5.496
   36POPC  C315 4818   1.807   0.535   5.559
   36POPC  H15X 4819   1.815   0.485   5.459
   36POPC  H15Y 4820   1.757   0.463   5.627
   36POPC  C316 4821   1.949   0.562   5.609
   36POPC  H16X 4822   1.947   0.614   5.707
   36POPC  H16Y 4823   2.004   0.625   5.537
   36POPC  H16Z 4824   2.004   0.466   5.622
   37POPC     N 4825   5.971   4.400   7.216
   37POPC   C12 4826   5.938   4.339   7.082
   37POPC   C13 4827   6.099   4.475   7.205
   37POPC   C14 4828   5.865   4.495   7.261
   37POPC   C15 4829   5.988   4.291   7.317
   37POPC  H12A 4830   6.022   4.278   7.052
   37POPC  H12B 4831   5.929   4.419   7.010
   37POPC  H13A 4832   6.177   4.409   7.167
   37POPC  H13B 4833   6.088   4.557   7.135
   37POPC  H13C 4834   6.129   4.514   7.301
   37POPC  H14A 4835   5.770   4.443   7.271
   37POPC  H14B 4836   5.892   4.540   7.355
   37POPC  H14C 4837   5.852   4.573   7.186
   37POPC  H15A 4838   5.897   4.233   7.325
   37POPC  H15B 4839   6.011   4.333   7.415
   37POPC  H15C 4840   6.069   4.225   7.287
   37POPC   C11 4841   5.811   4.251   7.073
   37POPC  H11A 4842   5.815   4.173   7.152
   37POPC  H11B 4843   5.811   4.200   6.974
   37POPC     P 4844   5.558   4.254   7.089
   37POPC   O13 4845   5.583   4.108   7.094
   37POPC   O14 4846   5.475   4.310   7.198
   37POPC   O12 4847   5.695   4.332   7.087
   37POPC   O11 4848   5.489   4.291   6.952
   37POPC    C1 4849   5.563   4.289   6.830
   37POPC    HA 4850   5.494   4.259   6.748
   37POPC    HB 4851   5.644   4.214   6.833
   37POPC    C2 4852   5.622   4.428   6.791
   37POPC    HS 4853   5.690   4.461   6.873
   37POPC   O21 4854   5.514   4.521   6.776
   37POPC   C21 4855   5.553   4.647   6.774
   37POPC   O22 4856   5.667   4.686   6.794
   37POPC   C22 4857   5.436   4.736   6.734
   37POPC   H2R 4858   5.394   4.784   6.824
   37POPC   H2S 4859   5.357   4.673   6.687
   37POPC    C3 4860   5.703   4.417   6.658
   37POPC    HX 4861   5.749   4.515   6.630
   37POPC    HY 4862   5.630   4.392   6.578
   37POPC   O31 4863   5.803   4.314   6.660
   37POPC   C31 4864   5.914   4.347   6.727
   37POPC   O32 4865   5.930   4.453   6.786
   37POPC   C32 4866   6.011   4.230   6.725
   37POPC   H2X 4867   5.953   4.136   6.738
   37POPC   H2Y 4868   6.083   4.239   6.808
   37POPC   C23 4869   5.486   4.841   6.633
   37POPC   H3R 4870   5.545   4.789   6.555
   37POPC   H3S 4871   5.551   4.914   6.685
   37POPC   C24 4872   5.371   4.916   6.563
   37POPC   H4R 4873   5.316   4.977   6.638
   37POPC   H4S 4874   5.302   4.839   6.522
   37POPC   C25 4875   5.417   5.005   6.448
   37POPC   H5R 4876   5.328   5.031   6.386
   37POPC   H5S 4877   5.487   4.947   6.384
   37POPC   C26 4878   5.484   5.136   6.492
   37POPC   H6R 4879   5.577   5.112   6.548
   37POPC   H6S 4880   5.415   5.190   6.562
   37POPC   C27 4881   5.520   5.232   6.377
   37POPC   H7R 4882   5.584   5.313   6.418
   37POPC   H7S 4883   5.427   5.279   6.338
   37POPC   C28 4884   5.592   5.161   6.262
   37POPC   H8R 4885   5.518   5.098   6.207
   37POPC   H8S 4886   5.668   5.092   6.306
   37POPC   C29 4887   5.661   5.255   6.167
   37POPC   H91 4888   5.642   5.363   6.183
   37POPC  C210 4889   5.747   5.216   6.071
   37POPC  H101 4890   5.793   5.292   6.006
   37POPC  C211 4891   5.779   5.073   6.036
   37POPC  H11R 4892   5.703   5.003   6.077
   37POPC  H11S 4893   5.878   5.043   6.077
   37POPC  C212 4894   5.781   5.060   5.883
   37POPC  H12R 4895   5.871   5.114   5.845
   37POPC  H12S 4896   5.691   5.110   5.841
   37POPC  C213 4897   5.785   4.915   5.831
   37POPC  H13R 4898   5.684   4.870   5.845
   37POPC  H13S 4899   5.857   4.856   5.893
   37POPC  C214 4900   5.828   4.906   5.684
   37POPC  H14R 4901   5.815   4.801   5.649
   37POPC  H14S 4902   5.936   4.931   5.678
   37POPC  C215 4903   5.752   4.998   5.587
   37POPC  H15R 4904   5.799   4.989   5.486
   37POPC  H15S 4905   5.764   5.104   5.619
   37POPC  C216 4906   5.603   4.965   5.574
   37POPC  H16R 4907   5.554   4.979   5.673
   37POPC  H16S 4908   5.592   4.857   5.546
   37POPC  C217 4909   5.526   5.049   5.471
   37POPC  H17R 4910   5.418   5.028   5.484
   37POPC  H17S 4911   5.554   5.016   5.368
   37POPC  C218 4912   5.549   5.201   5.480
   37POPC  H18R 4913   5.470   5.255   5.423
   37POPC  H18S 4914   5.647   5.227   5.436
   37POPC  H18T 4915   5.546   5.235   5.585
   37POPC   C33 4916   6.085   4.226   6.590
   37POPC   H3X 4917   6.014   4.241   6.506
   37POPC   H3Y 4918   6.128   4.123   6.579
   37POPC   C34 4919   6.201   4.325   6.580
   37POPC   H4X 4920   6.263   4.316   6.672
   37POPC   H4Y 4921   6.162   4.429   6.577
   37POPC   C35 4922   6.293   4.301   6.459
   37POPC   H5X 4923   6.331   4.197   6.464
   37POPC   H5Y 4924   6.379   4.370   6.467
   37POPC   C36 4925   6.225   4.323   6.323
   37POPC   H6X 4926   6.181   4.425   6.322
   37POPC   H6Y 4927   6.143   4.249   6.310
   37POPC   C37 4928   6.324   4.309   6.207
   37POPC   H7X 4929   6.359   4.204   6.201
   37POPC   H7Y 4930   6.412   4.374   6.228
   37POPC   C38 4931   6.264   4.351   6.072
   37POPC   H8X 4932   6.248   4.461   6.073
   37POPC   H8Y 4933   6.165   4.302   6.061
   37POPC   C39 4934   6.349   4.312   5.950
   37POPC   H9X 4935   6.300   4.353   5.858
   37POPC   H9Y 4936   6.349   4.201   5.941
   37POPC  C310 4937   6.496   4.360   5.952
   37POPC  H10X 4938   6.548   4.313   5.865
   37POPC  H10Y 4939   6.546   4.324   6.044
   37POPC  C311 4940   6.510   4.512   5.941
   37POPC  H11X 4941   6.459   4.557   6.029
   37POPC  H11Y 4942   6.457   4.547   5.850
   37POPC  C312 4943   6.654   4.564   5.939
   37POPC  H12X 4944   6.705   4.535   6.034
   37POPC  H12Y 4945   6.651   4.675   5.936
   37POPC  C313 4946   6.741   4.516   5.821
   37POPC  H13X 4947   6.757   4.406   5.828
   37POPC  H13Y 4948   6.840   4.565   5.831
   37POPC  C314 4949   6.685   4.550   5.682
   37POPC  H14X 4950   6.632   4.647   5.687
   37POPC  H14Y 4951   6.612   4.472   5.651
   37POPC  C315 4952   6.797   4.563   5.577
   37POPC  H15X 4953   6.859   4.471   5.579
   37POPC  H15Y 4954   6.862   4.648   5.608
   37POPC  C316 4955   6.749   4.587   5.434
   37POPC  H16X 4956   6.701   4.496   5.393
   37POPC  H16Y 4957   6.835   4.614   5.369
   37POPC  H16Z 4958   6.676   4.671   5.431
   38POPC     N 4959   3.175   2.274   7.646
   38POPC   C12 4960   3.058   2.366   7.616
   38POPC   C13 4961   3.130   2.132   7.655
   38POPC   C14 4962   3.280   2.287   7.541
   38POPC   C15 4963   3.234   2.313   7.778
   38POPC  H12A 4964   3.099   2.464   7.596
   38POPC  H12B 4965   2.997   2.374   7.705
   38POPC  H13A 4966   3.055   2.122   7.732
   38POPC  H13B 4967   3.088   2.101   7.560
   38POPC  H13C 4968   3.214   2.067   7.677
   38POPC  H14A 4969   3.327   2.384   7.550
   38POPC  H14B 4970   3.353   2.208   7.553
   38POPC  H14C 4971   3.233   2.278   7.444
   38POPC  H15A 4972   3.271   2.415   7.772
   38POPC  H15B 4973   3.316   2.247   7.803
   38POPC  H15C 4974   3.159   2.308   7.855
   38POPC   C11 4975   2.964   2.326   7.500
   38POPC  H11A 4976   2.899   2.414   7.476
   38POPC  H11B 4977   2.898   2.244   7.537
   38POPC     P 4978   2.982   2.169   7.304
   38POPC   O13 4979   3.026   2.043   7.369
   38POPC   O14 4980   2.836   2.188   7.283
   38POPC   O12 4981   3.039   2.291   7.384
   38POPC   O11 4982   3.056   2.185   7.166
   38POPC    C1 4983   3.016   2.295   7.082
   38POPC    HA 4984   3.101   2.319   7.015
   38POPC    HB 4985   2.993   2.387   7.141
   38POPC    C2 4986   2.892   2.259   6.994
   38POPC    HS 4987   2.802   2.285   7.052
   38POPC   O21 4988   2.896   2.118   6.966
   38POPC   C21 4989   2.778   2.069   6.935
   38POPC   O22 4990   2.674   2.135   6.927
   38POPC   C22 4991   2.793   1.919   6.911
   38POPC   H2R 4992   2.802   1.870   7.010
   38POPC   H2S 4993   2.886   1.900   6.855
   38POPC    C3 4994   2.893   2.341   6.862
   38POPC    HX 4995   2.890   2.449   6.889
   38POPC    HY 4996   2.801   2.318   6.805
   38POPC   O31 4997   3.015   2.314   6.789
   38POPC   C31 4998   3.002   2.276   6.664
   38POPC   O32 4999   2.896   2.262   6.604
   38POPC   C32 5000   3.140   2.253   6.603
   38POPC   H2X 5001   3.186   2.162   6.646
   38POPC   H2Y 5002   3.205   2.340   6.624
   38POPC   C23 5003   2.671   1.861   6.838
   38POPC   H3R 5004   2.577   1.894   6.889
   38POPC   H3S 5005   2.676   1.750   6.848
   38POPC   C24 5006   2.662   1.894   6.688
   38POPC   H4R 5007   2.647   2.003   6.677
   38POPC   H4S 5008   2.572   1.842   6.648
   38POPC   C25 5009   2.783   1.852   6.605
   38POPC   H5R 5010   2.801   1.743   6.619
   38POPC   H5S 5011   2.873   1.907   6.641
   38POPC   C26 5012   2.768   1.881   6.455
   38POPC   H6R 5013   2.752   1.990   6.440
   38POPC   H6S 5014   2.679   1.828   6.416
   38POPC   C27 5015   2.892   1.836   6.378
   38POPC   H7R 5016   2.905   1.727   6.395
   38POPC   H7S 5017   2.981   1.887   6.421
   38POPC   C28 5018   2.887   1.863   6.227
   38POPC   H8R 5019   2.876   1.973   6.211
   38POPC   H8S 5020   2.797   1.814   6.184
   38POPC   C29 5021   3.016   1.813   6.166
   38POPC   H91 5022   3.107   1.853   6.212
   38POPC  C210 5023   3.027   1.719   6.070
   38POPC  H101 5024   3.127   1.690   6.035
   38POPC  C211 5025   2.911   1.656   5.996
   38POPC  H11R 5026   2.831   1.731   5.980
   38POPC  H11S 5027   2.868   1.573   6.055
   38POPC  C212 5028   2.952   1.603   5.858
   38POPC  H12R 5029   3.020   1.516   5.870
   38POPC  H12S 5030   3.007   1.681   5.802
   38POPC  C213 5031   2.829   1.561   5.776
   38POPC  H13R 5032   2.759   1.648   5.773
   38POPC  H13S 5033   2.777   1.478   5.827
   38POPC  C214 5034   2.861   1.521   5.631
   38POPC  H14R 5035   2.917   1.425   5.630
   38POPC  H14S 5036   2.925   1.599   5.586
   38POPC  C215 5037   2.732   1.508   5.548
   38POPC  H15R 5038   2.677   1.604   5.556
   38POPC  H15S 5039   2.668   1.428   5.592
   38POPC  C216 5040   2.757   1.478   5.400
   38POPC  H16R 5041   2.800   1.376   5.391
   38POPC  H16S 5042   2.831   1.550   5.359
   38POPC  C217 5043   2.629   1.486   5.316
   38POPC  H17R 5044   2.549   1.427   5.366
   38POPC  H17S 5045   2.649   1.438   5.217
   38POPC  C218 5046   2.579   1.628   5.291
   38POPC  H18R 5047   2.657   1.688   5.240
   38POPC  H18S 5048   2.553   1.678   5.387
   38POPC  H18T 5049   2.488   1.627   5.227
   38POPC   C33 5050   3.118   2.236   6.453
   38POPC   H3X 5051   3.066   2.326   6.413
   38POPC   H3Y 5052   3.053   2.148   6.435
   38POPC   C34 5053   3.245   2.218   6.369
   38POPC   H4X 5054   3.306   2.134   6.410
   38POPC   H4Y 5055   3.306   2.311   6.372
   38POPC   C35 5056   3.204   2.187   6.225
   38POPC   H5X 5057   3.133   2.265   6.190
   38POPC   H5Y 5058   3.148   2.090   6.226
   38POPC   C36 5059   3.319   2.176   6.126
   38POPC   H6X 5060   3.390   2.099   6.162
   38POPC   H6Y 5061   3.373   2.274   6.120
   38POPC   C37 5062   3.267   2.137   5.987
   38POPC   H7X 5063   3.217   2.224   5.940
   38POPC   H7Y 5064   3.189   2.058   6.002
   38POPC   C38 5065   3.374   2.079   5.894
   38POPC   H8X 5066   3.328   2.058   5.795
   38POPC   H8Y 5067   3.406   1.981   5.938
   38POPC   C39 5068   3.499   2.166   5.876
   38POPC   H9X 5069   3.575   2.107   5.821
   38POPC   H9Y 5070   3.542   2.192   5.975
   38POPC  C310 5071   3.473   2.295   5.796
   38POPC  H10X 5072   3.383   2.347   5.836
   38POPC  H10Y 5073   3.450   2.266   5.691
   38POPC  C311 5074   3.592   2.392   5.796
   38POPC  H11X 5075   3.593   2.444   5.698
   38POPC  H11Y 5076   3.687   2.336   5.807
   38POPC  C312 5077   3.581   2.501   5.905
   38POPC  H12X 5078   3.597   2.456   6.005
   38POPC  H12Y 5079   3.478   2.541   5.902
   38POPC  C313 5080   3.677   2.619   5.884
   38POPC  H13X 5081   3.642   2.705   5.947
   38POPC  H13Y 5082   3.673   2.651   5.778
   38POPC  C314 5083   3.822   2.588   5.924
   38POPC  H14X 5084   3.856   2.499   5.868
   38POPC  H14Y 5085   3.823   2.562   6.033
   38POPC  C315 5086   3.921   2.703   5.902
   38POPC  H15X 5087   4.017   2.674   5.950
   38POPC  H15Y 5088   3.884   2.794   5.954
   38POPC  C316 5089   3.950   2.739   5.756
   38POPC  H16X 5090   3.986   2.650   5.701
   38POPC  H16Y 5091   4.029   2.817   5.752
   38POPC  H16Z 5092   3.859   2.778   5.706
   39POPC     N 5093   6.905   2.724   6.944
   39POPC   C12 5094   6.875   2.578   6.922
   39POPC   C13 5095   6.941   2.751   7.087
   39POPC   C14 5096   7.017   2.768   6.855
   39POPC   C15 5097   6.783   2.803   6.910
   39POPC  H12A 5098   6.864   2.563   6.815
   39POPC  H12B 5099   6.779   2.557   6.967
   39POPC  H13A 5100   6.856   2.730   7.151
   39POPC  H13B 5101   7.023   2.687   7.116
   39POPC  H13C 5102   6.970   2.854   7.098
   39POPC  H14A 5103   6.994   2.744   6.752
   39POPC  H14B 5104   7.034   2.874   6.865
   39POPC  H14C 5105   7.107   2.715   6.883
   39POPC  H15A 5106   6.758   2.791   6.805
   39POPC  H15B 5107   6.801   2.909   6.928
   39POPC  H15C 5108   6.700   2.770   6.970
   39POPC   C11 5109   6.976   2.475   6.976
   39POPC  H11A 5110   6.949   2.375   6.935
   39POPC  H11B 5111   6.966   2.473   7.086
   39POPC     P 5112   7.218   2.410   6.985
   39POPC   O13 5113   7.336   2.487   7.030
   39POPC   O14 5114   7.161   2.317   7.087
   39POPC   O12 5115   7.108   2.511   6.940
   39POPC   O11 5116   7.250   2.331   6.852
   39POPC    C1 5117   7.309   2.399   6.740
   39POPC    HA 5118   7.355   2.323   6.673
   39POPC    HB 5119   7.390   2.468   6.773
   39POPC    C2 5120   7.206   2.479   6.653
   39POPC    HS 5121   7.174   2.565   6.716
   39POPC   O21 5122   7.093   2.393   6.626
   39POPC   C21 5123   6.984   2.462   6.601
   39POPC   O22 5124   6.977   2.584   6.596
   39POPC   C22 5125   6.864   2.369   6.586
   39POPC   H2R 5126   6.775   2.426   6.621
   39POPC   H2S 5127   6.876   2.280   6.651
   39POPC    C3 5128   7.268   2.538   6.523
   39POPC    HX 5129   7.351   2.606   6.552
   39POPC    HY 5130   7.192   2.603   6.474
   39POPC   O31 5131   7.309   2.438   6.427
   39POPC   C31 5132   7.440   2.421   6.413
   39POPC   O32 5133   7.526   2.477   6.479
   39POPC   C32 5134   7.466   2.322   6.300
   39POPC   H2X 5135   7.437   2.369   6.203
   39POPC   H2Y 5136   7.404   2.231   6.316
   39POPC   C23 5137   6.840   2.328   6.440
   39POPC   H3R 5138   6.871   2.408   6.370
   39POPC   H3S 5139   6.731   2.313   6.427
   39POPC   C24 5140   6.908   2.195   6.405
   39POPC   H4R 5141   6.871   2.119   6.477
   39POPC   H4S 5142   7.018   2.203   6.421
   39POPC   C25 5143   6.877   2.144   6.263
   39POPC   H5R 5144   6.768   2.157   6.244
   39POPC   H5S 5145   6.900   2.035   6.259
   39POPC   C26 5146   6.957   2.213   6.151
   39POPC   H6R 5147   6.934   2.322   6.151
   39POPC   H6S 5148   6.922   2.172   6.054
   39POPC   C27 5149   7.109   2.193   6.160
   39POPC   H7R 5150   7.129   2.083   6.153
   39POPC   H7S 5151   7.148   2.229   6.257
   39POPC   C28 5152   7.183   2.267   6.047
   39POPC   H8R 5153   7.206   2.369   6.083
   39POPC   H8S 5154   7.112   2.277   5.963
   39POPC   C29 5155   7.310   2.196   6.005
   39POPC   H91 5156   7.378   2.172   6.088
   39POPC  C210 5157   7.345   2.162   5.880
   39POPC  H101 5158   7.441   2.111   5.865
   39POPC  C211 5159   7.265   2.184   5.754
   39POPC  H11R 5160   7.312   2.262   5.691
   39POPC  H11S 5161   7.161   2.217   5.776
   39POPC  C212 5162   7.255   2.054   5.674
   39POPC  H12R 5163   7.218   1.973   5.741
   39POPC  H12S 5164   7.356   2.024   5.638
   39POPC  C213 5165   7.159   2.064   5.555
   39POPC  H13R 5166   7.197   2.141   5.484
   39POPC  H13S 5167   7.060   2.098   5.593
   39POPC  C214 5168   7.141   1.930   5.483
   39POPC  H14R 5169   7.123   1.850   5.559
   39POPC  H14S 5170   7.235   1.905   5.429
   39POPC  C215 5171   7.023   1.928   5.384
   39POPC  H15R 5172   6.928   1.936   5.441
   39POPC  H15S 5173   7.023   1.830   5.331
   39POPC  C216 5174   7.028   2.041   5.279
   39POPC  H16R 5175   7.128   2.040   5.230
   39POPC  H16S 5176   7.015   2.139   5.330
   39POPC  C217 5177   6.919   2.026   5.172
   39POPC  H17R 5178   6.820   2.023   5.222
   39POPC  H17S 5179   6.934   1.928   5.120
   39POPC  C218 5180   6.920   2.138   5.068
   39POPC  H18R 5181   6.852   2.112   4.984
   39POPC  H18S 5182   7.022   2.152   5.027
   39POPC  H18T 5183   6.886   2.233   5.113
   39POPC   C33 5184   7.614   2.287   6.300
   39POPC   H3X 5185   7.643   2.250   6.401
   39POPC   H3Y 5186   7.675   2.377   6.277
   39POPC   C34 5187   7.652   2.175   6.203
   39POPC   H4X 5188   7.624   2.204   6.099
   39POPC   H4Y 5189   7.596   2.083   6.230
   39POPC   C35 5190   7.802   2.146   6.208
   39POPC   H5X 5191   7.834   2.131   6.314
   39POPC   H5Y 5192   7.854   2.236   6.170
   39POPC   C36 5193   7.841   2.022   6.127
   39POPC   H6X 5194   7.781   2.021   6.033
   39POPC   H6Y 5195   7.815   1.931   6.185
   39POPC   C37 5196   7.990   2.017   6.088
   39POPC   H7X 5197   8.008   1.920   6.037
   39POPC   H7Y 5198   8.053   2.021   6.179
   39POPC   C38 5199   8.028   2.132   5.993
   39POPC   H8X 5200   8.023   2.228   6.049
   39POPC   H8Y 5201   7.953   2.137   5.911
   39POPC   C39 5202   8.167   2.121   5.932
   39POPC   H9X 5203   8.244   2.114   6.013
   39POPC   H9Y 5204   8.186   2.215   5.875
   39POPC  C310 5205   8.183   2.004   5.835
   39POPC  H10X 5206   8.094   1.999   5.769
   39POPC  H10Y 5207   8.189   1.909   5.892
   39POPC  C311 5208   8.308   2.021   5.749
   39POPC  H11X 5209   8.397   2.029   5.815
   39POPC  H11Y 5210   8.299   2.117   5.693
   39POPC  C312 5211   8.329   1.908   5.649
   39POPC  H12X 5212   8.242   1.906   5.579
   39POPC  H12Y 5213   8.331   1.810   5.703
   39POPC  C313 5214   8.458   1.926   5.570
   39POPC  H13X 5215   8.545   1.923   5.639
   39POPC  H13Y 5216   8.455   2.026   5.522
   39POPC  C314 5217   8.475   1.820   5.460
   39POPC  H14X 5218   8.382   1.816   5.400
   39POPC  H14Y 5219   8.491   1.720   5.507
   39POPC  C315 5220   8.592   1.852   5.366
   39POPC  H15X 5221   8.687   1.834   5.421
   39POPC  H15Y 5222   8.588   1.960   5.339
   39POPC  C316 5223   8.591   1.770   5.237
   39POPC  H16X 5224   8.499   1.792   5.178
   39POPC  H16Y 5225   8.593   1.661   5.260
   39POPC  H16Z 5226   8.680   1.795   5.175
   40POPC     N 5227   1.149   3.376   7.188
   40POPC   C12 5228   1.065   3.322   7.075
   40POPC   C13 5229   1.295   3.355   7.160
   40POPC   C14 5230   1.124   3.523   7.202
   40POPC   C15 5231   1.116   3.311   7.319
   40POPC  H12A 5232   1.096   3.373   6.984
   40POPC  H12B 5233   0.962   3.352   7.093
   40POPC  H13A 5234   1.353   3.394   7.243
   40POPC  H13B 5235   1.316   3.249   7.149
   40POPC  H13C 5236   1.324   3.407   7.070
   40POPC  H14A 5237   1.021   3.542   7.227
   40POPC  H14B 5238   1.188   3.564   7.279
   40POPC  H14C 5239   1.146   3.573   7.108
   40POPC  H15A 5240   1.011   3.320   7.339
   40POPC  H15B 5241   1.173   3.357   7.399
   40POPC  H15C 5242   1.141   3.206   7.314
   40POPC   C11 5243   1.065   3.170   7.048
   40POPC  H11A 5244   1.170   3.137   7.029
   40POPC  H11B 5245   1.006   3.150   6.956
   40POPC     P 5246   1.054   2.956   7.186
   40POPC   O13 5247   1.203   2.955   7.188
   40POPC   O14 5248   0.988   2.910   7.310
   40POPC   O12 5249   1.005   3.102   7.157
   40POPC   O11 5250   1.000   2.872   7.063
   40POPC    C1 5251   0.863   2.829   7.069
   40POPC    HA 5252   0.800   2.901   7.126
   40POPC    HB 5253   0.856   2.730   7.118
   40POPC    C2 5254   0.799   2.818   6.928
   40POPC    HS 5255   0.850   2.732   6.877
   40POPC   O21 5256   0.820   2.942   6.859
   40POPC   C21 5257   0.830   2.926   6.729
   40POPC   O22 5258   0.838   2.819   6.671
   40POPC   C22 5259   0.824   3.061   6.658
   40POPC   H2R 5260   0.927   3.099   6.640
   40POPC   H2S 5261   0.768   3.133   6.720
   40POPC    C3 5262   0.646   2.786   6.937
   40POPC    HX 5263   0.601   2.858   7.009
   40POPC    HY 5264   0.631   2.684   6.979
   40POPC   O31 5265   0.577   2.803   6.811
   40POPC   C31 5266   0.569   2.694   6.736
   40POPC   O32 5267   0.603   2.581   6.770
   40POPC   C32 5268   0.522   2.738   6.598
   40POPC   H2X 5269   0.612   2.741   6.532
   40POPC   H2Y 5270   0.480   2.841   6.604
   40POPC   C23 5271   0.752   3.036   6.525
   40POPC   H3R 5272   0.658   2.980   6.545
   40POPC   H3S 5273   0.816   2.972   6.459
   40POPC   C24 5274   0.713   3.161   6.446
   40POPC   H4R 5275   0.802   3.223   6.426
   40POPC   H4S 5276   0.643   3.223   6.506
   40POPC   C25 5277   0.645   3.122   6.314
   40POPC   H5R 5278   0.565   3.048   6.337
   40POPC   H5S 5279   0.719   3.074   6.248
   40POPC   C26 5280   0.580   3.240   6.241
   40POPC   H6R 5281   0.657   3.318   6.220
   40POPC   H6S 5282   0.502   3.285   6.306
   40POPC   C27 5283   0.516   3.196   6.109
   40POPC   H7R 5284   0.452   3.107   6.127
   40POPC   H7S 5285   0.598   3.165   6.040
   40POPC   C28 5286   0.432   3.306   6.044
   40POPC   H8R 5287   0.482   3.403   6.062
   40POPC   H8S 5288   0.334   3.311   6.096
   40POPC   C29 5289   0.414   3.278   5.897
   40POPC   H91 5290   0.354   3.188   5.874
   40POPC  C210 5291   0.465   3.349   5.795
   40POPC  H101 5292   0.444   3.316   5.692
   40POPC  C211 5293   0.549   3.474   5.804
   40POPC  H11R 5294   0.563   3.507   5.909
   40POPC  H11S 5295   0.499   3.557   5.751
   40POPC  C212 5296   0.691   3.458   5.745
   40POPC  H12R 5297   0.746   3.380   5.802
   40POPC  H12S 5298   0.744   3.554   5.758
   40POPC  C213 5299   0.695   3.422   5.596
   40POPC  H13R 5300   0.632   3.495   5.539
   40POPC  H13S 5301   0.653   3.321   5.581
   40POPC  C214 5302   0.838   3.426   5.542
   40POPC  H14R 5303   0.903   3.363   5.607
   40POPC  H14S 5304   0.876   3.531   5.547
   40POPC  C215 5305   0.850   3.376   5.398
   40POPC  H15R 5306   0.788   3.441   5.332
   40POPC  H15S 5307   0.809   3.273   5.392
   40POPC  C216 5308   0.995   3.375   5.347
   40POPC  H16R 5309   1.055   3.311   5.415
   40POPC  H16S 5310   1.036   3.478   5.352
   40POPC  C217 5311   1.009   3.322   5.204
   40POPC  H17R 5312   0.961   3.222   5.198
   40POPC  H17S 5313   1.117   3.309   5.182
   40POPC  C218 5314   0.949   3.414   5.097
   40POPC  H18R 5315   0.969   3.372   4.996
   40POPC  H18S 5316   0.993   3.515   5.104
   40POPC  H18T 5317   0.839   3.422   5.110
   40POPC   C33 5318   0.416   2.645   6.537
   40POPC   H3X 5319   0.331   2.634   6.609
   40POPC   H3Y 5320   0.460   2.545   6.519
   40POPC   C34 5321   0.360   2.701   6.405
   40POPC   H4X 5322   0.309   2.798   6.424
   40POPC   H4Y 5323   0.284   2.630   6.364
   40POPC   C35 5324   0.469   2.725   6.300
   40POPC   H5X 5325   0.522   2.630   6.281
   40POPC   H5Y 5326   0.543   2.799   6.338
   40POPC   C36 5327   0.417   2.780   6.167
   40POPC   H6X 5328   0.380   2.884   6.181
   40POPC   H6Y 5329   0.332   2.718   6.131
   40POPC   C37 5330   0.529   2.779   6.063
   40POPC   H7X 5331   0.558   2.674   6.043
   40POPC   H7Y 5332   0.618   2.832   6.105
   40POPC   C38 5333   0.490   2.845   5.931
   40POPC   H8X 5334   0.460   2.950   5.948
   40POPC   H8Y 5335   0.403   2.789   5.890
   40POPC   C39 5336   0.603   2.840   5.827
   40POPC   H9X 5337   0.642   2.736   5.821
   40POPC   H9Y 5338   0.686   2.907   5.859
   40POPC  C310 5339   0.552   2.881   5.689
   40POPC  H10X 5340   0.509   2.983   5.694
   40POPC  H10Y 5341   0.471   2.811   5.660
   40POPC  C311 5342   0.661   2.876   5.581
   40POPC  H11X 5343   0.724   2.786   5.599
   40POPC  H11Y 5344   0.726   2.966   5.590
   40POPC  C312 5345   0.603   2.867   5.439
   40POPC  H12X 5346   0.542   2.957   5.417
   40POPC  H12Y 5347   0.537   2.778   5.435
   40POPC  C313 5348   0.713   2.851   5.333
   40POPC  H13X 5349   0.782   2.771   5.368
   40POPC  H13Y 5350   0.771   2.945   5.325
   40POPC  C314 5351   0.660   2.811   5.195
   40POPC  H14X 5352   0.590   2.725   5.207
   40POPC  H14Y 5353   0.745   2.777   5.132
   40POPC  C315 5354   0.587   2.925   5.121
   40POPC  H15X 5355   0.660   3.006   5.100
   40POPC  H15Y 5356   0.508   2.967   5.187
   40POPC  C316 5357   0.522   2.881   4.990
   40POPC  H16X 5358   0.600   2.850   4.916
   40POPC  H16Y 5359   0.463   2.965   4.946
   40POPC  H16Z 5360   0.454   2.795   5.007
   41POPC     N 5361   3.580   1.409   7.312
   41POPC   C12 5362   3.711   1.372   7.246
   41POPC   C13 5363   3.474   1.409   7.208
   41POPC   C14 5364   3.542   1.309   7.417
   41POPC   C15 5365   3.587   1.545   7.373
   41POPC  H12A 5366   3.744   1.457   7.187
   41POPC  H12B 5367   3.690   1.291   7.177
   41POPC  H13A 5368   3.465   1.312   7.164
   41POPC  H13B 5369   3.380   1.439   7.253
   41POPC  H13C 5370   3.499   1.482   7.131
   41POPC  H14A 5371   3.619   1.304   7.494
   41POPC  H14B 5372   3.449   1.338   7.463
   41POPC  H14C 5373   3.531   1.212   7.372
   41POPC  H15A 5374   3.666   1.548   7.447
   41POPC  H15B 5375   3.492   1.569   7.419
   41POPC  H15C 5376   3.609   1.619   7.297
   41POPC   C11 5377   3.828   1.325   7.335
   41POPC  H11A 5378   3.916   1.305   7.269
   41POPC  H11B 5379   3.798   1.230   7.383
   41POPC     P 5380   3.973   1.380   7.532
   41POPC   O13 5381   3.984   1.484   7.638
   41POPC   O14 5382   3.947   1.241   7.578
   41POPC   O12 5383   3.861   1.424   7.431
   41POPC   O11 5384   4.104   1.373   7.447
   41POPC    C1 5385   4.161   1.485   7.381
   41POPC    HA 5386   4.266   1.495   7.414
   41POPC    HB 5387   4.108   1.578   7.409
   41POPC    C2 5388   4.159   1.470   7.226
   41POPC    HS 5389   4.055   1.490   7.194
   41POPC   O21 5390   4.187   1.335   7.186
   41POPC   C21 5391   4.309   1.287   7.204
   41POPC   O22 5392   4.404   1.348   7.252
   41POPC   C22 5393   4.317   1.142   7.153
   41POPC   H2R 5394   4.332   1.075   7.241
   41POPC   H2S 5395   4.405   1.133   7.086
   41POPC    C3 5396   4.249   1.576   7.156
   41POPC    HX 5397   4.342   1.586   7.215
   41POPC    HY 5398   4.198   1.675   7.160
   41POPC   O31 5399   4.285   1.541   7.021
   41POPC   C31 5400   4.197   1.574   6.928
   41POPC   O32 5401   4.084   1.616   6.949
   41POPC   C32 5402   4.260   1.554   6.790
   41POPC   H2X 5403   4.358   1.503   6.800
   41POPC   H2Y 5404   4.276   1.653   6.744
   41POPC   C23 5405   4.190   1.099   7.078
   41POPC   H3R 5406   4.178   1.163   6.989
   41POPC   H3S 5407   4.101   1.114   7.144
   41POPC   C24 5408   4.187   0.952   7.033
   41POPC   H4R 5409   4.090   0.934   6.983
   41POPC   H4S 5410   4.192   0.888   7.123
   41POPC   C25 5411   4.300   0.909   6.937
   41POPC   H5R 5412   4.285   0.802   6.914
   41POPC   H5S 5413   4.398   0.919   6.988
   41POPC   C26 5414   4.306   0.985   6.803
   41POPC   H6R 5415   4.334   1.091   6.822
   41POPC   H6S 5416   4.207   0.983   6.754
   41POPC   C27 5417   4.410   0.921   6.711
   41POPC   H7R 5418   4.380   0.816   6.690
   41POPC   H7S 5419   4.506   0.918   6.767
   41POPC   C28 5420   4.435   0.993   6.578
   41POPC   H8R 5421   4.454   1.101   6.596
   41POPC   H8S 5422   4.346   0.984   6.512
   41POPC   C29 5423   4.557   0.927   6.517
   41POPC   H91 5424   4.622   0.877   6.591
   41POPC  C210 5425   4.590   0.918   6.388
   41POPC  H101 5426   4.683   0.866   6.362
   41POPC  C211 5427   4.521   0.983   6.271
   41POPC  H11R 5428   4.430   1.040   6.301
   41POPC  H11S 5429   4.492   0.908   6.194
   41POPC  C212 5430   4.627   1.077   6.214
   41POPC  H12R 5431   4.715   1.017   6.183
   41POPC  H12S 5432   4.660   1.147   6.295
   41POPC  C213 5433   4.585   1.163   6.094
   41POPC  H13R 5434   4.496   1.225   6.120
   41POPC  H13S 5435   4.556   1.096   6.010
   41POPC  C214 5436   4.702   1.253   6.054
   41POPC  H14R 5437   4.793   1.190   6.048
   41POPC  H14S 5438   4.718   1.328   6.135
   41POPC  C215 5439   4.688   1.327   5.920
   41POPC  H15R 5440   4.781   1.388   5.908
   41POPC  H15S 5441   4.602   1.397   5.922
   41POPC  C216 5442   4.675   1.232   5.799
   41POPC  H16R 5443   4.569   1.201   5.790
   41POPC  H16S 5444   4.737   1.141   5.817
   41POPC  C217 5445   4.723   1.294   5.667
   41POPC  H17R 5446   4.668   1.390   5.650
   41POPC  H17S 5447   4.695   1.225   5.584
   41POPC  C218 5448   4.873   1.320   5.660
   41POPC  H18R 5449   4.902   1.354   5.558
   41POPC  H18S 5450   4.929   1.227   5.683
   41POPC  H18T 5451   4.903   1.398   5.733
   41POPC   C33 5452   4.166   1.471   6.701
   41POPC   H3X 5453   4.198   1.485   6.595
   41POPC   H3Y 5454   4.062   1.509   6.709
   41POPC   C34 5455   4.173   1.321   6.731
   41POPC   H4X 5456   4.238   1.305   6.819
   41POPC   H4Y 5457   4.219   1.269   6.644
   41POPC   C35 5458   4.036   1.257   6.759
   41POPC   H5X 5459   4.053   1.148   6.774
   41POPC   H5Y 5460   3.970   1.269   6.670
   41POPC   C36 5461   3.965   1.312   6.884
   41POPC   H6X 5462   3.916   1.408   6.859
   41POPC   H6Y 5463   4.040   1.331   6.963
   41POPC   C37 5464   3.861   1.213   6.939
   41POPC   H7X 5465   3.810   1.261   7.025
   41POPC   H7Y 5466   3.912   1.122   6.975
   41POPC   C38 5467   3.756   1.174   6.835
   41POPC   H8X 5468   3.803   1.121   6.750
   41POPC   H8Y 5469   3.711   1.268   6.796
   41POPC   C39 5470   3.644   1.087   6.892
   41POPC   H9X 5471   3.556   1.096   6.823
   41POPC   H9Y 5472   3.613   1.126   6.991
   41POPC  C310 5473   3.682   0.938   6.904
   41POPC  H10X 5474   3.774   0.929   6.965
   41POPC  H10Y 5475   3.704   0.898   6.803
   41POPC  C311 5476   3.571   0.854   6.969
   41POPC  H11X 5477   3.546   0.900   7.067
   41POPC  H11Y 5478   3.610   0.751   6.988
   41POPC  C312 5479   3.444   0.843   6.884
   41POPC  H12X 5480   3.463   0.780   6.795
   41POPC  H12Y 5481   3.413   0.944   6.848
   41POPC  C313 5482   3.326   0.787   6.964
   41POPC  H13X 5483   3.309   0.853   7.052
   41POPC  H13Y 5484   3.352   0.686   7.003
   41POPC  C314 5485   3.196   0.779   6.883
   41POPC  H14X 5486   3.201   0.693   6.813
   41POPC  H14Y 5487   3.186   0.872   6.823
   41POPC  C315 5488   3.073   0.767   6.974
   41POPC  H15X 5489   2.981   0.768   6.910
   41POPC  H15Y 5490   3.069   0.857   7.039
   41POPC  C316 5491   3.070   0.643   7.062
   41POPC  H16X 5492   3.046   0.554   7.001
   41POPC  H16Y 5493   2.992   0.653   7.141
   41POPC  H16Z 5494   3.168   0.626   7.111
   42POPC     N 5495   6.005   2.828   7.523
   42POPC   C12 5496   5.974   2.801   7.377
   42POPC   C13 5497   5.923   2.737   7.609
   42POPC   C14 5498   6.149   2.801   7.550
   42POPC   C15 5499   5.973   2.970   7.557
   42POPC  H12A 5500   5.866   2.795   7.366
   42POPC  H12B 5501   6.014   2.703   7.354
   42POPC  H13A 5502   5.819   2.766   7.606
   42POPC  H13B 5503   5.934   2.635   7.575
   42POPC  H13C 5504   5.958   2.744   7.711
   42POPC  H14A 5505   6.171   2.817   7.655
   42POPC  H14B 5506   6.174   2.699   7.524
   42POPC  H14C 5507   6.210   2.867   7.490
   42POPC  H15A 5508   6.026   3.037   7.491
   42POPC  H15B 5509   6.004   2.991   7.659
   42POPC  H15C 5510   5.867   2.988   7.548
   42POPC   C11 5511   6.026   2.903   7.273
   42POPC  H11A 5512   5.956   2.989   7.272
   42POPC  H11B 5513   6.019   2.853   7.174
   42POPC     P 5514   6.196   3.091   7.262
   42POPC   O13 5515   6.106   3.179   7.340
   42POPC   O14 5516   6.342   3.117   7.275
   42POPC   O12 5517   6.161   2.942   7.298
   42POPC   O11 5518   6.159   3.100   7.109
   42POPC    C1 5519   6.189   2.989   7.023
   42POPC    HA 5520   6.094   2.951   6.980
   42POPC    HB 5521   6.238   2.905   7.076
   42POPC    C2 5522   6.281   3.026   6.904
   42POPC    HS 5523   6.378   3.061   6.945
   42POPC   O21 5524   6.211   3.130   6.833
   42POPC   C21 5525   6.292   3.219   6.781
   42POPC   O22 5526   6.414   3.211   6.776
   42POPC   C22 5527   6.210   3.336   6.732
   42POPC   H2R 5528   6.193   3.407   6.816
   42POPC   H2S 5529   6.111   3.301   6.695
   42POPC    C3 5530   6.304   2.900   6.814
   42POPC    HX 5531   6.210   2.842   6.816
   42POPC    HY 5532   6.382   2.836   6.861
   42POPC   O31 5533   6.333   2.929   6.675
   42POPC   C31 5534   6.462   2.938   6.646
   42POPC   O32 5535   6.554   2.928   6.725
   42POPC   C32 5536   6.477   2.960   6.496
   42POPC   H2X 5537   6.418   3.050   6.467
   42POPC   H2Y 5538   6.435   2.871   6.442
   42POPC   C23 5539   6.287   3.405   6.620
   42POPC   H3R 5540   6.307   3.332   6.538
   42POPC   H3S 5541   6.385   3.441   6.659
   42POPC   C24 5542   6.211   3.524   6.561
   42POPC   H4R 5543   6.185   3.596   6.641
   42POPC   H4S 5544   6.116   3.486   6.517
   42POPC   C25 5545   6.293   3.594   6.453
   42POPC   H5R 5546   6.331   3.515   6.384
   42POPC   H5S 5547   6.381   3.644   6.498
   42POPC   C26 5548   6.210   3.693   6.372
   42POPC   H6R 5549   6.208   3.792   6.423
   42POPC   H6S 5550   6.105   3.655   6.367
   42POPC   C27 5551   6.261   3.708   6.229
   42POPC   H7R 5552   6.279   3.607   6.185
   42POPC   H7S 5553   6.358   3.762   6.231
   42POPC   C28 5554   6.161   3.782   6.139
   42POPC   H8R 5555   6.119   3.867   6.198
   42POPC   H8S 5556   6.077   3.713   6.117
   42POPC   C29 5557   6.230   3.835   6.015
   42POPC   H91 5558   6.322   3.891   6.036
   42POPC  C210 5559   6.192   3.819   5.887
   42POPC  H101 5560   6.253   3.866   5.809
   42POPC  C211 5561   6.069   3.748   5.837
   42POPC  H11R 5562   6.006   3.712   5.921
   42POPC  H11S 5563   6.096   3.659   5.776
   42POPC  C212 5564   5.982   3.844   5.754
   42POPC  H12R 5565   5.987   3.945   5.799
   42POPC  H12S 5566   5.876   3.809   5.759
   42POPC  C213 5567   6.019   3.855   5.605
   42POPC  H13R 5568   6.125   3.888   5.593
   42POPC  H13S 5569   5.954   3.933   5.561
   42POPC  C214 5570   5.996   3.725   5.527
   42POPC  H14R 5571   5.917   3.667   5.580
   42POPC  H14S 5572   6.088   3.663   5.526
   42POPC  C215 5573   5.946   3.749   5.384
   42POPC  H15R 5574   6.027   3.794   5.323
   42POPC  H15S 5575   5.862   3.821   5.388
   42POPC  C216 5576   5.895   3.621   5.316
   42POPC  H16R 5577   5.830   3.566   5.389
   42POPC  H16S 5578   5.981   3.556   5.292
   42POPC  C217 5579   5.811   3.648   5.191
   42POPC  H17R 5580   5.727   3.715   5.220
   42POPC  H17S 5581   5.766   3.552   5.157
   42POPC  C218 5582   5.887   3.711   5.074
   42POPC  H18R 5583   5.817   3.740   4.994
   42POPC  H18S 5584   5.961   3.639   5.033
   42POPC  H18T 5585   5.942   3.802   5.107
   42POPC   C33 5586   6.625   2.978   6.459
   42POPC   H3X 5587   6.684   2.892   6.499
   42POPC   H3Y 5588   6.663   3.071   6.507
   42POPC   C34 5589   6.651   2.985   6.308
   42POPC   H4X 5590   6.639   2.883   6.265
   42POPC   H4Y 5591   6.757   3.014   6.292
   42POPC   C35 5592   6.560   3.080   6.229
   42POPC   H5X 5593   6.454   3.051   6.244
   42POPC   H5Y 5594   6.582   3.067   6.121
   42POPC   C36 5595   6.578   3.229   6.263
   42POPC   H6X 5596   6.559   3.247   6.371
   42POPC   H6Y 5597   6.501   3.286   6.205
   42POPC   C37 5598   6.717   3.282   6.223
   42POPC   H7X 5599   6.746   3.230   6.129
   42POPC   H7Y 5600   6.791   3.254   6.301
   42POPC   C38 5601   6.724   3.433   6.196
   42POPC   H8X 5602   6.648   3.461   6.119
   42POPC   H8Y 5603   6.824   3.453   6.152
   42POPC   C39 5604   6.707   3.523   6.319
   42POPC   H9X 5605   6.759   3.474   6.405
   42POPC   H9Y 5606   6.600   3.532   6.344
   42POPC  C310 5607   6.769   3.662   6.296
   42POPC  H10X 5608   6.714   3.710   6.212
   42POPC  H10Y 5609   6.875   3.649   6.265
   42POPC  C311 5610   6.765   3.755   6.418
   42POPC  H11X 5611   6.662   3.759   6.457
   42POPC  H11Y 5612   6.793   3.858   6.385
   42POPC  C312 5613   6.862   3.714   6.530
   42POPC  H12X 5614   6.967   3.719   6.494
   42POPC  H12Y 5615   6.840   3.609   6.558
   42POPC  C313 5616   6.847   3.798   6.658
   42POPC  H13X 5617   6.855   3.729   6.745
   42POPC  H13Y 5618   6.744   3.841   6.660
   42POPC  C314 5619   6.951   3.909   6.680
   42POPC  H14X 5620   7.052   3.864   6.686
   42POPC  H14Y 5621   6.930   3.958   6.778
   42POPC  C315 5622   6.956   4.019   6.572
   42POPC  H15X 5623   6.852   4.053   6.551
   42POPC  H15Y 5624   6.997   3.976   6.479
   42POPC  C316 5625   7.039   4.141   6.613
   42POPC  H16X 5626   7.032   4.220   6.535
   42POPC  H16Y 5627   7.146   4.113   6.625
   42POPC  H16Z 5628   7.002   4.183   6.709
   43POPC     N 5629   1.541   4.274   7.375
   43POPC   C12 5630   1.622   4.332   7.261
   43POPC   C13 5631   1.635   4.204   7.467
   43POPC   C14 5632   1.469   4.381   7.451
   43POPC   C15 5633   1.440   4.175   7.326
   43POPC  H12A 5634   1.663   4.249   7.205
   43POPC  H12B 5635   1.705   4.386   7.305
   43POPC  H13A 5636   1.688   4.126   7.414
   43POPC  H13B 5637   1.707   4.274   7.508
   43POPC  H13C 5638   1.581   4.159   7.549
   43POPC  H14A 5639   1.536   4.462   7.475
   43POPC  H14B 5640   1.387   4.420   7.390
   43POPC  H14C 5641   1.428   4.340   7.542
   43POPC  H15A 5642   1.491   4.091   7.281
   43POPC  H15B 5643   1.379   4.222   7.251
   43POPC  H15C 5644   1.378   4.140   7.407
   43POPC   C11 5645   1.553   4.428   7.161
   43POPC  H11A 5646   1.626   4.454   7.081
   43POPC  H11B 5647   1.527   4.523   7.213
   43POPC     P 5648   1.430   4.327   6.960
   43POPC   O13 5649   1.561   4.271   6.920
   43POPC   O14 5650   1.315   4.234   6.943
   43POPC   O12 5651   1.433   4.370   7.111
   43POPC   O11 5652   1.402   4.463   6.885
   43POPC    C1 5653   1.272   4.523   6.894
   43POPC    HA 5654   1.283   4.633   6.902
   43POPC    HB 5655   1.218   4.490   6.985
   43POPC    C2 5656   1.184   4.493   6.769
   43POPC    HS 5657   1.178   4.383   6.759
   43POPC   O21 5658   1.246   4.554   6.654
   43POPC   C21 5659   1.214   4.495   6.540
   43POPC   O22 5660   1.147   4.394   6.529
   43POPC   C22 5661   1.275   4.573   6.423
   43POPC   H2R 5662   1.383   4.547   6.417
   43POPC   H2S 5663   1.265   4.682   6.443
   43POPC    C3 5664   1.039   4.549   6.790
   43POPC    HX 5665   1.048   4.658   6.807
   43POPC    HY 5666   0.999   4.501   6.881
   43POPC   O31 5667   0.954   4.528   6.675
   43POPC   C31 5668   0.825   4.514   6.702
   43POPC   O32 5669   0.773   4.525   6.811
   43POPC   C32 5670   0.752   4.487   6.570
   43POPC   H2X 5671   0.789   4.392   6.525
   43POPC   H2Y 5672   0.775   4.570   6.501
   43POPC   C23 5673   1.207   4.542   6.289
   43POPC   H3R 5674   1.140   4.454   6.297
   43POPC   H3S 5675   1.286   4.519   6.214
   43POPC   C24 5676   1.125   4.661   6.236
   43POPC   H4R 5677   1.194   4.744   6.209
   43POPC   H4S 5678   1.058   4.697   6.317
   43POPC   C25 5679   1.037   4.629   6.114
   43POPC   H5R 5680   0.986   4.723   6.082
   43POPC   H5S 5681   0.958   4.557   6.146
   43POPC   C26 5682   1.110   4.570   5.992
   43POPC   H6R 5683   1.150   4.469   6.019
   43POPC   H6S 5684   1.195   4.635   5.964
   43POPC   C27 5685   1.014   4.555   5.873
   43POPC   H7R 5686   0.986   4.657   5.837
   43POPC   H7S 5687   0.921   4.506   5.910
   43POPC   C28 5688   1.069   4.474   5.756
   43POPC   H8R 5689   1.103   4.375   5.793
   43POPC   H8S 5690   1.157   4.526   5.714
   43POPC   C29 5691   0.961   4.461   5.651
   43POPC   H91 5692   0.935   4.555   5.600
   43POPC  C210 5693   0.897   4.349   5.613
   43POPC  H101 5694   0.820   4.356   5.535
   43POPC  C211 5695   0.915   4.210   5.670
   43POPC  H11R 5696   0.816   4.169   5.701
   43POPC  H11S 5697   0.980   4.209   5.760
   43POPC  C212 5698   0.975   4.113   5.566
   43POPC  H12R 5699   0.982   4.013   5.614
   43POPC  H12S 5700   1.078   4.146   5.541
   43POPC  C213 5701   0.892   4.100   5.438
   43POPC  H13R 5702   0.906   4.191   5.376
   43POPC  H13S 5703   0.785   4.095   5.467
   43POPC  C214 5704   0.924   3.976   5.354
   43POPC  H14R 5705   0.921   3.886   5.419
   43POPC  H14S 5706   1.026   3.985   5.311
   43POPC  C215 5707   0.822   3.958   5.241
   43POPC  H15R 5708   0.813   4.053   5.185
   43POPC  H15S 5709   0.723   3.937   5.289
   43POPC  C216 5710   0.856   3.844   5.144
   43POPC  H16R 5711   0.887   3.754   5.201
   43POPC  H16S 5712   0.942   3.876   5.081
   43POPC  C217 5713   0.739   3.806   5.052
   43POPC  H17R 5714   0.775   3.728   4.981
   43POPC  H17S 5715   0.708   3.895   4.992
   43POPC  C218 5716   0.617   3.751   5.126
   43POPC  H18R 5717   0.649   3.673   5.198
   43POPC  H18S 5718   0.545   3.706   5.054
   43POPC  H18T 5719   0.565   3.831   5.182
   43POPC   C33 5720   0.600   4.481   6.593
   43POPC   H3X 5721   0.550   4.505   6.496
   43POPC   H3Y 5722   0.569   4.559   6.666
   43POPC   C34 5723   0.546   4.344   6.637
   43POPC   H4X 5724   0.437   4.354   6.656
   43POPC   H4Y 5725   0.593   4.313   6.733
   43POPC   C35 5726   0.567   4.235   6.531
   43POPC   H5X 5727   0.667   4.189   6.547
   43POPC   H5Y 5728   0.565   4.280   6.430
   43POPC   C36 5729   0.459   4.125   6.536
   43POPC   H6X 5730   0.366   4.161   6.487
   43POPC   H6Y 5731   0.436   4.104   6.643
   43POPC   C37 5732   0.505   3.993   6.472
   43POPC   H7X 5733   0.432   3.913   6.499
   43POPC   H7Y 5734   0.603   3.967   6.518
   43POPC   C38 5735   0.524   3.993   6.320
   43POPC   H8X 5736   0.569   3.895   6.293
   43POPC   H8Y 5737   0.596   4.072   6.290
   43POPC   C39 5738   0.395   4.008   6.239
   43POPC   H9X 5739   0.365   4.115   6.237
   43POPC   H9Y 5740   0.315   3.949   6.288
   43POPC  C310 5741   0.411   3.956   6.095
   43POPC  H10X 5742   0.419   3.845   6.099
   43POPC  H10Y 5743   0.505   3.995   6.050
   43POPC  C311 5744   0.292   3.995   6.005
   43POPC  H11X 5745   0.311   4.094   5.959
   43POPC  H11Y 5746   0.203   4.005   6.071
   43POPC  C312 5747   0.258   3.890   5.898
   43POPC  H12X 5748   0.160   3.918   5.852
   43POPC  H12Y 5749   0.244   3.792   5.948
   43POPC  C313 5750   0.361   3.875   5.785
   43POPC  H13X 5751   0.326   3.793   5.719
   43POPC  H13Y 5752   0.459   3.844   5.826
   43POPC  C314 5753   0.377   4.001   5.699
   43POPC  H14X 5754   0.444   4.072   5.752
   43POPC  H14Y 5755   0.278   4.050   5.686
   43POPC  C315 5756   0.434   3.972   5.559
   43POPC  H15X 5757   0.450   4.069   5.507
   43POPC  H15Y 5758   0.358   3.914   5.502
   43POPC  C316 5759   0.566   3.893   5.558
   43POPC  H16X 5760   0.603   3.883   5.455
   43POPC  H16Y 5761   0.550   3.791   5.600
   43POPC  H16Z 5762   0.642   3.945   5.619
   44POPC     N 5763   5.084   4.424   7.562
   44POPC   C12 5764   5.033   4.525   7.462
   44POPC   C13 5765   4.992   4.306   7.569
   44POPC   C14 5766   5.220   4.377   7.519
   44POPC   C15 5767   5.096   4.486   7.697
   44POPC  H12A 5768   5.015   4.474   7.368
   44POPC  H12B 5769   5.113   4.597   7.445
   44POPC  H13A 5770   5.026   4.237   7.645
   44POPC  H13B 5771   4.892   4.340   7.593
   44POPC  H13C 5772   4.990   4.255   7.474
   44POPC  H14A 5773   5.213   4.331   7.422
   44POPC  H14B 5774   5.287   4.461   7.515
   44POPC  H14C 5775   5.258   4.304   7.590
   44POPC  H15A 5776   5.129   4.413   7.769
   44POPC  H15B 5777   5.000   4.525   7.729
   44POPC  H15C 5778   5.167   4.568   7.693
   44POPC   C11 5779   4.907   4.606   7.500
   44POPC  H11A 5780   4.877   4.666   7.411
   44POPC  H11B 5781   4.936   4.677   7.580
   44POPC     P 5782   4.683   4.593   7.615
   44POPC   O13 5783   4.581   4.495   7.658
   44POPC   O14 5784   4.739   4.678   7.723
   44POPC   O12 5785   4.801   4.520   7.540
   44POPC   O11 5786   4.620   4.684   7.503
   44POPC    C1 5787   4.508   4.636   7.429
   44POPC    HA 5788   4.463   4.723   7.376
   44POPC    HB 5789   4.429   4.595   7.495
   44POPC    C2 5790   4.545   4.530   7.321
   44POPC    HS 5791   4.560   4.434   7.374
   44POPC   O21 5792   4.664   4.574   7.255
   44POPC   C21 5793   4.740   4.475   7.212
   44POPC   O22 5794   4.721   4.357   7.232
   44POPC   C22 5795   4.856   4.535   7.133
   44POPC   H2R 5796   4.929   4.582   7.201
   44POPC   H2S 5797   4.815   4.614   7.065
   44POPC    C3 5798   4.427   4.516   7.218
   44POPC    HX 5799   4.408   4.618   7.177
   44POPC    HY 5800   4.335   4.487   7.272
   44POPC   O31 5801   4.451   4.428   7.106
   44POPC   C31 5802   4.434   4.299   7.135
   44POPC   O32 5803   4.424   4.254   7.249
   44POPC   C32 5804   4.428   4.216   7.007
   44POPC   H2X 5805   4.356   4.264   6.937
   44POPC   H2Y 5806   4.390   4.114   7.031
   44POPC   C23 5807   4.923   4.427   7.048
   44POPC   H3R 5808   4.844   4.370   6.994
   44POPC   H3S 5809   4.979   4.356   7.113
   44POPC   C24 5810   5.017   4.486   6.943
   44POPC   H4R 5811   5.107   4.528   6.992
   44POPC   H4S 5812   4.964   4.569   6.891
   44POPC   C25 5813   5.056   4.382   6.838
   44POPC   H5R 5814   4.963   4.355   6.784
   44POPC   H5S 5815   5.093   4.291   6.888
   44POPC   C26 5816   5.163   4.431   6.740
   44POPC   H6R 5817   5.258   4.445   6.795
   44POPC   H6S 5818   5.132   4.530   6.698
   44POPC   C27 5819   5.186   4.333   6.624
   44POPC   H7R 5820   5.215   4.234   6.665
   44POPC   H7S 5821   5.271   4.370   6.562
   44POPC   C28 5822   5.063   4.317   6.533
   44POPC   H8R 5823   5.033   4.418   6.499
   44POPC   H8S 5824   4.978   4.276   6.592
   44POPC   C29 5825   5.092   4.223   6.419
   44POPC   H91 5826   5.101   4.117   6.446
   44POPC  C210 5827   5.109   4.260   6.291
   44POPC  H101 5828   5.129   4.183   6.216
   44POPC  C211 5829   5.098   4.400   6.239
   44POPC  H11R 5830   5.023   4.459   6.295
   44POPC  H11S 5831   5.065   4.398   6.133
   44POPC  C212 5832   5.231   4.476   6.247
   44POPC  H12R 5833   5.308   4.417   6.192
   44POPC  H12S 5834   5.263   4.484   6.353
   44POPC  C213 5835   5.220   4.617   6.188
   44POPC  H13R 5836   5.153   4.678   6.252
   44POPC  H13S 5837   5.172   4.610   6.088
   44POPC  C214 5838   5.355   4.690   6.172
   44POPC  H14R 5839   5.398   4.708   6.273
   44POPC  H14S 5840   5.336   4.789   6.126
   44POPC  C215 5841   5.458   4.615   6.087
   44POPC  H15R 5842   5.494   4.526   6.143
   44POPC  H15S 5843   5.546   4.683   6.071
   44POPC  C216 5844   5.408   4.570   5.949
   44POPC  H16R 5845   5.377   4.659   5.890
   44POPC  H16S 5846   5.319   4.504   5.961
   44POPC  C217 5847   5.514   4.491   5.872
   44POPC  H17R 5848   5.541   4.400   5.930
   44POPC  H17S 5849   5.604   4.555   5.866
   44POPC  C218 5850   5.474   4.451   5.730
   44POPC  H18R 5851   5.548   4.381   5.688
   44POPC  H18S 5852   5.468   4.541   5.665
   44POPC  H18T 5853   5.374   4.401   5.731
   44POPC   C33 5854   4.567   4.208   6.944
   44POPC   H3X 5855   4.635   4.152   7.011
   44POPC   H3Y 5856   4.607   4.311   6.933
   44POPC   C34 5857   4.567   4.143   6.805
   44POPC   H4X 5858   4.489   4.194   6.743
   44POPC   H4Y 5859   4.538   4.036   6.813
   44POPC   C35 5860   4.702   4.157   6.734
   44POPC   H5X 5861   4.775   4.085   6.778
   44POPC   H5Y 5862   4.740   4.260   6.752
   44POPC   C36 5863   4.696   4.138   6.581
   44POPC   H6X 5864   4.794   4.165   6.538
   44POPC   H6Y 5865   4.620   4.208   6.540
   44POPC   C37 5866   4.659   3.996   6.536
   44POPC   H7X 5867   4.556   3.973   6.573
   44POPC   H7Y 5868   4.729   3.923   6.583
   44POPC   C38 5869   4.661   3.978   6.384
   44POPC   H8X 5870   4.604   4.061   6.337
   44POPC   H8Y 5871   4.608   3.883   6.360
   44POPC   C39 5872   4.802   3.970   6.323
   44POPC   H9X 5873   4.858   3.889   6.375
   44POPC   H9Y 5874   4.856   4.065   6.340
   44POPC  C310 5875   4.802   3.938   6.173
   44POPC  H10X 5876   4.744   3.845   6.154
   44POPC  H10Y 5877   4.907   3.920   6.142
   44POPC  C311 5878   4.746   4.052   6.085
   44POPC  H11X 5879   4.799   4.146   6.113
   44POPC  H11Y 5880   4.638   4.066   6.106
   44POPC  C312 5881   4.767   4.024   5.936
   44POPC  H12X 5882   4.695   3.945   5.905
   44POPC  H12Y 5883   4.869   3.985   5.919
   44POPC  C313 5884   4.746   4.147   5.844
   44POPC  H13X 5885   4.645   4.188   5.862
   44POPC  H13Y 5886   4.751   4.112   5.739
   44POPC  C314 5887   4.847   4.261   5.861
   44POPC  H14X 5888   4.837   4.306   5.962
   44POPC  H14Y 5889   4.821   4.340   5.787
   44POPC  C315 5890   4.993   4.220   5.839
   44POPC  H15X 5891   5.000   4.161   5.745
   44POPC  H15Y 5892   5.025   4.154   5.923
   44POPC  C316 5893   5.090   4.338   5.831
   44POPC  H16X 5894   5.195   4.302   5.827
   44POPC  H16Y 5895   5.078   4.404   5.919
   44POPC  H16Z 5896   5.069   4.397   5.739
   45POPC     N 5897   1.836   7.893   7.587
   45POPC   C12 5898   1.727   7.980   7.529
   45POPC   C13 5899   1.962   7.973   7.593
   45POPC   C14 5900   1.802   7.851   7.727
   45POPC   C15 5901   1.859   7.771   7.504
   45POPC  H12A 5902   1.757   8.010   7.429
   45POPC  H12B 5903   1.721   8.070   7.589
   45POPC  H13A 5904   1.950   8.059   7.657
   45POPC  H13B 5905   2.043   7.911   7.631
   45POPC  H13C 5906   1.990   8.006   7.494
   45POPC  H14A 5907   1.789   7.937   7.790
   45POPC  H14B 5908   1.710   7.794   7.727
   45POPC  H14C 5909   1.881   7.789   7.767
   45POPC  H15A 5910   1.899   7.800   7.408
   45POPC  H15B 5911   1.766   7.718   7.490
   45POPC  H15C 5912   1.930   7.706   7.554
   45POPC   C11 5913   1.583   7.922   7.518
   45POPC  H11A 5914   1.515   8.003   7.484
   45POPC  H11B 5915   1.552   7.892   7.620
   45POPC     P 5916   1.483   7.694   7.448
   45POPC   O13 5917   1.557   7.568   7.425
   45POPC   O14 5918   1.417   7.705   7.581
   45POPC   O12 5919   1.580   7.815   7.425
   45POPC   O11 5920   1.373   7.705   7.336
   45POPC    C1 5921   1.322   7.831   7.291
   45POPC    HA 5922   1.328   7.908   7.371
   45POPC    HB 5923   1.214   7.819   7.267
   45POPC    C2 5924   1.392   7.885   7.161
   45POPC    HS 5925   1.315   7.894   7.081
   45POPC   O21 5926   1.500   7.798   7.121
   45POPC   C21 5927   1.460   7.691   7.054
   45POPC   O22 5928   1.347   7.670   7.013
   45POPC   C22 5929   1.579   7.594   7.041
   45POPC   H2R 5930   1.588   7.538   7.136
   45POPC   H2S 5931   1.673   7.652   7.026
   45POPC    C3 5932   1.448   8.028   7.187
   45POPC    HX 5933   1.543   8.017   7.243
   45POPC    HY 5934   1.378   8.084   7.253
   45POPC   O31 5935   1.475   8.102   7.066
   45POPC   C31 5936   1.372   8.173   7.020
   45POPC   O32 5937   1.260   8.171   7.068
   45POPC   C32 5938   1.416   8.254   6.898
   45POPC   H2X 5939   1.456   8.185   6.821
   45POPC   H2Y 5940   1.497   8.324   6.929
   45POPC   C23 5941   1.563   7.493   6.925
   45POPC   H3R 5942   1.457   7.462   6.915
   45POPC   H3S 5943   1.623   7.403   6.949
   45POPC   C24 5944   1.614   7.550   6.791
   45POPC   H4R 5945   1.722   7.575   6.801
   45POPC   H4S 5946   1.558   7.643   6.772
   45POPC   C25 5947   1.596   7.458   6.668
   45POPC   H5R 5948   1.501   7.404   6.678
   45POPC   H5S 5949   1.678   7.383   6.664
   45POPC   C26 5950   1.591   7.541   6.539
   45POPC   H6R 5951   1.685   7.599   6.528
   45POPC   H6S 5952   1.507   7.613   6.549
   45POPC   C27 5953   1.566   7.461   6.410
   45POPC   H7R 5954   1.537   7.533   6.330
   45POPC   H7S 5955   1.480   7.392   6.426
   45POPC   C28 5956   1.688   7.382   6.361
   45POPC   H8R 5957   1.714   7.304   6.436
   45POPC   H8S 5958   1.775   7.452   6.355
   45POPC   C29 5959   1.663   7.323   6.224
   45POPC   H91 5960   1.696   7.385   6.140
   45POPC  C210 5961   1.606   7.203   6.199
   45POPC  H101 5962   1.593   7.172   6.094
   45POPC  C211 5963   1.555   7.106   6.301
   45POPC  H11R 5964   1.599   7.126   6.401
   45POPC  H11S 5965   1.583   7.002   6.273
   45POPC  C212 5966   1.402   7.116   6.316
   45POPC  H12R 5967   1.353   7.086   6.221
   45POPC  H12S 5968   1.376   7.223   6.335
   45POPC  C213 5969   1.346   7.034   6.432
   45POPC  H13R 5970   1.244   7.070   6.456
   45POPC  H13S 5971   1.410   7.050   6.522
   45POPC  C214 5972   1.339   6.884   6.401
   45POPC  H14R 5973   1.438   6.850   6.365
   45POPC  H14S 5974   1.265   6.868   6.320
   45POPC  C215 5975   1.301   6.799   6.523
   45POPC  H15R 5976   1.208   6.839   6.569
   45POPC  H15S 5977   1.383   6.806   6.598
   45POPC  C216 5978   1.278   6.652   6.485
   45POPC  H16R 5979   1.366   6.613   6.429
   45POPC  H16S 5980   1.189   6.646   6.418
   45POPC  C217 5981   1.254   6.561   6.606
   45POPC  H17R 5982   1.217   6.463   6.570
   45POPC  H17S 5983   1.174   6.605   6.670
   45POPC  C218 5984   1.379   6.538   6.691
   45POPC  H18R 5985   1.356   6.471   6.777
   45POPC  H18S 5986   1.419   6.634   6.730
   45POPC  H18T 5987   1.458   6.489   6.631
   45POPC   C33 5988   1.298   8.334   6.841
   45POPC   H3X 5989   1.255   8.399   6.920
   45POPC   H3Y 5990   1.219   8.262   6.809
   45POPC   C34 5991   1.339   8.422   6.723
   45POPC   H4X 5992   1.406   8.363   6.657
   45POPC   H4Y 5993   1.397   8.509   6.762
   45POPC   C35 5994   1.223   8.473   6.636
   45POPC   H5X 5995   1.263   8.552   6.568
   45POPC   H5Y 5996   1.145   8.520   6.700
   45POPC   C36 5997   1.162   8.363   6.549
   45POPC   H6X 5998   1.109   8.289   6.613
   45POPC   H6Y 5999   1.246   8.310   6.498
   45POPC   C37 6000   1.066   8.415   6.441
   45POPC   H7X 6001   1.106   8.511   6.400
   45POPC   H7Y 6002   0.968   8.436   6.488
   45POPC   C38 6003   1.047   8.317   6.324
   45POPC   H8X 6004   1.141   8.312   6.265
   45POPC   H8Y 6005   0.968   8.358   6.258
   45POPC   C39 6006   1.010   8.175   6.368
   45POPC   H9X 6007   0.944   8.180   6.458
   45POPC   H9Y 6008   1.103   8.121   6.396
   45POPC  C310 6009   0.935   8.097   6.259
   45POPC  H10X 6010   0.988   8.108   6.162
   45POPC  H10Y 6011   0.834   8.140   6.248
   45POPC  C311 6012   0.924   7.948   6.294
   45POPC  H11X 6013   0.881   7.940   6.397
   45POPC  H11Y 6014   1.025   7.902   6.296
   45POPC  C312 6015   0.833   7.868   6.199
   45POPC  H12X 6016   0.735   7.919   6.190
   45POPC  H12Y 6017   0.817   7.768   6.245
   45POPC  C313 6018   0.891   7.847   6.058
   45POPC  H13X 6019   1.000   7.824   6.068
   45POPC  H13Y 6020   0.880   7.939   5.998
   45POPC  C314 6021   0.826   7.729   5.985
   45POPC  H14X 6022   0.717   7.749   5.971
   45POPC  H14Y 6023   0.835   7.638   6.049
   45POPC  C315 6024   0.891   7.699   5.850
   45POPC  H15X 6025   1.001   7.689   5.866
   45POPC  H15Y 6026   0.874   7.785   5.782
   45POPC  C316 6027   0.841   7.570   5.784
   45POPC  H16X 6028   0.735   7.581   5.754
   45POPC  H16Y 6029   0.849   7.484   5.854
   45POPC  H16Z 6030   0.901   7.547   5.694
   46POPC     N 6031   3.562   4.627   7.814
   46POPC   C12 6032   3.457   4.683   7.720
   46POPC   C13 6033   3.601   4.735   7.909
   46POPC   C14 6034   3.505   4.511   7.891
   46POPC   C15 6035   3.684   4.582   7.741
   46POPC  H12A 6036   3.497   4.773   7.675
   46POPC  H12B 6037   3.372   4.712   7.780
   46POPC  H13A 6038   3.514   4.768   7.965
   46POPC  H13B 6039   3.678   4.700   7.977
   46POPC  H13C 6040   3.641   4.819   7.853
   46POPC  H14A 6041   3.418   4.544   7.947
   46POPC  H14B 6042   3.475   4.433   7.823
   46POPC  H14C 6043   3.579   4.472   7.959
   46POPC  H15A 6044   3.756   4.540   7.810
   46POPC  H15B 6045   3.729   4.666   7.690
   46POPC  H15C 6046   3.657   4.508   7.667
   46POPC   C11 6047   3.407   4.593   7.605
   46POPC  H11A 6048   3.318   4.642   7.558
   46POPC  H11B 6049   3.372   4.496   7.647
   46POPC     P 6050   3.514   4.659   7.385
   46POPC   O13 6051   3.507   4.801   7.424
   46POPC   O14 6052   3.631   4.619   7.303
   46POPC   O12 6053   3.511   4.568   7.512
   46POPC   O11 6054   3.381   4.621   7.308
   46POPC    C1 6055   3.345   4.482   7.296
   46POPC    HA 6056   3.238   4.475   7.269
   46POPC    HB 6057   3.358   4.427   7.392
   46POPC    C2 6058   3.426   4.408   7.186
   46POPC    HS 6059   3.532   4.404   7.219
   46POPC   O21 6060   3.412   4.483   7.064
   46POPC   C21 6061   3.512   4.469   6.980
   46POPC   O22 6062   3.619   4.414   7.004
   46POPC   C22 6063   3.472   4.533   6.848
   46POPC   H2R 6064   3.425   4.631   6.867
   46POPC   H2S 6065   3.398   4.467   6.798
   46POPC    C3 6066   3.374   4.263   7.167
   46POPC    HX 6067   3.270   4.270   7.128
   46POPC    HY 6068   3.369   4.211   7.265
   46POPC   O31 6069   3.454   4.190   7.072
   46POPC   C31 6070   3.561   4.131   7.122
   46POPC   O32 6071   3.588   4.122   7.241
   46POPC   C32 6072   3.645   4.077   7.008
   46POPC   H2X 6073   3.623   4.135   6.916
   46POPC   H2Y 6074   3.618   3.971   6.991
   46POPC   C23 6075   3.596   4.549   6.758
   46POPC   H3R 6076   3.642   4.449   6.743
   46POPC   H3S 6077   3.671   4.615   6.806
   46POPC   C24 6078   3.560   4.605   6.619
   46POPC   H4R 6079   3.471   4.551   6.581
   46POPC   H4S 6080   3.645   4.582   6.551
   46POPC   C25 6081   3.535   4.756   6.616
   46POPC   H5R 6082   3.542   4.798   6.718
   46POPC   H5S 6083   3.432   4.774   6.578
   46POPC   C26 6084   3.635   4.828   6.525
   46POPC   H6R 6085   3.645   4.767   6.433
   46POPC   H6S 6086   3.735   4.832   6.573
   46POPC   C27 6087   3.593   4.969   6.480
   46POPC   H7R 6088   3.602   5.041   6.563
   46POPC   H7S 6089   3.487   4.964   6.447
   46POPC   C28 6090   3.679   5.014   6.360
   46POPC   H8R 6091   3.688   4.927   6.290
   46POPC   H8S 6092   3.781   5.036   6.398
   46POPC   C29 6093   3.624   5.131   6.283
   46POPC   H91 6094   3.516   5.149   6.295
   46POPC  C210 6095   3.697   5.215   6.208
   46POPC  H101 6096   3.645   5.297   6.156
   46POPC  C211 6097   3.844   5.202   6.179
   46POPC  H11R 6098   3.881   5.100   6.200
   46POPC  H11S 6099   3.902   5.273   6.242
   46POPC  C212 6100   3.871   5.233   6.031
   46POPC  H12R 6101   3.839   5.338   6.010
   46POPC  H12S 6102   3.810   5.166   5.967
   46POPC  C213 6103   4.018   5.221   5.986
   46POPC  H13R 6104   4.024   5.260   5.882
   46POPC  H13S 6105   4.050   5.115   5.985
   46POPC  C214 6106   4.117   5.304   6.070
   46POPC  H14R 6107   4.154   5.242   6.155
   46POPC  H14S 6108   4.063   5.391   6.112
   46POPC  C215 6109   4.236   5.355   5.988
   46POPC  H15R 6110   4.198   5.428   5.913
   46POPC  H15S 6111   4.283   5.271   5.933
   46POPC  C216 6112   4.345   5.425   6.072
   46POPC  H16R 6113   4.415   5.478   6.003
   46POPC  H16S 6114   4.403   5.347   6.127
   46POPC  C217 6115   4.290   5.525   6.175
   46POPC  H17R 6116   4.235   5.468   6.253
   46POPC  H17S 6117   4.219   5.593   6.125
   46POPC  C218 6118   4.398   5.609   6.244
   46POPC  H18R 6119   4.481   5.544   6.279
   46POPC  H18S 6120   4.355   5.661   6.332
   46POPC  H18T 6121   4.439   5.685   6.175
   46POPC   C33 6122   3.795   4.086   7.039
   46POPC   H3X 6123   3.816   4.039   7.138
   46POPC   H3Y 6124   3.825   4.193   7.046
   46POPC   C34 6125   3.881   4.014   6.934
   46POPC   H4X 6126   3.857   3.906   6.937
   46POPC   H4Y 6127   3.989   4.026   6.961
   46POPC   C35 6128   3.863   4.063   6.789
   46POPC   H5X 6129   3.757   4.049   6.757
   46POPC   H5Y 6130   3.926   4.000   6.723
   46POPC   C36 6131   3.903   4.210   6.769
   46POPC   H6X 6132   4.007   4.223   6.806
   46POPC   H6Y 6133   3.836   4.276   6.828
   46POPC   C37 6134   3.897   4.255   6.622
   46POPC   H7X 6135   3.791   4.259   6.589
   46POPC   H7Y 6136   3.951   4.182   6.558
   46POPC   C38 6137   3.962   4.393   6.604
   46POPC   H8X 6138   4.072   4.384   6.616
   46POPC   H8Y 6139   3.924   4.459   6.686
   46POPC   C39 6140   3.930   4.461   6.471
   46POPC   H9X 6141   3.820   4.472   6.462
   46POPC   H9Y 6142   3.965   4.398   6.386
   46POPC  C310 6143   3.994   4.600   6.460
   46POPC  H10X 6144   4.104   4.590   6.456
   46POPC  H10Y 6145   3.968   4.656   6.553
   46POPC  C311 6146   3.943   4.681   6.340
   46POPC  H11X 6147   3.832   4.681   6.344
   46POPC  H11Y 6148   3.973   4.630   6.246
   46POPC  C312 6149   3.991   4.827   6.338
   46POPC  H12X 6150   3.964   4.877   6.434
   46POPC  H12Y 6151   3.935   4.879   6.256
   46POPC  C313 6152   4.141   4.843   6.310
   46POPC  H13X 6153   4.166   4.781   6.221
   46POPC  H13Y 6154   4.200   4.804   6.396
   46POPC  C314 6155   4.182   4.988   6.279
   46POPC  H14X 6156   4.114   5.026   6.199
   46POPC  H14Y 6157   4.285   4.987   6.238
   46POPC  C315 6158   4.178   5.084   6.398
   46POPC  H15X 6159   4.073   5.096   6.434
   46POPC  H15Y 6160   4.212   5.184   6.363
   46POPC  C316 6161   4.266   5.042   6.516
   46POPC  H16X 6162   4.275   5.124   6.590
   46POPC  H16Y 6163   4.368   5.017   6.480
   46POPC  H16Z 6164   4.224   4.953   6.566
   47POPC     N 6165   3.446   2.634   7.146
   47POPC   C12 6166   3.545   2.585   7.043
   47POPC   C13 6167   3.512   2.664   7.276
   47POPC   C14 6168   3.384   2.761   7.096
   47POPC   C15 6169   3.337   2.534   7.167
   47POPC  H12A 6170   3.624   2.658   7.035
   47POPC  H12B 6171   3.494   2.583   6.947
   47POPC  H13A 6172   3.560   2.575   7.314
   47POPC  H13B 6173   3.588   2.741   7.262
   47POPC  H13C 6174   3.440   2.701   7.347
   47POPC  H14A 6175   3.316   2.800   7.170
   47POPC  H14B 6176   3.461   2.835   7.078
   47POPC  H14C 6177   3.330   2.742   7.004
   47POPC  H15A 6178   3.377   2.446   7.214
   47POPC  H15B 6179   3.295   2.506   7.070
   47POPC  H15C 6180   3.259   2.576   7.229
   47POPC   C11 6181   3.610   2.446   7.063
   47POPC  H11A 6182   3.675   2.424   6.975
   47POPC  H11B 6183   3.530   2.368   7.063
   47POPC     P 6184   3.833   2.475   7.182
   47POPC   O13 6185   3.846   2.616   7.138
   47POPC   O14 6186   3.891   2.445   7.315
   47POPC   O12 6187   3.680   2.437   7.187
   47POPC   O11 6188   3.897   2.375   7.078
   47POPC    C1 6189   3.861   2.236   7.077
   47POPC    HA 6190   3.857   2.205   6.971
   47POPC    HB 6191   3.761   2.217   7.121
   47POPC    C2 6192   3.963   2.142   7.149
   47POPC    HS 6193   3.944   2.151   7.258
   47POPC   O21 6194   4.097   2.185   7.120
   47POPC   C21 6195   4.188   2.132   7.200
   47POPC   O22 6196   4.166   2.053   7.290
   47POPC   C22 6197   4.324   2.193   7.169
   47POPC   H2R 6198   4.359   2.247   7.259
   47POPC   H2S 6199   4.311   2.266   7.087
   47POPC    C3 6200   3.937   1.994   7.106
   47POPC    HX 6201   3.835   1.968   7.140
   47POPC    HY 6202   4.006   1.923   7.158
   47POPC   O31 6203   3.941   1.977   6.963
   47POPC   C31 6204   4.061   1.948   6.913
   47POPC   O32 6205   4.162   1.929   6.978
   47POPC   C32 6206   4.050   1.947   6.762
   47POPC   H2X 6207   3.992   2.034   6.728
   47POPC   H2Y 6208   3.998   1.854   6.731
   47POPC   C23 6209   4.431   2.093   7.124
   47POPC   H3R 6210   4.386   2.013   7.063
   47POPC   H3S 6211   4.479   2.047   7.213
   47POPC   C24 6212   4.538   2.163   7.037
   47POPC   H4R 6213   4.487   2.200   6.945
   47POPC   H4S 6214   4.615   2.089   7.006
   47POPC   C25 6215   4.607   2.282   7.105
   47POPC   H5R 6216   4.682   2.243   7.178
   47POPC   H5S 6217   4.533   2.342   7.162
   47POPC   C26 6218   4.674   2.379   7.008
   47POPC   H6R 6219   4.595   2.426   6.946
   47POPC   H6S 6220   4.744   2.325   6.941
   47POPC   C27 6221   4.752   2.489   7.083
   47POPC   H7R 6222   4.841   2.442   7.130
   47POPC   H7S 6223   4.688   2.528   7.165
   47POPC   C28 6224   4.796   2.605   6.994
   47POPC   H8R 6225   4.844   2.565   6.903
   47POPC   H8S 6226   4.873   2.664   7.049
   47POPC   C29 6227   4.679   2.694   6.963
   47POPC   H91 6228   4.648   2.760   7.045
   47POPC  C210 6229   4.613   2.700   6.846
   47POPC  H101 6230   4.527   2.769   6.838
   47POPC  C211 6231   4.639   2.617   6.724
   47POPC  H11R 6232   4.544   2.573   6.687
   47POPC  H11S 6233   4.708   2.532   6.744
   47POPC  C212 6234   4.700   2.703   6.613
   47POPC  H12R 6235   4.721   2.639   6.525
   47POPC  H12S 6236   4.797   2.745   6.648
   47POPC  C213 6237   4.608   2.818   6.570
   47POPC  H13R 6238   4.621   2.902   6.641
   47POPC  H13S 6239   4.502   2.785   6.575
   47POPC  C214 6240   4.637   2.867   6.428
   47POPC  H14R 6241   4.590   2.796   6.356
   47POPC  H14S 6242   4.747   2.867   6.409
   47POPC  C215 6243   4.582   3.008   6.406
   47POPC  H15R 6244   4.640   3.079   6.469
   47POPC  H15S 6245   4.476   3.009   6.441
   47POPC  C216 6246   4.586   3.052   6.260
   47POPC  H16R 6247   4.541   2.972   6.199
   47POPC  H16S 6248   4.692   3.065   6.227
   47POPC  C217 6249   4.507   3.181   6.236
   47POPC  H17R 6250   4.564   3.267   6.279
   47POPC  H17S 6251   4.410   3.174   6.290
   47POPC  C218 6252   4.479   3.207   6.088
   47POPC  H18R 6253   4.573   3.203   6.028
   47POPC  H18S 6254   4.432   3.307   6.074
   47POPC  H18T 6255   4.408   3.131   6.049
   47POPC   C33 6256   4.191   1.950   6.700
   47POPC   H3X 6257   4.253   1.870   6.745
   47POPC   H3Y 6258   4.240   2.047   6.721
   47POPC   C34 6259   4.186   1.926   6.549
   47POPC   H4X 6260   4.136   2.012   6.499
   47POPC   H4Y 6261   4.125   1.835   6.530
   47POPC   C35 6262   4.325   1.905   6.488
   47POPC   H5X 6263   4.375   1.820   6.541
   47POPC   H5Y 6264   4.386   1.996   6.506
   47POPC   C36 6265   4.324   1.877   6.338
   47POPC   H6X 6266   4.429   1.876   6.302
   47POPC   H6Y 6267   4.272   1.961   6.287
   47POPC   C37 6268   4.257   1.745   6.295
   47POPC   H7X 6269   4.259   1.740   6.184
   47POPC   H7Y 6270   4.151   1.745   6.327
   47POPC   C38 6271   4.324   1.617   6.349
   47POPC   H8X 6272   4.268   1.529   6.311
   47POPC   H8Y 6273   4.317   1.617   6.460
   47POPC   C39 6274   4.472   1.601   6.308
   47POPC   H9X 6275   4.530   1.687   6.350
   47POPC   H9Y 6276   4.480   1.606   6.198
   47POPC  C310 6277   4.539   1.472   6.357
   47POPC  H10X 6278   4.648   1.482   6.338
   47POPC  H10Y 6279   4.502   1.386   6.297
   47POPC  C311 6280   4.518   1.441   6.506
   47POPC  H11X 6281   4.417   1.397   6.520
   47POPC  H11Y 6282   4.522   1.537   6.563
   47POPC  C312 6283   4.624   1.346   6.562
   47POPC  H12X 6284   4.724   1.391   6.547
   47POPC  H12Y 6285   4.620   1.252   6.502
   47POPC  C313 6286   4.607   1.310   6.711
   47POPC  H13X 6287   4.504   1.273   6.727
   47POPC  H13Y 6288   4.622   1.401   6.773
   47POPC  C314 6289   4.707   1.200   6.752
   47POPC  H14X 6290   4.810   1.241   6.749
   47POPC  H14Y 6291   4.699   1.119   6.677
   47POPC  C315 6292   4.682   1.138   6.890
   47POPC  H15X 6293   4.707   1.029   6.883
   47POPC  H15Y 6294   4.574   1.146   6.915
   47POPC  C316 6295   4.768   1.197   7.002
   47POPC  H16X 6296   4.755   1.307   7.008
   47POPC  H16Y 6297   4.875   1.175   6.983
   47POPC  H16Z 6298   4.740   1.153   7.100
   48POPC     N 6299   5.004   2.329   7.513
   48POPC   C12 6300   5.039   2.390   7.379
   48POPC   C13 6301   5.106   2.226   7.553
   48POPC   C14 6302   4.995   2.435   7.618
   48POPC   C15 6303   4.870   2.262   7.502
   48POPC  H12A 6304   4.972   2.474   7.363
   48POPC  H12B 6305   5.017   2.316   7.303
   48POPC  H13A 6306   5.115   2.152   7.475
   48POPC  H13B 6307   5.201   2.274   7.570
   48POPC  H13C 6308   5.075   2.177   7.645
   48POPC  H14A 6309   4.918   2.506   7.590
   48POPC  H14B 6310   4.967   2.391   7.713
   48POPC  H14C 6311   5.089   2.486   7.627
   48POPC  H15A 6312   4.843   2.217   7.597
   48POPC  H15B 6313   4.873   2.185   7.426
   48POPC  H15C 6314   4.795   2.335   7.476
   48POPC   C11 6315   5.184   2.440   7.356
   48POPC  H11A 6316   5.187   2.499   7.261
   48POPC  H11B 6317   5.249   2.351   7.340
   48POPC     P 6318   5.248   2.668   7.459
   48POPC   O13 6319   5.113   2.731   7.456
   48POPC   O14 6320   5.337   2.712   7.569
   48POPC   O12 6321   5.234   2.512   7.467
   48POPC   O11 6322   5.318   2.694   7.320
   48POPC    C1 6323   5.385   2.818   7.299
   48POPC    HA 6324   5.460   2.804   7.219
   48POPC    HB 6325   5.440   2.851   7.390
   48POPC    C2 6326   5.293   2.933   7.250
   48POPC    HS 6327   5.225   2.960   7.334
   48POPC   O21 6328   5.218   2.887   7.136
   48POPC   C21 6329   5.119   2.967   7.104
   48POPC   O22 6330   5.074   3.055   7.176
   48POPC   C22 6331   5.073   2.936   6.962
   48POPC   H2R 6332   5.027   2.836   6.959
   48POPC   H2S 6333   5.162   2.937   6.895
   48POPC    C3 6334   5.380   3.056   7.211
   48POPC    HX 6335   5.452   3.074   7.294
   48POPC    HY 6336   5.316   3.146   7.200
   48POPC   O31 6337   5.451   3.030   7.088
   48POPC   C31 6338   5.545   3.117   7.059
   48POPC   O32 6339   5.573   3.216   7.125
   48POPC   C32 6340   5.611   3.076   6.927
   48POPC   H2X 6341   5.535   3.086   6.846
   48POPC   H2Y 6342   5.644   2.971   6.933
   48POPC   C23 6343   4.972   3.043   6.916
   48POPC   H3R 6344   5.015   3.144   6.931
   48POPC   H3S 6345   4.881   3.035   6.980
   48POPC   C24 6346   4.928   3.032   6.769
   48POPC   H4R 6347   4.847   3.106   6.752
   48POPC   H4S 6348   4.886   2.931   6.750
   48POPC   C25 6349   5.040   3.060   6.667
   48POPC   H5R 6350   5.110   2.974   6.665
   48POPC   H5S 6351   5.097   3.150   6.699
   48POPC   C26 6352   4.985   3.083   6.526
   48POPC   H6R 6353   4.930   3.180   6.525
   48POPC   H6S 6354   4.913   3.002   6.502
   48POPC   C27 6355   5.093   3.086   6.418
   48POPC   H7R 6356   5.148   2.989   6.420
   48POPC   H7S 6357   5.166   3.167   6.441
   48POPC   C28 6358   5.037   3.109   6.277
   48POPC   H8R 6359   4.989   3.209   6.274
   48POPC   H8S 6360   4.957   3.034   6.257
   48POPC   C29 6361   5.147   3.095   6.176
   48POPC   H91 6362   5.185   2.992   6.163
   48POPC  C210 6363   5.204   3.194   6.105
   48POPC  H101 6364   5.286   3.169   6.035
   48POPC  C211 6365   5.166   3.339   6.109
   48POPC  H11R 6366   5.059   3.353   6.132
   48POPC  H11S 6367   5.185   3.385   6.009
   48POPC  C212 6368   5.249   3.415   6.213
   48POPC  H12R 6369   5.357   3.400   6.193
   48POPC  H12S 6370   5.227   3.373   6.314
   48POPC  C213 6371   5.219   3.565   6.214
   48POPC  H13R 6372   5.110   3.581   6.229
   48POPC  H13S 6373   5.245   3.607   6.114
   48POPC  C214 6374   5.296   3.641   6.323
   48POPC  H14R 6375   5.401   3.606   6.324
   48POPC  H14S 6376   5.252   3.617   6.422
   48POPC  C215 6377   5.296   3.793   6.303
   48POPC  H15R 6378   5.323   3.842   6.399
   48POPC  H15S 6379   5.195   3.827   6.274
   48POPC  C216 6380   5.400   3.836   6.198
   48POPC  H16R 6381   5.382   3.782   6.102
   48POPC  H16S 6382   5.499   3.805   6.236
   48POPC  C217 6383   5.405   3.987   6.170
   48POPC  H17R 6384   5.509   4.010   6.138
   48POPC  H17S 6385   5.386   4.043   6.264
   48POPC  C218 6386   5.310   4.035   6.060
   48POPC  H18R 6387   5.205   4.031   6.094
   48POPC  H18S 6388   5.321   3.970   5.970
   48POPC  H18T 6389   5.336   4.139   6.031
   48POPC   C33 6390   5.729   3.168   6.896
   48POPC   H3X 6391   5.809   3.156   6.972
   48POPC   H3Y 6392   5.692   3.272   6.901
   48POPC   C34 6393   5.788   3.151   6.755
   48POPC   H4X 6394   5.857   3.236   6.736
   48POPC   H4Y 6395   5.705   3.158   6.681
   48POPC   C35 6396   5.863   3.019   6.730
   48POPC   H5X 6397   5.799   2.934   6.761
   48POPC   H5Y 6398   5.955   3.017   6.792
   48POPC   C36 6399   5.899   2.999   6.582
   48POPC   H6X 6400   5.805   3.000   6.523
   48POPC   H6Y 6401   5.947   2.899   6.569
   48POPC   C37 6402   5.994   3.105   6.524
   48POPC   H7X 6403   6.094   3.094   6.570
   48POPC   H7Y 6404   5.956   3.206   6.547
   48POPC   C38 6405   6.006   3.093   6.372
   48POPC   H8X 6406   5.904   3.099   6.328
   48POPC   H8Y 6407   6.048   2.993   6.345
   48POPC   C39 6408   6.092   3.203   6.309
   48POPC   H9X 6409   6.197   3.195   6.347
   48POPC   H9Y 6410   6.052   3.302   6.339
   48POPC  C310 6411   6.093   3.194   6.156
   48POPC  H10X 6412   5.987   3.187   6.121
   48POPC  H10Y 6413   6.145   3.101   6.125
   48POPC  C311 6414   6.160   3.314   6.088
   48POPC  H11X 6415   6.262   3.326   6.130
   48POPC  H11Y 6416   6.102   3.406   6.112
   48POPC  C312 6417   6.171   3.301   5.935
   48POPC  H12X 6418   6.232   3.211   5.913
   48POPC  H12Y 6419   6.225   3.390   5.896
   48POPC  C313 6420   6.036   3.290   5.863
   48POPC  H13X 6421   5.970   3.372   5.897
   48POPC  H13Y 6422   5.988   3.193   5.890
   48POPC  C314 6423   6.047   3.296   5.709
   48POPC  H14X 6424   6.079   3.398   5.679
   48POPC  H14Y 6425   5.946   3.278   5.667
   48POPC  C315 6426   6.145   3.193   5.650
   48POPC  H15X 6427   6.129   3.095   5.701
   48POPC  H15Y 6428   6.249   3.226   5.671
   48POPC  C316 6429   6.129   3.171   5.499
   48POPC  H16X 6430   6.209   3.102   5.463
   48POPC  H16Y 6431   6.138   3.267   5.445
   48POPC  H16Z 6432   6.030   3.126   5.477
   49POPC     N 6433   3.573   3.429   7.338
   49POPC   C12 6434   3.500   3.461   7.210
   49POPC   C13 6435   3.560   3.545   7.431
   49POPC   C14 6436   3.513   3.308   7.403
   49POPC   C15 6437   3.719   3.404   7.311
   49POPC  H12A 6438   3.520   3.565   7.185
   49POPC  H12B 6439   3.394   3.454   7.231
   49POPC  H13A 6440   3.629   3.535   7.514
   49POPC  H13B 6441   3.582   3.637   7.378
   49POPC  H13C 6442   3.459   3.551   7.469
   49POPC  H14A 6443   3.521   3.223   7.336
   49POPC  H14B 6444   3.562   3.286   7.496
   49POPC  H14C 6445   3.407   3.325   7.421
   49POPC  H15A 6446   3.768   3.373   7.401
   49POPC  H15B 6447   3.765   3.494   7.273
   49POPC  H15C 6448   3.728   3.327   7.236
   49POPC   C11 6449   3.532   3.375   7.086
   49POPC  H11A 6450   3.627   3.412   7.043
   49POPC  H11B 6451   3.451   3.393   7.011
   49POPC     P 6452   3.556   3.142   7.000
   49POPC   O13 6453   3.666   3.188   6.913
   49POPC   O14 6454   3.566   3.003   7.052
   49POPC   O12 6455   3.544   3.238   7.122
   49POPC   O11 6456   3.417   3.165   6.928
   49POPC    C1 6457   3.336   3.054   6.889
   49POPC    HA 6458   3.237   3.092   6.856
   49POPC    HB 6459   3.317   2.987   6.975
   49POPC    C2 6460   3.397   2.974   6.770
   49POPC    HS 6461   3.480   2.913   6.810
   49POPC   O21 6462   3.455   3.062   6.673
   49POPC   C21 6463   3.376   3.139   6.603
   49POPC   O22 6464   3.255   3.153   6.617
   49POPC   C22 6465   3.457   3.206   6.492
   49POPC   H2R 6466   3.523   3.284   6.535
   49POPC   H2S 6467   3.386   3.254   6.421
   49POPC    C3 6468   3.296   2.872   6.708
   49POPC    HX 6469   3.200   2.924   6.688
   49POPC    HY 6470   3.274   2.794   6.784
   49POPC   O31 6471   3.345   2.817   6.584
   49POPC   C31 6472   3.406   2.700   6.593
   49POPC   O32 6473   3.425   2.637   6.697
   49POPC   C32 6474   3.438   2.652   6.453
   49POPC   H2X 6475   3.503   2.562   6.456
   49POPC   H2Y 6476   3.491   2.733   6.399
   49POPC   C23 6477   3.539   3.099   6.419
   49POPC   H3R 6478   3.489   3.000   6.430
   49POPC   H3S 6479   3.639   3.091   6.466
   49POPC   C24 6480   3.554   3.121   6.268
   49POPC   H4R 6481   3.617   3.211   6.250
   49POPC   H4S 6482   3.455   3.138   6.221
   49POPC   C25 6483   3.620   2.997   6.204
   49POPC   H5R 6484   3.545   2.915   6.197
   49POPC   H5S 6485   3.699   2.965   6.275
   49POPC   C26 6486   3.687   3.021   6.069
   49POPC   H6R 6487   3.755   2.935   6.050
   49POPC   H6S 6488   3.748   3.113   6.073
   49POPC   C27 6489   3.590   3.030   5.950
   49POPC   H7R 6490   3.529   3.122   5.961
   49POPC   H7S 6491   3.522   2.942   5.953
   49POPC   C28 6492   3.664   3.032   5.816
   49POPC   H8R 6493   3.729   2.943   5.811
   49POPC   H8S 6494   3.730   3.121   5.814
   49POPC   C29 6495   3.566   3.030   5.700
   49POPC   H91 6496   3.506   2.938   5.694
   49POPC  C210 6497   3.548   3.125   5.606
   49POPC  H101 6498   3.472   3.108   5.528
   49POPC  C211 6499   3.619   3.258   5.597
   49POPC  H11R 6500   3.688   3.274   5.682
   49POPC  H11S 6501   3.544   3.340   5.600
   49POPC  C212 6502   3.700   3.273   5.468
   49POPC  H12R 6503   3.636   3.255   5.379
   49POPC  H12S 6504   3.781   3.196   5.469
   49POPC  C213 6505   3.765   3.412   5.457
   49POPC  H13R 6506   3.803   3.439   5.559
   49POPC  H13S 6507   3.688   3.488   5.429
   49POPC  C214 6508   3.883   3.419   5.360
   49POPC  H14R 6509   3.846   3.439   5.257
   49POPC  H14S 6510   3.933   3.320   5.358
   49POPC  C215 6511   3.987   3.525   5.397
   49POPC  H15R 6512   4.021   3.507   5.501
   49POPC  H15S 6513   3.938   3.625   5.394
   49POPC  C216 6514   4.109   3.525   5.304
   49POPC  H16R 6515   4.077   3.560   5.203
   49POPC  H16S 6516   4.146   3.421   5.293
   49POPC  C217 6517   4.225   3.612   5.355
   49POPC  H17R 6518   4.303   3.617   5.276
   49POPC  H17S 6519   4.270   3.561   5.443
   49POPC  C218 6520   4.187   3.755   5.396
   49POPC  H18R 6521   4.111   3.753   5.478
   49POPC  H18S 6522   4.144   3.810   5.310
   49POPC  H18T 6523   4.276   3.809   5.433
   49POPC   C33 6524   3.305   2.621   6.383
   49POPC   H3X 6525   3.229   2.698   6.408
   49POPC   H3Y 6526   3.267   2.523   6.419
   49POPC   C34 6527   3.315   2.620   6.230
   49POPC   H4X 6528   3.391   2.545   6.198
   49POPC   H4Y 6529   3.349   2.720   6.196
   49POPC   C35 6530   3.181   2.586   6.164
   49POPC   H5X 6531   3.106   2.663   6.193
   49POPC   H5Y 6532   3.145   2.489   6.204
   49POPC   C36 6533   3.188   2.579   6.011
   49POPC   H6X 6534   3.094   2.533   5.974
   49POPC   H6Y 6535   3.271   2.512   5.981
   49POPC   C37 6536   3.204   2.717   5.947
   49POPC   H7X 6537   3.303   2.760   5.972
   49POPC   H7Y 6538   3.126   2.783   5.992
   49POPC   C38 6539   3.183   2.720   5.795
   49POPC   H8X 6540   3.169   2.826   5.768
   49POPC   H8Y 6541   3.091   2.665   5.767
   49POPC   C39 6542   3.301   2.668   5.712
   49POPC   H9X 6543   3.295   2.557   5.702
   49POPC   H9Y 6544   3.396   2.694   5.762
   49POPC  C310 6545   3.301   2.735   5.574
   49POPC  H10X 6546   3.313   2.844   5.590
   49POPC  H10Y 6547   3.202   2.719   5.526
   49POPC  C311 6548   3.411   2.690   5.477
   49POPC  H11X 6549   3.388   2.587   5.442
   49POPC  H11Y 6550   3.509   2.688   5.530
   49POPC  C312 6551   3.419   2.787   5.359
   49POPC  H12X 6552   3.457   2.885   5.398
   49POPC  H12Y 6553   3.317   2.805   5.319
   49POPC  C313 6554   3.512   2.742   5.244
   49POPC  H13X 6555   3.611   2.717   5.287
   49POPC  H13Y 6556   3.525   2.828   5.174
   49POPC  C314 6557   3.460   2.622   5.162
   49POPC  H14X 6558   3.441   2.536   5.230
   49POPC  H14Y 6559   3.541   2.593   5.091
   49POPC  C315 6560   3.334   2.652   5.080
   49POPC  H15X 6561   3.356   2.739   5.013
   49POPC  H15Y 6562   3.251   2.682   5.147
   49POPC  C316 6563   3.287   2.535   4.993
   49POPC  H16X 6564   3.374   2.488   4.941
   49POPC  H16Y 6565   3.215   2.570   4.917
   49POPC  H16Z 6566   3.238   2.458   5.056
   50POPC     N 6567   0.967   4.203   7.220
   50POPC   C12 6568   0.923   4.120   7.102
   50POPC   C13 6569   0.932   4.134   7.349
   50POPC   C14 6570   1.116   4.219   7.217
   50POPC   C15 6571   0.902   4.337   7.218
   50POPC  H12A 6572   0.954   4.017   7.121
   50POPC  H12B 6573   0.977   4.153   7.015
   50POPC  H13A 6574   0.964   4.194   7.433
   50POPC  H13B 6575   0.825   4.118   7.353
   50POPC  H13C 6576   0.982   4.038   7.352
   50POPC  H14A 6577   1.162   4.122   7.227
   50POPC  H14B 6578   1.147   4.263   7.123
   50POPC  H14C 6579   1.147   4.282   7.299
   50POPC  H15A 6580   0.936   4.395   7.303
   50POPC  H15B 6581   0.795   4.326   7.223
   50POPC  H15C 6582   0.929   4.391   7.128
   50POPC   C11 6583   0.772   4.119   7.067
   50POPC  H11A 6584   0.753   4.032   7.000
   50POPC  H11B 6585   0.748   4.213   7.012
   50POPC     P 6586   0.539   4.106   7.169
   50POPC   O13 6587   0.491   3.975   7.221
   50POPC   O14 6588   0.482   4.226   7.237
   50POPC   O12 6589   0.694   4.110   7.185
   50POPC   O11 6590   0.511   4.116   7.015
   50POPC    C1 6591   0.381   4.079   6.967
   50POPC    HA 6592   0.364   4.132   6.870
   50POPC    HB 6593   0.301   4.109   7.037
   50POPC    C2 6594   0.371   3.926   6.937
   50POPC    HS 6595   0.386   3.871   7.033
   50POPC   O21 6596   0.475   3.895   6.845
   50POPC   C21 6597   0.510   3.768   6.843
   50POPC   O22 6598   0.460   3.680   6.910
   50POPC   C22 6599   0.623   3.753   6.742
   50POPC   H2R 6600   0.713   3.806   6.780
   50POPC   H2S 6601   0.589   3.802   6.649
   50POPC    C3 6602   0.231   3.886   6.882
   50POPC    HX 6603   0.155   3.908   6.960
   50POPC    HY 6604   0.233   3.777   6.865
   50POPC   O31 6605   0.197   3.959   6.762
   50POPC   C31 6606   0.114   3.894   6.682
   50POPC   O32 6607   0.068   3.782   6.703
   50POPC   C32 6608   0.080   3.984   6.564
   50POPC   H2X 6609   0.168   4.045   6.537
   50POPC   H2Y 6610  -0.002   4.052   6.595
   50POPC   C23 6611   0.657   3.606   6.713
   50POPC   H3R 6612   0.564   3.552   6.684
   50POPC   H3S 6613   0.698   3.558   6.804
   50POPC   C24 6614   0.758   3.590   6.598
   50POPC   H4R 6615   0.781   3.482   6.585
   50POPC   H4S 6616   0.852   3.643   6.625
   50POPC   C25 6617   0.707   3.646   6.464
   50POPC   H5R 6618   0.699   3.757   6.471
   50POPC   H5S 6619   0.606   3.606   6.443
   50POPC   C26 6620   0.799   3.614   6.345
   50POPC   H6R 6621   0.797   3.504   6.327
   50POPC   H6S 6622   0.903   3.644   6.370
   50POPC   C27 6623   0.755   3.688   6.218
   50POPC   H7R 6624   0.759   3.797   6.236
   50POPC   H7S 6625   0.650   3.660   6.195
   50POPC   C28 6626   0.843   3.656   6.096
   50POPC   H8R 6627   0.847   3.545   6.084
   50POPC   H8S 6628   0.946   3.691   6.115
   50POPC   C29 6629   0.782   3.718   5.973
   50POPC   H91 6630   0.677   3.692   5.956
   50POPC  C210 6631   0.842   3.799   5.883
   50POPC  H101 6632   0.783   3.835   5.798
   50POPC  C211 6633   0.984   3.849   5.885
   50POPC  H11R 6634   1.035   3.829   5.982
   50POPC  H11S 6635   0.986   3.959   5.869
   50POPC  C212 6636   1.064   3.781   5.773
   50POPC  H12R 6637   1.007   3.790   5.679
   50POPC  H12S 6638   1.075   3.673   5.796
   50POPC  C213 6639   1.204   3.842   5.755
   50POPC  H13R 6640   1.262   3.828   5.849
   50POPC  H13S 6641   1.194   3.951   5.737
   50POPC  C214 6642   1.283   3.780   5.638
   50POPC  H14R 6643   1.292   3.671   5.655
   50POPC  H14S 6644   1.386   3.822   5.638
   50POPC  C215 6645   1.218   3.804   5.501
   50POPC  H15R 6646   1.127   3.866   5.513
   50POPC  H15S 6647   1.187   3.705   5.459
   50POPC  C216 6648   1.309   3.875   5.400
   50POPC  H16R 6649   1.257   3.876   5.301
   50POPC  H16S 6650   1.403   3.816   5.388
   50POPC  C217 6651   1.343   4.020   5.438
   50POPC  H17R 6652   1.386   4.022   5.541
   50POPC  H17S 6653   1.249   4.079   5.439
   50POPC  C218 6654   1.441   4.087   5.343
   50POPC  H18R 6655   1.399   4.092   5.240
   50POPC  H18S 6656   1.537   4.030   5.339
   50POPC  H18T 6657   1.463   4.191   5.377
   50POPC   C33 6658   0.035   3.900   6.444
   50POPC   H3X 6659  -0.045   3.829   6.474
   50POPC   H3Y 6660   0.121   3.842   6.405
   50POPC   C34 6661  -0.021   3.989   6.332
   50POPC   H4X 6662   0.057   4.062   6.300
   50POPC   H4Y 6663  -0.108   4.046   6.370
   50POPC   C35 6664  -0.065   3.907   6.210
   50POPC   H5X 6665  -0.141   3.833   6.244
   50POPC   H5Y 6666   0.022   3.851   6.170
   50POPC   C36 6667  -0.124   3.995   6.100
   50POPC   H6X 6668  -0.049   4.071   6.070
   50POPC   H6Y 6669  -0.213   4.049   6.139
   50POPC   C37 6670  -0.166   3.915   5.976
   50POPC   H7X 6671  -0.076   3.860   5.938
   50POPC   H7Y 6672  -0.199   3.985   5.896
   50POPC   C38 6673  -0.279   3.816   6.003
   50POPC   H8X 6674  -0.367   3.872   6.042
   50POPC   H8Y 6675  -0.249   3.742   6.080
   50POPC   C39 6676  -0.322   3.739   5.877
   50POPC   H9X 6677  -0.346   3.813   5.797
   50POPC   H9Y 6678  -0.415   3.683   5.901
   50POPC  C310 6679  -0.215   3.640   5.829
   50POPC  H10X 6680  -0.192   3.574   5.915
   50POPC  H10Y 6681  -0.122   3.694   5.801
   50POPC  C311 6682  -0.260   3.553   5.711
   50POPC  H11X 6683  -0.224   3.598   5.616
   50POPC  H11Y 6684  -0.371   3.550   5.708
   50POPC  C312 6685  -0.208   3.409   5.726
   50POPC  H12X 6686  -0.257   3.365   5.815
   50POPC  H12Y 6687  -0.098   3.410   5.743
   50POPC  C313 6688  -0.240   3.320   5.606
   50POPC  H13X 6689  -0.177   3.349   5.520
   50POPC  H13Y 6690  -0.347   3.334   5.578
   50POPC  C314 6691  -0.218   3.171   5.638
   50POPC  H14X 6692  -0.272   3.146   5.732
   50POPC  H14Y 6693  -0.110   3.155   5.656
   50POPC  C315 6694  -0.268   3.078   5.526
   50POPC  H15X 6695  -0.219   3.107   5.430
   50POPC  H15Y 6696  -0.377   3.095   5.515
   50POPC  C316 6697  -0.244   2.929   5.552
   50POPC  H16X 6698  -0.137   2.904   5.543
   50POPC  H16Y 6699  -0.301   2.868   5.478
   50POPC  H16Z 6700  -0.279   2.901   5.653
   51POPC     N 6701   4.419   5.294   7.890
   51POPC   C12 6702   4.502   5.225   7.784
   51POPC   C13 6703   4.354   5.190   7.975
   51POPC   C14 6704   4.503   5.381   7.977
   51POPC   C15 6705   4.311   5.376   7.826
   51POPC  H12A 6706   4.439   5.150   7.736
   51POPC  H12B 6707   4.582   5.172   7.835
   51POPC  H13A 6708   4.294   5.238   8.051
   51POPC  H13B 6709   4.290   5.127   7.914
   51POPC  H13C 6710   4.429   5.128   8.022
   51POPC  H14A 6711   4.444   5.421   8.058
   51POPC  H14B 6712   4.585   5.323   8.018
   51POPC  H14C 6713   4.545   5.461   7.918
   51POPC  H15A 6714   4.251   5.423   7.903
   51POPC  H15B 6715   4.248   5.313   7.766
   51POPC  H15C 6716   4.356   5.453   7.764
   51POPC   C11 6717   4.566   5.310   7.672
   51POPC  H11A 6718   4.484   5.356   7.612
   51POPC  H11B 6719   4.623   5.243   7.605
   51POPC     P 6720   4.661   5.544   7.652
   51POPC   O13 6721   4.533   5.616   7.674
   51POPC   O14 6722   4.785   5.615   7.692
   51POPC   O12 6723   4.654   5.407   7.727
   51POPC   O11 6724   4.673   5.504   7.500
   51POPC    C1 6725   4.793   5.438   7.457
   51POPC    HA 6726   4.764   5.362   7.381
   51POPC    HB 6727   4.844   5.384   7.540
   51POPC    C2 6728   4.894   5.534   7.391
   51POPC    HS 6729   4.938   5.598   7.471
   51POPC   O21 6730   4.820   5.610   7.293
   51POPC   C21 6731   4.825   5.739   7.313
   51POPC   O22 6732   4.911   5.799   7.377
   51POPC   C22 6733   4.706   5.807   7.245
   51POPC   H2R 6734   4.622   5.735   7.236
   51POPC   H2S 6735   4.736   5.842   7.144
   51POPC    C3 6736   5.009   5.452   7.326
   51POPC    HX 6737   4.962   5.365   7.274
   51POPC    HY 6738   5.071   5.414   7.411
   51POPC   O31 6739   5.091   5.524   7.231
   51POPC   C31 6740   5.191   5.446   7.190
   51POPC   O32 6741   5.213   5.333   7.233
   51POPC   C32 6742   5.273   5.513   7.081
   51POPC   H2X 6743   5.368   5.551   7.125
   51POPC   H2Y 6744   5.217   5.599   7.038
   51POPC   C23 6745   4.663   5.925   7.333
   51POPC   H3R 6746   4.752   5.989   7.354
   51POPC   H3S 6747   4.625   5.887   7.430
   51POPC   C24 6748   4.557   6.018   7.272
   51POPC   H4R 6749   4.597   6.064   7.179
   51POPC   H4S 6750   4.541   6.100   7.345
   51POPC   C25 6751   4.421   5.954   7.243
   51POPC   H5R 6752   4.395   5.882   7.324
   51POPC   H5S 6753   4.425   5.898   7.147
   51POPC   C26 6754   4.312   6.062   7.235
   51POPC   H6R 6755   4.343   6.135   7.157
   51POPC   H6S 6756   4.308   6.115   7.333
   51POPC   C27 6757   4.171   6.013   7.202
   51POPC   H7R 6758   4.138   5.941   7.280
   51POPC   H7S 6759   4.173   5.960   7.104
   51POPC   C28 6760   4.070   6.129   7.194
   51POPC   H8R 6761   4.112   6.205   7.125
   51POPC   H8S 6762   4.063   6.177   7.294
   51POPC   C29 6763   3.935   6.081   7.149
   51POPC   H91 6764   3.882   6.017   7.222
   51POPC  C210 6765   3.877   6.104   7.029
   51POPC  H101 6766   3.778   6.061   7.009
   51POPC  C211 6767   3.934   6.188   6.917
   51POPC  H11R 6768   3.991   6.124   6.847
   51POPC  H11S 6769   4.003   6.266   6.956
   51POPC  C212 6770   3.823   6.259   6.838
   51POPC  H12R 6771   3.760   6.318   6.908
   51POPC  H12S 6772   3.758   6.183   6.789
   51POPC  C213 6773   3.879   6.353   6.730
   51POPC  H13R 6774   3.934   6.289   6.656
   51POPC  H13S 6775   3.952   6.423   6.775
   51POPC  C214 6776   3.771   6.432   6.656
   51POPC  H14R 6777   3.742   6.521   6.716
   51POPC  H14S 6778   3.681   6.367   6.646
   51POPC  C215 6779   3.815   6.474   6.515
   51POPC  H15R 6780   3.857   6.385   6.465
   51POPC  H15S 6781   3.895   6.550   6.522
   51POPC  C216 6782   3.700   6.526   6.426
   51POPC  H16R 6783   3.618   6.451   6.426
   51POPC  H16S 6784   3.738   6.533   6.321
   51POPC  C217 6785   3.643   6.663   6.464
   51POPC  H17R 6786   3.587   6.654   6.559
   51POPC  H17S 6787   3.569   6.692   6.385
   51POPC  C218 6788   3.746   6.775   6.477
   51POPC  H18R 6789   3.813   6.756   6.564
   51POPC  H18S 6790   3.695   6.873   6.492
   51POPC  H18T 6791   3.808   6.782   6.385
   51POPC   C33 6792   5.305   5.409   6.972
   51POPC   H3X 6793   5.349   5.318   7.017
   51POPC   H3Y 6794   5.381   5.453   6.903
   51POPC   C34 6795   5.182   5.372   6.888
   51POPC   H4X 6796   5.145   5.465   6.841
   51POPC   H4Y 6797   5.101   5.334   6.954
   51POPC   C35 6798   5.211   5.266   6.781
   51POPC   H5X 6799   5.219   5.167   6.831
   51POPC   H5Y 6800   5.309   5.288   6.733
   51POPC   C36 6801   5.103   5.261   6.672
   51POPC   H6X 6802   5.003   5.260   6.722
   51POPC   H6Y 6803   5.113   5.167   6.613
   51POPC   C37 6804   5.111   5.379   6.575
   51POPC   H7X 6805   5.181   5.353   6.493
   51POPC   H7Y 6806   5.152   5.468   6.627
   51POPC   C38 6807   4.975   5.420   6.516
   51POPC   H8X 6808   4.906   5.447   6.599
   51POPC   H8Y 6809   4.931   5.333   6.461
   51POPC   C39 6810   4.990   5.539   6.421
   51POPC   H9X 6811   5.064   5.513   6.343
   51POPC   H9Y 6812   5.029   5.625   6.479
   51POPC  C310 6813   4.859   5.581   6.354
   51POPC  H10X 6814   4.790   5.621   6.431
   51POPC  H10Y 6815   4.811   5.491   6.308
   51POPC  C311 6816   4.880   5.685   6.244
   51POPC  H11X 6817   4.946   5.642   6.165
   51POPC  H11Y 6818   4.931   5.775   6.286
   51POPC  C312 6819   4.747   5.728   6.180
   51POPC  H12X 6820   4.690   5.787   6.255
   51POPC  H12Y 6821   4.688   5.638   6.154
   51POPC  C313 6822   4.765   5.813   6.053
   51POPC  H13X 6823   4.802   5.748   5.971
   51POPC  H13Y 6824   4.841   5.892   6.072
   51POPC  C314 6825   4.633   5.879   6.010
   51POPC  H14X 6826   4.599   5.947   6.092
   51POPC  H14Y 6827   4.556   5.800   5.997
   51POPC  C315 6828   4.644   5.960   5.880
   51POPC  H15X 6829   4.542   5.997   5.853
   51POPC  H15Y 6830   4.678   5.893   5.799
   51POPC  C316 6831   4.738   6.081   5.889
   51POPC  H16X 6832   4.707   6.148   5.971
   51POPC  H16Y 6833   4.736   6.138   5.793
   51POPC  H16Z 6834   4.842   6.048   5.908
   52POPC     N 6835   6.106   4.052   7.681
   52POPC   C12 6836   6.188   3.930   7.718
   52POPC   C13 6837   6.021   4.091   7.798
   52POPC   C14 6838   6.194   4.168   7.649
   52POPC   C15 6839   6.016   4.026   7.564
   52POPC  H12A 6840   6.119   3.857   7.759
   52POPC  H12B 6841   6.254   3.959   7.799
   52POPC  H13A 6842   5.959   4.008   7.827
   52POPC  H13B 6843   6.085   4.118   7.881
   52POPC  H13C 6844   5.959   4.176   7.771
   52POPC  H14A 6845   6.255   4.193   7.734
   52POPC  H14B 6846   6.255   4.145   7.563
   52POPC  H14C 6847   6.132   4.254   7.625
   52POPC  H15A 6848   5.948   3.945   7.587
   52POPC  H15B 6849   6.077   3.999   7.479
   52POPC  H15C 6850   5.960   4.116   7.541
   52POPC   C11 6851   6.273   3.857   7.611
   52POPC  H11A 6852   6.327   3.773   7.660
   52POPC  H11B 6853   6.350   3.928   7.573
   52POPC     P 6854   6.126   3.672   7.517
   52POPC   O13 6855   6.222   3.560   7.505
   52POPC   O14 6856   6.045   3.675   7.641
   52POPC   O12 6857   6.198   3.810   7.500
   52POPC   O11 6858   6.029   3.672   7.393
   52POPC    C1 6859   5.994   3.549   7.330
   52POPC    HA 6860   5.893   3.561   7.285
   52POPC    HB 6861   5.988   3.465   7.403
   52POPC    C2 6862   6.092   3.509   7.215
   52POPC    HS 6863   6.179   3.459   7.264
   52POPC   O21 6864   6.136   3.629   7.150
   52POPC   C21 6865   6.249   3.610   7.083
   52POPC   O22 6866   6.307   3.502   7.074
   52POPC   C22 6867   6.296   3.741   7.021
   52POPC   H2R 6868   6.398   3.765   7.059
   52POPC   H2S 6869   6.227   3.823   7.049
   52POPC    C3 6870   6.025   3.407   7.117
   52POPC    HX 6871   6.010   3.313   7.173
   52POPC    HY 6872   6.092   3.382   7.032
   52POPC   O31 6873   5.894   3.447   7.072
   52POPC   C31 6874   5.892   3.520   6.962
   52POPC   O32 6875   5.989   3.551   6.895
   52POPC   C32 6876   5.748   3.559   6.934
   52POPC   H2X 6877   5.712   3.623   7.017
   52POPC   H2Y 6878   5.684   3.469   6.929
   52POPC   C23 6879   6.299   3.725   6.868
   52POPC   H3R 6880   6.199   3.687   6.837
   52POPC   H3S 6881   6.375   3.650   6.839
   52POPC   C24 6882   6.322   3.856   6.791
   52POPC   H4R 6883   6.247   3.931   6.823
   52POPC   H4S 6884   6.305   3.835   6.683
   52POPC   C25 6885   6.461   3.919   6.804
   52POPC   H5R 6886   6.537   3.848   6.764
   52POPC   H5S 6887   6.485   3.939   6.911
   52POPC   C26 6888   6.466   4.050   6.725
   52POPC   H6R 6889   6.395   4.123   6.770
   52POPC   H6S 6890   6.430   4.028   6.621
   52POPC   C27 6891   6.604   4.116   6.713
   52POPC   H7R 6892   6.678   4.041   6.677
   52POPC   H7S 6893   6.637   4.153   6.812
   52POPC   C28 6894   6.599   4.233   6.613
   52POPC   H8R 6895   6.521   4.303   6.650
   52POPC   H8S 6896   6.563   4.191   6.517
   52POPC   C29 6897   6.730   4.305   6.595
   52POPC   H91 6898   6.789   4.318   6.686
   52POPC  C210 6899   6.780   4.349   6.478
   52POPC  H101 6900   6.878   4.398   6.477
   52POPC  C211 6901   6.711   4.339   6.344
   52POPC  H11R 6902   6.732   4.428   6.281
   52POPC  H11S 6903   6.601   4.334   6.357
   52POPC  C212 6904   6.756   4.212   6.270
   52POPC  H12R 6905   6.681   4.187   6.192
   52POPC  H12S 6906   6.758   4.128   6.344
   52POPC  C213 6907   6.894   4.224   6.203
   52POPC  H13R 6908   6.961   4.284   6.268
   52POPC  H13S 6909   6.882   4.279   6.107
   52POPC  C214 6910   6.962   4.088   6.177
   52POPC  H14R 6911   6.999   4.050   6.275
   52POPC  H14S 6912   7.050   4.104   6.112
   52POPC  C215 6913   6.870   3.981   6.117
   52POPC  H15R 6914   6.783   3.965   6.184
   52POPC  H15S 6915   6.926   3.884   6.112
   52POPC  C216 6916   6.817   4.014   5.977
   52POPC  H16R 6917   6.895   3.987   5.902
   52POPC  H16S 6918   6.797   4.123   5.968
   52POPC  C217 6919   6.687   3.939   5.945
   52POPC  H17R 6920   6.606   3.982   6.008
   52POPC  H17S 6921   6.699   3.833   5.974
   52POPC  C218 6922   6.646   3.947   5.798
   52POPC  H18R 6923   6.631   4.052   5.767
   52POPC  H18S 6924   6.551   3.891   5.782
   52POPC  H18T 6925   6.725   3.902   5.735
   52POPC   C33 6926   5.739   3.636   6.803
   52POPC   H3X 6927   5.788   3.579   6.721
   52POPC   H3Y 6928   5.794   3.732   6.815
   52POPC   C34 6929   5.595   3.665   6.762
   52POPC   H4X 6930   5.538   3.706   6.849
   52POPC   H4Y 6931   5.548   3.569   6.732
   52POPC   C35 6932   5.587   3.763   6.645
   52POPC   H5X 6933   5.490   3.751   6.593
   52POPC   H5Y 6934   5.668   3.736   6.574
   52POPC   C36 6935   5.602   3.910   6.687
   52POPC   H6X 6936   5.692   3.923   6.751
   52POPC   H6Y 6937   5.513   3.938   6.748
   52POPC   C37 6938   5.613   4.005   6.567
   52POPC   H7X 6939   5.605   4.110   6.602
   52POPC   H7Y 6940   5.528   3.985   6.499
   52POPC   C38 6941   5.744   3.989   6.490
   52POPC   H8X 6942   5.757   3.883   6.460
   52POPC   H8Y 6943   5.830   4.017   6.555
   52POPC   C39 6944   5.749   4.072   6.361
   52POPC   H9X 6945   5.777   4.176   6.386
   52POPC   H9Y 6946   5.647   4.074   6.316
   52POPC  C310 6947   5.847   4.013   6.259
   52POPC  H10X 6948   5.804   3.920   6.216
   52POPC  H10Y 6949   5.941   3.985   6.313
   52POPC  C311 6950   5.885   4.110   6.146
   52POPC  H11X 6951   5.964   4.064   6.083
   52POPC  H11Y 6952   5.929   4.201   6.194
   52POPC  C312 6953   5.769   4.155   6.056
   52POPC  H12X 6954   5.802   4.244   5.999
   52POPC  H12Y 6955   5.682   4.185   6.118
   52POPC  C313 6956   5.723   4.049   5.954
   52POPC  H13X 6957   5.682   3.960   6.007
   52POPC  H13Y 6958   5.811   4.016   5.895
   52POPC  C314 6959   5.618   4.107   5.859
   52POPC  H14X 6960   5.665   4.189   5.800
   52POPC  H14Y 6961   5.536   4.152   5.920
   52POPC  C315 6962   5.557   4.005   5.762
   52POPC  H15X 6963   5.512   3.922   5.821
   52POPC  H15Y 6964   5.637   3.963   5.698
   52POPC  C316 6965   5.448   4.067   5.674
   52POPC  H16X 6966   5.491   4.150   5.613
   52POPC  H16Y 6967   5.367   4.109   5.737
   52POPC  H16Z 6968   5.405   3.991   5.606
   53POPC     N 6969   5.825   5.378   7.032
   53POPC   C12 6970   5.908   5.394   6.907
   53POPC   C13 6971   5.788   5.234   7.053
   53POPC   C14 6972   5.901   5.427   7.151
   53POPC   C15 6973   5.699   5.459   7.019
   53POPC  H12A 6974   5.947   5.495   6.907
   53POPC  H12B 6975   5.841   5.385   6.822
   53POPC  H13A 6976   5.732   5.198   6.968
   53POPC  H13B 6977   5.878   5.175   7.064
   53POPC  H13C 6978   5.728   5.223   7.142
   53POPC  H14A 6979   5.843   5.411   7.242
   53POPC  H14B 6980   5.994   5.371   7.159
   53POPC  H14C 6981   5.924   5.532   7.140
   53POPC  H15A 6982   5.647   5.460   7.114
   53POPC  H15B 6983   5.636   5.415   6.943
   53POPC  H15C 6984   5.724   5.560   6.990
   53POPC   C11 6985   6.025   5.295   6.883
   53POPC  H11A 6986   6.086   5.334   6.798
   53POPC  H11B 6987   5.982   5.197   6.853
   53POPC     P 6988   6.205   5.157   6.997
   53POPC   O13 6989   6.327   5.189   7.076
   53POPC   O14 6990   6.131   5.034   7.034
   53POPC   O12 6991   6.107   5.281   6.999
   53POPC   O11 6992   6.246   5.144   6.845
   53POPC    C1 6993   6.380   5.104   6.814
   53POPC    HA 6994   6.379   5.037   6.726
   53POPC    HB 6995   6.427   5.047   6.897
   53POPC    C2 6996   6.467   5.228   6.780
   53POPC    HS 6997   6.450   5.304   6.860
   53POPC   O21 6998   6.419   5.276   6.654
   53POPC   C21 6999   6.448   5.401   6.629
   53POPC   O22 7000   6.509   5.477   6.704
   53POPC   C22 7001   6.386   5.438   6.495
   53POPC   H2R 7002   6.402   5.546   6.475
   53POPC   H2S 7003   6.277   5.418   6.500
   53POPC    C3 7004   6.619   5.195   6.777
   53POPC    HX 7005   6.645   5.158   6.878
   53POPC    HY 7006   6.677   5.289   6.763
   53POPC   O31 7007   6.652   5.094   6.680
   53POPC   C31 7008   6.702   5.139   6.565
   53POPC   O32 7009   6.725   5.256   6.540
   53POPC   C32 7010   6.725   5.023   6.469
   53POPC   H2X 7011   6.648   4.945   6.487
   53POPC   H2Y 7012   6.825   4.980   6.488
   53POPC   C23 7013   6.447   5.354   6.381
   53POPC   H3R 7014   6.448   5.246   6.409
   53POPC   H3S 7015   6.552   5.386   6.365
   53POPC   C24 7016   6.367   5.370   6.251
   53POPC   H4R 7017   6.345   5.478   6.238
   53POPC   H4S 7018   6.270   5.316   6.260
   53POPC   C25 7019   6.443   5.321   6.127
   53POPC   H5R 7020   6.454   5.211   6.130
   53POPC   H5S 7021   6.545   5.366   6.130
   53POPC   C26 7022   6.376   5.363   5.995
   53POPC   H6R 7023   6.317   5.456   6.014
   53POPC   H6S 7024   6.305   5.284   5.963
   53POPC   C27 7025   6.477   5.394   5.884
   53POPC   H7R 7026   6.545   5.308   5.870
   53POPC   H7S 7027   6.539   5.480   5.919
   53POPC   C28 7028   6.413   5.433   5.749
   53POPC   H8R 7029   6.491   5.484   5.689
   53POPC   H8S 7030   6.332   5.506   5.768
   53POPC   C29 7031   6.361   5.312   5.676
   53POPC   H91 7032   6.304   5.241   5.739
   53POPC  C210 7033   6.384   5.279   5.548
   53POPC  H101 7034   6.341   5.186   5.508
   53POPC  C211 7035   6.458   5.363   5.446
   53POPC  H11R 7036   6.566   5.338   5.447
   53POPC  H11S 7037   6.447   5.471   5.468
   53POPC  C212 7038   6.401   5.337   5.305
   53POPC  H12R 7039   6.293   5.358   5.305
   53POPC  H12S 7040   6.415   5.229   5.281
   53POPC  C213 7041   6.465   5.420   5.193
   53POPC  H13R 7042   6.441   5.528   5.209
   53POPC  H13S 7043   6.418   5.388   5.096
   53POPC  C214 7044   6.617   5.403   5.182
   53POPC  H14R 7045   6.641   5.294   5.193
   53POPC  H14S 7046   6.666   5.457   5.265
   53POPC  C215 7047   6.677   5.450   5.049
   53POPC  H15R 7048   6.640   5.384   4.967
   53POPC  H15S 7049   6.787   5.436   5.055
   53POPC  C216 7050   6.648   5.596   5.013
   53POPC  H16R 7051   6.669   5.660   5.101
   53POPC  H16S 7052   6.541   5.608   4.985
   53POPC  C217 7053   6.737   5.642   4.896
   53POPC  H17R 7054   6.711   5.579   4.808
   53POPC  H17S 7055   6.843   5.622   4.923
   53POPC  C218 7056   6.725   5.789   4.857
   53POPC  H18R 7057   6.620   5.816   4.833
   53POPC  H18S 7058   6.788   5.810   4.767
   53POPC  H18T 7059   6.761   5.854   4.939
   53POPC   C33 7060   6.716   5.073   6.325
   53POPC   H3X 7061   6.801   5.140   6.301
   53POPC   H3Y 7062   6.622   5.132   6.312
   53POPC   C34 7063   6.713   4.957   6.225
   53POPC   H4X 7064   6.640   4.882   6.260
   53POPC   H4Y 7065   6.813   4.910   6.224
   53POPC   C35 7066   6.674   4.996   6.081
   53POPC   H5X 7067   6.571   5.037   6.080
   53POPC   H5Y 7068   6.674   4.903   6.021
   53POPC   C36 7069   6.768   5.096   6.012
   53POPC   H6X 7070   6.873   5.069   6.034
   53POPC   H6Y 7071   6.750   5.199   6.052
   53POPC   C37 7072   6.746   5.092   5.861
   53POPC   H7X 7073   6.638   5.110   5.840
   53POPC   H7Y 7074   6.770   4.990   5.825
   53POPC   C38 7075   6.829   5.192   5.780
   53POPC   H8X 7076   6.936   5.184   5.809
   53POPC   H8Y 7077   6.794   5.295   5.802
   53POPC   C39 7078   6.816   5.163   5.630
   53POPC   H9X 7079   6.708   5.152   5.605
   53POPC   H9Y 7080   6.867   5.067   5.608
   53POPC  C310 7081   6.874   5.274   5.542
   53POPC  H10X 7082   6.979   5.295   5.571
   53POPC  H10Y 7083   6.814   5.366   5.562
   53POPC  C311 7084   6.867   5.244   5.392
   53POPC  H11X 7085   6.888   5.337   5.336
   53POPC  H11Y 7086   6.765   5.210   5.367
   53POPC  C312 7087   6.968   5.136   5.348
   53POPC  H12X 7088   6.943   5.041   5.399
   53POPC  H12Y 7089   7.069   5.167   5.381
   53POPC  C313 7090   6.968   5.115   5.197
   53POPC  H13X 7091   7.005   5.208   5.148
   53POPC  H13Y 7092   6.864   5.098   5.162
   53POPC  C314 7093   7.055   4.997   5.152
   53POPC  H14X 7094   7.157   5.007   5.196
   53POPC  H14Y 7095   7.066   5.001   5.041
   53POPC  C315 7096   6.997   4.861   5.189
   53POPC  H15X 7097   6.891   4.857   5.154
   53POPC  H15Y 7098   6.995   4.851   5.300
   53POPC  C316 7099   7.073   4.742   5.131
   53POPC  H16X 7100   7.032   4.646   5.171
   53POPC  H16Y 7101   7.181   4.748   5.157
   53POPC  H16Z 7102   7.063   4.741   5.020
   54POPC     N 7103   7.312   4.966   6.986
   54POPC   C12 7104   7.460   4.949   6.961
   54POPC   C13 7105   7.245   4.832   6.992
   54POPC   C14 7106   7.287   5.041   7.113
   54POPC   C15 7107   7.254   5.043   6.873
   54POPC  H12A 7108   7.508   5.043   6.985
   54POPC  H12B 7109   7.473   4.933   6.854
   54POPC  H13A 7110   7.139   4.845   7.009
   54POPC  H13B 7111   7.259   4.781   6.897
   54POPC  H13C 7112   7.287   4.774   7.073
   54POPC  H14A 7113   7.324   4.984   7.197
   54POPC  H14B 7114   7.337   5.137   7.109
   54POPC  H14C 7115   7.181   5.058   7.126
   54POPC  H15A 7116   7.305   5.138   6.862
   54POPC  H15B 7117   7.148   5.059   6.890
   54POPC  H15C 7118   7.265   4.986   6.781
   54POPC   C11 7119   7.534   4.834   7.033
   54POPC  H11A 7120   7.643   4.848   7.014
   54POPC  H11B 7121   7.503   4.737   6.988
   54POPC     P 7122   7.585   4.724   7.254
   54POPC   O13 7123   7.730   4.734   7.227
   54POPC   O14 7124   7.543   4.730   7.396
   54POPC   O12 7125   7.507   4.835   7.173
   54POPC   O11 7126   7.532   4.590   7.191
   54POPC    C1 7127   7.605   4.469   7.219
   54POPC    HA 7128   7.532   4.392   7.253
   54POPC    HB 7129   7.680   4.481   7.300
   54POPC    C2 7130   7.679   4.414   7.093
   54POPC    HS 7131   7.780   4.460   7.094
   54POPC   O21 7132   7.617   4.458   6.970
   54POPC   C21 7133   7.495   4.416   6.947
   54POPC   O22 7134   7.429   4.341   7.017
   54POPC   C22 7135   7.447   4.477   6.816
   54POPC   H2R 7136   7.524   4.544   6.773
   54POPC   H2S 7137   7.356   4.537   6.837
   54POPC    C3 7138   7.701   4.260   7.098
   54POPC    HX 7139   7.602   4.210   7.104
   54POPC    HY 7140   7.756   4.235   7.190
   54POPC   O31 7141   7.775   4.217   6.982
   54POPC   C31 7142   7.756   4.090   6.951
   54POPC   O32 7143   7.685   4.012   7.012
   54POPC   C32 7144   7.839   4.053   6.829
   54POPC   H2X 7145   7.918   3.981   6.859
   54POPC   H2Y 7146   7.887   4.144   6.786
   54POPC   C23 7147   7.413   4.366   6.716
   54POPC   H3R 7148   7.349   4.288   6.763
   54POPC   H3S 7149   7.507   4.318   6.682
   54POPC   C24 7150   7.338   4.423   6.594
   54POPC   H4R 7151   7.382   4.523   6.571
   54POPC   H4S 7152   7.231   4.437   6.620
   54POPC   C25 7153   7.350   4.337   6.468
   54POPC   H5R 7154   7.313   4.234   6.486
   54POPC   H5S 7155   7.458   4.331   6.440
   54POPC   C26 7156   7.273   4.399   6.351
   54POPC   H6R 7157   7.269   4.510   6.365
   54POPC   H6S 7158   7.169   4.362   6.352
   54POPC   C27 7159   7.337   4.372   6.214
   54POPC   H7R 7160   7.355   4.262   6.203
   54POPC   H7S 7161   7.435   4.424   6.210
   54POPC   C28 7162   7.248   4.422   6.100
   54POPC   H8R 7163   7.231   4.530   6.113
   54POPC   H8S 7164   7.150   4.371   6.111
   54POPC   C29 7165   7.307   4.395   5.963
   54POPC   H91 7166   7.417   4.395   5.959
   54POPC  C210 7167   7.237   4.368   5.852
   54POPC  H101 7168   7.291   4.350   5.758
   54POPC  C211 7169   7.087   4.366   5.841
   54POPC  H11R 7170   7.051   4.446   5.772
   54POPC  H11S 7171   7.038   4.384   5.939
   54POPC  C212 7172   7.033   4.232   5.788
   54POPC  H12R 7173   6.923   4.232   5.803
   54POPC  H12S 7174   7.076   4.148   5.846
   54POPC  C213 7175   7.058   4.210   5.638
   54POPC  H13R 7176   7.166   4.191   5.619
   54POPC  H13S 7177   7.028   4.301   5.583
   54POPC  C214 7178   6.974   4.092   5.586
   54POPC  H14R 7179   6.869   4.108   5.621
   54POPC  H14S 7180   7.011   3.998   5.633
   54POPC  C215 7181   6.973   4.076   5.434
   54POPC  H15R 7182   7.079   4.068   5.399
   54POPC  H15S 7183   6.929   4.167   5.387
   54POPC  C216 7184   6.897   3.951   5.387
   54POPC  H16R 7185   6.946   3.862   5.433
   54POPC  H16S 7186   6.906   3.942   5.277
   54POPC  C217 7187   6.747   3.948   5.424
   54POPC  H17R 7188   6.736   3.965   5.533
   54POPC  H17S 7189   6.709   3.846   5.403
   54POPC  C218 7190   6.659   4.048   5.349
   54POPC  H18R 7191   6.663   4.028   5.240
   54POPC  H18S 7192   6.693   4.152   5.368
   54POPC  H18T 7193   6.554   4.039   5.383
   54POPC   C33 7194   7.746   3.988   6.726
   54POPC   H3X 7195   7.674   4.065   6.688
   54POPC   H3Y 7196   7.686   3.908   6.774
   54POPC   C34 7197   7.823   3.927   6.609
   54POPC   H4X 7198   7.893   3.850   6.650
   54POPC   H4Y 7199   7.883   4.006   6.560
   54POPC   C35 7200   7.733   3.860   6.504
   54POPC   H5X 7201   7.666   3.787   6.555
   54POPC   H5Y 7202   7.798   3.803   6.434
   54POPC   C36 7203   7.649   3.958   6.423
   54POPC   H6X 7204   7.716   4.032   6.374
   54POPC   H6Y 7205   7.580   4.014   6.490
   54POPC   C37 7206   7.566   3.887   6.315
   54POPC   H7X 7207   7.494   3.820   6.367
   54POPC   H7Y 7208   7.634   3.825   6.253
   54POPC   C38 7209   7.488   3.981   6.223
   54POPC   H8X 7210   7.558   4.032   6.153
   54POPC   H8Y 7211   7.439   4.059   6.286
   54POPC   C39 7212   7.379   3.908   6.143
   54POPC   H9X 7213   7.285   3.967   6.148
   54POPC   H9Y 7214   7.359   3.810   6.193
   54POPC  C310 7215   7.416   3.882   5.997
   54POPC  H10X 7216   7.516   3.835   5.993
   54POPC  H10Y 7217   7.422   3.979   5.943
   54POPC  C311 7218   7.317   3.790   5.924
   54POPC  H11X 7219   7.304   3.698   5.985
   54POPC  H11Y 7220   7.362   3.760   5.827
   54POPC  C312 7221   7.179   3.852   5.896
   54POPC  H12X 7222   7.191   3.931   5.819
   54POPC  H12Y 7223   7.140   3.901   5.988
   54POPC  C313 7224   7.074   3.750   5.849
   54POPC  H13X 7225   6.984   3.805   5.815
   54POPC  H13Y 7226   7.044   3.686   5.935
   54POPC  C314 7227   7.123   3.659   5.735
   54POPC  H14X 7228   7.205   3.594   5.771
   54POPC  H14Y 7229   7.163   3.724   5.654
   54POPC  C315 7230   7.014   3.569   5.675
   54POPC  H15X 7231   7.055   3.525   5.581
   54POPC  H15Y 7232   6.926   3.631   5.647
   54POPC  C316 7233   6.969   3.455   5.766
   54POPC  H16X 7234   7.057   3.404   5.810
   54POPC  H16Y 7235   6.911   3.380   5.707
   54POPC  H16Z 7236   6.905   3.493   5.848
   55POPC     N 7237   2.053   3.157   6.187
   55POPC   C12 7238   2.130   3.250   6.097
   55POPC   C13 7239   1.925   3.224   6.227
   55POPC   C14 7240   2.021   3.028   6.119
   55POPC   C15 7241   2.131   3.127   6.311
   55POPC  H12A 7242   2.142   3.345   6.149
   55POPC  H12B 7243   2.070   3.269   6.009
   55POPC  H13A 7244   1.866   3.245   6.139
   55POPC  H13B 7245   1.870   3.160   6.294
   55POPC  H13C 7246   1.948   3.317   6.278
   55POPC  H14A 7247   1.956   3.046   6.034
   55POPC  H14B 7248   2.113   2.983   6.084
   55POPC  H14C 7249   1.972   2.961   6.189
   55POPC  H15A 7250   2.073   3.064   6.377
   55POPC  H15B 7251   2.157   3.219   6.362
   55POPC  H15C 7252   2.222   3.074   6.285
   55POPC   C11 7253   2.270   3.205   6.051
   55POPC  H11A 7254   2.330   3.177   6.140
   55POPC  H11B 7255   2.323   3.290   6.004
   55POPC     P 7256   2.259   3.115   5.812
   55POPC   O13 7257   2.119   3.112   5.764
   55POPC   O14 7258   2.337   3.236   5.778
   55POPC   O12 7259   2.263   3.091   5.966
   55POPC   O11 7260   2.335   2.987   5.759
   55POPC    C1 7261   2.478   2.996   5.749
   55POPC    HA 7262   2.520   2.893   5.754
   55POPC    HB 7263   2.522   3.054   5.832
   55POPC    C2 7264   2.522   3.056   5.613
   55POPC    HS 7265   2.485   3.161   5.608
   55POPC   O21 7266   2.468   2.972   5.510
   55POPC   C21 7267   2.414   3.034   5.409
   55POPC   O22 7268   2.397   3.155   5.400
   55POPC   C22 7269   2.371   2.930   5.306
   55POPC   H2R 7270   2.277   2.883   5.343
   55POPC   H2S 7271   2.448   2.851   5.298
   55POPC    C3 7272   2.677   3.062   5.603
   55POPC    HX 7273   2.715   3.105   5.698
   55POPC    HY 7274   2.707   3.134   5.523
   55POPC   O31 7275   2.736   2.931   5.584
   55POPC   C31 7276   2.747   2.899   5.455
   55POPC   O32 7277   2.720   2.972   5.361
   55POPC   C32 7278   2.794   2.755   5.441
   55POPC   H2X 7279   2.720   2.688   5.489
   55POPC   H2Y 7280   2.893   2.743   5.492
   55POPC   C23 7281   2.341   2.990   5.168
   55POPC   H3R 7282   2.285   3.085   5.177
   55POPC   H3S 7283   2.275   2.917   5.115
   55POPC   C24 7284   2.465   3.008   5.078
   55POPC   H4R 7285   2.431   3.009   4.973
   55POPC   H4S 7286   2.533   2.921   5.092
   55POPC   C25 7287   2.541   3.139   5.105
   55POPC   H5R 7288   2.581   3.136   5.209
   55POPC   H5S 7289   2.471   3.225   5.097
   55POPC   C26 7290   2.659   3.161   5.010
   55POPC   H6R 7291   2.716   3.066   5.000
   55POPC   H6S 7292   2.725   3.237   5.056
   55POPC   C27 7293   2.617   3.209   4.870
   55POPC   H7R 7294   2.561   3.305   4.880
   55POPC   H7S 7295   2.548   3.135   4.825
   55POPC   C28 7296   2.736   3.229   4.775
   55POPC   H8R 7297   2.695   3.266   4.678
   55POPC   H8S 7298   2.778   3.128   4.755
   55POPC   C29 7299   2.844   3.319   4.828
   55POPC   H91 7300   2.875   3.298   4.932
   55POPC  C210 7301   2.909   3.417   4.762
   55POPC  H101 7302   2.987   3.473   4.814
   55POPC  C211 7303   2.885   3.461   4.619
   55POPC  H11R 7304   2.788   3.424   4.582
   55POPC  H11S 7305   2.964   3.421   4.552
   55POPC  C212 7306   2.885   3.614   4.609
   55POPC  H12R 7307   2.988   3.650   4.585
   55POPC  H12S 7308   2.857   3.656   4.708
   55POPC  C213 7309   2.785   3.666   4.506
   55POPC  H13R 7310   2.688   3.614   4.523
   55POPC  H13S 7311   2.820   3.642   4.403
   55POPC  C214 7312   2.761   3.816   4.522
   55POPC  H14R 7313   2.853   3.871   4.495
   55POPC  H14S 7314   2.740   3.836   4.629
   55POPC  C215 7315   2.644   3.869   4.439
   55POPC  H15R 7316   2.552   3.814   4.469
   55POPC  H15S 7317   2.663   3.850   4.331
   55POPC  C216 7318   2.624   4.019   4.462
   55POPC  H16R 7319   2.713   4.074   4.424
   55POPC  H16S 7320   2.617   4.037   4.572
   55POPC  C217 7321   2.497   4.075   4.397
   55POPC  H17R 7322   2.409   4.023   4.441
   55POPC  H17S 7323   2.499   4.051   4.288
   55POPC  C218 7324   2.482   4.226   4.415
   55POPC  H18R 7325   2.379   4.258   4.387
   55POPC  H18S 7326   2.555   4.280   4.352
   55POPC  H18T 7327   2.499   4.253   4.522
   55POPC   C33 7328   2.807   2.728   5.291
   55POPC   H3X 7329   2.881   2.799   5.250
   55POPC   H3Y 7330   2.709   2.749   5.242
   55POPC   C34 7331   2.851   2.586   5.253
   55POPC   H4X 7332   2.955   2.570   5.292
   55POPC   H4Y 7333   2.856   2.580   5.142
   55POPC   C35 7334   2.761   2.473   5.305
   55POPC   H5X 7335   2.775   2.464   5.415
   55POPC   H5Y 7336   2.796   2.378   5.259
   55POPC   C36 7337   2.611   2.490   5.277
   55POPC   H6X 7338   2.573   2.578   5.333
   55POPC   H6Y 7339   2.558   2.400   5.316
   55POPC   C37 7340   2.574   2.507   5.129
   55POPC   H7X 7341   2.613   2.421   5.070
   55POPC   H7Y 7342   2.622   2.600   5.090
   55POPC   C38 7343   2.423   2.519   5.109
   55POPC   H8X 7344   2.383   2.586   5.188
   55POPC   H8Y 7345   2.375   2.419   5.121
   55POPC   C39 7346   2.385   2.580   4.973
   55POPC   H9X 7347   2.414   2.512   4.890
   55POPC   H9Y 7348   2.444   2.674   4.962
   55POPC  C310 7349   2.237   2.615   4.963
   55POPC  H10X 7350   2.200   2.643   5.065
   55POPC  H10Y 7351   2.179   2.526   4.930
   55POPC  C311 7352   2.212   2.734   4.870
   55POPC  H11X 7353   2.243   2.708   4.767
   55POPC  H11Y 7354   2.276   2.818   4.905
   55POPC  C312 7355   2.066   2.781   4.872
   55POPC  H12X 7356   2.025   2.768   4.975
   55POPC  H12Y 7357   2.007   2.715   4.804
   55POPC  C313 7358   2.048   2.928   4.833
   55POPC  H13X 7359   2.096   2.992   4.910
   55POPC  H13Y 7360   1.939   2.952   4.833
   55POPC  C314 7361   2.106   2.968   4.696
   55POPC  H14X 7362   2.217   2.968   4.701
   55POPC  H14Y 7363   2.073   3.072   4.674
   55POPC  C315 7364   2.061   2.878   4.580
   55POPC  H15X 7365   1.950   2.867   4.586
   55POPC  H15Y 7366   2.105   2.777   4.592
   55POPC  C316 7367   2.097   2.931   4.441
   55POPC  H16X 7368   2.206   2.947   4.432
   55POPC  H16Y 7369   2.045   3.028   4.424
   55POPC  H16Z 7370   2.064   2.859   4.363
   56POPC     N 7371   1.934   5.390   8.001
   56POPC   C12 7372   1.887   5.302   7.887
   56POPC   C13 7373   1.898   5.533   7.977
   56POPC   C14 7374   1.867   5.343   8.127
   56POPC   C15 7375   2.082   5.379   8.021
   56POPC  H12A 7376   1.778   5.302   7.890
   56POPC  H12B 7377   1.919   5.200   7.908
   56POPC  H13A 7378   1.908   5.589   8.069
   56POPC  H13B 7379   1.962   5.576   7.901
   56POPC  H13C 7380   1.795   5.540   7.944
   56POPC  H14A 7381   1.902   5.402   8.210
   56POPC  H14B 7382   1.760   5.354   8.117
   56POPC  H14C 7383   1.891   5.239   8.144
   56POPC  H15A 7384   2.113   5.438   8.106
   56POPC  H15B 7385   2.134   5.414   7.932
   56POPC  H15C 7386   2.110   5.276   8.037
   56POPC   C11 7387   1.930   5.336   7.743
   56POPC  H11A 7388   1.893   5.438   7.717
   56POPC  H11B 7389   1.878   5.265   7.673
   56POPC     P 7390   2.137   5.204   7.672
   56POPC   O13 7391   2.278   5.235   7.640
   56POPC   O14 7392   2.114   5.088   7.762
   56POPC   O12 7393   2.071   5.334   7.728
   56POPC   O11 7394   2.059   5.179   7.537
   56POPC    C1 7395   2.113   5.082   7.446
   56POPC    HA 7396   2.030   5.037   7.389
   56POPC    HB 7397   2.165   5.000   7.500
   56POPC    C2 7398   2.212   5.144   7.343
   56POPC    HS 7399   2.304   5.169   7.401
   56POPC   O21 7400   2.152   5.263   7.287
   56POPC   C21 7401   2.242   5.341   7.230
   56POPC   O22 7402   2.363   5.330   7.242
   56POPC   C22 7403   2.172   5.438   7.135
   56POPC   H2R 7404   2.228   5.534   7.133
   56POPC   H2S 7405   2.069   5.457   7.170
   56POPC    C3 7406   2.249   5.043   7.230
   56POPC    HX 7407   2.267   4.945   7.279
   56POPC    HY 7408   2.343   5.075   7.180
   56POPC   O31 7409   2.143   5.035   7.132
   56POPC   C31 7410   2.153   4.930   7.051
   56POPC   O32 7411   2.236   4.841   7.059
   56POPC   C32 7412   2.045   4.941   6.944
   56POPC   H2X 7413   2.019   5.048   6.930
   56POPC   H2Y 7414   1.954   4.887   6.979
   56POPC   C23 7415   2.172   5.372   6.996
   56POPC   H3R 7416   2.131   5.269   7.005
   56POPC   H3S 7417   2.277   5.364   6.960
   56POPC   C24 7418   2.090   5.446   6.890
   56POPC   H4R 7419   2.130   5.549   6.879
   56POPC   H4S 7420   1.984   5.453   6.924
   56POPC   C25 7421   2.096   5.373   6.755
   56POPC   H5R 7422   2.057   5.270   6.768
   56POPC   H5S 7423   2.202   5.366   6.724
   56POPC   C26 7424   2.017   5.440   6.641
   56POPC   H6R 7425   1.908   5.439   6.664
   56POPC   H6S 7426   2.033   5.380   6.549
   56POPC   C27 7427   2.060   5.585   6.613
   56POPC   H7R 7428   2.170   5.590   6.622
   56POPC   H7S 7429   2.016   5.652   6.691
   56POPC   C28 7430   2.018   5.636   6.474
   56POPC   H8R 7431   1.967   5.734   6.486
   56POPC   H8S 7432   1.944   5.566   6.431
   56POPC   C29 7433   2.138   5.653   6.384
   56POPC   H91 7434   2.191   5.749   6.396
   56POPC  C210 7435   2.185   5.564   6.295
   56POPC  H101 7436   2.274   5.590   6.236
   56POPC  C211 7437   2.127   5.428   6.266
   56POPC  H11R 7438   2.110   5.418   6.156
   56POPC  H11S 7439   2.029   5.413   6.316
   56POPC  C212 7440   2.222   5.317   6.313
   56POPC  H12R 7441   2.253   5.337   6.418
   56POPC  H12S 7442   2.313   5.318   6.249
   56POPC  C213 7443   2.159   5.177   6.307
   56POPC  H13R 7444   2.080   5.170   6.386
   56POPC  H13S 7445   2.237   5.101   6.330
   56POPC  C214 7446   2.095   5.147   6.171
   56POPC  H14R 7447   2.169   5.167   6.091
   56POPC  H14S 7448   2.009   5.215   6.156
   56POPC  C215 7449   2.044   5.003   6.158
   56POPC  H15R 7450   1.976   4.981   6.244
   56POPC  H15S 7451   2.130   4.933   6.164
   56POPC  C216 7452   1.968   4.983   6.027
   56POPC  H16R 7453   2.041   4.989   5.943
   56POPC  H16S 7454   1.894   5.065   6.015
   56POPC  C217 7455   1.894   4.849   6.021
   56POPC  H17R 7456   1.816   4.848   6.100
   56POPC  H17S 7457   1.965   4.768   6.044
   56POPC  C218 7458   1.829   4.821   5.885
   56POPC  H18R 7459   1.907   4.817   5.806
   56POPC  H18S 7460   1.756   4.900   5.860
   56POPC  H18T 7461   1.777   4.723   5.887
   56POPC   C33 7462   2.092   4.883   6.810
   56POPC   H3X 7463   2.098   4.772   6.819
   56POPC   H3Y 7464   2.193   4.922   6.785
   56POPC   C34 7465   1.997   4.921   6.695
   56POPC   H4X 7466   2.023   5.023   6.660
   56POPC   H4Y 7467   1.894   4.925   6.737
   56POPC   C35 7468   1.994   4.824   6.576
   56POPC   H5X 7469   1.926   4.867   6.499
   56POPC   H5Y 7470   1.949   4.728   6.610
   56POPC   C36 7471   2.129   4.794   6.509
   56POPC   H6X 7472   2.194   4.740   6.582
   56POPC   H6Y 7473   2.179   4.889   6.480
   56POPC   C37 7474   2.110   4.705   6.385
   56POPC   H7X 7475   2.048   4.759   6.310
   56POPC   H7Y 7476   2.053   4.615   6.417
   56POPC   C38 7477   2.241   4.659   6.320
   56POPC   H8X 7478   2.310   4.630   6.402
   56POPC   H8Y 7479   2.288   4.742   6.263
   56POPC   C39 7480   2.222   4.536   6.230
   56POPC   H9X 7481   2.137   4.474   6.268
   56POPC   H9Y 7482   2.313   4.473   6.236
   56POPC  C310 7483   2.198   4.569   6.082
   56POPC  H10X 7484   2.285   4.628   6.045
   56POPC  H10Y 7485   2.108   4.632   6.074
   56POPC  C311 7486   2.181   4.445   5.993
   56POPC  H11X 7487   2.083   4.397   6.014
   56POPC  H11Y 7488   2.260   4.372   6.021
   56POPC  C312 7489   2.195   4.474   5.843
   56POPC  H12X 7490   2.197   4.378   5.787
   56POPC  H12Y 7491   2.293   4.523   5.828
   56POPC  C313 7492   2.085   4.564   5.782
   56POPC  H13X 7493   2.061   4.647   5.851
   56POPC  H13Y 7494   1.994   4.502   5.768
   56POPC  C314 7495   2.127   4.624   5.646
   56POPC  H14X 7496   2.037   4.661   5.592
   56POPC  H14Y 7497   2.172   4.542   5.586
   56POPC  C315 7498   2.229   4.739   5.658
   56POPC  H15X 7499   2.290   4.741   5.565
   56POPC  H15Y 7500   2.298   4.719   5.743
   56POPC  C316 7501   2.167   4.877   5.676
   56POPC  H16X 7502   2.113   4.908   5.583
   56POPC  H16Y 7503   2.246   4.952   5.697
   56POPC  H16Z 7504   2.095   4.878   5.761
   57POPC     N 7505   2.756   4.837   7.046
   57POPC   C12 7506   2.831   4.854   6.916
   57POPC   C13 7507   2.831   4.749   7.141
   57POPC   C14 7508   2.737   4.971   7.110
   57POPC   C15 7509   2.622   4.779   7.019
   57POPC  H12A 7510   2.910   4.925   6.932
   57POPC  H12B 7511   2.762   4.898   6.845
   57POPC  H13A 7512   2.845   4.651   7.097
   57POPC  H13B 7513   2.927   4.792   7.164
   57POPC  H13C 7514   2.775   4.738   7.234
   57POPC  H14A 7515   2.681   5.035   7.042
   57POPC  H14B 7516   2.681   4.962   7.202
   57POPC  H14C 7517   2.832   5.017   7.130
   57POPC  H15A 7518   2.565   4.769   7.110
   57POPC  H15B 7519   2.634   4.681   6.974
   57POPC  H15C 7520   2.567   4.842   6.950
   57POPC   C11 7521   2.894   4.728   6.850
   57POPC  H11A 7522   2.987   4.704   6.906
   57POPC  H11B 7523   2.922   4.755   6.746
   57POPC     P 7524   2.852   4.493   6.771
   57POPC   O13 7525   2.998   4.496   6.747
   57POPC   O14 7526   2.800   4.372   6.839
   57POPC   O12 7527   2.805   4.618   6.853
   57POPC   O11 7528   2.778   4.511   6.634
   57POPC    C1 7529   2.758   4.397   6.549
   57POPC    HA 7530   2.668   4.417   6.488
   57POPC    HB 7531   2.741   4.304   6.607
   57POPC    C2 7532   2.877   4.371   6.453
   57POPC    HS 7533   2.957   4.326   6.515
   57POPC   O21 7534   2.918   4.499   6.400
   57POPC   C21 7535   3.047   4.504   6.375
   57POPC   O22 7536   3.125   4.411   6.382
   57POPC   C22 7537   3.086   4.648   6.343
   57POPC   H2R 7538   3.026   4.686   6.257
   57POPC   H2S 7539   3.194   4.651   6.317
   57POPC    C3 7540   2.843   4.272   6.338
   57POPC    HX 7541   2.799   4.179   6.382
   57POPC    HY 7542   2.938   4.242   6.289
   57POPC   O31 7543   2.758   4.331   6.238
   57POPC   C31 7544   2.628   4.308   6.246
   57POPC   O32 7545   2.573   4.239   6.331
   57POPC   C32 7546   2.555   4.387   6.138
   57POPC   H2X 7547   2.523   4.484   6.181
   57POPC   H2Y 7548   2.464   4.329   6.108
   57POPC   C23 7549   3.061   4.734   6.468
   57POPC   H3R 7550   3.118   4.691   6.552
   57POPC   H3S 7551   2.953   4.734   6.495
   57POPC   C24 7552   3.106   4.879   6.448
   57POPC   H4R 7553   3.025   4.937   6.398
   57POPC   H4S 7554   3.195   4.880   6.381
   57POPC   C25 7555   3.146   4.947   6.580
   57POPC   H5R 7556   3.227   4.887   6.626
   57POPC   H5S 7557   3.060   4.950   6.650
   57POPC   C26 7558   3.199   5.089   6.557
   57POPC   H6R 7559   3.115   5.156   6.531
   57POPC   H6S 7560   3.269   5.086   6.470
   57POPC   C27 7561   3.274   5.145   6.679
   57POPC   H7R 7562   3.363   5.081   6.699
   57POPC   H7S 7563   3.208   5.140   6.768
   57POPC   C28 7564   3.321   5.291   6.660
   57POPC   H8R 7565   3.369   5.324   6.755
   57POPC   H8S 7566   3.231   5.354   6.645
   57POPC   C29 7567   3.414   5.302   6.542
   57POPC   H91 7568   3.374   5.262   6.448
   57POPC  C210 7569   3.539   5.351   6.542
   57POPC  H101 7570   3.596   5.352   6.448
   57POPC  C211 7571   3.611   5.415   6.658
   57POPC  H11R 7572   3.676   5.341   6.709
   57POPC  H11S 7573   3.539   5.454   6.734
   57POPC  C212 7574   3.698   5.533   6.611
   57POPC  H12R 7575   3.777   5.495   6.544
   57POPC  H12S 7576   3.746   5.577   6.701
   57POPC  C213 7577   3.618   5.643   6.538
   57POPC  H13R 7578   3.539   5.681   6.606
   57POPC  H13S 7579   3.569   5.599   6.449
   57POPC  C214 7580   3.704   5.761   6.490
   57POPC  H14R 7581   3.634   5.839   6.452
   57POPC  H14S 7582   3.767   5.727   6.405
   57POPC  C215 7583   3.794   5.823   6.598
   57POPC  H15R 7584   3.883   5.758   6.613
   57POPC  H15S 7585   3.738   5.827   6.694
   57POPC  C216 7586   3.840   5.966   6.564
   57POPC  H16R 7587   3.907   6.003   6.645
   57POPC  H16S 7588   3.750   6.031   6.561
   57POPC  C217 7589   3.913   5.978   6.429
   57POPC  H17R 7590   3.857   5.922   6.351
   57POPC  H17S 7591   4.013   5.931   6.439
   57POPC  C218 7592   3.928   6.122   6.381
   57POPC  H18R 7593   3.982   6.124   6.284
   57POPC  H18S 7594   3.984   6.183   6.455
   57POPC  H18T 7595   3.828   6.167   6.365
   57POPC   C33 7596   2.645   4.411   6.016
   57POPC   H3X 7597   2.686   4.313   5.984
   57POPC   H3Y 7598   2.729   4.478   6.043
   57POPC   C34 7599   2.571   4.472   5.896
   57POPC   H4X 7600   2.546   4.578   5.918
   57POPC   H4Y 7601   2.476   4.416   5.880
   57POPC   C35 7602   2.656   4.463   5.768
   57POPC   H5X 7603   2.679   4.356   5.747
   57POPC   H5Y 7604   2.752   4.516   5.787
   57POPC   C36 7605   2.589   4.524   5.643
   57POPC   H6X 7606   2.667   4.569   5.579
   57POPC   H6Y 7607   2.519   4.605   5.675
   57POPC   C37 7608   2.514   4.418   5.560
   57POPC   H7X 7609   2.446   4.364   5.629
   57POPC   H7Y 7610   2.589   4.346   5.521
   57POPC   C38 7611   2.430   4.473   5.444
   57POPC   H8X 7612   2.378   4.565   5.476
   57POPC   H8Y 7613   2.352   4.397   5.421
   57POPC   C39 7614   2.505   4.500   5.312
   57POPC   H9X 7615   2.549   4.404   5.277
   57POPC   H9Y 7616   2.588   4.572   5.329
   57POPC  C310 7617   2.410   4.554   5.204
   57POPC  H10X 7618   2.389   4.661   5.223
   57POPC  H10Y 7619   2.314   4.499   5.213
   57POPC  C311 7620   2.459   4.536   5.059
   57POPC  H11X 7621   2.477   4.428   5.041
   57POPC  H11Y 7622   2.555   4.590   5.045
   57POPC  C312 7623   2.356   4.587   4.956
   57POPC  H12X 7624   2.343   4.696   4.970
   57POPC  H12Y 7625   2.259   4.537   4.975
   57POPC  C313 7626   2.396   4.560   4.810
   57POPC  H13X 7627   2.406   4.451   4.794
   57POPC  H13Y 7628   2.495   4.608   4.790
   57POPC  C314 7629   2.293   4.612   4.708
   57POPC  H14X 7630   2.281   4.722   4.721
   57POPC  H14Y 7631   2.195   4.564   4.729
   57POPC  C315 7632   2.331   4.583   4.561
   57POPC  H15X 7633   2.249   4.621   4.496
   57POPC  H15Y 7634   2.337   4.473   4.547
   57POPC  C316 7635   2.463   4.645   4.514
   57POPC  H16X 7636   2.479   4.625   4.406
   57POPC  H16Y 7637   2.548   4.603   4.571
   57POPC  H16Z 7638   2.461   4.755   4.529
   58POPC     N 7639   7.151   4.505   7.322
   58POPC   C12 7640   7.204   4.524   7.182
   58POPC   C13 7641   7.250   4.566   7.417
   58POPC   C14 7642   7.020   4.574   7.341
   58POPC   C15 7643   7.134   4.360   7.354
   58POPC  H12A 7644   7.307   4.490   7.179
   58POPC  H12B 7645   7.204   4.631   7.162
   58POPC  H13A 7646   7.215   4.556   7.519
   58POPC  H13B 7647   7.346   4.518   7.407
   58POPC  H13C 7648   7.261   4.672   7.395
   58POPC  H14A 7649   7.030   4.678   7.312
   58POPC  H14B 7650   6.946   4.528   7.277
   58POPC  H14C 7651   6.988   4.568   7.444
   58POPC  H15A 7652   7.103   4.349   7.457
   58POPC  H15B 7653   7.228   4.308   7.339
   58POPC  H15C 7654   7.059   4.318   7.289
   58POPC   C11 7655   7.128   4.455   7.067
   58POPC  H11A 7656   7.139   4.345   7.078
   58POPC  H11B 7657   7.176   4.484   6.971
   58POPC     P 7658   6.885   4.401   7.007
   58POPC   O13 7659   6.913   4.261   7.050
   58POPC   O14 7660   6.752   4.455   7.044
   58POPC   O12 7661   6.993   4.496   7.068
   58POPC   O11 7662   6.906   4.414   6.852
   58POPC    C1 7663   6.944   4.537   6.790
   58POPC    HA 7664   6.970   4.514   6.685
   58POPC    HB 7665   7.034   4.581   6.837
   58POPC    C2 7666   6.832   4.647   6.786
   58POPC    HS 7667   6.824   4.690   6.888
   58POPC   O21 7668   6.708   4.585   6.749
   58POPC   C21 7669   6.605   4.668   6.755
   58POPC   O22 7670   6.609   4.783   6.796
   58POPC   C22 7671   6.479   4.600   6.703
   58POPC   H2R 7672   6.414   4.576   6.789
   58POPC   H2S 7673   6.505   4.507   6.649
   58POPC    C3 7674   6.875   4.760   6.687
   58POPC    HX 7675   6.978   4.790   6.717
   58POPC    HY 7676   6.812   4.850   6.700
   58POPC   O31 7677   6.866   4.714   6.550
   58POPC   C31 7678   6.974   4.727   6.476
   58POPC   O32 7679   7.079   4.777   6.511
   58POPC   C32 7680   6.945   4.669   6.338
   58POPC   H2X 7681   6.838   4.684   6.315
   58POPC   H2Y 7682   6.967   4.560   6.336
   58POPC   C23 7683   6.405   4.696   6.608
   58POPC   H3R 7684   6.406   4.800   6.646
   58POPC   H3S 7685   6.299   4.663   6.604
   58POPC   C24 7686   6.459   4.691   6.464
   58POPC   H4R 7687   6.452   4.586   6.428
   58POPC   H4S 7688   6.566   4.721   6.462
   58POPC   C25 7689   6.378   4.781   6.371
   58POPC   H5R 7690   6.417   4.885   6.377
   58POPC   H5S 7691   6.272   4.782   6.405
   58POPC   C26 7692   6.379   4.734   6.225
   58POPC   H6R 7693   6.325   4.637   6.220
   58POPC   H6S 7694   6.483   4.718   6.191
   58POPC   C27 7695   6.310   4.836   6.133
   58POPC   H7R 7696   6.374   4.926   6.124
   58POPC   H7S 7697   6.214   4.867   6.182
   58POPC   C28 7698   6.278   4.781   5.994
   58POPC   H8R 7699   6.220   4.687   6.005
   58POPC   H8S 7700   6.373   4.755   5.943
   58POPC   C29 7701   6.198   4.883   5.916
   58POPC   H91 7702   6.095   4.896   5.953
   58POPC  C210 7703   6.239   4.953   5.809
   58POPC  H101 7704   6.169   5.024   5.763
   58POPC  C211 7705   6.376   4.948   5.745
   58POPC  H11R 7706   6.449   4.893   5.807
   58POPC  H11S 7707   6.416   5.051   5.733
   58POPC  C212 7708   6.369   4.882   5.607
   58POPC  H12R 7709   6.471   4.886   5.561
   58POPC  H12S 7710   6.300   4.938   5.541
   58POPC  C213 7711   6.326   4.735   5.615
   58POPC  H13R 7712   6.219   4.730   5.647
   58POPC  H13S 7713   6.387   4.685   5.694
   58POPC  C214 7714   6.343   4.657   5.485
   58POPC  H14R 7715   6.451   4.656   5.458
   58POPC  H14S 7716   6.287   4.706   5.403
   58POPC  C215 7717   6.295   4.512   5.501
   58POPC  H15R 7718   6.184   4.511   5.504
   58POPC  H15S 7719   6.331   4.474   5.599
   58POPC  C216 7720   6.344   4.418   5.390
   58POPC  H16R 7721   6.455   4.413   5.394
   58POPC  H16S 7722   6.315   4.461   5.292
   58POPC  C217 7723   6.286   4.277   5.403
   58POPC  H17R 7724   6.313   4.219   5.311
   58POPC  H17S 7725   6.175   4.285   5.406
   58POPC  C218 7726   6.335   4.199   5.525
   58POPC  H18R 7727   6.445   4.183   5.520
   58POPC  H18S 7728   6.285   4.100   5.530
   58POPC  H18T 7729   6.311   4.254   5.619
   58POPC   C33 7730   7.031   4.743   6.235
   58POPC   H3X 7731   7.137   4.711   6.245
   58POPC   H3Y 7732   7.027   4.852   6.256
   58POPC   C34 7733   6.984   4.722   6.090
   58POPC   H4X 7734   6.876   4.744   6.083
   58POPC   H4Y 7735   6.999   4.616   6.062
   58POPC   C35 7736   7.060   4.813   5.993
   58POPC   H5X 7737   7.169   4.795   6.006
   58POPC   H5Y 7738   7.039   4.919   6.017
   58POPC   C36 7739   7.025   4.786   5.846
   58POPC   H6X 7740   6.916   4.801   5.829
   58POPC   H6Y 7741   7.047   4.679   5.828
   58POPC   C37 7742   7.105   4.874   5.750
   58POPC   H7X 7743   7.210   4.880   5.787
   58POPC   H7Y 7744   7.063   4.977   5.752
   58POPC   C38 7745   7.109   4.825   5.604
   58POPC   H8X 7746   7.172   4.895   5.546
   58POPC   H8Y 7747   7.007   4.827   5.561
   58POPC   C39 7748   7.168   4.684   5.589
   58POPC   H9X 7749   7.107   4.609   5.643
   58POPC   H9Y 7750   7.271   4.683   5.632
   58POPC  C310 7751   7.175   4.638   5.443
   58POPC  H10X 7752   7.208   4.723   5.380
   58POPC  H10Y 7753   7.073   4.608   5.410
   58POPC  C311 7754   7.272   4.521   5.423
   58POPC  H11X 7755   7.247   4.440   5.495
   58POPC  H11Y 7756   7.376   4.556   5.445
   58POPC  C312 7757   7.267   4.464   5.281
   58POPC  H12X 7758   7.297   4.542   5.208
   58POPC  H12Y 7759   7.162   4.434   5.260
   58POPC  C313 7760   7.357   4.342   5.265
   58POPC  H13X 7761   7.330   4.266   5.341
   58POPC  H13Y 7762   7.463   4.373   5.283
   58POPC  C314 7763   7.348   4.278   5.125
   58POPC  H14X 7764   7.370   4.356   5.049
   58POPC  H14Y 7765   7.244   4.241   5.108
   58POPC  C315 7766   7.446   4.162   5.107
   58POPC  H15X 7767   7.543   4.191   5.154
   58POPC  H15Y 7768   7.464   4.146   4.999
   58POPC  C316 7769   7.401   4.030   5.169
   58POPC  H16X 7770   7.383   4.042   5.278
   58POPC  H16Y 7771   7.480   3.954   5.154
   58POPC  H16Z 7772   7.308   3.994   5.120
   59POPC     N 7773   6.573   1.742   7.415
   59POPC   C12 7774   6.461   1.767   7.316
   59POPC   C13 7775   6.546   1.612   7.483
   59POPC   C14 7776   6.704   1.735   7.344
   59POPC   C15 7777   6.582   1.848   7.521
   59POPC  H12A 7778   6.367   1.757   7.371
   59POPC  H12B 7779   6.463   1.687   7.243
   59POPC  H13A 7780   6.449   1.615   7.531
   59POPC  H13B 7781   6.548   1.531   7.411
   59POPC  H13C 7782   6.622   1.592   7.558
   59POPC  H14A 7783   6.783   1.715   7.415
   59POPC  H14B 7784   6.701   1.658   7.269
   59POPC  H14C 7785   6.725   1.830   7.296
   59POPC  H15A 7786   6.489   1.852   7.576
   59POPC  H15B 7787   6.598   1.944   7.473
   59POPC  H15C 7788   6.663   1.826   7.588
   59POPC   C11 7789   6.454   1.902   7.240
   59POPC  H11A 7790   6.365   1.902   7.173
   59POPC  H11B 7791   6.543   1.910   7.174
   59POPC     P 7792   6.317   2.043   7.402
   59POPC   O13 7793   6.265   1.921   7.468
   59POPC   O14 7794   6.342   2.158   7.492
   59POPC   O12 7795   6.452   2.012   7.328
   59POPC   O11 7796   6.221   2.089   7.285
   59POPC    C1 7797   6.253   2.215   7.223
   59POPC    HA 7798   6.224   2.210   7.116
   59POPC    HB 7799   6.362   2.237   7.227
   59POPC    C2 7800   6.177   2.334   7.289
   59POPC    HS 7801   6.222   2.349   7.390
   59POPC   O21 7802   6.039   2.298   7.301
   59POPC   C21 7803   5.976   2.367   7.394
   59POPC   O22 7804   6.026   2.450   7.468
   59POPC   C22 7805   5.828   2.331   7.391
   59POPC   H2R 7806   5.800   2.283   7.487
   59POPC   H2S 7807   5.807   2.260   7.308
   59POPC    C3 7808   6.195   2.464   7.206
   59POPC    HX 7809   6.304   2.488   7.208
   59POPC    HY 7810   6.140   2.547   7.253
   59POPC   O31 7811   6.152   2.445   7.070
   59POPC   C31 7812   6.188   2.545   6.991
   59POPC   O32 7813   6.234   2.652   7.029
   59POPC   C32 7814   6.163   2.511   6.845
   59POPC   H2X 7815   6.161   2.401   6.831
   59POPC   H2Y 7816   6.245   2.554   6.784
   59POPC   C23 7817   5.745   2.459   7.372
   59POPC   H3R 7818   5.763   2.529   7.457
   59POPC   H3S 7819   5.637   2.430   7.374
   59POPC   C24 7820   5.772   2.530   7.240
   59POPC   H4R 7821   5.761   2.457   7.157
   59POPC   H4S 7822   5.876   2.569   7.238
   59POPC   C25 7823   5.676   2.648   7.218
   59POPC   H5R 7824   5.686   2.718   7.303
   59POPC   H5S 7825   5.572   2.609   7.217
   59POPC   C26 7826   5.703   2.725   7.088
   59POPC   H6R 7827   5.809   2.759   7.088
   59POPC   H6S 7828   5.639   2.816   7.087
   59POPC   C27 7829   5.677   2.645   6.959
   59POPC   H7R 7830   5.735   2.551   6.962
   59POPC   H7S 7831   5.716   2.705   6.874
   59POPC   C28 7832   5.529   2.610   6.932
   59POPC   H8R 7833   5.493   2.543   7.013
   59POPC   H8S 7834   5.524   2.551   6.838
   59POPC   C29 7835   5.437   2.729   6.922
   59POPC   H91 7836   5.365   2.740   7.005
   59POPC  C210 7837   5.434   2.818   6.821
   59POPC  H101 7838   5.363   2.901   6.825
   59POPC  C211 7839   5.526   2.819   6.701
   59POPC  H11R 7840   5.600   2.736   6.703
   59POPC  H11S 7841   5.583   2.914   6.699
   59POPC  C212 7842   5.448   2.809   6.571
   59POPC  H12R 7843   5.364   2.882   6.573
   59POPC  H12S 7844   5.405   2.707   6.561
   59POPC  C213 7845   5.536   2.840   6.449
   59POPC  H13R 7846   5.616   2.763   6.442
   59POPC  H13S 7847   5.584   2.939   6.463
   59POPC  C214 7848   5.453   2.841   6.322
   59POPC  H14R 7849   5.380   2.925   6.330
   59POPC  H14S 7850   5.395   2.747   6.314
   59POPC  C215 7851   5.535   2.859   6.194
   59POPC  H15R 7852   5.580   2.762   6.164
   59POPC  H15S 7853   5.618   2.931   6.214
   59POPC  C216 7854   5.447   2.914   6.082
   59POPC  H16R 7855   5.397   3.005   6.119
   59POPC  H16S 7856   5.369   2.839   6.058
   59POPC  C217 7857   5.522   2.952   5.954
   59POPC  H17R 7858   5.449   2.951   5.870
   59POPC  H17S 7859   5.600   2.875   5.933
   59POPC  C218 7860   5.586   3.091   5.959
   59POPC  H18R 7861   5.634   3.115   5.862
   59POPC  H18S 7862   5.663   3.095   6.039
   59POPC  H18T 7863   5.509   3.167   5.981
   59POPC   C33 7864   6.029   2.573   6.802
   59POPC   H3X 7865   6.021   2.677   6.841
   59POPC   H3Y 7866   5.947   2.513   6.846
   59POPC   C34 7867   6.014   2.577   6.650
   59POPC   H4X 7868   6.043   2.477   6.610
   59POPC   H4Y 7869   6.083   2.653   6.607
   59POPC   C35 7870   5.870   2.606   6.607
   59POPC   H5X 7871   5.848   2.715   6.619
   59POPC   H5Y 7872   5.801   2.551   6.675
   59POPC   C36 7873   5.838   2.561   6.464
   59POPC   H6X 7874   5.731   2.580   6.443
   59POPC   H6Y 7875   5.855   2.451   6.458
   59POPC   C37 7876   5.922   2.629   6.354
   59POPC   H7X 7877   6.030   2.609   6.373
   59POPC   H7Y 7878   5.906   2.739   6.357
   59POPC   C38 7879   5.885   2.575   6.215
   59POPC   H8X 7880   5.778   2.595   6.194
   59POPC   H8Y 7881   5.899   2.464   6.218
   59POPC   C39 7882   5.972   2.631   6.102
   59POPC   H9X 7883   5.969   2.558   6.018
   59POPC   H9Y 7884   6.077   2.639   6.137
   59POPC  C310 7885   5.925   2.767   6.048
   59POPC  H10X 7886   5.907   2.836   6.133
   59POPC  H10Y 7887   5.829   2.752   5.995
   59POPC  C311 7888   6.027   2.833   5.953
   59POPC  H11X 7889   6.115   2.865   6.013
   59POPC  H11Y 7890   5.981   2.925   5.910
   59POPC  C312 7891   6.078   2.745   5.837
   59POPC  H12X 7892   6.138   2.662   5.880
   59POPC  H12Y 7893   6.146   2.806   5.774
   59POPC  C313 7894   5.970   2.684   5.746
   59POPC  H13X 7895   5.909   2.612   5.804
   59POPC  H13Y 7896   6.021   2.627   5.665
   59POPC  C314 7897   5.875   2.788   5.683
   59POPC  H14X 7898   5.934   2.863   5.627
   59POPC  H14Y 7899   5.820   2.840   5.765
   59POPC  C315 7900   5.770   2.725   5.590
   59POPC  H15X 7901   5.691   2.801   5.570
   59POPC  H15Y 7902   5.723   2.640   5.643
   59POPC  C316 7903   5.825   2.675   5.456
   59POPC  H16X 7904   5.871   2.758   5.399
   59POPC  H16Y 7905   5.742   2.632   5.395
   59POPC  H16Z 7906   5.901   2.596   5.472
   60POPC     N 7907   6.499   0.509   7.608
   60POPC   C12 7908   6.602   0.616   7.634
   60POPC   C13 7909   6.561   0.375   7.631
   60POPC   C14 7910   6.382   0.525   7.699
   60POPC   C15 7911   6.452   0.514   7.465
   60POPC  H12A 7912   6.675   0.613   7.554
   60POPC  H12B 7913   6.654   0.591   7.726
   60POPC  H13A 7914   6.492   0.297   7.601
   60POPC  H13B 7915   6.652   0.365   7.573
   60POPC  H13C 7916   6.584   0.363   7.736
   60POPC  H14A 7917   6.414   0.516   7.802
   60POPC  H14B 7918   6.337   0.623   7.685
   60POPC  H14C 7919   6.308   0.450   7.678
   60POPC  H15A 7920   6.416   0.614   7.443
   60POPC  H15B 7921   6.373   0.443   7.450
   60POPC  H15C 7922   6.535   0.491   7.399
   60POPC   C11 7923   6.550   0.761   7.649
   60POPC  H11A 7924   6.638   0.829   7.660
   60POPC  H11B 7925   6.491   0.769   7.743
   60POPC     P 7926   6.508   0.920   7.457
   60POPC   O13 7927   6.481   1.042   7.537
   60POPC   O14 7928   6.646   0.902   7.407
   60POPC   O12 7929   6.466   0.795   7.540
   60POPC   O11 7930   6.407   0.914   7.336
   60POPC    C1 7931   6.266   0.913   7.364
   60POPC    HA 7932   6.243   0.944   7.469
   60POPC    HB 7933   6.227   0.811   7.351
   60POPC    C2 7934   6.191   1.011   7.270
   60POPC    HS 7935   6.081   1.001   7.286
   60POPC   O21 7936   6.225   0.985   7.133
   60POPC   C21 7937   6.161   0.882   7.082
   60POPC   O22 7938   6.081   0.812   7.141
   60POPC   C22 7939   6.196   0.870   6.934
   60POPC   H2R 7940   6.147   0.954   6.880
   60POPC   H2S 7941   6.154   0.775   6.895
   60POPC    C3 7942   6.229   1.158   7.299
   60POPC    HX 7943   6.338   1.165   7.315
   60POPC    HY 7944   6.179   1.189   7.393
   60POPC   O31 7945   6.184   1.243   7.191
   60POPC   C31 7946   6.276   1.280   7.103
   60POPC   O32 7947   6.397   1.269   7.117
   60POPC   C32 7948   6.204   1.333   6.980
   60POPC   H2X 7949   6.145   1.422   7.007
   60POPC   H2Y 7950   6.134   1.254   6.944
   60POPC   C23 7951   6.348   0.877   6.911
   60POPC   H3R 7952   6.398   0.801   6.974
   60POPC   H3S 7953   6.384   0.977   6.943
   60POPC   C24 7954   6.389   0.857   6.765
   60POPC   H4R 7955   6.496   0.884   6.754
   60POPC   H4S 7956   6.330   0.926   6.700
   60POPC   C25 7957   6.371   0.713   6.715
   60POPC   H5R 7958   6.265   0.684   6.726
   60POPC   H5S 7959   6.432   0.645   6.779
   60POPC   C26 7960   6.412   0.694   6.569
   60POPC   H6R 7961   6.523   0.700   6.560
   60POPC   H6S 7962   6.369   0.777   6.509
   60POPC   C27 7963   6.363   0.562   6.508
   60POPC   H7R 7964   6.400   0.554   6.403
   60POPC   H7S 7965   6.251   0.566   6.504
   60POPC   C28 7966   6.402   0.434   6.584
   60POPC   H8R 7967   6.345   0.350   6.539
   60POPC   H8S 7968   6.367   0.441   6.690
   60POPC   C29 7969   6.550   0.405   6.580
   60POPC   H91 7970   6.609   0.454   6.660
   60POPC  C210 7971   6.613   0.323   6.494
   60POPC  H101 7972   6.721   0.308   6.504
   60POPC  C211 7973   6.549   0.246   6.381
   60POPC  H11R 7974   6.438   0.250   6.386
   60POPC  H11S 7975   6.578   0.139   6.385
   60POPC  C212 7976   6.589   0.305   6.245
   60POPC  H12R 7977   6.698   0.290   6.227
   60POPC  H12S 7978   6.569   0.414   6.246
   60POPC  C213 7979   6.510   0.241   6.130
   60POPC  H13R 7980   6.403   0.235   6.160
   60POPC  H13S 7981   6.547   0.138   6.112
   60POPC  C214 7982   6.515   0.320   5.998
   60POPC  H14R 7983   6.621   0.330   5.966
   60POPC  H14S 7984   6.475   0.423   6.015
   60POPC  C215 7985   6.435   0.251   5.888
   60POPC  H15R 7986   6.331   0.233   5.923
   60POPC  H15S 7987   6.481   0.151   5.871
   60POPC  C216 7988   6.431   0.324   5.753
   60POPC  H16R 7989   6.418   0.247   5.675
   60POPC  H16S 7990   6.528   0.375   5.735
   60POPC  C217 7991   6.314   0.422   5.739
   60POPC  H17R 7992   6.339   0.518   5.789
   60POPC  H17S 7993   6.225   0.380   5.790
   60POPC  C218 7994   6.274   0.449   5.593
   60POPC  H18R 7995   6.189   0.521   5.589
   60POPC  H18S 7996   6.242   0.354   5.545
   60POPC  H18T 7997   6.360   0.491   5.536
   60POPC   C33 7998   6.306   1.365   6.869
   60POPC   H3X 7999   6.370   1.276   6.851
   60POPC   H3Y 8000   6.372   1.448   6.903
   60POPC   C34 8001   6.240   1.403   6.736
   60POPC   H4X 8002   6.178   1.318   6.701
   60POPC   H4Y 8003   6.320   1.419   6.661
   60POPC   C35 8004   6.150   1.528   6.744
   60POPC   H5X 8005   6.211   1.615   6.778
   60POPC   H5Y 8006   6.070   1.511   6.819
   60POPC   C36 8007   6.082   1.563   6.611
   60POPC   H6X 8008   6.004   1.639   6.628
   60POPC   H6Y 8009   6.033   1.471   6.573
   60POPC   C37 8010   6.179   1.616   6.504
   60POPC   H7X 8011   6.272   1.555   6.503
   60POPC   H7Y 8012   6.208   1.720   6.530
   60POPC   C38 8013   6.119   1.611   6.364
   60POPC   H8X 8014   6.028   1.675   6.361
   60POPC   H8Y 8015   6.089   1.507   6.340
   60POPC   C39 8016   6.218   1.659   6.257
   60POPC   H9X 8017   6.295   1.580   6.242
   60POPC   H9Y 8018   6.269   1.751   6.294
   60POPC  C310 8019   6.151   1.692   6.123
   60POPC  H10X 8020   6.094   1.787   6.134
   60POPC  H10Y 8021   6.079   1.612   6.097
   60POPC  C311 8022   6.253   1.705   6.010
   60POPC  H11X 8023   6.301   1.606   5.994
   60POPC  H11Y 8024   6.332   1.777   6.039
   60POPC  C312 8025   6.189   1.751   5.878
   60POPC  H12X 8026   6.148   1.853   5.892
   60POPC  H12Y 8027   6.105   1.683   5.852
   60POPC  C313 8028   6.290   1.752   5.763
   60POPC  H13X 8029   6.324   1.647   5.745
   60POPC  H13Y 8030   6.378   1.813   5.792
   60POPC  C314 8031   6.230   1.807   5.633
   60POPC  H14X 8032   6.207   1.915   5.647
   60POPC  H14Y 8033   6.135   1.753   5.613
   60POPC  C315 8034   6.323   1.789   5.512
   60POPC  H15X 8035   6.265   1.812   5.420
   60POPC  H15Y 8036   6.354   1.683   5.507
   60POPC  C316 8037   6.447   1.879   5.514
   60POPC  H16X 8038   6.509   1.861   5.424
   60POPC  H16Y 8039   6.508   1.858   5.604
   60POPC  H16Z 8040   6.417   1.986   5.516
   61POPC     N 8041   0.183   5.724   7.461
   61POPC   C12 8042   0.223   5.625   7.568
   61POPC   C13 8043   0.064   5.673   7.385
   61POPC   C14 8044   0.148   5.854   7.525
   61POPC   C15 8045   0.297   5.747   7.368
   61POPC  H12A 8046   0.151   5.634   7.649
   61POPC  H12B 8047   0.319   5.655   7.606
   61POPC  H13A 8048   0.095   5.592   7.321
   61POPC  H13B 8049  -0.010   5.637   7.454
   61POPC  H13C 8050   0.022   5.752   7.324
   61POPC  H14A 8051   0.120   5.925   7.448
   61POPC  H14B 8052   0.065   5.841   7.594
   61POPC  H14C 8053   0.233   5.893   7.578
   61POPC  H15A 8054   0.380   5.793   7.420
   61POPC  H15B 8055   0.265   5.812   7.287
   61POPC  H15C 8056   0.330   5.653   7.326
   61POPC   C11 8057   0.230   5.475   7.530
   61POPC  H11A 8058   0.126   5.439   7.510
   61POPC  H11B 8059   0.270   5.420   7.618
   61POPC     P 8060   0.332   5.302   7.383
   61POPC   O13 8061   0.427   5.244   7.480
   61POPC   O14 8062   0.198   5.237   7.377
   61POPC   O12 8063   0.312   5.455   7.415
   61POPC   O11 8064   0.394   5.299   7.238
   61POPC    C1 8065   0.462   5.416   7.192
   61POPC    HA 8066   0.550   5.437   7.255
   61POPC    HB 8067   0.393   5.504   7.195
   61POPC    C2 8068   0.508   5.404   7.045
   61POPC    HS 8069   0.535   5.506   7.009
   61POPC   O21 8070   0.402   5.343   6.968
   61POPC   C21 8071   0.381   5.399   6.850
   61POPC   O22 8072   0.428   5.505   6.812
   61POPC   C22 8073   0.290   5.310   6.766
   61POPC   H2R 8074   0.195   5.364   6.746
   61POPC   H2S 8075   0.267   5.216   6.821
   61POPC    C3 8076   0.634   5.315   7.034
   61POPC    HX 8077   0.611   5.220   7.088
   61POPC    HY 8078   0.720   5.362   7.087
   61POPC   O31 8079   0.664   5.281   6.897
   61POPC   C31 8080   0.750   5.362   6.837
   61POPC   O32 8081   0.813   5.452   6.890
   61POPC   C32 8082   0.750   5.326   6.689
   61POPC   H2X 8083   0.659   5.368   6.641
   61POPC   H2Y 8084   0.747   5.215   6.679
   61POPC   C23 8085   0.362   5.278   6.634
   61POPC   H3R 8086   0.460   5.231   6.657
   61POPC   H3S 8087   0.382   5.374   6.581
   61POPC   C24 8088   0.286   5.185   6.538
   61POPC   H4R 8089   0.349   5.171   6.447
   61POPC   H4S 8090   0.192   5.236   6.506
   61POPC   C25 8091   0.252   5.047   6.596
   61POPC   H5R 8092   0.166   5.059   6.666
   61POPC   H5S 8093   0.339   5.010   6.655
   61POPC   C26 8094   0.215   4.941   6.491
   61POPC   H6R 8095   0.169   4.855   6.545
   61POPC   H6S 8096   0.308   4.903   6.443
   61POPC   C27 8097   0.119   4.992   6.383
   61POPC   H7R 8098   0.176   5.046   6.304
   61POPC   H7S 8099   0.052   5.066   6.433
   61POPC   C28 8100   0.030   4.884   6.320
   61POPC   H8R 8101  -0.007   4.816   6.399
   61POPC   H8S 8102   0.089   4.824   6.247
   61POPC   C29 8103  -0.086   4.955   6.254
   61POPC   H91 8104  -0.115   5.049   6.303
   61POPC  C210 8105  -0.150   4.922   6.140
   61POPC  H101 8106  -0.231   4.988   6.107
   61POPC  C211 8107  -0.129   4.798   6.058
   61POPC  H11R 8108  -0.096   4.714   6.122
   61POPC  H11S 8109  -0.050   4.814   5.981
   61POPC  C212 8110  -0.259   4.754   5.986
   61POPC  H12R 8111  -0.335   4.731   6.063
   61POPC  H12S 8112  -0.238   4.660   5.929
   61POPC  C213 8113  -0.314   4.859   5.887
   61POPC  H13R 8114  -0.236   4.881   5.811
   61POPC  H13S 8115  -0.335   4.953   5.941
   61POPC  C214 8116  -0.442   4.816   5.813
   61POPC  H14R 8117  -0.416   4.734   5.742
   61POPC  H14S 8118  -0.478   4.902   5.752
   61POPC  C215 8119  -0.557   4.767   5.902
   61POPC  H15R 8120  -0.523   4.678   5.959
   61POPC  H15S 8121  -0.641   4.733   5.838
   61POPC  C216 8122  -0.611   4.872   6.000
   61POPC  H16R 8123  -0.684   4.936   5.945
   61POPC  H16S 8124  -0.530   4.937   6.037
   61POPC  C217 8125  -0.682   4.811   6.122
   61POPC  H17R 8126  -0.745   4.726   6.089
   61POPC  H17S 8127  -0.748   4.888   6.167
   61POPC  C218 8128  -0.585   4.762   6.231
   61POPC  H18R 8129  -0.642   4.720   6.317
   61POPC  H18S 8130  -0.523   4.847   6.267
   61POPC  H18T 8131  -0.518   4.683   6.191
   61POPC   C33 8132   0.875   5.380   6.620
   61POPC   H3X 8133   0.965   5.357   6.682
   61POPC   H3Y 8134   0.866   5.491   6.612
   61POPC   C34 8135   0.898   5.321   6.480
   61POPC   H4X 8136   0.924   5.214   6.491
   61POPC   H4Y 8137   0.984   5.373   6.433
   61POPC   C35 8138   0.776   5.332   6.387
   61POPC   H5X 8139   0.736   5.435   6.390
   61POPC   H5Y 8140   0.698   5.262   6.424
   61POPC   C36 8141   0.808   5.296   6.241
   61POPC   H6X 8142   0.865   5.201   6.239
   61POPC   H6Y 8143   0.873   5.376   6.197
   61POPC   C37 8144   0.681   5.280   6.158
   61POPC   H7X 8145   0.626   5.377   6.154
   61POPC   H7Y 8146   0.616   5.206   6.210
   61POPC   C38 8147   0.704   5.230   6.015
   61POPC   H8X 8148   0.605   5.202   5.972
   61POPC   H8Y 8149   0.767   5.138   6.017
   61POPC   C39 8150   0.768   5.333   5.921
   61POPC   H9X 8151   0.869   5.360   5.959
   61POPC   H9Y 8152   0.705   5.424   5.921
   61POPC  C310 8153   0.781   5.280   5.777
   61POPC  H10X 8154   0.682   5.248   5.740
   61POPC  H10Y 8155   0.847   5.190   5.780
   61POPC  C311 8156   0.841   5.381   5.678
   61POPC  H11X 8157   0.866   5.328   5.584
   61POPC  H11Y 8158   0.936   5.421   5.721
   61POPC  C312 8159   0.748   5.498   5.644
   61POPC  H12X 8160   0.709   5.543   5.738
   61POPC  H12Y 8161   0.661   5.460   5.587
   61POPC  C313 8162   0.818   5.609   5.565
   61POPC  H13X 8163   0.854   5.570   5.468
   61POPC  H13Y 8164   0.907   5.642   5.624
   61POPC  C314 8165   0.729   5.732   5.541
   61POPC  H14X 8166   0.793   5.821   5.525
   61POPC  H14Y 8167   0.667   5.750   5.632
   61POPC  C315 8168   0.637   5.716   5.419
   61POPC  H15X 8169   0.583   5.619   5.426
   61POPC  H15Y 8170   0.702   5.713   5.328
   61POPC  C316 8171   0.535   5.829   5.401
   61POPC  H16X 8172   0.466   5.832   5.488
   61POPC  H16Y 8173   0.475   5.812   5.309
   61POPC  H16Z 8174   0.586   5.927   5.393
   62POPC     N 8175   2.776   2.697   6.550
   62POPC   C12 8176   2.661   2.710   6.452
   62POPC   C13 8177   2.786   2.818   6.637
   62POPC   C14 8178   2.761   2.576   6.637
   62POPC   C15 8179   2.902   2.682   6.471
   62POPC  H12A 8180   2.660   2.621   6.390
   62POPC  H12B 8181   2.682   2.794   6.388
   62POPC  H13A 8182   2.877   2.814   6.696
   62POPC  H13B 8183   2.788   2.907   6.575
   62POPC  H13C 8184   2.702   2.824   6.704
   62POPC  H14A 8185   2.844   2.572   6.706
   62POPC  H14B 8186   2.667   2.580   6.691
   62POPC  H14C 8187   2.761   2.487   6.575
   62POPC  H15A 8188   2.986   2.670   6.538
   62POPC  H15B 8189   2.915   2.769   6.408
   62POPC  H15C 8190   2.893   2.593   6.409
   62POPC   C11 8191   2.519   2.729   6.509
   62POPC  H11A 8192   2.452   2.756   6.425
   62POPC  H11B 8193   2.521   2.814   6.582
   62POPC     P 8194   2.330   2.620   6.633
   62POPC   O13 8195   2.339   2.570   6.772
   62POPC   O14 8196   2.278   2.759   6.620
   62POPC   O12 8197   2.474   2.610   6.571
   62POPC   O11 8198   2.243   2.523   6.546
   62POPC    C1 8199   2.240   2.536   6.404
   62POPC    HA 8200   2.205   2.439   6.361
   62POPC    HB 8201   2.341   2.556   6.362
   62POPC    C2 8202   2.140   2.645   6.354
   62POPC    HS 8203   2.180   2.744   6.385
   62POPC   O21 8204   2.012   2.621   6.415
   62POPC   C21 8205   1.932   2.724   6.408
   62POPC   O22 8206   1.957   2.830   6.352
   62POPC   C22 8207   1.803   2.695   6.485
   62POPC   H2R 8208   1.757   2.790   6.519
   62POPC   H2S 8209   1.829   2.634   6.575
   62POPC    C3 8210   2.132   2.643   6.198
   62POPC    HX 8211   2.236   2.658   6.163
   62POPC    HY 8212   2.070   2.726   6.161
   62POPC   O31 8213   2.081   2.517   6.148
   62POPC   C31 8214   2.095   2.508   6.017
   62POPC   O32 8215   2.147   2.591   5.945
   62POPC   C32 8216   2.034   2.376   5.970
   62POPC   H2X 8217   1.937   2.360   6.023
   62POPC   H2Y 8218   2.103   2.293   5.995
   62POPC   C23 8219   1.705   2.616   6.398
   62POPC   H3R 8220   1.629   2.570   6.464
   62POPC   H3S 8221   1.759   2.534   6.346
   62POPC   C24 8222   1.630   2.704   6.296
   62POPC   H4R 8223   1.705   2.748   6.227
   62POPC   H4S 8224   1.580   2.787   6.350
   62POPC   C25 8225   1.525   2.628   6.214
   62POPC   H5R 8226   1.476   2.700   6.145
   62POPC   H5S 8227   1.447   2.589   6.283
   62POPC   C26 8228   1.584   2.512   6.132
   62POPC   H6R 8229   1.618   2.433   6.202
   62POPC   H6S 8230   1.673   2.549   6.077
   62POPC   C27 8231   1.487   2.449   6.030
   62POPC   H7R 8232   1.533   2.355   5.993
   62POPC   H7S 8233   1.477   2.519   5.944
   62POPC   C28 8234   1.346   2.421   6.084
   62POPC   H8R 8235   1.296   2.517   6.109
   62POPC   H8S 8236   1.356   2.363   6.178
   62POPC   C29 8237   1.265   2.341   5.984
   62POPC   H91 8238   1.280   2.232   5.991
   62POPC  C210 8239   1.177   2.389   5.894
   62POPC  H101 8240   1.125   2.318   5.829
   62POPC  C211 8241   1.143   2.534   5.869
   62POPC  H11R 8242   1.193   2.601   5.942
   62POPC  H11S 8243   1.034   2.551   5.879
   62POPC  C212 8244   1.188   2.579   5.729
   62POPC  H12R 8245   1.298   2.561   5.720
   62POPC  H12S 8246   1.171   2.688   5.719
   62POPC  C213 8247   1.121   2.508   5.610
   62POPC  H13R 8248   1.144   2.399   5.615
   62POPC  H13S 8249   1.167   2.547   5.517
   62POPC  C214 8250   0.969   2.528   5.602
   62POPC  H14R 8251   0.947   2.635   5.620
   62POPC  H14S 8252   0.919   2.468   5.681
   62POPC  C215 8253   0.911   2.490   5.464
   62POPC  H15R 8254   0.962   2.552   5.387
   62POPC  H15S 8255   0.803   2.515   5.462
   62POPC  C216 8256   0.928   2.341   5.428
   62POPC  H16R 8257   0.858   2.281   5.489
   62POPC  H16S 8258   1.031   2.309   5.454
   62POPC  C217 8259   0.908   2.310   5.279
   62POPC  H17R 8260   0.929   2.201   5.265
   62POPC  H17S 8261   0.983   2.366   5.220
   62POPC  C218 8262   0.768   2.340   5.224
   62POPC  H18R 8263   0.690   2.297   5.291
   62POPC  H18S 8264   0.757   2.294   5.124
   62POPC  H18T 8265   0.752   2.449   5.216
   62POPC   C33 8266   2.011   2.379   5.818
   62POPC   H3X 8267   2.108   2.360   5.769
   62POPC   H3Y 8268   1.975   2.480   5.787
   62POPC   C34 8269   1.906   2.277   5.772
   62POPC   H4X 8270   1.806   2.321   5.790
   62POPC   H4Y 8271   1.915   2.185   5.834
   62POPC   C35 8272   1.920   2.238   5.624
   62POPC   H5X 8273   1.932   2.329   5.562
   62POPC   H5Y 8274   1.826   2.188   5.593
   62POPC   C36 8275   2.038   2.142   5.599
   62POPC   H6X 8276   2.031   2.055   5.668
   62POPC   H6Y 8277   2.132   2.197   5.623
   62POPC   C37 8278   2.049   2.091   5.455
   62POPC   H7X 8279   2.157   2.083   5.429
   62POPC   H7Y 8280   2.002   2.165   5.386
   62POPC   C38 8281   1.987   1.952   5.432
   62POPC   H8X 8282   2.043   1.877   5.494
   62POPC   H8Y 8283   2.000   1.924   5.325
   62POPC   C39 8284   1.838   1.942   5.469
   62POPC   H9X 8285   1.782   2.021   5.414
   62POPC   H9Y 8286   1.827   1.961   5.578
   62POPC  C310 8287   1.776   1.806   5.437
   62POPC  H10X 8288   1.834   1.726   5.489
   62POPC  H10Y 8289   1.782   1.787   5.328
   62POPC  C311 8290   1.630   1.799   5.483
   62POPC  H11X 8291   1.574   1.882   5.434
   62POPC  H11Y 8292   1.627   1.815   5.592
   62POPC  C312 8293   1.561   1.667   5.448
   62POPC  H12X 8294   1.614   1.583   5.499
   62POPC  H12Y 8295   1.570   1.650   5.338
   62POPC  C313 8296   1.413   1.664   5.486
   62POPC  H13X 8297   1.367   1.570   5.448
   62POPC  H13Y 8298   1.362   1.749   5.435
   62POPC  C314 8299   1.386   1.674   5.636
   62POPC  H14X 8300   1.436   1.764   5.678
   62POPC  H14Y 8301   1.428   1.584   5.687
   62POPC  C315 8302   1.236   1.686   5.668
   62POPC  H15X 8303   1.182   1.600   5.623
   62POPC  H15Y 8304   1.199   1.779   5.621
   62POPC  C316 8305   1.205   1.691   5.817
   62POPC  H16X 8306   1.103   1.730   5.833
   62POPC  H16Y 8307   1.277   1.758   5.869
   62POPC  H16Z 8308   1.212   1.590   5.862
   63POPC     N 8309   1.311   5.768   7.414
   63POPC   C12 8310   1.357   5.844   7.292
   63POPC   C13 8311   1.204   5.841   7.489
   63POPC   C14 8312   1.258   5.633   7.375
   63POPC   C15 8313   1.428   5.749   7.506
   63POPC  H12A 8314   1.427   5.782   7.238
   63POPC  H12B 8315   1.412   5.931   7.327
   63POPC  H13A 8316   1.245   5.930   7.535
   63POPC  H13B 8317   1.125   5.869   7.421
   63POPC  H13C 8318   1.162   5.776   7.566
   63POPC  H14A 8319   1.233   5.577   7.464
   63POPC  H14B 8320   1.168   5.645   7.315
   63POPC  H14C 8321   1.331   5.579   7.317
   63POPC  H15A 8322   1.394   5.704   7.598
   63POPC  H15B 8323   1.471   5.846   7.529
   63POPC  H15C 8324   1.503   5.686   7.461
   63POPC   C11 8325   1.250   5.895   7.192
   63POPC  H11A 8326   1.191   5.808   7.156
   63POPC  H11B 8327   1.300   5.939   7.103
   63POPC     P 8328   1.209   6.137   7.262
   63POPC   O13 8329   1.115   6.215   7.346
   63POPC   O14 8330   1.352   6.144   7.299
   63POPC   O12 8331   1.160   5.988   7.252
   63POPC   O11 8332   1.195   6.189   7.114
   63POPC    C1 8333   1.065   6.182   7.054
   63POPC    HA 8334   1.041   6.281   7.011
   63POPC    HB 8335   0.984   6.160   7.128
   63POPC    C2 8336   1.057   6.074   6.944
   63POPC    HS 8337   1.050   5.976   6.997
   63POPC   O21 8338   1.176   6.066   6.864
   63POPC   C21 8339   1.214   6.176   6.801
   63POPC   O22 8340   1.152   6.281   6.797
   63POPC   C22 8341   1.349   6.152   6.735
   63POPC   H2R 8342   1.390   6.054   6.766
   63POPC   H2S 8343   1.420   6.232   6.766
   63POPC    C3 8344   0.926   6.087   6.861
   63POPC    HX 8345   0.926   6.185   6.810
   63POPC    HY 8346   0.840   6.088   6.932
   63POPC   O31 8347   0.913   5.983   6.762
   63POPC   C31 8348   0.842   5.877   6.798
   63POPC   O32 8349   0.800   5.854   6.910
   63POPC   C32 8350   0.828   5.788   6.675
   63POPC   H2X 8351   0.896   5.701   6.684
   63POPC   H2Y 8352   0.857   5.847   6.586
   63POPC   C23 8353   1.330   6.155   6.582
   63POPC   H3R 8354   1.304   6.258   6.550
   63POPC   H3S 8355   1.245   6.088   6.557
   63POPC   C24 8356   1.452   6.106   6.501
   63POPC   H4R 8357   1.425   6.104   6.393
   63POPC   H4S 8358   1.473   6.001   6.532
   63POPC   C25 8359   1.580   6.189   6.517
   63POPC   H5R 8360   1.665   6.129   6.477
   63POPC   H5S 8361   1.599   6.207   6.625
   63POPC   C26 8362   1.578   6.323   6.442
   63POPC   H6R 8363   1.480   6.372   6.455
   63POPC   H6S 8364   1.592   6.302   6.333
   63POPC   C27 8365   1.689   6.418   6.490
   63POPC   H7R 8366   1.788   6.368   6.481
   63POPC   H7S 8367   1.671   6.439   6.598
   63POPC   C28 8368   1.694   6.552   6.415
   63POPC   H8R 8369   1.767   6.617   6.467
   63POPC   H8S 8370   1.595   6.601   6.425
   63POPC   C29 8371   1.736   6.536   6.271
   63POPC   H91 8372   1.822   6.468   6.256
   63POPC  C210 8373   1.681   6.595   6.163
   63POPC  H101 8374   1.724   6.574   6.064
   63POPC  C211 8375   1.564   6.690   6.163
   63POPC  H11R 8376   1.601   6.795   6.164
   63POPC  H11S 8377   1.502   6.675   6.254
   63POPC  C212 8378   1.470   6.674   6.042
   63POPC  H12R 8379   1.524   6.701   5.949
   63POPC  H12S 8380   1.387   6.747   6.055
   63POPC  C213 8381   1.409   6.535   6.025
   63POPC  H13R 8382   1.385   6.491   6.125
   63POPC  H13S 8383   1.485   6.469   5.977
   63POPC  C214 8384   1.282   6.538   5.940
   63POPC  H14R 8385   1.293   6.615   5.861
   63POPC  H14S 8386   1.197   6.569   6.006
   63POPC  C215 8387   1.249   6.404   5.874
   63POPC  H15R 8388   1.142   6.379   5.893
   63POPC  H15S 8389   1.311   6.325   5.922
   63POPC  C216 8390   1.273   6.402   5.723
   63POPC  H16R 8391   1.272   6.296   5.689
   63POPC  H16S 8392   1.374   6.444   5.701
   63POPC  C217 8393   1.166   6.478   5.643
   63POPC  H17R 8394   1.171   6.586   5.669
   63POPC  H17S 8395   1.066   6.441   5.675
   63POPC  C218 8396   1.178   6.462   5.492
   63POPC  H18R 8397   1.173   6.355   5.464
   63POPC  H18S 8398   1.276   6.503   5.456
   63POPC  H18T 8399   1.096   6.517   5.440
   63POPC   C33 8400   0.683   5.740   6.655
   63POPC   H3X 8401   0.612   5.821   6.683
   63POPC   H3Y 8402   0.664   5.653   6.721
   63POPC   C34 8403   0.658   5.703   6.508
   63POPC   H4X 8404   0.743   5.641   6.472
   63POPC   H4Y 8405   0.657   5.796   6.447
   63POPC   C35 8406   0.528   5.626   6.487
   63POPC   H5X 8407   0.444   5.678   6.537
   63POPC   H5Y 8408   0.540   5.526   6.534
   63POPC   C36 8409   0.492   5.605   6.339
   63POPC   H6X 8410   0.586   5.591   6.280
   63POPC   H6Y 8411   0.441   5.696   6.300
   63POPC   C37 8412   0.403   5.482   6.319
   63POPC   H7X 8413   0.320   5.484   6.393
   63POPC   H7Y 8414   0.464   5.391   6.338
   63POPC   C38 8415   0.341   5.471   6.179
   63POPC   H8X 8416   0.420   5.488   6.102
   63POPC   H8Y 8417   0.264   5.550   6.167
   63POPC   C39 8418   0.276   5.335   6.155
   63POPC   H9X 8419   0.202   5.313   6.235
   63POPC   H9Y 8420   0.356   5.257   6.161
   63POPC  C310 8421   0.207   5.324   6.018
   63POPC  H10X 8422   0.266   5.383   5.944
   63POPC  H10Y 8423   0.106   5.369   6.024
   63POPC  C311 8424   0.198   5.179   5.969
   63POPC  H11X 8425   0.142   5.119   6.044
   63POPC  H11Y 8426   0.300   5.138   5.962
   63POPC  C312 8427   0.129   5.167   5.833
   63POPC  H12X 8428   0.191   5.220   5.758
   63POPC  H12Y 8429   0.030   5.216   5.836
   63POPC  C313 8430   0.112   5.021   5.790
   63POPC  H13X 8431   0.044   4.970   5.861
   63POPC  H13Y 8432   0.211   4.970   5.794
   63POPC  C314 8433   0.056   5.007   5.648
   63POPC  H14X 8434   0.109   5.079   5.582
   63POPC  H14Y 8435  -0.052   5.034   5.649
   63POPC  C315 8436   0.073   4.866   5.589
   63POPC  H15X 8437   0.180   4.837   5.600
   63POPC  H15Y 8438   0.051   4.871   5.480
   63POPC  C316 8439  -0.016   4.758   5.652
   63POPC  H16X 8440   0.001   4.753   5.762
   63POPC  H16Y 8441   0.007   4.659   5.608
   63POPC  H16Z 8442  -0.123   4.781   5.634
   64POPC     N 8443   1.923   3.460   5.763
   64POPC   C12 8444   1.900   3.608   5.782
   64POPC   C13 8445   1.909   3.425   5.618
   64POPC   C14 8446   2.062   3.423   5.804
   64POPC   C15 8447   1.823   3.384   5.844
   64POPC  H12A 8448   1.793   3.623   5.797
   64POPC  H12B 8449   1.927   3.658   5.690
   64POPC  H13A 8450   1.985   3.477   5.562
   64POPC  H13B 8451   1.923   3.319   5.605
   64POPC  H13C 8452   1.811   3.452   5.583
   64POPC  H14A 8453   2.075   3.445   5.909
   64POPC  H14B 8454   2.079   3.318   5.787
   64POPC  H14C 8455   2.134   3.480   5.747
   64POPC  H15A 8456   1.723   3.405   5.809
   64POPC  H15B 8457   1.830   3.414   5.947
   64POPC  H15C 8458   1.842   3.278   5.835
   64POPC   C11 8459   1.976   3.678   5.897
   64POPC  H11A 8460   1.935   3.780   5.910
   64POPC  H11B 8461   2.083   3.687   5.864
   64POPC     P 8462   2.044   3.669   6.137
   64POPC   O13 8463   2.058   3.569   6.245
   64POPC   O14 8464   2.171   3.728   6.089
   64POPC   O12 8465   1.967   3.603   6.017
   64POPC   O11 8466   1.946   3.785   6.183
   64POPC    C1 8467   1.831   3.746   6.259
   64POPC    HA 8468   1.799   3.832   6.323
   64POPC    HB 8469   1.852   3.662   6.328
   64POPC    C2 8470   1.711   3.708   6.169
   64POPC    HS 8471   1.743   3.627   6.100
   64POPC   O21 8472   1.673   3.827   6.099
   64POPC   C21 8473   1.630   3.808   5.976
   64POPC   O22 8474   1.633   3.703   5.915
   64POPC   C22 8475   1.570   3.938   5.925
   64POPC   H2R 8476   1.602   4.024   5.988
   64POPC   H2S 8477   1.460   3.930   5.931
   64POPC    C3 8478   1.591   3.656   6.254
   64POPC    HX 8479   1.574   3.731   6.334
   64POPC    HY 8480   1.618   3.560   6.303
   64POPC   O31 8481   1.469   3.646   6.178
   64POPC   C31 8482   1.462   3.538   6.101
   64POPC   O32 8483   1.545   3.448   6.098
   64POPC   C32 8484   1.339   3.554   6.014
   64POPC   H2X 8485   1.347   3.648   5.956
   64POPC   H2Y 8486   1.250   3.561   6.080
   64POPC   C23 8487   1.612   3.961   5.779
   64POPC   H3R 8488   1.545   4.040   5.738
   64POPC   H3S 8489   1.596   3.870   5.718
   64POPC   C24 8490   1.756   4.011   5.763
   64POPC   H4R 8491   1.826   3.926   5.779
   64POPC   H4S 8492   1.777   4.087   5.841
   64POPC   C25 8493   1.780   4.073   5.625
   64POPC   H5R 8494   1.711   4.158   5.613
   64POPC   H5S 8495   1.756   3.998   5.547
   64POPC   C26 8496   1.924   4.123   5.604
   64POPC   H6R 8497   1.995   4.039   5.613
   64POPC   H6S 8498   1.947   4.198   5.683
   64POPC   C27 8499   1.937   4.189   5.467
   64POPC   H7R 8500   1.855   4.263   5.457
   64POPC   H7S 8501   1.923   4.111   5.389
   64POPC   C28 8502   2.071   4.260   5.440
   64POPC   H8R 8503   2.150   4.185   5.422
   64POPC   H8S 8504   2.099   4.318   5.531
   64POPC   C29 8505   2.051   4.355   5.324
   64POPC   H91 8506   1.999   4.448   5.351
   64POPC  C210 8507   2.091   4.338   5.197
   64POPC  H101 8508   2.070   4.419   5.125
   64POPC  C211 8509   2.164   4.220   5.139
   64POPC  H11R 8510   2.173   4.137   5.213
   64POPC  H11S 8511   2.267   4.251   5.112
   64POPC  C212 8512   2.097   4.164   5.012
   64POPC  H12R 8513   2.067   4.247   4.945
   64POPC  H12S 8514   2.006   4.107   5.040
   64POPC  C213 8515   2.195   4.073   4.937
   64POPC  H13R 8516   2.232   3.997   5.008
   64POPC  H13S 8517   2.281   4.134   4.903
   64POPC  C214 8518   2.136   4.000   4.815
   64POPC  H14R 8519   2.091   4.076   4.747
   64POPC  H14S 8520   2.056   3.931   4.848
   64POPC  C215 8521   2.243   3.922   4.736
   64POPC  H15R 8522   2.319   3.994   4.699
   64POPC  H15S 8523   2.195   3.875   4.647
   64POPC  C216 8524   2.314   3.813   4.818
   64POPC  H16R 8525   2.242   3.732   4.843
   64POPC  H16S 8526   2.352   3.855   4.913
   64POPC  C217 8527   2.435   3.752   4.746
   64POPC  H17R 8528   2.505   3.835   4.718
   64POPC  H17S 8529   2.401   3.705   4.652
   64POPC  C218 8530   2.512   3.649   4.829
   64POPC  H18R 8531   2.553   3.697   4.920
   64POPC  H18S 8532   2.596   3.606   4.771
   64POPC  H18T 8533   2.444   3.567   4.860
   64POPC   C33 8534   1.320   3.436   5.918
   64POPC   H3X 8535   1.218   3.447   5.873
   64POPC   H3Y 8536   1.322   3.339   5.973
   64POPC   C34 8537   1.419   3.432   5.801
   64POPC   H4X 8538   1.520   3.405   5.838
   64POPC   H4Y 8539   1.426   3.533   5.755
   64POPC   C35 8540   1.375   3.331   5.695
   64POPC   H5X 8541   1.269   3.351   5.665
   64POPC   H5Y 8542   1.378   3.230   5.741
   64POPC   C36 8543   1.461   3.329   5.569
   64POPC   H6X 8544   1.451   3.229   5.522
   64POPC   H6Y 8545   1.568   3.343   5.595
   64POPC   C37 8546   1.420   3.433   5.464
   64POPC   H7X 8547   1.454   3.534   5.496
   64POPC   H7Y 8548   1.309   3.435   5.455
   64POPC   C38 8549   1.479   3.399   5.326
   64POPC   H8X 8550   1.434   3.304   5.289
   64POPC   H8Y 8551   1.588   3.382   5.340
   64POPC   C39 8552   1.459   3.509   5.222
   64POPC   H9X 8553   1.482   3.607   5.270
   64POPC   H9Y 8554   1.354   3.511   5.187
   64POPC  C310 8555   1.554   3.493   5.103
   64POPC  H10X 8556   1.658   3.486   5.141
   64POPC  H10Y 8557   1.547   3.583   5.039
   64POPC  C311 8558   1.528   3.371   5.013
   64POPC  H11X 8559   1.422   3.372   4.980
   64POPC  H11Y 8560   1.546   3.278   5.070
   64POPC  C312 8561   1.620   3.375   4.891
   64POPC  H12X 8562   1.725   3.384   4.927
   64POPC  H12Y 8563   1.597   3.467   4.831
   64POPC  C313 8564   1.611   3.253   4.799
   64POPC  H13X 8565   1.508   3.245   4.757
   64POPC  H13Y 8566   1.632   3.161   4.859
   64POPC  C314 8567   1.712   3.263   4.684
   64POPC  H14X 8568   1.812   3.282   4.728
   64POPC  H14Y 8569   1.685   3.350   4.620
   64POPC  C315 8570   1.722   3.136   4.599
   64POPC  H15X 8571   1.621   3.106   4.566
   64POPC  H15Y 8572   1.764   3.055   4.662
   64POPC  C316 8573   1.811   3.154   4.475
   64POPC  H16X 8574   1.765   3.227   4.405
   64POPC  H16Y 8575   1.824   3.057   4.423
   64POPC  H16Z 8576   1.911   3.192   4.505
   65POPC     N 8577   2.217   4.086   6.365
   65POPC   C12 8578   2.233   4.234   6.395
   65POPC   C13 8579   2.273   4.055   6.230
   65POPC   C14 8580   2.290   4.004   6.466
   65POPC   C15 8581   2.072   4.049   6.368
   65POPC  H12A 8582   2.167   4.287   6.328
   65POPC  H12B 8583   2.335   4.261   6.369
   65POPC  H13A 8584   2.379   4.078   6.229
   65POPC  H13B 8585   2.259   3.950   6.207
   65POPC  H13C 8586   2.223   4.114   6.154
   65POPC  H14A 8587   2.393   4.035   6.470
   65POPC  H14B 8588   2.245   4.018   6.564
   65POPC  H14C 8589   2.285   3.899   6.439
   65POPC  H15A 8590   2.020   4.093   6.284
   65POPC  H15B 8591   2.028   4.085   6.460
   65POPC  H15C 8592   2.061   3.941   6.364
   65POPC   C11 8593   2.208   4.284   6.539
   65POPC  H11A 8594   2.208   4.395   6.536
   65POPC  H11B 8595   2.291   4.251   6.604
   65POPC     P 8596   2.034   4.302   6.722
   65POPC   O13 8597   1.966   4.199   6.803
   65POPC   O14 8598   2.145   4.373   6.789
   65POPC   O12 8599   2.085   4.234   6.590
   65POPC   O11 8600   1.929   4.407   6.668
   65POPC    C1 8601   1.789   4.377   6.675
   65POPC    HA 8602   1.734   4.473   6.665
   65POPC    HB 8603   1.761   4.335   6.773
   65POPC    C2 8604   1.739   4.281   6.562
   65POPC    HS 8605   1.766   4.178   6.595
   65POPC   O21 8606   1.809   4.301   6.438
   65POPC   C21 8607   1.782   4.414   6.375
   65POPC   O22 8608   1.715   4.506   6.417
   65POPC   C22 8609   1.847   4.410   6.236
   65POPC   H2R 8610   1.925   4.332   6.233
   65POPC   H2S 8611   1.892   4.509   6.215
   65POPC    C3 8612   1.583   4.282   6.547
   65POPC    HX 8613   1.549   4.387   6.550
   65POPC    HY 8614   1.538   4.232   6.636
   65POPC   O31 8615   1.538   4.223   6.424
   65POPC   C31 8616   1.533   4.091   6.425
   65POPC   O32 8617   1.566   4.019   6.518
   65POPC   C32 8618   1.484   4.042   6.289
   65POPC   H2X 8619   1.557   3.967   6.253
   65POPC   H2Y 8620   1.480   4.125   6.215
   65POPC   C23 8621   1.736   4.381   6.134
   65POPC   H3R 8622   1.655   4.456   6.147
   65POPC   H3S 8623   1.693   4.280   6.156
   65POPC   C24 8624   1.784   4.382   5.988
   65POPC   H4R 8625   1.868   4.310   5.978
   65POPC   H4S 8626   1.823   4.483   5.963
   65POPC   C25 8627   1.675   4.343   5.886
   65POPC   H5R 8628   1.634   4.245   5.916
   65POPC   H5S 8629   1.721   4.332   5.786
   65POPC   C26 8630   1.559   4.443   5.876
   65POPC   H6R 8631   1.592   4.533   5.820
   65POPC   H6S 8632   1.531   4.476   5.979
   65POPC   C27 8633   1.430   4.387   5.814
   65POPC   H7R 8634   1.352   4.466   5.822
   65POPC   H7S 8635   1.396   4.300   5.875
   65POPC   C28 8636   1.438   4.342   5.666
   65POPC   H8R 8637   1.335   4.316   5.633
   65POPC   H8S 8638   1.498   4.250   5.660
   65POPC   C29 8639   1.498   4.448   5.578
   65POPC   H91 8640   1.605   4.466   5.596
   65POPC  C210 8641   1.437   4.522   5.483
   65POPC  H101 8642   1.498   4.596   5.428
   65POPC  C211 8643   1.293   4.516   5.438
   65POPC  H11R 8644   1.234   4.595   5.488
   65POPC  H11S 8645   1.246   4.418   5.462
   65POPC  C212 8646   1.287   4.540   5.286
   65POPC  H12R 8647   1.340   4.458   5.232
   65POPC  H12S 8648   1.341   4.635   5.265
   65POPC  C213 8649   1.145   4.554   5.229
   65POPC  H13R 8650   1.151   4.593   5.125
   65POPC  H13S 8651   1.091   4.631   5.289
   65POPC  C214 8652   1.063   4.424   5.228
   65POPC  H14R 8653   0.963   4.445   5.272
   65POPC  H14S 8654   1.112   4.348   5.292
   65POPC  C215 8655   1.042   4.365   5.088
   65POPC  H15R 8656   0.990   4.439   5.023
   65POPC  H15S 8657   0.975   4.277   5.099
   65POPC  C216 8658   1.173   4.321   5.020
   65POPC  H16R 8659   1.247   4.294   5.098
   65POPC  H16S 8660   1.214   4.406   4.961
   65POPC  C217 8661   1.156   4.199   4.929
   65POPC  H17R 8662   1.251   4.183   4.873
   65POPC  H17S 8663   1.076   4.220   4.854
   65POPC  C218 8664   1.123   4.070   5.004
   65POPC  H18R 8665   1.203   4.046   5.077
   65POPC  H18S 8666   1.113   3.985   4.933
   65POPC  H18T 8667   1.027   4.080   5.059
   65POPC   C33 8668   1.346   3.975   6.303
   65POPC   H3X 8669   1.343   3.919   6.399
   65POPC   H3Y 8670   1.333   3.902   6.221
   65POPC   C34 8671   1.228   4.074   6.298
   65POPC   H4X 8672   1.260   4.173   6.337
   65POPC   H4Y 8673   1.148   4.035   6.364
   65POPC   C35 8674   1.171   4.088   6.156
   65POPC   H5X 8675   1.134   3.989   6.122
   65POPC   H5Y 8676   1.253   4.119   6.087
   65POPC   C36 8677   1.056   4.189   6.142
   65POPC   H6X 8678   1.025   4.189   6.036
   65POPC   H6Y 8679   1.094   4.291   6.166
   65POPC   C37 8680   0.934   4.160   6.232
   65POPC   H7X 8681   0.963   4.176   6.338
   65POPC   H7Y 8682   0.904   4.054   6.219
   65POPC   C38 8683   0.813   4.249   6.200
   65POPC   H8X 8684   0.844   4.356   6.203
   65POPC   H8Y 8685   0.736   4.235   6.279
   65POPC   C39 8686   0.751   4.218   6.063
   65POPC   H9X 8687   0.720   4.111   6.059
   65POPC   H9Y 8688   0.827   4.235   5.985
   65POPC  C310 8689   0.630   4.306   6.028
   65POPC  H10X 8690   0.645   4.408   6.069
   65POPC  H10Y 8691   0.538   4.264   6.073
   65POPC  C311 8692   0.616   4.317   5.875
   65POPC  H11X 8693   0.616   4.215   5.831
   65POPC  H11Y 8694   0.705   4.371   5.836
   65POPC  C312 8695   0.490   4.390   5.829
   65POPC  H12X 8696   0.479   4.485   5.885
   65POPC  H12Y 8697   0.401   4.326   5.850
   65POPC  C313 8698   0.496   4.420   5.679
   65POPC  H13X 8699   0.522   4.327   5.624
   65POPC  H13Y 8700   0.577   4.494   5.660
   65POPC  C314 8701   0.364   4.475   5.623
   65POPC  H14X 8702   0.341   4.571   5.673
   65POPC  H14Y 8703   0.283   4.403   5.646
   65POPC  C315 8704   0.370   4.496   5.471
   65POPC  H15X 8705   0.381   4.397   5.422
   65POPC  H15Y 8706   0.461   4.555   5.448
   65POPC  C316 8707   0.249   4.567   5.413
   65POPC  H16X 8708   0.259   4.576   5.303
   65POPC  H16Y 8709   0.239   4.669   5.456
   65POPC  H16Z 8710   0.156   4.510   5.436
   66POPC     N 8711   4.379   1.265   7.716
   66POPC   C12 8712   4.508   1.339   7.687
   66POPC   C13 8713   4.287   1.349   7.798
   66POPC   C14 8714   4.312   1.226   7.588
   66POPC   C15 8715   4.409   1.140   7.791
   66POPC  H12A 8716   4.576   1.267   7.642
   66POPC  H12B 8717   4.551   1.367   7.782
   66POPC  H13A 8718   4.195   1.295   7.817
   66POPC  H13B 8719   4.334   1.374   7.892
   66POPC  H13C 8720   4.264   1.441   7.745
   66POPC  H14A 8721   4.288   1.313   7.530
   66POPC  H14B 8722   4.377   1.160   7.531
   66POPC  H14C 8723   4.222   1.171   7.610
   66POPC  H15A 8724   4.319   1.082   7.804
   66POPC  H15B 8725   4.451   1.163   7.888
   66POPC  H15C 8726   4.481   1.081   7.735
   66POPC   C11 8727   4.505   1.463   7.595
   66POPC  H11A 8728   4.480   1.432   7.492
   66POPC  H11B 8729   4.609   1.502   7.598
   66POPC     P 8730   4.428   1.707   7.581
   66POPC   O13 8731   4.294   1.760   7.550
   66POPC   O14 8732   4.504   1.788   7.681
   66POPC   O12 8733   4.412   1.562   7.640
   66POPC   O11 8734   4.510   1.692   7.448
   66POPC    C1 8735   4.653   1.703   7.446
   66POPC    HA 8736   4.696   1.602   7.430
   66POPC    HB 8737   4.695   1.739   7.543
   66POPC    C2 8738   4.704   1.796   7.334
   66POPC    HS 8739   4.679   1.900   7.364
   66POPC   O21 8740   4.636   1.772   7.210
   66POPC   C21 8741   4.657   1.656   7.152
   66POPC   O22 8742   4.726   1.565   7.193
   66POPC   C22 8743   4.579   1.653   7.021
   66POPC   H2R 8744   4.475   1.686   7.040
   66POPC   H2S 8745   4.577   1.549   6.982
   66POPC    C3 8746   4.860   1.790   7.320
   66POPC    HX 8747   4.890   1.684   7.326
   66POPC    HY 8748   4.906   1.841   7.408
   66POPC   O31 8749   4.907   1.842   7.194
   66POPC   C31 8750   4.931   1.972   7.195
   66POPC   O32 8751   4.915   2.046   7.291
   66POPC   C32 8752   4.983   2.015   7.059
   66POPC   H2X 8753   4.908   1.989   6.980
   66POPC   H2Y 8754   5.077   1.961   7.038
   66POPC   C23 8755   4.642   1.748   6.919
   66POPC   H3R 8756   4.750   1.723   6.908
   66POPC   H3S 8757   4.634   1.852   6.958
   66POPC   C24 8758   4.574   1.738   6.782
   66POPC   H4R 8759   4.467   1.762   6.793
   66POPC   H4S 8760   4.583   1.633   6.748
   66POPC   C25 8761   4.636   1.830   6.676
   66POPC   H5R 8762   4.594   1.804   6.577
   66POPC   H5S 8763   4.746   1.812   6.673
   66POPC   C26 8764   4.610   1.978   6.704
   66POPC   H6R 8765   4.647   2.004   6.805
   66POPC   H6S 8766   4.501   1.998   6.701
   66POPC   C27 8767   4.682   2.069   6.604
   66POPC   H7R 8768   4.643   2.049   6.501
   66POPC   H7S 8769   4.790   2.043   6.606
   66POPC   C28 8770   4.667   2.218   6.637
   66POPC   H8R 8771   4.700   2.234   6.742
   66POPC   H8S 8772   4.559   2.246   6.632
   66POPC   C29 8773   4.753   2.299   6.544
   66POPC   H91 8774   4.861   2.287   6.559
   66POPC  C210 8775   4.711   2.382   6.446
   66POPC  H101 8776   4.787   2.435   6.386
   66POPC  C211 8777   4.569   2.412   6.408
   66POPC  H11R 8778   4.547   2.520   6.424
   66POPC  H11S 8779   4.497   2.354   6.470
   66POPC  C212 8780   4.539   2.378   6.262
   66POPC  H12R 8781   4.600   2.442   6.194
   66POPC  H12S 8782   4.432   2.401   6.242
   66POPC  C213 8783   4.564   2.230   6.228
   66POPC  H13R 8784   4.526   2.167   6.311
   66POPC  H13S 8785   4.673   2.212   6.218
   66POPC  C214 8786   4.492   2.189   6.099
   66POPC  H14R 8787   4.518   2.260   6.018
   66POPC  H14S 8788   4.383   2.195   6.118
   66POPC  C215 8789   4.527   2.046   6.053
   66POPC  H15R 8790   4.511   1.977   6.139
   66POPC  H15S 8791   4.634   2.040   6.024
   66POPC  C216 8792   4.438   2.002   5.937
   66POPC  H16R 8793   4.336   2.044   5.951
   66POPC  H16S 8794   4.429   1.891   5.938
   66POPC  C217 8795   4.493   2.046   5.801
   66POPC  H17R 8796   4.583   1.983   5.779
   66POPC  H17S 8797   4.528   2.151   5.808
   66POPC  C218 8798   4.394   2.034   5.685
   66POPC  H18R 8799   4.441   2.071   5.592
   66POPC  H18S 8800   4.304   2.095   5.706
   66POPC  H18T 8801   4.363   1.928   5.670
   66POPC   C33 8802   5.010   2.165   7.062
   66POPC   H3X 8803   5.080   2.188   7.145
   66POPC   H3Y 8804   4.915   2.220   7.081
   66POPC   C34 8805   5.072   2.217   6.932
   66POPC   H4X 8806   4.998   2.210   6.850
   66POPC   H4Y 8807   5.159   2.153   6.906
   66POPC   C35 8808   5.122   2.361   6.946
   66POPC   H5X 8809   5.199   2.363   7.027
   66POPC   H5Y 8810   5.038   2.427   6.977
   66POPC   C36 8811   5.185   2.416   6.817
   66POPC   H6X 8812   5.242   2.335   6.767
   66POPC   H6Y 8813   5.256   2.497   6.844
   66POPC   C37 8814   5.081   2.474   6.722
   66POPC   H7X 8815   5.030   2.559   6.774
   66POPC   H7Y 8816   5.004   2.398   6.698
   66POPC   C38 8817   5.141   2.528   6.592
   66POPC   H8X 8818   5.183   2.443   6.533
   66POPC   H8Y 8819   5.224   2.598   6.616
   66POPC   C39 8820   5.036   2.603   6.509
   66POPC   H9X 8821   4.991   2.682   6.573
   66POPC   H9Y 8822   4.955   2.531   6.481
   66POPC  C310 8823   5.089   2.669   6.381
   66POPC  H10X 8824   5.159   2.751   6.408
   66POPC  H10Y 8825   5.002   2.715   6.329
   66POPC  C311 8826   5.159   2.572   6.286
   66POPC  H11X 8827   5.122   2.468   6.304
   66POPC  H11Y 8828   5.268   2.573   6.307
   66POPC  C312 8829   5.134   2.606   6.138
   66POPC  H12X 8830   5.212   2.556   6.076
   66POPC  H12Y 8831   5.144   2.716   6.124
   66POPC  C313 8832   4.997   2.559   6.089
   66POPC  H13X 8833   4.917   2.601   6.153
   66POPC  H13Y 8834   4.993   2.448   6.097
   66POPC  C314 8835   4.971   2.601   5.943
   66POPC  H14X 8836   5.055   2.565   5.880
   66POPC  H14Y 8837   4.969   2.712   5.939
   66POPC  C315 8838   4.839   2.547   5.885
   66POPC  H15X 8839   4.829   2.587   5.782
   66POPC  H15Y 8840   4.754   2.586   5.945
   66POPC  C316 8841   4.830   2.394   5.878
   66POPC  H16X 8842   4.805   2.352   5.978
   66POPC  H16Y 8843   4.927   2.351   5.844
   66POPC  H16Z 8844   4.751   2.364   5.806
   67POPC     N 8845   5.833   7.250   7.321
   67POPC   C12 8846   5.702   7.265   7.395
   67POPC   C13 8847   5.876   7.385   7.272
   67POPC   C14 8848   5.938   7.198   7.412
   67POPC   C15 8849   5.817   7.161   7.202
   67POPC  H12A 8850   5.629   7.305   7.325
   67POPC  H12B 8851   5.716   7.340   7.473
   67POPC  H13A 8852   5.973   7.378   7.224
   67POPC  H13B 8853   5.802   7.422   7.201
   67POPC  H13C 8854   5.879   7.452   7.356
   67POPC  H14A 8855   6.020   7.157   7.354
   67POPC  H14B 8856   5.975   7.278   7.475
   67POPC  H14C 8857   5.897   7.120   7.475
   67POPC  H15A 8858   5.780   7.065   7.235
   67POPC  H15B 8859   5.912   7.148   7.152
   67POPC  H15C 8860   5.745   7.204   7.134
   67POPC   C11 8861   5.642   7.138   7.460
   67POPC  H11A 8862   5.546   7.168   7.509
   67POPC  H11B 8863   5.710   7.102   7.540
   67POPC     P 8864   5.495   6.953   7.363
   67POPC   O13 8865   5.477   6.886   7.231
   67POPC   O14 8866   5.496   6.864   7.482
   67POPC   O12 8867   5.626   7.036   7.363
   67POPC   O11 8868   5.382   7.061   7.381
   67POPC    C1 8869   5.247   7.017   7.401
   67POPC    HA 8870   5.192   7.095   7.458
   67POPC    HB 8871   5.242   6.924   7.463
   67POPC    C2 8872   5.174   6.993   7.266
   67POPC    HS 8873   5.213   6.896   7.227
   67POPC   O21 8874   5.208   7.090   7.166
   67POPC   C21 8875   5.173   7.215   7.190
   67POPC   O22 8876   5.120   7.258   7.292
   67POPC   C22 8877   5.210   7.300   7.070
   67POPC   H2R 8878   5.257   7.236   6.992
   67POPC   H2S 8879   5.283   7.377   7.101
   67POPC    C3 8880   5.020   6.973   7.279
   67POPC    HX 8881   4.978   7.057   7.338
   67POPC    HY 8882   5.001   6.880   7.337
   67POPC   O31 8883   4.957   6.970   7.150
   67POPC   C31 8884   4.951   6.850   7.092
   67POPC   O32 8885   4.991   6.746   7.142
   67POPC   C32 8886   4.891   6.865   6.953
   67POPC   H2X 8887   4.868   6.971   6.932
[truncated: 2,840,297 more chars]
