# Supplementary material for: Interaction of MRI Contrast Agent [Gd(DOTA)]− with Lipid Membranes: A Molecular Dynamics Study
Source: Inorg Chem. 2024 May 25;63(24):10897–914. doi: 10.1021/acs.inorgchem.4c00972 (PMC11186012; doi:10.1021/acs.inorgchem.4c00972)
Supplement: Supplementary file 2 — ic4c00972_si_002.zip [file ic4c00972_si_002.zip › coordinate_files/memb_center_replica2_last_frame.gro]

POPC - 200 lipids & 75 H2O/lipid 1 gd-dota
72004
    1POPC     N    1   4.833   2.158   7.383  0.0705 -0.0303  0.0509
    1POPC   C12    2   4.879   2.173   7.240  0.5194  0.4893  0.2455
    1POPC   C13    3   4.950   2.176   7.477  0.1504  0.3849 -0.1253
    1POPC   C14    4   4.726   2.259   7.417 -0.3157 -0.5130  0.2789
    1POPC   C15    5   4.764   2.026   7.404  0.3490 -0.2499 -0.4018
    1POPC  H12A    6   4.899   2.277   7.218  1.0831  0.4412  0.5012
    1POPC  H12B    7   4.803   2.133   7.175  0.3782 -2.4705  2.0232
    1POPC  H13A    8   4.981   2.279   7.485 -0.0274  0.5982 -1.9139
    1POPC  H13B    9   4.931   2.135   7.575  0.0137 -0.9752 -0.7017
    1POPC  H13C   10   5.037   2.125   7.438 -0.0694  0.4470 -0.7037
    1POPC  H14A   11   4.761   2.356   7.385 -0.5788 -0.4442  0.1935
    1POPC  H14B   12   4.627   2.235   7.383 -0.8337  0.6959  0.8478
    1POPC  H14C   13   4.714   2.256   7.525 -2.6107 -1.3567  0.0471
    1POPC  H15A   14   4.762   2.007   7.511 -1.1231  1.0020 -0.1592
    1POPC  H15B   15   4.829   1.951   7.362  1.5117  1.5540 -1.9941
    1POPC  H15C   16   4.667   2.023   7.357 -0.3497 -1.2181  1.0025
    1POPC   C11   17   4.996   2.086   7.195 -0.2893 -0.3875 -0.2004
    1POPC  H11A   18   5.087   2.149   7.209  0.6117 -1.7635  0.3855
    1POPC  H11B   19   4.980   2.081   7.086 -0.4816  1.3049 -0.2810
    1POPC     P   20   5.145   1.904   7.308  0.2719 -0.4306 -0.0234
    1POPC   O13   21   5.199   2.007   7.399 -0.2860  0.0491 -0.2315
    1POPC   O14   22   5.125   1.768   7.364  0.4315 -0.2687  0.4339
    1POPC   O12   23   5.002   1.959   7.260  0.3569 -0.3592 -0.1971
    1POPC   O11   24   5.227   1.908   7.171 -0.1959  0.1385 -0.2894
    1POPC    C1   25   5.178   1.821   7.068  0.4284  0.1133 -0.5652
    1POPC    HA   26   5.216   1.872   6.976  2.3153  1.1515  0.7187
    1POPC    HB   27   5.068   1.805   7.066  0.2021  1.5241 -1.8941
    1POPC    C2   28   5.248   1.684   7.067 -0.2223 -0.2269 -0.0786
    1POPC    HS   29   5.235   1.628   7.162  2.9999 -0.5555  0.3018
    1POPC   O21   30   5.388   1.711   7.048 -0.1227  0.1093  1.0155
    1POPC   C21   31   5.462   1.605   7.081  0.1178 -0.0345  0.0634
    1POPC   O22   32   5.418   1.505   7.134  0.6631 -0.4710 -0.2992
    1POPC   C22   33   5.601   1.634   7.025  0.2415 -0.2149  0.2779
    1POPC   H2R   34   5.673   1.587   7.095 -0.3245 -1.1531  0.2609
    1POPC   H2S   35   5.624   1.742   7.025  0.1316 -0.1887 -0.1175
    1POPC    C3   36   5.192   1.615   6.942 -0.3126  0.1603 -0.2550
    1POPC    HX   37   5.084   1.604   6.966  0.0760 -1.6276  0.8878
    1POPC    HY   38   5.251   1.521   6.940  0.4470  0.6425 -0.6823
    1POPC   O31   39   5.212   1.693   6.824  0.4489  0.2982 -0.0389
    1POPC   C31   40   5.126   1.658   6.728  0.1351  0.1923  0.2799
    1POPC   O32   41   5.034   1.578   6.743 -0.2305  0.4434 -0.5841
    1POPC   C32   42   5.168   1.723   6.598  0.0248 -0.2432  0.0253
    1POPC   H2X   43   5.258   1.662   6.575 -0.9234 -1.8828  0.5239
    1POPC   H2Y   44   5.192   1.830   6.613 -1.5977  0.1392  0.0381
    1POPC   C23   45   5.622   1.558   6.894  0.0439 -0.6161  0.4751
    1POPC   H3R   46   5.582   1.459   6.923  1.5050 -0.7679  2.1588
    1POPC   H3S   47   5.729   1.533   6.877  0.8967  1.1692  2.7095
    1POPC   C24   48   5.549   1.626   6.778  0.3414 -0.7814  0.1863
    1POPC   H4R   49   5.570   1.735   6.777  0.7031 -0.8171  1.7009
    1POPC   H4S   50   5.439   1.623   6.792  0.0323 -0.1828 -1.8345
    1POPC   C25   51   5.587   1.554   6.649 -0.5649 -0.3821 -0.3095
    1POPC   H5R   52   5.547   1.450   6.643  0.1659 -0.6818 -0.0977
    1POPC   H5S   53   5.696   1.534   6.649 -0.7434 -1.7813 -2.5187
    1POPC   C26   54   5.563   1.636   6.522 -0.7465  0.1397  0.0575
    1POPC   H6R   55   5.601   1.740   6.526  0.6849 -0.3962  0.9141
    1POPC   H6S   56   5.455   1.631   6.497 -1.6504  0.0622  3.4936
    1POPC   C27   57   5.625   1.557   6.407 -0.8897 -0.4708  0.3918
    1POPC   H7R   58   5.605   1.448   6.399  3.2610 -1.2875 -2.3662
    1POPC   H7S   59   5.733   1.581   6.399 -0.7146 -1.4966 -0.7472
    1POPC   C28   60   5.577   1.607   6.270 -0.0829 -0.3555  0.1448
    1POPC   H8R   61   5.570   1.718   6.266  0.3364 -0.3165  0.4407
    1POPC   H8S   62   5.471   1.577   6.256 -1.0134  2.0472  1.4801
    1POPC   C29   63   5.652   1.557   6.150  0.5692  0.6380  0.1317
    1POPC   H91   64   5.751   1.606   6.141 -0.2707  2.3101 -0.5585
    1POPC  C210   65   5.618   1.473   6.051  0.2068  0.3559  0.4967
    1POPC  H101   66   5.694   1.456   5.974  1.7408  0.7535  1.8470
    1POPC  C211   67   5.495   1.387   6.036  0.6549 -0.2399  0.2107
    1POPC  H11R   68   5.412   1.430   6.096 -1.3070  0.2314 -2.6794
    1POPC  H11S   69   5.521   1.284   6.071 -0.7869 -0.6580  0.0990
    1POPC  C212   70   5.448   1.364   5.893  0.3544 -0.0546  0.2793
    1POPC  H12R   71   5.444   1.455   5.828 -0.7017 -2.0025 -2.5801
    1POPC  H12S   72   5.350   1.314   5.879  1.3832 -2.1730  0.2334
    1POPC  C213   73   5.556   1.291   5.812  0.0234 -0.3157  0.0718
    1POPC  H13R   74   5.541   1.183   5.833 -2.7076 -0.2147 -0.9788
    1POPC  H13S   75   5.660   1.316   5.840  0.2885 -1.9560  0.6835
    1POPC  C214   76   5.542   1.312   5.662  0.1039 -0.0196  0.1059
    1POPC  H14R   77   5.591   1.410   5.641  0.0854 -0.5526 -3.0098
    1POPC  H14S   78   5.437   1.324   5.630  0.2770  0.8175 -0.1856
    1POPC  C215   79   5.602   1.203   5.573 -0.0123 -0.0967  0.1227
    1POPC  H15R   80   5.550   1.106   5.583  0.3223 -0.3886 -0.8355
    1POPC  H15S   81   5.703   1.177   5.611 -0.6313 -0.7340  1.3629
    1POPC  C216   82   5.599   1.235   5.423 -0.0173 -0.3265  0.0728
    1POPC  H16R   83   5.642   1.336   5.403 -2.4672  0.7711 -0.0193
    1POPC  H16S   84   5.498   1.230   5.376  0.2528 -1.7107 -0.4141
    1POPC  C217   85   5.688   1.138   5.345 -0.4534 -0.3840 -0.3597
    1POPC  H17R   86   5.646   1.035   5.342 -0.9842 -0.3186  2.1321
    1POPC  H17S   87   5.788   1.142   5.394 -0.9732  0.6875  0.6531
    1POPC  C218   88   5.712   1.196   5.206  0.1948  0.4247  0.0743
    1POPC  H18R   89   5.795   1.146   5.152 -0.4901 -1.3851  0.6046
    1POPC  H18S   90   5.751   1.297   5.230 -0.6618  0.9634 -0.7160
    1POPC  H18T   91   5.622   1.197   5.140  0.0926 -0.5580  0.1840
    1POPC   C33   92   5.061   1.712   6.489  0.5072 -0.5489 -0.4241
    1POPC   H3X   93   4.971   1.761   6.532  2.0707  2.0597  0.0889
    1POPC   H3Y   94   5.035   1.608   6.462 -1.1496 -0.4484  0.6549
    1POPC   C34   95   5.098   1.789   6.362 -0.0377  0.5942  0.0932
    1POPC   H4X   96   5.151   1.884   6.384  0.9641  0.5774 -1.9766
    1POPC   H4Y   97   5.008   1.799   6.298 -0.2167 -2.9873 -0.4270
    1POPC   C35   98   5.198   1.706   6.281 -0.0939  0.3725  0.2486
    1POPC   H5X   99   5.150   1.629   6.218  2.0093 -1.1945  0.4563
    1POPC   H5Y  100   5.266   1.656   6.353  0.2826  1.0303  0.3633
    1POPC   C36  101   5.276   1.796   6.184  0.5900 -0.3769  0.0901
    1POPC   H6X  102   5.353   1.724   6.150 -0.2461 -0.6550 -1.2639
    1POPC   H6Y  103   5.330   1.875   6.241  1.0032  0.1721 -1.0381
    1POPC   C37  104   5.199   1.845   6.062 -0.0854 -0.3159  0.5359
    1POPC   H7X  105   5.271   1.910   6.008  1.2128 -1.1470  1.2441
    1POPC   H7Y  106   5.119   1.917   6.093  0.4051  0.4943 -0.0448
    1POPC   C38  107   5.155   1.738   5.962  1.1175 -0.3947  0.0849
    1POPC   H8X  108   5.053   1.705   5.988 -0.1278  1.2609 -2.3468
    1POPC   H8Y  109   5.220   1.648   5.972 -0.0306 -1.2405  0.0627
    1POPC   C39  110   5.163   1.782   5.815 -0.0786  0.3985  0.2458
    1POPC   H9X  111   5.269   1.800   5.788 -0.5456 -1.5550 -3.4333
    1POPC   H9Y  112   5.089   1.862   5.795 -1.3305 -0.1907  2.1729
    1POPC  C310  113   5.123   1.665   5.725 -0.1505  0.2999  0.4058
    1POPC  H10X  114   5.012   1.668   5.738 -0.0310  1.8491  1.4974
    1POPC  H10Y  115   5.176   1.574   5.759  1.0364  0.3656 -1.1493
    1POPC  C311  116   5.162   1.682   5.578 -0.3399  0.1118  0.3341
    1POPC  H11X  117   5.272   1.684   5.568 -0.4629 -0.2675 -1.4584
    1POPC  H11Y  118   5.123   1.778   5.539  1.6922  0.9609  0.2770
    1POPC  C312  119   5.095   1.573   5.493 -0.1055  0.0694  0.2027
    1POPC  H12X  120   4.987   1.595   5.511 -0.2446  1.4547 -1.9497
    1POPC  H12Y  121   5.122   1.475   5.538 -1.4907 -0.5147 -0.1651
    1POPC  C313  122   5.115   1.574   5.342  0.3472  0.3921  0.2625
    1POPC  H13X  123   5.083   1.674   5.306 -0.6197 -0.2335 -0.6800
    1POPC  H13Y  124   5.047   1.494   5.304  2.7118 -0.6515 -2.0972
    1POPC  C314  125   5.255   1.535   5.293 -0.0280 -0.4274 -0.1761
    1POPC  H14X  126   5.344   1.554   5.356 -0.1726 -3.5951  1.1550
    1POPC  H14Y  127   5.272   1.614   5.217 -2.1726  0.6808  0.4084
    1POPC  C315  128   5.262   1.399   5.223 -0.0618 -0.6883  0.3283
    1POPC  H15X  129   5.167   1.404   5.165  0.6033  1.7549 -0.6646
    1POPC  H15Y  130   5.251   1.317   5.298  1.7251 -0.4299  0.9087
    1POPC  C316  131   5.376   1.379   5.124 -0.1538 -0.8760  0.2576
    1POPC  H16X  132   5.481   1.375   5.162  0.8744 -0.2296 -2.3386
    1POPC  H16Y  133   5.373   1.472   5.063 -0.1888 -0.6676  0.5721
    1POPC  H16Z  134   5.351   1.279   5.084 -0.9951 -0.3684 -0.5106
    2POPC     N  135   1.022   5.147   7.718 -0.2550 -0.2144  0.2576
    2POPC   C12  136   1.047   5.214   7.585 -0.4302  0.3368  0.4980
    2POPC   C13  137   0.888   5.078   7.715 -0.1401 -0.4428  0.3132
    2POPC   C14  138   1.129   5.047   7.755 -0.3257 -0.4308 -0.1108
    2POPC   C15  139   1.011   5.248   7.830 -0.4209  0.1172 -0.0555
    2POPC  H12A  140   1.140   5.268   7.579  0.2392 -0.7943  0.3013
    2POPC  H12B  141   0.971   5.290   7.584 -0.9421 -0.1432 -0.9589
    2POPC  H13A  142   0.805   5.146   7.700  0.9416  1.2788  1.7522
    2POPC  H13B  143   0.885   5.012   7.630  0.1505  1.5876 -1.3494
    2POPC  H13C  144   0.868   5.016   7.801 -0.1844 -1.8935 -0.7187
    2POPC  H14A  145   1.220   5.093   7.720  0.2860 -0.1480  1.7371
    2POPC  H14B  146   1.133   5.023   7.861 -1.2852 -1.1185 -0.2250
    2POPC  H14C  147   1.106   4.962   7.693 -2.4382 -0.7492  1.0061
    2POPC  H15A  148   1.099   5.296   7.868 -1.4836  0.0543  2.7116
    2POPC  H15B  149   0.964   5.195   7.912 -0.5113 -2.0452 -1.3957
    2POPC  H15C  150   0.957   5.336   7.800 -1.9736 -1.4368 -2.2101
    2POPC   C11  151   1.033   5.137   7.453 -0.2827 -0.1874  0.7834
    2POPC  H11A  152   1.060   5.211   7.374  0.4369 -0.1200  1.0838
    2POPC  H11B  153   0.932   5.095   7.432  0.1463  0.1877 -2.7309
    2POPC     P  154   1.246   5.019   7.365 -0.3340 -0.3906  0.3178
    2POPC   O13  155   1.330   5.135   7.400 -0.5084 -0.0740 -0.3021
    2POPC   O14  156   1.312   4.887   7.377 -0.0005 -0.2644 -0.1291
    2POPC   O12  157   1.116   5.021   7.459 -0.3368 -0.2513  0.3118
    2POPC   O11  158   1.183   5.032   7.219  0.0883 -0.5284  0.1244
    2POPC    C1  159   1.076   4.945   7.180 -0.2676  0.0350 -0.1622
    2POPC    HA  160   1.007   5.011   7.122  2.3012  0.9710 -2.3725
    2POPC    HB  161   1.030   4.898   7.269  0.5069 -1.9014 -0.7320
    2POPC    C2  162   1.121   4.826   7.094  0.1762  0.0778  0.0091
    2POPC    HS  163   1.183   4.771   7.169 -1.6352 -0.7311  0.9975
    2POPC   O21  164   1.199   4.880   6.987  0.2409  0.2122  0.1250
    2POPC   C21  165   1.253   4.785   6.912 -0.6519  0.0481 -0.3123
    2POPC   O22  166   1.263   4.667   6.943  0.8165  0.1316 -0.4355
    2POPC   C22  167   1.310   4.844   6.784  0.1361 -0.0353  0.0018
    2POPC   H2R  168   1.336   4.951   6.798 -1.1467  0.1605  1.0175
    2POPC   H2S  169   1.236   4.845   6.701  1.0020 -1.0093 -0.8066
    2POPC    C3  170   1.002   4.741   7.046  0.1510  0.1828 -0.1120
    2POPC    HX  171   0.952   4.708   7.139 -1.7129 -0.0199 -1.1370
    2POPC    HY  172   1.030   4.653   6.984 -1.2059 -0.1996 -0.1984
    2POPC   O31  173   0.897   4.811   6.979 -0.0357 -0.1836 -0.2070
    2POPC   C31  174   0.790   4.736   6.952 -0.6105  0.3735  0.5109
    2POPC   O32  175   0.767   4.626   6.998  0.2765  0.0910  0.2870
    2POPC   C32  176   0.703   4.805   6.848  0.5382  0.1196 -0.6470
    2POPC   H2X  177   0.754   4.885   6.792  0.1709  1.8639  1.3736
    2POPC   H2Y  178   0.613   4.843   6.902 -0.8097 -3.0909 -0.3809
    2POPC   C23  179   1.422   4.761   6.720 -0.3864 -0.6227 -0.1567
    2POPC   H3R  180   1.380   4.661   6.695 -2.3588  0.3993 -1.1021
    2POPC   H3S  181   1.508   4.757   6.791 -0.1360  1.0990 -0.3275
    2POPC   C24  182   1.447   4.837   6.590  0.0639 -0.6447 -0.0835
    2POPC   H4R  183   1.486   4.939   6.613 -0.1627 -0.8535  1.3274
    2POPC   H4S  184   1.352   4.864   6.539 -0.1978 -0.8239  0.3051
    2POPC   C25  185   1.549   4.769   6.497  0.7705  0.5762 -0.2202
    2POPC   H5R  186   1.641   4.762   6.559 -0.3309 -0.3296  1.3744
    2POPC   H5S  187   1.584   4.821   6.405  2.0074 -1.2613 -0.8402
    2POPC   C26  188   1.513   4.628   6.452 -0.1307  0.6006  0.3900
    2POPC   H6R  189   1.499   4.556   6.535  0.4264 -0.1064 -0.1186
    2POPC   H6S  190   1.585   4.576   6.384 -0.4630 -2.0144  1.8946
    2POPC   C27  191   1.382   4.604   6.376  0.1359 -0.4721  0.2433
    2POPC   H7R  192   1.296   4.639   6.437 -0.1631 -0.1919 -0.3299
    2POPC   H7S  193   1.376   4.496   6.351 -1.9415 -0.2857 -0.2867
    2POPC   C28  194   1.379   4.672   6.239  0.2331  0.1339  0.5349
    2POPC   H8R  195   1.298   4.632   6.174  0.6907 -0.4244  0.2880
    2POPC   H8S  196   1.473   4.636   6.190  1.1180  2.0464  0.7534
    2POPC   C29  197   1.382   4.822   6.234  0.0718  0.1298  0.3299
    2POPC   H91  198   1.306   4.873   6.295  1.0832  0.2630  1.5077
    2POPC  C210  199   1.465   4.895   6.158 -0.2928  0.4514  0.2385
    2POPC  H101  200   1.467   5.005   6.164 -1.0457  0.4309  1.1207
    2POPC  C211  201   1.585   4.839   6.088 -0.2372  0.1883  0.5442
    2POPC  H11R  202   1.620   4.753   6.150 -0.0249  0.0134  0.1839
    2POPC  H11S  203   1.665   4.917   6.096  1.9314 -1.8555  0.0047
    2POPC  C212  204   1.553   4.807   5.943  0.5190  0.6752  0.2607
    2POPC  H12R  205   1.443   4.788   5.936  0.6708  0.3493 -2.5136
    2POPC  H12S  206   1.593   4.709   5.910 -2.2662 -0.6466  0.5069
    2POPC  C213  207   1.596   4.924   5.854  0.5677  0.0255 -0.5860
    2POPC  H13R  208   1.697   4.961   5.880  0.9911 -0.2862 -1.7431
    2POPC  H13S  209   1.529   5.012   5.866 -1.0861 -1.2217 -0.3384
    2POPC  C214  210   1.611   4.878   5.709  0.6761  0.4871 -0.7232
    2POPC  H14R  211   1.685   4.795   5.721 -1.2431 -0.9526  2.6805
    2POPC  H14S  212   1.640   4.959   5.639 -3.5209  0.9408 -2.2345
    2POPC  C215  213   1.477   4.825   5.658  0.3938  0.2477  0.2436
    2POPC  H15R  214   1.400   4.894   5.697 -0.6665  0.1832 -1.6336
    2POPC  H15S  215   1.453   4.729   5.708 -1.3842  1.4373  1.8211
    2POPC  C216  216   1.470   4.825   5.505 -0.4238  0.0627  0.2754
    2POPC  H16R  217   1.555   4.772   5.457 -2.5216 -1.6922 -1.6716
    2POPC  H16S  218   1.481   4.931   5.474  1.2207  0.7109  2.7644
    2POPC  C217  219   1.336   4.774   5.454 -0.3527  0.1566 -0.0074
    2POPC  H17R  220   1.266   4.850   5.495 -2.1287 -1.1246 -0.5155
    2POPC  H17S  221   1.315   4.668   5.482  2.0417 -0.4498 -0.3183
    2POPC  C218  222   1.309   4.781   5.303  0.2329  0.0137 -0.1198
    2POPC  H18R  223   1.202   4.765   5.279  0.3682 -1.8027  0.3382
    2POPC  H18S  224   1.381   4.710   5.258  1.1471  0.0630  1.1927
    2POPC  H18T  225   1.339   4.881   5.266  1.2347  0.2271  1.1926
    2POPC   C33  226   0.657   4.697   6.750 -0.3240 -0.3631  0.2611
    2POPC   H3X  227   0.571   4.731   6.688  0.7268  0.2934 -0.8881
    2POPC   H3Y  228   0.623   4.604   6.800 -1.3422 -0.4852 -0.6375
    2POPC   C34  229   0.771   4.670   6.651 -0.1361  0.3740  0.2739
    2POPC   H4X  230   0.842   4.601   6.700 -0.5322 -0.7185 -0.6253
    2POPC   H4Y  231   0.826   4.763   6.627  0.2774 -0.0365 -0.4093
    2POPC   C35  232   0.719   4.590   6.531  0.1513  0.1123  0.3231
    2POPC   H5X  233   0.650   4.652   6.470  1.3068  0.2667 -0.8815
    2POPC   H5Y  234   0.661   4.499   6.556 -1.0943  0.5052 -0.9456
    2POPC   C36  235   0.826   4.533   6.438 -0.7198 -0.6029 -0.2503
    2POPC   H6X  236   0.892   4.468   6.499  0.6133  0.3013 -0.6785
    2POPC   H6Y  237   0.897   4.616   6.419 -1.8264  0.7363  1.2365
    2POPC   C37  238   0.776   4.457   6.315 -0.3229  0.0710 -0.8359
    2POPC   H7X  239   0.735   4.521   6.234 -0.0211  0.5680 -0.5968
    2POPC   H7Y  240   0.698   4.390   6.359  2.3490 -1.6938  1.5534
    2POPC   C38  241   0.876   4.358   6.254 -0.5347 -0.7544  0.1178
    2POPC   H8X  242   0.905   4.288   6.334  0.4862  0.3219  0.7215
    2POPC   H8Y  243   0.962   4.419   6.219  0.2725 -2.0883 -0.2592
    2POPC   C39  244   0.806   4.283   6.140 -0.1542 -0.0495 -0.5956
    2POPC   H9X  245   0.709   4.241   6.175 -0.0908 -0.9558 -1.4496
    2POPC   H9Y  246   0.860   4.189   6.114 -0.8796 -0.4080 -0.8283
    2POPC  C310  247   0.777   4.364   6.013 -0.4157  0.4294 -0.2343
    2POPC  H10X  248   0.874   4.369   5.959  0.0501  1.2112  0.6414
    2POPC  H10Y  249   0.761   4.470   6.042  4.8612  1.8109 -1.2524
    2POPC  C311  250   0.670   4.315   5.916  0.0571  0.4665 -0.7846
    2POPC  H11X  251   0.655   4.383   5.830 -0.7266  0.5046 -0.6260
    2POPC  H11Y  252   0.575   4.305   5.974 -0.0857  0.3177 -1.0444
    2POPC  C312  253   0.685   4.176   5.855 -0.6649 -0.0939  0.2667
    2POPC  H12X  254   0.724   4.107   5.932  0.9713 -0.5444 -0.8968
    2POPC  H12Y  255   0.770   4.172   5.783 -0.5150  0.8401  0.3807
    2POPC  C313  256   0.552   4.133   5.792 -0.3113 -0.0709 -0.5148
    2POPC  H13X  257   0.539   4.185   5.695  0.5497  1.1280 -0.0089
    2POPC  H13Y  258   0.464   4.144   5.859 -1.1355 -0.8224 -1.4476
    2POPC  C314  259   0.535   3.987   5.750 -0.2831 -0.4239  0.6721
    2POPC  H14X  260   0.543   3.927   5.844 -1.4458  1.0307  1.7409
    2POPC  H14Y  261   0.611   3.962   5.674  0.3298  2.4064  0.2682
    2POPC  C315  262   0.406   3.955   5.674  0.0763  0.2846 -0.2484
    2POPC  H15X  263   0.429   4.010   5.581 -1.7045  3.7580  1.1813
    2POPC  H15Y  264   0.312   3.986   5.724  2.7234  2.4476  4.0488
    2POPC  C316  265   0.380   3.807   5.645 -0.0039  0.1814  0.3307
    2POPC  H16X  266   0.343   3.758   5.737 -2.4041  2.9628  0.9834
    2POPC  H16Y  267   0.473   3.773   5.594  1.6933  3.2933  1.0454
    2POPC  H16Z  268   0.304   3.795   5.566 -0.2991 -1.0881  0.7936
    3POPC     N  269   8.093   0.355   7.034  0.0618  0.0827  0.2503
    3POPC   C12  270   7.985   0.456   7.001 -0.3252 -0.3607  0.1508
    3POPC   C13  271   8.079   0.301   7.174  0.1692 -0.1611  0.1671
    3POPC   C14  272   8.084   0.239   6.938 -0.4086  0.0973  0.2745
    3POPC   C15  273   0.103   0.425   7.035 -0.1275  0.4468  0.2505
    3POPC  H12A  274   7.993   0.478   6.896 -0.0643 -0.1558  0.2119
    3POPC  H12B  275   8.004   0.545   7.059 -0.7348 -0.2382  0.1022
    3POPC  H13A  276   8.065   0.381   7.245 -0.1095 -2.0154  2.3180
    3POPC  H13B  277   7.984   0.249   7.183  0.3720 -0.1923  2.5521
    3POPC  H13C  278   0.038   0.238   7.204 -0.2444 -0.7656  0.0736
    3POPC  H14A  279   8.106   0.268   6.837  1.9958 -2.1218  0.0430
    3POPC  H14B  280   0.028   0.162   6.972 -1.3226 -0.3355  1.1770
    3POPC  H14C  281   7.983   0.199   6.942 -0.7610  0.8226 -0.8606
    3POPC  H15A  282   0.166   0.344   7.069  2.2325  1.6855 -0.9013
    3POPC  H15B  283   0.095   0.514   7.096  1.2701  1.2800 -0.7207
    3POPC  H15C  284   0.128   0.445   6.932  1.9212  1.6039  0.9120
    3POPC   C11  285   7.841   0.412   7.028 -0.6610  0.3104 -0.5193
    3POPC  H11A  286   7.771   0.486   6.983 -1.2200  0.2886  0.2913
    3POPC  H11B  287   7.813   0.420   7.135 -0.7730  2.9157 -0.6955
    3POPC     P  288   7.690   0.200   7.054  0.2239 -0.0072  0.3336
    3POPC   O13  289   7.750   0.102   7.147  0.3223 -0.2737 -0.0062
    3POPC   O14  290   7.590   0.295   7.108  0.5483  0.2727  0.4493
    3POPC   O12  291   7.807   0.281   6.981 -0.0718  0.0126 -0.1226
    3POPC   O11  292   7.639   0.107   6.934  0.5025 -0.3090  0.4480
    3POPC    C1  293   7.725   0.025   6.854  0.0363  0.1737 -0.5692
    3POPC    HA  294   7.822   0.015   6.907 -0.7250  1.5588  1.2046
    3POPC    HB  295   7.737   0.067   6.752 -0.9996 -0.6339 -1.0453
    3POPC    C2  296   7.661   8.013   6.820 -0.2858  0.1268  0.1978
    3POPC    HS  297   7.735   7.965   6.752 -0.8371  0.2365 -0.4865
    3POPC   O21  298   7.541   8.044   6.750  0.0686  0.3166 -0.3279
    3POPC   C21  299   7.506   7.951   6.660  0.0041 -0.0078  0.0334
    3POPC   O22  300   7.567   7.851   6.629 -0.4720 -0.1206 -0.5510
    3POPC   C22  301   7.378   7.990   6.587  0.1727 -0.1359 -0.3280
    3POPC   H2R  302   7.392   8.091   6.543  1.7736 -0.8018 -1.4468
    3POPC   H2S  303   7.297   7.987   6.663  0.9000  0.5547  0.4972
    3POPC    C3  304   7.628   7.920   6.938  0.3758 -0.3212  0.0367
    3POPC    HX  305   7.558   7.983   6.998  1.6742  1.5251 -0.2824
    3POPC    HY  306   7.720   7.915   7.000  0.6434  4.5931  0.4290
    3POPC   O31  307   7.579   7.791   6.902  0.0360 -0.1257 -0.2031
    3POPC   C31  308   7.668   7.701   6.863 -0.2994 -0.3243 -0.5224
    3POPC   O32  309   7.789   7.722   6.859 -0.3847  0.2367 -0.2596
    3POPC   C32  310   7.603   7.565   6.843 -0.4736 -0.3223  0.0305
    3POPC   H2X  311   7.495   7.584   6.826 -0.3108  0.6441  0.0366
    3POPC   H2Y  312   7.605   7.513   6.942  0.2388 -0.8243 -0.2442
    3POPC   C23  313   7.347   7.892   6.473  0.0077  0.0156 -0.4124
    3POPC   H3R  314   7.246   7.909   6.429 -0.0662  1.5746  0.2949
    3POPC   H3S  315   7.343   7.789   6.515 -2.4803 -1.0914 -3.0104
    3POPC   C24  316   7.436   7.902   6.349 -0.0903 -0.1208 -0.4943
    3POPC   H4R  317   7.504   7.815   6.337  1.7704  0.8826  1.8900
    3POPC   H4S  318   7.504   7.989   6.361 -0.0002 -0.4322  1.6518
    3POPC   C25  319   7.357   7.912   6.219  0.1111 -0.0018 -0.6085
    3POPC   H5R  320   7.275   7.987   6.214  0.2797  0.1241 -2.1563
    3POPC   H5S  321   7.309   7.812   6.218 -1.4288  0.6900  0.0801
    3POPC   C26  322   7.444   7.906   6.093  0.1972 -0.0145 -0.5480
    3POPC   H6R  323   7.393   7.845   6.016 -2.0239 -1.9188  2.2040
    3POPC   H6S  324   7.541   7.860   6.123  1.9736  4.0725  0.6229
    3POPC   C27  325   7.480   8.041   6.031 -0.8917  0.4921 -0.0928
    3POPC   H7R  326   7.537   8.099   6.106  0.6637 -0.9342 -0.1031
    3POPC   H7S  327   7.391   8.100   5.999  0.7335  2.9106 -0.3601
    3POPC   C28  328   7.564   8.024   5.904 -0.2712 -0.2168  0.4029
    3POPC   H8R  329   7.505   7.964   5.831 -0.3008 -1.2451  1.2493
    3POPC   H8S  330   7.642   7.956   5.944 -1.1903 -1.0624  0.8269
    3POPC   C29  331   7.622   0.030   5.854 -0.8656  0.1150  0.5520
    3POPC   H91  332   7.713   0.066   5.903  0.2944 -2.5888  0.5807
    3POPC  C210  333   7.575   0.096   5.747  0.1932  0.0632  0.0377
    3POPC  H101  334   7.608   0.200   5.731  1.1465  0.3009  2.9167
    3POPC  C211  335   7.446   0.069   5.676  0.0919  0.2639  0.1445
    3POPC  H11R  336   7.404   0.171   5.665 -1.2476 -0.1338  1.2265
    3POPC  H11S  337   7.386   8.121   5.737 -0.5858  0.4357 -0.3074
    3POPC  C212  338   7.463   0.022   5.531 -0.5282  0.1260  0.1111
    3POPC  H12R  339   7.529   0.097   5.482 -0.3024 -0.1623 -0.0331
    3POPC  H12S  340   7.368   0.027   5.474 -0.7435 -1.9284  0.2029
    3POPC  C213  341   7.535   8.011   5.515 -0.0401  0.4264 -0.2716
    3POPC  H13R  342   7.482   7.941   5.584 -2.0711 -0.1399 -2.2983
    3POPC  H13S  343   7.633   8.043   5.555 -0.4839  1.3206  0.1259
    3POPC  C214  344   7.560   7.954   5.376  0.1490  0.1152 -0.1124
    3POPC  H14R  345   7.613   7.857   5.390 -0.0364 -0.1055 -0.8940
    3POPC  H14S  346   7.623   8.025   5.318  1.8075 -1.5705 -0.4968
    3POPC  C215  347   7.434   7.920   5.297 -0.0707 -0.3040  0.4110
    3POPC  H15R  348   7.372   8.012   5.279  1.1059 -0.0427 -3.1859
    3POPC  H15S  349   7.370   7.853   5.358 -3.2250  1.8281 -0.2470
    3POPC  C216  350   7.467   7.854   5.163 -0.0579  0.1584  0.1828
    3POPC  H16R  351   7.548   7.779   5.178 -1.1640 -0.7276  2.0656
    3POPC  H16S  352   7.490   7.931   5.086  1.7434 -0.6429 -0.1107
    3POPC  C217  353   7.360   7.762   5.103  0.1052  0.1566 -0.1098
    3POPC  H17R  354   7.325   7.700   5.189 -0.6107  0.6811 -0.0109
    3POPC  H17S  355   7.408   7.688   5.036  0.4552  1.4048 -1.2740
    3POPC  C218  356   7.249   7.833   5.025  0.1309 -0.2274 -0.5009
    3POPC  H18R  357   7.179   7.770   4.967  1.0192 -3.1068  1.3171
    3POPC  H18S  358   7.300   7.891   4.945  1.4206  0.5601  0.8246
    3POPC  H18T  359   7.199   7.903   5.096 -0.1635  0.0944 -1.0243
    3POPC   C33  360   7.663   7.492   6.724  0.3549 -0.1518  0.3387
    3POPC   H3X  361   7.773   7.477   6.731  0.5216  0.9601  0.2847
    3POPC   H3Y  362   7.648   7.560   6.638 -2.1505 -0.4825  0.4390
    3POPC   C34  363   7.600   7.357   6.687  0.2951  0.0038 -0.1387
    3POPC   H4X  364   7.503   7.371   6.635  1.1266  2.3153 -1.2150
    3POPC   H4Y  365   7.583   7.289   6.774  2.2684 -0.4065 -0.0234
    3POPC   C35  366   7.680   7.266   6.594 -0.0726 -0.0626 -0.3916
    3POPC   H5X  367   7.788   7.291   6.605  0.3801 -1.3235 -1.6946
    3POPC   H5Y  368   7.651   7.308   6.495 -0.9121  0.7974  0.2045
    3POPC   C36  369   7.651   7.117   6.613  0.1498 -0.0673 -0.0711
    3POPC   H6X  370   7.545   7.104   6.644  0.6258  1.4733  2.4545
    3POPC   H6Y  371   7.722   7.078   6.689 -0.1520  1.1853  0.8826
    3POPC   C37  372   7.687   7.023   6.497 -0.1253 -0.2046 -0.0460
    3POPC   H7X  373   7.668   6.920   6.534 -0.1229 -0.0493  0.4042
    3POPC   H7Y  374   7.795   7.036   6.473  0.4071 -1.9747  1.1330
    3POPC   C38  375   7.605   7.044   6.370 -0.0296  0.4112 -0.0105
    3POPC   H8X  376   7.640   7.138   6.323  0.6328  1.2840  2.1028
    3POPC   H8Y  377   7.498   7.066   6.392  0.9227  4.8846  1.0647
    3POPC   C39  378   7.629   6.940   6.260  0.2306  0.2411  0.2072
    3POPC   H9X  379   7.597   6.844   6.305  0.8602  1.2805  3.0890
    3POPC   H9Y  380   7.738   6.937   6.238 -0.0621  0.1996 -1.3365
    3POPC  C310  381   7.570   6.971   6.122  0.1494 -0.4939  0.0744
    3POPC  H10X  382   7.521   7.070   6.119  0.1544 -0.4671  0.6842
    3POPC  H10Y  383   7.481   6.906   6.104 -0.7497  1.0217 -1.1298
    3POPC  C311  384   7.661   6.949   6.001  0.4315  0.4929  0.0986
    3POPC  H11X  385   7.712   6.851   6.010 -0.4599 -0.1500 -1.4274
    3POPC  H11Y  386   7.739   7.027   6.013  1.4416 -0.5975  0.9728
    3POPC  C312  387   7.600   6.972   5.863  0.0255 -0.1923  0.1558
    3POPC  H12X  388   7.552   7.072   5.864 -1.5813 -0.9323 -0.5340
    3POPC  H12Y  389   7.526   6.891   5.846  0.7993 -0.6029 -1.5359
    3POPC  C313  390   7.700   6.967   5.747  0.3219  0.7267  0.3588
    3POPC  H13X  391   7.745   6.865   5.748 -2.2775 -0.4889 -0.2441
    3POPC  H13Y  392   7.776   7.044   5.773  0.8033 -0.3581  2.3954
    3POPC  C314  393   7.640   6.998   5.610 -0.3792 -0.7438  0.3067
    3POPC  H14X  394   7.609   7.105   5.616  0.8141 -0.4067  0.8625
    3POPC  H14Y  395   7.554   6.928   5.603 -0.6724 -0.5436  1.6198
    3POPC  C315  396   7.726   6.971   5.487 -0.5446 -0.2252  0.0747
    3POPC  H15X  397   7.784   6.878   5.504  0.9627  0.3184 -1.6661
    3POPC  H15Y  398   7.800   7.054   5.479 -0.3670 -0.5155 -1.7331
    3POPC  C316  399   7.639   6.978   5.362 -0.5541 -0.5332  0.0641
    3POPC  H16X  400   7.580   6.884   5.373 -2.6433  0.8610  1.7090
    3POPC  H16Y  401   7.699   6.992   5.269 -1.7309  0.6022 -0.5580
    3POPC  H16Z  402   7.568   7.062   5.379 -0.4775 -0.6531  1.0450
    4POPC     N  403   6.224   1.696   7.793  0.2244  0.3731 -0.1656
    4POPC   C12  404   6.139   1.734   7.674  0.3318 -0.2905 -0.4553
    4POPC   C13  405   6.371   1.678   7.763  0.2482  0.5379 -0.1496
    4POPC   C14  406   6.197   1.799   7.901  0.4859 -0.2537  0.5071
    4POPC   C15  407   6.175   1.563   7.844  0.1015  0.1514 -0.8641
    4POPC  H12A  408   6.040   1.738   7.717  1.5055  1.3186  2.3783
    4POPC  H12B  409   6.145   1.649   7.608  0.6201 -1.9052  1.5567
    4POPC  H13A  410   6.374   1.606   7.683  0.6595  2.3016 -1.7712
    4POPC  H13B  411   6.421   1.769   7.732  0.4848  0.0596 -1.2046
    4POPC  H13C  412   6.420   1.651   7.856 -0.0943  1.2729  0.2500
    4POPC  H14A  413   6.101   1.782   7.947  0.7024 -3.6158  0.0070
    4POPC  H14B  414   6.274   1.790   7.976  0.5921 -2.2677  0.2009
    4POPC  H14C  415   6.195   1.898   7.858  0.6799 -0.1744  0.6835
    4POPC  H15A  416   6.161   1.500   7.757  0.8568 -0.2181 -0.7233
    4POPC  H15B  417   6.082   1.588   7.892  0.5252  1.5858 -0.7495
    4POPC  H15C  418   6.241   1.535   7.924  0.1824  2.3507 -0.1063
    4POPC   C11  419   6.166   1.872   7.613  0.3148  0.1430  0.4954
    4POPC  H11A  420   6.150   1.955   7.685  0.0856  1.0548 -0.5842
    4POPC  H11B  421   6.101   1.885   7.524  1.4066  1.6344 -0.1264
    4POPC     P  422   6.346   1.996   7.472  0.2230 -0.1312 -0.0934
    4POPC   O13  423   6.277   2.120   7.513 -0.0825 -0.2291 -0.3069
    4POPC   O14  424   6.492   2.015   7.480  0.3077 -0.3156 -1.0404
    4POPC   O12  425   6.300   1.873   7.563  0.1545  0.0064  0.0581
    4POPC   O11  426   6.306   1.949   7.324  0.0026  0.0790 -0.1018
    4POPC    C1  427   6.415   1.938   7.232  0.0637 -0.3148  0.0177
    4POPC    HA  428   6.390   1.874   7.145 -0.4532  0.1740 -0.1951
    4POPC    HB  429   6.505   1.891   7.278  0.5682 -2.6973 -3.0771
    4POPC    C2  430   6.453   2.070   7.164 -0.5484 -0.2971 -0.2928
    4POPC    HS  431   6.511   2.133   7.235 -0.8031 -1.8732  1.3781
    4POPC   O21  432   6.340   2.150   7.126 -0.3846  0.0522 -0.0427
    4POPC   C21  433   6.369   2.279   7.107 -0.1423  0.0411  0.2291
    4POPC   O22  434   6.481   2.326   7.117  0.0274 -0.1543 -0.6153
    4POPC   C22  435   6.239   2.348   7.064  0.1201  0.8687  0.7398
    4POPC   H2R  436   6.215   2.422   7.143  2.0193 -0.1135  2.3599
    4POPC   H2S  437   6.159   2.271   7.064  1.5775 -0.7664  2.0857
    4POPC    C3  438   6.537   2.039   7.039  0.1242 -0.3243  0.1603
    4POPC    HX  439   6.608   1.959   7.069 -0.2864 -0.1718  1.5950
    4POPC    HY  440   6.593   2.123   6.993 -1.1753  0.7890  0.5569
    4POPC   O31  441   6.455   1.989   6.932  0.1618  0.4885 -0.2568
    4POPC   C31  442   6.523   1.960   6.821  0.0806 -0.2873 -0.1046
    4POPC   O32  443   6.644   1.963   6.807  0.0083 -0.2457 -0.7416
    4POPC   C32  444   6.418   1.935   6.713  0.0601  0.2497 -0.2086
    4POPC   H2X  445   6.322   1.920   6.767 -0.5921 -1.1859 -1.7017
    4POPC   H2Y  446   6.456   1.843   6.664 -1.1139 -0.6873  0.5809
    4POPC   C23  447   6.254   2.408   6.924  0.2797 -0.7286  0.0440
    4POPC   H3R  448   6.305   2.339   6.854 -0.5738 -1.3493  0.0277
    4POPC   H3S  449   6.324   2.493   6.939  1.5213 -0.7988 -4.1224
    4POPC   C24  450   6.124   2.467   6.869  0.2873 -0.6388  0.1241
    4POPC   H4R  451   6.077   2.532   6.946  1.3400 -2.1242  2.1304
    4POPC   H4S  452   6.059   2.380   6.850 -1.1585  0.9664 -2.8623
    4POPC   C25  453   6.138   2.530   6.731  1.4210 -0.4010  0.3314
    4POPC   H5R  454   6.034   2.550   6.696  1.1176 -1.4191  0.6298
    4POPC   H5S  455   6.179   2.450   6.666  1.4427 -2.8908  3.2036
    4POPC   C26  456   6.213   2.663   6.719  0.3350  0.1561 -0.4675
    4POPC   H6R  457   6.322   2.650   6.732  1.0670  4.9706  0.0696
    4POPC   H6S  458   6.184   2.726   6.806 -0.1821  1.8087 -1.7858
    4POPC   C27  459   6.198   2.728   6.581  0.5488  0.0896 -0.5222
    4POPC   H7R  460   6.090   2.754   6.581  0.6465  0.5252  0.1801
    4POPC   H7S  461   6.206   2.662   6.492 -1.6923  1.0871 -1.5648
    4POPC   C28  462   6.281   2.854   6.560  0.7183 -0.0101 -0.4501
    4POPC   H8R  463   6.387   2.846   6.529  0.9367  1.6138 -0.2190
    4POPC   H8S  464   6.276   2.904   6.660 -1.4501 -1.8646  0.4500
    4POPC   C29  465   6.220   2.935   6.449 -0.2556  0.0573  0.1236
    4POPC   H91  466   6.142   3.003   6.485  2.0333  1.5745  2.6339
    4POPC  C210  467   6.252   2.924   6.320  0.3008 -0.8679  0.3309
    4POPC  H101  468   6.199   2.997   6.257  1.3125 -1.0993 -0.8352
    4POPC  C211  469   6.356   2.838   6.253  0.7846  0.0989 -0.1932
    4POPC  H11R  470   6.413   2.780   6.328  1.6246 -0.3494 -1.1505
    4POPC  H11S  471   6.431   2.907   6.210 -1.1316  2.9965  0.8619
    4POPC  C212  472   6.286   2.758   6.142  0.5875  0.2908 -0.2088
    4POPC  H12R  473   6.235   2.670   6.186  0.2081  0.5553 -0.1184
    4POPC  H12S  474   6.364   2.727   6.069  1.4134 -2.5270  1.6701
    4POPC  C213  475   6.183   2.845   6.071  0.0961 -0.0121  0.1278
    4POPC  H13R  476   6.227   2.946   6.057  0.1060 -0.3069 -2.4818
    4POPC  H13S  477   6.101   2.854   6.146 -0.5362  0.1316 -0.5758
    4POPC  C214  478   6.134   2.772   5.946  0.2711  0.6273 -0.3154
    4POPC  H14R  479   6.113   2.665   5.968  1.0972  0.6344  0.5764
    4POPC  H14S  480   6.206   2.782   5.861  1.7726  0.2311  0.8541
    4POPC  C215  481   6.003   2.832   5.895  0.3569  0.6016 -0.5702
    4POPC  H15R  482   6.023   2.936   5.860 -0.1615  1.0654  0.4553
    4POPC  H15S  483   5.935   2.847   5.982  1.8856  1.3304  0.5440
    4POPC  C216  484   5.937   2.755   5.781 -0.4437  0.2367  0.1317
    4POPC  H16R  485   5.992   2.659   5.774 -2.3336 -1.0121  1.4484
    4POPC  H16S  486   5.933   2.821   5.692 -0.5019  2.2349  1.5380
    4POPC  C217  487   5.786   2.735   5.801 -0.3942 -0.3009 -0.0128
    4POPC  H17R  488   5.755   2.698   5.900 -0.3083  0.2673  0.2308
    4POPC  H17S  489   5.760   2.670   5.715 -0.1558 -1.3815  0.7113
    4POPC  C218  490   5.711   2.865   5.771  0.2329  0.0135 -0.2586
    4POPC  H18R  491   5.601   2.861   5.786  0.4027  0.8811  1.4177
    4POPC  H18S  492   5.745   2.907   5.674 -0.3429 -0.5389 -0.7053
    4POPC  H18T  493   5.743   2.939   5.847 -1.1668  0.4186 -0.0255
    4POPC   C33  494   6.411   2.056   6.619 -0.3424  0.5199  0.1667
    4POPC   H3X  495   6.518   2.079   6.598  0.5542 -2.4296  1.0630
    4POPC   H3Y  496   6.359   2.142   6.667 -0.7196  0.2459  0.2528
    4POPC   C34  497   6.344   2.032   6.484 -0.4366 -0.1714  0.3299
    4POPC   H4X  498   6.367   2.125   6.427  2.4545 -1.1240 -0.1953
    4POPC   H4Y  499   6.235   2.019   6.502 -0.4332 -1.0549 -0.2462
    4POPC   C35  500   6.393   1.916   6.398 -0.0531  0.0577  0.2394
    4POPC   H5X  501   6.356   1.818   6.434  0.0046 -0.2430 -0.4985
    4POPC   H5Y  502   6.504   1.906   6.390 -0.0206 -0.1637  0.9582
    4POPC   C36  503   6.343   1.916   6.253  0.0151  0.2059  0.2149
    4POPC   H6X  504   6.233   1.929   6.246 -0.1368 -1.7697 -2.5563
    4POPC   H6Y  505   6.369   1.813   6.221  2.0243  0.2219  1.6198
    4POPC   C37  506   6.399   2.026   6.164 -0.2785  0.0515 -0.1629
    4POPC   H7X  507   6.507   2.040   6.185 -0.2723 -0.8229  0.4132
    4POPC   H7Y  508   6.336   2.116   6.175  0.5925  0.7820 -0.9564
    4POPC   C38  509   6.389   1.983   6.017 -0.3266  0.3194 -0.2390
    4POPC   H8X  510   6.444   1.886   6.021  1.9022  1.5318  0.0475
    4POPC   H8Y  511   6.427   2.054   5.941 -1.7647  0.5463 -0.7733
    4POPC   C39  512   6.243   1.961   5.978 -0.3276 -0.5217  0.2094
    4POPC   H9X  513   6.181   2.041   6.024  0.0385 -0.5086  0.6778
    4POPC   H9Y  514   6.218   1.864   6.027 -1.0434  0.4084  1.7507
    4POPC  C310  515   6.220   1.965   5.827  0.3308 -1.3767  0.0808
    4POPC  H10X  516   6.275   1.877   5.788  0.3237 -1.3999  0.1233
    4POPC  H10Y  517   6.284   2.048   5.790 -0.6236 -1.3000 -1.5300
    4POPC  C311  518   6.074   1.963   5.780  0.4264 -0.4535 -0.2772
    4POPC  H11X  519   6.012   2.053   5.800  0.5621  0.3850 -3.1859
    4POPC  H11Y  520   6.018   1.877   5.823 -1.8960  0.1823 -1.8771
    4POPC  C312  521   6.065   1.943   5.629 -0.3101 -0.0460 -0.2904
    4POPC  H12X  522   5.961   1.961   5.595 -0.2991 -0.5765 -0.6162
    4POPC  H12Y  523   6.095   1.839   5.603  1.1121 -0.1028  1.3746
    4POPC  C313  524   6.153   2.037   5.546 -0.1910  0.3504  0.2787
    4POPC  H13X  525   6.262   2.038   5.568 -0.1203  1.0280 -0.0891
    4POPC  H13Y  526   6.106   2.137   5.554 -0.7725  0.5583 -3.6437
    4POPC  C314  527   6.124   2.004   5.400 -0.4266  0.2851  0.3392
    4POPC  H14X  528   6.016   2.012   5.378 -0.4161  3.3624  0.9143
    4POPC  H14Y  529   6.157   1.900   5.379  0.6557  1.0737 -2.3891
    4POPC  C315  530   6.184   2.103   5.299 -0.2750  0.0686  0.2169
    4POPC  H15X  531   6.295   2.108   5.297 -0.1319 -1.6322  1.4130
    4POPC  H15Y  532   6.136   2.201   5.316 -1.5000 -0.2282 -1.3113
    4POPC  C316  533   6.148   2.060   5.157  0.3493 -0.5229  0.2325
    4POPC  H16X  534   6.210   1.971   5.131  0.3181 -0.4640 -0.0496
    4POPC  H16Y  535   6.176   2.140   5.085 -0.7121 -0.9069 -0.6373
    4POPC  H16Z  536   6.041   2.031   5.155  1.2590 -4.5080 -0.4238
    5POPC     N  537   7.190   2.770   7.212 -0.3987 -0.4180  0.0485
    5POPC   C12  538   7.053   2.802   7.160 -0.2545  0.1838  0.0271
    5POPC   C13  539   7.299   2.764   7.107 -0.3580 -0.4443  0.0917
    5POPC   C14  540   7.231   2.885   7.301  0.1775 -0.2341 -0.4457
    5POPC   C15  541   7.189   2.640   7.289 -0.1362 -0.2389  0.3587
    5POPC  H12A  542   7.059   2.902   7.120  0.2034 -0.2244 -0.9569
    5POPC  H12B  543   6.989   2.811   7.247 -0.9666 -0.8133 -0.3585
    5POPC  H13A  544   7.389   2.746   7.163 -0.8667  0.2014  1.1464
    5POPC  H13B  545   7.294   2.679   7.040 -0.2171 -0.0800 -0.3830
    5POPC  H13C  546   7.305   2.857   7.054  1.8535  0.7655  2.3042
    5POPC  H14A  547   7.252   2.973   7.242 -2.1106 -0.7278 -2.1235
    5POPC  H14B  548   7.158   2.902   7.379  1.1238 -1.5430  0.7888
    5POPC  H14C  549   7.325   2.864   7.351  0.5791  1.6560 -0.3578
    5POPC  H15A  550   7.289   2.607   7.310 -0.0752 -0.0057  0.4374
    5POPC  H15B  551   7.145   2.561   7.230  0.2263  0.3070 -0.6655
    5POPC  H15C  552   7.129   2.660   7.377  1.1703  0.3515  1.1331
    5POPC   C11  553   6.990   2.702   7.061 -1.1023  0.0439  0.6951
    5POPC  H11A  554   7.048   2.705   6.966 -1.5458 -1.2812  0.3654
    5POPC  H11B  555   6.883   2.727   7.043 -1.7539 -1.2375  2.4439
    5POPC     P  556   6.858   2.516   7.174 -0.0029  0.4556  0.2433
    5POPC   O13  557   6.889   2.395   7.255 -0.1803 -0.0242 -0.3997
    5POPC   O14  558   6.798   2.627   7.251 -0.2946  0.2619  0.2963
    5POPC   O12  559   6.996   2.569   7.112  0.1233 -0.1937 -0.0364
    5POPC   O11  560   6.762   2.486   7.050 -0.0578  0.3959  0.3008
    5POPC    C1  561   6.768   2.362   6.979 -0.2017  0.6602 -0.1790
    5POPC    HA  562   6.704   2.366   6.889 -1.7693 -0.8920  0.7966
    5POPC    HB  563   6.720   2.289   7.048  1.1908 -0.1490 -0.0094
    5POPC    C2  564   6.909   2.308   6.951 -0.2049  0.2820  0.4969
    5POPC    HS  565   6.968   2.294   7.044 -0.1494 -2.1548  0.1556
    5POPC   O21  566   6.962   2.411   6.866 -0.2892 -0.7467 -0.8368
    5POPC   C21  567   7.095   2.408   6.867 -0.2671  0.0654  0.2690
    5POPC   O22  568   7.170   2.340   6.936  0.0555  0.4117  0.2680
    5POPC   C22  569   7.144   2.521   6.778 -0.6219 -0.1748 -0.2339
    5POPC   H2R  570   7.226   2.573   6.832  0.7998 -2.3324 -0.2113
    5POPC   H2S  571   7.058   2.591   6.767 -1.2838 -0.8622  0.4442
    5POPC    C3  572   6.898   2.178   6.870 -0.0713  0.5438  0.0552
    5POPC    HX  573   6.849   2.095   6.925  2.9760 -0.7392  1.1052
    5POPC    HY  574   7.005   2.146   6.873 -0.2361  0.0471  2.5634
    5POPC   O31  575   6.846   2.183   6.737  0.2204  0.0082 -0.0810
    5POPC   C31  576   6.936   2.156   6.642  0.0223 -0.2103 -0.2106
    5POPC   O32  577   7.050   2.117   6.662  0.1515  0.1931 -0.1473
    5POPC   C32  578   6.883   2.191   6.504  0.3271 -0.1311 -0.3087
    5POPC   H2X  579   6.841   2.294   6.513 -1.3767 -0.9779  3.5509
    5POPC   H2Y  580   6.792   2.133   6.477  0.9565 -1.1609 -0.2782
    5POPC   C23  581   7.176   2.465   6.639  0.3771 -0.4128  0.0858
    5POPC   H3R  582   7.077   2.458   6.589  0.1916  0.6206  0.2718
    5POPC   H3S  583   7.226   2.367   6.658  1.0572 -0.2218 -0.6822
    5POPC   C24  584   7.272   2.556   6.563  0.1297 -0.0304  0.2245
    5POPC   H4R  585   7.337   2.498   6.494  0.0368  0.7675 -0.5528
    5POPC   H4S  586   7.345   2.593   6.639  4.0929  0.8227 -3.5832
    5POPC   C25  587   7.209   2.679   6.497 -0.3864 -0.1777  0.4429
    5POPC   H5R  588   7.294   2.737   6.457  1.4377 -1.4443  2.2612
    5POPC   H5S  589   7.155   2.738   6.574  1.2472  2.1438 -0.0807
    5POPC   C26  590   7.124   2.641   6.375 -0.1470  0.2017  0.1585
    5POPC   H6R  591   7.070   2.731   6.342 -0.5467  0.1349  0.6204
    5POPC   H6S  592   7.053   2.561   6.404 -2.0129  1.2367 -1.3801
    5POPC   C27  593   7.219   2.610   6.259 -0.1168  0.0630  0.2188
    5POPC   H7R  594   7.285   2.522   6.275  0.3649 -0.3375 -3.2765
    5POPC   H7S  595   7.279   2.704   6.248 -1.3959  0.8434 -0.2698
    5POPC   C28  596   7.141   2.582   6.131  0.5179  0.4728 -0.2696
    5POPC   H8R  597   7.077   2.671   6.114 -0.1395 -0.0504 -0.5853
    5POPC   H8S  598   7.067   2.498   6.135  0.8185  0.2393  0.4995
    5POPC   C29  599   7.235   2.568   6.015  0.4809 -0.1077 -0.2349
    5POPC   H91  600   7.334   2.528   6.040  0.8691  1.2447  0.4956
    5POPC  C210  601   7.228   2.623   5.893  0.0661  0.4416  0.0291
    5POPC  H101  602   7.308   2.594   5.823 -0.4342  0.1693 -0.4383
    5POPC  C211  603   7.132   2.729   5.848 -0.3492 -0.1771 -0.5719
    5POPC  H11R  604   7.169   2.829   5.879 -1.7671  0.4910 -0.9550
    5POPC  H11S  605   7.034   2.725   5.900 -1.4891  1.5804 -2.4206
    5POPC  C212  606   7.094   2.734   5.700 -0.2774 -0.1694 -0.5906
    5POPC  H12R  607   7.070   2.630   5.671 -0.1370 -0.4187  0.1641
    5POPC  H12S  608   7.175   2.775   5.636 -0.2633 -0.6986 -0.9130
    5POPC  C213  609   6.977   2.825   5.663 -0.0295  0.4580  0.1370
    5POPC  H13R  610   6.883   2.769   5.680  1.0064 -0.9816  1.3115
    5POPC  H13S  611   6.986   2.850   5.555  2.2413  0.3299  0.2425
    5POPC  C214  612   6.977   2.962   5.732 -0.4091  0.4150  0.2238
    5POPC  H14R  613   7.074   3.012   5.712 -0.6413  0.8780  0.2411
    5POPC  H14S  614   6.962   2.943   5.840 -0.0114  1.0978  0.4027
    5POPC  C215  615   6.874   3.062   5.678 -0.6167 -0.2565 -0.6523
    5POPC  H15R  616   6.872   3.156   5.737  0.3862 -0.3027 -0.5354
    5POPC  H15S  617   6.774   3.014   5.687  0.0505 -1.5224  0.4767
    5POPC  C216  618   6.890   3.108   5.533 -0.0943  0.3291 -0.4136
    5POPC  H16R  619   6.820   3.190   5.506 -1.7947  0.4985  3.6750
    5POPC  H16S  620   6.856   3.017   5.479  1.5720 -0.2033 -0.6080
    5POPC  C217  621   7.031   3.133   5.480 -0.1223  0.4761 -0.4211
    5POPC  H17R  622   7.095   3.042   5.487 -2.1990 -0.9473  1.7926
    5POPC  H17S  623   7.083   3.200   5.551 -0.7068  1.2222 -0.6926
    5POPC  C218  624   7.041   3.192   5.340  0.8192  0.3657 -0.4097
    5POPC  H18R  625   6.993   3.292   5.335  1.0692  0.4350 -1.8419
    5POPC  H18S  626   6.995   3.119   5.271 -0.9232  1.4427 -0.4516
    5POPC  H18T  627   7.145   3.217   5.309  0.9609  2.6290  1.5637
    5POPC   C33  628   6.987   2.189   6.392  0.6375 -0.0126 -0.0238
    5POPC   H3X  629   7.054   2.101   6.404  2.1470  0.9374 -1.0334
    5POPC   H3Y  630   7.051   2.278   6.411  0.1045  0.6581 -1.2676
    5POPC   C34  631   6.931   2.178   6.250 -0.1512 -0.4968  0.3184
    5POPC   H4X  632   6.865   2.265   6.225 -0.1251 -1.0108 -1.7006
    5POPC   H4Y  633   6.869   2.088   6.234  0.1327 -0.6844  0.2637
    5POPC   C35  634   7.043   2.196   6.148 -0.2262 -0.3356  0.2636
    5POPC   H5X  635   7.092   2.096   6.144 -1.2429 -0.8834  1.2745
    5POPC   H5Y  636   7.118   2.273   6.176 -0.5205  0.1108 -0.1611
    5POPC   C36  637   6.996   2.233   6.007  0.1049 -0.5387  0.0993
    5POPC   H6X  638   6.951   2.333   5.997  0.9781  0.0876  1.9970
    5POPC   H6Y  639   6.917   2.160   5.977  0.0863 -0.8483  0.8816
    5POPC   C37  640   7.121   2.242   5.918  0.1953 -0.1413  0.2658
    5POPC   H7X  641   7.189   2.154   5.919 -1.9223 -1.8691  0.8048
    5POPC   H7Y  642   7.178   2.329   5.956  0.4363  0.1130 -0.6685
    5POPC   C38  643   7.094   2.284   5.773  0.2130  0.0708  0.3235
    5POPC   H8X  644   7.024   2.370   5.776  0.6573  0.4206  0.8659
    5POPC   H8Y  645   7.040   2.205   5.717 -0.4399  0.6093  0.1843
    5POPC   C39  646   7.222   2.328   5.703 -0.3950  0.1177 -0.7738
    5POPC   H9X  647   7.285   2.378   5.779  0.1297 -0.7740 -0.6187
    5POPC   H9Y  648   7.187   2.401   5.626 -2.1006  0.1078 -0.0564
    5POPC  C310  649   7.303   2.217   5.636 -0.0381  0.0948 -0.3066
    5POPC  H10X  650   7.232   2.175   5.562 -0.1724  1.2271 -0.8443
    5POPC  H10Y  651   7.350   2.139   5.700 -0.0671  1.2649  1.2067
    5POPC  C311  652   7.434   2.276   5.582  0.2806 -0.4508 -0.1421
    5POPC  H11X  653   7.505   2.290   5.666  0.7031  0.2795 -0.6052
    5POPC  H11Y  654   7.411   2.372   5.530 -1.4396  0.3081  1.8435
    5POPC  C312  655   7.508   2.188   5.482  0.3042 -0.4900 -0.0900
    5POPC  H12X  656   7.545   2.094   5.528 -0.3721 -0.8805 -0.3231
    5POPC  H12Y  657   7.593   2.244   5.436  0.9700 -1.1341  0.3328
    5POPC  C313  658   7.417   2.165   5.361  0.0795  0.0530 -0.0247
    5POPC  H13X  659   7.370   2.259   5.324 -1.4866 -0.8374 -0.3766
    5POPC  H13Y  660   7.326   2.104   5.381  0.7456 -1.8255 -2.2533
    5POPC  C314  661   7.494   2.115   5.239 -0.5265  0.1551 -0.4541
    5POPC  H14X  662   7.547   2.025   5.275 -0.0008 -0.5493 -2.7922
    5POPC  H14Y  663   7.562   2.199   5.212  0.8641 -1.1373 -1.1188
    5POPC  C315  664   7.409   2.070   5.120 -0.2559  0.0977 -0.6250
    5POPC  H15X  665   7.477   2.040   5.037 -1.2502 -0.0309 -1.4091
    5POPC  H15Y  666   7.346   2.151   5.079  1.3602  1.3661 -0.7084
    5POPC  C316  667   7.325   1.945   5.144  0.4325 -0.2283  0.1605
    5POPC  H16X  668   7.224   1.970   5.184  0.0203 -1.4240 -0.0675
    5POPC  H16Y  669   7.377   1.883   5.220  3.0172  0.3296 -1.0465
    5POPC  H16Z  670   7.302   1.874   5.061 -0.9913  0.1252  0.2298
    6POPC     N  671   2.961   0.003   6.578 -0.1831 -0.1437 -0.3842
    6POPC   C12  672   2.887   8.016   6.507 -0.6998  0.3548 -0.6314
    6POPC   C13  673   3.041   0.070   6.469  0.3536 -0.3478 -0.1193
    6POPC   C14  674   2.867   0.100   6.646 -0.1721 -0.2648 -0.1952
    6POPC   C15  675   3.059   8.078   6.682 -0.6764  0.7185  0.5099
    6POPC  H12A  676   2.959   7.961   6.449  1.0731  3.5089 -1.5962
    6POPC  H12B  677   2.815   8.053   6.436 -1.2190 -1.4645 -1.1092
    6POPC  H13A  678   2.968   0.089   6.392 -0.8895 -0.4308  0.9988
    6POPC  H13B  679   3.089   0.158   6.511  0.0197 -0.9683  1.6532
    6POPC  H13C  680   3.114   8.120   6.438 -0.1253 -1.3409  1.0247
    6POPC  H14A  681   2.912   0.185   6.696  0.0649 -0.9453  0.7869
    6POPC  H14B  682   2.794   0.135   6.575 -0.6487 -0.3644  0.2331
    6POPC  H14C  683   2.813   0.051   6.726 -1.0614  0.7038 -0.1694
    6POPC  H15A  684   3.013   8.016   6.757  1.1776  0.8943  1.8624
    6POPC  H15B  685   3.095   0.038   6.740  2.3228  0.0710 -0.2591
    6POPC  H15C  686   3.142   8.028   6.634  0.4437  1.5085  1.5506
    6POPC   C11  687   2.822   7.906   6.592  0.6955  0.0086  0.0178
    6POPC  H11A  688   2.905   7.845   6.633  2.1080  0.1584 -2.4131
    6POPC  H11B  689   2.762   7.841   6.524  1.3073  0.6420 -1.1533
    6POPC     P  690   2.669   7.866   6.791  0.0645 -0.5256  0.0718
    6POPC   O13  691   2.776   7.813   6.878 -0.0288  0.2236  0.6478
    6POPC   O14  692   2.556   7.934   6.857  0.0714 -0.3357 -0.1102
    6POPC   O12  693   2.734   7.968   6.686  0.2637 -0.6603  0.0631
    6POPC   O11  694   2.605   7.747   6.705 -0.4151 -0.0622 -0.2238
    6POPC    C1  695   2.631   7.612   6.746 -0.0905  0.2258  0.5270
    6POPC    HA  696   2.542   7.550   6.723 -0.3079  0.5536  0.4726
    6POPC    HB  697   2.651   7.600   6.855  0.7775  1.8911  0.5777
    6POPC    C2  698   2.755   7.552   6.680 -0.3585 -0.1291  0.3469
    6POPC    HS  699   2.842   7.594   6.734  0.4478 -2.3284  0.8945
    6POPC   O21  700   2.761   7.596   6.544  0.2644  0.5235  0.5804
    6POPC   C21  701   2.883   7.583   6.492 -0.0695 -0.8685  0.0970
    6POPC   O22  702   2.985   7.581   6.559  0.2322 -0.1291 -0.3262
    6POPC   C22  703   2.880   7.567   6.340  0.4950 -0.0956 -0.0044
    6POPC   H2R  704   2.870   7.670   6.300  0.4733 -0.7260 -1.7210
    6POPC   H2S  705   2.801   7.496   6.307  0.9247 -0.8313  0.5117
    6POPC    C3  706   2.766   7.398   6.686  0.4648 -0.0806  0.2052
    6POPC    HX  707   2.744   7.381   6.794  3.0278  0.8568  0.9599
    6POPC    HY  708   2.867   7.351   6.679 -0.2401 -1.5429 -0.4750
    6POPC   O31  709   2.669   7.341   6.599  0.0589  0.0334  0.5756
    6POPC   C31  710   2.721   7.280   6.492 -0.4942  0.4255  0.0738
    6POPC   O32  711   2.841   7.262   6.478 -0.5192  0.2987  0.0202
    6POPC   C32  712   2.615   7.226   6.397  0.3061 -0.2734 -0.4366
    6POPC   H2X  713   2.559   7.302   6.339 -1.3976 -0.5550  0.7947
    6POPC   H2Y  714   2.544   7.165   6.456 -0.4061  0.5226 -0.4546
    6POPC   C23  715   3.008   7.496   6.295  0.3271 -0.4465  0.0610
    6POPC   H3R  716   3.009   7.388   6.318  3.1482 -0.0873  2.2858
    6POPC   H3S  717   3.093   7.521   6.362 -0.1602 -1.9728  1.3063
    6POPC   C24  718   3.034   7.516   6.146 -0.3016  0.3031  0.0426
    6POPC   H4R  719   3.137   7.479   6.126  0.0670  1.3582 -0.0611
    6POPC   H4S  720   3.035   7.621   6.110 -1.4633 -0.4938 -2.5795
    6POPC   C25  721   2.937   7.437   6.058  0.1702 -0.2590  0.0215
    6POPC   H5R  722   2.839   7.485   6.076  1.2612  1.8580  0.6117
    6POPC   H5S  723   2.941   7.328   6.083 -0.1950 -0.4846 -0.8768
    6POPC   C26  724   2.961   7.449   5.908  0.4735  0.1672  0.1040
    6POPC   H6R  725   2.962   7.557   5.881 -2.1327  0.3010  0.2608
    6POPC   H6S  726   2.888   7.388   5.851 -1.1293  0.4076  1.8134
    6POPC   C27  727   3.095   7.391   5.865  0.4189  0.2316 -0.1550
    6POPC   H7R  728   3.098   7.297   5.924  0.7783 -0.3006 -0.9877
    6POPC   H7S  729   3.179   7.456   5.900 -0.2043  1.1193 -0.2772
    6POPC   C28  730   3.112   7.353   5.717  0.2279  0.2792 -0.1883
    6POPC   H8R  731   3.121   7.438   5.646 -0.2788  0.8615  0.4224
    6POPC   H8S  732   3.023   7.297   5.683  0.1705  0.4283 -0.2895
    6POPC   C29  733   3.226   7.258   5.694  0.0877 -0.0161  0.3216
    6POPC   H91  734   3.222   7.177   5.769  0.5389  0.5450  0.9711
    6POPC  C210  735   3.309   7.254   5.589  0.3643 -0.3149  0.5523
    6POPC  H101  736   3.391   7.181   5.594 -0.3769 -1.0867  1.9505
    6POPC  C211  737   3.313   7.347   5.472 -0.3686  0.4430  1.1160
    6POPC  H11R  738   3.225   7.415   5.470 -1.2614 -0.7116  0.5392
    6POPC  H11S  739   3.311   7.285   5.380 -1.8698  1.5349  0.3771
    6POPC  C212  740   3.444   7.425   5.456 -0.2391  0.0508  0.2247
    6POPC  H12R  741   3.462   7.480   5.551 -2.4529  0.1185  0.6405
    6POPC  H12S  742   3.429   7.496   5.372  1.9314 -1.7365 -1.8268
    6POPC  C213  743   3.565   7.340   5.414 -0.2778  0.4265 -0.6570
    6POPC  H13R  744   3.537   7.309   5.311  1.5417  1.1601 -1.4206
    6POPC  H13S  745   3.563   7.247   5.473  0.6058 -0.8259 -2.5210
    6POPC  C214  746   3.705   7.401   5.398 -0.1783  0.4219  0.1741
    6POPC  H14R  747   3.732   7.444   5.496  0.6130  0.7776 -0.1930
    6POPC  H14S  748   3.697   7.475   5.316 -0.2470 -1.6139 -1.7701
    6POPC  C215  749   3.815   7.302   5.357 -0.8335 -0.2471 -0.0052
    6POPC  H15R  750   3.906   7.363   5.338 -1.2162  0.1628 -0.5866
    6POPC  H15S  751   3.786   7.256   5.261  1.3459  1.7123 -1.7184
    6POPC  C216  752   3.848   7.199   5.465  0.1825  0.2771  0.1987
    6POPC  H16R  753   3.921   7.133   5.414  1.3855  2.0346 -0.4471
    6POPC  H16S  754   3.750   7.151   5.488  0.6521  0.3377  2.5633
    6POPC  C217  755   3.898   7.259   5.597 -0.0933  0.4231  0.2373
    6POPC  H17R  756   3.823   7.315   5.657  0.9425  1.7694  0.3089
    6POPC  H17S  757   3.980   7.332   5.580 -1.0141  1.6253  0.7822
    6POPC  C218  758   3.951   7.160   5.699 -0.3091  0.2586  0.1915
    6POPC  H18R  759   3.981   7.205   5.796  0.4120  0.5476 -0.1587
    6POPC  H18S  760   4.040   7.113   5.653 -1.9074 -2.8441 -0.0279
    6POPC  H18T  761   3.887   7.074   5.730  0.1456 -0.5675 -1.0795
    6POPC   C33  762   2.680   7.128   6.299  0.5280  0.2237 -0.7959
    6POPC   H3X  763   2.705   7.036   6.356 -1.8253 -0.6945 -1.1223
    6POPC   H3Y  764   2.758   7.178   6.238  0.0457  1.4172 -0.4593
    6POPC   C34  765   2.579   7.074   6.197  0.0712 -0.2831 -0.0864
    6POPC   H4X  766   2.563   7.152   6.120  1.9845 -0.0727 -0.3322
    6POPC   H4Y  767   2.482   7.063   6.249 -0.4058 -3.0295 -1.3948
    6POPC   C35  768   2.616   6.942   6.129  0.1547 -0.6568  0.6698
    6POPC   H5X  769   2.615   6.855   6.198 -2.1566 -0.3321  1.1110
    6POPC   H5Y  770   2.711   6.952   6.073 -1.1193  0.9112 -1.3389
    6POPC   C36  771   2.512   6.904   6.024 -0.0958  0.1817  0.6091
    6POPC   H6X  772   2.487   6.985   5.951  2.6890 -0.4535 -1.2144
    6POPC   H6Y  773   2.421   6.884   6.083  0.3970 -2.5306  0.5625
    6POPC   C37  774   2.553   6.790   5.931 -0.3652  0.1405  0.5429
    6POPC   H7X  775   2.554   6.693   5.985 -2.3233 -0.3801 -0.2567
    6POPC   H7Y  776   2.653   6.823   5.896 -1.2767  0.6217 -1.8113
    6POPC   C38  777   2.468   6.772   5.804  0.1848  0.0425  0.1882
    6POPC   H8X  778   2.473   6.861   5.737 -0.9556 -0.0547 -0.0297
    6POPC   H8Y  779   2.360   6.758   5.826 -0.1739  0.3768 -1.2490
    6POPC   C39  780   2.501   6.644   5.727 -0.4967 -0.2470  0.3703
    6POPC   H9X  781   2.487   6.560   5.798  0.5763  1.5783  2.9086
    6POPC   H9Y  782   2.609   6.643   5.697 -0.6659  0.6850 -0.3117
    6POPC  C310  783   2.408   6.632   5.607 -0.3826 -0.1534  0.2718
    6POPC  H10X  784   2.425   6.706   5.525 -0.1153 -1.8640 -1.2971
    6POPC  H10Y  785   2.299   6.633   5.628 -0.7129 -1.3152 -1.1748
    6POPC  C311  786   2.425   6.499   5.533 -0.4481 -0.1097  0.1773
    6POPC  H11X  787   2.449   6.420   5.606  0.4298  0.0622  0.0917
    6POPC  H11Y  788   2.514   6.506   5.466 -0.8716 -2.8105 -0.7859
    6POPC  C312  789   2.311   6.456   5.441 -0.6158  0.2227  0.2274
    6POPC  H12X  790   2.316   6.529   5.357  1.6843  0.1501  0.2384
    6POPC  H12Y  791   2.211   6.460   5.489 -0.2073 -2.4362  1.4828
    6POPC  C313  792   2.328   6.317   5.378  0.1561  0.3796  0.0797
    6POPC  H13X  793   2.261   6.305   5.290  2.2871 -0.5763 -1.4862
    6POPC  H13Y  794   2.305   6.236   5.450  0.5701  0.5538  0.4151
    6POPC  C314  795   2.469   6.288   5.326  0.0386 -0.0858  0.0215
    6POPC  H14X  796   2.534   6.300   5.415 -3.1139  1.4603  2.3173
    6POPC  H14Y  797   2.480   6.360   5.242  0.8956 -0.7017 -0.4155
    6POPC  C315  798   2.483   6.145   5.273  0.0977 -0.1097  0.1013
    6POPC  H15X  799   2.464   6.150   5.163  0.1076  0.9833  0.1360
    6POPC  H15Y  800   2.408   6.083   5.327 -0.7672  0.7500 -0.0699
    6POPC  C316  801   2.625   6.091   5.284 -0.0971 -0.5808  0.3164
    6POPC  H16X  802   2.707   6.159   5.252  0.3075 -0.6746  1.1190
    6POPC  H16Y  803   2.639   5.998   5.225  1.7851 -0.2966  0.2378
    6POPC  H16Z  804   2.655   6.067   5.388  0.3821  2.0011  0.8486
    7POPC     N  805   4.542   5.484   7.231 -0.3683  0.1722  0.0405
    7POPC   C12  806   4.439   5.558   7.150 -0.1564 -0.0071 -0.3968
    7POPC   C13  807   4.462   5.407   7.334 -0.1972  0.7629  0.6265
    7POPC   C14  808   4.628   5.397   7.143 -0.4531 -0.1009  0.2255
    7POPC   C15  809   4.625   5.586   7.306 -0.1305 -0.2929  0.4193
    7POPC  H12A  810   4.492   5.610   7.071  1.3781 -0.0100  0.5960
    7POPC  H12B  811   4.393   5.640   7.205  0.0285 -0.7638  0.9315
    7POPC  H13A  812   4.531   5.344   7.388  1.2489  0.6673 -1.1969
    7POPC  H13B  813   4.398   5.477   7.385  0.3175  2.4054 -0.8766
    7POPC  H13C  814   4.395   5.336   7.288 -0.6027 -0.1046  2.4703
    7POPC  H14A  815   4.703   5.344   7.200 -0.2768 -3.0746 -2.4772
    7POPC  H14B  816   4.566   5.320   7.098 -0.5356 -0.0852  0.3126
    7POPC  H14C  817   4.690   5.440   7.065  0.4936 -0.4708  0.7582
    7POPC  H15A  818   4.698   5.630   7.241 -1.0499 -2.3554 -2.2075
    7POPC  H15B  819   4.676   5.538   7.388  0.2726  0.4097  0.5908
    7POPC  H15C  820   4.560   5.664   7.343 -0.5396 -0.6228  0.4104
    7POPC   C11  821   4.343   5.473   7.067 -0.1212 -0.1379 -0.3042
    7POPC  H11A  822   4.398   5.397   7.008 -0.0740  1.1018 -1.9142
    7POPC  H11B  823   4.295   5.540   6.992  0.4108 -0.7909 -1.2470
    7POPC     P  824   4.107   5.480   7.174 -0.0656 -0.0002  0.3674
    7POPC   O13  825   4.002   5.385   7.217  0.0914 -0.2706  0.1596
    7POPC   O14  826   4.124   5.599   7.261 -0.2796  0.1014  0.2712
    7POPC   O12  827   4.246   5.406   7.148  0.2448  0.4748  0.6578
    7POPC   O11  828   4.071   5.536   7.028  0.1968 -0.2373  0.2114
    7POPC    C1  829   3.964   5.480   6.952 -0.0785 -0.0965  0.4913
    7POPC    HA  830   3.958   5.553   6.869  0.1683  0.4246  0.9318
    7POPC    HB  831   3.872   5.473   7.014  0.5041 -0.9570  1.2901
    7POPC    C2  832   3.990   5.343   6.887  0.0866  0.1556  0.0229
    7POPC    HS  833   3.994   5.267   6.968  0.6254  0.6373  0.4613
    7POPC   O21  834   4.114   5.356   6.815  0.0435  0.1944 -0.0442
    7POPC   C21  835   4.160   5.235   6.785 -0.1063  0.1389 -0.0522
    7POPC   O22  836   4.117   5.129   6.826  0.2600  0.0576  0.1215
    7POPC   C22  837   4.279   5.251   6.692  0.0420  0.1523  0.1398
    7POPC   H2R  838   4.334   5.154   6.699  0.4683  0.4115  0.4196
    7POPC   H2S  839   4.350   5.333   6.717  0.1722  1.3209 -3.4858
    7POPC    C3  840   3.881   5.306   6.785 -0.0741  0.4993  0.0712
    7POPC    HX  841   3.781   5.323   6.830  0.9786  3.2932  1.6487
    7POPC    HY  842   3.896   5.201   6.754  2.0814  0.8970 -0.4063
    7POPC   O31  843   3.882   5.388   6.668  0.2348  0.4239  0.0212
    7POPC   C31  844   3.813   5.332   6.569  0.1011  0.2122  0.2336
    7POPC   O32  845   3.748   5.230   6.582 -0.0214  0.3070  0.3703
    7POPC   C32  846   3.819   5.418   6.444 -0.4655 -0.5753 -0.3433
    7POPC   H2X  847   3.912   5.478   6.455 -0.5258 -0.6478  0.6356
    7POPC   H2Y  848   3.738   5.494   6.437  1.0949  1.3286  1.0123
    7POPC   C23  849   4.236   5.260   6.545  0.1864 -1.1186  0.0019
    7POPC   H3R  850   4.172   5.351   6.543  0.6451 -0.7880 -2.4378
    7POPC   H3S  851   4.180   5.168   6.519  1.1445 -1.7356  0.1038
    7POPC   C24  852   4.354   5.276   6.450  0.1506 -0.4918  0.0590
    7POPC   H4R  853   4.432   5.207   6.489 -0.3135  0.0441  2.0607
    7POPC   H4S  854   4.397   5.378   6.464  1.6593 -1.1073  0.1772
    7POPC   C25  855   4.311   5.246   6.307  0.1694 -0.4312  0.0410
    7POPC   H5R  856   4.212   5.293   6.287 -0.6282 -2.2555 -0.5063
    7POPC   H5S  857   4.304   5.136   6.297  3.1537 -0.6003 -1.4055
    7POPC   C26  858   4.419   5.295   6.209  0.1346 -0.0901  0.1734
    7POPC   H6R  859   4.510   5.234   6.226  0.1766 -0.0818 -0.0309
    7POPC   H6S  860   4.444   5.402   6.230  0.4398 -0.0949 -0.1665
    7POPC   C27  861   4.385   5.275   6.062  0.1478  0.1140  0.1414
    7POPC   H7R  862   4.304   5.343   6.028 -0.3031 -1.3005 -1.8264
    7POPC   H7S  863   4.339   5.173   6.060 -0.5916  0.4466 -0.4672
    7POPC   C28  864   4.501   5.298   5.965  0.3983 -0.0447  0.4046
    7POPC   H8R  865   4.579   5.219   5.976  0.5230  0.1209  0.7589
    7POPC   H8S  866   4.548   5.398   5.983 -0.1982  0.2609  0.2877
    7POPC   C29  867   4.444   5.298   5.826  0.5882  0.0967  0.3248
    7POPC   H91  868   4.368   5.374   5.803 -0.7342 -1.3518 -0.2795
    7POPC  C210  869   4.481   5.224   5.721 -0.1009 -0.0873  0.2068
    7POPC  H101  870   4.416   5.225   5.632 -0.2195  0.1550  0.2954
    7POPC  C211  871   4.580   5.112   5.728  0.3128  0.2889  0.4435
    7POPC  H11R  872   4.525   5.019   5.756  1.5179 -1.6548 -2.9929
    7POPC  H11S  873   4.653   5.126   5.811 -2.0699 -0.1636  2.7450
    7POPC  C212  874   4.653   5.086   5.596 -0.1823  0.1113  0.2044
    7POPC  H12R  875   4.670   4.977   5.596 -2.6311 -0.3485 -0.5051
    7POPC  H12S  876   4.751   5.136   5.588 -0.4629  0.5151 -0.9374
    7POPC  C213  877   4.560   5.103   5.475  0.1739 -0.2162 -0.1143
    7POPC  H13R  878   4.534   5.209   5.457  1.0779  0.6201  2.9779
    7POPC  H13S  879   4.460   5.059   5.492  0.0518  0.5077  1.0700
    7POPC  C214  880   4.616   5.042   5.346  0.0885 -0.3113 -0.1065
    7POPC  H14R  881   4.712   5.092   5.323 -0.1476 -0.5799 -1.8795
    7POPC  H14S  882   4.540   5.053   5.265 -0.8944  1.1292  0.9667
    7POPC  C215  883   4.642   4.891   5.337  0.8466 -0.1420 -0.9286
    7POPC  H15R  884   4.711   4.870   5.421  0.3806  0.2106 -0.4493
    7POPC  H15S  885   4.705   4.874   5.248  1.4917  1.8819 -0.9228
    7POPC  C216  886   4.511   4.812   5.340  0.8748 -0.1872 -0.8695
    7POPC  H16R  887   4.436   4.856   5.270 -0.0440  0.2369  0.3543
    7POPC  H16S  888   4.475   4.843   5.440 -0.0618  1.7298 -1.7330
    7POPC  C217  889   4.516   4.668   5.288 -0.5392 -0.2436 -0.8797
    7POPC  H17R  890   4.617   4.627   5.308 -0.5423  0.1449  0.0168
    7POPC  H17S  891   4.507   4.666   5.178 -3.8895  0.4180 -0.7436
    7POPC  C218  892   4.401   4.581   5.338  0.2136 -0.8863 -0.2404
    7POPC  H18R  893   4.441   4.525   5.426 -0.0624  0.3986  0.7358
    7POPC  H18S  894   4.359   4.519   5.256 -2.8281  0.4211  0.1687
    7POPC  H18T  895   4.322   4.652   5.372 -1.5171 -2.4861 -0.7516
    7POPC   C33  896   3.835   5.315   6.332  0.3920 -0.5536 -0.2458
    7POPC   H3X  897   3.741   5.258   6.345 -0.5285  0.9687  0.0181
    7POPC   H3Y  898   3.917   5.242   6.349  0.5272 -0.2619  0.3940
    7POPC   C34  899   3.835   5.371   6.189  0.0020 -0.3262 -0.1582
    7POPC   H4X  900   3.909   5.453   6.175  0.6110 -1.2073 -2.4932
    7POPC   H4Y  901   3.737   5.424   6.192 -0.1688 -0.6695  0.4518
    7POPC   C35  902   3.867   5.258   6.090 -0.6550 -0.5620 -0.1055
    7POPC   H5X  903   3.781   5.188   6.093 -0.7620 -0.3947  1.5135
    7POPC   H5Y  904   3.952   5.213   6.146 -1.4061 -0.4133  1.2077
    7POPC   C36  905   3.912   5.288   5.947 -0.1921 -0.0455  0.1441
    7POPC   H6X  906   3.925   5.186   5.907  0.3711 -0.2474  0.8363
    7POPC   H6Y  907   4.011   5.337   5.942 -0.3230  0.0954 -1.4594
    7POPC   C37  908   3.816   5.373   5.863  0.2175  0.1553 -0.1205
    7POPC   H7X  909   3.869   5.438   5.789 -0.5574  0.2834 -0.5732
    7POPC   H7Y  910   3.771   5.447   5.932 -0.3459  0.6233 -0.9743
    7POPC   C38  911   3.697   5.309   5.791  0.0796 -0.0955  0.3304
    7POPC   H8X  912   3.614   5.297   5.865  2.0954 -3.3574  2.2882
    7POPC   H8Y  913   3.727   5.210   5.751 -0.6529 -0.5718  0.9125
    7POPC   C39  914   3.650   5.403   5.680 -0.0721 -0.6005 -0.0376
    7POPC   H9X  915   3.732   5.449   5.622  0.0996  1.5886  1.8049
    7POPC   H9Y  916   3.598   5.489   5.729  2.4410  1.3701 -0.5908
    7POPC  C310  917   3.564   5.333   5.575 -0.4997  0.0086 -0.1013
    7POPC  H10X  918   3.471   5.291   5.618 -2.0460  0.2862 -2.8804
    7POPC  H10Y  919   3.612   5.240   5.537 -1.7795 -1.1642  1.0507
    7POPC  C311  920   3.526   5.430   5.463 -0.4219  0.3494  0.1659
    7POPC  H11X  921   3.614   5.443   5.397 -1.3256  2.1841 -0.7790
    7POPC  H11Y  922   3.496   5.529   5.503  1.8370  1.6410 -1.1271
    7POPC  C312  923   3.401   5.377   5.392  0.0797 -0.3867 -0.1823
    7POPC  H12X  924   3.360   5.465   5.339  0.0141 -0.6579 -0.5836
    7POPC  H12Y  925   3.322   5.333   5.457 -0.8821  0.9188 -0.4104
    7POPC  C313  926   3.433   5.262   5.297  0.0696 -0.3550 -0.2230
    7POPC  H13X  927   3.485   5.187   5.361 -0.4589  0.2467  0.9474
    7POPC  H13Y  928   3.511   5.302   5.229 -1.4980 -0.0089 -1.9017
    7POPC  C314  929   3.319   5.193   5.221 -0.4711  0.4375 -0.1391
    7POPC  H14X  930   3.237   5.179   5.295  2.5115  0.3549  3.4443
    7POPC  H14Y  931   3.361   5.095   5.191 -0.9198  0.1233  0.2384
    7POPC  C315  932   3.270   5.278   5.103 -0.2899 -0.0009 -0.5312
    7POPC  H15X  933   3.350   5.309   5.033  1.6026 -0.7342  1.1857
    7POPC  H15Y  934   3.214   5.366   5.141 -0.0143 -0.6231  1.4329
    7POPC  C316  935   3.168   5.206   5.015 -0.7215 -0.5799  0.4217
    7POPC  H16X  936   3.102   5.270   4.953  0.9878  0.0639 -0.8368
    7POPC  H16Y  937   3.101   5.135   5.068 -1.4426 -0.9401 -0.9101
    7POPC  H16Z  938   3.226   5.140   4.947 -0.0539  0.2607  0.1503
    8POPC     N  939   4.049   3.209   7.415 -0.2502 -0.6937  0.4140
    8POPC   C12  940   4.069   3.284   7.285  0.7022 -0.7026  0.5501
    8POPC   C13  941   3.968   3.286   7.516 -0.2550 -0.0560 -0.0653
    8POPC   C14  942   3.984   3.073   7.397 -0.6509 -0.3959 -0.4508
    8POPC   C15  943   4.184   3.187   7.478 -0.0936 -0.5111  0.1451
    8POPC  H12A  944   4.118   3.217   7.217 -0.1048 -2.9276  2.0317
    8POPC  H12B  945   4.136   3.362   7.317  0.5676  0.2507 -1.3301
    8POPC  H13A  946   3.869   3.294   7.473  0.3773  1.7865 -1.2566
    8POPC  H13B  947   3.973   3.231   7.609 -0.8486  0.4972  0.2974
    8POPC  H13C  948   4.012   3.384   7.518 -1.2662  0.4946 -2.0408
    8POPC  H14A  949   3.960   3.027   7.491  3.8127  2.0594  2.2489
    8POPC  H14B  950   3.897   3.082   7.333 -2.8906  1.1039  2.5370
    8POPC  H14C  951   4.055   3.012   7.343  0.8661  0.3136  0.6888
    8POPC  H15A  952   4.247   3.149   7.399  0.0376  1.4362 -0.7341
    8POPC  H15B  953   4.181   3.121   7.564  0.6092  0.1463  0.6878
    8POPC  H15C  954   4.217   3.285   7.508 -3.0502  0.4029  0.7498
    8POPC   C11  955   3.947   3.346   7.216  0.8739 -0.7441  0.2096
    8POPC  H11A  956   3.965   3.389   7.115 -0.2932  1.4418  0.8720
    8POPC  H11B  957   3.929   3.439   7.274 -0.0067 -1.7684  1.6407
    8POPC     P  958   3.809   3.183   7.096 -0.1538 -0.2411  0.0770
    8POPC   O13  959   3.931   3.118   7.044 -0.2203  0.0314 -0.4250
    8POPC   O14  960   3.681   3.108   7.108 -0.2270 -0.2147 -0.5449
    8POPC   O12  961   3.833   3.262   7.234  0.2754 -0.0116 -0.1292
    8POPC   O11  962   3.763   3.300   6.997  0.6133  0.0262  0.0337
    8POPC    C1  963   3.647   3.382   7.008  0.6057 -0.0141  0.2503
    8POPC    HA  964   3.672   3.488   7.032 -0.0422  0.5831 -1.5209
    8POPC    HB  965   3.579   3.338   7.084  2.7387 -1.1077  1.6274
    8POPC    C2  966   3.576   3.398   6.873  0.1314  0.0106  0.4986
    8POPC    HS  967   3.532   3.300   6.844  0.7808  0.9828 -5.0107
    8POPC   O21  968   3.675   3.439   6.777  0.0077 -0.7609  0.0336
    8POPC   C21  969   3.636   3.413   6.652  0.3430 -0.1529 -0.1998
    8POPC   O22  970   3.529   3.363   6.622  0.1768  0.3800 -0.5013
    8POPC   C22  971   3.736   3.472   6.554  0.2372 -0.1192 -0.2871
    8POPC   H2R  972   3.840   3.436   6.570  0.1462 -2.3926 -3.7341
    8POPC   H2S  973   3.719   3.581   6.550  0.7642 -0.0471 -0.6675
    8POPC    C3  974   3.464   3.501   6.894 -0.0764  0.0139 -0.5356
    8POPC    HX  975   3.399   3.490   6.984  0.0705 -1.4763 -0.5793
    8POPC    HY  976   3.388   3.492   6.814 -2.1579 -0.5243  1.3677
    8POPC   O31  977   3.512   3.635   6.896 -0.2991  0.0930 -0.4025
    8POPC   C31  978   3.471   3.719   6.801  0.0298  0.5880 -0.1135
    8POPC   O32  979   3.387   3.689   6.717  0.0819 -0.5443  0.2171
    8POPC   C32  980   3.526   3.857   6.832  0.4805  0.3060  0.3622
    8POPC   H2X  981   3.606   3.872   6.757  0.8247 -0.6597  0.5325
    8POPC   H2Y  982   3.566   3.855   6.936 -0.3294  1.0001  0.7062
    8POPC   C23  983   3.699   3.408   6.420  0.5544  0.3633 -0.6099
    8POPC   H3R  984   3.669   3.303   6.441  1.5014  0.5561  2.0098
    8POPC   H3S  985   3.794   3.409   6.363  1.7972 -0.6018  1.3285
    8POPC   C24  986   3.596   3.486   6.338 -0.0935  0.1748  0.0137
    8POPC   H4R  987   3.637   3.586   6.311 -0.1821  0.4345  0.8006
    8POPC   H4S  988   3.505   3.508   6.398 -0.5090  2.0970 -1.2348
    8POPC   C25  989   3.536   3.408   6.222  0.8597 -0.2860 -0.1799
    8POPC   H5R  990   3.474   3.321   6.252  0.8940  0.8217  3.5075
    8POPC   H5S  991   3.624   3.370   6.166  1.2391  1.3493 -0.7617
    8POPC   C26  992   3.457   3.502   6.130 -0.0016 -0.4215  0.4121
    8POPC   H6R  993   3.528   3.576   6.087 -0.2296 -1.2795 -1.5510
    8POPC   H6S  994   3.375   3.559   6.179  0.6883  1.8934 -0.9834
    8POPC   C27  995   3.379   3.429   6.020 -0.5322  0.6887  0.0413
    8POPC   H7R  996   3.275   3.402   6.049 -0.0292 -1.6082 -0.1227
    8POPC   H7S  997   3.436   3.335   6.009 -2.1402 -0.4826  1.2933
    8POPC   C28  998   3.367   3.503   5.887  0.1371  0.2281 -0.2789
    8POPC   H8R  999   3.466   3.539   5.849  0.0830 -1.2865 -1.9983
    8POPC   H8S 1000   3.313   3.600   5.897 -0.5631 -0.1212 -0.6506
    8POPC   C29 1001   3.302   3.421   5.779  0.1248  0.2627 -0.2982
    8POPC   H91 1002   3.233   3.343   5.814  0.2641 -0.7058 -2.0720
    8POPC  C210 1003   3.332   3.430   5.649  0.3487 -0.6603 -0.3164
    8POPC  H101 1004   3.273   3.371   5.576  0.1257  0.6367 -1.2094
    8POPC  C211 1005   3.427   3.522   5.577 -0.1245  0.1383  0.0683
    8POPC  H11R 1006   3.485   3.469   5.498  0.8149 -0.5297  1.1761
    8POPC  H11S 1007   3.502   3.570   5.643  1.0208  1.3638 -2.0402
    8POPC  C212 1008   3.343   3.625   5.502 -0.4135 -0.2086 -0.0911
    8POPC  H12R 1009   3.280   3.667   5.583  0.6254 -0.3695  0.8125
    8POPC  H12S 1010   3.289   3.565   5.426 -1.0626  1.0867 -0.6974
    8POPC  C213 1011   3.432   3.738   5.450 -0.5889  0.4682  1.0470
    8POPC  H13R 1012   3.507   3.687   5.386 -2.2980 -1.2809  0.3319
    8POPC  H13S 1013   3.486   3.787   5.534 -1.3464 -0.1610  1.9093
    8POPC  C214 1014   3.350   3.840   5.372  0.2766  0.1545 -0.3064
    8POPC  H14R 1015   3.246   3.831   5.410  0.5105 -1.9838 -0.0938
    8POPC  H14S 1016   3.346   3.807   5.266 -1.3834 -2.4764  0.4902
    8POPC  C215 1017   3.412   3.980   5.380  0.4918  0.0715 -0.5261
    8POPC  H15R 1018   3.516   3.969   5.342  0.0346  0.7325 -2.0961
    8POPC  H15S 1019   3.401   4.011   5.486 -1.4000  2.3267 -1.2960
    8POPC  C216 1020   3.334   4.082   5.296  0.2889  0.3464 -0.0023
    8POPC  H16R 1021   3.227   4.084   5.327  0.1657  0.5432 -0.4368
    8POPC  H16S 1022   3.324   4.067   5.187 -1.4502 -0.8068  0.2701
    8POPC  C217 1023   3.388   4.224   5.315  0.0612  0.3962  0.2742
    8POPC  H17R 1024   3.343   4.288   5.236  1.6244  1.5860  0.3060
    8POPC  H17S 1025   3.494   4.215   5.285 -0.0241 -2.2953  0.5507
    8POPC  C218 1026   3.361   4.285   5.453 -0.4523  0.3482  0.1991
    8POPC  H18R 1027   3.430   4.240   5.528  1.9331  2.3509 -0.6728
    8POPC  H18S 1028   3.257   4.270   5.490 -0.4503  1.2509  0.5954
    8POPC  H18T 1029   3.389   4.392   5.462  1.1100 -0.1467  1.8634
    8POPC   C33 1030   3.415   3.959   6.805 -0.1511 -0.5865 -0.4730
    8POPC   H3X 1031   3.323   3.933   6.862 -1.1651 -1.0135 -2.2318
    8POPC   H3Y 1032   3.389   3.954   6.697  0.9383  0.1952 -0.7948
    8POPC   C34 1033   3.440   4.104   6.848 -0.3757 -0.6584 -0.0956
    8POPC   H4X 1034   3.535   4.134   6.800 -0.8703 -1.2100 -1.4712
    8POPC   H4Y 1035   3.468   4.129   6.953  1.2656  0.3995 -0.7450
    8POPC   C35 1036   3.320   4.191   6.809  0.0219 -0.0185  0.0919
    8POPC   H5X 1037   3.324   4.286   6.866 -0.8666 -0.4704  0.9379
    8POPC   H5Y 1038   3.245   4.131   6.865  1.0889  0.1884  1.8358
    8POPC   C36 1039   3.281   4.204   6.662  0.6030 -0.2253 -0.0830
    8POPC   H6X 1040   3.182   4.252   6.653  0.8360  0.5016  1.0870
    8POPC   H6Y 1041   3.288   4.100   6.624 -1.2318 -1.5252  2.8537
    8POPC   C37 1042   3.377   4.294   6.583 -0.0069  0.5708  0.0780
    8POPC   H7X 1043   3.485   4.270   6.593  0.0392  0.3831 -0.7803
    8POPC   H7Y 1044   3.354   4.400   6.611 -2.1643  1.2061 -3.3271
    8POPC   C38 1045   3.334   4.292   6.435  0.1589 -0.2521  0.0382
    8POPC   H8X 1046   3.228   4.322   6.428  0.8304  1.9168 -2.2831
    8POPC   H8Y 1047   3.353   4.192   6.392 -1.1654 -1.4111  1.9800
    8POPC   C39 1048   3.396   4.399   6.345  0.0681 -0.6677 -0.5235
    8POPC   H9X 1049   3.501   4.374   6.316 -0.4359 -2.1218 -1.1685
    8POPC   H9Y 1050   3.388   4.495   6.401  0.2916 -1.5904  1.1821
    8POPC  C310 1051   3.319   4.422   6.215 -0.4494  0.3448 -0.0543
    8POPC  H10X 1052   3.342   4.524   6.178 -1.7137 -0.2020 -2.5369
    8POPC  H10Y 1053   3.211   4.411   6.239 -0.2154 -0.3777  0.7196
    8POPC  C311 1054   3.371   4.330   6.104  0.0144  0.2902  0.2042
    8POPC  H11X 1055   3.360   4.225   6.138 -2.0729  0.0769 -0.9598
    8POPC  H11Y 1056   3.470   4.361   6.063 -0.7963 -0.6436 -2.7047
    8POPC  C312 1057   3.274   4.340   5.986  0.2682  0.5668  0.0152
    8POPC  H12X 1058   3.281   4.448   5.962  0.4138  0.4858 -0.3056
    8POPC  H12Y 1059   3.168   4.314   6.010  0.9062 -0.5554  1.8070
    8POPC  C313 1060   3.318   4.259   5.864 -0.2093  0.3855 -0.0388
    8POPC  H13X 1061   3.415   4.296   5.826 -1.1875  0.8396 -2.1922
    8POPC  H13Y 1062   3.238   4.277   5.789 -0.7250 -0.2408  0.3405
    8POPC  C314 1063   3.338   4.110   5.894 -0.1307  0.3056 -0.4909
    8POPC  H14X 1064   3.250   4.067   5.946  0.3068 -0.9752 -0.7622
    8POPC  H14Y 1065   3.428   4.103   5.958  1.1101 -0.0016 -2.1928
    8POPC  C315 1066   3.368   4.020   5.774 -0.0834 -0.0672 -0.2016
    8POPC  H15X 1067   3.459   4.051   5.717 -0.0462  0.1420 -0.0286
    8POPC  H15Y 1068   3.287   4.057   5.707  0.6447  1.9190 -0.0504
    8POPC  C316 1069   3.363   3.869   5.797  0.2245 -0.1541 -0.6896
    8POPC  H16X 1070   3.345   3.824   5.697  0.6723 -0.1508 -0.7779
    8POPC  H16Y 1071   3.271   3.844   5.853  0.7275 -4.7754 -1.5556
    8POPC  H16Z 1072   3.453   3.831   5.850 -0.3396  0.4025  0.6870
    9POPC     N 1073   2.928   6.331   7.456 -0.2154 -0.3281 -0.0125
    9POPC   C12 1074   2.781   6.347   7.426 -0.1318  0.0144 -0.2462
    9POPC   C13 1075   2.979   6.191   7.433  0.1361 -0.1773 -0.1611
    9POPC   C14 1076   3.009   6.441   7.392  0.2074 -0.4827  0.2551
    9POPC   C15 1077   2.942   6.364   7.603  0.4582  0.1177 -0.1741
    9POPC  H12A 1078   2.736   6.439   7.460 -1.1579 -0.7482  0.5035
    9POPC  H12B 1079   2.742   6.272   7.493 -1.8407  0.4997 -0.6304
    9POPC  H13A 1080   2.925   6.127   7.502 -0.1610  0.6721  0.4071
    9POPC  H13B 1081   2.975   6.165   7.328  1.0031 -0.1339 -0.2122
    9POPC  H13C 1082   3.083   6.180   7.460  0.3599 -1.4887 -1.3983
    9POPC  H14A 1083   2.980   6.534   7.438 -1.1662 -0.0679 -1.3683
    9POPC  H14B 1084   3.114   6.422   7.410  0.5352  0.5202 -0.5306
    9POPC  H14C 1085   2.988   6.450   7.287 -1.2740  0.6280  0.6142
    9POPC  H15A 1086   3.047   6.372   7.627  0.6599 -0.8223 -0.6954
    9POPC  H15B 1087   2.889   6.291   7.662  0.7456 -0.0413 -0.1089
    9POPC  H15C 1088   2.907   6.465   7.619 -0.1644 -0.0676 -0.3519
    9POPC   C11 1089   2.739   6.335   7.279 -0.4172  0.2431 -0.1848
    9POPC  H11A 1090   2.774   6.426   7.225  3.0839 -0.8147  0.0653
    9POPC  H11B 1091   2.628   6.342   7.276 -0.4559  0.6341  1.2084
    9POPC     P 1092   2.847   6.196   7.077 -0.1555  0.0111  0.2521
    9POPC   O13 1093   2.967   6.282   7.062 -0.0639 -0.1974 -0.2483
    9POPC   O14 1094   2.873   6.052   7.055  0.0485  0.0838  0.0105
    9POPC   O12 1095   2.775   6.211   7.219  0.4531  0.1338  0.5477
    9POPC   O11 1096   2.736   6.238   6.969  0.3154 -0.0186 -0.2462
    9POPC    C1 1097   2.606   6.181   6.984  0.1443  0.4264 -0.0135
    9POPC    HA 1098   2.525   6.255   6.970  0.3401  0.8210  0.9153
    9POPC    HB 1099   2.579   6.150   7.087 -1.1160  2.4297  0.3077
    9POPC    C2 1100   2.592   6.067   6.881 -0.0107  0.4642 -0.0342
    9POPC    HS 1101   2.616   5.978   6.943 -1.8743 -1.5976 -2.0728
    9POPC   O21 1102   2.693   6.076   6.780 -0.1832  0.2957 -0.2226
    9POPC   C21 1103   2.744   5.960   6.737 -0.3738  0.0239  0.2706
    9POPC   O22 1104   2.692   5.853   6.761 -0.5108 -0.0558 -0.3668
    9POPC   C22 1105   2.844   5.992   6.627 -0.5582 -0.2233  0.0303
    9POPC   H2R 1106   2.920   5.911   6.637  0.6205  0.9315  0.6415
    9POPC   H2S 1107   2.892   6.090   6.648 -0.1379 -0.0364 -1.6115
    9POPC    C3 1108   2.452   6.047   6.821  0.1397  0.3018 -0.3324
    9POPC    HX 1109   2.381   6.040   6.906 -1.3262  0.8661 -1.4630
    9POPC    HY 1110   2.468   5.946   6.778  2.9794  0.7374 -0.5050
    9POPC   O31 1111   2.417   6.146   6.723  0.9748  0.4274 -0.5150
    9POPC   C31 1112   2.340   6.107   6.621 -0.0079  0.3718  0.2332
    9POPC   O32 1113   2.308   5.991   6.600 -0.0242  0.5156 -0.5607
    9POPC   C32 1114   2.292   6.222   6.534 -0.1759  0.2719  0.1920
    9POPC   H2X 1115   2.366   6.306   6.531  0.3443 -0.1426  1.0322
    9POPC   H2Y 1116   2.198   6.259   6.578  0.3528  2.2691 -0.2552
    9POPC   C23 1117   2.774   5.978   6.492 -0.0466  0.3615 -0.3017
    9POPC   H3R 1118   2.700   6.059   6.475 -1.0640 -0.5657 -0.4461
    9POPC   H3S 1119   2.721   5.881   6.480 -2.1180  1.3962  0.0583
    9POPC   C24 1120   2.865   5.980   6.369  0.0503  0.5782 -0.2259
    9POPC   H4R 1121   2.946   5.903   6.370 -0.4913 -0.0060 -0.6314
    9POPC   H4S 1122   2.919   6.077   6.372  2.3656 -0.6520  0.7387
    9POPC   C25 1123   2.787   5.961   6.239 -0.0501 -0.0885 -0.0716
    9POPC   H5R 1124   2.710   6.042   6.243  0.3043  0.4019 -2.1286
    9POPC   H5S 1125   2.728   5.867   6.235  1.3772 -0.9856 -2.2028
    9POPC   C26 1126   2.856   5.971   6.103 -0.2362  0.4443 -0.1302
    9POPC   H6R 1127   2.916   5.878   6.098 -2.0881 -0.8375  0.3498
    9POPC   H6S 1128   2.909   6.068   6.107  0.8930 -0.2023  1.6172
    9POPC   C27 1129   2.757   5.967   5.986 -0.2880  0.1131 -0.0762
    9POPC   H7R 1130   2.684   6.048   6.004 -0.2043  0.1221  0.2275
    9POPC   H7S 1131   2.687   5.881   5.987  0.0399 -0.1525  0.6249
    9POPC   C28 1132   2.823   5.986   5.849 -0.4970  0.0011 -0.1929
    9POPC   H8R 1133   2.881   5.892   5.831 -1.3560 -0.2858 -1.6038
    9POPC   H8S 1134   2.895   6.070   5.842  1.4851 -1.3579  2.1701
    9POPC   C29 1135   2.719   6.002   5.741 -0.5161 -0.2310 -0.2117
    9POPC   H91 1136   2.661   5.910   5.728 -1.1734  0.0715  0.4984
    9POPC  C210 1137   2.696   6.107   5.661  0.2389  0.4436  0.4298
    9POPC  H101 1138   2.616   6.096   5.587  1.3249 -1.0478 -0.5908
    9POPC  C211 1139   2.768   6.239   5.667  0.4917  0.3140  0.2965
    9POPC  H11R 1140   2.830   6.262   5.755  0.4086 -3.6199  1.5688
    9POPC  H11S 1141   2.696   6.320   5.641  0.5978 -0.0193 -1.1577
    9POPC  C212 1142   2.860   6.236   5.544  0.1187 -0.4881  0.0278
    9POPC  H12R 1143   2.795   6.237   5.454 -0.0365 -1.0537  0.1280
    9POPC  H12S 1144   2.925   6.146   5.543 -0.7415 -1.1527 -2.1389
    9POPC  C213 1145   2.957   6.353   5.562 -0.3435 -0.0735 -0.1678
    9POPC  H13R 1146   2.987   6.343   5.668  1.4261  0.1495 -0.6131
    9POPC  H13S 1147   2.914   6.454   5.546 -0.1647 -0.0344 -0.4200
    9POPC  C214 1148   3.087   6.352   5.481 -0.1067 -0.2719  0.2105
    9POPC  H14R 1149   3.077   6.293   5.387 -0.8692  1.1930 -0.6778
    9POPC  H14S 1150   3.173   6.305   5.533  1.8448  0.2171 -2.3679
    9POPC  C215 1151   3.128   6.492   5.435  0.2799 -0.5642 -0.3463
    9POPC  H15R 1152   3.125   6.557   5.525  1.3930 -0.8687 -0.0762
    9POPC  H15S 1153   3.053   6.519   5.358 -1.7187 -0.5611  1.5043
    9POPC  C216 1154   3.269   6.506   5.379  0.0578 -0.3800 -0.8642
    9POPC  H16R 1155   3.298   6.413   5.324  1.0076 -1.3494  1.1570
    9POPC  H16S 1156   3.337   6.519   5.466 -0.4911 -0.2611 -0.4530
    9POPC  C217 1157   3.282   6.631   5.291 -0.5365  0.0579 -0.3297
    9POPC  H17R 1158   3.218   6.621   5.201 -1.5707  1.0028  0.2647
    9POPC  H17S 1159   3.386   6.621   5.256 -1.0810  0.1407 -2.0454
    9POPC  C218 1160   3.257   6.760   5.369  0.1397 -0.1012  0.1577
    9POPC  H18R 1161   3.153   6.760   5.407 -0.2172 -1.4528 -0.7712
    9POPC  H18S 1162   3.269   6.851   5.306  0.6300 -0.9493 -1.0152
    9POPC  H18T 1163   3.337   6.769   5.446  2.1121 -2.4158 -1.4461
    9POPC   C33 1164   2.252   6.186   6.390  0.3211  0.5910 -0.0322
    9POPC   H3X 1165   2.179   6.257   6.345 -1.8675 -1.7993 -0.4847
    9POPC   H3Y 1166   2.197   6.090   6.381  2.4701 -0.6478 -0.3488
    9POPC   C34 1167   2.373   6.179   6.298  0.4052 -0.5749  0.1639
    9POPC   H4X 1168   2.441   6.103   6.344  0.7978  0.0952  0.7214
    9POPC   H4Y 1169   2.431   6.273   6.312 -0.9117  1.1818 -4.3984
    9POPC   C35 1170   2.344   6.161   6.149  0.2987 -0.3572  0.1575
    9POPC   H5X 1171   2.291   6.063   6.145 -1.5546  0.5668  1.1355
    9POPC   H5Y 1172   2.446   6.145   6.108  0.3400  0.1298  0.0737
    9POPC   C36 1173   2.269   6.271   6.075  0.4200 -0.2363  0.2147
    9POPC   H6X 1174   2.296   6.379   6.080 -0.8917  0.1521 -0.4890
    9POPC   H6Y 1175   2.162   6.261   6.103  1.3480  1.2465  5.1312
    9POPC   C37 1176   2.283   6.259   5.923  0.1275 -0.3880  0.2003
    9POPC   H7X 1177   2.376   6.301   5.879 -0.4064  0.7575  0.1313
    9POPC   H7Y 1178   2.201   6.315   5.872  1.2478 -0.7634 -2.1603
    9POPC   C38 1179   2.264   6.113   5.881 -0.6628 -0.1704 -0.2411
    9POPC   H8X 1180   2.164   6.090   5.923 -1.8639  3.1971 -0.9402
    9POPC   H8Y 1181   2.352   6.058   5.921  1.7094  2.1953 -1.8849
    9POPC   C39 1182   2.277   6.094   5.730  0.6018 -0.3395 -0.1252
    9POPC   H9X 1183   2.373   6.135   5.692 -0.8206  0.7862 -2.7233
    9POPC   H9Y 1184   2.207   6.161   5.676  0.3424  0.8583  1.5999
    9POPC  C310 1185   2.251   5.946   5.696  0.5253 -0.2594 -0.4221
    9POPC  H10X 1186   2.224   5.932   5.590 -0.0692 -2.5825 -0.0106
    9POPC  H10Y 1187   2.166   5.910   5.758  1.5614 -3.5678 -0.7577
    9POPC  C311 1188   2.372   5.863   5.741  0.2844 -0.3353  0.0980
    9POPC  H11X 1189   2.386   5.853   5.850 -1.3809  2.2242  0.6283
    9POPC  H11Y 1190   2.461   5.910   5.693  1.0639  0.4740  2.2490
    9POPC  C312 1191   2.361   5.727   5.672 -0.0061 -0.1656 -0.1955
    9POPC  H12X 1192   2.347   5.749   5.564 -1.4819  2.7529  0.4759
    9POPC  H12Y 1193   2.275   5.667   5.712  0.2566 -2.0596 -2.2818
    9POPC  C313 1194   2.489   5.646   5.693 -0.1695 -0.4298 -0.2151
    9POPC  H13X 1195   2.494   5.618   5.800 -0.6817  1.8325  0.4376
    9POPC  H13Y 1196   2.580   5.705   5.671 -1.1322  1.1631 -0.0208
    9POPC  C314 1197   2.476   5.523   5.602  0.0704 -0.3386 -0.3736
    9POPC  H14X 1198   2.454   5.545   5.496  1.0319 -1.2112 -0.7738
    9POPC  H14Y 1199   2.391   5.455   5.624 -0.9400  0.6839 -0.9965
    9POPC  C315 1200   2.596   5.428   5.617 -0.1723 -0.5353  0.4106
    9POPC  H15X 1201   2.617   5.416   5.725 -0.9903 -1.9401  0.4430
    9POPC  H15Y 1202   2.680   5.471   5.558 -0.9119  1.2019  0.5522
    9POPC  C316 1203   2.565   5.293   5.552  0.6464 -0.6660  0.2800
    9POPC  H16X 1204   2.531   5.313   5.448 -0.2395  1.9359  0.9821
    9POPC  H16Y 1205   2.481   5.254   5.614  1.3425  0.2568  1.8775
    9POPC  H16Z 1206   2.651   5.224   5.559  0.7708 -0.6345 -0.7497
   10POPC     N 1207   1.707   1.370   7.242  0.0861 -0.1608  0.1486
   10POPC   C12 1208   1.844   1.306   7.249  0.0504 -0.2179  0.3543
   10POPC   C13 1209   1.692   1.474   7.350 -0.2499  0.8052 -0.8174
   10POPC   C14 1210   1.674   1.427   7.107  0.2358  0.2542  0.2861
   10POPC   C15 1211   1.607   1.264   7.280  0.4436 -0.3749  0.5144
   10POPC  H12A 1212   1.836   1.205   7.212 -2.8942 -0.4505  1.3632
   10POPC  H12B 1213   1.874   1.286   7.350 -2.3327 -0.1808  1.1249
   10POPC  H13A 1214   1.731   1.435   7.443  0.4771  0.2862 -1.3380
   10POPC  H13B 1215   1.746   1.563   7.321 -1.0240  1.1146 -1.3552
   10POPC  H13C 1216   1.588   1.499   7.368  0.1640  1.5609  0.6999
   10POPC  H14A 1217   1.676   1.338   7.046  2.0155  0.5002 -0.0498
   10POPC  H14B 1218   1.574   1.468   7.106  0.4446  1.0815  3.2868
   10POPC  H14C 1219   1.747   1.497   7.068 -0.6641  1.0267 -0.0534
   10POPC  H15A 1220   1.512   1.313   7.296  1.0689  1.0615 -0.0024
   10POPC  H15B 1221   1.642   1.226   7.375  0.9416 -0.5115  0.2806
   10POPC  H15C 1222   1.621   1.182   7.211  1.2728  0.6070 -0.5258
   10POPC   C11 1223   1.958   1.383   7.181 -0.4170  0.1705  0.0024
   10POPC  H11A 1224   1.956   1.359   7.073  1.0063 -0.0909  0.0116
   10POPC  H11B 1225   2.055   1.344   7.219 -0.0608  0.5264 -0.5388
   10POPC     P 1226   2.080   1.604   7.158  0.1514 -0.3137 -0.3604
   10POPC   O13 1227   2.056   1.750   7.149  0.2196 -0.2594  0.2833
   10POPC   O14 1228   2.189   1.571   7.253  0.1525 -0.0205 -0.2591
   10POPC   O12 1229   1.952   1.523   7.209 -0.1035  0.2157 -0.1525
   10POPC   O11 1230   2.114   1.546   7.013 -0.0917 -0.4470 -0.3645
   10POPC    C1 1231   2.013   1.548   6.912  0.0221 -0.2101 -0.4730
   10POPC    HA 1232   1.912   1.578   6.946 -0.9716 -2.7830 -0.8975
   10POPC    HB 1233   1.983   1.450   6.868  0.5254  0.5740 -2.7354
   10POPC    C2 1234   2.053   1.625   6.785 -1.0771  0.2350 -0.5546
   10POPC    HS 1235   2.164   1.619   6.793 -1.0557 -0.5811 -1.2621
   10POPC   O21 1236   2.019   1.763   6.803 -0.2584  0.3895 -0.1685
   10POPC   C21 1237   2.094   1.854   6.740 -0.2202  0.1965 -0.4029
   10POPC   O22 1238   2.199   1.827   6.682  0.4592 -0.0581  0.9033
   10POPC   C22 1239   2.044   1.995   6.764  0.1573  0.3014 -0.2154
   10POPC   H2R 1240   2.076   2.037   6.861 -2.4451 -0.8186  1.2298
   10POPC   H2S 1241   1.934   1.980   6.774  0.5342 -3.3700 -0.2257
   10POPC    C3 1242   2.003   1.555   6.657 -0.0611 -0.9824 -0.2998
   10POPC    HX 1243   1.897   1.587   6.661  0.2711  0.0504  1.0455
   10POPC    HY 1244   2.004   1.444   6.653  0.1253 -1.1590  2.4800
   10POPC   O31 1245   2.057   1.616   6.539 -0.1764 -0.1322  0.0806
   10POPC   C31 1246   2.179   1.572   6.510 -0.1598 -0.1840  0.2276
   10POPC   O32 1247   2.228   1.476   6.568 -0.0148 -0.2536 -0.0094
   10POPC   C32 1248   2.230   1.644   6.386  0.1974 -0.2411  0.3400
   10POPC   H2X 1249   2.283   1.737   6.415  0.4793 -0.1486 -0.4267
   10POPC   H2Y 1250   2.147   1.678   6.320  1.2052 -0.1084 -0.9163
   10POPC   C23 1251   2.094   2.085   6.651  0.5669  0.6515  0.2411
   10POPC   H3R 1252   2.047   2.045   6.558 -1.9419 -0.2978  1.7931
   10POPC   H3S 1253   2.204   2.075   6.640  0.3906 -0.2558 -0.8920
   10POPC   C24 1254   2.056   2.233   6.650 -0.3400  0.4274 -0.0388
   10POPC   H4R 1255   2.099   2.271   6.745 -0.2773  1.1943 -0.3657
   10POPC   H4S 1256   1.947   2.252   6.645 -0.6413 -0.8094  1.3211
   10POPC   C25 1257   2.105   2.326   6.538 -0.5991  0.2550 -0.2962
   10POPC   H5R 1258   2.211   2.342   6.566 -0.6324 -1.3338  0.9012
   10POPC   H5S 1259   2.045   2.419   6.535  2.5152  2.4013 -0.7491
   10POPC   C26 1260   2.101   2.267   6.397  0.2742 -0.2531 -0.1138
   10POPC   H6R 1261   2.164   2.175   6.405  1.7313  0.6110 -1.1640
   10POPC   H6S 1262   2.161   2.335   6.333  0.6205  0.5375  1.0057
   10POPC   C27 1263   1.969   2.214   6.340  0.0478 -0.4000  0.5399
   10POPC   H7R 1264   1.939   2.119   6.389 -0.4665 -0.4161  0.1889
   10POPC   H7S 1265   1.978   2.203   6.230  0.7937  1.9162  0.3088
   10POPC   C28 1266   1.843   2.297   6.364 -0.1497 -0.6978  0.5271
   10POPC   H8R 1267   1.870   2.404   6.365 -0.3320 -0.5602  4.0779
   10POPC   H8S 1268   1.813   2.288   6.471 -1.6157 -1.7230  0.0686
   10POPC   C29 1269   1.730   2.266   6.270 -0.1575 -0.1353  0.3518
   10POPC   H91 1270   1.664   2.180   6.287 -3.0393  1.4819 -1.6391
   10POPC  C210 1271   1.679   2.339   6.169  0.0950 -0.0981  0.2505
   10POPC  H101 1272   1.600   2.289   6.111  1.3975 -2.1726  0.1267
   10POPC  C211 1273   1.741   2.466   6.120 -0.3230  0.1530  0.3713
   10POPC  H11R 1274   1.785   2.517   6.209 -0.7080 -0.0387  0.6720
   10POPC  H11S 1275   1.667   2.535   6.073 -2.4700 -1.2216  1.5642
   10POPC  C212 1276   1.850   2.460   6.013 -0.7957  0.0538 -0.1122
   10POPC  H12R 1277   1.943   2.421   6.061  0.6624  3.0456 -0.2547
   10POPC  H12S 1278   1.874   2.564   5.983 -0.5793 -0.0889 -0.4442
   10POPC  C213 1279   1.808   2.366   5.900  0.3991 -0.7703  0.1078
   10POPC  H13R 1280   1.843   2.387   5.797 -0.5179  1.3699  0.1733
   10POPC  H13S 1281   1.697   2.372   5.897  0.4210 -0.6677 -0.9291
   10POPC  C214 1282   1.848   2.219   5.916  0.5360 -0.7529 -0.0701
   10POPC  H14R 1283   1.812   2.177   6.012  2.6070  0.4203  1.3222
   10POPC  H14S 1284   1.960   2.217   5.916  0.8402  2.1703  4.0276
   10POPC  C215 1285   1.809   2.136   5.794  0.2280 -0.1770 -0.3650
   10POPC  H15R 1286   1.850   2.034   5.808  0.8488  0.2095  0.8038
   10POPC  H15S 1287   1.859   2.178   5.704  0.0817  0.7942 -0.0105
   10POPC  C216 1288   1.657   2.126   5.780  0.2402 -0.3973 -0.3439
   10POPC  H16R 1289   1.617   2.081   5.687 -0.8778  2.4957 -1.3834
   10POPC  H16S 1290   1.605   2.224   5.781  0.1551 -0.4433  0.0212
   10POPC  C217 1291   1.581   2.053   5.891 -0.4524  0.2832 -0.3622
   10POPC  H17R 1292   1.587   2.114   5.983  2.6998 -0.5843  0.0990
   10POPC  H17S 1293   1.633   1.958   5.915  0.6619  0.9761  0.0277
   10POPC  C218 1294   1.437   2.016   5.852 -0.3647 -0.0805 -0.3440
   10POPC  H18R 1295   1.387   2.113   5.831 -1.1800  0.0405  1.9098
   10POPC  H18S 1296   1.368   1.974   5.928 -0.4015 -1.3771 -1.0631
   10POPC  H18T 1297   1.442   1.942   5.769 -1.5363  0.0284 -0.5226
   10POPC   C33 1298   2.319   1.541   6.315 -0.7294 -0.6174 -0.3016
   10POPC   H3X 1299   2.265   1.448   6.289  0.7470 -1.6739  0.2786
   10POPC   H3Y 1300   2.411   1.526   6.376  0.4204  0.9185 -1.5795
   10POPC   C34 1301   2.367   1.585   6.177 -0.6146 -0.3171 -0.1672
   10POPC   H4X 1302   2.423   1.500   6.132  0.5449 -0.0870  0.7858
   10POPC   H4Y 1303   2.429   1.672   6.208 -3.1600  0.9892  1.5895
   10POPC   C35 1304   2.263   1.635   6.077 -0.2721  0.0385 -0.3481
   10POPC   H5X 1305   2.208   1.724   6.115 -0.3634 -0.4631  0.7112
   10POPC   H5Y 1306   2.187   1.555   6.064  1.9323 -2.3688  0.6982
   10POPC   C36 1307   2.321   1.681   5.943 -0.4186  0.6313 -0.2094
   10POPC   H6X 1308   2.381   1.593   5.912 -1.2543  0.3256 -1.0082
   10POPC   H6Y 1309   2.385   1.772   5.937 -2.2809  1.9543 -1.3892
   10POPC   C37 1310   2.207   1.688   5.840 -0.4508 -0.5010 -0.2550
   10POPC   H7X 1311   2.142   1.777   5.856  0.1744 -0.0332 -0.2838
   10POPC   H7Y 1312   2.153   1.591   5.844  2.2695 -2.0942  1.5088
   10POPC   C38 1313   2.266   1.702   5.700 -0.0337 -0.5695 -0.0913
   10POPC   H8X 1314   2.348   1.629   5.692  0.6987 -0.1237  2.5308
   10POPC   H8Y 1315   2.311   1.804   5.697  0.2224 -0.6710  0.3328
   10POPC   C39 1316   2.157   1.681   5.594  0.0156  0.0594 -0.2697
   10POPC   H9X 1317   2.099   1.587   5.595  0.7960 -0.5570 -2.9253
   10POPC   H9Y 1318   2.222   1.692   5.504 -1.3956  2.0856 -1.1257
   10POPC  C310 1319   2.044   1.784   5.578 -0.0258  0.1335  0.5015
   10POPC  H10X 1320   2.087   1.886   5.571 -1.6466  0.8214  0.3129
   10POPC  H10Y 1321   1.980   1.784   5.669 -1.1920 -3.4022 -0.1614
   10POPC  C311 1322   1.950   1.759   5.460  0.2918 -0.6390  0.4043
   10POPC  H11X 1323   1.935   1.650   5.445  2.2568 -1.0540  1.1282
   10POPC  H11Y 1324   2.007   1.789   5.370  1.2149 -1.5385  0.6570
   10POPC  C312 1325   1.820   1.837   5.479  0.6049  0.0691 -0.3332
   10POPC  H12X 1326   1.849   1.941   5.504 -1.5728  1.7199 -3.8255
   10POPC  H12Y 1327   1.756   1.789   5.556  0.2822  0.3243 -0.4403
   10POPC  C313 1328   1.727   1.828   5.358  0.6340 -0.1111 -0.3420
   10POPC  H13X 1329   1.716   1.717   5.353 -0.1309 -0.1782  1.7738
   10POPC  H13Y 1330   1.772   1.861   5.262 -0.1636  2.7956  0.2010
   10POPC  C314 1331   1.590   1.890   5.387  0.8278  0.1920 -0.0694
   10POPC  H14X 1332   1.571   1.857   5.492 -0.5972 -0.6102 -0.5433
   10POPC  H14Y 1333   1.512   1.835   5.329 -0.5155 -0.3674  2.1505
   10POPC  C315 1334   1.570   2.039   5.362 -0.0811  0.2199  0.7511
   10POPC  H15X 1335   1.593   2.051   5.254 -0.0500  1.3948  0.8742
   10POPC  H15Y 1336   1.652   2.097   5.409  3.2587 -1.4512 -2.4904
   10POPC  C316 1337   1.428   2.092   5.380 -0.3599 -0.1949 -0.1742
   10POPC  H16X 1338   1.355   2.056   5.304 -1.7263  1.7155  0.1567
   10POPC  H16Y 1339   1.432   2.202   5.378  1.7094 -0.2480 -0.1814
   10POPC  H16Z 1340   1.384   2.071   5.480 -1.8034 -3.3565 -1.3139
   11POPC     N 1341   4.252   7.138   7.389  0.1815  0.0808 -0.1284
   11POPC   C12 1342   4.223   7.112   7.244  0.0972 -0.2444 -0.0542
   11POPC   C13 1343   4.331   7.265   7.411 -0.0666  0.2115  0.0156
   11POPC   C14 1344   4.115   7.147   7.452  0.4334 -0.2073  0.4700
   11POPC   C15 1345   4.328   7.023   7.451 -0.1791 -0.0249  0.1205
   11POPC  H12A 1346   4.156   7.192   7.214 -1.4559 -0.7392  1.8751
   11POPC  H12B 1347   4.169   7.021   7.223  0.5224 -0.4561 -0.2245
   11POPC  H13A 1348   4.340   7.290   7.516 -0.1474  1.5719 -0.2847
   11POPC  H13B 1349   4.429   7.256   7.366  0.2202  1.7183  0.2723
   11POPC  H13C 1350   4.276   7.343   7.361  0.6555 -0.7083 -2.3709
   11POPC  H14A 1351   4.108   7.136   7.559 -0.4633 -2.3800  0.2311
   11POPC  H14B 1352   4.063   7.236   7.418  0.9639  0.2088  0.7272
   11POPC  H14C 1353   4.054   7.064   7.422 -0.9440  1.3125 -1.1757
   11POPC  H15A 1354   4.423   7.025   7.400 -0.0900  2.3827  0.2640
   11POPC  H15B 1355   4.276   6.932   7.428  1.4155 -0.5987 -1.4074
   11POPC  H15C 1356   4.342   7.019   7.558  0.2184 -2.0316  0.0258
   11POPC   C11 1357   4.340   7.122   7.147  0.4624 -0.0241  0.4082
   11POPC  H11A 1358   4.359   7.231   7.155 -1.1153  0.4249 -1.2915
   11POPC  H11B 1359   4.304   7.095   7.045 -2.3730 -1.1103  1.6086
   11POPC     P 1360   4.579   7.066   7.097 -0.1418 -0.2033 -0.0046
   11POPC   O13 1361   4.611   7.210   7.096 -0.3124 -0.1670 -0.1305
   11POPC   O14 1362   4.689   6.980   7.147  0.2300  0.1477 -0.2154
   11POPC   O12 1363   4.448   7.035   7.184  0.4401  0.2177  1.0422
   11POPC   O11 1364   4.545   7.013   6.950  0.2347 -0.2090 -0.0917
   11POPC    C1 1365   4.456   6.902   6.936  0.1474 -0.2041  0.3909
   11POPC    HA 1366   4.362   6.937   6.887  0.7304 -2.1799 -2.3475
   11POPC    HB 1367   4.423   6.857   7.032 -0.6380  0.2745  0.3606
   11POPC    C2 1368   4.531   6.799   6.850 -0.0384  0.2085 -0.2781
   11POPC    HS 1369   4.614   6.771   6.919 -2.3145 -0.2663  2.4556
   11POPC   O21 1370   4.577   6.858   6.728 -0.3175  0.0036 -0.4838
   11POPC   C21 1371   4.682   6.791   6.680 -0.4676 -0.3622 -0.3038
   11POPC   O22 1372   4.745   6.705   6.739  0.5345  0.5975  0.0669
   11POPC   C22 1373   4.723   6.848   6.545 -0.5792 -0.6610 -0.4646
   11POPC   H2R 1374   4.730   6.958   6.558 -2.4546 -0.3176 -1.8738
   11POPC   H2S 1375   4.643   6.832   6.469 -0.7093 -1.8000 -0.1046
   11POPC    C3 1376   4.441   6.677   6.830  0.0077  0.1950 -0.4031
   11POPC    HX 1377   4.412   6.653   6.935 -0.4468  1.0757 -0.3155
   11POPC    HY 1378   4.486   6.583   6.792  1.3842  0.9031 -0.5743
   11POPC   O31 1379   4.318   6.705   6.762 -0.0111  0.0464 -0.4321
   11POPC   C31 1380   4.305   6.647   6.643  0.2798 -0.3006 -0.2962
   11POPC   O32 1381   4.388   6.578   6.586  0.2673  0.0346 -0.7263
   11POPC   C32 1382   4.167   6.688   6.593  0.1110 -0.2049  0.2483
   11POPC   H2X 1383   4.152   6.790   6.553  0.9773  0.4165  1.4361
   11POPC   H2Y 1384   4.102   6.670   6.682 -0.5150 -3.3747 -0.7319
   11POPC   C23 1385   4.860   6.797   6.502 -0.3304 -0.6329  0.2857
   11POPC   H3R 1386   4.859   6.692   6.466  1.9126 -0.2680 -1.0413
   11POPC   H3S 1387   4.937   6.819   6.579 -0.5608 -3.9787  1.6297
   11POPC   C24 1388   4.905   6.879   6.381 -0.0929 -0.0434  0.7703
   11POPC   H4R 1389   4.984   6.947   6.419 -1.0567  1.7225 -0.2211
   11POPC   H4S 1390   4.822   6.944   6.344 -0.4723 -0.9189  0.0661
   11POPC   C25 1391   4.944   6.807   6.252  0.2400  0.3078  0.6750
   11POPC   H5R 1392   4.957   6.883   6.172  2.8973  0.5248  1.1995
   11POPC   H5S 1393   4.858   6.740   6.230  0.7529  0.4378 -2.0447
   11POPC   C26 1394   5.075   6.731   6.274 -0.0106 -0.4245 -0.3259
   11POPC   H6R 1395   5.050   6.634   6.323 -1.9765  0.0945 -0.2275
   11POPC   H6S 1396   5.131   6.805   6.334  0.0261 -0.2055 -0.6263
   11POPC   C27 1397   5.140   6.703   6.138  0.3925 -0.1379 -0.1933
   11POPC   H7R 1398   5.240   6.658   6.159  1.3644  1.0508 -2.0038
   11POPC   H7S 1399   5.157   6.799   6.085 -1.6109 -0.1868 -1.0228
   11POPC   C28 1400   5.058   6.603   6.055  0.1010 -0.3700  0.3688
   11POPC   H8R 1401   4.954   6.640   6.042 -0.6313 -2.3357  0.3388
   11POPC   H8S 1402   5.054   6.508   6.112 -0.0868 -0.5915 -0.0131
   11POPC   C29 1403   5.105   6.592   5.913  0.0820  0.0861  0.3227
   11POPC   H91 1404   5.118   6.689   5.863 -0.3569 -0.9428 -1.9129
   11POPC  C210 1405   5.126   6.485   5.835  0.2212  0.3759 -0.0400
   11POPC  H101 1406   5.164   6.497   5.733  0.5812 -1.4813 -0.1607
   11POPC  C211 1407   5.120   6.342   5.882 -0.1491  0.4294  0.0764
   11POPC  H11R 1408   5.121   6.339   5.993  0.0905  1.5508  0.1163
   11POPC  H11S 1409   5.203   6.284   5.836  0.2669  1.4400 -0.4966
   11POPC  C212 1410   5.007   6.261   5.819  0.1269 -0.1778  0.3480
   11POPC  H12R 1411   5.021   6.283   5.711  1.6705  2.0495  0.9212
   11POPC  H12S 1412   4.907   6.288   5.861 -0.9198 -2.0866 -0.7567
   11POPC  C213 1413   5.011   6.110   5.839 -0.2020 -0.2128  0.1749
   11POPC  H13R 1414   5.112   6.071   5.813 -0.1320 -1.1355  1.7084
   11POPC  H13S 1415   4.942   6.068   5.763 -0.4035  0.7525 -0.1885
   11POPC  C214 1416   4.965   6.058   5.975 -0.1048 -0.6239  0.0525
   11POPC  H14R 1417   4.856   6.078   5.987 -0.0369 -0.0814 -0.2178
   11POPC  H14S 1418   5.019   6.116   6.053  2.2295 -0.4883 -1.5850
   11POPC  C215 1419   4.985   5.907   5.988 -0.9217 -0.7080  0.4068
   11POPC  H15R 1420   4.987   5.877   6.095  1.9117  1.4844  1.0806
   11POPC  H15S 1421   5.080   5.882   5.936 -0.2332  0.4171  1.1024
   11POPC  C216 1422   4.877   5.822   5.919 -1.0850 -0.0567 -0.1477
   11POPC  H16R 1423   4.860   5.867   5.819  1.5975 -0.5352 -0.9103
   11POPC  H16S 1424   4.791   5.829   5.989 -0.5280 -1.9932  0.8140
   11POPC  C217 1425   4.930   5.680   5.900  0.3806  0.4283  0.1226
   11POPC  H17R 1426   4.966   5.628   5.991  1.0334 -0.3726 -0.5855
   11POPC  H17S 1427   5.018   5.684   5.834  0.5330  0.6402  0.3363
   11POPC  C218 1428   4.824   5.590   5.835  0.5706  0.6489 -0.4939
   11POPC  H18R 1429   4.760   5.654   5.771 -2.0466  1.5001  2.7108
   11POPC  H18S 1430   4.769   5.537   5.916  2.9968 -1.7071 -0.2663
   11POPC  H18T 1431   4.881   5.509   5.786 -0.8486 -0.9807  0.4733
   11POPC   C33 1432   4.105   6.579   6.505 -0.3895  0.1929  0.1015
   11POPC   H3X 1433   4.102   6.488   6.568  0.8374 -0.1466 -0.2947
   11POPC   H3Y 1434   4.165   6.558   6.414 -0.9799 -2.8814  0.3299
   11POPC   C34 1435   3.964   6.619   6.461 -0.2883 -0.0039 -0.4015
   11POPC   H4X 1436   3.981   6.710   6.399  0.7471 -0.9839 -1.6288
   11POPC   H4Y 1437   3.902   6.649   6.548 -0.6773  1.0973 -1.0337
   11POPC   C35 1438   3.888   6.520   6.372  0.2658 -0.6036 -0.2123
   11POPC   H5X 1439   3.849   6.439   6.437  3.2211 -1.4024  0.7484
   11POPC   H5Y 1440   3.957   6.479   6.295 -0.3301 -0.4089 -0.8534
   11POPC   C36 1441   3.773   6.591   6.302  0.4963  0.5248  0.5231
   11POPC   H6X 1442   3.825   6.653   6.225  0.2119 -0.7818 -0.7650
   11POPC   H6Y 1443   3.725   6.652   6.382 -0.7251 -1.3265  1.2613
   11POPC   C37 1444   3.670   6.506   6.227  0.5668  0.1904  0.8047
   11POPC   H7X 1445   3.607   6.565   6.157  0.3594 -0.2697  0.6005
   11POPC   H7Y 1446   3.604   6.467   6.307 -2.3313 -0.2875 -1.6449
   11POPC   C38 1447   3.736   6.392   6.149  0.1864  0.3369  0.2646
   11POPC   H8X 1448   3.789   6.320   6.216 -0.5820  0.4344  0.9890
   11POPC   H8Y 1449   3.802   6.438   6.071  0.1719 -2.1950 -1.3469
   11POPC   C39 1450   3.646   6.301   6.065  0.5787 -0.1695  0.3884
   11POPC   H9X 1451   3.586   6.372   6.004  1.8059  0.1750 -0.4411
   11POPC   H9Y 1452   3.579   6.243   6.132  1.1570 -1.6869 -0.3181
   11POPC  C310 1453   3.727   6.217   5.966 -0.1869 -0.7367  0.2366
   11POPC  H10X 1454   3.787   6.146   6.026 -0.2360 -0.1689  0.9842
   11POPC  H10Y 1455   3.802   6.285   5.920 -0.1161 -0.5472  0.6299
   11POPC  C311 1456   3.639   6.150   5.860 -0.4660 -0.5104  0.3220
   11POPC  H11X 1457   3.589   6.225   5.796  2.3646 -0.2101 -1.7535
   11POPC  H11Y 1458   3.566   6.091   5.919 -1.6819  1.0085  0.3931
   11POPC  C312 1459   3.727   6.066   5.767  0.7116  0.3376  0.6450
   11POPC  H12X 1460   3.820   6.122   5.744  1.4056 -1.8909 -2.6277
   11POPC  H12Y 1461   3.668   6.064   5.673 -1.7929  3.2664  1.9903
   11POPC  C313 1462   3.746   5.924   5.822  0.3850  0.1170  0.1921
   11POPC  H13X 1463   3.650   5.874   5.847 -0.4611  0.7782 -1.6008
   11POPC  H13Y 1464   3.819   5.943   5.903 -0.0321  5.4753 -0.3182
   11POPC  C314 1465   3.817   5.835   5.720 -0.0655  0.5433 -0.5002
   11POPC  H14X 1466   3.853   5.745   5.774 -2.2162  0.9022  1.6974
   11POPC  H14Y 1467   3.903   5.893   5.681  0.3854  0.5675  0.5024
   11POPC  C315 1468   3.727   5.774   5.612  0.0191  0.0240 -0.2773
   11POPC  H15X 1469   3.675   5.865   5.575  0.5152 -0.0349 -1.1412
   11POPC  H15Y 1470   3.655   5.702   5.656 -0.2201  0.9770  0.9381
   11POPC  C316 1471   3.800   5.708   5.495  0.6664 -0.4688  0.3912
   11POPC  H16X 1472   3.863   5.792   5.457  0.4398  1.0044  3.0484
   11POPC  H16Y 1473   3.721   5.680   5.422  1.7810 -1.1959 -0.5881
   11POPC  H16Z 1474   3.864   5.620   5.513  0.2871 -1.2708 -1.8751
   12POPC     N 1475   4.367   7.804   7.260  0.4934  0.1165  0.1297
   12POPC   C12 1476   4.402   7.779   7.115 -0.2559  0.1057 -0.0530
   12POPC   C13 1477   4.252   7.898   7.286  0.4991 -0.0169  0.6399
   12POPC   C14 1478   4.339   7.670   7.324  0.8490  0.0306  0.1095
   12POPC   C15 1479   4.483   7.865   7.336  0.6082 -0.4729  0.4365
   12POPC  H12A 1480   4.318   7.731   7.068 -1.8259  1.7668  0.9215
   12POPC  H12B 1481   4.475   7.700   7.116 -1.6815 -1.2766 -0.9256
   12POPC  H13A 1482   4.237   7.911   7.393 -0.5599  0.3596  0.4607
   12POPC  H13B 1483   4.282   7.993   7.245 -1.0687 -0.5726 -1.9803
   12POPC  H13C 1484   4.166   7.857   7.236 -0.1598 -1.5582  2.8887
   12POPC  H14A 1485   4.274   7.610   7.262  1.4355  0.2721 -0.7605
   12POPC  H14B 1486   4.431   7.614   7.317  0.7235 -0.2673  0.7486
   12POPC  H14C 1487   4.314   7.675   7.429  2.0096  2.3742  0.3366
   12POPC  H15A 1488   4.448   7.915   7.425  1.1380 -0.8645  0.8676
   12POPC  H15B 1489   4.526   7.931   7.262 -1.3777 -0.4709 -0.8184
   12POPC  H15C 1490   4.566   7.799   7.355  0.7895  0.1021  1.7354
   12POPC   C11 1491   4.445   7.896   7.027  0.0503  0.2773  0.3195
   12POPC  H11A 1492   4.459   7.854   6.925  2.4898  0.5202  0.5063
   12POPC  H11B 1493   4.540   7.938   7.066 -0.4241 -1.1731  3.2408
   12POPC     P 1494   4.305   8.058   6.882  0.1904 -0.0901  0.1226
   12POPC   O13 1495   4.192   7.983   6.822 -0.0317  0.1215  0.2728
   12POPC   O14 1496   4.291   0.082   6.893  0.2464 -0.0751 -0.0058
   12POPC   O12 1497   4.340   7.994   7.024 -0.2969 -0.0936  0.2450
   12POPC   O11 1498   4.432   8.035   6.788 -0.0640  0.3619 -0.3432
   12POPC    C1 1499   4.467   0.002   6.683  0.2663  0.2716 -0.3116
   12POPC    HA 1500   4.573   8.101   6.660  0.3988 -1.0435  1.4883
   12POPC    HB 1501   4.461   0.108   6.714  0.1722  0.6969 -1.6872
   12POPC    C2 1502   4.382   8.104   6.556  0.2758 -0.3858 -0.2123
   12POPC    HS 1503   4.283   0.024   6.580  0.9270 -0.2400  2.5615
   12POPC   O21 1504   4.376   7.965   6.522  0.8007 -0.3635 -0.3985
   12POPC   C21 1505   4.265   7.933   6.456  0.3745 -0.1575  0.2187
   12POPC   O22 1506   4.168   8.003   6.434  0.4477 -0.2118 -0.2684
   12POPC   C22 1507   4.288   7.789   6.413  0.3465  0.0878 -0.6354
   12POPC   H2R 1508   4.323   7.725   6.497  1.5713 -1.2003 -2.0675
   12POPC   H2S 1509   4.369   7.792   6.337  0.2624  1.4028 -0.6995
   12POPC    C3 1510   4.424   0.068   6.437  0.1203  0.4747  0.3569
   12POPC    HX 1511   4.442   0.174   6.465  0.6720  0.8162 -1.2017
   12POPC    HY 1512   4.348   0.060   6.356 -0.9357 -0.3279  1.3958
   12POPC   O31 1513   4.544   0.014   6.382 -0.1362  0.1970  0.0683
   12POPC   C31 1514   4.607   0.075   6.282 -0.4584 -0.4440 -0.5331
   12POPC   O32 1515   4.565   0.177   6.231 -0.3466  0.0131  0.2821
   12POPC   C32 1516   4.725   8.111   6.241  0.0786  0.1468 -0.2671
   12POPC   H2X 1517   4.708   8.065   6.141 -0.4924 -2.1624  0.8056
   12POPC   H2Y 1518   4.744   8.028   6.313 -0.9455 -0.7196 -0.9572
   12POPC   C23 1519   4.160   7.722   6.364  0.3639 -0.1240 -0.3943
   12POPC   H3R 1520   4.130   7.789   6.281  0.1987  0.7295  0.3412
   12POPC   H3S 1521   4.084   7.726   6.444  1.0464 -0.0518  0.2622
   12POPC   C24 1522   4.180   7.580   6.309  0.2251 -0.1832 -0.2932
   12POPC   H4R 1523   4.077   7.538   6.309  0.2793 -0.3631  1.0095
   12POPC   H4S 1524   4.257   7.531   6.372  1.8049  1.6106 -0.7429
   12POPC   C25 1525   4.223   7.577   6.162 -0.4415 -0.2508 -0.4906
   12POPC   H5R 1526   4.306   7.648   6.142 -2.0777  2.0669  0.5713
   12POPC   H5S 1527   4.139   7.631   6.115 -0.6237 -0.4784 -0.4277
   12POPC   C26 1528   4.260   7.441   6.103 -0.1156 -0.3745 -0.0140
   12POPC   H6R 1529   4.187   7.361   6.129 -0.0101 -0.3592  0.3333
   12POPC   H6S 1530   4.355   7.404   6.147 -0.2150 -1.5689 -0.7558
   12POPC   C27 1531   4.285   7.446   5.952 -0.5038  0.4936 -0.0540
   12POPC   H7R 1532   4.396   7.449   5.944 -0.5976 -0.0914 -2.0426
   12POPC   H7S 1533   4.252   7.540   5.903 -3.0313 -1.2370 -1.9128
   12POPC   C28 1534   4.251   7.324   5.867 -0.1741  0.6225 -0.3743
   12POPC   H8R 1535   4.145   7.328   5.834 -0.1605 -1.2309 -0.7888
   12POPC   H8S 1536   4.261   7.240   5.939  0.3968  1.6848  0.8155
   12POPC   C29 1537   4.343   7.316   5.748 -0.1802 -0.3381 -0.3276
   12POPC   H91 1538   4.381   7.417   5.726 -0.2810  0.8743  4.1352
   12POPC  C210 1539   4.394   7.206   5.691 -0.1825 -0.2889 -0.4246
   12POPC  H101 1540   4.469   7.224   5.613 -1.8548  2.5446 -1.5556
   12POPC  C211 1541   4.360   7.063   5.721 -0.4137 -0.1859 -0.1886
   12POPC  H11R 1542   4.266   7.061   5.781 -0.4654  0.6529 -0.2264
   12POPC  H11S 1543   4.447   7.016   5.771 -0.0457  0.3224 -0.3446
   12POPC  C212 1544   4.337   6.997   5.584 -0.8917  0.6221 -0.5079
   12POPC  H12R 1545   4.429   7.005   5.522 -1.7239  1.2193 -1.7061
   12POPC  H12S 1546   4.252   7.042   5.528 -0.1477  1.8113 -0.7125
   12POPC  C213 1547   4.303   6.849   5.599  0.5887  0.2920 -0.2510
   12POPC  H13R 1548   4.212   6.839   5.662  1.0180  0.5032  0.4223
   12POPC  H13S 1549   4.382   6.797   5.658 -0.3044  0.3257  1.0139
   12POPC  C214 1550   4.295   6.771   5.467 -0.0213  0.1005 -0.1054
   12POPC  H14R 1551   4.290   6.665   5.499 -4.4702  0.2554  0.3189
   12POPC  H14S 1552   4.391   6.781   5.412  1.5025  0.7329  2.4531
   12POPC  C215 1553   4.173   6.801   5.381 -0.0396 -0.3418 -0.2319
   12POPC  H15R 1554   4.173   6.729   5.296 -2.0757 -2.3900  1.3425
   12POPC  H15S 1555   4.183   6.903   5.338  1.9335  0.3301  1.6781
   12POPC  C216 1556   4.032   6.799   5.441  0.0219 -0.6018 -0.0955
   12POPC  H16R 1557   4.013   6.892   5.498  1.8868 -1.3973  1.9608
   12POPC  H16S 1558   4.020   6.708   5.503 -1.9380 -1.1282 -1.1413
   12POPC  C217 1559   3.921   6.812   5.337 -0.0543  0.6835  0.1414
   12POPC  H17R 1560   3.934   6.908   5.281 -0.2568  0.2025 -0.7483
   12POPC  H17S 1561   3.825   6.839   5.386 -0.1404 -0.8913  0.8959
   12POPC  C218 1562   3.901   6.703   5.232  0.5781  0.3073  0.4107
   12POPC  H18R 1563   3.989   6.700   5.164 -0.1894  2.4783 -0.8013
   12POPC  H18S 1564   3.811   6.727   5.171 -0.2066  0.6493  1.6716
   12POPC  H18T 1565   3.889   6.606   5.285 -0.4470  0.3569  0.2862
   12POPC   C33 1566   4.848   0.078   6.236  0.3274 -0.1801 -0.1674
   12POPC   H3X 1567   4.846   0.153   6.318 -1.3860 -0.3094 -0.0588
   12POPC   H3Y 1568   4.846   0.136   6.141 -0.3623 -0.8809 -0.5826
   12POPC   C34 1569   4.976   8.119   6.244  0.3989 -0.0973 -0.4627
   12POPC   H4X 1570   4.970   8.064   6.340  0.9659  0.8002  0.0999
   12POPC   H4Y 1571   5.056   0.072   6.253 -1.5391  1.7818  2.9228
   12POPC   C35 1572   4.999   8.019   6.130 -0.3059  0.0248 -0.7200
   12POPC   H5X 1573   4.998   8.076   6.035 -0.5587  1.2685  0.0112
   12POPC   H5Y 1574   4.920   7.941   6.136 -1.7183  1.4646 -0.1461
   12POPC   C36 1575   5.133   7.949   6.156 -0.1593  0.7177  0.4688
   12POPC   H6X 1576   5.134   7.904   6.258  1.7125 -0.2069  0.0945
   12POPC   H6Y 1577   5.213   8.025   6.147 -0.5835  1.1170 -0.0111
   12POPC   C37 1578   5.165   7.837   6.057  0.0634  0.4018  0.8941
   12POPC   H7X 1579   5.257   7.787   6.096  1.0543  1.2463 -0.2856
   12POPC   H7Y 1580   5.192   7.880   5.958 -2.5362 -0.9985 -0.5262
   12POPC   C38 1581   5.057   7.733   6.029  0.1738  0.4534  0.2526
   12POPC   H8X 1582   5.001   7.707   6.122 -0.7296  1.3942 -0.0031
   12POPC   H8Y 1583   5.110   7.637   6.012  0.1328  0.3013  0.9310
   12POPC   C39 1584   4.966   7.744   5.907  0.2844  0.2413  0.1508
   12POPC   H9X 1585   4.907   7.837   5.918 -0.6654 -0.1691 -1.1212
   12POPC   H9Y 1586   4.893   7.661   5.921  2.6673 -1.8305  1.1603
   12POPC  C310 1587   5.037   7.731   5.772  0.3127 -0.4393  0.2240
   12POPC  H10X 1588   5.099   7.821   5.754  0.3909 -0.4983  0.2009
   12POPC  H10Y 1589   4.962   7.730   5.689 -0.3664 -0.0749  0.8274
   12POPC  C311 1590   5.131   7.614   5.746 -0.0522 -0.6835 -0.0041
   12POPC  H11X 1591   5.078   7.518   5.765 -2.1501  0.3580 -0.2815
   12POPC  H11Y 1592   5.209   7.620   5.825 -0.4322 -2.6740  0.5729
   12POPC  C312 1593   5.187   7.623   5.604 -0.0547 -0.1616  0.0271
   12POPC  H12X 1594   5.251   7.713   5.589  0.1375 -0.2759  0.1682
   12POPC  H12Y 1595   5.094   7.628   5.543 -0.9597 -0.3142  1.3611
   12POPC  C313 1596   5.273   7.503   5.565 -0.0434 -0.0019 -0.4497
   12POPC  H13X 1597   5.306   7.514   5.459  0.0509  1.4714 -0.2853
   12POPC  H13Y 1598   5.215   7.410   5.581  0.1044  0.0329  0.3387
   12POPC  C314 1599   5.400   7.498   5.650 -0.2953 -0.4127 -0.0939
   12POPC  H14X 1600   5.371   7.473   5.754 -1.0962 -0.2027 -0.2664
   12POPC  H14Y 1601   5.455   7.594   5.660 -2.0009  0.3971  2.6546
   12POPC  C315 1602   5.493   7.385   5.605  0.4709  0.0802  0.2275
   12POPC  H15X 1603   5.585   7.382   5.667  0.1970 -0.0287  0.6267
   12POPC  H15Y 1604   5.526   7.398   5.499  0.1289 -2.7362 -0.3072
   12POPC  C316 1605   5.427   7.249   5.625  0.6083  0.0513  0.4915
   12POPC  H16X 1606   5.503   7.168   5.616  0.3975 -0.2596  1.4070
   12POPC  H16Y 1607   5.351   7.248   5.544 -1.3477 -0.7201  2.2413
   12POPC  H16Z 1608   5.378   7.230   5.722 -0.0778  0.6887  0.2800
   13POPC     N 1609   6.147   2.794   7.212 -0.1000 -0.4065  0.5450
   13POPC   C12 1610   6.083   2.917   7.153  0.3829 -0.3851  0.0521
   13POPC   C13 1611   6.223   2.833   7.337  0.1113 -0.2472  0.3685
   13POPC   C14 1612   6.050   2.683   7.244 -0.4286 -0.4200 -0.4839
   13POPC   C15 1613   6.243   2.744   7.106 -0.1871  0.4037  0.0788
   13POPC  H12A 1614   6.157   2.995   7.153 -0.8932  0.8836 -1.3399
   13POPC  H12B 1615   6.001   2.926   7.223 -0.5936  0.0152 -1.1189
   13POPC  H13A 1616   6.299   2.763   7.369  1.4175  1.4445  1.0932
   13POPC  H13B 1617   6.267   2.931   7.333  4.3909 -1.9203  0.9175
   13POPC  H13C 1618   6.148   2.834   7.415 -0.3815 -1.0222 -0.0809
   13POPC  H14A 1619   5.981   2.721   7.317  2.6929  2.7929  1.0763
   13POPC  H14B 1620   5.992   2.661   7.155 -0.1740  2.5701 -1.4812
   13POPC  H14C 1621   6.104   2.600   7.287 -1.0482 -0.2867  0.5650
   13POPC  H15A 1622   6.304   2.826   7.071 -0.2678  0.7568  0.7464
   13POPC  H15B 1623   6.188   2.716   7.018 -0.3926  0.2372  0.2609
   13POPC  H15C 1624   6.307   2.662   7.134 -1.1302 -1.4858 -2.8494
   13POPC   C11 1625   6.027   2.901   7.011  0.6960 -0.8055 -0.0261
   13POPC  H11A 1626   6.108   2.896   6.935  1.4316 -2.9972  0.8114
   13POPC  H11B 1627   5.975   2.995   6.982 -1.9565 -0.6495  4.3509
   13POPC     P 1628   5.798   2.783   6.982 -0.2130 -0.1421 -0.2152
   13POPC   O13 1629   5.752   2.652   7.034 -0.4329  0.0243  0.0169
   13POPC   O14 1630   5.739   2.905   7.042 -0.2787 -0.3392  0.1293
   13POPC   O12 1631   5.958   2.780   6.980 -0.2181 -0.1719 -0.4941
   13POPC   O11 1632   5.764   2.795   6.827  0.1420  0.1102 -0.2739
   13POPC    C1 1633   5.625   2.788   6.792 -0.0389 -0.8170  0.6181
   13POPC    HA 1634   5.608   2.857   6.708 -1.4037 -0.5982  1.0550
   13POPC    HB 1635   5.559   2.821   6.875 -2.0227  1.6093 -1.7748
   13POPC    C2 1636   5.601   2.647   6.735  0.3347 -0.9341  0.7425
   13POPC    HS 1637   5.621   2.587   6.827  1.3779  0.7385  1.6484
   13POPC   O21 1638   5.700   2.613   6.638  0.0571 -0.0679  0.1498
   13POPC   C21 1639   5.711   2.481   6.628 -0.2830 -0.0791 -0.0793
   13POPC   O22 1640   5.668   2.393   6.701 -0.4399 -0.4942 -0.6566
   13POPC   C22 1641   5.786   2.446   6.501 -0.2038 -0.5906  0.1049
   13POPC   H2R 1642   5.811   2.534   6.437 -2.6418 -1.5836 -2.4115
   13POPC   H2S 1643   5.710   2.395   6.438 -0.0842 -2.8793  1.6979
   13POPC    C3 1644   5.455   2.626   6.691  0.5340 -0.1740 -0.2902
   13POPC    HX 1645   5.395   2.659   6.778  0.5687 -2.3021  0.5946
   13POPC    HY 1646   5.420   2.525   6.660 -2.8733  1.2553 -1.6382
   13POPC   O31 1647   5.423   2.708   6.578 -0.2294 -0.2825 -0.1599
   13POPC   C31 1648   5.340   2.811   6.598  0.0735 -0.0657 -0.0078
   13POPC   O32 1649   5.282   2.841   6.701  0.0763 -0.2172  0.0382
   13POPC   C32 1650   5.316   2.894   6.473  0.0532  0.1689  0.1522
   13POPC   H2X 1651   5.339   2.830   6.385 -0.2165  0.5398 -0.1912
   13POPC   H2Y 1652   5.371   2.991   6.470 -0.3158  0.3629 -0.3961
   13POPC   C23 1653   5.906   2.355   6.529  0.1787 -0.2566 -0.4145
   13POPC   H3R 1654   5.861   2.263   6.572 -2.7042  1.3275  0.2151
   13POPC   H3S 1655   5.977   2.377   6.611  3.1970 -2.6364 -2.1712
   13POPC   C24 1656   5.982   2.314   6.402  0.4314  0.0765 -0.3722
   13POPC   H4R 1657   5.899   2.284   6.335 -0.4063 -2.2164  1.5528
   13POPC   H4S 1658   6.047   2.226   6.422 -1.1293 -1.5355 -2.0277
   13POPC   C25 1659   6.069   2.421   6.335  0.2118  0.4079 -0.1329
   13POPC   H5R 1660   6.114   2.483   6.416  1.1258 -0.9808  0.4620
   13POPC   H5S 1661   5.998   2.494   6.291 -3.2136 -2.2784  0.4004
   13POPC   C26 1662   6.179   2.372   6.241  0.2029  0.8003 -0.3471
   13POPC   H6R 1663   6.230   2.283   6.283 -0.0874 -0.4622 -2.5164
   13POPC   H6S 1664   6.249   2.457   6.231  0.7835  0.7612  2.7210
   13POPC   C27 1665   6.130   2.333   6.101 -0.3790 -0.1762  0.1184
   13POPC   H7R 1666   6.058   2.409   6.064 -1.4303 -0.8519  0.7217
   13POPC   H7S 1667   6.073   2.238   6.112 -0.7293 -0.0772 -0.7375
   13POPC   C28 1668   6.243   2.332   5.998 -0.5798 -0.5265 -0.0993
   13POPC   H8R 1669   6.314   2.249   6.018 -1.0800 -0.3603  2.7526
   13POPC   H8S 1670   6.287   2.433   6.003 -1.2617 -0.0601 -2.3227
   13POPC   C29 1671   6.168   2.325   5.868 -0.4514  0.0829 -0.2082
   13POPC   H91 1672   6.083   2.256   5.869  0.9002 -1.6530  0.4807
   13POPC  C210 1673   6.186   2.402   5.760 -0.0796  0.3184  0.0191
   13POPC  H101 1674   6.133   2.369   5.669  0.8100  0.2727 -0.4913
   13POPC  C211 1675   6.293   2.502   5.725  0.1585 -0.0776 -0.4032
   13POPC  H11R 1676   6.357   2.524   5.814  0.7896 -4.1799  0.3678
   13POPC  H11S 1677   6.260   2.602   5.689  1.0650  0.0315 -0.9462
   13POPC  C212 1678   6.383   2.449   5.614  1.5104  0.0042  0.6193
   13POPC  H12R 1679   6.407   2.343   5.634 -2.0409 -0.9895  0.2991
   13POPC  H12S 1680   6.474   2.511   5.598 -0.1095  1.8812 -2.6055
   13POPC  C213 1681   6.317   2.452   5.476  0.2612  0.1306  1.2079
   13POPC  H13R 1682   6.209   2.438   5.498  0.6522 -1.0932  2.5127
   13POPC  H13S 1683   6.340   2.363   5.414 -1.8673  0.6379 -0.4456
   13POPC  C214 1684   6.337   2.582   5.398 -0.2812 -0.1471  0.5914
   13POPC  H14R 1685   6.443   2.615   5.407 -0.2312  0.1110 -0.6601
   13POPC  H14S 1686   6.271   2.656   5.447 -0.9714  0.3148 -0.9559
   13POPC  C215 1687   6.293   2.577   5.252  0.0697  0.0319  0.4766
   13POPC  H15R 1688   6.360   2.507   5.198  0.1311  1.1291 -0.9393
   13POPC  H15S 1689   6.295   2.673   5.195  1.2399 -0.4860 -0.3902
   13POPC  C216 1690   6.156   2.511   5.235  0.4460 -0.6436  0.0230
   13POPC  H16R 1691   6.072   2.544   5.300  0.6802 -1.8606  0.9785
   13POPC  H16S 1692   6.158   2.403   5.261 -1.8754 -0.6162  0.5125
   13POPC  C217 1693   6.104   2.511   5.091  0.2665 -0.3556  0.0860
   13POPC  H17R 1694   6.084   2.617   5.064 -1.5862 -1.3608 -3.0633
   13POPC  H17S 1695   6.000   2.473   5.079 -1.2390  3.3305  0.2663
   13POPC  C218 1696   6.197   2.458   4.982  0.1617  0.6189 -0.4957
   13POPC  H18R 1697   6.217   2.350   5.003 -1.2351  0.2083 -1.1493
   13POPC  H18S 1698   6.301   2.498   4.986  0.5776 -0.2572 -1.9078
   13POPC  H18T 1699   6.150   2.457   4.882  2.0091 -0.3242 -1.4066
   13POPC   C33 1700   5.169   2.933   6.461  0.2043  0.9359  0.6763
   13POPC   H3X 1701   5.124   2.994   6.542 -1.5304  0.2633  0.2693
   13POPC   H3Y 1702   5.116   2.836   6.479  1.4658 -0.0053 -0.4771
   13POPC   C34 1703   5.150   3.013   6.332 -0.0052  0.1011  0.1799
   13POPC   H4X 1704   5.216   2.966   6.256 -0.8003 -0.2707 -0.2900
   13POPC   H4Y 1705   5.185   3.115   6.359 -0.4450 -0.2921  2.4418
   13POPC   C35 1706   5.007   3.015   6.277 -0.1796  0.1122  0.6266
   13POPC   H5X 1707   4.976   2.909   6.268  1.0157 -0.1293 -1.2047
   13POPC   H5Y 1708   5.034   3.038   6.171 -2.0594  0.2171  0.1455
   13POPC   C36 1709   4.914   3.115   6.345 -0.5364  0.1637  0.0650
   13POPC   H6X 1710   4.942   3.218   6.314  1.2939 -0.0009  1.0130
   13POPC   H6Y 1711   4.922   3.103   6.455  0.0035  2.3948  0.3143
   13POPC   C37 1712   4.769   3.087   6.303 -0.4009 -0.2706 -0.1233
   13POPC   H7X 1713   4.701   3.146   6.368  1.5396  0.8813  0.9873
   13POPC   H7Y 1714   4.739   2.982   6.323 -0.1244 -0.6423 -1.6011
   13POPC   C38 1715   4.739   3.125   6.158 -0.4533  0.1015 -0.0160
   13POPC   H8X 1716   4.824   3.145   6.090  0.3646 -0.8328  0.6991
   13POPC   H8Y 1717   4.692   3.226   6.160 -4.4642 -1.5387 -0.8908
   13POPC   C39 1718   4.643   3.031   6.085 -0.2648 -0.0427 -0.0798
   13POPC   H9X 1719   4.670   2.924   6.076 -0.2908 -0.0547 -0.0204
   13POPC   H9Y 1720   4.616   3.069   5.984  1.4055  0.0073 -0.5255
   13POPC  C310 1721   4.511   3.029   6.163 -0.0952 -0.0232  0.2091
   13POPC  H10X 1722   4.481   3.134   6.182 -1.0880 -0.1688 -0.4734
   13POPC  H10Y 1723   4.526   2.970   6.256 -0.6573  0.4897  0.6308
   13POPC  C311 1724   4.399   2.971   6.075 -0.3392  0.3772  0.2531
   13POPC  H11X 1725   4.399   3.027   5.979 -1.5182  0.4978  0.3113
   13POPC  H11Y 1726   4.301   2.984   6.125 -1.2762 -1.6552 -0.9421
   13POPC  C312 1727   4.393   2.823   6.038 -0.0059  0.5114 -0.3464
   13POPC  H12X 1728   4.389   2.780   6.140  0.0882 -1.1087 -0.9987
   13POPC  H12Y 1729   4.485   2.781   5.991  0.6797 -0.6501  1.8962
   13POPC  C313 1730   4.265   2.774   5.969  0.1414 -0.2845 -0.0632
   13POPC  H13X 1731   4.267   2.819   5.868  1.0777  1.4321  0.6737
   13POPC  H13Y 1732   4.172   2.801   6.023  0.2988  1.6107 -0.6655
   13POPC  C314 1733   4.266   2.621   5.967  0.4519 -0.2848 -0.0420
   13POPC  H14X 1734   4.240   2.580   6.067 -0.3190  2.4992  0.9889
   13POPC  H14Y 1735   4.368   2.581   5.947  0.4362 -0.8447  0.9192
   13POPC  C315 1736   4.178   2.552   5.863  0.3672 -0.3918  0.0985
   13POPC  H15X 1737   4.075   2.586   5.890 -0.9442 -3.4740 -0.5888
   13POPC  H15Y 1738   4.177   2.442   5.874 -2.7589 -0.4001  0.7414
   13POPC  C316 1739   4.209   2.585   5.717 -0.4238  0.0977  0.0297
   13POPC  H16X 1740   4.192   2.693   5.700 -0.8044 -0.1313 -1.1486
   13POPC  H16Y 1741   4.135   2.531   5.654  0.2526 -1.2453  0.3262
   13POPC  H16Z 1742   4.313   2.563   5.684 -0.5310  2.3816 -2.0788
   14POPC     N 1743   1.591   7.466   7.011  0.0801  0.2208 -0.0894
   14POPC   C12 1744   1.650   7.556   6.906 -0.1113 -0.3902 -0.7281
   14POPC   C13 1745   1.599   7.520   7.152 -0.0805 -0.7123  0.2856
   14POPC   C14 1746   1.446   7.443   6.976 -0.1686  0.3138  0.8512
   14POPC   C15 1747   1.660   7.332   7.010  0.1307  0.2483 -0.3568
   14POPC  H12A 1748   1.580   7.634   6.879 -0.4225 -0.9797 -1.6497
   14POPC  H12B 1749   1.658   7.508   6.810 -0.5754 -0.6866 -0.6167
   14POPC  H13A 1750   1.705   7.526   7.172  0.1768  0.2284 -1.1965
   14POPC  H13B 1751   1.577   7.626   7.152  1.5697 -0.3295  1.2378
   14POPC  H13C 1752   1.555   7.460   7.230  1.6772 -0.4355  1.5616
   14POPC  H14A 1753   1.436   7.408   6.875  1.1023  2.9210 -0.2733
   14POPC  H14B 1754   1.421   7.363   7.043  2.4408 -1.1113  0.2627
   14POPC  H14C 1755   1.383   7.531   6.988  0.6822  1.2617 -1.1692
   14POPC  H15A 1756   1.620   7.263   7.084 -0.2033  0.2285 -0.5529
   14POPC  H15B 1757   1.767   7.333   7.026 -0.0531 -1.5574  1.4894
   14POPC  H15C 1758   1.637   7.285   6.915  0.7739  0.5392 -0.6610
   14POPC   C11 1759   1.789   7.615   6.931 -0.5550  0.2100  0.3904
   14POPC  H11A 1760   1.789   7.679   7.022  1.1986  0.1346  0.4832
   14POPC  H11B 1761   1.818   7.677   6.844  0.0435 -1.2558 -0.4937
   14POPC     P 1762   2.031   7.557   7.013 -0.2514  0.1753 -0.1650
   14POPC   O13 1763   2.031   7.573   7.160  0.0890  0.7251 -0.2213
   14POPC   O14 1764   2.138   7.472   6.957 -0.8888 -0.5907 -0.2428
   14POPC   O12 1765   1.883   7.514   6.968 -0.4121  0.2900  0.2484
   14POPC   O11 1766   2.033   7.702   6.945  0.0778 -0.3375 -1.2689
   14POPC    C1 1767   2.147   7.786   6.924 -0.2368  0.3280 -0.3749
   14POPC    HA 1768   2.243   7.759   6.971 -0.3155 -3.7731 -2.1483
   14POPC    HB 1769   2.117   7.891   6.947 -0.2041  0.5581 -1.3451
   14POPC    C2 1770   2.180   7.795   6.774  0.1586 -0.2916 -0.3293
   14POPC    HS 1771   2.262   7.868   6.752 -0.2849  0.5284  0.6459
   14POPC   O21 1772   2.065   7.828   6.695  0.1227  0.3766 -0.0122
   14POPC   C21 1773   2.054   7.957   6.665  0.1265  0.4502  0.3001
   14POPC   O22 1774   2.135   8.040   6.701  0.5115 -0.0645  0.6343
   14POPC   C22 1775   1.927   7.962   6.581  0.6042  0.1354 -0.4517
   14POPC   H2R 1776   1.887   8.063   6.555 -2.9666 -0.9823  0.1567
   14POPC   H2S 1777   1.850   7.913   6.645  0.6166 -0.3612 -0.8199
   14POPC    C3 1778   2.237   7.663   6.721  0.2209 -0.2890 -0.2698
   14POPC    HX 1779   2.163   7.583   6.741  0.6847 -0.2702  1.6661
   14POPC    HY 1780   2.333   7.636   6.770 -0.7073  0.6361  2.2032
   14POPC   O31 1781   2.265   7.677   6.581  0.0433 -0.1349 -0.2896
   14POPC   C31 1782   2.308   7.563   6.528  0.2120 -0.2416  0.0718
   14POPC   O32 1783   2.315   7.454   6.582  1.0368 -0.4910 -0.5146
   14POPC   C32 1784   2.365   7.600   6.391  0.0010 -0.0225  0.0425
   14POPC   H2X 1785   2.475   7.607   6.398 -0.2025  2.0994  2.5250
   14POPC   H2Y 1786   2.318   7.698   6.370 -2.9551 -1.1727  0.6983
   14POPC   C23 1787   1.943   7.868   6.462 -0.6630  0.2590 -0.7406
   14POPC   H3R 1788   1.840   7.839   6.434 -1.0650  1.0339 -0.0900
   14POPC   H3S 1789   1.997   7.772   6.481  0.9195  0.9457 -1.5976
   14POPC   C24 1790   2.002   7.957   6.353 -0.0327  0.7957  0.0263
   14POPC   H4R 1791   2.088   8.015   6.392  0.4262  0.8947 -1.0943
   14POPC   H4S 1792   1.926   8.035   6.332 -1.0772  0.0758  1.0115
   14POPC   C25 1793   2.054   7.882   6.230 -0.0147  0.1797  0.4076
   14POPC   H5R 1794   1.975   7.822   6.180  1.0401 -1.6980  0.8974
   14POPC   H5S 1795   2.125   7.810   6.276 -1.3240 -1.6253 -0.2650
   14POPC   C26 1796   2.116   7.977   6.129 -0.3783  0.0083  0.0201
   14POPC   H6R 1797   2.218   8.002   6.166  0.5029 -1.6610 -1.1133
   14POPC   H6S 1798   2.051   8.066   6.113 -1.3601 -0.5573  0.8008
   14POPC   C27 1799   2.122   7.917   5.988  0.2197 -0.1651  0.1152
   14POPC   H7R 1800   2.020   7.910   5.944 -0.5981 -1.5753  2.0815
   14POPC   H7S 1801   2.168   7.817   5.995  1.2316  0.4056  2.3973
   14POPC   C28 1802   2.219   7.986   5.892  0.1791 -0.1315  0.0978
   14POPC   H8R 1803   2.317   7.993   5.943  0.1090 -0.0935  0.2291
   14POPC   H8S 1804   2.175   8.088   5.889 -1.2069 -0.7184 -2.4179
   14POPC   C29 1805   2.247   7.931   5.755  0.9530  0.7977 -0.1285
   14POPC   H91 1806   2.330   7.859   5.745  0.6121  0.5622 -1.4876
   14POPC  C210 1807   2.188   7.974   5.642  0.9303  0.0640 -0.3997
   14POPC  H101 1808   2.214   7.929   5.545  0.7656 -0.5118 -0.1824
   14POPC  C211 1809   2.075   8.071   5.627  0.4244 -0.4451  0.0573
   14POPC  H11R 1810   2.091   0.021   5.545 -1.6152 -1.5215 -1.4023
   14POPC  H11S 1811   2.055   0.017   5.711  0.4375  1.2493 -1.2772
   14POPC  C212 1812   1.941   8.006   5.588  0.4104 -0.1758 -0.3564
   14POPC  H12R 1813   1.910   7.945   5.676  0.5174 -2.1910 -1.6531
   14POPC  H12S 1814   1.945   7.931   5.506 -0.3767  0.9263 -1.4339
   14POPC  C213 1815   1.829   8.108   5.569  0.4806 -0.1026 -0.3821
   14POPC  H13R 1816   1.853   0.082   5.616  2.6529 -1.5704  1.7995
   14POPC  H13S 1817   1.733   8.073   5.614  0.3354  0.6473 -0.0801
   14POPC  C214 1818   1.813   0.015   5.420 -0.2395 -0.3274 -0.3534
   14POPC  H14R 1819   1.766   8.056   5.363 -0.8002 -0.7979  0.7473
   14POPC  H14S 1820   1.918   0.015   5.387 -0.0418  1.7768  0.0970
   14POPC  C215 1821   1.765   0.156   5.384  0.6243  0.0330 -0.1126
   14POPC  H15R 1822   1.655   0.150   5.402  0.6740  0.9307  0.5951
   14POPC  H15S 1823   1.776   0.176   5.275 -0.6114  0.6961 -0.1375
   14POPC  C216 1824   1.805   0.280   5.465 -0.6819  0.4189 -0.0294
   14POPC  H16R 1825   1.776   0.276   5.572 -3.6789  1.9766 -0.6599
   14POPC  H16S 1826   1.747   0.370   5.436 -1.9741 -0.0126  1.1091
   14POPC  C217 1827   1.953   0.316   5.453 -0.5870  0.0849  0.1431
   14POPC  H17R 1828   1.990   0.297   5.350 -0.2295  2.0939 -0.1367
   14POPC  H17S 1829   2.011   0.246   5.517 -0.7291  0.0568  0.2415
   14POPC  C218 1830   1.997   0.456   5.494  0.3498 -0.3689  0.7341
   14POPC  H18R 1831   2.107   0.469   5.485  0.6952 -1.7953  2.3795
   14POPC  H18S 1832   1.967   0.459   5.601 -1.4092  3.5978  0.3140
   14POPC  H18T 1833   1.945   0.530   5.430  0.8494 -0.2371  0.4803
   14POPC   C33 1834   2.314   7.495   6.292 -0.0219 -0.3370  0.3815
   14POPC   H3X 1835   2.204   7.510   6.294  0.0556  0.3750 -0.1430
   14POPC   H3Y 1836   2.354   7.396   6.320  2.6358  0.8591  1.1144
   14POPC   C34 1837   2.354   7.522   6.146 -0.3511 -0.3280  0.2921
   14POPC   H4X 1838   2.393   7.625   6.132  0.1530 -0.4038  1.0338
   14POPC   H4Y 1839   2.262   7.508   6.086 -0.3353  0.4180  0.0832
   14POPC   C35 1840   2.461   7.428   6.093 -0.1269  0.1807 -0.1629
   14POPC   H5X 1841   2.430   7.322   6.103  1.5292 -0.3261 -0.1248
   14POPC   H5Y 1842   2.555   7.429   6.153  1.0491  0.7090 -1.9049
   14POPC   C36 1843   2.499   7.450   5.946 -0.5721 -0.2069 -0.3407
   14POPC   H6X 1844   2.553   7.547   5.935  0.9732 -0.8604  1.0588
   14POPC   H6Y 1845   2.401   7.458   5.895 -1.0669 -2.4720  0.1831
   14POPC   C37 1846   2.574   7.332   5.885  0.5147  0.3141 -0.0573
   14POPC   H7X 1847   2.501   7.249   5.874 -0.6608  1.4136 -0.8786
   14POPC   H7Y 1848   2.652   7.318   5.962 -0.5969  0.8958  1.2208
   14POPC   C38 1849   2.630   7.365   5.747  0.3921 -0.1182 -0.2141
   14POPC   H8X 1850   2.687   7.460   5.748  0.4993 -0.1315 -1.6801
   14POPC   H8Y 1851   2.539   7.379   5.685 -0.0514  1.3481  0.7284
   14POPC   C39 1852   2.715   7.252   5.689  0.0272 -0.4722 -0.0577
   14POPC   H9X 1853   2.786   7.208   5.762 -0.0121  0.0201  0.2777
   14POPC   H9Y 1854   2.783   7.302   5.617  2.1614  0.6645  2.5415
   14POPC  C310 1855   2.637   7.139   5.621 -0.0277 -0.1727 -0.4938
   14POPC  H10X 1856   2.584   7.178   5.531 -0.0720 -1.6564 -1.1431
   14POPC  H10Y 1857   2.566   7.092   5.692  0.7371  0.1047  0.4724
   14POPC  C311 1858   2.728   7.028   5.569  0.0053 -0.4885  0.2251
   14POPC  H11X 1859   2.747   6.953   5.649 -2.0278 -0.1543  1.0679
   14POPC  H11Y 1860   2.825   7.066   5.530  0.7620 -2.0379  0.5425
   14POPC  C312 1861   2.664   6.963   5.446  0.2486 -0.2872 -0.0114
   14POPC  H12X 1862   2.649   7.037   5.365  0.2221 -0.7020 -0.3875
   14POPC  H12Y 1863   2.568   6.917   5.479  0.6777 -1.8524 -0.8326
   14POPC  C313 1864   2.752   6.853   5.386 -0.1372 -0.7859  0.3233
   14POPC  H13X 1865   2.786   6.790   5.471 -0.1129  0.1368  1.0180
   14POPC  H13Y 1866   2.842   6.897   5.337 -0.6759 -1.7244 -1.5965
   14POPC  C314 1867   2.689   6.778   5.269 -0.0457  0.3073 -0.4406
   14POPC  H14X 1868   2.658   6.849   5.189  1.4142  2.3451  0.7050
   14POPC  H14Y 1869   2.598   6.730   5.310  0.7068 -2.1758 -1.5072
   14POPC  C315 1870   2.779   6.664   5.219 -0.2615 -0.0438 -0.0327
   14POPC  H15X 1871   2.803   6.591   5.300  3.5046  0.0337 -0.9013
   14POPC  H15Y 1872   2.880   6.708   5.205 -0.3416  0.1215 -0.0967
   14POPC  C316 1873   2.724   6.589   5.099 -0.1101 -0.0569 -0.0933
   14POPC  H16X 1874   2.796   6.515   5.057 -1.6122 -1.8506  0.3592
   14POPC  H16Y 1875   2.699   6.658   5.015 -1.2685 -0.6340 -0.2461
   14POPC  H16Z 1876   2.638   6.533   5.141 -0.2909  1.9506  2.4107
   15POPC     N 1877   1.088   1.164   6.984  0.7107  0.0145  0.2829
   15POPC   C12 1878   1.231   1.180   7.031  0.9105 -0.1008 -0.2729
   15POPC   C13 1879   1.003   1.240   7.083  0.5499  0.7625 -0.4195
   15POPC   C14 1880   1.062   1.208   6.842 -0.1030 -0.4465  0.2836
   15POPC   C15 1881   1.044   1.020   6.992 -0.6471  0.3774 -0.3472
   15POPC  H12A 1882   1.294   1.109   6.981  1.0534  0.3508 -0.7447
   15POPC  H12B 1883   1.224   1.149   7.135  1.2705 -0.3715 -0.3278
   15POPC  H13A 1884   1.044   1.340   7.089  2.3101  0.0190  0.4397
   15POPC  H13B 1885   0.897   1.238   7.060 -0.3621  0.7224  3.1875
   15POPC  H13C 1886   1.008   1.200   7.183 -1.6363  2.4014  0.4340
   15POPC  H14A 1887   1.115   1.301   6.828 -1.7605  0.4076 -0.5787
   15POPC  H14B 1888   1.095   1.125   6.781 -1.1000  0.1924 -1.1761
   15POPC  H14C 1889   0.955   1.215   6.830 -0.4059 -1.4352  2.0685
   15POPC  H15A 1890   1.097   0.958   6.922 -2.3017  1.4389 -2.6754
   15POPC  H15B 1891   0.942   1.007   6.959 -0.5921  2.5713 -1.5841
   15POPC  H15C 1892   1.065   0.984   7.091  0.3798 -0.3924 -0.8224
   15POPC   C11 1893   1.293   1.320   7.031  0.2383  0.2063  0.2028
   15POPC  H11A 1894   1.403   1.311   7.046 -0.1118 -0.4846  2.9534
   15POPC  H11B 1895   1.254   1.372   7.121 -0.5260  1.1200 -0.6429
   15POPC     P 1896   1.388   1.459   6.825  0.3923  0.1116  0.3266
   15POPC   O13 1897   1.468   1.550   6.910 -0.2175  0.8622  0.1099
   15POPC   O14 1898   1.462   1.354   6.751 -0.5752  0.0186 -0.5415
   15POPC   O12 1899   1.270   1.393   6.911  0.1944  0.7133  0.5179
   15POPC   O11 1900   1.305   1.550   6.724  0.2553 -0.6068 -0.2172
   15POPC    C1 1901   1.197   1.489   6.653  0.0026 -0.1399 -0.2424
   15POPC    HA 1902   1.154   1.579   6.604  1.5016 -0.3421 -2.0501
   15POPC    HB 1903   1.120   1.443   6.719 -0.0684 -1.9261 -1.5010
   15POPC    C2 1904   1.230   1.393   6.537 -0.2682 -0.1878 -0.2801
   15POPC    HS 1905   1.245   1.292   6.579  0.1209 -0.2499 -0.5727
   15POPC   O21 1906   1.339   1.443   6.460 -0.1858 -0.2026 -0.1724
   15POPC   C21 1907   1.426   1.351   6.418  0.1363 -0.2646  0.6050
   15POPC   O22 1908   1.398   1.234   6.397 -0.1692  0.0028 -0.5525
   15POPC   C22 1909   1.569   1.403   6.411  0.0065  0.1401  0.9441
   15POPC   H2R 1910   1.589   1.434   6.515 -0.8698  0.1272  1.1255
   15POPC   H2S 1911   1.584   1.490   6.343  2.2403 -1.7806 -1.2136
   15POPC    C3 1912   1.104   1.390   6.448 -0.5964 -0.0082  0.1719
   15POPC    HX 1913   1.089   1.495   6.414 -1.0265 -0.5946 -1.5274
   15POPC    HY 1914   1.017   1.365   6.512 -0.3497 -0.5563  0.2936
   15POPC   O31 1915   1.105   1.308   6.331  0.1392 -0.0803  0.2210
   15POPC   C31 1916   1.096   1.178   6.358  0.1169 -0.1367 -0.0523
   15POPC   O32 1917   1.067   1.134   6.468 -0.2043 -0.1555 -0.1414
   15POPC   C32 1918   1.130   1.093   6.237  0.1995 -0.2115  0.0234
   15POPC   H2X 1919   1.127   0.988   6.272 -4.1905 -0.7817 -1.3602
   15POPC   H2Y 1920   1.233   1.115   6.202  1.2683 -0.1041  2.9863
   15POPC   C23 1921   1.673   1.303   6.360 -0.3937 -0.0368  0.4660
   15POPC   H3R 1922   1.646   1.244   6.269 -0.0539 -1.7502  1.4415
   15POPC   H3S 1923   1.684   1.224   6.436  0.2849 -0.8837 -0.4871
   15POPC   C24 1924   1.816   1.357   6.352 -0.4256 -0.0305 -0.0899
   15POPC   H4R 1925   1.824   1.427   6.438 -0.7096 -0.6076  0.4091
   15POPC   H4S 1926   1.819   1.413   6.255  0.6064 -0.7026 -0.4663
   15POPC   C25 1927   1.932   1.257   6.340 -0.1688  0.2510  0.0412
   15POPC   H5R 1928   1.923   1.194   6.431  0.5238  0.9318  0.5967
   15POPC   H5S 1929   2.024   1.315   6.360 -0.5196 -0.0224  2.8641
   15POPC   C26 1930   1.932   1.170   6.214 -0.5643  0.3587 -0.0378
   15POPC   H6R 1931   1.828   1.136   6.197 -0.0048 -1.0727 -0.6941
   15POPC   H6S 1932   2.007   1.090   6.233 -0.5322  0.0482 -1.4058
   15POPC   C27 1933   1.969   1.249   6.089  0.1456  0.0744 -0.0118
   15POPC   H7R 1934   2.069   1.298   6.096  1.9548 -3.2207 -0.7744
   15POPC   H7S 1935   1.893   1.329   6.079 -0.4727 -0.7058 -2.0061
   15POPC   C28 1936   1.989   1.151   5.973  0.0680  0.4941 -0.3856
   15POPC   H8R 1937   1.892   1.109   5.938  0.4642  0.3352 -1.3059
   15POPC   H8S 1938   2.056   1.068   6.004  1.4300  1.0918 -1.6095
   15POPC   C29 1939   2.046   1.220   5.852  0.5572  0.2641 -0.2868
   15POPC   H91 1940   1.966   1.265   5.792 -1.7796 -0.1809  2.2941
   15POPC  C210 1941   2.174   1.218   5.812  0.5881 -0.1353 -0.1827
   15POPC  H101 1942   2.192   1.268   5.715  0.2816 -1.9057 -1.2106
   15POPC  C211 1943   2.295   1.165   5.883  0.4827 -0.2447 -0.0853
   15POPC  H11R 1944   2.273   1.158   5.992  0.9409 -2.1954 -0.0859
   15POPC  H11S 1945   2.383   1.232   5.884  1.0912 -0.9956 -1.1321
   15POPC  C212 1946   2.326   1.028   5.822  0.2468 -0.4674  0.2893
   15POPC  H12R 1947   2.228   0.977   5.810 -0.5223  1.1184 -0.4831
   15POPC  H12S 1948   2.397   0.970   5.884  2.0975  0.2157 -1.1015
   15POPC  C213 1949   2.398   1.056   5.690 -0.6304 -0.1972 -0.1408
   15POPC  H13R 1950   2.480   1.129   5.706 -1.8451  1.0286  0.6545
   15POPC  H13S 1951   2.327   1.097   5.615  1.5431  0.9684 -1.6929
   15POPC  C214 1952   2.455   0.932   5.620 -0.3220  0.1432 -0.4977
   15POPC  H14R 1953   2.372   0.858   5.619  1.0715 -1.4775 -0.1471
   15POPC  H14S 1954   2.535   0.881   5.677 -1.3052 -0.3727  0.4436
   15POPC  C215 1955   2.512   0.969   5.483 -0.6479 -0.0823 -0.6960
   15POPC  H15R 1956   2.620   0.993   5.493 -0.7759  0.3640 -0.3620
   15POPC  H15S 1957   2.467   1.066   5.452  0.3486  0.6097 -0.0285
   15POPC  C216 1958   2.494   0.859   5.378  0.0775 -0.6265 -0.2591
   15POPC  H16R 1959   2.392   0.820   5.355 -0.2696 -0.5386  1.0605
   15POPC  H16S 1960   2.541   0.768   5.421 -1.5033 -2.5138 -2.3016
   15POPC  C217 1961   2.556   0.898   5.243 -0.1083  0.0863 -0.1409
   15POPC  H17R 1962   2.657   0.941   5.257  0.6128 -1.5050 -0.2380
   15POPC  H17S 1963   2.497   0.974   5.188 -1.7808 -0.8151  0.3317
   15POPC  C218 1964   2.581   0.779   5.151  0.1690  0.3919 -0.4643
   15POPC  H18R 1965   2.645   0.703   5.201 -0.7668 -0.0449  0.1180
   15POPC  H18S 1966   2.619   0.804   5.050  3.5976 -0.4124  0.4939
   15POPC  H18T 1967   2.487   0.721   5.134  1.2270 -0.9058 -2.1052
   15POPC   C33 1968   1.017   1.104   6.134  0.1291  0.2851  0.1510
   15POPC   H3X 1969   0.990   1.209   6.110  0.6218  1.0150  2.4956
   15POPC   H3Y 1970   0.928   1.050   6.172  1.9514 -3.2021 -0.0825
   15POPC   C34 1971   1.059   1.044   5.999  0.0196  0.4712  0.0337
   15POPC   H4X 1972   1.114   0.949   6.015  0.0578  0.3480 -0.8049
   15POPC   H4Y 1973   1.135   1.101   5.941 -0.6644 -0.4845 -1.8783
   15POPC   C35 1974   0.940   1.034   5.904 -0.1609  0.0018  0.3110
   15POPC   H5X 1975   0.892   1.131   5.881 -0.2119 -0.2737 -0.7843
   15POPC   H5Y 1976   0.863   0.965   5.947 -1.1678  1.1942  0.4597
   15POPC   C36 1977   0.976   0.984   5.764 -0.2987 -0.1308  0.3211
   15POPC   H6X 1978   0.987   0.874   5.757 -3.0598 -0.4311 -0.5165
   15POPC   H6Y 1979   1.070   1.029   5.726  0.4328 -2.5422 -0.9058
   15POPC   C37 1980   0.857   1.021   5.676 -0.1041  0.0296  0.1254
   15POPC   H7X 1981   0.846   1.131   5.669 -2.4003 -0.1246  0.5264
   15POPC   H7Y 1982   0.767   0.978   5.724 -1.1479 -0.0948 -1.8358
   15POPC   C38 1983   0.873   0.957   5.538  0.1195 -0.0739  0.1991
   15POPC   H8X 1984   0.887   0.847   5.539  0.3910 -0.1480 -2.7423
   15POPC   H8Y 1985   0.974   0.992   5.507 -0.6181 -0.3187 -2.8116
   15POPC   C39 1986   0.772   0.992   5.429  0.3362 -0.3390 -0.0878
   15POPC   H9X 1987   0.741   1.099   5.423 -1.5968 -0.8231  0.6969
   15POPC   H9Y 1988   0.683   0.932   5.455  1.6970 -2.2786  0.3188
   15POPC  C310 1989   0.820   0.943   5.292  0.1307  0.1283 -0.3326
   15POPC  H10X 1990   0.806   0.833   5.285  0.5670 -0.0799  1.4815
   15POPC  H10Y 1991   0.923   0.985   5.287  0.0565  0.3102 -0.3277
   15POPC  C311 1992   0.739   0.998   5.175  0.2972  0.5800 -0.2358
   15POPC  H11X 1993   0.717   1.107   5.181  1.9470  0.9111  0.3555
   15POPC  H11Y 1994   0.638   0.951   5.173 -0.0601  1.3270 -0.0877
   15POPC  C312 1995   0.814   0.981   5.044  0.4486  0.6149 -0.1535
   15POPC  H12X 1996   0.826   0.875   5.012  0.9314  0.4999  0.3859
   15POPC  H12Y 1997   0.918   1.021   5.051  0.4067  0.3736  2.7174
   15POPC  C313 1998   0.745   1.041   4.921  0.0091  0.1214 -0.1513
   15POPC  H13X 1999   0.829   1.050   4.848  1.2286 -0.8226  1.0722
   15POPC  H13Y 2000   0.718   1.140   4.964  0.6121 -0.8634  2.6776
   15POPC  C314 2001   0.631   0.960   4.861 -0.0194 -0.1286  0.2397
   15POPC  H14X 2002   0.554   0.949   4.940 -1.5468 -1.4792 -1.3377
   15POPC  H14Y 2003   0.665   0.858   4.833 -1.5099 -0.2053 -1.4807
   15POPC  C315 2004   0.571   1.036   4.742  0.4425 -0.0547  0.0525
   15POPC  H15X 2005   0.597   1.142   4.762 -2.3395  0.4094  1.7156
   15POPC  H15Y 2006   0.461   1.030   4.753  0.2708  1.9596 -0.2069
   15POPC  C316 2007   0.619   0.991   4.604  1.5612 -0.0536  0.4321
   15POPC  H16X 2008   0.609   0.882   4.585 -2.4328  0.6210 -2.6751
   15POPC  H16Y 2009   0.721   1.034   4.590  0.4766  2.2733 -0.8820
   15POPC  H16Z 2010   0.560   1.038   4.523  2.4530  0.0534 -0.1680
   16POPC     N 2011   0.274   5.647   7.575  0.1999  0.3085 -0.0739
   16POPC   C12 2012   0.390   5.630   7.480  0.3608 -0.2215  0.2091
   16POPC   C13 2013   0.318   5.620   7.717 -0.8552  0.5454  0.3063
   16POPC   C14 2014   0.237   5.793   7.574  0.8195  0.4739  0.4752
   16POPC   C15 2015   0.154   5.563   7.537  0.1178  0.1497  0.5219
   16POPC  H12A 2016   0.468   5.703   7.500  0.2703 -0.7520  2.8009
   16POPC  H12B 2017   0.362   5.645   7.376 -0.1038 -0.7108  0.2621
   16POPC  H13A 2018   0.340   5.515   7.729  0.6115  0.4964 -2.1602
   16POPC  H13B 2019   0.404   5.683   7.734 -2.3054  1.7327  4.3399
   16POPC  H13C 2020   0.240   5.656   7.782 -0.9852  0.2220  0.3333
   16POPC  H14A 2021   0.179   5.808   7.663  1.1022  1.6521  0.4812
   16POPC  H14B 2022   0.327   5.854   7.580  2.1697 -1.3641 -0.2022
   16POPC  H14C 2023   0.187   5.817   7.481  1.7866 -0.3111 -0.2752
   16POPC  H15A 2024   0.111   5.587   7.441 -0.5177  1.6425  1.1356
   16POPC  H15B 2025   0.069   5.589   7.597 -1.6072  0.5987 -1.9743
   16POPC  H15C 2026   0.172   5.459   7.558 -1.2331 -0.4648 -1.2138
   16POPC   C11 2027   0.464   5.497   7.479  0.4291 -0.1867 -0.6061
   16POPC  H11A 2028   0.553   5.499   7.546 -0.7801  1.9642  1.0417
   16POPC  H11B 2029   0.498   5.487   7.374 -1.0931 -1.2100 -1.0315
   16POPC     P 2030   0.423   5.252   7.471  0.0981  0.1954  0.0062
   16POPC   O13 2031   0.569   5.235   7.490  0.0741 -0.2279 -0.1721
   16POPC   O14 2032   0.338   5.150   7.536 -0.2996  0.2814 -0.3800
   16POPC   O12 2033   0.380   5.394   7.532 -0.2036  0.3473 -0.5587
   16POPC   O11 2034   0.392   5.268   7.315 -0.3436  0.4382  0.1180
   16POPC    C1 2035   0.253   5.281   7.283 -0.3052 -0.1798 -0.3216
   16POPC    HA 2036   0.259   5.333   7.185  2.1029  1.7348  0.7189
   16POPC    HB 2037   0.198   5.345   7.356  0.4695  1.8734 -1.4528
   16POPC    C2 2038   0.184   5.147   7.255  0.0038 -0.3571 -0.2412
   16POPC    HS 2039   0.193   5.080   7.343 -3.2534 -0.3889  0.1864
   16POPC   O21 2040   0.247   5.091   7.140  0.2332 -0.2168 -0.1835
   16POPC   C21 2041   0.208   4.964   7.123  0.1900 -0.3104  0.5806
   16POPC   O22 2042   0.143   4.898   7.202 -0.8160  0.3287  0.3050
   16POPC   C22 2043   0.282   4.916   6.999  0.0165  0.2195  0.2662
   16POPC   H2R 2044   0.371   4.854   7.025 -0.2999  0.2023  1.3540
   16POPC   H2S 2045   0.317   5.008   6.948  1.1570 -0.4949 -0.2876
   16POPC    C3 2046   0.035   5.178   7.236  0.0167 -0.1282  0.0304
   16POPC    HX 2047   0.008   5.251   7.315  0.8832 -1.7923  1.9367
   16POPC    HY 2048   8.103   5.087   7.267 -0.1897 -0.5201 -1.4053
   16POPC   O31 2049   0.002   5.198   7.098  0.0533 -0.2962 -0.0027
   16POPC   C31 2050   8.104   5.327   7.071 -0.4280 -0.3097  0.2856
   16POPC   O32 2051   0.006   5.420   7.145 -0.1397 -0.2004  0.0556
   16POPC   C32 2052   8.025   5.329   6.941  0.2472  0.6698 -0.1249
   16POPC   H2X 2053   7.973   5.427   6.929  1.4168  1.5831  1.7361
   16POPC   H2Y 2054   7.954   5.245   6.957  2.4013 -1.5118 -1.4775
   16POPC   C23 2055   0.181   4.834   6.917 -0.0268  0.3807  0.1590
   16POPC   H3R 2056   0.131   4.750   6.969 -1.6182  1.1548 -0.0745
   16POPC   H3S 2057   0.240   4.786   6.836  0.4171  0.1616  0.6004
   16POPC   C24 2058   0.071   4.910   6.844  0.4110  0.0357 -0.8757
   16POPC   H4R 2059   0.117   4.998   6.793 -2.7299  2.9724  0.9109
   16POPC   H4S 2060   8.119   4.945   6.918 -0.9676  0.3828 -2.3855
   16POPC   C25 2061   0.000   4.832   6.733 -0.6135  0.3466 -0.4559
   16POPC   H5R 2062   0.085   4.818   6.662  0.1533  0.9644  0.3262
   16POPC   H5S 2063   8.058   4.903   6.678 -0.8097  1.0493  0.6524
   16POPC   C26 2064   8.037   4.711   6.772  0.1998 -0.2124 -0.3606
   16POPC   H6R 2065   7.943   4.749   6.816  0.6843  2.0030 -1.0854
   16POPC   H6S 2066   8.088   4.656   6.854 -0.3075  2.0842  1.6058
   16POPC   C27 2067   7.998   4.609   6.666 -0.3167 -0.2968 -0.0920
   16POPC   H7R 2068   7.943   4.657   6.583 -2.0773  1.2287  1.8649
   16POPC   H7S 2069   7.914   4.550   6.707 -2.2797  1.4262 -1.4683
   16POPC   C28 2070   8.112   4.521   6.612 -0.5817 -0.7192  0.0337
   16POPC   H8R 2071   0.062   4.596   6.577 -0.3622 -0.3585  1.2187
   16POPC   H8S 2072   8.079   4.469   6.519  1.8166 -0.2311 -1.1526
   16POPC   C29 2073   0.046   4.432   6.718 -0.0152 -0.2421  0.1299
   16POPC   H91 2074   0.053   4.483   6.815 -0.2016  0.3539 -0.1680
   16POPC  C210 2075   0.081   4.303   6.707  0.3730 -0.1519  0.2877
   16POPC  H101 2076   0.129   4.257   6.795  0.5940 -1.1224 -0.3290
   16POPC  C211 2077   0.068   4.210   6.590 -0.0724  0.2630  0.0037
   16POPC  H11R 2078   0.028   4.246   6.493 -0.8040 -0.3501  0.0645
   16POPC  H11S 2079   8.118   4.128   6.610 -1.6285  1.5534 -0.2297
   16POPC  C212 2080   0.202   4.141   6.560 -0.3915 -0.3700  0.0185
   16POPC  H12R 2081   0.242   4.079   6.643  0.5509 -1.4183 -1.1772
   16POPC  H12S 2082   0.280   4.216   6.537 -0.5259 -0.5317 -1.0205
   16POPC  C213 2083   0.194   4.054   6.435  0.1579 -0.0872 -0.2129
   16POPC  H13R 2084   0.141   4.108   6.353  0.0179  2.1195  1.2356
   16POPC  H13S 2085   0.145   3.955   6.446 -0.0186 -0.6528 -4.3282
   16POPC  C214 2086   0.325   4.012   6.368  0.1035 -0.4468 -0.0955
   16POPC  H14R 2087   0.372   3.940   6.438 -2.4206 -1.6188  0.5078
   16POPC  H14S 2088   0.398   4.094   6.348  0.1794 -0.9997 -2.2871
   16POPC  C215 2089   0.273   3.942   6.242  0.2097 -0.3027 -0.2192
   16POPC  H15R 2090   0.222   4.021   6.183 -1.9209 -1.5441 -0.1306
   16POPC  H15S 2091   0.192   3.872   6.270 -0.9742  1.1999  0.2016
   16POPC  C216 2092   0.379   3.861   6.167  0.3145 -0.1282 -0.2607
   16POPC  H16R 2093   0.432   3.786   6.231 -0.0562  0.5516  0.8708
   16POPC  H16S 2094   0.456   3.941   6.161  0.9472 -0.3949  2.5808
   16POPC  C217 2095   0.317   3.798   6.043 -0.3990 -0.0936  0.0747
   16POPC  H17R 2096   0.395   3.773   5.968 -0.8679 -0.2031 -0.3812
   16POPC  H17S 2097   0.243   3.856   5.983 -0.4714  0.7904  0.9925
   16POPC  C218 2098   0.254   3.661   6.071 -0.6004 -0.0670 -0.2395
   16POPC  H18R 2099   0.287   3.608   6.162 -2.3064 -0.4862  0.1701
   16POPC  H18S 2100   0.259   3.605   5.975  3.4516 -0.4398  0.0140
   16POPC  H18T 2101   0.147   3.681   6.094  0.0981 -0.0211  3.5990
   16POPC   C33 2102   8.119   5.284   6.829  0.2353 -0.3253  0.2537
   16POPC   H3X 2103   0.058   5.198   6.858  1.5665  0.9930  1.4822
   16POPC   H3Y 2104   0.071   5.364   6.812  0.5825 -0.7324 -0.1345
   16POPC   C34 2105   8.036   5.261   6.703 -0.0422  0.3878  0.3019
   16POPC   H4X 2106   7.966   5.346   6.683 -0.5800  0.5905  2.7365
   16POPC   H4Y 2107   7.977   5.169   6.720  0.6341  0.3326  2.7078
   16POPC   C35 2108   8.120   5.235   6.577 -0.5276 -0.6465  0.1804
   16POPC   H5X 2109   0.068   5.153   6.598  0.0142 -0.6192 -1.4521
   16POPC   H5Y 2110   0.058   5.327   6.565 -1.2972 -0.0812  0.4556
   16POPC   C36 2111   8.025   5.209   6.460 -0.4191  0.0735 -0.0755
   16POPC   H6X 2112   8.016   5.300   6.398  1.2101  1.5997  1.8055
   16POPC   H6Y 2113   7.922   5.183   6.493 -0.9684 -0.4013 -2.0479
   16POPC   C37 2114   8.072   5.103   6.360  0.0761 -0.2584  0.5002
   16POPC   H7X 2115   0.050   5.128   6.323 -0.4863 -0.3069 -1.1427
   16POPC   H7Y 2116   8.012   5.110   6.267  0.2289  0.4146  0.4489
   16POPC   C38 2117   8.067   4.958   6.409  0.1015 -0.1858  0.7221
   16POPC   H8X 2118   7.977   4.939   6.471 -0.7388 -0.6828 -0.6092
   16POPC   H8Y 2119   0.037   4.937   6.464  1.4013 -0.9449 -1.6341
   16POPC   C39 2120   8.069   4.863   6.289  0.0479  1.2320 -0.4251
   16POPC   H9X 2121   8.107   4.767   6.330  1.5085  2.4470  1.2226
   16POPC   H9Y 2122   0.009   4.895   6.203 -0.2928 -1.5046 -1.8234
   16POPC  C310 2123   7.927   4.847   6.234  0.0891 -0.4665 -0.0998
   16POPC  H10X 2124   7.856   4.931   6.247 -2.1547 -2.0472 -1.5489
   16POPC  H10Y 2125   7.881   4.771   6.300 -0.3873 -0.2817 -0.2194
   16POPC  C311 2126   7.914   4.815   6.085  0.1298  0.0285 -0.2140
   16POPC  H11X 2127   7.993   4.877   6.039 -0.1707  0.2738 -0.3985
   16POPC  H11Y 2128   7.813   4.833   6.041  0.8801  2.2652 -1.1011
   16POPC  C312 2129   7.967   4.680   6.037  0.4562 -0.0561  0.3798
   16POPC  H12X 2130   8.045   4.649   6.111  0.6137  0.4169  0.4142
   16POPC  H12Y 2131   8.006   4.693   5.934 -0.3328 -0.3428  0.0379
   16POPC  C313 2132   7.880   4.555   6.025  0.1755  0.2022 -0.2836
   16POPC  H13X 2133   7.942   4.463   6.024  0.1741  0.1998 -0.1749
   16POPC  H13Y 2134   7.824   4.566   5.930 -0.5763  0.4611  0.1797
   16POPC  C314 2135   7.774   4.538   6.134  0.4332 -0.6371 -0.1582
   16POPC  H14X 2136   7.698   4.462   6.106  0.6383 -0.4786 -1.1769
   16POPC  H14Y 2137   7.719   4.632   6.156 -1.0047 -1.2973 -0.7835
   16POPC  C315 2138   7.840   4.495   6.266 -0.6409 -0.3680  0.4784
   16POPC  H15X 2139   7.761   4.526   6.337 -1.2895 -1.6346  0.3535
   16POPC  H15Y 2140   7.927   4.559   6.288 -0.5366  0.1948 -1.3819
   16POPC  C316 2141   7.892   4.351   6.274 -0.0732 -0.1797  0.2192
   16POPC  H16X 2142   7.805   4.290   6.241  1.7603 -1.8010 -1.9742
   16POPC  H16Y 2143   7.923   4.321   6.376  2.0861 -3.1582 -1.1532
   16POPC  H16Z 2144   7.976   4.330   6.204  0.4635 -1.6272  1.2561
   17POPC     N 2145   3.004   5.189   7.360  0.3362 -0.4416  0.0435
   17POPC   C12 2146   3.054   5.140   7.227  0.3826  0.4913 -0.2862
   17POPC   C13 2147   3.119   5.239   7.444  0.0951 -0.2043  0.2342
   17POPC   C14 2148   2.888   5.286   7.353  0.2365 -0.5133  0.6462
   17POPC   C15 2149   2.946   5.074   7.440 -0.5923  0.3357  0.5175
   17POPC  H12A 2150   2.976   5.079   7.183  1.3812 -0.8951 -0.1959
   17POPC  H12B 2151   3.140   5.077   7.237  0.0424 -0.1484 -1.2270
   17POPC  H13A 2152   3.094   5.262   7.547  1.5858  1.0143  0.3643
   17POPC  H13B 2153   3.188   5.156   7.439 -1.3389 -1.5180  1.3166
   17POPC  H13C 2154   3.172   5.324   7.403  1.2575 -0.7812  0.5156
   17POPC  H14A 2155   2.793   5.240   7.328 -0.8798  1.7782  0.4182
   17POPC  H14B 2156   2.868   5.334   7.448 -3.3003 -1.7079  0.6696
   17POPC  H14C 2157   2.907   5.352   7.271  2.0062 -3.1365 -1.2045
   17POPC  H15A 2158   2.888   5.013   7.372 -0.1632  0.1961  0.2730
   17POPC  H15B 2159   2.885   5.104   7.524  0.1595 -0.9733  1.5672
   17POPC  H15C 2160   3.025   5.011   7.477  0.1433  0.8162 -0.2062
   17POPC   C11 2161   3.087   5.246   7.121  0.0960  0.3824 -0.4858
   17POPC  H11A 2162   3.010   5.326   7.117 -1.3012 -0.9371 -1.3461
   17POPC  H11B 2163   3.080   5.189   7.025 -1.2656  2.4491 -1.6806
   17POPC     P 2164   3.235   5.448   7.043  0.4307  0.2360 -0.2851
   17POPC   O13 2165   3.137   5.551   7.083 -0.2839 -0.5662  0.0816
   17POPC   O14 2166   3.379   5.482   7.055  0.4198  0.2007 -0.0566
   17POPC   O12 2167   3.211   5.315   7.130  0.1141  0.3196 -0.2442
   17POPC   O11 2168   3.208   5.411   6.890  0.2375 -0.3991 -0.1026
   17POPC    C1 2169   3.274   5.301   6.826 -0.2573 -0.5037 -0.4470
   17POPC    HA 2170   3.228   5.210   6.869  0.6746  0.0089  1.8282
   17POPC    HB 2171   3.378   5.294   6.866 -1.5755  0.8946  3.7554
   17POPC    C2 2172   3.274   5.322   6.674  0.0858  0.5663 -0.3150
   17POPC    HS 2173   3.332   5.413   6.649 -0.0959  0.7030 -0.2439
   17POPC   O21 2174   3.140   5.317   6.624  0.1083  0.1140 -0.3379
   17POPC   C21 2175   3.091   5.440   6.607 -0.2118 -0.0418 -0.5635
   17POPC   O22 2176   3.149   5.547   6.616 -1.1363  0.3850  0.5736
   17POPC   C22 2177   2.944   5.424   6.574 -0.4510 -0.0491  0.4529
   17POPC   H2R 2178   2.892   5.379   6.661 -1.0995  1.6340  0.9696
   17POPC   H2S 2179   2.930   5.348   6.493 -2.0840  0.7309 -0.0427
   17POPC    C3 2180   3.345   5.199   6.615 -0.1334  0.4822 -0.4043
   17POPC    HX 2181   3.311   5.109   6.671 -0.9767 -1.1087 -3.2394
   17POPC    HY 2182   3.454   5.191   6.635 -0.0363  1.2636 -0.5728
   17POPC   O31 2183   3.312   5.159   6.482 -0.2297 -0.2245 -0.1704
   17POPC   C31 2184   3.354   5.244   6.388  0.0585 -0.1870 -0.0069
   17POPC   O32 2185   3.412   5.347   6.418  0.1820 -0.3578  0.3491
   17POPC   C32 2186   3.324   5.192   6.248  0.0585  0.1090 -0.1173
   17POPC   H2X 2187   3.223   5.146   6.257  0.8816 -1.7465  0.1525
   17POPC   H2Y 2188   3.404   5.120   6.224  0.4004  0.4351  0.0262
   17POPC   C23 2189   2.888   5.563   6.541 -0.2016 -0.0095  0.1968
   17POPC   H3R 2190   2.922   5.623   6.628 -1.1252  1.1971 -0.2580
   17POPC   H3S 2191   2.778   5.557   6.549 -0.1635 -0.9348  0.1748
   17POPC   C24 2192   2.914   5.604   6.395 -0.4950  0.0736  0.1680
   17POPC   H4R 2193   3.024   5.621   6.392 -0.5087  0.2841  0.6844
   17POPC   H4S 2194   2.860   5.700   6.388  0.5647  0.6583 -0.1652
   17POPC   C25 2195   2.884   5.504   6.284  0.1570 -0.5540  0.5442
   17POPC   H5R 2196   2.775   5.499   6.260  0.1713  1.4147 -0.0698
   17POPC   H5S 2197   2.926   5.402   6.297 -2.9525 -1.9534  0.4748
   17POPC   C26 2198   2.949   5.546   6.152 -0.9487 -0.0680  0.1405
   17POPC   H6R 2199   3.051   5.578   6.182 -0.3518 -0.9535 -0.8743
   17POPC   H6S 2200   2.896   5.640   6.124  1.6210  1.1516 -0.9526
   17POPC   C27 2201   2.964   5.443   6.040 -0.2831  0.4934 -0.2946
   17POPC   H7R 2202   3.004   5.349   6.082 -0.8971  0.0314 -0.7227
   17POPC   H7S 2203   3.042   5.478   5.968  2.1859 -0.2596  1.8640
   17POPC   C28 2204   2.834   5.417   5.963 -0.2702 -0.2029 -0.0905
   17POPC   H8R 2205   2.801   5.514   5.918 -2.0463 -1.4935 -1.7270
   17POPC   H8S 2206   2.751   5.394   6.032 -1.7383 -0.2691 -1.7952
   17POPC   C29 2207   2.849   5.318   5.851 -0.5846 -0.0386 -0.2821
   17POPC   H91 2208   2.939   5.330   5.789  0.6896  2.6094  1.8528
   17POPC  C210 2209   2.773   5.209   5.832 -0.5016 -0.1362 -0.0686
   17POPC  H101 2210   2.780   5.159   5.734  0.4832  2.6861 -1.5879
   17POPC  C211 2211   2.648   5.173   5.907 -0.4767 -0.1025 -0.0116
   17POPC  H11R 2212   2.564   5.199   5.840  0.3145  2.1658 -0.2231
   17POPC  H11S 2213   2.636   5.244   5.992  4.2956  0.7124  0.2903
   17POPC  C212 2214   2.636   5.035   5.973  0.6356  0.1695  0.8065
   17POPC  H12R 2215   2.707   5.037   6.058  2.4773  1.3814 -0.6549
   17POPC  H12S 2216   2.666   4.965   5.891 -0.4253  0.3662  0.2281
   17POPC  C213 2217   2.496   4.993   6.017  0.1327  0.4669 -0.4528
   17POPC  H13R 2218   2.420   4.993   5.936 -1.2663  1.3456  0.8101
   17POPC  H13S 2219   2.457   5.069   6.087  2.4343  2.5763 -1.3130
   17POPC  C214 2220   2.494   4.851   6.075 -0.5682  0.7577  0.2484
   17POPC  H14R 2221   2.549   4.777   6.014 -2.3057 -1.5997  1.3880
   17POPC  H14S 2222   2.391   4.811   6.087  0.5450 -2.0914  1.0912
   17POPC  C215 2223   2.536   4.844   6.222  1.0189 -0.6188 -0.2428
   17POPC  H15R 2224   2.509   4.940   6.270  3.0465 -0.1768  0.0785
   17POPC  H15S 2225   2.644   4.828   6.244  0.3220 -3.2010  1.9395
   17POPC  C216 2226   2.479   4.726   6.302 -0.1340 -0.0275 -0.1719
   17POPC  H16R 2227   2.518   4.634   6.253 -0.6956 -0.4892  0.2253
   17POPC  H16S 2228   2.370   4.708   6.284  0.1291 -1.2756 -0.6599
   17POPC  C217 2229   2.514   4.711   6.450  0.7311 -0.5518 -0.4199
   17POPC  H17R 2230   2.479   4.796   6.512 -0.1528 -1.6143  0.5848
   17POPC  H17S 2231   2.624   4.712   6.465  0.8178 -2.2298 -0.7040
   17POPC  C218 2232   2.458   4.584   6.514 -0.1812  0.4182  0.7545
   17POPC  H18R 2233   2.349   4.602   6.531  0.0372  2.1820  0.4872
   17POPC  H18S 2234   2.504   4.547   6.608  0.3852 -1.8810 -0.3518
   17POPC  H18T 2235   2.482   4.496   6.450 -1.8703  0.2731  0.2462
   17POPC   C33 2236   3.338   5.294   6.135 -0.5084  0.1453 -0.1562
   17POPC   H3X 2237   3.428   5.352   6.162 -0.7475  0.1577  0.6504
   17POPC   H3Y 2238   3.247   5.357   6.145 -1.8537 -2.0660  3.8739
   17POPC   C34 2239   3.354   5.237   5.993 -0.0896 -0.2172  0.0347
   17POPC   H4X 2240   3.454   5.193   5.976 -0.9642 -1.5192 -2.1627
   17POPC   H4Y 2241   3.333   5.315   5.917 -0.8094  1.3338  1.7464
   17POPC   C35 2242   3.253   5.126   5.964 -0.3057 -0.1775  0.6052
   17POPC   H5X 2243   3.154   5.136   6.013  0.2218  0.7384  1.5058
   17POPC   H5Y 2244   3.290   5.029   6.005  2.4727  0.5177 -0.0357
   17POPC   C36 2245   3.218   5.109   5.816  0.2003 -0.0828  0.4721
   17POPC   H6X 2246   3.307   5.073   5.760  1.6137  0.9731  1.9769
   17POPC   H6Y 2247   3.187   5.207   5.772  0.1825 -0.8449 -1.3150
   17POPC   C37 2248   3.100   5.013   5.795  0.1315  0.0195  0.3869
   17POPC   H7X 2249   3.024   5.034   5.873 -1.0091  2.7351 -1.3348
   17POPC   H7Y 2250   3.132   4.907   5.811 -1.2539 -0.6821 -1.2010
   17POPC   C38 2251   3.035   5.010   5.656 -0.1833  0.4218  0.5258
   17POPC   H8X 2252   3.110   4.976   5.582  1.8645 -1.4803  3.2673
   17POPC   H8Y 2253   2.993   5.110   5.632 -0.1477  0.5735  1.0666
   17POPC   C39 2254   2.912   4.920   5.658  0.3052 -0.2754 -0.1929
   17POPC   H9X 2255   2.866   4.932   5.759  0.1290 -0.5718 -0.2391
   17POPC   H9Y 2256   2.929   4.811   5.646  2.2507  0.2971 -5.0298
   17POPC  C310 2257   2.812   4.952   5.546  0.4910  0.8421 -0.0549
   17POPC  H10X 2258   2.868   4.922   5.454 -1.5859  1.9446 -1.7573
   17POPC  H10Y 2259   2.788   5.060   5.549 -1.3623  0.5156 -1.3119
   17POPC  C311 2260   2.685   4.868   5.533  0.6889  0.4532  0.4769
   17POPC  H11X 2261   2.679   4.773   5.590  0.9224  0.4301  0.4661
   17POPC  H11Y 2262   2.674   4.839   5.426 -0.9907  2.3651  0.0793
   17POPC  C312 2263   2.557   4.946   5.562  0.0014 -0.3068 -0.4343
   17POPC  H12X 2264   2.566   5.031   5.490  1.3429 -1.2650 -1.4537
   17POPC  H12Y 2265   2.552   4.995   5.662 -2.9120 -1.4191  0.0672
   17POPC  C313 2266   2.432   4.860   5.544 -0.2992  0.1286 -0.4437
   17POPC  H13X 2267   2.440   4.773   5.613 -2.1278 -0.3636 -0.7863
   17POPC  H13Y 2268   2.423   4.816   5.443  0.5224  1.1654 -0.9889
   17POPC  C314 2269   2.303   4.941   5.565 -0.1117  0.2916  0.1131
   17POPC  H14X 2270   2.293   5.031   5.502 -0.6507 -1.2132 -2.0736
   17POPC  H14Y 2271   2.311   4.985   5.667  2.2435  1.4659 -0.5050
   17POPC  C315 2272   2.178   4.860   5.532  0.0159 -0.0806  0.5289
   17POPC  H15X 2273   2.203   4.848   5.425 -0.3749  1.8447  0.1797
   17POPC  H15Y 2274   2.085   4.921   5.532 -1.0667 -1.6222 -1.2963
   17POPC  C316 2275   2.162   4.724   5.600 -0.2958 -0.3469 -0.0741
   17POPC  H16X 2276   2.246   4.655   5.576 -0.3184 -0.4099  0.0295
   17POPC  H16Y 2277   2.071   4.678   5.554 -0.2417 -1.0815  0.5299
   17POPC  H16Z 2278   2.162   4.743   5.709 -1.9337  0.5248 -0.1916
   18POPC     N 2279   7.654   7.304   7.506  0.0660 -0.0793 -0.0936
   18POPC   C12 2280   7.739   7.182   7.480  0.0637 -0.0863 -0.0679
   18POPC   C13 2281   7.508   7.270   7.489 -0.0775  0.5379 -0.1080
   18POPC   C14 2282   7.681   7.349   7.647 -0.3440 -0.4602  0.1081
   18POPC   C15 2283   7.682   7.411   7.404 -0.3680  0.5897  0.4806
   18POPC  H12A 2284   7.840   7.215   7.463  0.7169 -0.6176  2.3842
   18POPC  H12B 2285   7.709   7.133   7.389 -0.7620 -0.4536  0.3910
   18POPC  H13A 2286   7.495   7.178   7.544  4.4324 -1.5239 -2.0267
   18POPC  H13B 2287   7.441   7.352   7.514 -2.1470 -0.1847 -2.7725
   18POPC  H13C 2288   7.487   7.246   7.386  0.4508 -0.2986 -0.0231
   18POPC  H14A 2289   7.781   7.386   7.663 -0.9367  1.3535 -0.1018
   18POPC  H14B 2290   7.623   7.440   7.657  2.2186  1.2942 -0.0656
   18POPC  H14C 2291   7.641   7.275   7.714 -1.4241  2.6336  3.2000
   18POPC  H15A 2292   7.789   7.425   7.395 -0.6827  2.2808 -1.3098
   18POPC  H15B 2293   7.629   7.503   7.425  0.4697  0.7413  2.1204
   18POPC  H15C 2294   7.646   7.372   7.310 -0.2788  0.6863  0.4048
   18POPC   C11 2295   7.761   7.071   7.584  0.1186  0.0812  0.1004
   18POPC  H11A 2296   7.824   7.113   7.666 -0.4866  0.0398  0.5934
   18POPC  H11B 2297   7.819   6.995   7.527  0.0888 -1.8560  2.4892
   18POPC     P 2298   7.606   6.865   7.604  0.3155  0.1181 -0.0924
   18POPC   O13 2299   7.707   6.785   7.677  0.4347  0.0032 -0.3855
   18POPC   O14 2300   7.465   6.841   7.643  0.3230 -0.0177 -0.1505
   18POPC   O12 2301   7.637   7.019   7.634  0.2931  0.0181  0.4682
   18POPC   O11 2302   7.623   6.850   7.446 -0.3959 -0.4502 -0.1198
   18POPC    C1 2303   7.523   6.772   7.381 -0.5718 -0.2045 -0.1439
   18POPC    HA 2304   7.546   6.786   7.273  0.7746  0.8691  0.2574
   18POPC    HB 2305   7.421   6.809   7.405 -0.6471 -0.0089 -0.7409
   18POPC    C2 2306   7.549   6.621   7.393  0.0154 -0.0998 -0.1026
   18POPC    HS 2307   7.566   6.605   7.502 -2.2461  1.6805  0.5831
   18POPC   O21 2308   7.676   6.600   7.329 -0.0100 -0.0824 -0.1579
   18POPC   C21 2309   7.722   6.480   7.365 -0.3434 -0.1956 -0.0960
   18POPC   O22 2310   7.687   6.408   7.457 -0.2357 -0.2201 -0.0740
   18POPC   C22 2311   7.840   6.444   7.275  0.2855 -0.2030  0.7282
   18POPC   H2R 2312   7.892   6.364   7.332 -0.4342 -0.4826  0.9998
   18POPC   H2S 2313   7.900   6.535   7.252  1.6717 -1.2988 -0.1425
   18POPC    C3 2314   7.435   6.534   7.339  0.0538 -0.0025 -0.3422
   18POPC    HX 2315   7.347   6.547   7.407  2.0054  1.6564  2.0435
   18POPC    HY 2316   7.467   6.427   7.344 -0.2380 -0.0615  0.3173
   18POPC   O31 2317   7.398   6.565   7.205  0.1475  0.0402 -0.3577
   18POPC   C31 2318   7.415   6.467   7.116 -0.0433 -0.0214 -0.3267
   18POPC   O32 2319   7.455   6.353   7.139  0.0441 -0.0308 -0.5219
   18POPC   C32 2320   7.363   6.513   6.981 -0.4369  0.4789 -0.0034
   18POPC   H2X 2321   7.332   6.620   6.993 -1.8205  0.0702  0.2902
   18POPC   H2Y 2322   7.272   6.455   6.957  0.3032 -0.8777  0.4087
   18POPC   C23 2323   7.794   6.388   7.141  1.1853 -0.8157  0.6618
   18POPC   H3R 2324   7.734   6.471   7.098  2.8771  0.4347  0.5880
   18POPC   H3S 2325   7.728   6.301   7.157  1.0029 -0.4791  1.8478
   18POPC   C24 2326   7.910   6.361   7.045  0.8698 -0.0284  0.0406
   18POPC   H4R 2327   7.975   6.279   7.084  0.1918 -0.5401  0.1228
   18POPC   H4S 2328   7.984   6.443   7.050  0.8780 -0.0992  1.6271
   18POPC   C25 2329   7.865   6.334   6.901  0.4392  0.3275  0.1080
   18POPC   H5R 2330   7.798   6.418   6.872 -0.8382  0.3970  2.9125
   18POPC   H5S 2331   7.813   6.235   6.904 -0.8785  0.9942  0.1019
   18POPC   C26 2332   7.982   6.324   6.804 -0.1343  0.1576 -0.5774
   18POPC   H6R 2333   8.038   6.232   6.829  1.3792  0.4625 -2.5518
   18POPC   H6S 2334   8.044   6.414   6.824 -2.2069  1.4278  0.4065
   18POPC   C27 2335   7.937   6.309   6.659 -0.5335 -0.0084 -0.4367
   18POPC   H7R 2336   7.868   6.391   6.628  0.1930  0.6112 -0.4288
   18POPC   H7S 2337   7.883   6.212   6.660  0.0162 -0.3279  1.3078
   18POPC   C28 2338   8.049   6.317   6.555 -0.2968  0.3319 -0.1573
   18POPC   H8R 2339   8.110   6.226   6.574 -1.1731 -0.1319  0.4943
   18POPC   H8S 2340   8.119   6.402   6.567  1.4203 -0.9097 -0.8654
   18POPC   C29 2341   7.987   6.306   6.419 -0.3084  0.1033 -0.1342
   18POPC   H91 2342   7.890   6.358   6.407 -0.3888 -0.5177 -2.7305
   18POPC  C210 2343   8.028   6.239   6.310  0.4948 -0.2620  0.3861
   18POPC  H101 2344   7.968   6.244   6.218 -0.2421  0.5423  0.8872
   18POPC  C211 2345   0.023   6.150   6.284  0.5789 -0.1049  0.2327
   18POPC  H11R 2346   0.087   6.155   6.374  0.1437 -1.2441  0.6206
   18POPC  H11S 2347   0.077   6.182   6.193 -0.4184  0.4835 -0.1714
   18POPC  C212 2348   8.085   6.013   6.254  0.3018 -0.0783  0.6742
   18POPC  H12R 2349   0.043   5.951   6.211  1.1600  1.1730  0.4381
   18POPC  H12S 2350   8.004   6.025   6.179  2.9944 -0.2495 -2.4602
   18POPC  C213 2351   8.050   5.945   6.387  0.0781  0.0264  0.6701
   18POPC  H13R 2352   7.978   6.006   6.446 -1.2536 -0.1226 -0.7189
   18POPC  H13S 2353   0.016   5.944   6.452  0.7181  3.1531 -0.0084
   18POPC  C214 2354   7.990   5.805   6.373 -0.0096  0.1562 -0.3941
   18POPC  H14R 2355   8.073   5.736   6.345  0.2945 -0.5544  2.0164
   18POPC  H14S 2356   7.907   5.802   6.300  0.4302  1.9550 -1.0161
   18POPC  C215 2357   7.941   5.757   6.510  0.2955  0.4523 -0.1784
   18POPC  H15R 2358   7.856   5.824   6.535  0.3846  0.7794 -0.7265
   18POPC  H15S 2359   8.010   5.768   6.596 -1.5270  1.8746  1.1994
   18POPC  C216 2360   7.880   5.617   6.515  0.7980  0.2140 -0.6462
   18POPC  H16R 2361   7.842   5.588   6.615  0.0031  0.2130 -0.9396
   18POPC  H16S 2362   7.956   5.540   6.492 -0.0385 -1.0611  0.6562
   18POPC  C217 2363   7.759   5.604   6.422  0.2880  0.3473 -0.0108
   18POPC  H17R 2364   7.774   5.632   6.315  1.7431 -0.5582 -0.0639
   18POPC  H17S 2365   7.673   5.662   6.461  1.0522  0.5246  1.4393
   18POPC  C218 2366   7.706   5.460   6.428  0.3463  0.3164 -0.2247
   18POPC  H18R 2367   7.692   5.425   6.532 -0.0251 -0.7274 -0.6112
   18POPC  H18S 2368   7.776   5.398   6.368  2.1486  0.6168  1.4707
   18POPC  H18T 2369   7.610   5.454   6.372  1.0454  1.2774 -1.5836
   18POPC   C33 2370   7.467   6.492   6.871 -0.1061 -0.1992  0.4338
   18POPC   H3X 2371   7.480   6.385   6.844 -2.4876 -0.3633 -0.2503
   18POPC   H3Y 2372   7.566   6.528   6.907  0.1679 -0.7465  0.2350
   18POPC   C34 2373   7.434   6.567   6.742  0.1548 -0.2461  0.3395
   18POPC   H4X 2374   7.446   6.677   6.753  0.4015 -0.3355  1.0098
   18POPC   H4Y 2375   7.334   6.533   6.708  0.2332  0.3050 -0.4757
   18POPC   C35 2376   7.534   6.536   6.631 -0.2197 -0.1407 -0.0313
   18POPC   H5X 2377   7.559   6.427   6.628  3.2824  0.4358  1.9383
   18POPC   H5Y 2378   7.626   6.597   6.646 -0.7634  0.9747 -1.0949
   18POPC   C36 2379   7.492   6.577   6.490  0.7689  0.6239 -0.1151
   18POPC   H6X 2380   7.489   6.688   6.479  1.5354  0.5246 -1.5469
   18POPC   H6Y 2381   7.395   6.523   6.480  2.1479 -2.2288  0.9419
   18POPC   C37 2382   7.586   6.530   6.379 -0.0359 -0.7636 -0.2311
   18POPC   H7X 2383   7.622   6.428   6.404 -0.3234 -1.1264 -1.2600
   18POPC   H7Y 2384   7.674   6.598   6.373  1.1036 -2.2994 -2.0251
   18POPC   C38 2385   7.524   6.542   6.240 -0.1092  1.1482 -0.0548
   18POPC   H8X 2386   7.460   6.633   6.241 -0.6732  0.7987 -1.6565
   18POPC   H8Y 2387   7.470   6.445   6.239  0.7444  0.6532  0.5201
   18POPC   C39 2388   7.615   6.541   6.117  0.3071 -0.0482  0.2464
   18POPC   H9X 2389   7.660   6.440   6.110 -0.1599 -0.2743  0.4300
   18POPC   H9Y 2390   7.694   6.616   6.139  0.4183  0.1833 -0.8465
   18POPC  C310 2391   7.542   6.559   5.983  0.1373 -0.3984  0.2915
   18POPC  H10X 2392   7.498   6.661   5.979  0.8417 -0.1387 -1.3531
   18POPC  H10Y 2393   7.452   6.496   5.967 -1.5208  1.3952  1.8450
   18POPC  C311 2394   7.637   6.553   5.864 -0.4319  0.3448 -0.2104
   18POPC  H11X 2395   7.694   6.458   5.867 -0.0633  0.5859  1.1112
   18POPC  H11Y 2396   7.719   6.628   5.864 -0.1684  0.0654 -0.9296
   18POPC  C312 2397   7.569   6.553   5.727  0.3730  0.4326 -0.6135
   18POPC  H12X 2398   7.515   6.650   5.724 -1.2440 -0.2554  2.5845
   18POPC  H12Y 2399   7.483   6.483   5.732 -1.7524  2.9664  2.9931
   18POPC  C313 2400   7.662   6.538   5.606  0.4401 -0.4446 -0.4581
   18POPC  H13X 2401   7.730   6.451   5.616  1.3305 -0.6004 -5.3306
   18POPC  H13Y 2402   7.723   6.631   5.605 -0.0014 -0.1483 -1.7948
   18POPC  C314 2403   7.593   6.521   5.470 -0.0043 -0.1469 -0.2737
   18POPC  H14X 2404   7.670   6.552   5.396  1.7540 -0.9265  1.1454
   18POPC  H14Y 2405   7.502   6.584   5.462  1.4796  2.0911 -0.5476
   18POPC  C315 2406   7.577   6.372   5.439 -0.1159 -0.1173 -0.3558
   18POPC  H15X 2407   7.499   6.332   5.508 -0.3449  1.4983  0.3823
   18POPC  H15Y 2408   7.674   6.318   5.449  0.7024  1.2994 -0.3939
   18POPC  C316 2409   7.530   6.348   5.296  0.0938 -0.5516 -0.3534
   18POPC  H16X 2410   7.480   6.436   5.250 -3.3673 -2.1216  0.0615
   18POPC  H16Y 2411   7.463   6.259   5.294 -2.5381  1.1928  2.1527
   18POPC  H16Z 2412   7.614   6.327   5.227 -0.1858 -1.4811 -0.4236
   19POPC     N 2413   8.090   1.787   6.704 -0.2616 -0.0674 -0.0582
   19POPC   C12 2414   8.075   1.799   6.854  0.2440 -0.1684  0.0031
   19POPC   C13 2415   0.046   1.664   6.665 -0.4369 -0.2162  0.0536
   19POPC   C14 2416   7.952   1.764   6.648 -0.0067 -0.6440 -0.4608
   19POPC   C15 2417   0.032   1.908   6.642  0.4073 -0.3799  0.0225
   19POPC  H12A 2418   8.004   1.726   6.890 -0.7561  1.6187  1.8439
   19POPC  H12B 2419   8.028   1.896   6.864 -1.2882 -0.6104 -2.0137
   19POPC  H13A 2420   0.146   1.676   6.704 -0.5755 -1.8708  1.0450
   19POPC  H13B 2421   0.001   1.573   6.703  2.7045 -2.4824 -1.2288
   19POPC  H13C 2422   0.058   1.661   6.558  1.4639  3.5206  0.0102
   19POPC  H14A 2423   7.891   1.843   6.689  1.1529  0.3452 -0.5864
   19POPC  H14B 2424   7.958   1.754   6.541  0.9845 -0.4139 -0.4352
   19POPC  H14C 2425   7.912   1.677   6.697 -1.4214  1.2937  2.0610
   19POPC  H15A 2426   8.104   1.997   6.676 -0.1375 -0.3750 -0.7745
   19POPC  H15B 2427   0.029   1.907   6.534  0.8453  1.6924 -0.0520
   19POPC  H15C 2428   0.134   1.925   6.671 -0.2535  2.5616  0.9866
   19POPC   C11 2429   0.076   1.791   6.942  0.1710  0.6146  0.1811
   19POPC  H11A 2430   0.130   1.696   6.923 -0.2409  0.7003 -1.5812
   19POPC  H11B 2431   0.039   1.779   7.046 -1.5483 -0.6214 -0.5287
   19POPC     P 2432   0.258   1.916   7.045  0.3290  0.0719 -0.0280
   19POPC   O13 2433   0.172   1.948   7.161  0.0199 -0.6859 -0.0409
   19POPC   O14 2434   0.350   1.800   7.061  0.3263  0.0609 -0.0947
   19POPC   O12 2435   0.167   1.898   6.915  0.5963  0.1558 -0.2274
   19POPC   O11 2436   0.339   2.049   7.009  0.1867 -0.0532 -0.8223
   19POPC    C1 2437   0.273   2.171   6.975 -0.2427  0.0404  0.3011
   19POPC    HA 2438   0.338   2.252   7.015  0.3187 -0.5175  0.5299
   19POPC    HB 2439   0.169   2.171   7.015 -0.9482  0.6820 -1.4401
   19POPC    C2 2440   0.272   2.192   6.823  0.2412  0.2564  0.3252
   19POPC    HS 2441   0.208   2.121   6.767  0.2051  0.8839 -0.4518
   19POPC   O21 2442   0.407   2.188   6.777  0.1520  0.1937  0.0638
   19POPC   C21 2443   0.428   2.140   6.654 -0.0704  0.1435  0.0468
   19POPC   O22 2444   0.343   2.084   6.587  0.0736 -0.1143  0.0790
   19POPC   C22 2445   0.577   2.157   6.633 -0.0506  0.0894  0.1428
   19POPC   H2R 2446   0.626   2.066   6.592 -2.1405 -0.9493 -0.1775
   19POPC   H2S 2447   0.638   2.174   6.725  1.3563  1.2398 -0.9618
   19POPC    C3 2448   0.204   2.328   6.795 -0.1555  0.0516  0.2923
   19POPC    HX 2449   0.264   2.398   6.857  1.6515  0.9594 -2.3331
   19POPC    HY 2450   0.108   2.328   6.851 -0.2043  0.2714  0.2066
   19POPC   O31 2451   0.181   2.371   6.661 -0.5153  0.1892  0.3954
   19POPC   C31 2452   0.071   2.322   6.605 -0.4927  0.3367  0.2210
   19POPC   O32 2453   8.114   2.247   6.659  0.2307 -0.3454  0.3660
   19POPC   C32 2454   0.062   2.379   6.464 -0.0761  0.2073  0.1419
   19POPC   H2X 2455   0.082   2.487   6.477  1.1931  0.0400 -0.2995
   19POPC   H2Y 2456   8.084   2.370   6.419  0.3759  1.4687 -1.2152
   19POPC   C23 2457   0.611   2.278   6.546  0.0050 -0.2792 -0.3481
   19POPC   H3R 2458   0.713   2.310   6.574  0.4832 -0.7417 -1.4974
   19POPC   H3S 2459   0.542   2.358   6.580  0.1530 -0.4308  0.3147
   19POPC   C24 2460   0.612   2.256   6.394 -0.1266 -0.4496 -0.3250
   19POPC   H4R 2461   0.530   2.301   6.334 -0.0104  0.7737  0.3991
   19POPC   H4S 2462   0.612   2.148   6.367  1.1513  0.0244 -2.4515
   19POPC   C25 2463   0.749   2.306   6.348 -0.3001  0.7532  0.4232
   19POPC   H5R 2464   0.826   2.263   6.416 -0.2289 -1.2395 -0.8421
   19POPC   H5S 2465   0.755   2.416   6.360 -0.9789  1.1362 -2.1816
   19POPC   C26 2466   0.778   2.258   6.206 -0.2896 -0.1003  0.7075
   19POPC   H6R 2467   0.855   2.316   6.150  0.6697 -2.1411 -0.1879
   19POPC   H6S 2468   0.680   2.267   6.155  0.8306 -0.4357 -1.6521
   19POPC   C27 2469   0.817   2.110   6.194  0.2519  0.0767  0.2053
   19POPC   H7R 2470   0.749   2.036   6.240 -0.2953  1.0757  1.0613
   19POPC   H7S 2471   0.910   2.114   6.253 -1.1079  2.0559  2.4137
   19POPC   C28 2472   0.850   2.070   6.050 -0.7572 -0.5952  0.1472
   19POPC   H8R 2473   0.941   2.129   6.024 -2.2605  2.5419  1.5530
   19POPC   H8S 2474   0.767   2.087   5.978 -0.5231  2.0198  0.4082
   19POPC   C29 2475   0.879   1.922   6.049  0.4358 -0.3839  0.8358
   19POPC   H91 2476   0.811   1.861   6.110  1.6729 -1.1900  1.4282
   19POPC  C210 2477   0.963   1.852   5.972 -0.3447 -0.1940 -0.2239
   19POPC  H101 2478   0.973   1.743   5.978  2.1874  0.0354  2.4462
   19POPC  C211 2479   1.054   1.912   5.868 -0.3078 -0.1308 -0.1562
   19POPC  H11R 2480   1.155   1.873   5.893 -1.3855 -2.4263  0.9842
   19POPC  H11S 2481   1.049   2.023   5.868 -1.6255 -0.1605 -1.7468
   19POPC  C212 2482   1.016   1.885   5.722 -0.4062  0.0884 -0.1706
   19POPC  H12R 2483   0.912   1.923   5.711 -1.8174 -3.0864  0.9248
   19POPC  H12S 2484   1.010   1.776   5.702 -2.0833  0.0511  0.3629
   19POPC  C213 2485   1.115   1.949   5.624 -0.2612 -0.1934 -0.2059
   19POPC  H13R 2486   1.214   1.924   5.670  0.2962 -0.6557 -1.6003
   19POPC  H13S 2487   1.099   2.058   5.625 -0.5016 -0.2133 -1.1864
   19POPC  C214 2488   1.123   1.908   5.477  0.0574 -0.0454 -0.2317
   19POPC  H14R 2489   1.225   1.923   5.438  0.8364 -1.3776  1.2076
   19POPC  H14S 2490   1.048   1.983   5.442  0.8710  0.4860 -0.8888
   19POPC  C215 2491   1.083   1.766   5.439 -0.7172  0.2113 -0.4142
   19POPC  H15R 2492   0.992   1.736   5.495  0.0024 -0.7056  0.3012
   19POPC  H15S 2493   1.169   1.700   5.467 -1.5261 -0.9728 -0.6177
   19POPC  C216 2494   1.057   1.752   5.289  0.2695 -0.3831 -0.5462
   19POPC  H16R 2495   0.976   1.823   5.258 -0.3476 -1.4487 -1.4400
   19POPC  H16S 2496   1.008   1.657   5.259  0.1556  0.2976 -2.6520
   19POPC  C217 2497   1.180   1.772   5.201 -0.0379  0.5589 -0.7815
   19POPC  H17R 2498   1.220   1.873   5.224 -0.6518  0.1949  2.3544
   19POPC  H17S 2499   1.129   1.781   5.103 -2.9851 -5.7039 -0.3157
   19POPC  C218 2500   1.295   1.671   5.199  0.1112  0.7045 -0.0150
   19POPC  H18R 2501   1.373   1.682   5.276  0.3901 -0.1740 -0.1580
   19POPC  H18S 2502   1.344   1.653   5.101 -0.9668  0.7673 -0.5848
   19POPC  H18T 2503   1.244   1.574   5.219  1.8208 -0.4767 -1.1225
   19POPC   C33 2504   0.174   2.306   6.389  0.4973  0.2111  0.9836
   19POPC   H3X 2505   0.144   2.201   6.369  2.0354 -0.5891  2.6372
   19POPC   H3Y 2506   0.264   2.304   6.454  1.0026 -0.9809  0.2788
   19POPC   C34 2507   0.224   2.378   6.264 -0.8514 -0.4554  0.0349
   19POPC   H4X 2508   0.293   2.315   6.204 -0.7154 -0.4865  0.2221
   19POPC   H4Y 2509   0.281   2.468   6.294 -1.7107 -0.3410  1.4143
   19POPC   C35 2510   0.108   2.417   6.172 -0.2509  0.1392 -0.4825
   19POPC   H5X 2511   0.047   2.488   6.231  1.2464  0.9391  0.1370
   19POPC   H5Y 2512   0.044   2.328   6.150  0.4533 -0.1876 -1.2981
   19POPC   C36 2513   0.150   2.472   6.036  0.0884  0.4046 -0.2725
   19POPC   H6X 2514   0.178   2.386   5.970 -1.3829 -0.9238  0.7649
   19POPC   H6Y 2515   0.237   2.534   6.067  0.4751 -0.7654  1.1146
   19POPC   C37 2516   0.041   2.558   5.974 -0.4141  0.2141  0.3400
   19POPC   H7X 2517   0.030   2.646   6.042 -1.3320  0.9765 -0.7356
   19POPC   H7Y 2518   8.067   2.506   5.962  0.3557 -0.9948 -0.9333
   19POPC   C38 2519   0.078   2.602   5.832  0.3229 -0.0404  0.4534
   19POPC   H8X 2520   0.082   2.517   5.760 -1.1103  1.3193 -1.3197
   19POPC   H8Y 2521   0.180   2.646   5.834  0.8509 -1.2296  1.2519
   19POPC   C39 2522   8.100   2.699   5.772 -0.1210 -0.4094  0.6064
   19POPC   H9X 2523   8.095   2.793   5.830  0.2679 -0.5053  0.7952
   19POPC   H9Y 2524   8.002   2.647   5.778  0.9707 -2.7820 -0.7003
   19POPC  C310 2525   0.003   2.719   5.623 -0.4609  0.3682  0.6453
   19POPC  H10X 2526   8.097   2.628   5.566 -1.1288  0.5554  0.6787
   19POPC  H10Y 2527   0.110   2.747   5.613 -0.3960 -0.2529 -0.5815
   19POPC  C311 2528   8.040   2.828   5.558 -0.0283  0.4078  0.1291
   19POPC  H11X 2529   8.086   2.842   5.458  0.0366 -2.8587 -0.4085
   19POPC  H11Y 2530   8.043   2.917   5.625  0.6561 -0.1694  0.8954
   19POPC  C312 2531   7.898   2.797   5.513  0.2776 -0.0866 -0.5059
   19POPC  H12X 2532   7.832   2.886   5.507 -1.1753 -0.9315  1.8123
   19POPC  H12Y 2533   7.860   2.729   5.592  1.4497  0.5153  0.6160
   19POPC  C313 2534   7.902   2.730   5.375  0.0585 -0.4435 -0.3407
   19POPC  H13X 2535   7.991   2.664   5.366  0.7401  0.1791  1.3733
   19POPC  H13Y 2536   7.918   2.815   5.306  1.0964 -0.6245 -0.3410
   19POPC  C314 2537   7.766   2.669   5.342 -0.1350 -0.1892 -0.0213
   19POPC  H14X 2538   7.684   2.731   5.384 -0.9498 -1.0386 -0.3268
   19POPC  H14Y 2539   7.766   2.569   5.389 -0.5538 -0.2266 -0.0922
   19POPC  C315 2540   7.739   2.655   5.192 -0.1567 -0.1536 -0.0210
   19POPC  H15X 2541   7.649   2.595   5.167  1.0209 -0.7242 -3.4569
   19POPC  H15Y 2542   7.833   2.606   5.161  0.4670  1.8348 -1.5317
   19POPC  C316 2543   7.708   2.787   5.122 -0.2510 -0.1929 -0.0535
   19POPC  H16X 2544   7.619   2.840   5.163  0.3113 -0.0903  1.0625
   19POPC  H16Y 2545   7.698   2.760   5.014  2.1386  0.7785 -0.5848
   19POPC  H16Z 2546   7.794   2.854   5.141 -1.4506  2.2775 -2.4804
   20POPC     N 2547   3.272   6.636   7.103 -0.4500 -0.0870  0.2423
   20POPC   C12 2548   3.142   6.560   7.087 -0.3595 -0.1855 -0.0203
   20POPC   C13 2549   3.308   6.729   6.990 -0.7767  0.1853  0.3607
   20POPC   C14 2550   3.265   6.721   7.227 -0.1694  0.3864 -0.0651
   20POPC   C15 2551   3.387   6.541   7.124 -0.0875  0.3481  0.2340
   20POPC  H12A 2552   3.106   6.541   7.187 -1.7406 -2.0599 -0.8085
   20POPC  H12B 2553   3.168   6.464   7.044  3.1183  0.5837  0.0707
   20POPC  H13A 2554   3.232   6.805   6.989  0.0220  0.9944 -0.6365
   20POPC  H13B 2555   3.401   6.781   7.007 -0.7511  0.3903 -0.3483
   20POPC  H13C 2556   3.317   6.673   6.897 -1.6609  0.5996  0.0103
   20POPC  H14A 2557   3.179   6.787   7.233  0.6898  1.4296  2.8587
   20POPC  H14B 2558   3.269   6.667   7.321 -0.3829 -0.8562 -0.7485
   20POPC  H14C 2559   3.351   6.787   7.219 -0.2182  0.2877 -1.7896
   20POPC  H15A 2560   3.403   6.474   7.041 -1.8306 -0.3950  0.4541
   20POPC  H15B 2561   3.370   6.486   7.216 -2.4350 -0.7451 -0.7805
   20POPC  H15C 2562   3.476   6.603   7.127 -0.0708  0.2987  1.4279
   20POPC   C11 2563   3.028   6.639   7.022  0.0191  0.2674 -0.1377
   20POPC  H11A 2564   2.931   6.586   7.020  0.1149 -0.1053  2.1769
   20POPC  H11B 2565   3.059   6.665   6.919  2.8603 -0.1804  0.5093
   20POPC     P 2566   2.943   6.877   7.014  0.0603  0.0719  0.1553
   20POPC   O13 2567   2.850   6.951   7.102 -0.4517  0.5147 -0.7405
   20POPC   O14 2568   3.056   6.957   6.960  0.1744 -0.4054 -0.3177
   20POPC   O12 2569   3.014   6.761   7.097 -0.2722 -0.0306  0.2962
   20POPC   O11 2570   2.861   6.797   6.903  0.3772 -0.4482  0.2939
   20POPC    C1 2571   2.889   6.824   6.765  0.2023  0.2490  0.3895
   20POPC    HA 2572   2.984   6.774   6.735 -0.7814 -0.2109 -2.2241
   20POPC    HB 2573   2.900   6.932   6.744 -1.3727  0.1004 -1.4796
   20POPC    C2 2574   2.787   6.758   6.671  0.4628  0.1360  0.1857
   20POPC    HS 2575   2.695   6.786   6.725  1.5646  2.4337  1.0155
   20POPC   O21 2576   2.809   6.617   6.663 -0.3268 -0.0052  0.4218
   20POPC   C21 2577   2.696   6.548   6.680 -0.3512  0.0335  0.4169
   20POPC   O22 2578   2.586   6.594   6.702 -0.7304 -0.4355 -0.4426
   20POPC   C22 2579   2.728   6.401   6.655 -0.3558  0.0732  0.1710
   20POPC   H2R 2580   2.630   6.350   6.647  0.1789 -0.5987 -4.2312
   20POPC   H2S 2581   2.780   6.356   6.742 -0.6832 -2.3832 -0.8360
   20POPC    C3 2582   2.792   6.823   6.532  0.3999 -0.5980 -0.1655
   20POPC    HX 2583   2.891   6.801   6.485  0.1987 -2.1292  0.1101
   20POPC    HY 2584   2.786   6.934   6.537  1.0084 -0.5733  0.1310
   20POPC   O31 2585   2.693   6.762   6.450  0.0961 -0.4508  0.0900
   20POPC   C31 2586   2.568   6.801   6.475  0.3546  0.1712  0.4071
   20POPC   O32 2587   2.533   6.876   6.565 -0.2327  0.0871  0.2487
   20POPC   C32 2588   2.469   6.744   6.374  0.6673 -0.0175  0.2063
   20POPC   H2X 2589   2.526   6.688   6.296  0.4904 -0.3351  0.3040
   20POPC   H2Y 2590   2.416   6.826   6.320  1.5826 -0.6185 -1.7015
   20POPC   C23 2591   2.800   6.366   6.525 -0.1202  0.1622  0.2765
   20POPC   H3R 2592   2.830   6.259   6.530 -0.9376 -0.0411  1.1366
   20POPC   H3S 2593   2.893   6.425   6.507  0.5019 -1.0243 -0.5523
   20POPC   C24 2594   2.706   6.369   6.405 -0.3857  0.5662  0.4933
   20POPC   H4R 2595   2.649   6.464   6.407 -0.1365  0.7202  0.3771
   20POPC   H4S 2596   2.656   6.270   6.409  1.2280 -0.2728  0.9232
   20POPC   C25 2597   2.777   6.365   6.269 -0.2014 -0.2380  0.6075
   20POPC   H5R 2598   2.823   6.265   6.261  0.8487  0.2675  0.0932
   20POPC   H5S 2599   2.865   6.432   6.276  0.3761 -0.8589 -0.5155
   20POPC   C26 2600   2.678   6.404   6.159  0.5033 -0.5193 -0.1347
   20POPC   H6R 2601   2.657   6.513   6.162  0.3657 -0.5642  0.7119
   20POPC   H6S 2602   2.582   6.347   6.161 -0.0594  0.4060 -0.0537
   20POPC   C27 2603   2.732   6.376   6.019  0.3607 -0.2099 -0.2524
   20POPC   H7R 2604   2.666   6.411   5.937  0.2885 -0.4989 -0.3182
   20POPC   H7S 2605   2.739   6.268   5.995  2.2478 -0.3740  0.7871
   20POPC   C28 2606   2.872   6.433   5.995  0.0939  0.4399 -0.3004
   20POPC   H8R 2607   2.886   6.422   5.885  0.0188  1.1987 -0.3908
   20POPC   H8S 2608   2.952   6.384   6.055  0.5788  1.4414 -0.1156
   20POPC   C29 2609   2.887   6.581   6.012 -0.2917  0.4197  0.2063
   20POPC   H91 2610   2.803   6.640   5.972  0.3405  0.9576 -0.3512
   20POPC  C210 2611   2.980   6.644   6.084  0.1255 -0.0376  0.0717
   20POPC  H101 2612   2.975   6.754   6.094 -1.1542 -0.2913  3.9465
   20POPC  C211 2613   3.097   6.584   6.157  0.0586  0.1455  0.3326
   20POPC  H11R 2614   3.116   6.475   6.153  0.9296  0.2660  0.8842
   20POPC  H11S 2615   3.103   6.612   6.264  1.0046 -1.4148  0.7197
   20POPC  C212 2616   3.230   6.633   6.099  0.2378 -0.1454  0.4966
   20POPC  H12R 2617   3.319   6.593   6.152  0.0089 -1.1608  0.1274
   20POPC  H12S 2618   3.238   6.743   6.082 -2.7094  0.1308  0.4584
   20POPC  C213 2619   3.264   6.585   5.958 -0.0476 -0.1705  0.4364
   20POPC  H13R 2620   3.194   6.632   5.885  1.9206  0.6100 -1.0367
   20POPC  H13S 2621   3.238   6.479   5.941  0.3534 -0.1996 -0.0126
   20POPC  C214 2622   3.410   6.617   5.925 -0.2497  0.3089 -0.0171
   20POPC  H14R 2623   3.475   6.554   5.989 -0.3268  0.1542 -0.0911
   20POPC  H14S 2624   3.406   6.725   5.949 -1.6216 -0.1240  1.9666
   20POPC  C215 2625   3.442   6.586   5.779  0.3329  0.0312  0.1663
   20POPC  H15R 2626   3.365   6.636   5.717  2.2647  1.1028 -1.5197
   20POPC  H15S 2627   3.427   6.478   5.758 -1.1350 -0.0837  1.6257
   20POPC  C216 2628   3.578   6.635   5.727  0.2653  0.1746  0.1231
   20POPC  H16R 2629   3.591   6.596   5.623  2.3246 -0.3012  0.5250
   20POPC  H16S 2630   3.648   6.581   5.794 -1.3610  0.3702  2.0478
   20POPC  C217 2631   3.605   6.784   5.746  1.0134  0.0602 -0.0152
   20POPC  H17R 2632   3.715   6.796   5.742  1.0363  0.3675  1.3288
   20POPC  H17S 2633   3.564   6.811   5.845  2.4529 -0.6829  0.8070
   20POPC  C218 2634   3.543   6.879   5.643  0.6198 -0.3224 -0.1353
   20POPC  H18R 2635   3.592   6.977   5.662  1.2145 -0.3336 -1.5014
   20POPC  H18S 2636   3.433   6.877   5.653  0.7101 -1.7279  0.9332
   20POPC  H18T 2637   3.568   6.844   5.540 -0.7827 -2.4878  0.2064
   20POPC   C33 2638   2.383   6.641   6.446  0.0481  0.1817 -0.2436
   20POPC   H3X 2639   2.327   6.698   6.523 -0.9443  2.2365 -2.3851
   20POPC   H3Y 2640   2.450   6.568   6.497 -0.6180  0.8697  1.7104
   20POPC   C34 2641   2.280   6.589   6.345  0.1470  0.1650 -0.3372
   20POPC   H4X 2642   2.232   6.498   6.388 -1.5009  1.0469 -0.2335
   20POPC   H4Y 2643   2.318   6.572   6.242 -0.8103  0.5484 -0.7707
   20POPC   C35 2644   2.163   6.685   6.322  0.0284  0.0087 -0.3939
   20POPC   H5X 2645   2.200   6.777   6.271 -1.9463  0.3411 -1.3340
   20POPC   H5Y 2646   2.120   6.708   6.422  1.6536  2.0623 -0.0728
   20POPC   C36 2647   2.051   6.631   6.234 -0.0436 -0.4998  0.0055
   20POPC   H6X 2648   1.971   6.707   6.250 -1.1042 -0.7798 -3.2804
   20POPC   H6Y 2649   2.008   6.539   6.278 -1.7820  0.7479  1.0903
   20POPC   C37 2650   2.080   6.644   6.084  0.1600 -0.2412  0.0681
   20POPC   H7X 2651   2.173   6.591   6.053  0.8224  1.0597 -0.2504
   20POPC   H7Y 2652   2.096   6.753   6.069  0.4803  0.0797  2.3824
   20POPC   C38 2653   1.967   6.596   5.994  0.2053  0.5610 -0.4255
   20POPC   H8X 2654   1.871   6.634   6.036  0.7832 -0.1991  1.6716
   20POPC   H8Y 2655   1.953   6.486   5.997 -0.1648  0.5957 -0.7140
   20POPC   C39 2656   1.980   6.644   5.849 -0.3788 -0.1084 -0.7093
   20POPC   H9X 2657   2.059   6.589   5.795 -0.5631  0.5468 -1.6662
   20POPC   H9Y 2658   1.992   6.755   5.845  0.5346 -0.2079 -1.0661
   20POPC  C310 2659   1.851   6.614   5.772 -0.9459  0.8230 -0.1478
   20POPC  H10X 2660   1.779   6.689   5.811 -0.5307  1.6869 -0.9608
   20POPC  H10Y 2661   1.805   6.518   5.800  0.1983  0.4642  0.5836
   20POPC  C311 2662   1.855   6.636   5.620  0.1952  0.9599 -0.1096
   20POPC  H11X 2663   1.889   6.544   5.567  0.5470  0.2335  1.3201
   20POPC  H11Y 2664   1.928   6.718   5.603  0.7370  0.5013 -0.0257
   20POPC  C312 2665   1.727   6.684   5.552  0.1353  0.3565 -0.4314
   20POPC  H12X 2666   1.713   6.787   5.592 -0.2391  0.1859 -0.1189
   20POPC  H12Y 2667   1.636   6.627   5.580  0.6664  0.0298  0.7043
   20POPC  C313 2668   1.735   6.704   5.400 -0.7532  0.0733 -0.5182
   20POPC  H13X 2669   1.633   6.714   5.357 -0.9757 -1.6796 -0.4729
   20POPC  H13Y 2670   1.790   6.614   5.364  0.2019 -0.4678  2.0142
   20POPC  C314 2671   1.832   6.812   5.353  0.0603 -0.3205  0.2295
   20POPC  H14X 2672   1.940   6.785   5.362  0.1154 -0.4703 -0.8085
   20POPC  H14Y 2673   1.822   6.908   5.407 -1.4984 -0.8825  0.9976
   20POPC  C315 2674   1.799   6.859   5.211 -0.1072 -1.1653 -0.0189
   20POPC  H15X 2675   1.769   6.771   5.150 -2.1287 -1.8782  1.8734
   20POPC  H15Y 2676   1.894   6.893   5.163 -0.6203 -1.1187 -1.0258
   20POPC  C316 2677   1.688   6.963   5.199  0.3944 -0.5514  0.5394
   20POPC  H16X 2678   1.594   6.918   5.240  0.8906 -1.5033  0.6612
   20POPC  H16Y 2679   1.681   7.007   5.098  1.1225  0.3074  0.8511
   20POPC  H16Z 2680   1.726   7.046   5.262 -0.0879 -0.4187  0.6595
   21POPC     N 2681   7.145   5.738   7.671  0.1784 -0.1780  0.1577
   21POPC   C12 2682   7.161   5.881   7.718 -0.3114  0.2369 -0.9040
   21POPC   C13 2683   7.272   5.657   7.683  0.1698 -0.2593 -0.2744
   21POPC   C14 2684   7.043   5.672   7.760  0.1141 -0.2972 -0.0037
   21POPC   C15 2685   7.104   5.731   7.526  0.4357  0.7903  0.0339
   21POPC  H12A 2686   7.198   5.876   7.819 -1.1903  4.6698 -0.1861
   21POPC  H12B 2687   7.064   5.926   7.730 -1.4423 -2.0080 -1.0707
   21POPC  H13A 2688   7.346   5.712   7.626  0.1477  0.1025  0.0346
   21POPC  H13B 2689   7.309   5.659   7.785  1.3550  1.6394 -0.6793
   21POPC  H13C 2690   7.254   5.554   7.658  0.3120 -1.4071  3.5935
   21POPC  H14A 2691   6.956   5.733   7.779  1.0848  0.7561  1.3451
   21POPC  H14B 2692   7.011   5.581   7.712 -1.4271  0.7277 -0.9721
   21POPC  H14C 2693   7.080   5.651   7.860 -1.5356  0.2035  0.7603
   21POPC  H15A 2694   7.097   5.626   7.506 -2.0426  0.7525  0.7902
   21POPC  H15B 2695   7.179   5.782   7.467  0.3175  0.0991 -0.7210
   21POPC  H15C 2696   7.006   5.771   7.502  1.2710  2.0106 -1.5545
   21POPC   C11 2697   7.266   5.966   7.646  0.0849  0.4535 -0.0802
   21POPC  H11A 2698   7.363   5.913   7.635 -0.2629 -0.0305 -0.8366
   21POPC  H11B 2699   7.284   6.054   7.712 -0.1664 -0.2852  0.9993
   21POPC     P 2700   7.276   6.136   7.463  0.3419 -0.2109  0.0916
   21POPC   O13 2701   7.208   6.248   7.532  0.2978 -0.1936  0.0192
   21POPC   O14 2702   7.423   6.137   7.477  0.3517 -0.2705 -0.0025
   21POPC   O12 2703   7.213   5.999   7.518 -0.4031  0.1044  0.0309
   21POPC   O11 2704   7.238   6.142   7.308  0.0750 -0.0956  0.1598
   21POPC    C1 2705   7.115   6.189   7.254  0.2505  0.7454  0.4689
   21POPC    HA 2706   7.134   6.247   7.161 -0.8095 -2.3008 -1.8424
   21POPC    HB 2707   7.061   6.250   7.330  0.2995  0.2354  0.9212
   21POPC    C2 2708   7.022   6.068   7.231  0.3195  0.8956 -0.6474
   21POPC    HS 2709   6.984   6.031   7.329 -1.2337  1.7233 -0.9047
   21POPC   O21 2710   7.097   5.975   7.153 -0.1198 -0.0632  0.0586
   21POPC   C21 2711   7.047   5.853   7.133  0.0832 -0.0582 -0.5018
   21POPC   O22 2712   6.943   5.809   7.179  0.2564 -0.3677 -0.4034
   21POPC   C22 2713   7.149   5.781   7.046  0.4027 -0.1864 -0.0241
   21POPC   H2R 2714   7.239   5.767   7.109  1.5840  2.1839 -1.0797
   21POPC   H2S 2715   7.165   5.853   6.963  0.7127  0.2384  0.4012
   21POPC    C3 2716   6.904   6.121   7.148 -0.4217 -0.1212 -0.2579
   21POPC    HX 2717   6.891   6.228   7.174  0.6982  0.0936 -0.5299
   21POPC    HY 2718   6.815   6.065   7.184 -0.9280  0.6131 -0.3415
   21POPC   O31 2719   6.917   6.098   7.007  0.3115 -0.1713 -0.1881
   21POPC   C31 2720   6.954   6.204   6.935  0.2478 -0.0199  0.0019
   21POPC   O32 2721   6.982   6.314   6.979  0.1884  0.3047 -0.7549
   21POPC   C32 2722   6.966   6.165   6.788  0.1858 -0.3618  0.0863
   21POPC   H2X 2723   6.869   6.183   6.738 -0.6410 -0.4942  1.5915
   21POPC   H2Y 2724   6.988   6.057   6.775  0.7839 -0.1580 -0.6151
   21POPC   C23 2725   7.094   5.648   6.994 -0.2323  0.0819 -0.0429
   21POPC   H3R 2726   7.163   5.606   6.918  1.7351  1.7557  0.7476
   21POPC   H3S 2727   6.994   5.666   6.948  0.6683  1.0590 -1.7434
   21POPC   C24 2728   7.092   5.526   7.085  0.4653 -0.1142 -0.2897
   21POPC   H4R 2729   7.031   5.548   7.175  1.2793  0.4917  0.1288
   21POPC   H4S 2730   7.197   5.501   7.114  0.4931 -0.9740 -1.0707
   21POPC   C25 2731   7.025   5.402   7.025 -0.2393 -0.0066  0.2617
   21POPC   H5R 2732   7.057   5.311   7.079 -0.9799 -0.8325 -0.6498
   21POPC   H5S 2733   7.058   5.394   6.919 -0.8871 -0.0921  0.0638
   21POPC   C26 2734   6.873   5.390   7.038 -0.3061  0.2115 -0.2567
   21POPC   H6R 2735   6.820   5.459   6.969 -1.8372 -0.3539  0.3225
   21POPC   H6S 2736   6.847   5.421   7.142 -0.3253 -2.1120  0.4844
   21POPC   C27 2737   6.821   5.248   7.017 -0.0785  0.0875  0.0100
   21POPC   H7R 2738   6.712   5.249   7.037 -0.0169  1.1759  0.3824
   21POPC   H7S 2739   6.859   5.194   7.107 -1.7482 -0.2957  0.5311
   21POPC   C28 2740   6.869   5.185   6.886  0.1568  0.4427 -0.0739
   21POPC   H8R 2741   6.980   5.174   6.880  0.5146  3.3551 -0.2811
   21POPC   H8S 2742   6.837   5.261   6.812  1.9263  3.5156  2.0645
   21POPC   C29 2743   6.808   5.051   6.861 -0.1179  0.4540  0.5013
   21POPC   H91 2744   6.849   4.973   6.927 -0.4361  0.5665  0.8327
   21POPC  C210 2745   6.704   5.014   6.784  0.2284  0.6154 -0.0517
   21POPC  H101 2746   6.678   4.908   6.778 -1.4406  1.0790 -2.2784
   21POPC  C211 2747   6.636   5.098   6.680 -0.0028  0.2737 -0.1772
   21POPC  H11R 2748   6.665   5.205   6.676 -3.1436  1.1926 -2.2288
   21POPC  H11S 2749   6.531   5.105   6.716 -0.3021  2.5278 -1.2813
   21POPC  C212 2750   6.634   5.043   6.537  0.3113 -0.0864 -0.0434
   21POPC  H12R 2751   6.605   4.937   6.551 -2.6070  0.7224  0.8189
   21POPC  H12S 2752   6.734   5.056   6.490 -0.7108  2.0643 -1.7833
   21POPC  C213 2753   6.518   5.106   6.459  0.8744  0.1425 -0.7085
   21POPC  H13R 2754   6.419   5.101   6.509  0.2979  0.0329 -1.8470
   21POPC  H13S 2755   6.495   5.041   6.372 -2.5525  0.1355  0.0827
   21POPC  C214 2756   6.550   5.254   6.438 -0.0741  0.5356  0.4946
   21POPC  H14R 2757   6.553   5.314   6.532 -0.3118  1.0691  0.1637
   21POPC  H14S 2758   6.464   5.297   6.383  1.6231  0.0066 -2.7967
   21POPC  C215 2759   6.674   5.282   6.353  0.1640 -0.1308  0.6121
   21POPC  H15R 2760   6.664   5.224   6.258 -2.1674  2.0478 -0.6126
   21POPC  H15S 2761   6.761   5.237   6.405 -1.3059  1.5127  4.9473
   21POPC  C216 2762   6.696   5.432   6.335  0.4299 -0.2129  0.2434
   21POPC  H16R 2763   6.609   5.477   6.283  0.0193 -0.4287  0.7402
   21POPC  H16S 2764   6.788   5.439   6.272 -1.1863 -1.5430 -2.4342
   21POPC  C217 2765   6.718   5.516   6.461  0.6369  0.5820 -0.3104
   21POPC  H17R 2766   6.629   5.521   6.527 -0.4795  1.9159 -1.8594
   21POPC  H17S 2767   6.713   5.620   6.422  0.7695 -0.4970 -3.4370
   21POPC  C218 2768   6.846   5.482   6.537  0.1145 -0.0402  0.3099
   21POPC  H18R 2769   6.853   5.540   6.632  0.3143 -1.2237  1.0455
   21POPC  H18S 2770   6.925   5.516   6.466  0.5702 -1.0685  0.3055
   21POPC  H18T 2771   6.882   5.378   6.552  1.5226  0.6261  1.8322
   21POPC   C33 2772   7.083   6.237   6.720 -0.3308  0.1899 -0.2239
   21POPC   H3X 2773   7.173   6.198   6.773 -2.1810 -1.3626  1.9792
   21POPC   H3Y 2774   7.067   6.345   6.740 -0.7915 -0.0111  0.5417
   21POPC   C34 2775   7.084   6.196   6.573 -0.5645 -0.2525 -0.1029
   21POPC   H4X 2776   6.991   6.230   6.522 -1.6187 -0.0816  1.8439
   21POPC   H4Y 2777   7.083   6.087   6.552  0.0201 -0.3695  0.4458
   21POPC   C35 2778   7.205   6.252   6.498 -0.1304 -1.1071 -0.0487
   21POPC   H5X 2779   7.294   6.187   6.512  1.2393  0.2486 -1.9627
   21POPC   H5Y 2780   7.227   6.354   6.535  0.6046 -1.2160 -0.1799
   21POPC   C36 2781   7.169   6.266   6.350  0.5174 -0.1408 -0.1219
   21POPC   H6X 2782   7.124   6.166   6.331  2.8155 -1.0484 -1.0640
   21POPC   H6Y 2783   7.262   6.263   6.289 -0.1066 -1.6747 -1.0614
   21POPC   C37 2784   7.080   6.385   6.312  0.7281  0.0396 -0.0466
   21POPC   H7X 2785   7.137   6.479   6.332 -0.0553  0.5912 -0.3441
   21POPC   H7Y 2786   6.988   6.394   6.373  0.3514  2.1709 -0.8258
   21POPC   C38 2787   7.032   6.394   6.167  0.4984  0.0639  0.0304
   21POPC   H8X 2788   6.985   6.493   6.149 -0.7787 -0.6091 -0.4385
   21POPC   H8Y 2789   6.950   6.321   6.155  1.4781 -1.2255  0.8533
   21POPC   C39 2790   7.140   6.352   6.067  0.8150  0.3469  0.2488
   21POPC   H9X 2791   7.151   6.242   6.078 -0.6093 -0.1142 -2.2507
   21POPC   H9Y 2792   7.233   6.405   6.096  0.4356 -0.2040  2.7348
   21POPC  C310 2793   7.099   6.368   5.921  0.1371 -0.1054  0.3864
   21POPC  H10X 2794   7.082   6.475   5.896  2.9125  0.7611  1.8425
   21POPC  H10Y 2795   7.011   6.301   5.909  1.6950 -2.5406  1.7513
   21POPC  C311 2796   7.193   6.308   5.816  0.4011  0.0478  0.5363
   21POPC  H11X 2797   7.248   6.216   5.847 -0.9501 -0.2415  2.2882
   21POPC  H11Y 2798   7.266   6.385   5.783 -0.1290 -0.1133 -1.0821
   21POPC  C312 2799   7.121   6.278   5.685  0.1841  0.6585  0.5153
   21POPC  H12X 2800   7.051   6.357   5.650 -2.3911 -1.6567  0.0848
   21POPC  H12Y 2801   7.057   6.187   5.694  1.3329 -0.2983 -0.5752
   21POPC  C313 2802   7.212   6.258   5.563 -0.3547 -0.1721  0.2387
   21POPC  H13X 2803   7.270   6.351   5.548  1.7709 -1.6046 -0.8454
   21POPC  H13Y 2804   7.148   6.267   5.472  0.3008  0.0287 -0.2055
   21POPC  C314 2805   7.303   6.138   5.542 -0.1565 -0.0951  0.6437
   21POPC  H14X 2806   7.386   6.137   5.616 -0.3611  1.2007  0.9020
   21POPC  H14Y 2807   7.347   6.146   5.440 -2.5831  0.6188 -0.3940
   21POPC  C315 2808   7.227   6.007   5.562  1.0498 -0.9017  0.1339
   21POPC  H15X 2809   7.127   6.036   5.523  1.5580  0.5927 -0.1345
   21POPC  H15Y 2810   7.210   5.978   5.668  1.2084 -3.0450 -0.3780
   21POPC  C316 2811   7.270   5.882   5.486  0.4293 -0.8834 -0.2554
   21POPC  H16X 2812   7.230   5.794   5.542  0.5033 -1.0300 -0.4323
   21POPC  H16Y 2813   7.380   5.872   5.501  0.2571 -1.7502  0.5126
   21POPC  H16Z 2814   7.242   5.893   5.379  0.2738 -0.8535 -0.2129
   22POPC     N 2815   7.242   3.134   7.721  0.6689 -0.0542 -0.1019
   22POPC   C12 2816   7.124   3.146   7.815  0.3085  0.6940 -0.6423
   22POPC   C13 2817   7.333   3.027   7.775  0.7908  0.2571  0.3198
   22POPC   C14 2818   7.203   3.090   7.582  0.4391  0.5724 -0.2399
   22POPC   C15 2819   7.311   3.268   7.718  0.2933  0.1474  0.1426
   22POPC  H12A 2820   7.163   3.156   7.915 -1.2507  2.2008 -0.1325
   22POPC  H12B 2821   7.066   3.055   7.816  3.2579 -1.3436 -1.0062
   22POPC  H13A 2822   7.292   2.927   7.769  0.8380  0.1404  1.6913
   22POPC  H13B 2823   7.431   3.033   7.731  0.5911 -2.6115 -0.7556
   22POPC  H13C 2824   7.354   3.044   7.880  2.3275 -0.7969  0.2309
   22POPC  H14A 2825   7.291   3.058   7.529  0.5102 -3.2545  1.8068
   22POPC  H14B 2826   7.129   3.011   7.591 -0.7535  1.5128 -1.3476
   22POPC  H14C 2827   7.159   3.175   7.533 -0.6913 -0.1416 -0.5226
   22POPC  H15A 2828   7.260   3.341   7.657 -3.2255  0.0137  2.6513
   22POPC  H15B 2829   7.415   3.251   7.692 -0.0470 -1.9616  0.0021
   22POPC  H15C 2830   7.311   3.310   7.818  0.0028 -1.4365  0.8319
   22POPC   C11 2831   7.020   3.257   7.796 -0.5049  0.0263 -0.1439
   22POPC  H11A 2832   7.074   3.352   7.818  2.1484 -1.6137  0.9270
   22POPC  H11B 2833   6.941   3.243   7.873  1.0612  0.2935  1.5719
   22POPC     P 2834   6.906   3.378   7.608  0.2653  0.1011 -0.1307
   22POPC   O13 2835   6.847   3.457   7.718 -0.4282 -0.3068 -0.2049
   22POPC   O14 2836   7.019   3.437   7.533  0.4021  0.2829  0.2156
   22POPC   O12 2837   6.959   3.239   7.668 -0.0046 -0.1065 -0.3690
   22POPC   O11 2838   6.794   3.335   7.503  0.3850 -0.6734  0.0532
   22POPC    C1 2839   6.824   3.225   7.416 -0.1255 -0.7525 -0.0287
   22POPC    HA 2840   6.733   3.163   7.404 -0.9406  0.6095 -1.2288
   22POPC    HB 2841   6.898   3.153   7.457  1.4866  0.4609 -0.6712
   22POPC    C2 2842   6.862   3.268   7.273  0.0316  0.1484  0.2787
   22POPC    HS 2843   6.971   3.288   7.268  0.1053 -0.0313  1.0508
   22POPC   O21 2844   6.781   3.381   7.238  0.1339  0.1764  0.1322
   22POPC   C21 2845   6.836   3.473   7.159  0.0305  0.2078  0.0971
   22POPC   O22 2846   6.950   3.467   7.117  0.0072  0.4724 -0.0047
   22POPC   C22 2847   6.736   3.585   7.131 -0.0985  0.1345  0.2635
   22POPC   H2R 2848   6.787   3.673   7.176  2.3436 -0.9627 -0.1482
   22POPC   H2S 2849   6.647   3.559   7.192 -0.6521 -1.4490 -1.1538
   22POPC    C3 2850   6.833   3.153   7.176 -0.0121  0.1840  0.2496
   22POPC    HX 2851   6.728   3.119   7.184  0.3138 -2.5390 -3.8338
   22POPC    HY 2852   6.900   3.073   7.215 -0.5368  0.4699  1.7911
   22POPC   O31 2853   6.854   3.192   7.040  0.1355  0.4672  0.3522
   22POPC   C31 2854   6.977   3.172   6.993 -0.1505  0.3728 -0.3728
   22POPC   O32 2855   7.071   3.119   7.049 -0.3741  0.2833 -0.0842
   22POPC   C32 2856   6.967   3.216   6.847 -0.3246 -0.0562 -0.4916
   22POPC   H2X 2857   6.980   3.326   6.840  1.8746 -0.0790  1.5856
   22POPC   H2Y 2858   6.865   3.193   6.812 -0.5065 -0.0465  0.0187
   22POPC   C23 2859   6.691   3.600   6.986  0.9161  0.6773 -0.0043
   22POPC   H3R 2860   6.636   3.507   6.961  1.8219  0.3065 -0.6916
   22POPC   H3S 2861   6.774   3.613   6.913  0.2220  1.4002 -0.6920
   22POPC   C24 2862   6.587   3.710   6.960  0.3797  0.1166 -0.2577
   22POPC   H4R 2863   6.573   3.695   6.851  2.1012  0.2666 -0.5331
   22POPC   H4S 2864   6.624   3.814   6.974  1.5017 -0.5080  2.0903
   22POPC   C25 2865   6.452   3.693   7.029  0.3050  0.0968 -0.4091
   22POPC   H5R 2866   6.469   3.715   7.136  2.4994 -0.3002 -0.6369
   22POPC   H5S 2867   6.402   3.594   7.019  0.6622 -0.3647  1.7812
   22POPC   C26 2868   6.354   3.804   6.991 -0.7078 -0.3673  0.7534
   22POPC   H6R 2869   6.399   3.903   7.017 -0.5529 -0.4833  0.9249
   22POPC   H6S 2870   6.263   3.783   7.051  0.3548 -3.5005  1.4346
   22POPC   C27 2871   6.310   3.806   6.844  0.3497  0.1729  0.4257
   22POPC   H7R 2872   6.380   3.847   6.769 -1.1163 -0.7004 -1.5070
   22POPC   H7S 2873   6.226   3.878   6.830 -0.6581 -1.0552 -0.1179
   22POPC   C28 2874   6.242   3.675   6.802 -0.2076  0.5955 -0.0038
   22POPC   H8R 2875   6.178   3.632   6.882 -1.5213  0.4973 -1.0763
   22POPC   H8S 2876   6.326   3.603   6.791 -0.4006  0.4450 -0.5241
   22POPC   C29 2877   6.159   3.681   6.677  0.1026  0.5708 -0.2099
   22POPC   H91 2878   6.090   3.766   6.677  0.0590  0.6045 -2.3677
   22POPC  C210 2879   6.168   3.596   6.573 -0.6181 -0.1299  0.2893
   22POPC  H101 2880   6.096   3.614   6.492 -1.6131 -1.1193  0.9307
   22POPC  C211 2881   6.247   3.470   6.557 -0.2043  0.1609  0.0213
   22POPC  H11R 2882   6.283   3.424   6.651  0.8592  0.5908 -0.1608
   22POPC  H11S 2883   6.344   3.489   6.506  0.9987 -1.0602  1.7569
   22POPC  C212 2884   6.186   3.360   6.470  0.6523  0.1153 -0.5378
   22POPC  H12R 2885   6.107   3.312   6.531  0.3029 -0.0813 -1.1336
   22POPC  H12S 2886   6.262   3.282   6.446  0.9385  0.0668  0.4769
   22POPC  C213 2887   6.116   3.405   6.341 -0.0482  0.2471 -0.1196
   22POPC  H13R 2888   6.181   3.472   6.280 -1.5600 -0.1896 -2.2916
   22POPC  H13S 2889   6.023   3.460   6.368 -1.5902 -1.0316 -2.4723
   22POPC  C214 2890   6.084   3.289   6.247 -0.1196  0.0321  0.1683
   22POPC  H14R 2891   6.037   3.212   6.311 -1.0937  1.4139  1.1800
   22POPC  H14S 2892   6.184   3.253   6.213  1.2167  1.8190  1.9765
   22POPC  C215 2893   5.996   3.324   6.127  0.0112 -0.1672  0.0124
   22POPC  H15R 2894   6.057   3.401   6.076 -0.7914  0.1949 -0.4228
   22POPC  H15S 2895   5.899   3.373   6.151 -0.6396 -2.4014  2.3292
   22POPC  C216 2896   5.977   3.209   6.028  0.3840 -0.3940  0.2065
   22POPC  H16R 2897   5.907   3.128   6.060 -0.6495  0.7836  1.0079
   22POPC  H16S 2898   6.073   3.159   6.001  0.8275  0.6530 -0.2114
   22POPC  C217 2899   5.919   3.249   5.893  0.3718 -0.3038  0.2386
   22POPC  H17R 2900   5.893   3.165   5.824 -0.1996  0.9521 -1.1389
   22POPC  H17S 2901   6.004   3.304   5.847  0.6139 -0.5268  0.4206
   22POPC  C218 2902   5.795   3.338   5.892  0.1659 -0.5923 -0.5199
   22POPC  H18R 2903   5.760   3.354   5.788  0.3110  0.6094 -0.3944
   22POPC  H18S 2904   5.808   3.440   5.935 -0.8463 -0.1494 -1.2225
   22POPC  H18T 2905   5.717   3.287   5.952  0.0906  0.4959  0.3265
   22POPC   C33 2906   7.060   3.127   6.765  0.0725 -0.0097 -0.0970
   22POPC   H3X 2907   7.033   3.020   6.781  0.7447 -0.1149  0.4223
   22POPC   H3Y 2908   7.165   3.134   6.803 -0.3147 -1.2751  1.3158
   22POPC   C34 2909   7.070   3.146   6.613  0.5227 -0.3730 -0.1167
   22POPC   H4X 2910   7.116   3.242   6.584 -0.3809 -0.6605 -2.7138
   22POPC   H4Y 2911   6.964   3.155   6.582 -0.4221  2.7591  3.2806
   22POPC   C35 2912   7.139   3.034   6.535  0.1953 -0.4694 -0.2670
   22POPC   H5X 2913   7.094   2.937   6.565  2.3232 -0.8020  2.1628
   22POPC   H5Y 2914   7.242   3.036   6.575 -0.1057 -0.5524  0.5386
   22POPC   C36 2915   7.129   3.039   6.382  0.1971  0.4000 -0.2437
   22POPC   H6X 2916   7.026   3.049   6.343 -0.7577 -0.3497  1.9241
   22POPC   H6Y 2917   7.165   2.938   6.353  0.3961  0.5171 -0.4035
   22POPC   C37 2918   7.220   3.141   6.312  1.2695 -0.2701  0.1413
   22POPC   H7X 2919   7.318   3.125   6.363  0.1962 -1.7387  1.9243
   22POPC   H7Y 2920   7.185   3.243   6.339 -0.2107 -1.1126  1.6990
   22POPC   C38 2921   7.235   3.124   6.161 -0.3301  0.4538 -0.1246
   22POPC   H8X 2922   7.143   3.099   6.105  0.2595 -2.7830  0.1783
   22POPC   H8Y 2923   7.307   3.040   6.150  2.9849  2.5574  2.8285
   22POPC   C39 2924   7.311   3.243   6.102 -0.1366  0.3260 -0.1364
   22POPC   H9X 2925   7.373   3.223   6.012 -0.1623 -0.8783  0.0983
   22POPC   H9Y 2926   7.385   3.273   6.179 -0.4001  0.4071  0.0879
   22POPC  C310 2927   7.223   3.368   6.091 -0.6491 -0.0490 -0.3646
   22POPC  H10X 2928   7.291   3.455   6.076  1.9286 -1.6689  1.1841
   22POPC  H10Y 2929   7.172   3.381   6.190  0.1901  0.9435 -0.0399
   22POPC  C311 2930   7.113   3.351   5.987 -0.5872  0.0140 -0.4405
   22POPC  H11X 2931   7.053   3.444   5.976 -2.6726 -1.0134  1.4417
   22POPC  H11Y 2932   7.032   3.284   6.023 -0.5579  0.3935  0.3286
   22POPC  C312 2933   7.154   3.320   5.842 -0.0330  0.3335 -0.3564
   22POPC  H12X 2934   7.061   3.303   5.783 -0.5950 -0.2335  0.6485
   22POPC  H12Y 2935   7.208   3.223   5.833  1.0600  1.0358 -1.7356
   22POPC  C313 2936   7.255   3.421   5.789  0.1266  0.2044 -0.2983
   22POPC  H13X 2937   7.332   3.450   5.864  2.4840 -1.9455 -1.6927
   22POPC  H13Y 2938   7.198   3.513   5.767 -1.7958 -0.0976  2.9344
   22POPC  C314 2939   7.324   3.379   5.658 -0.3311  0.0696 -0.4972
   22POPC  H14X 2940   7.263   3.390   5.566 -2.8514 -0.9604  0.9578
   22POPC  H14Y 2941   7.366   3.278   5.673 -1.6212 -0.4118  0.0100
   22POPC  C315 2942   7.440   3.475   5.633 -0.2437  0.1000  0.0219
   22POPC  H15X 2943   7.490   3.521   5.722 -1.9956  0.4867  0.8396
   22POPC  H15Y 2944   7.400   3.564   5.581 -2.7267 -1.5941 -1.1389
   22POPC  C316 2945   7.553   3.415   5.550 -0.7144 -0.3414 -0.3001
   22POPC  H16X 2946   7.600   3.336   5.612 -2.2178 -0.3937  0.8265
   22POPC  H16Y 2947   7.633   3.491   5.532 -1.0110  0.4814  1.6665
   22POPC  H16Z 2948   7.502   3.379   5.458  0.5535 -0.4806 -0.9765
   23POPC     N 2949   2.623   4.407   7.270 -0.2558  0.3878 -0.1002
   23POPC   C12 2950   2.643   4.525   7.363 -0.0901  0.4853 -0.2592
   23POPC   C13 2951   2.614   4.463   7.130 -0.2426  0.1098 -0.2135
   23POPC   C14 2952   2.732   4.302   7.275 -0.5072  0.1255 -0.0890
   23POPC   C15 2953   2.489   4.346   7.301  0.1477 -0.9514 -0.8859
   23POPC  H12A 2954   2.634   4.487   7.463  1.9935  0.3016 -0.1002
   23POPC  H12B 2955   2.552   4.576   7.338 -2.9352 -4.0246 -0.3120
   23POPC  H13A 2956   2.713   4.496   7.100  1.4260 -4.1495 -0.0633
   23POPC  H13B 2957   2.589   4.387   7.058 -0.0258 -0.0890 -0.0791
   23POPC  H13C 2958   2.534   4.535   7.138 -1.7596 -1.3397 -1.5249
   23POPC  H14A 2959   2.712   4.227   7.200 -1.5448 -0.1696  0.4674
   23POPC  H14B 2960   2.824   4.351   7.248  0.0199 -0.4248  0.6473
   23POPC  H14C 2961   2.743   4.251   7.370  2.0820  1.7474  0.5827
   23POPC  H15A 2962   2.484   4.333   7.408  2.3919  0.7478 -0.5001
   23POPC  H15B 2963   2.468   4.256   7.246 -3.6330  0.1838 -1.6455
   23POPC  H15C 2964   2.406   4.407   7.269 -0.6596 -1.5067  0.0837
   23POPC   C11 2965   2.767   4.614   7.361  0.2295  0.0418 -0.2885
   23POPC  H11A 2966   2.847   4.580   7.430  0.2859  0.8901  0.0722
   23POPC  H11B 2967   2.726   4.714   7.385 -1.1929 -0.4289 -0.6434
   23POPC     P 2968   2.936   4.729   7.211 -0.2505 -0.1441 -0.0508
   23POPC   O13 2969   2.995   4.771   7.340  0.1966 -0.5097 -0.1355
   23POPC   O14 2970   3.028   4.685   7.104 -0.4622 -0.5082 -0.0811
   23POPC   O12 2971   2.827   4.614   7.231 -0.0852 -0.3682 -0.4363
   23POPC   O11 2972   2.845   4.847   7.151  0.1856  0.2509  0.0542
   23POPC    C1 2973   2.744   4.811   7.057  0.5643 -0.2558 -0.1650
   23POPC    HA 2974   2.649   4.865   7.076  1.1543  0.7481  0.0064
   23POPC    HB 2975   2.719   4.702   7.061 -0.7590 -0.0859 -2.2288
   23POPC    C2 2976   2.783   4.847   6.913  0.3082  0.1081 -0.1433
   23POPC    HS 2977   2.698   4.839   6.841 -2.6461 -0.2874  3.1127
   23POPC   O21 2978   2.893   4.762   6.879  0.0515 -0.4290  0.3514
   23POPC   C21 2979   2.853   4.651   6.818 -0.6562 -0.1579  0.3206
   23POPC   O22 2980   2.736   4.624   6.793 -0.3667 -0.6984 -0.4649
   23POPC   C22 2981   2.974   4.563   6.792 -0.6013 -0.0271  0.1313
   23POPC   H2R 2982   3.001   4.519   6.890  2.3745  1.6681  0.1748
   23POPC   H2S 2983   3.063   4.623   6.767 -0.9159  1.2236  1.8227
   23POPC    C3 2984   2.840   4.990   6.904  0.5095  0.0788  0.6273
   23POPC    HX 2985   2.933   4.999   6.964  1.0925 -1.2061 -0.0257
   23POPC    HY 2986   2.764   5.053   6.954 -0.6049 -0.7018 -0.0433
   23POPC   O31 2987   2.869   5.032   6.770 -0.5348 -0.0509  0.3530
   23POPC   C31 2988   2.989   4.996   6.725 -0.3013  0.5379  0.4979
   23POPC   O32 2989   3.074   4.936   6.789 -0.5954  0.3960  0.7547
   23POPC   C32 2990   3.016   5.036   6.580 -0.4783 -0.1042  0.2842
   23POPC   H2X 2991   3.123   5.064   6.573  0.3512 -3.3304 -2.0201
   23POPC   H2Y 2992   2.956   5.123   6.544  3.2593  2.7720  0.4359
   23POPC   C23 2993   2.938   4.468   6.677 -0.0258  0.0302 -0.0976
   23POPC   H3R 2994   2.846   4.408   6.692 -0.5488  0.4529 -1.3929
   23POPC   H3S 2995   3.028   4.405   6.663  0.0686 -0.5555  2.6036
   23POPC   C24 2996   2.915   4.549   6.549  0.4169 -0.2194 -0.3363
   23POPC   H4R 2997   3.014   4.584   6.513  1.2799 -1.1712  1.0110
   23POPC   H4S 2998   2.849   4.634   6.575  1.6032  0.2420  1.2999
   23POPC   C25 2999   2.836   4.463   6.450 -0.0146 -0.5250  0.2696
   23POPC   H5R 3000   2.805   4.531   6.368  0.0880 -2.2421 -1.2757
   23POPC   H5S 3001   2.741   4.423   6.491 -1.1400  1.5145 -0.2347
   23POPC   C26 3002   2.925   4.368   6.370  0.0615 -0.0853 -0.1736
   23POPC   H6R 3003   2.995   4.316   6.440 -0.0787 -0.2461 -0.1519
   23POPC   H6S 3004   2.997   4.425   6.307  0.6128  0.2247  0.7252
   23POPC   C27 3005   2.845   4.273   6.280  0.1646 -0.5527  0.2233
   23POPC   H7R 3006   2.793   4.327   6.198  0.4896 -1.0556 -0.3241
   23POPC   H7S 3007   2.762   4.228   6.339 -2.0229  3.2901  0.4014
   23POPC   C28 3008   2.940   4.165   6.230  0.6741  0.2712 -0.6212
   23POPC   H8R 3009   2.971   4.090   6.306 -1.1331 -2.1255 -2.0958
   23POPC   H8S 3010   3.031   4.214   6.189  0.7675  0.4188 -0.2370
   23POPC   C29 3011   2.872   4.092   6.118  0.0238  0.2587 -0.2190
   23POPC   H91 3012   2.846   4.159   6.034 -0.2427 -0.8870 -1.0758
   23POPC  C210 3013   2.846   3.962   6.103  0.1499  0.2176 -0.0840
   23POPC  H101 3014   2.794   3.944   6.007  0.6554  0.3049 -0.3749
   23POPC  C211 3015   2.864   3.846   6.197  0.1999 -0.0121 -0.3750
   23POPC  H11R 3016   2.763   3.803   6.213 -0.9349  2.1771 -1.1992
   23POPC  H11S 3017   2.899   3.878   6.297  0.0886  1.1396 -0.6897
   23POPC  C212 3018   2.959   3.740   6.142  0.2087 -0.5955  0.7351
   23POPC  H12R 3019   2.914   3.700   6.049 -0.6872  0.6117  0.6333
   23POPC  H12S 3020   2.971   3.659   6.218 -1.2138 -1.0988  0.4522
   23POPC  C213 3021   3.096   3.799   6.108 -0.1910 -0.0156  0.1076
   23POPC  H13R 3022   3.104   3.891   6.047  0.4963  0.1552  0.4398
   23POPC  H13S 3023   3.150   3.727   6.042 -0.5497 -0.7382  0.5985
   23POPC  C214 3024   3.176   3.825   6.236  0.0131 -0.8403  0.1578
   23POPC  H14R 3025   3.177   3.739   6.305  0.6054 -0.9041  0.0763
   23POPC  H14S 3026   3.115   3.902   6.288 -0.5390 -1.6363  0.7062
   23POPC  C215 3027   3.323   3.855   6.205 -0.0221 -1.0541 -0.2218
   23POPC  H15R 3028   3.337   3.949   6.146 -0.2131 -0.2806  0.9327
   23POPC  H15S 3029   3.366   3.770   6.147  1.9172 -0.0365 -0.3536
   23POPC  C216 3030   3.406   3.857   6.333  0.2635 -0.1345 -0.4125
   23POPC  H16R 3031   3.396   3.756   6.378  0.4951  0.5120  1.1512
   23POPC  H16S 3032   3.360   3.924   6.409  1.6910 -0.7546  1.0369
   23POPC  C217 3033   3.550   3.906   6.317  0.2986 -0.2338 -0.4027
   23POPC  H17R 3034   3.541   4.015   6.297 -0.4605  0.1144  1.5507
   23POPC  H17S 3035   3.590   3.836   6.241 -1.2349 -2.3676  0.6337
   23POPC  C218 3036   3.643   3.878   6.435  0.1509 -0.3100 -0.3034
   23POPC  H18R 3037   3.734   3.941   6.423 -0.6278  1.3071  1.5721
   23POPC  H18S 3038   3.672   3.771   6.432  0.9059 -0.1030 -0.7307
   23POPC  H18T 3039   3.611   3.902   6.539  1.7059  1.8655 -0.2514
   23POPC   C33 3040   2.976   4.914   6.497  0.1943 -0.0296 -0.1560
   23POPC   H3X 3041   2.868   4.905   6.521 -0.0040  1.9287 -0.1641
   23POPC   H3Y 3042   3.036   4.827   6.532  1.9985  0.3430 -2.1019
   23POPC   C34 3043   2.981   4.917   6.344  0.1868 -0.5244 -0.1667
   23POPC   H4X 3044   3.084   4.931   6.306 -0.3194 -0.6398 -1.6112
   23POPC   H4Y 3045   2.926   5.005   6.306 -0.2817 -0.6191  0.2748
   23POPC   C35 3046   2.929   4.788   6.281 -0.5399 -0.3344  0.0292
   23POPC   H5X 3047   2.819   4.782   6.296 -0.5721  1.2471  0.6217
   23POPC   H5Y 3048   2.988   4.704   6.324 -0.7367 -2.7098 -3.7954
   23POPC   C36 3049   2.966   4.785   6.132  0.3773 -0.1708  0.2441
   23POPC   H6X 3050   3.072   4.790   6.100 -0.5833 -0.2182 -3.3448
   23POPC   H6Y 3051   2.908   4.862   6.076  0.6043 -0.7223 -0.7804
   23POPC   C37 3052   2.919   4.650   6.077 -0.1786 -0.0155  0.3225
   23POPC   H7X 3053   2.823   4.639   6.131  0.0442 -0.1555  0.6996
   23POPC   H7Y 3054   2.984   4.568   6.116  1.0972  0.3852 -0.8790
   23POPC   C38 3055   2.902   4.638   5.926 -0.3634 -0.0079  0.3435
   23POPC   H8X 3056   2.999   4.679   5.891 -0.6653  0.5590  0.1660
   23POPC   H8Y 3057   2.815   4.702   5.898 -0.6953 -0.8251 -0.5768
   23POPC   C39 3058   2.882   4.498   5.868 -0.3235  0.4299 -0.7683
   23POPC   H9X 3059   2.775   4.465   5.868 -0.8494  1.9785  0.8502
   23POPC   H9Y 3060   2.940   4.425   5.928 -0.5042  0.1929 -0.8782
   23POPC  C310 3061   2.935   4.467   5.728  0.1258 -0.8825 -0.3278
   23POPC  H10X 3062   3.046   4.465   5.737  0.1156  1.0761  0.8118
   23POPC  H10Y 3063   2.913   4.553   5.661  0.7396 -0.5768 -0.1470
   23POPC  C311 3064   2.867   4.345   5.667 -0.7536 -0.5500 -0.0385
   23POPC  H11X 3065   2.920   4.342   5.569 -0.4438  1.8148  0.0142
   23POPC  H11Y 3066   2.758   4.357   5.657 -0.3991  2.7308 -0.9897
   23POPC  C312 3067   2.901   4.218   5.745 -0.5774 -0.5558 -0.1234
   23POPC  H12X 3068   2.812   4.192   5.807 -0.5548 -2.2617 -0.7391
   23POPC  H12Y 3069   2.993   4.236   5.805 -0.8068  1.0195 -0.2202
   23POPC  C313 3070   2.940   4.097   5.659  0.0327 -0.2136 -0.3321
   23POPC  H13X 3071   3.019   4.132   5.589 -0.1379 -1.4164 -1.1558
   23POPC  H13Y 3072   2.848   4.068   5.604 -1.8416 -2.5384  3.6324
   23POPC  C314 3073   2.977   3.974   5.741 -0.2585  0.0312  0.1662
   23POPC  H14X 3074   2.896   3.946   5.812  0.1154 -1.0986  0.1596
   23POPC  H14Y 3075   3.067   3.996   5.802  0.0621 -2.3857  0.6529
   23POPC  C315 3076   2.981   3.853   5.648 -0.4870 -0.0966  0.3202
   23POPC  H15X 3077   3.048   3.875   5.562 -1.8667 -1.4006 -1.1653
   23POPC  H15Y 3078   2.874   3.842   5.621 -0.7659 -0.9225  1.6911
   23POPC  C316 3079   3.033   3.722   5.705 -0.5265 -0.2935 -0.0910
   23POPC  H16X 3080   3.034   3.649   5.621  0.4724  0.8829 -1.1372
   23POPC  H16Y 3081   2.964   3.703   5.790  0.2312 -2.6908  0.0744
   23POPC  H16Z 3082   3.130   3.743   5.755 -1.0548 -0.0685  0.8588
   24POPC     N 3083   2.245   2.559   7.377  0.3109 -0.1808 -0.0273
   24POPC   C12 3084   2.232   2.704   7.417  0.3815 -0.1035 -0.2894
   24POPC   C13 3085   2.179   2.550   7.242 -0.0462 -0.2555  0.1501
   24POPC   C14 3086   2.392   2.525   7.365  0.3918  0.0830  0.2014
   24POPC   C15 3087   2.172   2.464   7.470  0.2235 -0.7638 -0.6785
   24POPC  H12A 3088   2.269   2.764   7.335 -1.3436  2.3962  0.6484
   24POPC  H12B 3089   2.289   2.717   7.507  0.9028 -1.0427 -0.4711
   24POPC  H13A 3090   2.219   2.624   7.174 -0.4379  1.3293  1.5730
   24POPC  H13B 3091   2.202   2.457   7.193  3.0846  0.3541  0.2606
   24POPC  H13C 3092   2.072   2.565   7.247 -0.2094 -0.0229 -2.4587
   24POPC  H14A 3093   2.448   2.588   7.298  0.0063 -2.6950 -3.0214
   24POPC  H14B 3094   2.438   2.525   7.462 -0.2813 -3.0853  0.6193
   24POPC  H14C 3095   2.396   2.425   7.324 -1.2688  0.8539 -2.0289
   24POPC  H15A 3096   2.182   2.362   7.439  0.0355 -0.5745 -1.3737
   24POPC  H15B 3097   2.065   2.479   7.471 -0.1122 -2.5629  2.0999
   24POPC  H15C 3098   2.211   2.468   7.571 -0.4042  0.8670 -0.4683
   24POPC   C11 3099   2.095   2.761   7.455  0.4858 -0.2146  0.2554
   24POPC  H11A 3100   2.090   2.871   7.441  0.1160 -0.4763 -2.0072
   24POPC  H11B 3101   2.082   2.731   7.561  2.0868 -2.6332 -0.1403
   24POPC     P 3102   1.844   2.755   7.425 -0.4912 -0.0248  0.0612
   24POPC   O13 3103   1.806   2.670   7.541 -0.0970 -0.7162 -0.3121
   24POPC   O14 3104   1.838   2.900   7.452 -0.3602 -0.0544  0.2533
   24POPC   O12 3105   1.989   2.709   7.375 -0.1590  0.0510  0.9329
   24POPC   O11 3106   1.760   2.719   7.294  0.3847 -0.4690 -0.3848
   24POPC    C1 3107   1.809   2.757   7.165 -0.1622  0.3013 -0.3724
   24POPC    HA 3108   1.775   2.683   7.090  0.3810 -0.2675 -0.0653
   24POPC    HB 3109   1.920   2.758   7.170 -0.2219  0.5776  1.8172
   24POPC    C2 3110   1.753   2.891   7.113  0.1752  0.3780 -0.5409
   24POPC    HS 3111   1.759   2.964   7.196 -2.2959 -0.1689  0.1857
   24POPC   O21 3112   1.619   2.865   7.071 -0.0260  0.3416  0.1164
   24POPC   C21 3113   1.553   2.973   7.030 -0.3871  0.1849  0.2830
   24POPC   O22 3114   1.589   3.090   7.032  0.1972  0.0194 -0.5395
   24POPC   C22 3115   1.427   2.925   6.960 -0.1625  0.2449 -0.1640
   24POPC   H2R 3116   1.359   2.858   7.017  1.5153 -0.6104  0.9017
   24POPC   H2S 3117   1.466   2.874   6.869 -0.5309  2.1492 -1.4587
   24POPC    C3 3118   1.839   2.942   6.996  0.4819  0.4414 -0.2883
   24POPC    HX 3119   1.927   2.969   7.059  0.3926 -1.1706  0.5814
   24POPC    HY 3120   1.794   3.032   6.950 -3.5163  0.1614  2.5920
   24POPC   O31 3121   1.868   2.838   6.903 -0.1556 -0.1356  0.1490
   24POPC   C31 3122   1.796   2.842   6.790  0.0177  0.4910  0.0572
   24POPC   O32 3123   1.708   2.923   6.769 -0.3895  0.1211  0.3203
   24POPC   C32 3124   1.816   2.726   6.693 -0.2737  0.4186  0.0825
   24POPC   H2X 3125   1.714   2.694   6.667 -0.5332  2.2338 -1.3440
   24POPC   H2Y 3126   1.861   2.642   6.750 -1.2110  0.5406  1.0345
   24POPC   C23 3127   1.340   3.038   6.904  0.0437  0.5364  0.0999
   24POPC   H3R 3128   1.330   3.120   6.977  1.0458  0.2514  0.5682
   24POPC   H3S 3129   1.239   2.993   6.890 -0.1431  1.0389 -0.1794
   24POPC   C24 3130   1.396   3.097   6.774 -0.4576  0.1397 -0.3038
   24POPC   H4R 3131   1.505   3.117   6.775 -0.5213  1.5435 -4.3488
   24POPC   H4S 3132   1.345   3.195   6.758 -1.2565  0.1079  1.6803
   24POPC   C25 3133   1.388   3.011   6.648 -0.7228 -0.1773 -0.0742
   24POPC   H5R 3134   1.448   2.918   6.647 -1.4112 -0.6702  1.5380
   24POPC   H5S 3135   1.439   3.064   6.564 -2.2928  1.5172 -0.0380
   24POPC   C26 3136   1.246   2.973   6.606 -0.7034 -0.5358  0.1888
   24POPC   H6R 3137   1.197   2.901   6.676  2.3995 -2.1338  0.9241
   24POPC   H6S 3138   1.257   2.907   6.517 -0.4304 -0.5953  0.2671
   24POPC   C27 3139   1.148   3.089   6.589  0.1279  0.1822  0.2683
   24POPC   H7R 3140   1.135   3.152   6.679  0.2417  0.5351  0.0399
   24POPC   H7S 3141   1.055   3.040   6.555 -0.3071 -0.0072  1.6693
   24POPC   C28 3142   1.177   3.180   6.469  0.1595 -0.1599  0.0137
   24POPC   H8R 3143   1.084   3.193   6.410  1.2806 -0.0534 -1.7855
   24POPC   H8S 3144   1.246   3.124   6.402  0.5751 -0.7425  0.9128
   24POPC   C29 3145   1.242   3.308   6.515  0.2153 -0.2149  0.0883
   24POPC   H91 3146   1.345   3.312   6.554 -0.0223  0.3321  0.6694
   24POPC  C210 3147   1.189   3.429   6.498  0.2751 -0.2934 -0.6952
   24POPC  H101 3148   1.255   3.510   6.532  2.5806 -2.3049 -0.1052
   24POPC  C211 3149   1.049   3.467   6.457  0.0334 -0.4098  0.0221
   24POPC  H11R 3150   1.009   3.548   6.521  1.6028  0.9899 -0.7101
   24POPC  H11S 3151   0.984   3.377   6.467 -0.3936  0.0816  2.1979
   24POPC  C212 3152   1.057   3.514   6.312 -0.5600  0.0634  0.1438
   24POPC  H12R 3153   1.147   3.578   6.301  0.4675 -1.6817 -2.3104
   24POPC  H12S 3154   0.968   3.580   6.297  1.0533  2.2666 -0.3207
   24POPC  C213 3155   1.062   3.406   6.204 -0.2565 -0.0005  0.2211
   24POPC  H13R 3156   0.962   3.360   6.187 -0.6563  0.7620  0.4398
   24POPC  H13S 3157   1.143   3.335   6.231  0.5646  0.8652  0.0715
   24POPC  C214 3158   1.120   3.467   6.077  0.2161  0.2535  0.5565
   24POPC  H14R 3159   1.229   3.473   6.098  0.1280 -0.4972  1.3003
   24POPC  H14S 3160   1.075   3.565   6.053  1.8615  1.1983  1.1529
   24POPC  C215 3161   1.108   3.373   5.956  0.3741  0.5343  0.3223
   24POPC  H15R 3162   1.014   3.318   5.980 -0.0763  1.0419 -0.2405
   24POPC  H15S 3163   1.183   3.291   5.954 -1.2863 -1.0377 -2.1918
   24POPC  C216 3164   1.106   3.435   5.816  0.0827 -0.1364  0.0263
   24POPC  H16R 3165   1.018   3.499   5.797  1.0695  1.4991  0.7188
   24POPC  H16S 3166   1.114   3.359   5.736  0.7199 -0.0283 -0.0224
   24POPC  C217 3167   1.237   3.512   5.794  0.2036 -0.5708 -0.8095
   24POPC  H17R 3168   1.315   3.434   5.793  1.0899  0.1384  2.1187
   24POPC  H17S 3169   1.258   3.567   5.888 -0.1068 -1.5151 -0.1706
   24POPC  C218 3170   1.233   3.602   5.670 -0.0621 -0.0439 -0.4240
   24POPC  H18R 3171   1.330   3.655   5.663 -1.1426  2.0447 -0.4614
   24POPC  H18S 3172   1.156   3.682   5.682  0.9571  0.5772  3.2676
   24POPC  H18T 3173   1.202   3.545   5.580  4.8120 -2.3495 -0.9819
   24POPC   C33 3174   1.895   2.763   6.568 -0.1273 -0.1066  0.0181
   24POPC   H3X 3175   1.926   2.670   6.516 -0.2822 -0.1018 -0.0852
   24POPC   H3Y 3176   1.984   2.825   6.596 -0.4071 -0.0756  0.8432
   24POPC   C34 3177   1.807   2.839   6.468  0.0497 -0.3504 -0.3245
   24POPC   H4X 3178   1.779   2.937   6.511 -0.4517 -1.3734  1.8225
   24POPC   H4Y 3179   1.714   2.779   6.457 -0.1506 -0.5784  2.0645
   24POPC   C35 3180   1.880   2.851   6.334 -0.3513  0.5645 -0.4633
   24POPC   H5X 3181   1.926   2.757   6.297  1.2892  0.5810  1.3431
   24POPC   H5Y 3182   1.954   2.934   6.341 -0.7214  0.8481  0.1967
   24POPC   C36 3183   1.785   2.900   6.224 -0.1827  0.5893 -0.5986
   24POPC   H6X 3184   1.788   3.011   6.218  2.2696  0.7273  1.4048
   24POPC   H6Y 3185   1.679   2.877   6.246 -0.1047  3.0113  3.4590
   24POPC   C37 3186   1.823   2.844   6.087  0.3214 -0.2336 -0.1296
   24POPC   H7X 3187   1.798   2.736   6.076 -4.1779  0.7669 -1.9136
   24POPC   H7Y 3188   1.930   2.863   6.063  0.6278 -1.0159  0.5387
   24POPC   C38 3189   1.738   2.901   5.973 -0.3458 -0.9527  0.0001
   24POPC   H8X 3190   1.743   3.010   5.952 -2.7062 -0.8298 -0.1708
   24POPC   H8Y 3191   1.630   2.885   5.992  0.2679 -3.0670  2.1911
   24POPC   C39 3192   1.770   2.834   5.839  0.4048 -0.7284  0.0596
   24POPC   H9X 3193   1.745   2.728   5.859 -0.4077 -0.6336 -0.4049
   24POPC   H9Y 3194   1.878   2.844   5.815  0.5555  1.8763  1.4605
   24POPC  C310 3195   1.686   2.871   5.716  0.4134 -0.1871  0.2127
   24POPC  H10X 3196   1.690   2.980   5.696 -0.4937 -0.0008  0.9954
   24POPC  H10Y 3197   1.583   2.832   5.731  0.9635 -2.0672 -0.5891
   24POPC  C311 3198   1.724   2.796   5.588 -0.3469 -0.3511  0.0815
   24POPC  H11X 3199   1.724   2.687   5.608  1.7797 -0.0916  1.7444
   24POPC  H11Y 3200   1.833   2.811   5.572 -0.0151 -1.8575  0.7513
   24POPC  C312 3201   1.644   2.858   5.472  0.1780 -0.2612 -0.2345
   24POPC  H12X 3202   1.657   2.968   5.462 -2.9407  0.2298  0.1178
   24POPC  H12Y 3203   1.538   2.826   5.482 -1.4930  4.3282 -1.0952
   24POPC  C313 3204   1.693   2.795   5.341  0.3852 -0.1827 -0.1955
   24POPC  H13X 3205   1.797   2.831   5.327  0.6087 -1.0647 -0.8439
   24POPC  H13Y 3206   1.642   2.836   5.252  0.0236  1.7063  0.8260
   24POPC  C314 3207   1.704   2.643   5.334 -0.0962 -0.2101 -0.4047
   24POPC  H14X 3208   1.746   2.607   5.431  0.2859  3.3956  0.9054
   24POPC  H14Y 3209   1.776   2.614   5.254 -0.0673 -0.5690 -0.2509
   24POPC  C315 3210   1.569   2.585   5.293 -0.6836  0.4588  0.5416
   24POPC  H15X 3211   1.549   2.610   5.187 -1.3329  0.4358  0.6523
   24POPC  H15Y 3212   1.490   2.625   5.360  1.0607  3.3617  1.0020
   24POPC  C316 3213   1.566   2.432   5.299  0.4490  0.3825 -0.5111
   24POPC  H16X 3214   1.569   2.401   5.405  0.4039  1.4957 -0.1759
   24POPC  H16Y 3215   1.638   2.370   5.242 -1.6046 -0.6555 -2.1283
   24POPC  H16Z 3216   1.468   2.404   5.255 -0.5631  0.9513  1.2684
   25POPC     N 3217   1.034   1.693   7.271  0.1871 -0.0990 -0.1230
   25POPC   C12 3218   1.050   1.769   7.142 -0.3990  0.5431  0.1767
   25POPC   C13 3219   0.896   1.720   7.326  0.2863 -1.0395  0.6099
   25POPC   C14 3220   1.045   1.544   7.251  0.2277 -0.1206  0.0603
   25POPC   C15 3221   1.125   1.745   7.381  0.4182 -0.1133 -0.3055
   25POPC  H12A 3222   1.149   1.738   7.111 -1.1399  0.0408 -1.9095
   25POPC  H12B 3223   1.046   1.875   7.164  0.0629  0.3752  1.0758
   25POPC  H13A 3224   0.880   1.822   7.357 -0.5737 -1.2362  0.8455
   25POPC  H13B 3225   0.839   1.712   7.234 -0.5084  1.8580  0.7492
   25POPC  H13C 3226   0.880   1.650   7.407  1.6616  0.0401  1.8650
   25POPC  H14A 3227   0.975   1.511   7.176 -0.9887  1.6491  0.3416
   25POPC  H14B 3228   1.150   1.520   7.242  0.5878  1.6471 -0.8884
   25POPC  H14C 3229   1.007   1.504   7.344  0.0028  0.4728  0.2274
   25POPC  H15A 3230   1.122   1.853   7.382  0.3099 -0.0685  2.5012
   25POPC  H15B 3231   1.223   1.717   7.345  0.3226 -3.4363  1.5324
   25POPC  H15C 3232   1.102   1.695   7.474  1.1287  0.1321  0.0066
   25POPC   C11 3233   0.951   1.745   7.027  0.0448 -0.0556 -0.0866
   25POPC  H11A 3234   0.994   1.799   6.940 -0.7943  0.0226 -0.4635
   25POPC  H11B 3235   0.854   1.793   7.052 -1.3881 -2.2560 -1.1340
   25POPC     P 3236   0.792   1.556   6.944  0.0048  0.0339  0.0077
   25POPC   O13 3237   0.802   1.409   6.936 -0.2777  0.0125  0.0312
   25POPC   O14 3238   0.690   1.599   7.042  0.0307 -0.1622  0.1194
   25POPC   O12 3239   0.932   1.605   7.004  0.3772  0.0157 -0.8287
   25POPC   O11 3240   0.772   1.631   6.804  0.5576  0.8485  0.3519
   25POPC    C1 3241   0.667   1.728   6.795 -0.0703  0.1844  0.3949
   25POPC    HA 3242   0.704   1.791   6.711  0.6983  1.2068  1.4760
   25POPC    HB 3243   0.657   1.788   6.887  1.5826  0.8257  0.2035
   25POPC    C2 3244   0.524   1.676   6.776 -0.0131  0.3197 -0.4646
   25POPC    HS 3245   0.497   1.642   6.879 -0.5511  2.1921  0.0522
   25POPC   O21 3246   0.521   1.558   6.695 -0.3135 -0.0419  0.0646
   25POPC   C21 3247   0.412   1.485   6.713 -0.3640  0.0332  0.0633
   25POPC   O22 3248   0.325   1.512   6.794  0.0228  0.5770  0.2976
   25POPC   C22 3249   0.416   1.369   6.613  0.0298 -0.2653  0.4236
   25POPC   H2R 3250   0.488   1.294   6.651  1.6281  1.1412  0.3133
   25POPC   H2S 3251   0.454   1.396   6.512  1.1247 -0.9267  0.6409
   25POPC    C3 3252   0.425   1.784   6.729 -0.4229 -0.0431 -0.4495
   25POPC    HX 3253   0.435   1.862   6.808 -1.9781 -0.3740  0.0915
   25POPC    HY 3254   0.322   1.746   6.741 -0.7356  0.9244  0.0255
   25POPC   O31 3255   0.467   1.833   6.601  0.6579 -0.3975 -0.2465
   25POPC   C31 3256   0.393   1.779   6.504  0.2328 -0.0892 -0.0981
   25POPC   O32 3257   0.311   1.689   6.518 -0.0894  0.1775 -0.2510
   25POPC   C32 3258   0.441   1.832   6.369 -0.1955 -0.1584 -0.2800
   25POPC   H2X 3259   0.536   1.782   6.341 -0.1942 -0.6515  0.5400
   25POPC   H2Y 3260   0.463   1.941   6.367 -0.0515 -0.2023 -1.0756
   25POPC   C23 3261   0.274   1.317   6.589 -0.0787  0.1579  0.1370
   25POPC   H3R 3262   0.207   1.396   6.549  0.8196  1.0328  0.2926
   25POPC   H3S 3263   0.228   1.280   6.683 -0.0909 -1.1443 -0.3670
   25POPC   C24 3264   0.264   1.190   6.505 -0.4960  0.1491  0.1973
   25POPC   H4R 3265   0.327   1.115   6.558 -1.6352 -1.3147 -0.4623
   25POPC   H4S 3266   0.313   1.207   6.407  1.4485 -0.3020  1.0311
   25POPC   C25 3267   0.126   1.130   6.483 -0.3086 -0.0604 -0.4195
   25POPC   H5R 3268   0.132   1.031   6.432  0.5584 -0.6404  0.7797
   25POPC   H5S 3269   0.071   1.186   6.404 -1.0673 -0.0859  0.0713
   25POPC   C26 3270   0.036   1.132   6.607  0.4300 -0.0598  0.1192
   25POPC   H6R 3271   0.001   1.233   6.637 -0.5364  0.0789 -1.3747
   25POPC   H6S 3272   0.100   1.091   6.688 -1.2605 -2.4808  0.3542
   25POPC   C27 3273   8.040   1.038   6.589  0.7544 -0.3322 -0.6759
   25POPC   H7R 3274   7.986   1.012   6.683 -0.8133  1.0632 -1.1364
   25POPC   H7S 3275   8.079   0.942   6.551  2.6930 -0.0615  0.5310
   25POPC   C28 3276   7.930   1.086   6.493  0.0512 -0.0993  0.2284
   25POPC   H8R 3277   7.862   1.006   6.460  0.4959  0.5940 -2.5795
   25POPC   H8S 3278   7.984   1.106   6.398  0.9903 -1.3026  0.4821
   25POPC   C29 3279   7.849   1.192   6.563 -0.5575 -0.5422  0.1917
   25POPC   H91 3280   7.795   1.146   6.647 -0.5803 -1.5628 -0.3520
   25POPC  C210 3281   7.824   1.315   6.517 -0.3331 -0.6264 -0.1594
   25POPC  H101 3282   7.753   1.385   6.562 -0.8769 -0.6900 -0.8992
   25POPC  C211 3283   7.858   1.377   6.384 -0.2889  0.0922  0.1798
   25POPC  H11R 3284   7.774   1.384   6.312  0.0596 -1.0676 -0.3670
   25POPC  H11S 3285   7.946   1.319   6.348  1.0286  0.6281  2.3443
   25POPC  C212 3286   7.909   1.518   6.411  0.5267 -0.0938 -0.3646
   25POPC  H12R 3287   8.000   1.506   6.474 -0.0761  1.3351  0.8332
   25POPC  H12S 3288   7.834   1.573   6.471 -2.2510 -2.2097 -1.7183
   25POPC  C213 3289   7.952   1.601   6.290 -0.5211  0.0165 -0.6722
   25POPC  H13R 3290   7.995   1.691   6.341 -1.7094  0.8359 -1.0752
   25POPC  H13S 3291   7.861   1.644   6.243  0.9793  1.7609 -2.1679
   25POPC  C214 3292   8.045   1.535   6.188  0.0304 -0.6820  0.2683
   25POPC  H14R 3293   8.046   1.611   6.107  1.2154 -1.0909 -0.1176
   25POPC  H14S 3294   8.009   1.436   6.151  1.4017 -0.1566 -2.7760
   25POPC  C215 3295   0.064   1.516   6.241  0.0758 -0.1704  0.3278
   25POPC  H15R 3296   0.064   1.463   6.339  0.5454 -2.7381 -0.9841
   25POPC  H15S 3297   0.114   1.613   6.263 -1.9971  1.0219  0.0942
   25POPC  C216 3298   0.148   1.422   6.155  0.4095  0.1395  0.3092
   25POPC  H16R 3299   0.088   1.341   6.108  0.2252  0.2408  0.3692
   25POPC  H16S 3300   0.228   1.377   6.218 -0.6179 -0.4722  1.2153
   25POPC  C217 3301   0.221   1.498   6.044  0.1621 -0.1384 -0.0497
   25POPC  H17R 3302   0.309   1.547   6.091 -1.1369  1.9738  0.3456
   25POPC  H17S 3303   0.153   1.583   6.021  1.5593  1.1506  0.4193
   25POPC  C218 3304   0.267   1.427   5.917 -0.7237  0.2262 -0.5872
   25POPC  H18R 3305   0.192   1.349   5.891  0.4328 -0.7330 -1.1258
   25POPC  H18S 3306   0.359   1.371   5.944  1.0868  1.4838 -3.6567
   25POPC  H18T 3307   0.292   1.491   5.830  1.3607  0.3253  0.0209
   25POPC   C33 3308   0.338   1.794   6.263 -0.9785  0.5062  0.2325
   25POPC   H3X 3309   0.245   1.839   6.304 -1.1650  0.5151 -0.1977
   25POPC   H3Y 3310   0.317   1.686   6.272 -0.4229  0.4602  1.0325
   25POPC   C34 3311   0.350   1.847   6.120 -0.7557 -0.1516  0.0063
   25POPC   H4X 3312   0.338   1.955   6.097  0.0434 -0.0145  0.2329
   25POPC   H4Y 3313   0.280   1.785   6.059 -1.2516 -0.5896  0.9901
   25POPC   C35 3314   0.489   1.816   6.065 -0.8012 -0.6087  0.1463
   25POPC   H5X 3315   0.506   1.706   6.058 -0.7444 -0.5480 -0.7439
   25POPC   H5Y 3316   0.562   1.871   6.128  0.2238  0.8430 -2.1786
   25POPC   C36 3317   0.500   1.882   5.927 -0.6486  0.0229  0.4558
   25POPC   H6X 3318   0.610   1.892   5.917 -0.6737  0.0121  0.1657
   25POPC   H6Y 3319   0.458   1.984   5.922  0.0555  0.3135  0.4182
   25POPC   C37 3320   0.447   1.795   5.812  0.3372  0.2370 -0.1719
   25POPC   H7X 3321   0.342   1.763   5.831  0.3151  0.9875  1.1511
   25POPC   H7Y 3322   0.509   1.703   5.815  0.0161 -0.2211 -3.5987
   25POPC   C38 3323   0.472   1.851   5.672 -0.2355 -0.0724 -0.4022
   25POPC   H8X 3324   0.412   1.942   5.655  0.1912  0.3318  0.1935
   25POPC   H8Y 3325   0.453   1.779   5.589 -1.3908  1.2816 -1.3602
   25POPC   C39 3326   0.614   1.895   5.636 -0.3247  0.5357 -0.0129
   25POPC   H9X 3327   0.690   1.821   5.668 -2.2771 -1.9100 -0.7926
   25POPC   H9Y 3328   0.647   1.991   5.684  1.7970 -0.1089 -0.0837
   25POPC  C310 3329   0.638   1.931   5.489 -1.0977  0.1724 -0.2271
   25POPC  H10X 3330   0.626   1.840   5.426 -1.7182 -0.0783  0.2370
   25POPC  H10Y 3331   0.744   1.963   5.487 -0.7128 -1.0686 -0.6126
   25POPC  C311 3332   0.546   2.036   5.427 -0.3737  0.4223 -0.8751
   25POPC  H11X 3333   0.442   1.999   5.433 -0.2766  0.2909  0.0612
   25POPC  H11Y 3334   0.576   2.060   5.322 -2.2347  0.1713 -1.4905
   25POPC  C312 3335   0.545   2.163   5.513 -0.3099 -0.0165 -0.2214
   25POPC  H12X 3336   0.646   2.175   5.558 -0.0273 -0.3263 -0.7623
   25POPC  H12Y 3337   0.467   2.149   5.590 -0.0659  0.9984  0.2252
   25POPC  C313 3338   0.506   2.289   5.435 -0.1727  0.0745 -0.1437
   25POPC  H13X 3339   0.419   2.265   5.370 -0.6163 -0.7713  0.7376
   25POPC  H13Y 3340   0.590   2.321   5.369  0.0493 -2.1820 -1.0692
   25POPC  C314 3341   0.458   2.396   5.533 -0.2352  0.1678 -0.2759
   25POPC  H14X 3342   0.541   2.445   5.589  0.4030  2.8845 -3.2521
   25POPC  H14Y 3343   0.389   2.348   5.605 -1.4956 -1.1530 -2.2637
   25POPC  C315 3344   0.389   2.505   5.451  0.6775  0.9328 -0.0474
   25POPC  H15X 3345   0.327   2.452   5.376 -0.4826 -0.9279  2.1081
   25POPC  H15Y 3346   0.464   2.563   5.392  0.0726  1.0186 -0.7473
   25POPC  C316 3347   0.315   2.611   5.533 -0.4592 -0.2667  0.5073
   25POPC  H16X 3348   0.221   2.559   5.561  0.0347 -0.4773  1.8369
   25POPC  H16Y 3349   0.280   2.694   5.468 -0.6454 -1.6067 -1.1539
   25POPC  H16Z 3350   0.373   2.653   5.618  1.7726  0.2736 -1.1882
   26POPC     N 3351   4.557   3.863   7.139  0.1679 -0.1363  0.1052
   26POPC   C12 3352   4.616   3.845   7.002  0.2077  0.1625  0.0818
   26POPC   C13 3353   4.625   3.776   7.243  0.2255  0.2419  0.3856
   26POPC   C14 3354   4.563   4.006   7.186  0.1647  0.1311 -0.6954
   26POPC   C15 3355   4.414   3.816   7.134  0.2118 -0.2426 -0.1626
   26POPC  H12A 3356   4.554   3.903   6.936  1.5431 -0.6964 -2.0893
   26POPC  H12B 3357   4.605   3.742   6.970 -2.0684  0.7013 -1.0775
   26POPC  H13A 3358   4.584   3.789   7.342 -0.0609 -2.5567  0.7129
   26POPC  H13B 3359   4.614   3.669   7.237  0.1209  0.0059  3.2689
   26POPC  H13C 3360   4.729   3.807   7.243 -0.0982  1.5365 -1.7210
   26POPC  H14A 3361   4.531   4.011   7.290 -1.3592  0.8816 -1.1637
   26POPC  H14B 3362   4.666   4.039   7.180  0.2275  0.3062  0.8017
   26POPC  H14C 3363   4.502   4.073   7.128  0.7602 -0.5135 -2.1002
   26POPC  H15A 3364   4.394   3.728   7.075 -1.0844  1.9877 -3.3025
   26POPC  H15B 3365   4.358   3.887   7.076  0.3630 -1.4346 -1.8407
   26POPC  H15C 3366   4.371   3.811   7.233  1.4765  0.3923  0.4346
   26POPC   C11 3367   4.757   3.901   6.979  0.3266 -0.2910 -0.3172
   26POPC  H11A 3368   4.747   4.008   6.951  2.3519 -0.0781 -0.3783
   26POPC  H11B 3369   4.798   3.851   6.888  5.0250  0.7936  0.9411
   26POPC     P 3370   4.986   3.908   7.061 -0.5326  0.2150 -0.1212
   26POPC   O13 3371   4.988   4.053   7.030 -0.0962  0.2481  0.0445
   26POPC   O14 3372   5.077   3.868   7.171 -0.4656  0.3865 -0.1127
   26POPC   O12 3373   4.835   3.871   7.095 -0.2879 -0.7058 -0.0077
   26POPC   O11 3374   5.018   3.830   6.925 -0.1803 -0.2214  0.2081
   26POPC    C1 3375   5.105   3.719   6.903  0.2545  0.2118 -0.2849
   26POPC    HA 3376   5.042   3.636   6.864  1.7869 -1.0594 -0.1779
   26POPC    HB 3377   5.139   3.685   7.003 -3.4543  0.3591  1.1712
   26POPC    C2 3378   5.224   3.752   6.811  0.6972 -0.6222 -0.0207
   26POPC    HS 3379   5.300   3.817   6.860  1.9045 -0.1841 -2.3304
   26POPC   O21 3380   5.179   3.808   6.688 -0.0442  0.3018  0.6568
   26POPC   C21 3381   5.213   3.937   6.676  0.5636  0.0866 -0.0138
   26POPC   O22 3382   5.271   4.007   6.757 -1.0549  0.7872  0.5813
   26POPC   C22 3383   5.169   3.994   6.542 -0.1233  0.0165  0.1739
   26POPC   H2R 3384   5.144   4.100   6.562  0.9088  0.3461 -0.2025
   26POPC   H2S 3385   5.077   3.944   6.505 -0.9535  1.4952  0.1565
   26POPC    C3 3386   5.293   3.618   6.781  0.4120 -0.6827 -0.4091
   26POPC    HX 3387   5.214   3.558   6.733  0.6707  0.5041 -2.4448
   26POPC    HY 3388   5.325   3.576   6.879  1.7786  0.4906 -0.3186
   26POPC   O31 3389   5.405   3.636   6.693  0.3708  0.2194 -0.2917
   26POPC   C31 3390   5.461   3.516   6.673 -0.0703 -0.0862  0.2696
   26POPC   O32 3391   5.411   3.409   6.702 -0.5902  0.0255 -0.1774
   26POPC   C32 3392   5.584   3.541   6.588  0.0873 -0.7894  0.2873
   26POPC   H2X 3393   5.672   3.547   6.656 -0.8111 -2.1628  1.6168
   26POPC   H2Y 3394   5.580   3.642   6.542  0.5213  0.1638  2.2230
   26POPC   C23 3395   5.288   3.989   6.445  0.1368  0.1886  0.4820
   26POPC   H3R 3396   5.296   3.894   6.389  0.8495  0.8927 -0.6541
   26POPC   H3S 3397   5.380   4.018   6.500  0.0775  0.5425  0.3979
   26POPC   C24 3398   5.290   4.104   6.345  0.2641 -0.6181 -0.4527
   26POPC   H4R 3399   5.385   4.103   6.287 -0.5577  3.2229 -2.2686
   26POPC   H4S 3400   5.289   4.202   6.397 -3.2716 -1.5753  1.6159
   26POPC   C25 3401   5.167   4.102   6.253  0.0111  0.2895 -0.1424
   26POPC   H5R 3402   5.074   4.087   6.312 -1.2803  1.1484 -1.8540
   26POPC   H5S 3403   5.185   4.014   6.189  0.5640  1.0612 -1.0620
   26POPC   C26 3404   5.146   4.233   6.176  0.1955  0.1350 -0.4574
   26POPC   H6R 3405   5.247   4.275   6.162  0.7487 -1.4928 -1.6583
   26POPC   H6S 3406   5.097   4.306   6.245  0.5081 -2.0195  2.2144
   26POPC   C27 3407   5.082   4.217   6.038  0.3157  0.0216 -0.4996
   26POPC   H7R 3408   4.985   4.165   6.049  0.1785  0.1818 -0.9237
   26POPC   H7S 3409   5.143   4.158   5.965 -0.7428 -2.7179  0.6750
   26POPC   C28 3410   5.050   4.352   5.975  0.0915  0.3035  0.2061
   26POPC   H8R 3411   5.149   4.402   5.977 -0.1207  1.0826 -2.7756
   26POPC   H8S 3412   4.971   4.398   6.039 -0.4409  0.6422 -0.6705
   26POPC   C29 3413   5.005   4.333   5.832  0.5580  0.1008  0.0844
   26POPC   H91 3414   4.950   4.239   5.813  0.3569 -0.0462  1.2770
   26POPC  C210 3415   5.021   4.417   5.730 -0.4186  0.0081 -0.1547
   26POPC  H101 3416   4.970   4.394   5.635  0.4718 -1.4072 -0.3127
   26POPC  C211 3417   5.100   4.544   5.729 -0.5191  0.0711 -0.1732
   26POPC  H11R 3418   5.197   4.534   5.675 -1.1346  0.0989 -1.3208
   26POPC  H11S 3419   5.131   4.565   5.834  0.9568  1.1540 -0.7782
   26POPC  C212 3420   5.025   4.667   5.676 -1.0444 -0.1150  0.1332
   26POPC  H12R 3421   5.091   4.755   5.665  0.6978 -1.5040 -1.2222
   26POPC  H12S 3422   4.939   4.686   5.744 -0.6014 -0.0149  0.6748
   26POPC  C213 3423   4.959   4.642   5.540 -0.2100  0.0536 -0.3132
   26POPC  H13R 3424   4.910   4.735   5.507 -0.2716 -0.9889 -3.4289
   26POPC  H13S 3425   4.881   4.564   5.556  1.9155 -1.6302  2.8813
   26POPC  C214 3426   5.047   4.601   5.422 -0.0021  0.5019 -0.3164
   26POPC  H14R 3427   5.111   4.511   5.436 -0.3730  0.4535  1.2325
   26POPC  H14S 3428   5.112   4.685   5.392  1.2593 -0.0216  0.8489
   26POPC  C215 3429   4.954   4.564   5.306 -0.3069  0.2061  0.0179
   26POPC  H15R 3430   4.883   4.644   5.276 -0.3077  0.1284 -0.1938
   26POPC  H15S 3431   4.898   4.476   5.345 -1.8388  1.5417  0.9449
   26POPC  C216 3432   5.030   4.516   5.182 -0.1266  0.2808  0.0996
   26POPC  H16R 3433   5.090   4.429   5.215  0.7339  0.3709 -1.1522
   26POPC  H16S 3434   5.103   4.596   5.153  0.6804 -0.0797  1.0445
   26POPC  C217 3435   4.929   4.481   5.073 -0.3460  0.0473  0.3761
   26POPC  H17R 3436   4.874   4.393   5.111  1.4560 -1.4478 -0.2977
   26POPC  H17S 3437   4.982   4.434   4.987  1.5085  1.1179  0.8748
   26POPC  C218 3438   4.826   4.586   5.032 -0.4892 -0.4980 -0.6880
   26POPC  H18R 3439   4.759   4.532   4.961  1.2640 -3.0525 -0.5624
   26POPC  H18S 3440   4.879   4.667   4.978 -0.4005 -0.1732 -0.1134
   26POPC  H18T 3441   4.762   4.625   5.113  0.4213 -0.6957  0.1416
   26POPC   C33 3442   5.608   3.436   6.480 -0.0870 -0.2131 -0.3210
   26POPC   H3X 3443   5.540   3.351   6.503 -0.3047  0.0038 -0.1621
   26POPC   H3Y 3444   5.717   3.415   6.485 -0.0830 -0.3029 -0.6999
   26POPC   C34 3445   5.574   3.478   6.337  0.8546 -0.0891 -0.5172
   26POPC   H4X 3446   5.643   3.562   6.316 -0.8094  1.4540 -0.1417
   26POPC   H4Y 3447   5.475   3.529   6.334 -0.0289 -1.6755  0.3462
   26POPC   C35 3448   5.587   3.375   6.225 -0.0947 -0.3388 -0.4086
   26POPC   H5X 3449   5.694   3.349   6.212  0.1196  0.3255 -0.0322
   26POPC   H5Y 3450   5.561   3.426   6.129  3.3743 -0.0323 -1.3265
   26POPC   C36 3451   5.495   3.253   6.235 -0.5657  0.0577  0.1477
   26POPC   H6X 3452   5.386   3.272   6.242 -1.1337 -2.6183 -0.5888
   26POPC   H6Y 3453   5.532   3.187   6.317  1.9046 -0.2587 -1.1351
   26POPC   C37 3454   5.520   3.165   6.113 -0.5818  0.0047  0.1825
   26POPC   H7X 3455   5.467   3.070   6.135 -0.0139 -0.8453 -1.8668
   26POPC   H7Y 3456   5.622   3.145   6.075 -0.9330  1.7027 -1.8498
   26POPC   C38 3457   5.446   3.225   5.993 -0.0203 -0.1849 -0.2622
   26POPC   H8X 3458   5.513   3.305   5.955  0.9898 -0.6182  0.5432
   26POPC   H8Y 3459   5.348   3.271   6.017  0.5403  0.2382  1.3053
   26POPC   C39 3460   5.431   3.116   5.886 -0.0494 -0.4858  0.0442
   26POPC   H9X 3461   5.333   3.070   5.910 -1.0243  0.3365 -2.0807
   26POPC   H9Y 3462   5.521   3.053   5.896  1.9996  2.3855  1.2615
   26POPC  C310 3463   5.417   3.172   5.744  0.4820 -0.2037  0.0998
   26POPC  H10X 3464   5.520   3.197   5.711  0.8350 -2.3038 -0.5139
   26POPC  H10Y 3465   5.355   3.264   5.747  0.7505  0.0608 -1.4622
   26POPC  C311 3466   5.370   3.063   5.648  0.0625  0.2605 -0.2274
   26POPC  H11X 3467   5.452   2.989   5.656  0.9610  1.1901 -0.6189
   26POPC  H11Y 3468   5.382   3.112   5.549  0.2009 -0.4186 -0.5526
   26POPC  C312 3469   5.233   2.998   5.667 -0.0624  0.7198  0.4715
   26POPC  H12X 3470   5.234   2.956   5.770 -1.0301  0.4420  0.3852
   26POPC  H12Y 3471   5.220   2.920   5.589  1.4108  1.1735 -0.2525
   26POPC  C313 3472   5.101   3.074   5.646 -0.1026  0.6316  0.4033
   26POPC  H13X 3473   5.117   3.170   5.699 -1.4598  2.1988 -1.8914
   26POPC  H13Y 3474   5.026   3.009   5.696  0.0627 -1.7921 -2.2152
   26POPC  C314 3475   5.048   3.098   5.505 -0.2956  0.1936  0.3973
   26POPC  H14X 3476   4.939   3.093   5.522 -0.4333 -0.3994 -0.5860
   26POPC  H14Y 3477   5.055   3.015   5.432 -1.9157 -0.9486  1.4982
   26POPC  C315 3478   5.076   3.226   5.425 -0.5121  0.2034  0.3386
   26POPC  H15X 3479   5.014   3.221   5.332  1.4882  0.2382 -1.0640
   26POPC  H15Y 3480   5.185   3.237   5.406 -0.3168 -0.7307  0.8537
   26POPC  C316 3481   5.028   3.341   5.512 -0.3846  0.3058  0.2739
   26POPC  H16X 3482   5.063   3.439   5.472  2.2778 -0.7255 -0.1155
   26POPC  H16Y 3483   5.078   3.340   5.612 -0.4625 -2.8421  0.3815
   26POPC  H16Z 3484   4.917   3.339   5.519 -0.2851 -0.1809  2.2722
   27POPC     N 3485   7.177   3.762   7.735  0.2484  0.1701 -0.0672
   27POPC   C12 3486   7.031   3.788   7.709  0.0580 -0.3193  0.4770
   27POPC   C13 3487   7.211   3.624   7.684  0.2082  0.1724 -0.1002
   27POPC   C14 3488   7.269   3.858   7.664  0.4865  0.4624  0.6213
   27POPC   C15 3489   7.204   3.764   7.884  0.0171 -0.2846 -0.0176
   27POPC  H12A 3490   6.980   3.706   7.758 -2.6408  0.2315 -1.1548
   27POPC  H12B 3491   7.020   3.776   7.602 -0.0607 -3.5034  0.7319
   27POPC  H13A 3492   7.313   3.589   7.693  0.0353 -0.7063 -1.2531
   27POPC  H13B 3493   7.138   3.560   7.730 -0.8592  0.6866 -1.0138
   27POPC  H13C 3494   7.181   3.619   7.580  2.6905 -1.9809 -0.8469
   27POPC  H14A 3495   7.263   3.953   7.715 -0.1952 -0.3679  2.1470
   27POPC  H14B 3496   7.371   3.822   7.670 -0.3078 -1.9338  0.8033
   27POPC  H14C 3497   7.238   3.864   7.561 -0.2262  0.1909  0.8139
   27POPC  H15A 3498   7.192   3.860   7.931 -1.4777  0.3968 -1.6809
   27POPC  H15B 3499   7.309   3.743   7.893  0.5669  2.0348 -0.3716
   27POPC  H15C 3500   7.134   3.694   7.928  0.6725 -1.4364 -0.7339
   27POPC   C11 3501   6.970   3.922   7.751  0.0444 -0.0098 -0.5095
   27POPC  H11A 3502   6.947   3.906   7.858  2.5184  2.9173  0.5855
   27POPC  H11B 3503   6.878   3.945   7.693  0.3526  1.6248 -0.3880
   27POPC     P 3504   7.004   4.167   7.802  0.1186  0.0585 -0.0740
   27POPC   O13 3505   6.884   4.148   7.887  0.2799 -0.4316  0.0456
   27POPC   O14 3506   7.118   4.227   7.874  0.2896 -0.1149 -0.1994
   27POPC   O12 3507   7.062   4.030   7.742  0.2542 -0.1048  0.4291
   27POPC   O11 3508   6.970   4.259   7.675 -0.3145  0.1087  0.0748
   27POPC    C1 3509   7.012   4.218   7.544  0.2131 -0.2607  0.3547
   27POPC    HA 3510   6.936   4.259   7.474 -0.3718  0.0511  1.1540
   27POPC    HB 3511   7.009   4.109   7.524 -0.6764 -0.1280 -0.2788
   27POPC    C2 3512   7.157   4.258   7.513  0.1285 -0.1001  0.1671
   27POPC    HS 3513   7.226   4.203   7.580 -0.5139 -1.5165 -0.2929
   27POPC   O21 3514   7.153   4.397   7.549  0.3496  0.0941 -0.5401
   27POPC   C21 3515   7.272   4.456   7.535  0.2935  0.4185  0.2772
   27POPC   O22 3516   7.381   4.401   7.531  0.2574  0.3638  0.0049
   27POPC   C22 3517   7.255   4.607   7.537  0.1574  0.3967  0.9195
   27POPC   H2R 3518   7.234   4.630   7.643  0.3738 -1.0007  1.2859
   27POPC   H2S 3519   7.173   4.636   7.467 -0.4454  0.2257  1.5452
   27POPC    C3 3520   7.204   4.231   7.369 -0.2176 -0.7575  0.1769
   27POPC    HX 3521   7.223   4.122   7.352  0.9105 -0.6203  0.4806
   27POPC    HY 3522   7.301   4.283   7.355 -1.8713  2.7744  0.7504
   27POPC   O31 3523   7.111   4.286   7.275  0.0264 -0.1378  0.2980
   27POPC   C31 3524   7.160   4.350   7.169 -0.0822  0.1403  0.4152
   27POPC   O32 3525   7.276   4.386   7.153 -0.1293  0.0869 -0.0416
   27POPC   C32 3526   7.044   4.389   7.079  0.4646 -0.4188 -0.5536
   27POPC   H2X 3527   6.968   4.430   7.149  0.3320 -2.6742  0.7298
   27POPC   H2Y 3528   7.002   4.297   7.033 -0.9929 -0.4524  0.7578
   27POPC   C23 3529   7.386   4.676   7.497  0.1382 -0.0254  0.1085
   27POPC   H3R 3530   7.470   4.639   7.559 -0.4137  1.2342  1.6708
   27POPC   H3S 3531   7.367   4.780   7.532 -3.4133 -0.1276 -1.1095
   27POPC   C24 3532   7.404   4.702   7.347 -0.3268  0.2082  0.0898
   27POPC   H4R 3533   7.440   4.608   7.300 -1.6963 -0.7355  0.8505
   27POPC   H4S 3534   7.491   4.771   7.340 -0.6517  0.6966  0.7145
   27POPC   C25 3535   7.284   4.754   7.267 -0.3432 -0.2258 -0.1715
   27POPC   H5R 3536   7.231   4.829   7.330  0.3486  0.2450 -0.1325
   27POPC   H5S 3537   7.221   4.665   7.248  0.6088 -1.1480  0.8095
   27POPC   C26 3538   7.324   4.815   7.133 -0.5469 -0.4522 -0.3350
   27POPC   H6R 3539   7.346   4.745   7.049  1.1316 -0.3987  0.0214
   27POPC   H6S 3540   7.418   4.872   7.148  0.2556 -1.6158 -0.7811
   27POPC   C27 3541   7.220   4.911   7.074 -0.1311  0.2472  0.0514
   27POPC   H7R 3542   7.216   5.000   7.140  0.5623 -0.1085  0.5945
   27POPC   H7S 3543   7.120   4.863   7.064  0.6169 -1.3049 -0.3783
   27POPC   C28 3544   7.255   4.961   6.934 -0.3715 -0.0283 -0.1100
   27POPC   H8R 3545   7.355   5.009   6.936 -1.3964  2.2457 -0.5270
   27POPC   H8S 3546   7.181   5.031   6.890 -0.5309  1.2345  2.0316
   27POPC   C29 3547   7.266   4.841   6.844 -0.1377 -0.1611  0.0934
   27POPC   H91 3548   7.340   4.762   6.862 -0.3066  0.3027  3.5489
   27POPC  C210 3549   7.196   4.821   6.732 -0.8699 -0.8316  0.6550
   27POPC  H101 3550   7.220   4.741   6.660 -0.0916  2.3264 -2.9614
   27POPC  C211 3551   7.097   4.920   6.677  0.2297 -0.1937 -0.2391
   27POPC  H11R 3552   7.119   5.025   6.706 -1.5154 -0.1741  1.2344
   27POPC  H11S 3553   7.000   4.901   6.729 -0.0528 -0.8329 -0.9797
   27POPC  C212 3554   7.064   4.925   6.528  0.4975  0.2822 -0.2823
   27POPC  H12R 3555   7.154   4.935   6.463  0.4025  0.8962 -0.3242
   27POPC  H12S 3556   7.003   5.013   6.500 -1.3099 -1.0831 -0.8088
   27POPC  C213 3557   6.983   4.802   6.485  0.1737  0.5230 -0.3685
   27POPC  H13R 3558   6.901   4.789   6.558  2.4969 -0.3934  2.2812
   27POPC  H13S 3559   7.039   4.707   6.497 -0.2601 -0.0147 -2.2958
   27POPC  C214 3560   6.915   4.805   6.348 -0.1026  0.4847 -0.2323
   27POPC  H14R 3561   6.988   4.810   6.264 -0.7366 -0.1517 -0.8295
   27POPC  H14S 3562   6.857   4.900   6.352 -0.7041  0.1451 -0.8558
   27POPC  C215 3563   6.836   4.676   6.326 -0.1314  0.4759 -0.0785
   27POPC  H15R 3564   6.774   4.648   6.414  1.5861 -2.3627  0.3506
   27POPC  H15S 3565   6.914   4.597   6.325  0.6993  1.1783  2.1877
   27POPC  C216 3566   6.754   4.667   6.197  0.1379  0.4000 -0.2433
   27POPC  H16R 3567   6.703   4.568   6.204  1.8843 -0.4338  1.9284
   27POPC  H16S 3568   6.828   4.669   6.114  0.4232  0.6124  0.0128
   27POPC  C217 3569   6.646   4.773   6.179 -0.4423 -0.2499 -0.6568
   27POPC  H17R 3570   6.594   4.762   6.081  1.0731  0.8338 -1.6433
   27POPC  H17S 3571   6.698   4.872   6.183 -1.0371  0.0440 -0.1426
   27POPC  C218 3572   6.532   4.768   6.280 -0.0598  0.3498 -0.1862
   27POPC  H18R 3573   6.571   4.770   6.384 -1.0753 -3.6502  0.4428
   27POPC  H18S 3574   6.489   4.666   6.281  1.1128 -0.1872 -1.3199
   27POPC  H18T 3575   6.451   4.843   6.271 -0.5155 -0.2271 -1.0534
   27POPC   C33 3576   7.081   4.496   6.976  0.1656 -0.1366 -0.3719
   27POPC   H3X 3577   7.160   4.450   6.914  0.7558  0.3269  0.0218
   27POPC   H3Y 3578   7.125   4.582   7.032  1.1655 -0.3125 -0.8737
   27POPC   C34 3579   6.968   4.553   6.891 -0.0649 -0.1753 -0.0946
   27POPC   H4X 3580   6.904   4.467   6.858 -1.5807  0.7423  0.3658
   27POPC   H4Y 3581   7.005   4.613   6.805 -0.2293 -1.6758 -1.2652
   27POPC   C35 3582   6.869   4.631   6.977 -0.0191 -0.3404  0.1083
   27POPC   H5X 3583   6.929   4.710   7.027  0.4644  0.6258 -1.8949
   27POPC   H5Y 3584   6.829   4.565   7.058  0.1563  1.4479  1.7202
   27POPC   C36 3585   6.771   4.702   6.884 -0.0390  0.0349  0.4122
   27POPC   H6X 3586   6.822   4.771   6.814 -0.1990  0.7265  0.9621
   27POPC   H6Y 3587   6.709   4.771   6.945 -1.2944  1.5036 -2.3270
   27POPC   C37 3588   6.680   4.606   6.807 -0.1218  0.3038  0.1734
   27POPC   H7X 3589   6.644   4.522   6.871 -1.8968 -0.2588 -1.4619
   27POPC   H7Y 3590   6.750   4.561   6.733 -1.1332 -0.8643 -0.1024
   27POPC   C38 3591   6.564   4.670   6.730 -0.4450 -0.0337  0.3763
   27POPC   H8X 3592   6.615   4.748   6.670  1.6936 -1.3100  0.4231
   27POPC   H8Y 3593   6.504   4.718   6.810  1.1418  2.6051  0.1078
   27POPC   C39 3594   6.483   4.568   6.650 -0.4849 -0.2571  0.6989
   27POPC   H9X 3595   6.450   4.479   6.708  3.0090 -1.7805  0.6733
   27POPC   H9Y 3596   6.542   4.521   6.568 -1.8435 -1.8081  0.5594
   27POPC  C310 3597   6.362   4.629   6.580 -0.1050 -0.1037  0.1616
   27POPC  H10X 3598   6.388   4.720   6.523  0.7339 -0.4743 -0.0620
   27POPC  H10Y 3599   6.282   4.653   6.653 -0.7173 -0.0249 -0.5232
   27POPC  C311 3600   6.303   4.549   6.463  0.2573  0.3345 -0.3223
   27POPC  H11X 3601   6.268   4.459   6.517  3.4671  0.1509  1.7213
   27POPC  H11Y 3602   6.383   4.521   6.392 -0.8166 -1.3211 -0.9494
   27POPC  C312 3603   6.180   4.616   6.400  0.0327 -0.1360 -0.3856
   27POPC  H12X 3604   6.211   4.722   6.390  0.1843  0.0554  1.7215
   27POPC  H12Y 3605   6.092   4.601   6.466  0.9260 -3.1781  0.2808
   27POPC  C313 3606   6.162   4.561   6.258  0.3058 -0.4173 -0.3130
   27POPC  H13X 3607   6.266   4.545   6.223  0.3205  0.4596 -0.6884
   27POPC  H13Y 3608   6.105   4.638   6.202  2.5999  1.7352  0.1113
   27POPC  C314 3609   6.093   4.425   6.250  0.5425 -0.5694  0.1961
   27POPC  H14X 3610   5.991   4.440   6.292  0.1918 -3.9149  0.8469
   27POPC  H14Y 3611   6.135   4.351   6.322  0.5982  1.1795  2.0385
   27POPC  C315 3612   6.087   4.366   6.109 -0.3156 -0.2345  0.0855
   27POPC  H15X 3613   6.070   4.257   6.107  0.0051 -0.3362  1.6443
   27POPC  H15Y 3614   6.192   4.379   6.075 -0.3083  0.1650  0.2487
   27POPC  C316 3615   5.992   4.428   6.006 -0.7318 -1.0989 -0.0572
   27POPC  H16X 3616   5.891   4.460   6.040 -1.1425 -3.0773  0.7510
   27POPC  H16Y 3617   5.979   4.360   5.920 -0.7709 -1.3001  0.1066
   27POPC  H16Z 3618   6.044   4.514   5.960 -1.3053 -0.5943  0.2274
   28POPC     N 3619   2.329   7.190   7.258 -0.2716 -0.2427 -0.2065
   28POPC   C12 3620   2.328   7.083   7.152  0.1401  0.3730 -0.8341
   28POPC   C13 3621   2.471   7.225   7.296 -0.6277  0.8886  0.1363
   28POPC   C14 3622   2.254   7.311   7.208  0.1529 -0.4116 -1.2748
   28POPC   C15 3623   2.259   7.132   7.379  0.3920 -0.7079 -0.0424
   28POPC  H12A 3624   2.402   7.008   7.174  1.3711  1.6082 -0.6512
   28POPC  H12B 3625   2.369   7.136   7.067  1.4470  0.4530 -0.1656
   28POPC  H13A 3626   2.475   7.320   7.347 -2.6378  1.0354  0.1136
   28POPC  H13B 3627   2.517   7.148   7.357  0.2701  0.8762 -0.5390
   28POPC  H13C 3628   2.532   7.225   7.207 -0.9107 -0.3479 -0.0862
   28POPC  H14A 3629   2.234   7.377   7.291  0.1513 -1.0431 -0.7629
   28POPC  H14B 3630   2.305   7.361   7.127 -0.1191 -1.1899 -1.9385
   28POPC  H14C 3631   2.157   7.280   7.173 -0.9176  0.2768  0.8776
   28POPC  H15A 3632   2.271   7.211   7.453 -0.2789  1.3617 -2.0402
   28POPC  H15B 3633   2.313   7.043   7.407  0.7276 -0.1127  1.3145
   28POPC  H15C 3634   2.155   7.118   7.354 -0.4526  1.5841  1.7880
   28POPC   C11 3635   2.196   7.017   7.110  0.0313  0.1509 -0.1549
   28POPC  H11A 3636   2.171   6.943   7.188  0.2709 -0.0111 -0.2292
   28POPC  H11B 3637   2.220   6.957   7.019  1.1825  0.3994 -0.0331
   28POPC     P 3638   1.963   7.021   7.025 -0.0523  0.1072  0.0688
   28POPC   O13 3639   1.990   6.877   7.044  0.3378  0.2122  0.3264
   28POPC   O14 3640   1.837   7.067   7.088  0.0097  0.5242 -0.1103
   28POPC   O12 3641   2.086   7.104   7.085  0.0496  0.1589 -0.2103
   28POPC   O11 3642   1.965   7.057   6.870  0.2174  0.0848  0.0660
   28POPC    C1 3643   1.999   7.183   6.811 -0.0808 -0.0056 -0.3076
   28POPC    HA 3644   2.109   7.193   6.799  0.2470 -1.7824  0.7956
   28POPC    HB 3645   1.989   7.260   6.890  3.7985 -0.5885  0.9587
   28POPC    C2 3646   1.921   7.210   6.681 -0.2576  0.4959 -0.1036
   28POPC    HS 3647   1.817   7.189   6.713  0.3778 -2.0528  0.5403
   28POPC   O21 3648   1.973   7.119   6.583 -0.7200 -0.5104  0.5635
   28POPC   C21 3649   1.892   7.096   6.480  0.1803 -0.6913 -0.1187
   28POPC   O22 3650   1.776   7.133   6.477  0.3639  0.0264  0.9922
   28POPC   C22 3651   1.960   7.011   6.374 -0.4468 -1.0584 -0.2322
   28POPC   H2R 3652   1.882   6.951   6.323 -1.3349  0.0184 -0.1709
   28POPC   H2S 3653   2.038   6.945   6.418  1.6094  1.3667 -0.0129
   28POPC    C3 3654   1.942   7.356   6.638  0.2805  0.3464 -0.3630
   28POPC    HX 3655   2.052   7.364   6.654  0.2007 -1.1605  1.2822
   28POPC    HY 3656   1.894   7.432   6.704 -0.6586 -1.7852  1.5647
   28POPC   O31 3657   1.937   7.388   6.499  0.6731  0.6172 -0.3174
   28POPC   C31 3658   1.821   7.435   6.452  0.3170  0.0070 -0.0641
   28POPC   O32 3659   1.720   7.439   6.520  0.3086 -0.3104 -0.0574
   28POPC   C32 3660   1.839   7.470   6.305  0.1054  0.4147  0.0062
   28POPC   H2X 3661   1.846   7.380   6.240 -0.3700  1.6988 -1.9093
   28POPC   H2Y 3662   1.940   7.518   6.301 -0.0940  1.0102  1.3845
   28POPC   C23 3663   2.034   7.105   6.279 -0.9158 -0.5840 -0.1320
   28POPC   H3R 3664   2.126   7.149   6.323  0.2071 -2.4338 -0.5231
   28POPC   H3S 3665   1.964   7.188   6.256 -0.4597 -0.3139 -0.5803
   28POPC   C24 3666   2.076   7.048   6.143  0.0235 -0.3485  0.0515
   28POPC   H4R 3667   1.981   7.024   6.091 -1.1624 -0.5977  2.2350
   28POPC   H4S 3668   2.144   6.962   6.159  0.4264 -0.1354 -0.4685
   28POPC   C25 3669   2.149   7.158   6.066 -0.6571  0.0402 -0.0485
   28POPC   H5R 3670   2.231   7.199   6.130 -1.5566  1.9576 -0.0511
   28POPC   H5S 3671   2.082   7.242   6.039  0.6356  0.4830 -2.0747
   28POPC   C26 3672   2.207   7.101   5.937 -0.6746  0.3956 -0.2143
   28POPC   H6R 3673   2.252   7.001   5.955  1.1657  1.2961  0.3770
   28POPC   H6S 3674   2.286   7.164   5.892  0.1806 -0.5396 -0.0543
   28POPC   C27 3675   2.117   7.071   5.817 -0.0085 -0.2953 -0.5504
   28POPC   H7R 3676   2.076   7.169   5.784  1.0557  0.8696  1.4345
   28POPC   H7S 3677   2.028   7.013   5.848 -1.1161  1.6674  0.1196
   28POPC   C28 3678   2.190   6.987   5.712 -0.1244 -0.9522 -0.1112
   28POPC   H8R 3679   2.229   6.888   5.744  2.5492  0.0265 -0.0724
   28POPC   H8S 3680   2.279   7.049   5.686 -0.6467 -0.7110 -1.4012
   28POPC   C29 3681   2.108   6.979   5.587 -0.6144  0.5692  0.0986
   28POPC   H91 3682   2.007   6.942   5.611 -1.6035  3.1242  0.2969
   28POPC  C210 3683   2.153   6.985   5.461 -0.1625 -0.6734  0.1898
   28POPC  H101 3684   2.079   6.969   5.381 -0.0970 -0.8127  0.1569
   28POPC  C211 3685   2.289   7.036   5.421 -0.4584 -0.4365 -0.5425
   28POPC  H11R 3686   2.365   6.976   5.474  0.4577  0.4741 -0.8026
   28POPC  H11S 3687   2.300   7.135   5.469 -2.7624 -0.0752 -0.6353
   28POPC  C212 3688   2.329   7.062   5.276  0.2739  0.4381 -0.1907
   28POPC  H12R 3689   2.439   7.069   5.263  0.3395  2.5873  1.0377
   28POPC  H12S 3690   2.303   7.166   5.246 -2.0897  0.2140  0.8381
   28POPC  C213 3691   2.259   6.963   5.182 -0.2207  0.1137  0.5117
   28POPC  H13R 3692   2.267   7.008   5.081 -0.9050  0.7375  0.7243
   28POPC  H13S 3693   2.151   6.940   5.194  0.0944 -1.3883  0.6787
   28POPC  C214 3694   2.335   6.831   5.192 -0.0099  0.1989  0.0467
   28POPC  H14R 3695   2.334   6.784   5.292 -1.0830 -2.6544 -1.1974
   28POPC  H14S 3696   2.441   6.853   5.167  0.3396  0.4611  1.6735
   28POPC  C215 3697   2.262   6.733   5.099 -0.0833  0.1211  0.1863
   28POPC  H15R 3698   2.152   6.738   5.105 -0.2956  0.5343 -2.5259
   28POPC  H15S 3699   2.281   6.625   5.116 -1.4926  0.1438  2.2862
   28POPC  C216 3700   2.312   6.746   4.955  0.3983 -0.1834  0.3216
   28POPC  H16R 3701   2.422   6.741   4.965  0.3236 -1.3112  0.6583
   28POPC  H16S 3702   2.289   6.847   4.913  1.1291 -0.8939 -1.9636
   28POPC  C217 3703   2.267   6.636   4.858 -0.1569  0.4314 -0.1238
   28POPC  H17R 3704   2.157   6.624   4.842  0.2483 -2.0524 -1.4604
   28POPC  H17S 3705   2.301   6.541   4.904 -1.1044 -1.5391 -3.1671
   28POPC  C218 3706   2.336   6.636   4.722 -0.3429  0.7876 -0.2194
   28POPC  H18R 3707   2.441   6.668   4.735 -0.2809  0.9447 -1.0209
   28POPC  H18S 3708   2.303   6.695   4.633  0.8341 -1.2307 -2.0653
   28POPC  H18T 3709   2.338   6.528   4.699 -3.8124  0.3699  0.7962
   28POPC   C33 3710   1.729   7.569   6.264 -0.1953  0.1212  0.1038
   28POPC   H3X 3711   1.755   7.674   6.288 -1.1654  1.0534 -2.5540
   28POPC   H3Y 3712   1.635   7.546   6.319 -0.3304  0.8253  0.1798
   28POPC   C34 3713   1.682   7.561   6.119  0.4329 -0.5906 -0.0737
   28POPC   H4X 3714   1.591   7.626   6.112 -0.9671 -2.3954  0.5852
   28POPC   H4Y 3715   1.655   7.461   6.080 -0.8300 -0.0868 -0.5815
   28POPC   C35 3716   1.776   7.619   6.014  0.0872 -0.3867 -0.2747
   28POPC   H5X 3717   1.779   7.729   6.030 -0.0355 -0.4542  0.2118
   28POPC   H5Y 3718   1.723   7.612   5.916  0.6059 -0.1526 -0.5816
   28POPC   C36 3719   1.920   7.568   6.006  0.2534  0.0818 -0.3294
   28POPC   H6X 3720   1.906   7.458   6.009 -2.6491  0.3475 -1.4409
   28POPC   H6Y 3721   1.980   7.612   6.088  0.0627 -0.5290  0.1461
   28POPC   C37 3722   1.996   7.591   5.875  0.1174 -0.5265 -0.5179
   28POPC   H7X 3723   2.091   7.534   5.887  1.6684  1.0720 -3.9584
   28POPC   H7Y 3724   2.011   7.700   5.863  2.5863 -0.3106  2.8887
   28POPC   C38 3725   1.933   7.527   5.751 -0.6274  0.0696 -0.4530
   28POPC   H8X 3726   1.835   7.575   5.732 -1.1660 -0.2648  1.2928
   28POPC   H8Y 3727   1.909   7.422   5.782  3.8927 -1.5775 -1.7313
   28POPC   C39 3728   2.030   7.535   5.634 -0.0310  0.1526  0.0402
   28POPC   H9X 3729   2.130   7.533   5.682  0.0462  1.6666 -0.0178
   28POPC   H9Y 3730   2.023   7.635   5.587 -1.2984  0.7849  1.5442
   28POPC  C310 3731   2.006   7.421   5.535 -0.1376  0.4676 -0.2983
   28POPC  H10X 3732   1.913   7.439   5.477 -0.0717  0.1280 -0.5169
   28POPC  H10Y 3733   2.006   7.322   5.586  1.8999  1.0529  0.9084
   28POPC  C311 3734   2.116   7.416   5.428  0.2678 -0.1778  0.1416
   28POPC  H11X 3735   2.096   7.512   5.375 -0.9248 -0.6390 -0.2898
   28POPC  H11Y 3736   2.102   7.332   5.356 -1.4897 -0.7659  1.1014
   28POPC  C312 3737   2.263   7.426   5.470  0.2275 -0.2720  0.3076
   28POPC  H12X 3738   2.302   7.333   5.517  0.3195 -1.0027 -1.1503
   28POPC  H12Y 3739   2.272   7.515   5.534  0.2099 -0.6805  0.8832
   28POPC  C313 3740   2.354   7.461   5.352 -0.8935 -0.2173 -0.5601
   28POPC  H13X 3741   2.333   7.385   5.273 -0.4264 -1.0853  0.1376
   28POPC  H13Y 3742   2.462   7.450   5.374 -0.6675  0.6047 -1.2127
   28POPC  C314 3743   2.338   7.602   5.294  0.0214  0.3134  0.4519
   28POPC  H14X 3744   2.343   7.680   5.373 -0.9454  0.8852 -0.0299
   28POPC  H14Y 3745   2.241   7.613   5.241  0.1261 -4.3728 -1.2205
   28POPC  C315 3746   2.434   7.622   5.177 -0.0529 -0.4756  0.2461
   28POPC  H15X 3747   2.410   7.726   5.146 -2.7255 -0.4560  2.0096
   28POPC  H15Y 3748   2.412   7.542   5.103 -0.0436 -0.3165  0.0713
   28POPC  C316 3749   2.583   7.621   5.209 -0.0578  0.6704  0.3382
   28POPC  H16X 3750   2.646   7.649   5.122  2.7415  3.5767  3.0000
   28POPC  H16Y 3751   2.617   7.523   5.247  1.2336  0.0646 -2.1830
   28POPC  H16Z 3752   2.615   7.687   5.293  1.8831 -0.6682  0.7023
   29POPC     N 3753   1.615   6.895   6.756  0.2302 -0.0190  0.4088
   29POPC   C12 3754   1.529   6.771   6.769  0.3646 -0.1470  0.0932
   29POPC   C13 3755   1.594   6.989   6.872 -0.0143  0.2930  0.1149
   29POPC   C14 3756   1.760   6.855   6.737  0.4502  0.6906  0.5586
   29POPC   C15 3757   1.570   6.971   6.634  0.1642 -0.6269  0.0516
   29POPC  H12A 3758   1.544   6.716   6.678 -1.7242  0.6883 -0.8149
   29POPC  H12B 3759   1.428   6.810   6.769  0.9650  1.6338 -1.9171
   29POPC  H13A 3760   1.633   7.087   6.851 -0.7429  0.6661  0.4847
   29POPC  H13B 3761   1.491   6.994   6.902 -0.0678  2.4679 -0.3028
   29POPC  H13C 3762   1.628   6.947   6.966  1.3159 -2.4582 -1.4531
   29POPC  H14A 3763   1.818   6.946   6.738  0.9116  0.4631  3.2991
   29POPC  H14B 3764   1.788   6.781   6.811 -0.7544  0.0079  0.3642
   29POPC  H14C 3765   1.770   6.814   6.638  0.0553  0.0633  0.7690
   29POPC  H15A 3766   1.578   6.908   6.546  2.1344 -1.1418  0.5509
   29POPC  H15B 3767   1.629   7.059   6.618 -0.5335 -0.3197 -0.9939
   29POPC  H15C 3768   1.465   6.991   6.654  0.0852  1.3573 -1.9886
   29POPC   C11 3769   1.547   6.688   6.896  0.1805  0.4016  0.4865
   29POPC  H11A 3770   1.489   6.594   6.884  0.2064  0.5524 -0.9818
   29POPC  H11B 3771   1.505   6.746   6.980  0.3646 -0.2540  1.0458
   29POPC     P 3772   1.716   6.577   7.051 -0.0754  0.1746 -0.0102
   29POPC   O13 3773   1.835   6.489   7.038  0.1957  0.5423 -0.0301
   29POPC   O14 3774   1.731   6.672   7.164 -0.4711 -0.0647  0.2453
   29POPC   O12 3775   1.686   6.658   6.917  0.2084  0.0751 -0.1358
   29POPC   O11 3776   1.584   6.487   7.067  0.1100 -0.2586 -0.8197
   29POPC    C1 3777   1.590   6.346   7.051 -0.6987 -0.3486 -0.3912
   29POPC    HA 3778   1.509   6.308   7.116 -1.3030  0.1272 -0.8559
   29POPC    HB 3779   1.686   6.307   7.091  0.0576 -0.3685 -2.1051
   29POPC    C2 3780   1.571   6.300   6.905 -0.1971 -0.4763 -0.4174
   29POPC    HS 3781   1.653   6.348   6.847  0.0395 -1.0073 -0.5346
   29POPC   O21 3782   1.447   6.351   6.856 -0.2704  0.1546  0.3975
   29POPC   C21 3783   1.434   6.359   6.723  0.4940  0.0345  0.3106
   29POPC   O22 3784   1.522   6.336   6.642  0.2052 -0.0280  0.0105
   29POPC   C22 3785   1.290   6.399   6.693  0.3166 -1.1513 -0.4718
   29POPC   H2R 3786   1.270   6.503   6.726  0.6447 -1.5265  0.9860
   29POPC   H2S 3787   1.225   6.328   6.747  1.2650 -1.1496  0.7101
   29POPC    C3 3788   1.587   6.147   6.899 -0.2054 -0.4908 -0.0782
   29POPC    HX 3789   1.500   6.101   6.950 -0.0536  0.2541  0.8817
   29POPC    HY 3790   1.672   6.124   6.968 -1.1437  1.8479  1.9840
   29POPC   O31 3791   1.588   6.093   6.767  0.3987 -1.0426  0.1417
   29POPC   C31 3792   1.701   6.100   6.697  0.2129  0.4178 -0.0547
   29POPC   O32 3793   1.807   6.138   6.744  0.2033 -0.2386  0.5191
   29POPC   C32 3794   1.698   6.043   6.555 -0.3091  0.8732 -0.2279
   29POPC   H2X 3795   1.603   6.066   6.502 -0.3382  0.1617 -0.4932
   29POPC   H2Y 3796   1.696   5.933   6.566 -2.0256  0.7125 -1.7011
   29POPC   C23 3797   1.263   6.389   6.542 -0.2175 -0.2165 -0.4480
   29POPC   H3R 3798   1.328   6.308   6.502 -0.1652  0.7295 -2.3469
   29POPC   H3S 3799   1.292   6.483   6.491 -1.2683  0.0612 -0.5511
   29POPC   C24 3800   1.117   6.353   6.517 -0.4089 -0.0551  0.4032
   29POPC   H4R 3801   1.049   6.436   6.545  0.8583  0.7915  1.0111
   29POPC   H4S 3802   1.075   6.262   6.566  0.5460 -0.8643 -0.2473
   29POPC   C25 3803   1.104   6.326   6.367 -0.2464 -0.0057  0.3806
   29POPC   H5R 3804   1.206   6.295   6.335 -0.1714  1.2423 -0.6330
   29POPC   H5S 3805   1.088   6.428   6.326  0.2575 -0.0905 -0.0327
   29POPC   C26 3806   0.993   6.227   6.331  0.0305  0.1364 -0.9076
   29POPC   H6R 3807   0.962   6.280   6.239  1.2496  1.7683 -0.4269
   29POPC   H6S 3808   0.916   6.239   6.410  0.6765 -1.4494  0.0231
   29POPC   C27 3809   1.029   6.083   6.293 -0.4781 -0.0526 -0.6726
   29POPC   H7R 3810   1.066   6.029   6.383  1.2147  1.9499 -0.0837
   29POPC   H7S 3811   1.117   6.086   6.227 -0.8072 -0.0036 -1.1118
   29POPC   C28 3812   0.922   5.992   6.231  0.0543 -0.9854 -0.2506
   29POPC   H8R 3813   0.833   6.003   6.295  0.4780  1.3207  0.0342
   29POPC   H8S 3814   0.964   5.889   6.234 -0.9562 -1.3790  1.7090
   29POPC   C29 3815   0.894   6.023   6.086 -0.1808  0.3287  0.0656
   29POPC   H91 3816   0.980   6.053   6.025  1.0213 -0.4133  1.3354
   29POPC  C210 3817   0.778   5.999   6.024  0.2823 -1.0430 -0.3012
   29POPC  H101 3818   0.784   6.008   5.914 -0.5908 -0.6684 -0.3246
   29POPC  C211 3819   0.656   5.956   6.100  0.0143 -0.2546 -0.2759
   29POPC  H11R 3820   0.670   5.917   6.202  0.4302  1.3528  0.3146
   29POPC  H11S 3821   0.610   5.875   6.040  0.5884  0.4240 -1.6807
   29POPC  C212 3822   0.555   6.071   6.098 -0.2143 -0.4520 -0.1170
   29POPC  H12R 3823   0.570   6.111   5.996  1.6166  0.9306  0.6366
   29POPC  H12S 3824   0.599   6.152   6.161  0.3847 -0.2984 -0.7213
   29POPC  C213 3825   0.407   6.036   6.116 -0.2581 -0.1297  0.1736
   29POPC  H13R 3826   0.380   5.965   6.035  0.2344 -2.5763  2.0196
   29POPC  H13S 3827   0.348   6.129   6.099 -1.8103 -1.2003 -0.5137
   29POPC  C214 3828   0.368   5.975   6.251 -0.3154  0.3412  0.3731
   29POPC  H14R 3829   0.392   5.866   6.244 -0.8885  0.1791  0.8983
   29POPC  H14S 3830   0.258   5.982   6.259 -0.4553  1.1586 -1.7191
   29POPC  C215 3831   0.434   6.040   6.373 -0.2400  1.0787 -0.0564
   29POPC  H15R 3832   0.409   6.149   6.371 -2.2300  0.7263  1.7549
   29POPC  H15S 3833   0.544   6.034   6.372 -0.3124 -1.0956 -0.9607
   29POPC  C216 3834   0.381   5.989   6.507 -0.2474  0.4455 -0.2965
   29POPC  H16R 3835   0.406   5.882   6.517 -1.8932  0.0821  0.2983
   29POPC  H16S 3836   0.270   5.997   6.509 -0.4886 -2.2193  0.9854
   29POPC  C217 3837   0.438   6.078   6.617  0.4138 -0.2039 -0.1080
   29POPC  H17R 3838   0.385   6.175   6.604  0.0070 -0.3159  0.6496
   29POPC  H17S 3839   0.548   6.096   6.615 -0.0188  2.9111 -1.2316
   29POPC  C218 3840   0.412   6.032   6.761 -0.0093 -0.2273 -0.1907
   29POPC  H18R 3841   0.409   6.120   6.828 -1.0845  0.8425 -1.5633
   29POPC  H18S 3842   0.481   5.950   6.789 -0.9041 -0.4552  1.4643
   29POPC  H18T 3843   0.309   5.990   6.765 -0.3876  0.4726 -1.6331
   29POPC   C33 3844   1.818   6.092   6.474  0.1254 -0.2371 -0.2691
   29POPC   H3X 3845   1.825   6.018   6.392  1.1536  0.1574 -0.5615
   29POPC   H3Y 3846   1.904   6.084   6.545 -1.1210 -0.8730  1.2237
   29POPC   C34 3847   1.812   6.234   6.417  0.0423 -0.2028 -0.1766
   29POPC   H4X 3848   1.900   6.242   6.348 -0.4070 -0.7275 -0.8206
   29POPC   H4Y 3849   1.831   6.313   6.493  1.0082 -0.2932 -0.3127
   29POPC   C35 3850   1.691   6.285   6.338  0.1803 -0.2342 -0.4107
   29POPC   H5X 3851   1.624   6.330   6.414  1.4127 -0.3758  0.8196
   29POPC   H5Y 3852   1.631   6.202   6.296 -0.2079 -0.7918  1.1550
   29POPC   C36 3853   1.720   6.395   6.236  0.0342 -0.3781 -0.6076
   29POPC   H6X 3854   1.801   6.383   6.162  0.6806 -2.1173  0.3335
   29POPC   H6Y 3855   1.763   6.476   6.299  1.7560 -1.4432 -0.3599
   29POPC   C37 3856   1.586   6.448   6.183 -0.3994 -0.4505  0.3861
   29POPC   H7X 3857   1.517   6.474   6.266  2.3616  1.1107  2.3595
   29POPC   H7Y 3858   1.524   6.377   6.124 -0.4876  1.1339 -1.5635
   29POPC   C38 3859   1.615   6.566   6.090 -0.1630 -0.5550  0.3270
   29POPC   H8X 3860   1.687   6.547   6.007  2.2837  2.6765  1.5054
   29POPC   H8Y 3861   1.658   6.638   6.162 -1.6192 -1.7222  2.4919
   29POPC   C39 3862   1.485   6.634   6.045  0.6901  0.6862 -0.3351
   29POPC   H9X 3863   1.422   6.666   6.131 -0.3019  2.2761 -1.6230
   29POPC   H9Y 3864   1.434   6.546   6.000  2.9986 -1.5922  1.2208
   29POPC  C310 3865   1.504   6.754   5.953  0.4950  0.6431 -0.4304
   29POPC  H10X 3866   1.575   6.733   5.870  0.5730 -3.3801  0.4413
   29POPC  H10Y 3867   1.557   6.822   6.022  0.5699 -0.7605  0.9521
   29POPC  C311 3868   1.373   6.810   5.895 -0.3490 -0.7378  0.0883
   29POPC  H11X 3869   1.398   6.905   5.843  1.0589 -0.3089  1.4587
   29POPC  H11Y 3870   1.301   6.829   5.977  1.2889  2.7375  0.8980
   29POPC  C312 3871   1.295   6.722   5.797  0.2194 -0.1923 -0.8702
   29POPC  H12X 3872   1.281   6.623   5.846 -0.7242  0.2236 -0.2780
   29POPC  H12Y 3873   1.364   6.700   5.712  0.3368  0.5152 -0.9616
   29POPC  C313 3874   1.156   6.769   5.754  0.1399 -0.0310 -0.4389
   29POPC  H13X 3875   1.093   6.786   5.844 -0.8282 -2.3566 -0.6043
   29POPC  H13Y 3876   1.108   6.695   5.688  0.1589  1.1393 -1.8240
   29POPC  C314 3877   1.154   6.902   5.679  0.2868  0.0215 -0.3511
   29POPC  H14X 3878   1.185   6.884   5.574  0.1491 -0.2209 -0.3499
   29POPC  H14Y 3879   1.210   6.977   5.739 -0.7973 -0.0547  0.8029
   29POPC  C315 3880   1.013   6.956   5.653  0.2751 -0.0073 -0.3464
   29POPC  H15X 3881   1.028   7.063   5.627  1.4250  0.6530  2.6385
   29POPC  H15Y 3882   0.957   6.953   5.749 -2.3090  0.1022 -1.7522
   29POPC  C316 3883   0.926   6.895   5.543 -0.6335  0.5406  0.0530
   29POPC  H16X 3884   0.825   6.938   5.530 -1.4856 -1.4911 -0.5303
   29POPC  H16Y 3885   0.913   6.785   5.555  0.1521  0.4392  0.0146
   29POPC  H16Z 3886   0.984   6.885   5.449 -0.0768 -0.9972  0.5134
   30POPC     N 3887   6.325   3.613   7.535 -0.1225 -0.2445  0.3332
   30POPC   C12 3888   6.452   3.532   7.520  0.1431  0.0996  0.6673
   30POPC   C13 3889   6.356   3.730   7.626 -0.5672  0.2994 -0.2110
   30POPC   C14 3890   6.284   3.667   7.401  0.4471  0.0024  0.2546
   30POPC   C15 3891   6.211   3.532   7.592 -0.2595  0.3643  0.9369
   30POPC  H12A 3892   6.469   3.491   7.618 -0.0057 -0.7399  0.3523
   30POPC  H12B 3893   6.533   3.599   7.498  0.5661 -0.8828 -0.9969
   30POPC  H13A 3894   6.272   3.791   7.654 -0.0198  0.5793  0.8812
   30POPC  H13B 3895   6.390   3.687   7.719  0.4561  0.0049 -0.7038
   30POPC  H13C 3896   6.437   3.790   7.586  2.5444 -0.8448  3.7320
   30POPC  H14A 3897   6.263   3.589   7.328 -1.4985  1.1633 -0.5027
   30POPC  H14B 3898   6.187   3.714   7.405 -0.9973 -2.6556 -0.8722
   30POPC  H14C 3899   6.356   3.730   7.351  0.3503 -1.2097 -1.5061
   30POPC  H15A 3900   6.227   3.494   7.692  1.4466 -1.1187  0.1549
   30POPC  H15B 3901   6.195   3.450   7.524  0.3530  3.0595 -2.7656
   30POPC  H15C 3902   6.120   3.589   7.589  0.5315  1.6452 -0.5832
   30POPC   C11 3903   6.463   3.422   7.414 -0.3383  0.9119 -0.2474
   30POPC  H11A 3904   6.533   3.347   7.457 -0.4973  0.7652 -0.2430
   30POPC  H11B 3905   6.498   3.463   7.317  3.4038  1.1309  1.0342
   30POPC     P 3906   6.346   3.201   7.374  0.0168  0.0671  0.0714
   30POPC   O13 3907   6.391   3.145   7.503 -0.3446  0.0995  0.2117
   30POPC   O14 3908   6.228   3.146   7.304 -0.1346  0.2687  0.1687
   30POPC   O12 3909   6.336   3.358   7.403  0.0362 -0.0865  0.9328
   30POPC   O11 3910   6.470   3.185   7.274 -0.1439  0.2958 -0.1659
   30POPC    C1 3911   6.458   3.243   7.144 -0.2161  0.6096 -0.0191
   30POPC    HA 3912   6.555   3.292   7.123  0.1890  1.4284  3.2858
   30POPC    HB 3913   6.373   3.316   7.145  0.5119  1.4957  1.9750
   30POPC    C2 3914   6.425   3.142   7.032  0.2935  0.2019  0.1980
   30POPC    HS 3915   6.338   3.082   7.066 -0.8982  1.0596 -1.2352
   30POPC   O21 3916   6.538   3.056   7.016 -0.0868 -0.1943 -0.3609
   30POPC   C21 3917   6.510   2.950   6.940 -0.4597 -0.2240 -0.1870
   30POPC   O22 3918   6.398   2.925   6.898 -0.3914  0.2758 -0.6845
   30POPC   C22 3919   6.631   2.860   6.921 -0.2399  0.1001 -0.3390
   30POPC   H2R 3920   6.644   2.802   7.016  2.6547 -0.1020 -0.7628
   30POPC   H2S 3921   6.721   2.920   6.897  0.2694 -0.8060 -0.7569
   30POPC    C3 3922   6.371   3.216   6.909  0.5691 -0.1861 -0.1595
   30POPC    HX 3923   6.283   3.276   6.943  0.4359 -2.0018  3.0917
   30POPC    HY 3924   6.330   3.148   6.831 -0.1461  0.1693 -0.1112
   30POPC   O31 3925   6.475   3.304   6.866  0.3393  0.0886 -0.1553
   30POPC   C31 3926   6.532   3.269   6.751  0.2747  0.2772 -0.2460
   30POPC   O32 3927   6.514   3.157   6.706 -0.7651  0.1215  0.5178
   30POPC   C32 3928   6.621   3.375   6.687  0.2676  0.3290 -0.1696
   30POPC   H2X 3929   6.690   3.434   6.751  1.0728  1.9272 -2.3657
   30POPC   H2Y 3930   6.546   3.448   6.650 -0.6951 -0.7202 -0.3705
   30POPC   C23 3931   6.605   2.778   6.795 -0.2224  0.0993 -0.3424
   30POPC   H3R 3932   6.561   2.846   6.719  2.6693 -0.7004 -2.9640
   30POPC   H3S 3933   6.534   2.699   6.829  0.4404  0.1497  1.2534
   30POPC   C24 3934   6.728   2.702   6.745  0.0566  0.1452  0.2677
   30POPC   H4R 3935   6.777   2.658   6.835  0.4296 -1.6434 -0.7601
   30POPC   H4S 3936   6.806   2.767   6.699 -0.0307  0.1380  0.1080
   30POPC   C25 3937   6.698   2.577   6.662 -0.3307  0.2178  0.2978
   30POPC   H5R 3938   6.648   2.500   6.726 -0.6358 -0.1758 -0.4011
   30POPC   H5S 3939   6.792   2.535   6.620 -0.2298  2.5027 -2.0340
   30POPC   C26 3940   6.605   2.599   6.543 -0.3763 -0.2041  0.2537
   30POPC   H6R 3941   6.628   2.697   6.496  2.3110 -0.2084  1.3928
   30POPC   H6S 3942   6.502   2.590   6.585 -0.0518 -0.8529  0.9322
   30POPC   C27 3943   6.616   2.481   6.445 -0.5689  0.1172 -0.1567
   30POPC   H7R 3944   6.597   2.388   6.501  4.3274 -0.1107  1.5855
   30POPC   H7S 3945   6.722   2.476   6.411 -0.6811  1.1423 -0.7011
   30POPC   C28 3946   6.517   2.493   6.329 -0.6284 -0.0997 -0.1288
   30POPC   H8R 3947   6.553   2.586   6.279  1.8166 -1.4494 -1.0202
   30POPC   H8S 3948   6.416   2.511   6.371 -0.0260  2.5620  0.3916
   30POPC   C29 3949   6.529   2.369   6.245  0.3398 -0.1037  0.0110
   30POPC   H91 3950   6.485   2.272   6.269  1.1724 -0.8710 -1.4321
   30POPC  C210 3951   6.585   2.369   6.123  0.0739 -0.1577 -0.1103
   30POPC  H101 3952   6.596   2.277   6.064 -1.4381  0.3075 -1.2042
   30POPC  C211 3953   6.656   2.487   6.063 -0.1428  0.3308  0.5797
   30POPC  H11R 3954   6.756   2.454   6.028 -0.3793 -0.9403  1.0504
   30POPC  H11S 3955   6.672   2.574   6.130 -0.0572  1.3889 -0.7834
   30POPC  C212 3956   6.583   2.525   5.934  0.1007  0.1420  0.3841
   30POPC  H12R 3957   6.482   2.554   5.971  1.4413  2.2283  2.6964
   30POPC  H12S 3958   6.587   2.435   5.869 -2.0472 -0.8805  1.5586
   30POPC  C213 3959   6.640   2.638   5.849  0.1817 -0.3478 -0.2161
   30POPC  H13R 3960   6.597   2.618   5.748  0.1223 -0.1504 -0.2307
   30POPC  H13S 3961   6.749   2.621   5.836 -0.1360 -1.5466 -1.5962
   30POPC  C214 3962   6.599   2.777   5.896  0.5027 -0.2372 -0.2639
   30POPC  H14R 3963   6.488   2.785   5.893  0.4801 -0.8621 -1.9981
   30POPC  H14S 3964   6.639   2.854   5.826  1.1502  0.1902  0.5471
   30POPC  C215 3965   6.655   2.824   6.031  0.6141  0.3446 -0.5085
   30POPC  H15R 3966   6.591   2.765   6.099  0.1971  0.4125 -0.8344
   30POPC  H15S 3967   6.638   2.933   6.041 -1.3355  0.3011 -2.5579
   30POPC  C216 3968   6.806   2.809   6.053  0.4752 -0.1291  0.1646
   30POPC  H16R 3969   6.856   2.859   5.967  0.4025 -2.0598 -1.0571
   30POPC  H16S 3970   6.850   2.708   6.042 -0.6606 -0.6188 -0.0088
   30POPC  C217 3971   6.844   2.889   6.177 -0.2502  0.4375  0.0331
   30POPC  H17R 3972   6.823   2.998   6.170 -0.8168  0.2881 -0.5943
   30POPC  H17S 3973   6.955   2.891   6.182 -0.1840 -2.1315  1.3298
   30POPC  C218 3974   6.795   2.840   6.314  0.0238 -0.0149 -0.0294
   30POPC  H18R 3975   6.826   2.733   6.311  1.0928  0.2615  0.5310
   30POPC  H18S 3976   6.685   2.845   6.327 -0.1185 -1.4322 -0.5331
   30POPC  H18T 3977   6.843   2.900   6.394  1.6155 -1.3975  0.1120
   30POPC   C33 3978   6.687   3.312   6.564  0.1348 -0.1315 -0.0066
   30POPC   H3X 3979   6.607   3.281   6.493  0.6526  1.5435 -1.3909
   30POPC   H3Y 3980   6.756   3.231   6.595 -0.3725 -0.3932  0.4516
   30POPC   C34 3981   6.765   3.410   6.477 -0.3228  0.1175 -0.1426
   30POPC   H4X 3982   6.836   3.463   6.545 -0.1782  2.2328 -1.8297
   30POPC   H4Y 3983   6.693   3.483   6.434  0.3590  1.9614  1.6748
   30POPC   C35 3984   6.857   3.350   6.370  0.1779 -0.4424  0.5909
   30POPC   H5X 3985   6.930   3.280   6.416  0.2640 -1.0027 -0.3907
   30POPC   H5Y 3986   6.909   3.439   6.330 -0.2210  0.6021  2.2993
   30POPC   C36 3987   6.802   3.253   6.266  0.2311  0.5640 -0.3880
   30POPC   H6X 3988   6.763   3.167   6.325  3.4048  0.0738  1.2062
   30POPC   H6Y 3989   6.885   3.218   6.201  1.0782  1.9820 -0.1129
   30POPC   C37 3990   6.693   3.326   6.187 -0.4563 -0.0892 -0.0519
   30POPC   H7X 3991   6.743   3.421   6.159  1.0684 -0.7882  0.2058
   30POPC   H7Y 3992   6.610   3.346   6.259  2.4622  0.3806  3.5069
   30POPC   C38 3993   6.642   3.259   6.060  0.2881 -0.5310 -0.1181
   30POPC   H8X 3994   6.645   3.149   6.075  0.0982 -0.3803  1.1252
   30POPC   H8Y 3995   6.709   3.285   5.975  0.1551  2.0466  0.4974
   30POPC   C39 3996   6.499   3.297   6.022  0.2496 -0.2183  0.3343
   30POPC   H9X 3997   6.503   3.381   5.950  1.6340  0.2355  0.9021
   30POPC   H9Y 3998   6.443   3.340   6.108  1.2016  1.4906  0.1443
   30POPC  C310 3999   6.420   3.180   5.962  0.7256 -0.6978  0.6289
   30POPC  H10X 4000   6.316   3.207   5.934  1.3918  1.6010  0.1030
   30POPC  H10Y 4001   6.420   3.097   6.036 -0.1952 -1.0740  0.2228
   30POPC  C311 4002   6.474   3.126   5.829 -0.1512  0.2970 -0.1475
   30POPC  H11X 4003   6.424   3.028   5.813  0.1381  0.2753 -0.9731
   30POPC  H11Y 4004   6.583   3.106   5.827  0.1010  1.6019 -1.8429
   30POPC  C312 4005   6.442   3.212   5.707  0.0404  0.4542 -0.0862
   30POPC  H12X 4006   6.480   3.314   5.728  1.4315 -0.3472  1.4249
   30POPC  H12Y 4007   6.333   3.224   5.690  0.1779 -1.1026 -2.4818
   30POPC  C313 4008   6.507   3.167   5.576  0.4360  0.2760  0.1718
   30POPC  H13X 4009   6.609   3.123   5.583 -0.3657 -1.7352 -0.1012
   30POPC  H13Y 4010   6.517   3.254   5.509  2.4845  0.5948  0.8176
   30POPC  C314 4011   6.427   3.057   5.504  0.7452 -0.1227  0.4319
   30POPC  H14X 4012   6.452   2.958   5.546  0.9354 -1.1375 -1.9459
   30POPC  H14Y 4013   6.458   3.068   5.398 -0.1910 -1.9436 -0.0655
   30POPC  C315 4014   6.275   3.071   5.507  0.6642 -0.7229 -0.6540
   30POPC  H15X 4015   6.259   3.161   5.443 -0.6072 -0.3887  0.1057
   30POPC  H15Y 4016   6.242   3.093   5.610  1.1557 -0.9944 -0.4328
   30POPC  C316 4017   6.204   2.951   5.442 -0.2200 -0.3776 -0.3411
   30POPC  H16X 4018   6.248   2.922   5.345 -0.0627 -0.4957 -0.2354
   30POPC  H16Y 4019   6.099   2.975   5.418 -0.4966  1.4738  2.2239
   30POPC  H16Z 4020   6.193   2.863   5.509  0.2142  1.5264  2.4530
   31POPC     N 4021   0.803   6.637   7.407  0.3840  0.1023  0.1981
   31POPC   C12 4022   0.665   6.612   7.463  0.1184  0.6185 -0.2232
   31POPC   C13 4023   0.890   6.659   7.528 -0.2891  0.6608  0.5875
   31POPC   C14 4024   0.857   6.515   7.336  0.7533  0.3216  0.1004
   31POPC   C15 4025   0.795   6.754   7.312 -0.7340 -0.3605 -0.2960
   31POPC  H12A 4026   0.620   6.705   7.496 -0.1516  0.5474 -0.3865
   31POPC  H12B 4027   0.688   6.551   7.549 -1.2311  1.8461  1.0701
   31POPC  H13A 4028   0.898   6.569   7.587 -0.4172 -0.9717 -1.7541
   31POPC  H13B 4029   0.989   6.686   7.495  0.6353 -0.1630  2.4901
   31POPC  H13C 4030   0.858   6.740   7.592 -0.8359  0.8677  0.0545
   31POPC  H14A 4031   0.810   6.508   7.239  2.3365 -0.3487 -0.6653
   31POPC  H14B 4032   0.964   6.522   7.325  0.9411 -1.8519  0.1970
   31POPC  H14C 4033   0.840   6.426   7.394  1.1246 -0.5464 -1.0875
   31POPC  H15A 4034   0.751   6.840   7.360  3.1183  2.7437 -1.7845
   31POPC  H15B 4035   0.730   6.729   7.230 -0.5588  1.2837 -0.9774
   31POPC  H15C 4036   0.887   6.792   7.269  0.0059  1.6940  2.7566
   31POPC   C11 4037   0.559   6.539   7.381  0.7480 -0.2945 -0.2382
   31POPC  H11A 4038   0.467   6.527   7.443  0.2086  0.8101 -0.7937
   31POPC  H11B 4039   0.597   6.436   7.365  1.6309 -0.5532  2.8052
   31POPC     P 4040   0.425   6.738   7.269  0.1255  0.1636  0.1491
   31POPC   O13 4041   0.432   6.802   7.402 -0.0792 -0.3755  0.4195
   31POPC   O14 4042   0.463   6.829   7.158  0.4428 -0.0086  0.1165
   31POPC   O12 4043   0.520   6.610   7.263  0.3823  0.3481  0.2591
   31POPC   O11 4044   0.277   6.679   7.253  0.1743 -0.0580  0.5119
   31POPC    C1 4045   0.244   6.560   7.180  0.3804  0.1990 -0.0002
   31POPC    HA 4046   0.135   6.551   7.194  0.4073  0.4770  0.4151
   31POPC    HB 4047   0.304   6.471   7.209 -1.4689 -0.6958  1.2276
   31POPC    C2 4048   0.271   6.581   7.029 -0.1476  0.1437 -0.1025
   31POPC    HS 4049   0.382   6.587   7.023 -0.0266  0.6872  1.8860
   31POPC   O21 4050   0.207   6.706   7.004 -0.4249  0.1339  0.5153
   31POPC   C21 4051   0.257   6.791   6.913  0.1468 -0.1052  0.6004
   31POPC   O22 4052   0.364   6.775   6.857 -0.0647  0.3270  0.0684
   31POPC   C22 4053   0.159   6.907   6.901 -0.0128 -0.3072 -0.0881
   31POPC   H2R 4054   0.122   6.941   7.000 -0.1977  0.1057 -0.2976
   31POPC   H2S 4055   0.071   6.862   6.850 -0.3964  0.6235 -0.2670
   31POPC    C3 4056   0.215   6.468   6.942  0.2704 -0.1718  0.0328
   31POPC    HX 4057   0.116   6.447   6.989  0.8640 -0.4673  1.1991
   31POPC    HY 4058   0.260   6.366   6.946 -0.7840 -0.6879 -0.5869
   31POPC   O31 4059   0.189   6.513   6.809 -0.2070  0.0638  0.2028
   31POPC   C31 4060   0.300   6.507   6.735 -0.3269  0.4285 -0.0121
   31POPC   O32 4061   0.407   6.462   6.772 -0.4380 -0.1604 -0.3758
   31POPC   C32 4062   0.261   6.555   6.596 -0.2587 -0.0827 -0.2099
   31POPC   H2X 4063   0.339   6.631   6.574  1.2358 -1.2500  0.8344
   31POPC   H2Y 4064   0.160   6.600   6.584 -0.2881  0.0356  0.4516
   31POPC   C23 4065   0.218   7.021   6.818 -0.5943 -0.2497 -0.4275
   31POPC   H3R 4066   0.247   6.993   6.714  1.2259 -3.2612  0.7663
   31POPC   H3S 4067   0.315   7.058   6.858 -0.6749  1.4652 -1.7159
   31POPC   C24 4068   0.121   7.139   6.806  0.4530  0.6728  0.0034
   31POPC   H4R 4069   0.170   7.235   6.779  0.0095  0.9224  0.0650
   31POPC   H4S 4070   0.075   7.162   6.905  0.4098 -0.0470  0.1539
   31POPC   C25 4071   0.013   7.117   6.700  0.0669  0.9590  0.3335
   31POPC   H5R 4072   8.045   7.179   6.703 -0.3088  0.5879 -1.9592
   31POPC   H5S 4073   8.101   7.011   6.706  0.0865  0.9950  1.2278
   31POPC   C26 4074   0.063   7.128   6.556  0.4017 -0.1499  0.3529
   31POPC   H6R 4075   0.135   7.051   6.521  0.0390 -0.1267 -0.4522
   31POPC   H6S 4076   0.112   7.227   6.543 -0.7352  0.1576 -2.1095
   31POPC   C27 4077   8.074   7.132   6.453  0.6658  0.3536  0.0804
   31POPC   H7R 4078   7.997   7.205   6.484 -0.5982 -1.0387  0.3326
   31POPC   H7S 4079   8.018   7.036   6.448  0.9781  0.2384 -2.6177
   31POPC   C28 4080   0.011   7.169   6.317 -0.1110 -0.0579 -0.3881
   31POPC   H8R 4081   0.070   7.087   6.270  0.3942  0.8112 -1.2993
   31POPC   H8S 4082   0.088   7.250   6.316  1.4736 -1.4581  0.7780
   31POPC   C29 4083   8.018   7.200   6.229  0.1077  0.0707 -0.6325
   31POPC   H91 4084   7.967   7.293   6.260 -1.9869 -2.0205  2.7609
   31POPC  C210 4085   7.981   7.132   6.120  0.1682  0.0778 -0.6574
   31POPC  H101 4086   7.891   7.159   6.063  0.7643 -0.5087 -1.9230
   31POPC  C211 4087   8.026   6.998   6.068 -0.1617 -0.5303  0.6035
   31POPC  H11R 4088   7.943   6.925   6.056 -0.0547 -0.7613  1.2403
   31POPC  H11S 4089   8.098   6.942   6.132  1.3664 -0.7973 -1.2531
   31POPC  C212 4090   8.080   7.027   5.928  0.5571 -0.3424  0.9126
   31POPC  H12R 4091   0.053   7.080   5.940  0.8491 -0.6572  0.0012
   31POPC  H12S 4092   8.014   7.104   5.882 -0.6829 -1.4150  0.8406
   31POPC  C213 4093   8.076   6.920   5.819 -0.0310  0.3818  0.2124
   31POPC  H13R 4094   7.973   6.899   5.784  0.6588 -1.6752 -0.7346
   31POPC  H13S 4095   8.115   6.822   5.852  0.7867  0.5265 -0.2992
   31POPC  C214 4096   0.033   6.953   5.693 -0.2920 -0.5679 -0.2066
   31POPC  H14R 4097   0.015   6.857   5.640 -5.7170 -0.6693  1.2518
   31POPC  H14S 4098   0.141   6.977   5.702 -0.8550  1.5866  1.6934
   31POPC  C215 4099   8.090   7.049   5.594  0.5455  0.3190  0.0829
   31POPC  H15R 4100   8.076   7.144   5.651 -1.2911 -0.3050  0.7679
   31POPC  H15S 4101   7.984   7.017   5.581  1.4224 -2.2425 -1.2884
   31POPC  C216 4102   0.031   7.085   5.460  0.3109  0.4310 -0.0016
   31POPC  H16R 4103   0.133   7.124   5.482  1.4712 -0.5677 -3.1643
   31POPC  H16S 4104   8.089   7.157   5.407 -1.3721  0.1820  1.6471
   31POPC  C217 4105   0.053   6.965   5.367  0.3680  0.7585 -0.4099
   31POPC  H17R 4106   0.099   6.882   5.425  2.8027  0.8668 -2.0083
   31POPC  H17S 4107   0.124   6.998   5.288 -0.3645 -0.0028 -1.4061
   31POPC  C218 4108   8.049   6.923   5.295  0.0682 -0.0662  0.5892
   31POPC  H18R 4109   8.031   6.824   5.343 -1.5052  0.0147  0.2183
   31POPC  H18S 4110   8.055   6.904   5.186  0.3377  0.5330  0.5026
   31POPC  H18T 4111   7.969   6.997   5.314  0.1093 -0.4548  2.5081
   31POPC   C33 4112   0.293   6.447   6.492  0.2975  0.0550 -0.1815
   31POPC   H3X 4113   0.212   6.371   6.484  0.0356  0.3979 -0.8555
   31POPC   H3Y 4114   0.391   6.405   6.524  1.1305  0.4288 -2.1044
   31POPC   C34 4115   0.329   6.514   6.360  0.7068 -0.1287 -0.1658
   31POPC   H4X 4116   0.406   6.592   6.380 -1.3858  1.8260  0.6385
   31POPC   H4Y 4117   0.237   6.566   6.327 -0.2311 -0.9168  1.1098
   31POPC   C35 4118   0.357   6.422   6.241  0.5796  0.0267 -0.3172
   31POPC   H5X 4119   0.274   6.351   6.220 -1.1123  2.0679 -0.8134
   31POPC   H5Y 4120   0.445   6.362   6.274 -0.4132 -1.4877 -0.3201
   31POPC   C36 4121   0.387   6.495   6.110 -0.3908 -0.0702 -0.5957
   31POPC   H6X 4122   0.454   6.578   6.140 -2.2532  0.4096  2.7304
   31POPC   H6Y 4123   0.293   6.550   6.084 -1.4847 -1.3954  0.4046
   31POPC   C37 4124   0.461   6.412   6.004  0.5277  0.0429 -0.0496
   31POPC   H7X 4125   0.444   6.304   6.024 -3.3842  0.4661 -0.1655
   31POPC   H7Y 4126   0.570   6.429   6.015  0.8441 -1.2804 -0.9908
   31POPC   C38 4127   0.409   6.443   5.864 -0.2249 -0.9187  0.0052
   31POPC   H8X 4128   0.445   6.546   5.845  1.2516 -1.2230  1.0052
   31POPC   H8Y 4129   0.298   6.446   5.855 -0.1764  1.1606 -0.3841
   31POPC   C39 4130   0.451   6.348   5.752  0.3047 -0.6481 -0.0267
   31POPC   H9X 4131   0.409   6.372   5.652 -0.6386 -1.0682  0.2629
   31POPC   H9Y 4132   0.415   6.249   5.786  0.7509 -0.3477  1.3819
   31POPC  C310 4133   0.603   6.335   5.734  0.3425 -0.3665  0.0848
   31POPC  H10X 4134   0.652   6.323   5.833 -0.7343 -1.5898  0.5049
   31POPC  H10Y 4135   0.645   6.428   5.690 -0.6519  0.8909  1.6437
   31POPC  C311 4136   0.639   6.221   5.639  0.0107  0.2413 -0.7826
   31POPC  H11X 4137   0.565   6.237   5.558 -0.6614  4.2649  0.4024
   31POPC  H11Y 4138   0.617   6.120   5.679 -1.3944 -0.0269 -2.1007
   31POPC  C312 4139   0.786   6.234   5.598  0.3894 -0.3309  0.3510
   31POPC  H12X 4140   0.848   6.230   5.690 -0.2871  1.0010  0.8825
   31POPC  H12Y 4141   0.812   6.332   5.551  0.1804  0.6963  2.2825
   31POPC  C313 4142   0.823   6.125   5.498  0.2020  0.4548 -0.5888
   31POPC  H13X 4143   0.749   6.126   5.415  0.3515  0.1546 -0.7267
   31POPC  H13Y 4144   0.803   6.030   5.552 -1.8595  0.9384 -0.4354
   31POPC  C314 4145   0.970   6.132   5.454  0.3189  0.4482 -0.1988
   31POPC  H14X 4146   1.037   6.128   5.542  0.5085 -0.6134 -0.3862
   31POPC  H14Y 4147   0.975   6.235   5.412  1.5341  1.1390  1.5071
   31POPC  C315 4148   1.017   6.029   5.351 -0.1116 -0.0865  0.1357
   31POPC  H15X 4149   0.983   5.927   5.380 -0.6064  0.3343  1.0987
   31POPC  H15Y 4150   1.126   6.047   5.359 -0.6634  3.9605  0.9074
   31POPC  C316 4151   0.967   6.066   5.212  0.1492 -0.8844 -0.1756
   31POPC  H16X 4152   0.993   5.995   5.131  0.4605 -0.0357 -0.8378
   31POPC  H16Y 4153   1.008   6.165   5.180 -2.3682  1.1926  2.5100
   31POPC  H16Z 4154   0.857   6.076   5.210  0.0936 -1.5672 -1.4938
   32POPC     N 4155   4.062   0.721   6.864  0.0624  0.1551  0.1354
   32POPC   C12 4156   4.195   0.740   6.795  0.1005  0.3772  0.2675
   32POPC   C13 4157   3.938   0.778   6.799 -0.2129 -0.3088  0.2500
   32POPC   C14 4158   4.032   0.580   6.906 -0.7395  0.5644  0.9808
   32POPC   C15 4159   4.077   0.804   6.990 -0.0639  0.3873 -0.0001
   32POPC  H12A 4160   4.269   0.703   6.865 -1.1318  0.3559  1.6215
   32POPC  H12B 4161   4.214   0.846   6.790 -2.7847  0.9024 -1.2744
   32POPC  H13A 4162   3.957   0.884   6.786 -0.7928 -0.0491  1.4181
   32POPC  H13B 4163   3.927   0.727   6.705 -1.5041 -1.0885  0.7986
   32POPC  H13C 4164   3.856   0.753   6.864 -0.2352 -0.3827  0.1935
   32POPC  H14A 4165   4.012   0.523   6.817  0.3119  1.0318  0.4250
   32POPC  H14B 4166   4.117   0.530   6.953 -0.4766 -0.6343 -0.6680
   32POPC  H14C 4167   3.945   0.579   6.970 -1.2517 -1.6165  0.3540
   32POPC  H15A 4168   4.148   0.753   7.054 -0.3489  2.5170  2.1489
   32POPC  H15B 4169   3.980   0.799   7.037  0.2742 -1.6086  0.6054
   32POPC  H15C 4170   4.107   0.907   6.982  0.0257  0.2225 -2.7967
   32POPC   C11 4171   4.206   0.680   6.655 -0.4940  0.4601  0.1821
   32POPC  H11A 4172   4.301   0.716   6.608 -0.0061 -0.8353  0.1452
   32POPC  H11B 4173   4.123   0.715   6.590 -1.7621 -1.0705  0.9086
   32POPC     P 4174   4.290   0.446   6.564 -0.0803 -0.1504  0.1906
   32POPC   O13 4175   4.434   0.481   6.573 -0.0199 -0.4486  0.4157
   32POPC   O14 4176   4.261   0.302   6.584  0.2512 -0.2211  0.1760
   32POPC   O12 4177   4.201   0.537   6.660  0.0441  0.4215 -0.2341
   32POPC   O11 4178   4.236   0.499   6.423  0.1636  0.9135  0.4879
   32POPC    C1 4179   4.102   0.461   6.392  0.6435  0.0755 -0.6538
   32POPC    HA 4180   4.043   0.546   6.353 -2.6940 -0.6578  2.2152
   32POPC    HB 4181   4.039   0.429   6.479  4.2584 -1.3914  1.6614
   32POPC    C2 4182   4.084   0.346   6.291 -0.3792 -0.2733 -0.0983
   32POPC    HS 4183   4.120   0.254   6.342  0.1205 -0.7850 -1.3420
   32POPC   O21 4184   4.175   0.362   6.182 -0.0089  0.1307  0.2631
   32POPC   C21 4185   4.225   0.250   6.128 -0.3526  0.2237 -0.2604
   32POPC   O22 4186   4.198   0.136   6.161 -0.0616  0.1070 -0.4233
   32POPC   C22 4187   4.317   0.282   6.011  0.1801  0.2631  0.1623
   32POPC   H2R 4188   4.407   0.341   6.038 -0.1683  0.7525  0.2696
   32POPC   H2S 4189   4.257   0.347   5.944  1.1772 -0.0857 -1.0907
   32POPC    C3 4190   3.941   0.335   6.237 -0.4541  0.1470  0.0094
   32POPC    HX 4191   3.875   0.350   6.325 -0.0798 -1.8935  0.6891
   32POPC    HY 4192   3.910   0.232   6.209 -0.8517  0.4302 -0.6092
   32POPC   O31 4193   3.916   0.423   6.128 -0.0762 -0.0356 -0.2287
   32POPC   C31 4194   3.847   0.535   6.154 -0.2757 -0.0830 -0.5516
   32POPC   O32 4195   3.809   0.565   6.265  0.4629 -0.2162 -0.2580
   32POPC   C32 4196   3.845   0.626   6.032  0.0114  0.7145  0.0314
   32POPC   H2X 4197   3.888   0.575   5.943 -1.2578  0.9752 -0.7669
   32POPC   H2Y 4198   3.907   0.714   6.057 -1.1599  1.3613  0.7422
   32POPC   C23 4199   4.365   0.155   5.940  0.3165  0.6017 -0.3520
   32POPC   H3R 4200   4.366   0.062   6.000 -3.6675 -1.7663 -3.3992
   32POPC   H3S 4201   4.469   0.176   5.909  1.7081  2.6412  4.8208
   32POPC   C24 4202   4.266   0.120   5.828 -0.0994  0.6567 -0.0029
   32POPC   H4R 4203   4.305   0.157   5.732 -1.7502  0.6249 -0.7262
   32POPC   H4S 4204   4.168   0.169   5.847  0.6662  2.3219 -0.1712
   32POPC   C25 4205   4.259   8.091   5.814  0.2249  0.5968  0.4419
   32POPC   H5R 4206   4.195   8.074   5.724  0.9384 -1.4680  0.2774
   32POPC   H5S 4207   4.201   8.044   5.896 -0.2438 -1.5263 -1.0246
   32POPC   C26 4208   4.387   8.011   5.791 -0.2801 -0.2645  0.5672
   32POPC   H6R 4209   4.465   8.049   5.861 -2.0277  2.2081  1.2886
   32POPC   H6S 4210   4.424   8.037   5.689 -2.6745 -0.9135 -0.5269
   32POPC   C27 4211   4.361   7.860   5.790 -0.3896 -0.2439  0.1394
   32POPC   H7R 4212   4.296   7.825   5.707  0.8820 -3.0035  0.2212
   32POPC   H7S 4213   4.309   7.842   5.886  0.9815  3.6406  1.8520
   32POPC   C28 4214   4.480   7.765   5.786  0.0675  0.3153  0.2723
   32POPC   H8R 4215   4.436   7.663   5.780  1.8898 -0.7190  2.7457
   32POPC   H8S 4216   4.540   7.777   5.879 -0.7327  2.7118  0.5541
   32POPC   C29 4217   4.561   7.792   5.662 -0.1970  0.0159  0.0328
   32POPC   H91 4218   4.579   7.897   5.637 -0.7806 -0.0466 -0.7015
   32POPC  C210 4219   4.629   7.703   5.588  0.2917  0.0543  0.4309
   32POPC  H101 4220   4.683   7.732   5.497  0.1666  0.0209  0.3452
   32POPC  C211 4221   4.619   7.554   5.606  0.0470  0.0811  0.5220
   32POPC  H11R 4222   4.597   7.494   5.515  1.0113 -1.5445  1.3153
   32POPC  H11S 4223   4.543   7.530   5.684 -0.7473  2.3195  0.5270
   32POPC  C212 4224   4.738   7.482   5.669 -0.0168 -0.4320  0.0682
   32POPC  H12R 4225   4.775   7.546   5.752 -1.4429 -1.5142  1.6033
   32POPC  H12S 4226   4.808   7.467   5.585 -1.5746  1.2946 -1.6265
   32POPC  C213 4227   4.713   7.339   5.717 -0.0964 -0.3088  0.4021
   32POPC  H13R 4228   4.676   7.282   5.629  0.6184 -0.7381  0.3725
   32POPC  H13S 4229   4.628   7.356   5.786  0.5762  2.9080  0.5871
   32POPC  C214 4230   4.831   7.269   5.785  0.2617  0.4103  0.5301
   32POPC  H14R 4231   4.798   7.174   5.832  2.1858 -0.5603  0.0157
   32POPC  H14S 4232   4.863   7.342   5.862 -0.2652  1.5682 -0.3185
   32POPC  C215 4233   4.950   7.237   5.694 -0.3031  0.2699 -0.1658
   32POPC  H15R 4234   4.977   7.321   5.627 -0.4184 -2.4588 -3.9941
   32POPC  H15S 4235   4.928   7.147   5.633  0.5802 -0.4943  0.6223
   32POPC  C216 4236   5.070   7.200   5.781 -0.5082  0.0936  0.0420
   32POPC  H16R 4237   5.110   7.283   5.843  1.2303  0.1938 -1.1760
   32POPC  H16S 4238   5.152   7.184   5.709 -1.3551 -1.4951 -0.6088
   32POPC  C217 4239   5.068   7.072   5.865  0.0654  0.2393  0.2807
   32POPC  H17R 4240   4.980   7.071   5.933  0.9691  1.2046  1.4963
   32POPC  H17S 4241   5.159   7.052   5.925  0.8283  0.5817 -0.7309
   32POPC  C218 4242   5.068   6.941   5.786  0.0670  0.0937  0.5221
   32POPC  H18R 4243   5.146   6.953   5.708  1.4123 -0.2785  1.7562
   32POPC  H18S 4244   4.970   6.911   5.745  0.0896 -3.1810  2.4966
   32POPC  H18T 4245   5.092   6.856   5.853 -1.0206  0.2886  1.1789
   32POPC   C33 4246   3.701   0.667   6.001 -0.4264 -0.8862 -0.1277
   32POPC   H3X 4247   3.651   0.708   6.091  0.7231  2.0025 -0.7080
   32POPC   H3Y 4248   3.647   0.573   5.975 -1.0556 -0.2366 -1.2124
   32POPC   C34 4249   3.676   0.757   5.880 -0.6731 -0.4029  0.2838
   32POPC   H4X 4250   3.751   0.723   5.806 -1.7213 -0.0514 -0.9885
   32POPC   H4Y 4251   3.698   0.863   5.907  0.4980 -0.3661 -0.7671
   32POPC   C35 4252   3.533   0.742   5.828 -0.6454 -0.1439  0.1287
   32POPC   H5X 4253   3.460   0.745   5.912  0.4932 -2.5401  1.2964
   32POPC   H5Y 4254   3.534   0.641   5.781 -1.2905  0.2351 -0.7377
   32POPC   C36 4255   3.497   0.843   5.719 -0.0002  0.1530  0.1888
   32POPC   H6X 4256   3.579   0.834   5.644  0.6202 -1.7309  1.0298
   32POPC   H6Y 4257   3.509   0.943   5.766 -1.4554  0.4557 -0.0446
   32POPC   C37 4258   3.363   0.824   5.647 -0.0731 -0.5049  0.4934
   32POPC   H7X 4259   3.329   0.918   5.600  0.8121 -0.2644  0.3212
   32POPC   H7Y 4260   3.293   0.799   5.729 -0.4028 -0.4495  0.2267
   32POPC   C38 4261   3.373   0.711   5.544 -0.0859 -0.0501 -0.0092
   32POPC   H8X 4262   3.276   0.657   5.533  0.0545 -0.3255  0.0940
   32POPC   H8Y 4263   3.442   0.631   5.576  0.7782 -0.2905 -2.2737
   32POPC   C39 4264   3.432   0.762   5.413 -0.0902  0.6040  0.2422
   32POPC   H9X 4265   3.526   0.822   5.422 -0.5551  1.5156 -0.6744
   32POPC   H9Y 4266   3.356   0.838   5.383 -0.6470  0.3404  0.9750
   32POPC  C310 4267   3.449   0.657   5.304 -0.4548 -0.0859  0.8428
   32POPC  H10X 4268   3.512   0.575   5.343  0.8818 -0.4180 -1.7431
   32POPC  H10Y 4269   3.496   0.696   5.211  2.9802 -0.7748  2.1109
   32POPC  C311 4270   3.333   0.568   5.260 -0.2397 -0.0387  0.1583
   32POPC  H11X 4271   3.269   0.542   5.347 -0.7044  1.5793  0.3398
   32POPC  H11Y 4272   3.369   0.474   5.214  1.1248  1.2801 -1.6405
   32POPC  C312 4273   3.244   0.645   5.161  0.8615  0.2603 -0.6233
   32POPC  H12X 4274   3.304   0.697   5.084 -2.0926  1.1342 -2.5236
   32POPC  H12Y 4275   3.187   0.723   5.216  1.6690 -0.6486  1.6515
   32POPC  C313 4276   3.152   0.554   5.080 -0.1704  0.3310  0.4336
   32POPC  H13X 4277   3.106   0.476   5.145  1.1744  0.1712  1.2099
   32POPC  H13Y 4278   3.223   0.506   5.009 -1.7798 -0.0520 -1.0080
   32POPC  C314 4279   3.037   0.630   5.013 -0.2725  0.1244  0.3702
   32POPC  H14X 4280   3.079   0.707   4.944  0.5468 -1.5577 -1.0702
   32POPC  H14Y 4281   2.969   0.686   5.081  0.4655  0.7679  0.6071
   32POPC  C315 4282   2.954   0.539   4.923 -0.0065  0.4904 -0.2548
   32POPC  H15X 4283   2.854   0.581   4.900  1.1029  1.8743 -3.0949
   32POPC  H15Y 4284   2.937   0.440   4.971 -4.1529  1.5054  0.7662
   32POPC  C316 4285   3.014   0.516   4.784  0.0398  0.0461 -0.1641
   32POPC  H16X 4286   3.115   0.469   4.792 -0.9425 -2.0618  0.4961
   32POPC  H16Y 4287   3.012   0.620   4.745  0.9936 -0.2611 -1.0882
   32POPC  H16Z 4288   2.959   0.442   4.722  1.0058 -0.7931 -0.0448
   33POPC     N 4289   1.129   0.010   7.055 -0.1005  0.0806  0.1321
   33POPC   C12 4290   0.994   0.039   6.995  0.0352  0.4411 -0.0022
   33POPC   C13 4291   1.125   8.001   7.128  0.3384  0.0506  0.1029
   33POPC   C14 4292   1.229   0.001   6.942 -0.0660  0.0112  0.1674
   33POPC   C15 4293   1.170   0.112   7.158 -0.2953  0.5277 -0.2344
   33POPC  H12A 4294   0.923   0.062   7.074 -0.9740 -1.0906 -0.4151
   33POPC  H12B 4295   0.961   8.070   6.950  0.1208  0.0243  0.7670
   33POPC  H13A 4296   1.093   7.923   7.060 -0.0802 -0.7026  1.1394
   33POPC  H13B 4297   1.220   7.969   7.170 -0.1740 -1.7568 -0.0236
   33POPC  H13C 4298   1.053   8.018   7.207 -1.5882 -1.1523 -1.3171
   33POPC  H14A 4299   1.245   0.102   6.905 -0.0002  0.7106  1.9970
   33POPC  H14B 4300   1.320   8.080   6.979 -0.5198 -0.1969  1.0434
   33POPC  H14C 4301   1.190   8.060   6.864 -0.0912 -0.9176  0.9319
   33POPC  H15A 4302   1.262   0.086   7.208 -0.2020  0.0964 -0.6304
   33POPC  H15B 4303   1.086   0.124   7.226 -2.1117  0.7709 -2.3923
   33POPC  H15C 4304   1.176   0.207   7.105 -0.6063  0.4555 -0.4046
   33POPC   C11 4305   0.979   0.146   6.887  0.3004 -0.0377 -0.5117
   33POPC  H11A 4306   0.870   0.160   6.870  0.2338 -1.7092 -1.8215
   33POPC  H11B 4307   1.022   0.122   6.787  0.1327 -0.1683 -0.5517
   33POPC     P 4308   1.003   0.389   6.840  0.0621  0.3220 -0.0284
   33POPC   O13 4309   0.862   0.432   6.856  0.0878  0.3628  0.0871
   33POPC   O14 4310   1.105   0.493   6.867  0.1732  0.0635  0.5603
   33POPC   O12 4311   1.034   0.267   6.938 -0.4079  0.1218 -0.1254
   33POPC   O11 4312   1.025   0.341   6.689 -0.6159  0.7535 -0.2720
   33POPC    C1 4313   1.157   0.323   6.637 -0.5865  0.6735 -0.1706
   33POPC    HA 4314   1.152   0.249   6.555  0.3210  1.3268 -0.8358
   33POPC    HB 4315   1.227   0.288   6.717 -0.5906  1.1983  0.0701
   33POPC    C2 4316   1.212   0.453   6.575  0.2362  0.1922 -0.4695
   33POPC    HS 4317   1.178   0.532   6.646  0.4446 -1.0247  1.0286
   33POPC   O21 4318   1.157   0.466   6.444  0.3000 -0.3467 -0.5527
   33POPC   C21 4319   1.039   0.528   6.438  0.3760 -0.1204  0.1825
   33POPC   O22 4320   0.980   0.582   6.531  0.1926  0.3670 -0.2118
   33POPC   C22 4321   0.983   0.531   6.296  0.0346  0.0885  0.3192
   33POPC   H2R 4322   0.964   0.425   6.270  0.8621 -0.1901  0.8187
   33POPC   H2S 4323   1.071   0.575   6.245  0.8962 -1.8777  0.0357
   33POPC    C3 4324   1.365   0.451   6.572  0.2456 -0.2499  0.1249
   33POPC    HX 4325   1.400   0.422   6.674 -0.4534 -0.8735  0.1952
   33POPC    HY 4326   1.394   0.559   6.568  0.3280 -0.2875 -0.2545
   33POPC   O31 4327   1.426   0.365   6.475 -0.1256 -0.0942 -0.2476
   33POPC   C31 4328   1.436   0.418   6.354 -0.0426 -0.2468 -0.3076
   33POPC   O32 4329   1.408   0.534   6.326  0.2394 -0.0264  0.3126
   33POPC   C32 4330   1.489   0.324   6.246  0.1267  0.3232 -0.7333
   33POPC   H2X 4331   1.557   0.247   6.290 -1.4023 -0.1374  0.9810
   33POPC   H2Y 4332   1.543   0.379   6.167 -1.4318  1.4071 -1.0982
   33POPC   C23 4333   0.859   0.618   6.276  0.2649  0.3105 -0.1447
   33POPC   H3R 4334   0.874   0.727   6.296 -4.0416  1.3141 -1.3970
   33POPC   H3S 4335   0.777   0.582   6.341 -0.9570  3.7209  0.4337
   33POPC   C24 4336   0.818   0.599   6.130  0.5084 -0.2610 -0.1395
   33POPC   H4R 4337   0.784   0.494   6.114 -0.1288 -0.3051  1.4019
   33POPC   H4S 4338   0.912   0.612   6.073  1.2676 -1.4652  0.7816
   33POPC   C25 4339   0.719   0.704   6.080  0.9343  0.1485 -0.1252
   33POPC   H5R 4340   0.747   0.810   6.102 -0.9183  0.1782  2.4741
   33POPC   H5S 4341   0.619   0.682   6.123  1.0637 -0.0698  0.0613
   33POPC   C26 4342   0.697   0.690   5.929  0.0559 -0.4284  0.0479
   33POPC   H6R 4343   0.690   0.583   5.903  1.3820 -0.1508 -1.6365
   33POPC   H6S 4344   0.785   0.728   5.872 -1.9097  1.2598 -2.0797
   33POPC   C27 4345   0.572   0.767   5.888 -0.1439 -0.8876 -0.2108
   33POPC   H7R 4346   0.589   0.797   5.782  0.3456 -2.0319 -0.4670
   33POPC   H7S 4347   0.559   0.862   5.944  0.1598 -0.2942 -1.1198
   33POPC   C28 4348   0.439   0.693   5.874 -1.0032  0.5856 -0.0950
   33POPC   H8R 4349   0.349   0.758   5.871 -0.4891  1.3266  0.2440
   33POPC   H8S 4350   0.426   0.632   5.967 -0.5590  1.3965  0.5088
   33POPC   C29 4351   0.419   0.606   5.754 -0.9645  0.2894  0.1109
   33POPC   H91 4352   0.484   0.518   5.746 -0.4109  0.8110 -1.8459
   33POPC  C210 4353   0.313   0.611   5.672 -0.3548 -0.5516 -0.7576
   33POPC  H101 4354   0.324   0.564   5.573 -3.4548 -1.2832 -0.8529
   33POPC  C211 4355   0.196   0.706   5.679 -0.0275 -0.0994 -1.3052
   33POPC  H11R 4356   0.168   0.721   5.786  2.8914 -0.2985 -0.4080
   33POPC  H11S 4357   0.116   0.660   5.617 -0.6089 -0.4409 -0.3295
   33POPC  C212 4358   0.217   0.845   5.620  0.5624  0.2271 -0.3564
   33POPC  H12R 4359   0.233   0.823   5.512  0.7761  2.9904 -0.9584
   33POPC  H12S 4360   0.307   0.898   5.657 -0.3017  1.4640  0.0255
   33POPC  C213 4361   0.097   0.937   5.643  0.4210 -0.0835  0.1475
   33POPC  H13R 4362   0.073   0.943   5.752  0.6170  1.6767  0.1245
   33POPC  H13S 4363   0.012   0.887   5.591  0.6604  0.6409 -0.9699
   33POPC  C214 4364   0.127   1.074   5.583 -0.2630 -0.2729 -0.6372
   33POPC  H14R 4365   0.167   1.066   5.479 -0.2932  3.2430 -1.0531
   33POPC  H14S 4366   0.203   1.122   5.647  1.1809 -0.7926 -1.8917
   33POPC  C215 4367   0.014   1.177   5.581  0.0947  0.1284 -0.2904
   33POPC  H15R 4368   8.063   1.135   5.510  1.3102  0.0821 -1.5696
   33POPC  H15S 4369   0.050   1.267   5.528 -0.9735  0.0171 -1.2419
   33POPC  C216 4370   8.077   1.218   5.716 -0.3563 -0.0330 -0.4433
   33POPC  H16R 4371   0.034   1.252   5.784 -2.1342 -1.6156  2.6572
   33POPC  H16S 4372   8.028   1.131   5.766  0.3802 -0.5771 -0.6470
   33POPC  C217 4373   7.967   1.324   5.706 -0.6596 -0.2345  0.6009
   33POPC  H17R 4374   7.890   1.291   5.632  0.0493  0.1127 -0.3169
   33POPC  H17S 4375   8.015   1.413   5.661 -0.5427 -0.3282  0.5388
   33POPC  C218 4376   7.914   1.384   5.836  0.2267  0.8824  0.4628
   33POPC  H18R 4377   8.001   1.428   5.889  0.4115  0.4187  0.5517
   33POPC  H18S 4378   7.872   1.307   5.904  1.0640  1.0486  1.1904
   33POPC  H18T 4379   7.832   1.458   5.822 -0.5449  0.0847  0.6465
   33POPC   C33 4380   1.375   0.243   6.184  0.1159  0.1288 -0.4649
   33POPC   H3X 4381   1.317   0.203   6.270  1.2329 -0.8293 -0.1364
   33POPC   H3Y 4382   1.417   0.150   6.139  1.5677 -1.2876  3.4340
   33POPC   C34 4383   1.284   0.314   6.083  0.2953  0.9210 -0.0767
   33POPC   H4X 4384   1.357   0.350   6.006 -0.2170  0.5899 -0.7266
   33POPC   H4Y 4385   1.239   0.402   6.134  0.3358  1.2006 -0.5132
   33POPC   C35 4386   1.181   0.220   6.021 -0.0993  0.6381  0.9851
   33POPC   H5X 4387   1.139   0.157   6.102 -2.1192  1.1328  0.3825
   33POPC   H5Y 4388   1.239   0.164   5.944  0.7152 -2.2619  3.4970
   33POPC   C36 4389   1.053   0.283   5.966 -0.0677 -0.4745 -0.4570
   33POPC   H6X 4390   1.011   0.351   6.044 -1.8563 -1.8216 -0.1761
   33POPC   H6Y 4391   0.975   0.205   5.955  0.3531 -1.1793  1.2150
   33POPC   C37 4392   1.083   0.363   5.839  0.1907 -0.1407 -0.1874
   33POPC   H7X 4393   1.111   0.291   5.759 -0.5470  1.9252 -2.4257
   33POPC   H7Y 4394   1.160   0.443   5.852 -0.7797  0.7243  0.4185
   33POPC   C38 4395   0.958   0.426   5.777 -0.0666 -0.6468 -0.1827
   33POPC   H8X 4396   0.957   0.527   5.824 -0.7425 -1.2432  1.1376
   33POPC   H8Y 4397   0.864   0.376   5.808  0.0617 -1.1432 -0.5707
   33POPC   C39 4398   0.965   0.428   5.624 -0.2814  0.1517 -0.1839
   33POPC   H9X 4399   0.953   0.323   5.591  1.9962 -0.5542  1.0209
   33POPC   H9Y 4400   1.067   0.453   5.588 -0.7708 -0.5777 -2.1808
   33POPC  C310 4401   0.861   0.510   5.547 -0.2898  0.0860 -0.2424
   33POPC  H10X 4402   0.888   0.615   5.575 -0.8821 -0.0652  0.9690
   33POPC  H10Y 4403   0.763   0.478   5.588  0.9559 -1.2828  1.8194
   33POPC  C311 4404   0.873   0.490   5.396  0.5213 -0.6394 -0.0898
   33POPC  H11X 4405   0.783   0.528   5.344  0.1497 -0.7264  0.4808
   33POPC  H11Y 4406   0.882   0.381   5.376  1.0887 -0.6300  0.0896
   33POPC  C312 4407   0.999   0.547   5.331  0.2801  0.0385  0.0310
   33POPC  H12X 4408   1.088   0.494   5.371 -0.3567 -1.0220  0.0901
   33POPC  H12Y 4409   1.002   0.656   5.351 -0.4525  0.0653  0.0341
   33POPC  C313 4410   1.005   0.533   5.179 -0.1595 -0.0671  0.0212
   33POPC  H13X 4411   0.903   0.551   5.139 -0.3780 -2.4954 -0.6914
   33POPC  H13Y 4412   1.032   0.432   5.140 -1.7111 -0.1489 -0.9137
   33POPC  C314 4413   1.103   0.641   5.132 -0.2186 -0.0348 -0.0276
   33POPC  H14X 4414   1.207   0.634   5.172  0.4813 -0.0411 -1.7332
   33POPC  H14Y 4415   1.066   0.741   5.162 -0.6516 -0.1338 -0.2167
   33POPC  C315 4416   1.115   0.639   4.979 -0.1675  0.2642 -0.0269
   33POPC  H15X 4417   1.020   0.681   4.941  0.4313  0.9836 -0.7688
   33POPC  H15Y 4418   1.133   0.533   4.950  0.1264  1.2026 -3.7755
   33POPC  C316 4419   1.235   0.719   4.927  0.1825 -0.4875 -0.3946
   33POPC  H16X 4420   1.210   0.827   4.936  0.7813 -0.4773  2.1702
   33POPC  H16Y 4421   1.273   0.697   4.825  4.2019 -0.2805  0.8699
   33POPC  H16Z 4422   1.320   0.704   4.997  0.0081 -1.1223 -0.3154
   34POPC     N 4423   6.572   0.458   7.354 -0.1273 -0.1803  0.0700
   34POPC   C12 4424   6.440   0.447   7.281 -0.1219  0.1520  0.0116
   34POPC   C13 4425   6.544   0.505   7.494 -0.3089 -0.8549  0.2666
   34POPC   C14 4426   6.652   0.330   7.347  0.6705  0.3247 -0.1498
   34POPC   C15 4427   6.652   0.563   7.281 -0.7078  0.3757  0.2256
   34POPC  H12A 4428   6.448   0.416   7.178  2.1960 -1.6200  0.6291
   34POPC  H12B 4429   6.401   0.547   7.272 -0.2540  0.3815  2.5170
   34POPC  H13A 4430   6.506   0.418   7.545  0.6306 -2.1357 -1.1651
   34POPC  H13B 4431   6.643   0.530   7.530  0.3378 -3.5283  0.5661
   34POPC  H13C 4432   6.479   0.592   7.489  3.1555  1.8822 -3.4414
   34POPC  H14A 4433   6.744   0.332   7.405 -1.7012 -1.7646  4.2303
   34POPC  H14B 4434   6.608   0.244   7.395 -0.1947  1.3329  0.9228
   34POPC  H14C 4435   6.694   0.317   7.249  1.8810 -1.2289  0.5302
   34POPC  H15A 4436   6.674   0.538   7.179 -1.1399 -3.8139  0.9847
   34POPC  H15B 4437   6.750   0.559   7.326  0.6567 -2.9245 -2.5672
   34POPC  H15C 4438   6.606   0.659   7.299 -0.6047  0.7525 -1.3533
   34POPC   C11 4439   6.331   0.357   7.338 -0.2883  0.1107 -0.3652
   34POPC  H11A 4440   6.236   0.349   7.282  0.2180  1.3981 -1.4686
   34POPC  H11B 4441   6.294   0.406   7.431 -0.4030 -1.3404  0.3975
   34POPC     P 4442   6.293   0.126   7.448 -0.3527  0.0165  0.2874
   34POPC   O13 4443   6.377   0.046   7.540  0.1471 -0.0135 -0.1908
   34POPC   O14 4444   6.187   0.198   7.523 -0.4413 -0.0220  0.2000
   34POPC   O12 4445   6.384   0.227   7.365 -0.4423  0.1988  0.4092
   34POPC   O11 4446   6.229   0.030   7.336 -0.1362  0.6428 -0.3770
   34POPC    C1 4447   6.317   8.111   7.232 -0.0979  0.4777 -0.2771
   34POPC    HA 4448   6.287   8.007   7.207 -0.4158 -0.6007  3.8703
   34POPC    HB 4449   6.423   8.102   7.266  0.8411  0.4410 -2.9987
   34POPC    C2 4450   6.294   0.060   7.099 -0.4212  0.7871 -0.0547
   34POPC    HS 4451   6.352   0.155   7.100  0.0590  0.5159  2.2432
   34POPC   O21 4452   6.153   0.078   7.082 -0.5855 -0.2686  0.1137
   34POPC   C21 4453   6.119   0.201   7.042 -0.2227 -0.1770  0.0839
   34POPC   O22 4454   6.194   0.295   7.021  0.0575 -0.3365  0.3606
   34POPC   C22 4455   5.968   0.194   7.024 -0.3011  0.0461  0.6364
   34POPC   H2R 4456   5.919   0.203   7.124 -0.9828 -0.2069  0.3312
   34POPC   H2S 4457   5.943   0.099   6.973 -0.6462  0.9227 -0.8658
   34POPC    C3 4458   6.342   8.104   6.976 -0.2806  0.3816  0.2630
   34POPC    HX 4459   6.270   8.020   6.965 -0.6582  0.3538  2.4747
   34POPC    HY 4460   6.444   8.062   6.989 -0.5311 -0.9547 -1.6711
   34POPC   O31 4461   6.336   0.054   6.854 -0.0679 -0.3958 -0.2165
   34POPC   C31 4462   6.431   0.142   6.823 -0.2879 -0.0479  0.0915
   34POPC   O32 4463   6.536   0.160   6.884 -0.7324  0.1705  0.8025
   34POPC   C32 4464   6.376   0.233   6.714 -0.2955 -0.5765 -0.3486
   34POPC   H2X 4465   6.336   0.323   6.764 -0.8291 -1.1399  0.2633
   34POPC   H2Y 4466   6.292   0.181   6.662 -0.0100 -0.6969 -0.6963
   34POPC   C23 4467   5.909   0.306   6.938  0.1192 -0.1956  0.0334
   34POPC   H3R 4468   5.962   0.404   6.938  1.0027 -0.6552  0.9303
   34POPC   H3S 4469   5.804   0.325   6.969 -0.8904  0.1750 -3.2567
   34POPC   C24 4470   5.898   0.258   6.793 -0.5502  0.1127 -0.0208
   34POPC   H4R 4471   5.851   0.158   6.777  2.2737 -0.9652 -2.5790
   34POPC   H4S 4472   6.000   0.232   6.759 -0.5237  0.5669 -0.2920
   34POPC   C25 4473   5.838   0.359   6.695 -0.1215  0.4411  0.0505
   34POPC   H5R 4474   5.728   0.373   6.706 -0.1111 -0.3805  1.5047
   34POPC   H5S 4475   5.852   0.310   6.596  0.7300 -2.4294  1.4657
   34POPC   C26 4476   5.900   0.498   6.697  0.0456  0.3672  0.0403
   34POPC   H6R 4477   6.011   0.491   6.701 -0.0211 -0.5005  0.9010
   34POPC   H6S 4478   5.864   0.554   6.786  0.2646  0.3386  0.1482
   34POPC   C27 4479   5.870   0.582   6.572 -0.5886 -0.1140 -0.1347
   34POPC   H7R 4480   5.762   0.608   6.576 -1.1973 -2.5207  1.9463
   34POPC   H7S 4481   5.898   0.516   6.487 -1.3435  0.2916 -0.7077
   34POPC   C28 4482   5.936   0.719   6.569 -0.7514 -0.0434 -0.4921
   34POPC   H8R 4483   6.045   0.697   6.558 -0.4819 -1.5644  3.5348
   34POPC   H8S 4484   5.920   0.777   6.662 -1.6850  0.1659 -0.7789
   34POPC   C29 4485   5.877   0.786   6.448 -0.6416  0.8760 -0.0447
   34POPC   H91 4486   5.768   0.801   6.446 -0.5713  1.3336 -2.0980
   34POPC  C210 4487   5.944   0.818   6.336  0.2341 -0.1054  0.1905
   34POPC  H101 4488   5.878   0.866   6.263 -1.3818  0.2555  1.8101
   34POPC  C211 4489   6.093   0.826   6.317  0.2352 -0.2181  0.1441
   34POPC  H11R 4490   6.143   0.778   6.404 -1.7418 -3.6050 -0.4391
   34POPC  H11S 4491   6.128   0.931   6.302 -1.3642 -0.0158 -2.9759
   34POPC  C212 4492   6.136   0.752   6.191  0.3614  0.0118  0.0512
   34POPC  H12R 4493   6.244   0.772   6.177  0.6165  0.9691  2.8826
   34POPC  H12S 4494   6.075   0.801   6.111  1.1061  1.9023  0.5963
   34POPC  C213 4495   6.101   0.605   6.168  0.3396  0.0278 -0.0189
   34POPC  H13R 4496   6.151   0.565   6.077 -0.4906 -2.2014  0.4398
   34POPC  H13S 4497   5.992   0.591   6.157  0.2493  0.4506  0.3180
   34POPC  C214 4498   6.142   0.522   6.290  0.3185  0.2846  0.1647
   34POPC  H14R 4499   6.110   0.584   6.376 -0.2463  1.5351 -0.9212
   34POPC  H14S 4500   6.251   0.502   6.285  0.0695 -1.0413 -0.5895
   34POPC  C215 4501   6.075   0.384   6.294 -0.3497  0.6108  0.3292
   34POPC  H15R 4502   6.119   0.332   6.206  0.9494  1.2278  0.5889
   34POPC  H15S 4503   5.964   0.385   6.292 -0.3899 -1.2985 -0.6840
   34POPC  C216 4504   6.107   0.309   6.423 -0.0478 -0.1467 -0.1783
   34POPC  H16R 4505   6.076   0.371   6.511  2.4096 -0.0427  0.6906
   34POPC  H16S 4506   6.218   0.311   6.433 -0.0080  2.9034 -0.2400
   34POPC  C217 4507   6.061   0.163   6.416 -0.5297  0.0147 -0.3814
   34POPC  H17R 4508   5.950   0.168   6.416 -0.6655 -0.6916  2.8810
   34POPC  H17S 4509   6.097   0.128   6.515 -0.1890  0.9860 -0.1459
   34POPC  C218 4510   6.111   0.069   6.307  0.6266 -0.5110  0.5791
   34POPC  H18R 4511   6.047   8.102   6.312 -0.3480  0.1891  0.9717
   34POPC  H18S 4512   6.217   0.046   6.333  0.3313 -0.2341  2.0730
   34POPC  H18T 4513   6.096   0.118   6.208 -0.9446  0.6930  1.3693
   34POPC   C33 4514   6.486   0.283   6.620 -0.2533 -0.4749 -0.2442
   34POPC   H3X 4515   6.569   0.324   6.682 -1.5976  0.5474  0.9528
   34POPC   H3Y 4516   6.432   0.365   6.567 -2.2942 -1.7311 -0.2146
   34POPC   C34 4517   6.549   0.179   6.528 -0.3253 -0.1045 -0.7150
   34POPC   H4X 4518   6.470   0.123   6.474 -1.6449 -0.6455  1.6406
   34POPC   H4Y 4519   6.606   0.114   6.598 -0.7591  1.1576  0.8799
   34POPC   C35 4520   6.641   0.244   6.424  0.2529 -0.1341 -0.2295
   34POPC   H5X 4521   6.706   0.164   6.383 -1.9612 -1.6574 -0.9826
   34POPC   H5Y 4522   6.702   0.322   6.474 -0.0803 -0.8488  1.3366
   34POPC   C36 4523   6.569   0.307   6.304 -0.3083 -0.6440 -0.1648
   34POPC   H6X 4524   6.492   0.380   6.337  1.9243  1.2231  1.1620
   34POPC   H6Y 4525   6.511   0.225   6.256  0.7522 -2.0326  0.8137
   34POPC   C37 4526   6.663   0.372   6.204 -0.0278 -0.4541  0.2203
   34POPC   H7X 4527   6.744   0.297   6.191  1.0000  0.3902  1.5345
   34POPC   H7Y 4528   6.702   0.472   6.236 -0.0205  0.7730 -3.1875
   34POPC   C38 4529   6.595   0.394   6.069 -0.0039  0.2001  0.3096
   34POPC   H8X 4530   6.562   0.299   6.022 -0.4720  0.5285 -0.0363
   34POPC   H8Y 4531   6.684   0.425   6.009  0.2361  0.4223  0.7775
   34POPC   C39 4532   6.490   0.505   6.066  0.3214  0.4965 -0.2752
   34POPC   H9X 4533   6.546   0.593   6.105  0.5525 -0.2498  1.1206
   34POPC   H9Y 4534   6.412   0.475   6.138  1.0384  0.0696  0.3394
   34POPC  C310 4535   6.425   0.540   5.932  0.4046  0.7589 -0.2492
   34POPC  H10X 4536   6.491   0.592   5.859 -1.2862 -2.5710 -4.5804
   34POPC  H10Y 4537   6.338   0.606   5.949 -1.1842 -0.5819 -2.5529
   34POPC  C311 4538   6.373   0.420   5.852  0.2861  0.4844  0.2360
   34POPC  H11X 4539   6.451   0.343   5.834 -0.7071 -0.3586 -0.5925
   34POPC  H11Y 4540   6.339   0.450   5.750 -0.4168 -0.0045  0.3209
   34POPC  C312 4541   6.257   0.340   5.912  0.1147  0.0662 -0.6332
   34POPC  H12X 4542   6.176   0.416   5.916  2.3387  2.5557  0.5495
   34POPC  H12Y 4543   6.284   0.315   6.017 -0.0674  0.3958 -0.5048
   34POPC  C313 4544   6.218   0.218   5.829  0.1434 -0.2309 -0.2086
   34POPC  H13X 4545   6.316   0.170   5.809  0.8300 -0.0778  2.3992
   34POPC  H13Y 4546   6.168   0.248   5.735 -0.6975  2.5352  1.0207
   34POPC  C314 4547   6.118   0.129   5.904  0.2149 -0.2542 -0.1405
   34POPC  H14X 4548   6.022   0.180   5.927 -1.8028 -3.5053 -0.7205
   34POPC  H14Y 4549   6.163   0.088   5.997 -0.7638  1.7938  1.3143
   34POPC  C315 4550   6.081   0.007   5.820  0.0141 -0.2088 -0.1180
   34POPC  H15X 4551   6.038   0.048   5.726  2.0459  0.3024 -0.8705
   34POPC  H15Y 4552   5.993   8.076   5.859 -0.2905 -0.1973 -0.7831
   34POPC  C316 4553   6.195   8.041   5.774  0.3103 -0.0296  0.2604
   34POPC  H16X 4554   6.156   7.939   5.751 -1.9641  0.9363 -0.3890
   34POPC  H16Y 4555   6.281   8.036   5.844  1.7568  2.0428 -1.2451
   34POPC  H16Z 4556   6.237   8.079   5.678  1.3984 -1.8643 -0.0628
   35POPC     N 4557   0.748   3.200   7.268 -0.0818  0.6221 -0.0384
   35POPC   C12 4558   0.800   3.293   7.161 -0.5204  0.4423 -0.4089
   35POPC   C13 4559   0.793   3.247   7.405  0.2466 -0.4407  0.2286
   35POPC   C14 4560   0.598   3.181   7.266 -0.0283  0.1765  0.0534
   35POPC   C15 4561   0.816   3.071   7.231 -0.4565  0.2404  0.5854
   35POPC  H12A 4562   0.772   3.262   7.061  0.8707  0.5757 -0.8634
   35POPC  H12B 4563   0.907   3.284   7.173 -0.7060 -3.9290 -0.1230
   35POPC  H13A 4564   0.759   3.350   7.406  1.9122  0.2431  4.2638
   35POPC  H13B 4565   0.762   3.182   7.485  0.8270  1.6044  2.2291
   35POPC  H13C 4566   0.900   3.262   7.399  0.3804 -1.8549 -3.1728
   35POPC  H14A 4567   0.551   3.274   7.295  1.2944  0.6828  0.6885
   35POPC  H14B 4568   0.563   3.161   7.166 -1.1143  1.2061  0.2037
   35POPC  H14C 4569   0.572   3.104   7.336  0.5837  2.0893  2.5236
   35POPC  H15A 4570   0.922   3.088   7.223 -0.1073 -1.5201  1.0209
   35POPC  H15B 4571   0.787   3.036   7.133 -1.7020  1.0384  0.6502
   35POPC  H15C 4572   0.812   2.989   7.302  1.3856 -1.9492 -1.6429
   35POPC   C11 4573   0.758   3.440   7.163  0.0981  0.6240 -0.4206
   35POPC  H11A 4574   0.798   3.484   7.070  2.2581 -1.8189 -0.7690
   35POPC  H11B 4575   0.811   3.496   7.243  0.7219  1.4837 -1.4050
   35POPC     P 4576   0.563   3.594   7.170  0.2006 -0.1812 -0.0809
   35POPC   O13 4577   0.518   3.642   7.303 -0.0535 -0.2449 -0.1434
   35POPC   O14 4578   0.669   3.678   7.109  0.2525 -0.2942 -0.1455
   35POPC   O12 4579   0.615   3.443   7.174  0.0944 -0.2196 -0.1357
   35POPC   O11 4580   0.435   3.605   7.074  0.1234 -0.0915  0.0317
   35POPC    C1 4581   0.328   3.519   7.114  0.3918 -0.3624  0.1692
   35POPC    HA 4582   0.242   3.581   7.082  1.2636  0.3975 -0.7814
   35POPC    HB 4583   0.325   3.498   7.223 -0.3313 -2.2606 -0.1732
   35POPC    C2 4584   0.336   3.381   7.046 -0.1661 -0.4238  0.2230
   35POPC    HS 4585   0.379   3.307   7.118  1.1182  1.7730  1.8306
   35POPC   O21 4586   0.424   3.397   6.934  0.0529 -0.3689  0.4012
   35POPC   C21 4587   0.517   3.304   6.918  0.0425 -0.2105 -0.6718
   35POPC   O22 4588   0.518   3.200   6.981 -0.0279  0.4141  0.3814
   35POPC   C22 4589   0.621   3.342   6.813  0.0256  0.1195 -0.5701
   35POPC   H2R 4590   0.687   3.425   6.845 -0.4220  0.1136  0.3985
   35POPC   H2S 4591   0.560   3.369   6.724 -1.5499 -0.8619  0.1553
   35POPC    C3 4592   0.202   3.320   7.001 -0.1907 -0.1142 -0.1274
   35POPC    HX 4593   0.130   3.326   7.085 -0.0881  2.6079 -0.1595
   35POPC    HY 4594   0.216   3.212   6.978 -2.2761 -0.0850 -1.7822
   35POPC   O31 4595   0.162   3.381   6.878  0.3265  0.4873 -0.0046
   35POPC   C31 4596   0.035   3.355   6.848  0.2328  0.4881  0.3839
   35POPC   O32 4597   8.085   3.280   6.911  0.2086 -0.0449 -0.2637
   35POPC   C32 4598   8.116   3.426   6.720 -0.0275 -0.4084 -0.0331
   35POPC   H2X 4599   0.027   3.531   6.736  1.2588 -0.7962 -0.0905
   35POPC   H2Y 4600   8.007   3.438   6.709 -0.1915 -1.5098  0.2437
   35POPC   C23 4601   0.706   3.219   6.783 -0.1212 -0.1121 -0.0461
   35POPC   H3R 4602   0.629   3.142   6.759 -1.3255  0.7721  0.8831
   35POPC   H3S 4603   0.749   3.187   6.881  1.1702  0.1537 -0.5072
   35POPC   C24 4604   0.813   3.231   6.675 -0.1130 -0.1946 -0.0472
   35POPC   H4R 4605   0.884   3.147   6.688  0.0716  0.0637  0.6767
   35POPC   H4S 4606   0.874   3.324   6.686 -0.5761  0.2238 -0.8745
   35POPC   C25 4607   0.757   3.226   6.533 -0.1640  0.2473 -0.0473
   35POPC   H5R 4608   0.835   3.210   6.455  0.1107 -1.3066  0.4993
   35POPC   H5S 4609   0.711   3.326   6.521  1.5377  0.9341 -1.1654
   35POPC   C26 4610   0.639   3.131   6.508  0.1024 -0.1596  0.2366
   35POPC   H6R 4611   0.547   3.162   6.562 -0.7005 -0.2769 -1.0409
   35POPC   H6S 4612   0.668   3.035   6.557  0.5898 -1.7072 -2.8420
   35POPC   C27 4613   0.620   3.104   6.359  0.2858 -0.1163  0.2045
   35POPC   H7R 4614   0.720   3.114   6.313  0.3853 -1.5811  0.0506
   35POPC   H7S 4615   0.559   3.187   6.317 -0.9517 -0.4425  1.2775
   35POPC   C28 4616   0.543   2.977   6.321 -0.0131  0.1272 -0.0120
   35POPC   H8R 4617   0.452   2.971   6.384  0.3226  1.5721  0.6638
   35POPC   H8S 4618   0.598   2.889   6.361  1.4482  0.7386 -0.6082
   35POPC   C29 4619   0.528   2.964   6.172  0.3059 -0.0171 -0.0340
   35POPC   H91 4620   0.547   3.055   6.113 -1.9256 -0.3875 -1.4569
   35POPC  C210 4621   0.495   2.857   6.098 -0.3873  0.2218 -0.0749
   35POPC  H101 4622   0.481   2.874   5.990 -0.1787 -0.2344 -0.1739
   35POPC  C211 4623   0.454   2.728   6.163  0.7709  0.1756  0.5902
   35POPC  H11R 4624   0.343   2.720   6.157  0.6650  1.4797  0.4708
   35POPC  H11S 4625   0.474   2.726   6.272  1.3655  0.2526  0.4835
   35POPC  C212 4626   0.530   2.608   6.105  0.0620  0.0956 -0.1871
   35POPC  H12R 4627   0.478   2.520   6.149  1.1975 -2.2408 -3.1483
   35POPC  H12S 4628   0.636   2.609   6.135 -0.2205 -1.0737  0.9369
   35POPC  C213 4629   0.514   2.590   5.953  0.1679  0.4266 -0.2378
   35POPC  H13R 4630   0.537   2.683   5.897  3.7280  0.5672  1.1443
   35POPC  H13S 4631   0.410   2.560   5.928 -0.4531  2.0515  0.2739
   35POPC  C214 4632   0.616   2.485   5.909  0.2498  0.3270  0.1818
   35POPC  H14R 4633   0.606   2.479   5.799 -0.7370  1.4045  0.1937
   35POPC  H14S 4634   0.593   2.386   5.954  1.3563  0.5701  1.3254
   35POPC  C215 4635   0.759   2.524   5.945  0.1483  0.7323  0.1530
   35POPC  H15R 4636   0.784   2.484   6.046 -0.1036 -5.4936 -1.8456
   35POPC  H15S 4637   0.759   2.635   5.941  1.2363  0.7073 -1.5660
   35POPC  C216 4638   0.859   2.487   5.836  0.1904 -0.0738  0.4523
   35POPC  H16R 4639   0.964   2.513   5.863  1.3445 -1.7506 -1.9969
   35POPC  H16S 4640   0.832   2.540   5.742 -0.0959 -0.4899  0.2994
   35POPC  C217 4641   0.847   2.338   5.804 -0.1783 -0.0532  0.4896
   35POPC  H17R 4642   0.747   2.308   5.768 -0.1767  0.4316  0.0617
   35POPC  H17S 4643   0.862   2.290   5.903  1.3995 -0.5569  0.0415
   35POPC  C218 4644   0.936   2.292   5.688 -0.4031  0.0081  0.2931
   35POPC  H18R 4645   1.038   2.328   5.711  0.0467 -0.2014 -1.2614
   35POPC  H18S 4646   0.893   2.336   5.595 -1.1835 -1.3799 -0.0200
   35POPC  H18T 4647   0.938   2.182   5.675  1.6495  0.0561 -0.0302
   35POPC   C33 4648   0.066   3.364   6.601 -0.0488  0.3919 -0.4714
   35POPC   H3X 4649   0.023   3.262   6.585 -0.2230  0.3005  0.5507
   35POPC   H3Y 4650   0.175   3.350   6.615 -0.1974 -1.6665 -0.9410
   35POPC   C34 4651   0.041   3.444   6.472  0.1212  0.7156 -0.3042
   35POPC   H4X 4652   0.062   3.551   6.492  0.6588  0.3468  1.2927
   35POPC   H4Y 4653   8.056   3.430   6.455  0.1265 -1.7455  1.1012
   35POPC   C35 4654   0.117   3.403   6.346  0.3571  0.2767 -0.0234
   35POPC   H5X 4655   0.224   3.425   6.369  0.8885 -2.6410  0.6796
   35POPC   H5Y 4656   0.092   3.468   6.260  3.3343  0.2498 -1.0363
   35POPC   C36 4657   0.105   3.256   6.306 -0.3492  0.3902 -0.2396
   35POPC   H6X 4658   8.123   3.221   6.304 -1.7967  4.3020  0.0520
   35POPC   H6Y 4659   0.154   3.184   6.375 -0.4864 -1.9107 -2.4065
   35POPC   C37 4660   0.152   3.242   6.161 -0.2373  0.3383 -0.1993
   35POPC   H7X 4661   0.249   3.295   6.156  1.1959 -2.2249 -4.0812
   35POPC   H7Y 4662   0.078   3.295   6.096  0.8811  0.5550 -1.3309
   35POPC   C38 4663   0.181   3.095   6.127  0.2943  0.3629  0.1396
   35POPC   H8X 4664   0.088   3.036   6.115  0.6996 -0.5810  1.4571
   35POPC   H8Y 4665   0.232   3.042   6.210  3.7943  1.7131 -0.9454
   35POPC   C39 4666   0.253   3.093   5.992 -0.1130  0.5294 -0.0834
   35POPC   H9X 4667   0.274   2.987   5.967 -0.5912  0.5280 -0.5016
   35POPC   H9Y 4668   0.355   3.135   6.004  0.3917 -0.8878  0.7884
   35POPC  C310 4669   0.184   3.147   5.866  0.2385  0.6954 -0.2080
   35POPC  H10X 4670   0.156   3.252   5.884 -2.2252 -0.1396  1.3222
   35POPC  H10Y 4671   0.084   3.100   5.850 -1.4356  3.5706  0.9934
   35POPC  C311 4672   0.262   3.139   5.735  0.1716 -0.7038 -0.1794
   35POPC  H11X 4673   0.322   3.046   5.728 -0.5313 -1.2892  1.1915
   35POPC  H11Y 4674   0.330   3.227   5.732  2.0618 -1.9076  2.8906
   35POPC  C312 4675   0.183   3.165   5.606 -0.0808 -0.2476  0.0670
   35POPC  H12X 4676   0.124   3.260   5.607  0.4594  0.0902  0.3687
   35POPC  H12Y 4677   0.116   3.076   5.602 -0.7486  0.2482 -0.0770
   35POPC  C313 4678   0.255   3.181   5.473  0.7458  0.1533  0.5542
   35POPC  H13X 4679   0.277   3.076   5.443  1.1110  0.6330 -0.9762
   35POPC  H13Y 4680   0.351   3.233   5.493  1.1325 -0.7193  1.0637
   35POPC  C314 4681   0.182   3.252   5.359  0.2686 -0.5859  0.3868
   35POPC  H14X 4682   0.267   3.268   5.289  1.2286  0.6251  1.7595
   35POPC  H14Y 4683   0.145   3.353   5.389 -0.2689 -1.0951  1.5037
   35POPC  C315 4684   0.069   3.167   5.303 -0.2690  0.1694  0.3062
   35POPC  H15X 4685   0.003   3.116   5.377  1.8910 -1.4139  1.2392
   35POPC  H15Y 4686   0.130   3.082   5.264 -0.8962 -0.7640  1.2949
   35POPC  C316 4687   8.120   3.231   5.184 -0.0988  0.2117  0.2264
   35POPC  H16X 4688   8.048   3.309   5.216 -0.3553  0.7826 -1.6109
   35POPC  H16Y 4689   8.068   3.152   5.126  1.4582 -1.5944  1.1740
   35POPC  H16Z 4690   0.072   3.274   5.114 -0.6896 -0.9563 -1.1926
   36POPC     N 4691   0.611   0.392   7.191 -0.2059 -0.3450 -0.1543
   36POPC   C12 4692   0.517   0.458   7.093  0.9901  0.3937 -0.8224
   36POPC   C13 4693   0.740   0.346   7.128 -0.2646 -0.1034 -0.4544
   36POPC   C14 4694   0.647   0.486   7.304  0.2188 -0.1159 -0.4779
   36POPC   C15 4695   0.545   0.279   7.267 -0.4410  0.2467  0.5414
   36POPC  H12A 4696   0.570   0.538   7.042  1.4929  1.1829  0.8770
   36POPC  H12B 4697   0.431   0.502   7.140  0.2091 -0.1769 -1.6767
   36POPC  H13A 4698   0.720   0.270   7.054  2.0395 -1.2647  0.0156
   36POPC  H13B 4699   0.797   0.431   7.093  2.6556 -2.5351 -2.0040
   36POPC  H13C 4700   0.812   0.306   7.198 -0.6680 -0.4485 -0.2332
   36POPC  H14A 4701   0.700   0.579   7.286  2.1338 -0.3138  3.1760
   36POPC  H14B 4702   0.563   0.517   7.365  0.8340 -0.3053  0.4855
   36POPC  H14C 4703   0.702   0.427   7.376 -0.3179  1.0715  0.9702
   36POPC  H15A 4704   0.462   0.309   7.328 -0.8019 -1.4745  0.9310
   36POPC  H15B 4705   0.624   0.234   7.325 -1.0376 -0.3079  0.9313
   36POPC  H15C 4706   0.502   0.214   7.192 -0.0692 -0.2233  0.7306
   36POPC   C11 4707   0.450   0.368   6.988  0.0677  0.2795 -0.1440
   36POPC  H11A 4708   0.414   0.428   6.901 -3.1771  0.9141  1.4811
   36POPC  H11B 4709   0.368   0.309   7.033  2.7937 -1.6400  2.6879
   36POPC     P 4710   0.514   0.133   6.886  0.3777  0.0091  0.2654
   36POPC   O13 4711   0.549   0.036   6.991  0.0211 -0.6248 -0.1966
   36POPC   O14 4712   0.375   0.128   6.835  0.4008  0.3877  0.1624
   36POPC   O12 4713   0.551   0.280   6.937  0.1325  0.0112  0.4385
   36POPC   O11 4714   0.613   0.119   6.761  0.2155  0.4730  0.0803
   36POPC    C1 4715   0.636   0.228   6.672  0.4121  0.5111  0.1783
   36POPC    HA 4716   0.739   0.266   6.694  1.4730 -2.0787  0.0054
   36POPC    HB 4717   0.560   0.307   6.693 -0.0454  0.1361 -0.0647
   36POPC    C2 4718   0.624   0.201   6.521  0.1574  0.2563  0.2449
   36POPC    HS 4719   0.518   0.186   6.492  0.6171  0.4209 -1.6164
   36POPC   O21 4720   0.695   0.078   6.505  0.1376  0.3091 -0.2409
   36POPC   C21 4721   0.620   8.096   6.473 -0.0573  0.2162  0.5131
   36POPC   O22 4722   0.510   8.100   6.421  0.0813 -0.3665  0.1621
   36POPC   C22 4723   0.701   7.968   6.489 -0.3291 -0.0777 -0.4136
   36POPC   H2R 4724   0.703   7.944   6.597 -0.7838 -1.8828 -0.7720
   36POPC   H2S 4725   0.805   7.986   6.454 -0.4375 -0.9001 -1.2163
   36POPC    C3 4726   0.663   0.316   6.427 -0.1551  0.1818  0.0246
   36POPC    HX 4727   0.754   0.361   6.471 -0.6922  0.3606  0.9909
   36POPC    HY 4728   0.585   0.395   6.421 -0.6352 -0.2779  0.1457
   36POPC   O31 4729   0.692   0.261   6.298  0.4040 -0.4696  0.4235
   36POPC   C31 4730   0.587   0.250   6.217  0.2476 -0.5327  0.6332
   36POPC   O32 4731   0.477   0.300   6.234  0.2006 -0.3532 -0.1608
   36POPC   C32 4732   0.637   0.167   6.099 -0.1564 -0.0149  0.0905
   36POPC   H2X 4733   0.659   0.061   6.127  2.4844  0.2431 -0.6813
   36POPC   H2Y 4734   0.738   0.201   6.067  0.3222 -0.1807  1.3476
   36POPC   C23 4735   0.633   7.850   6.419 -0.1925 -0.0525 -0.5888
   36POPC   H3R 4736   0.642   7.874   6.311 -0.3845 -0.3989 -0.6815
   36POPC   H3S 4737   0.525   7.865   6.443  0.3662  0.3732  1.9664
   36POPC   C24 4738   0.684   7.712   6.462  0.1049  0.2737  0.1180
   36POPC   H4R 4739   0.674   7.709   6.572  0.8255 -1.5167  0.1555
   36POPC   H4S 4740   0.788   7.699   6.426 -0.8778  0.7768 -3.3148
   36POPC   C25 4741   0.590   7.603   6.411  0.4183  0.1589 -0.2205
   36POPC   H5R 4742   0.487   7.627   6.446  0.0313 -1.3423 -0.2670
   36POPC   H5S 4743   0.615   7.510   6.465 -3.1991 -1.2917 -0.7307
   36POPC   C26 4744   0.613   7.562   6.265  0.4595  0.2140 -0.2295
   36POPC   H6R 4745   0.723   7.571   6.252  0.3451 -0.1831 -1.6118
   36POPC   H6S 4746   0.577   7.649   6.206  2.3943  0.5668 -0.9600
   36POPC   C27 4747   0.544   7.432   6.225  0.2066  0.1523  0.3896
   36POPC   H7R 4748   0.562   7.357   6.305  1.2714  1.6910  1.6560
   36POPC   H7S 4749   0.574   7.389   6.126 -0.6702 -5.0791  2.0686
   36POPC   C28 4750   0.392   7.442   6.213  0.2063 -0.0748  0.1960
   36POPC   H8R 4751   0.351   7.482   6.308  2.0341  1.5052  0.3747
   36POPC   H8S 4752   0.360   7.338   6.188  0.2551  0.0088 -0.2289
   36POPC   C29 4753   0.350   7.539   6.106 -0.1410  0.0211  0.4200
   36POPC   H91 4754   0.370   7.647   6.112 -1.2627  0.3060 -0.4385
   36POPC  C210 4755   0.274   7.508   6.000  0.0947 -0.3032  0.3443
   36POPC  H101 4756   0.258   7.588   5.927 -1.4248  0.2169  1.1910
   36POPC  C211 4757   0.193   7.383   5.978  0.3371 -0.3939 -0.0446
   36POPC  H11R 4758   0.134   7.369   6.072 -1.7897  2.8147 -0.7294
   36POPC  H11S 4759   0.264   7.302   5.951 -0.0238 -0.2068 -1.6522
   36POPC  C212 4760   0.096   7.410   5.863  0.0292  0.4277  0.3946
   36POPC  H12R 4761   0.071   7.315   5.812  1.0231 -0.2980  1.2229
   36POPC  H12S 4762   0.152   7.474   5.790 -0.9662 -0.7835 -1.5218
   36POPC  C213 4763   8.097   7.496   5.894 -0.1461  0.2290  0.2553
   36POPC  H13R 4764   0.007   7.590   5.942  2.0460 -0.4109  0.0802
   36POPC  H13S 4765   8.027   7.444   5.963 -0.7281  0.3130 -0.2627
   36POPC  C214 4766   8.026   7.529   5.763  0.3470 -0.0216 -0.0772
   36POPC  H14R 4767   7.966   7.437   5.746 -1.5096  0.9425  0.9014
   36POPC  H14S 4768   8.098   7.560   5.684  0.0737  1.1754  0.1213
   36POPC  C215 4769   7.920   7.639   5.774 -0.4121 -0.7482  0.0296
   36POPC  H15R 4770   7.884   7.662   5.876 -0.9623  1.4083 -0.5866
   36POPC  H15S 4771   7.836   7.619   5.704 -2.6922  2.7620  1.4835
   36POPC  C216 4772   7.975   7.775   5.730 -0.5960 -0.6203  0.1974
   36POPC  H16R 4773   8.015   7.769   5.627 -1.9632 -0.5964 -0.3507
   36POPC  H16S 4774   8.059   7.791   5.802 -1.3396 -0.6305  1.0864
   36POPC  C217 4775   7.876   7.891   5.745 -0.0976 -0.1218 -0.3318
   36POPC  H17R 4776   7.829   7.882   5.845  0.0853 -2.1791 -0.3864
   36POPC  H17S 4777   7.794   7.881   5.671 -0.7831 -0.9321  0.5289
   36POPC  C218 4778   7.934   8.033   5.742  0.4215 -0.3370 -0.6545
   36POPC  H18R 4779   7.958   8.059   5.637  2.9005 -1.5232 -0.4433
   36POPC  H18S 4780   8.028   8.037   5.800  1.2271  2.5650 -1.9916
   36POPC  H18T 4781   7.871   8.112   5.787  0.9085 -1.3590  1.9918
   36POPC   C33 4782   0.537   0.165   5.984 -0.4759  0.2378  0.3601
   36POPC   H3X 4783   0.479   0.259   5.977 -2.0359 -0.7258 -0.2527
   36POPC   H3Y 4784   0.463   0.087   6.011  0.3233 -0.1058  1.6527
   36POPC   C34 4785   0.596   0.128   5.847 -0.4239 -0.5244  0.5860
   36POPC   H4X 4786   0.640   0.026   5.860 -1.0529 -0.5813  2.6609
   36POPC   H4Y 4787   0.678   0.197   5.816  0.6210 -0.9021  2.3441
   36POPC   C35 4788   0.496   0.120   5.733  0.1890 -0.2689  0.0236
   36POPC   H5X 4789   0.556   0.112   5.640 -0.0976 -2.5069 -0.0250
   36POPC   H5Y 4790   0.446   0.218   5.716  1.7082  0.0372 -3.6216
   36POPC   C36 4791   0.383   0.016   5.727 -0.0177 -0.0390 -0.1312
   36POPC   H6X 4792   0.317   0.022   5.817  0.2055  0.5387  0.0004
   36POPC   H6Y 4793   0.433   8.043   5.751  0.4641  0.6082  1.6963
   36POPC   C37 4794   0.301   0.012   5.599 -0.7721  0.3096  0.3324
   36POPC   H7X 4795   0.378   8.117   5.521  0.8962 -0.0782  1.9938
   36POPC   H7Y 4796   0.258   0.113   5.581 -2.0380 -0.4194 -0.9764
   36POPC   C38 4797   0.195   8.025   5.604 -0.1506 -0.3161 -0.1324
   36POPC   H8X 4798   0.124   8.053   5.684  1.2107 -1.6982  1.6581
   36POPC   H8Y 4799   0.242   7.930   5.640  0.4138 -0.6239 -1.6184
   36POPC   C39 4800   0.128   8.007   5.467 -0.2289  0.2284 -0.1674
   36POPC   H9X 4801   0.068   8.095   5.437 -0.9414  0.4148  1.6855
   36POPC   H9Y 4802   0.063   7.917   5.470 -0.5158  0.4507  0.9930
   36POPC  C310 4803   0.231   7.994   5.355  0.1730 -0.5672  0.2780
   36POPC  H10X 4804   0.304   7.914   5.380  0.6319  0.2337  1.5937
   36POPC  H10Y 4805   0.287   8.090   5.345  2.6928 -2.0610 -0.9491
   36POPC  C311 4806   0.168   7.956   5.221  0.0066  0.3426  0.0908
   36POPC  H11X 4807   0.126   7.854   5.235 -0.3177  0.6210  1.2364
   36POPC  H11Y 4808   0.243   7.951   5.139 -1.3571  0.6260 -1.2301
   36POPC  C312 4809   0.061   8.056   5.175 -0.2770  0.0657  0.1442
   36POPC  H12X 4810   0.075   0.037   5.212 -0.7631  1.1077 -2.4299
   36POPC  H12Y 4811   8.081   8.029   5.208  0.8376 -3.7262  1.0726
   36POPC  C313 4812   0.063   8.076   5.024  0.5593  0.3254  0.1825
   36POPC  H13X 4813   8.085   8.084   4.978  0.7719  0.9135 -0.1865
   36POPC  H13Y 4814   0.124   7.994   4.980  0.8207  0.1669  0.8307
   36POPC  C314 4815   0.147   0.072   4.981  0.9662  0.1033  0.3619
   36POPC  H14X 4816   0.250   0.037   5.004  0.4630 -1.1439  0.7743
   36POPC  H14Y 4817   0.121   0.164   5.038  0.0294 -0.4656  0.8637
   36POPC  C315 4818   0.129   0.093   4.830 -0.4476 -0.2880  0.4683
   36POPC  H15X 4819   0.028   0.103   4.785  0.8431  1.9698 -2.2104
   36POPC  H15Y 4820   0.175   0.011   4.771 -0.7778 -0.6453  0.6997
   36POPC  C316 4821   0.216   0.210   4.785 -0.6765 -0.2547  0.1056
   36POPC  H16X 4822   0.322   0.191   4.813 -0.5592  0.1978 -0.0254
   36POPC  H16Y 4823   0.186   0.307   4.831 -0.7286 -1.4614  2.7820
   36POPC  H16Z 4824   0.221   0.219   4.675  0.3049  0.2644  0.1790
   37POPC     N 4825   7.827   1.168   7.061  0.5139  0.1254  0.5239
   37POPC   C12 4826   7.769   1.184   6.922  0.1357 -0.2843  0.6357
   37POPC   C13 4827   7.815   1.293   7.145  0.1564  0.2987  0.2209
   37POPC   C14 4828   7.755   1.063   7.142 -0.1183  0.3718  0.2928
   37POPC   C15 4829   7.974   1.138   7.047  0.4612  0.4829 -1.0213
   37POPC  H12A 4830   7.765   1.082   6.886 -0.7336 -0.7024  1.8417
   37POPC  H12B 4831   7.840   1.240   6.864 -0.9938  1.0764  0.5120
   37POPC  H13A 4832   7.847   1.381   7.092 -0.1256 -0.6982 -1.6867
   37POPC  H13B 4833   7.710   1.300   7.168  0.0285 -1.6491  0.3893
   37POPC  H13C 4834   7.878   1.292   7.233  1.5293 -0.0501 -0.7307
   37POPC  H14A 4835   7.659   1.093   7.181 -0.4416  0.4044 -0.5215
   37POPC  H14B 4836   7.743   0.982   7.072  1.4534  0.3440  0.0080
   37POPC  H14C 4837   7.813   1.029   7.227 -1.0365 -2.8837 -0.2482
   37POPC  H15A 4838   7.989   1.035   7.015  1.6955 -0.2665  1.7106
   37POPC  H15B 4839   8.020   1.147   7.144 -1.0913 -0.3692 -0.1642
   37POPC  H15C 4840   8.022   1.202   6.975  0.4070  0.5778 -0.9724
   37POPC   C11 4841   7.630   1.248   6.910  0.3589  0.2079  0.6650
   37POPC  H11A 4842   7.599   1.251   6.803  1.1990  2.8507  0.4280
   37POPC  H11B 4843   7.637   1.349   6.955  0.7218  0.6611 -0.3814
   37POPC     P 4844   7.408   1.238   7.046 -0.5128  0.0281 -0.2564
   37POPC   O13 4845   7.340   1.157   7.150  0.1140  0.1872  0.2857
   37POPC   O14 4846   7.437   1.376   7.089 -0.4458 -0.0197 -0.1457
   37POPC   O12 4847   7.541   1.170   6.990 -0.4473  0.1594 -0.2598
   37POPC   O11 4848   7.315   1.238   6.916 -0.1537 -0.5828 -0.5145
   37POPC    C1 4849   7.280   1.112   6.858 -0.5616 -0.7243  0.0359
   37POPC    HA 4850   7.172   1.096   6.883 -0.2456 -0.1247  1.9224
   37POPC    HB 4851   7.348   1.033   6.896 -0.4847 -0.6598  0.0297
   37POPC    C2 4852   7.294   1.127   6.706 -0.1200 -0.2815  0.1187
   37POPC    HS 4853   7.400   1.151   6.686  0.1675 -1.3572  0.2881
   37POPC   O21 4854   7.196   1.224   6.666  0.2111  0.2295  0.5444
   37POPC   C21 4855   7.246   1.319   6.586  0.5782  0.2092  0.7460
   37POPC   O22 4856   7.360   1.333   6.545  0.1345  0.0297 -0.6069
   37POPC   C22 4857   7.129   1.393   6.523  0.6556 -0.0290  0.3145
   37POPC   H2R 4858   7.109   1.495   6.562  1.0800  0.4329 -0.6350
   37POPC   H2S 4859   7.043   1.330   6.552 -0.5208  1.4113  0.0835
   37POPC    C3 4860   7.262   0.993   6.638  0.6227 -0.2549 -0.2845
   37POPC    HX 4861   7.155   0.971   6.655  1.0030 -2.5567 -0.4256
   37POPC    HY 4862   7.330   0.921   6.689  2.4545 -1.0263 -3.5044
   37POPC   O31 4863   7.269   0.997   6.495 -0.3380 -0.6565 -0.3516
   37POPC   C31 4864   7.393   0.975   6.451 -0.1493 -0.2417 -0.0316
   37POPC   O32 4865   7.492   0.950   6.519  0.4016  0.3239 -0.6054
   37POPC   C32 4866   7.400   0.994   6.301 -0.2673 -0.2254 -0.0345
   37POPC   H2X 4867   7.396   1.104   6.289 -2.0123 -0.4766 -2.7383
   37POPC   H2Y 4868   7.321   0.937   6.246 -1.9279  1.8089  0.1280
   37POPC   C23 4869   7.149   1.397   6.371 -0.5086  0.0820  0.1570
   37POPC   H3R 4870   7.244   1.452   6.353 -1.4534  1.0369 -2.3528
   37POPC   H3S 4871   7.064   1.455   6.328 -0.7296  0.3383  0.9198
   37POPC   C24 4872   7.150   1.272   6.284  0.3797 -0.1297  0.4579
   37POPC   H4R 4873   7.240   1.211   6.305 -0.4966 -1.2580  1.0813
   37POPC   H4S 4874   7.152   1.288   6.174 -1.3769  1.1585  0.5654
   37POPC   C25 4875   7.026   1.183   6.302  0.2725 -0.0252  0.2316
   37POPC   H5R 4876   7.003   1.156   6.407  2.8135  0.9274  1.1152
   37POPC   H5S 4877   7.028   1.090   6.241 -0.5592 -1.5947  2.4829
   37POPC   C26 4878   6.893   1.250   6.265  0.3636 -0.1794 -0.3980
   37POPC   H6R 4879   6.901   1.316   6.176 -1.6546  0.0862 -0.4309
   37POPC   H6S 4880   6.863   1.320   6.346  0.0813  1.8179 -2.1587
   37POPC   C27 4881   6.787   1.141   6.248  0.2546 -0.0735 -0.3929
   37POPC   H7R 4882   6.826   1.038   6.262  0.9706 -0.2788 -3.3429
   37POPC   H7S 4883   6.752   1.153   6.143 -2.0609  0.1750  0.3299
   37POPC   C28 4884   6.659   1.156   6.332  0.5030  0.1171 -0.0476
   37POPC   H8R 4885   6.693   1.171   6.437 -0.4030 -0.3440  0.3156
   37POPC   H8S 4886   6.608   1.058   6.336  0.3914  0.1668 -0.2475
   37POPC   C29 4887   6.573   1.275   6.301  0.3543 -0.1204 -0.5539
   37POPC   H91 4888   6.605   1.380   6.313 -1.9552  0.5444  0.4667
   37POPC  C210 4889   6.454   1.282   6.240  0.0122  0.0468  0.1190
   37POPC  H101 4890   6.426   1.383   6.208 -0.5400 -0.3785 -0.8064
   37POPC  C211 4891   6.375   1.162   6.193 -0.2999  0.1391  0.4049
   37POPC  H11R 4892   6.276   1.149   6.241 -1.1844 -2.3514 -1.8475
   37POPC  H11S 4893   6.439   1.071   6.195 -0.7726 -0.3672 -2.8556
   37POPC  C212 4894   6.339   1.167   6.045  0.1435  0.4764  0.3053
   37POPC  H12R 4895   6.310   1.268   6.011  0.4298  0.4786  0.0603
   37POPC  H12S 4896   6.251   1.101   6.027 -0.1421  0.7484  0.7022
   37POPC  C213 4897   6.454   1.112   5.960 -0.5229 -0.0278 -0.2877
   37POPC  H13R 4898   6.468   1.006   5.989  0.7041  0.0077 -0.6794
   37POPC  H13S 4899   6.558   1.152   5.968 -1.3299  1.8956  1.2245
   37POPC  C214 4900   6.422   1.118   5.810  0.5822 -0.2371 -0.5455
   37POPC  H14R 4901   6.312   1.116   5.795  0.7094  0.9129 -1.7627
   37POPC  H14S 4902   6.467   1.033   5.756  0.9265 -0.3766 -0.0516
   37POPC  C215 4903   6.480   1.242   5.742  0.2251  0.1870 -0.0866
   37POPC  H15R 4904   6.588   1.250   5.766 -0.2931  1.8738  1.9683
   37POPC  H15S 4905   6.428   1.332   5.784  1.3405  0.5821  0.4729
   37POPC  C216 4906   6.469   1.236   5.589 -0.0837 -0.1795 -0.0520
   37POPC  H16R 4907   6.361   1.230   5.566 -0.4022  0.4761  1.1785
   37POPC  H16S 4908   6.524   1.150   5.545  0.4453 -0.3061  0.8371
   37POPC  C217 4909   6.520   1.361   5.518  0.0663  0.0205  0.4027
   37POPC  H17R 4910   6.630   1.364   5.536  0.1664 -0.1552 -0.1391
   37POPC  H17S 4911   6.474   1.450   5.565 -2.1144  0.1060 -1.6980
   37POPC  C218 4912   6.491   1.355   5.368  0.1188 -0.2695  0.4051
   37POPC  H18R 4913   6.539   1.437   5.310  0.5129  0.0378  1.1542
   37POPC  H18S 4914   6.381   1.359   5.358  0.1094 -1.0592  0.0615
   37POPC  H18T 4915   6.508   1.253   5.326  1.2954 -0.2288  0.7415
   37POPC   C33 4916   7.532   0.940   6.245 -0.0854  0.3613 -0.1738
   37POPC   H3X 4917   7.518   0.831   6.233 -1.3333  0.4899 -0.0861
   37POPC   H3Y 4918   7.618   0.956   6.313  0.0851  2.4700 -0.8053
   37POPC   C34 4919   7.563   1.015   6.115  0.1063  0.0909 -0.2846
   37POPC   H4X 4920   7.557   1.125   6.132 -1.5412  0.4297 -2.5332
   37POPC   H4Y 4921   7.478   0.993   6.047 -1.8947 -1.1671  2.4425
   37POPC   C35 4922   7.690   0.985   6.035  0.3648 -0.4010  0.3083
   37POPC   H5X 4923   7.700   1.045   5.943 -0.2492  0.2269  0.6403
   37POPC   H5Y 4924   7.685   0.878   6.003 -0.5746 -0.7200  1.4377
   37POPC   C36 4925   7.816   0.997   6.121  0.3526 -0.3127  0.3138
   37POPC   H6X 4926   7.806   0.931   6.210  1.9915 -2.1002 -0.7361
   37POPC   H6Y 4927   7.831   1.103   6.152 -1.8806  0.5588 -1.3405
   37POPC   C37 4928   7.949   0.966   6.052  0.2154 -0.8364  0.2781
   37POPC   H7X 4929   7.945   1.029   5.961 -0.3928 -0.3966  0.5995
   37POPC   H7Y 4930   7.962   0.862   6.016 -0.2695 -0.8141  0.0378
   37POPC   C38 4931   8.074   1.013   6.127  0.0523  0.3741 -0.1790
   37POPC   H8X 4932   8.089   0.947   6.215  1.3149  0.9127  0.0297
   37POPC   H8Y 4933   8.067   1.118   6.160 -0.8400  1.0749 -2.4348
   37POPC   C39 4934   0.078   0.996   6.043  0.0481  0.2898 -0.1690
   37POPC   H9X 4935   0.086   1.051   5.946  1.8910  1.1350  0.4119
   37POPC   H9Y 4936   0.092   0.887   6.025  1.8092  0.4685  0.0076
   37POPC  C310 4937   0.198   1.025   6.132 -0.2656  0.1079  0.3157
   37POPC  H10X 4938   0.197   0.964   6.225  0.3043 -0.6648 -0.1754
   37POPC  H10Y 4939   0.194   1.128   6.175  1.3476  0.9530 -1.3868
   37POPC  C311 4940   0.331   1.004   6.059 -0.1087 -0.2773  0.7081
   37POPC  H11X 4941   0.311   1.031   5.953  1.6405  0.9738  0.6359
   37POPC  H11Y 4942   0.349   0.895   6.055  0.1926 -0.2068  0.0759
   37POPC  C312 4943   0.447   1.080   6.124 -0.6117  0.7501  0.4223
   37POPC  H12X 4944   0.422   1.188   6.132 -2.1037  0.5680 -1.1953
   37POPC  H12Y 4945   0.535   1.068   6.057  0.1348 -3.2846  1.8375
   37POPC  C313 4946   0.493   1.012   6.253 -0.3482 -0.3939 -0.2686
   37POPC  H13X 4947   0.513   0.905   6.232  0.8301 -0.0210 -1.1713
   37POPC  H13Y 4948   0.403   1.020   6.318  0.3127  1.1760  0.5114
   37POPC  C314 4949   0.621   1.063   6.319 -0.3842 -0.5802 -0.0535
   37POPC  H14X 4950   0.605   1.161   6.370 -0.8598 -0.8703  0.3640
   37POPC  H14Y 4951   0.704   1.078   6.247 -1.8039  3.4136 -1.0852
   37POPC  C315 4952   0.687   0.977   6.428  0.1496  0.4394  0.4464
   37POPC  H15X 4953   0.766   1.051   6.455  2.0313 -0.8139 -1.3090
   37POPC  H15Y 4954   0.727   0.882   6.386  1.6772  2.0107 -1.9203
   37POPC  C316 4955   0.592   0.954   6.545 -0.2493 -0.3032 -0.0166
   37POPC  H16X 4956   0.583   1.045   6.608 -0.5552 -1.0321  1.0221
   37POPC  H16Y 4957   0.626   0.879   6.619 -1.1753 -0.5780  0.1544
   37POPC  H16Z 4958   0.488   0.927   6.515 -0.0591 -2.2165  0.8939
   38POPC     N 4959   5.686   2.303   7.477 -0.3034  0.2951 -0.0748
   38POPC   C12 4960   5.712   2.253   7.337  0.3092  0.2726  0.0438
   38POPC   C13 4961   5.646   2.180   7.556  0.6335  0.2983  0.4161
   38POPC   C14 4962   5.815   2.349   7.540 -0.3324 -0.0486  0.2405
   38POPC   C15 4963   5.580   2.410   7.481  0.3615  0.9593 -0.1905
   38POPC  H12A 4964   5.784   2.322   7.296  0.5449  0.1852  0.3056
   38POPC  H12B 4965   5.618   2.256   7.283  1.0270 -2.0670 -1.4966
   38POPC  H13A 4966   5.714   2.097   7.549 -0.9621 -1.2186  2.0169
   38POPC  H13B 4967   5.620   2.208   7.657 -0.6435 -0.3167  0.2819
   38POPC  H13C 4968   5.549   2.148   7.521  0.7905  0.4598 -0.1707
   38POPC  H14A 4969   5.834   2.452   7.515  0.4538  0.5002  2.7766
   38POPC  H14B 4970   5.799   2.348   7.647  1.6751  2.7298  0.6768
   38POPC  H14C 4971   5.893   2.282   7.508 -0.5999  0.7857 -2.3930
   38POPC  H15A 4972   5.488   2.386   7.430  2.0445  0.0011 -3.0381
   38POPC  H15B 4973   5.606   2.503   7.432 -2.0827  1.9490  0.2476
   38POPC  H15C 4974   5.572   2.443   7.584  1.6629  3.1701 -0.7236
   38POPC   C11 4975   5.758   2.110   7.309  0.0389  0.2370 -0.2295
   38POPC  H11A 4976   5.858   2.085   7.352 -0.7471 -1.0572  0.9294
   38POPC  H11B 4977   5.771   2.104   7.198 -2.2304  0.6675 -0.5568
   38POPC     P 4978   5.721   1.863   7.336  0.1032  0.0404  0.1336
   38POPC   O13 4979   5.806   1.842   7.456 -0.5488 -0.1612  0.5663
   38POPC   O14 4980   5.613   1.762   7.330  0.0248  0.1392 -0.1215
   38POPC   O12 4981   5.659   2.010   7.335  0.2434  0.0988  0.0310
   38POPC   O11 4982   5.813   1.846   7.207 -0.2696 -0.2485 -0.0939
   38POPC    C1 4983   5.888   1.725   7.190  0.1508  0.0196 -0.1677
   38POPC    HA 4984   5.860   1.676   7.094 -2.0880  1.2061 -0.1983
   38POPC    HB 4985   5.872   1.658   7.277  1.3455 -1.4544 -1.0276
   38POPC    C2 4986   6.037   1.760   7.200  0.0836  0.1700  0.3236
   38POPC    HS 4987   6.048   1.836   7.281 -0.5027 -0.7824  1.3268
   38POPC   O21 4988   6.080   1.824   7.079 -0.2655  0.2442  0.2390
   38POPC   C21 4989   6.062   1.956   7.082 -0.2959  0.2411  0.2048
   38POPC   O22 4990   6.043   2.027   7.180 -0.0331  0.1161  0.3495
   38POPC   C22 4991   6.079   2.017   6.944  0.3296 -0.2141  0.0759
   38POPC   H2R 4992   6.181   1.994   6.906 -0.8699 -0.9672 -2.9108
   38POPC   H2S 4993   6.076   2.127   6.961 -1.5262 -0.5333  2.3206
   38POPC    C3 4994   6.131   1.643   7.232 -0.3049 -0.2527 -0.0736
   38POPC    HX 4995   6.106   1.605   7.333  0.3241 -0.8187 -0.1202
   38POPC    HY 4996   6.236   1.678   7.236 -0.2936 -0.2243 -0.5485
   38POPC   O31 4997   6.125   1.544   7.128  0.4981 -0.1619 -0.2138
   38POPC   C31 4998   6.086   1.422   7.166  0.2583  0.0367  0.1852
   38POPC   O32 4999   6.057   1.387   7.279  0.3100 -0.3306  0.0856
   38POPC   C32 5000   6.086   1.332   7.043  0.5332  0.4374 -0.1111
   38POPC   H2X 5001   6.082   1.226   7.077 -0.6856  0.5242  0.0606
   38POPC   H2Y 5002   6.187   1.337   6.996  0.4034  1.4457 -0.2994
   38POPC   C23 5003   5.977   1.956   6.848 -0.3131  0.8004  0.0939
   38POPC   H3R 5004   5.875   1.989   6.877 -1.0380 -1.7992  0.7748
   38POPC   H3S 5005   5.976   1.848   6.874 -1.2352  0.6410 -0.5556
   38POPC   C24 5006   5.998   1.985   6.700 -0.7451 -0.1594 -0.1608
   38POPC   H4R 5007   6.104   1.988   6.668 -0.0747 -1.3313  1.7909
   38POPC   H4S 5008   5.946   2.081   6.678  2.4651  1.6912 -0.2117
   38POPC   C25 5009   5.933   1.883   6.605 -0.2362 -0.8172  0.1845
   38POPC   H5R 5010   5.828   1.862   6.637 -0.2899 -3.4608 -1.4528
   38POPC   H5S 5011   5.997   1.794   6.618  1.0353  0.4209  3.5909
   38POPC   C26 5012   5.934   1.944   6.465 -0.7136 -0.0975  0.4859
   38POPC   H6R 5013   6.037   1.970   6.430 -1.5933 -0.1517 -2.3725
   38POPC   H6S 5014   5.878   2.040   6.468 -1.0450 -0.1635 -1.8593
   38POPC   C27 5015   5.878   1.844   6.364  0.1524 -0.1095  0.0043
   38POPC   H7R 5016   5.772   1.813   6.378 -0.6712  1.5783 -1.8989
   38POPC   H7S 5017   5.939   1.752   6.351 -0.5120 -0.4017 -1.1553
   38POPC   C28 5018   5.892   1.903   6.223  0.5320  0.7935  0.4080
   38POPC   H8R 5019   5.877   1.821   6.149 -1.1453 -1.4913  3.0648
   38POPC   H8S 5020   5.998   1.934   6.217  0.0655  2.5036  0.5125
   38POPC   C29 5021   5.802   2.021   6.201  0.1491  0.3693 -0.3615
   38POPC   H91 5022   5.781   2.096   6.280 -3.4736 -2.0834  1.3012
   38POPC  C210 5023   5.731   2.046   6.090  0.2659  0.3649 -0.4365
   38POPC  H101 5024   5.672   2.138   6.083 -1.8975 -1.0041 -1.2817
   38POPC  C211 5025   5.726   1.971   5.960  0.2900  0.2474 -0.3706
   38POPC  H11R 5026   5.803   1.893   5.941  0.0495 -0.6213  1.9039
   38POPC  H11S 5027   5.732   2.056   5.888  0.6253  1.0318  0.5630
   38POPC  C212 5028   5.602   1.882   5.962  0.5268 -0.0672  0.3136
   38POPC  H12R 5029   5.506   1.936   5.946  0.2340 -0.0799  1.8584
   38POPC  H12S 5030   5.603   1.830   6.060 -2.6040 -0.0774  0.4274
   38POPC  C213 5031   5.605   1.775   5.853  0.1741  0.3370 -0.0919
   38POPC  H13R 5032   5.522   1.704   5.873  1.2925 -0.8997  0.2287
   38POPC  H13S 5033   5.696   1.712   5.860 -1.4950 -2.3809 -1.3205
   38POPC  C214 5034   5.596   1.828   5.709  0.2218  0.3889 -0.0752
   38POPC  H14R 5035   5.681   1.899   5.709  0.7114  0.0661 -4.3329
   38POPC  H14S 5036   5.503   1.890   5.704 -0.0528 -0.1266 -2.4347
   38POPC  C215 5037   5.606   1.720   5.601 -0.2643 -0.0320  0.2912
   38POPC  H15R 5038   5.506   1.674   5.589 -0.7286  1.2919 -1.2662
   38POPC  H15S 5039   5.688   1.649   5.624 -1.0912 -0.9719  0.3703
   38POPC  C216 5040   5.654   1.790   5.474 -0.5930 -0.2092  0.0689
   38POPC  H16R 5041   5.752   1.838   5.494 -0.2543 -1.4729  1.6035
   38POPC  H16S 5042   5.586   1.872   5.442  1.0675  0.4150 -2.0872
   38POPC  C217 5043   5.674   1.685   5.364  0.3795 -0.1973  0.2235
   38POPC  H17R 5044   5.582   1.637   5.325  0.2195 -0.2168  0.6139
   38POPC  H17S 5045   5.741   1.611   5.411  0.0930 -0.0688  0.8498
   38POPC  C218 5046   5.733   1.743   5.236  0.0378  0.7423  0.4826
   38POPC  H18R 5047   5.649   1.802   5.194 -1.2951  0.4635  2.6335
   38POPC  H18S 5048   5.766   1.667   5.161  0.7290  2.8772 -1.5117
   38POPC  H18T 5049   5.815   1.817   5.253  0.5334  1.0084 -2.4640
   38POPC   C33 5050   5.971   1.351   6.944 -0.0885 -0.3791  0.4415
   38POPC   H3X 5051   5.975   1.457   6.912  0.8160 -1.2433 -2.6902
   38POPC   H3Y 5052   5.879   1.331   7.003 -0.3337  0.4701  0.3508
   38POPC   C34 5053   5.975   1.256   6.824 -0.2658 -0.2785  0.3556
   38POPC   H4X 5054   5.940   1.155   6.851  0.0935 -1.7603 -3.9741
   38POPC   H4Y 5055   6.084   1.256   6.803 -0.1168 -1.5411  1.0576
   38POPC   C35 5056   5.881   1.297   6.711 -0.0157 -0.4453  0.0868
   38POPC   H5X 5057   5.913   1.391   6.662 -2.6303 -0.4901 -1.9221
   38POPC   H5Y 5058   5.783   1.322   6.756  0.1270  2.2117 -0.8801
   38POPC   C36 5059   5.859   1.189   6.605  0.1266  0.0386 -0.4406
   38POPC   H6X 5060   5.805   1.102   6.648 -1.3565  1.4575  0.6873
   38POPC   H6Y 5061   5.959   1.157   6.568  0.1210  0.1555 -0.5578
   38POPC   C37 5062   5.792   1.243   6.478 -0.0133  0.8371 -0.0337
   38POPC   H7X 5063   5.830   1.342   6.447  0.2231  1.3854  1.9023
   38POPC   H7Y 5064   5.684   1.264   6.491  0.0088  1.2403 -0.4873
   38POPC   C38 5065   5.803   1.138   6.366  0.2534  0.2995  0.4913
   38POPC   H8X 5066   5.735   1.053   6.388  0.2882  0.6497  2.1444
   38POPC   H8Y 5067   5.911   1.109   6.367  0.6703  1.7494  0.1909
   38POPC   C39 5068   5.754   1.192   6.232 -0.0194 -0.0503  0.4527
   38POPC   H9X 5069   5.828   1.265   6.194  0.4399 -0.2803  0.8939
   38POPC   H9Y 5070   5.650   1.231   6.229 -0.5455 -1.3072 -3.2252
   38POPC  C310 5071   5.750   1.083   6.124  0.3749 -0.0906  0.4794
   38POPC  H10X 5072   5.684   1.121   6.043  0.0507  0.5284  1.0163
   38POPC  H10Y 5073   5.698   0.998   6.173 -1.0461  0.4246 -0.0738
   38POPC  C311 5074   5.885   1.045   6.063  0.0973  0.7534 -0.6937
   38POPC  H11X 5075   5.952   1.016   6.146  0.8046 -1.0437 -1.8183
   38POPC  H11Y 5076   5.922   1.140   6.019  0.6081  2.0851  2.3898
   38POPC  C312 5077   5.854   0.936   5.959  0.3417  0.6366 -0.6442
   38POPC  H12X 5078   5.761   0.954   5.901  0.1043  0.7180 -0.2451
   38POPC  H12Y 5079   5.844   0.839   6.012 -1.4687 -0.4423 -2.7796
   38POPC  C313 5080   5.970   0.910   5.863  0.0353 -0.1504 -0.8102
   38POPC  H13X 5081   5.934   0.823   5.804  0.0982 -1.2425  0.7096
   38POPC  H13Y 5082   6.060   0.867   5.911 -0.0368 -0.7048 -1.1599
   38POPC  C314 5083   6.002   1.024   5.766  0.1123  0.1406 -0.4422
   38POPC  H14X 5084   6.049   1.106   5.826 -1.3055  0.0407  0.8688
   38POPC  H14Y 5085   5.903   1.061   5.732  0.5878  0.8980 -1.0452
   38POPC  C315 5086   6.094   0.988   5.649 -0.1182 -0.7812 -0.3456
   38POPC  H15X 5087   6.048   0.897   5.605  0.3739 -1.4961  0.5806
   38POPC  H15Y 5088   6.197   0.975   5.687  0.4495  0.6132 -1.3052
   38POPC  C316 5089   6.107   1.100   5.545  0.3883 -0.2075  0.3257
   38POPC  H16X 5090   6.036   1.091   5.460 -0.8835 -0.2224  1.3533
   38POPC  H16Y 5091   6.208   1.112   5.500  0.7407  2.1032  1.5884
   38POPC  H16Z 5092   6.082   1.200   5.586 -1.4894  0.4713 -2.1868
   39POPC     N 5093   5.482   0.763   7.333 -0.0382 -0.4406  0.1704
   39POPC   C12 5094   5.372   0.776   7.230  0.2936 -0.3883 -0.1820
   39POPC   C13 5095   5.424   0.706   7.459 -0.2567 -0.0553  0.2453
   39POPC   C14 5096   5.586   0.668   7.276  0.5385  0.0957  0.3155
   39POPC   C15 5097   5.546   0.895   7.367 -0.2092 -0.2435 -0.2652
   39POPC  H12A 5098   5.419   0.838   7.155  0.8054 -0.5060  0.0323
   39POPC  H12B 5099   5.295   0.840   7.269 -0.5519 -1.3470 -0.2506
   39POPC  H13A 5100   5.376   0.610   7.442  0.2279 -0.8486  2.8488
   39POPC  H13B 5101   5.503   0.694   7.531 -1.3698  0.1464  1.5534
   39POPC  H13C 5102   5.356   0.773   7.510  0.6152  1.0833 -0.0587
   39POPC  H14A 5103   5.667   0.657   7.345  0.6235 -0.5682  0.1129
   39POPC  H14B 5104   5.536   0.573   7.270 -1.0707  0.9480 -0.8421
   39POPC  H14C 5105   5.614   0.706   7.179  1.0348 -1.1293 -0.0357
   39POPC  H15A 5106   5.468   0.960   7.405 -0.0435 -1.0428  1.5247
   39POPC  H15B 5107   5.583   0.937   7.274 -0.1075 -0.3152 -0.2580
   39POPC  H15C 5108   5.621   0.865   7.439 -1.0234  0.8030  1.0738
   39POPC   C11 5109   5.305   0.654   7.167  0.0226 -0.2843 -0.0959
   39POPC  H11A 5110   5.378   0.602   7.102 -1.1366 -1.2661 -0.6544
   39POPC  H11B 5111   5.219   0.694   7.110  0.3125  0.6221  0.0754
   39POPC     P 5112   5.153   0.460   7.219  0.1741  0.3159  0.1625
   39POPC   O13 5113   5.227   0.334   7.194 -0.1216  0.0354  0.6943
   39POPC   O14 5114   5.035   0.460   7.309 -0.2314 -0.5738 -0.3499
   39POPC   O12 5115   5.256   0.570   7.272  0.5529 -0.1010  0.3058
   39POPC   O11 5116   5.098   0.521   7.081  0.2057  0.0017  0.0085
   39POPC    C1 5117   5.057   0.449   6.965 -0.3002 -0.4221  0.4408
   39POPC    HA 5118   4.997   0.517   6.900 -0.0567  0.5093  1.1628
   39POPC    HB 5119   4.998   0.357   6.984  0.3260 -0.8556  0.3074
   39POPC    C2 5120   5.185   0.421   6.884 -0.1244  0.2405  0.4837
   39POPC    HS 5121   5.240   0.350   6.950  0.7233 -0.3129 -0.7822
   39POPC   O21 5122   5.252   0.547   6.871  0.3917 -0.1085 -0.2699
   39POPC   C21 5123   5.383   0.532   6.848  0.4281 -0.1246 -0.0518
   39POPC   O22 5124   5.438   0.425   6.867  0.2252 -0.2419 -0.1117
   39POPC   C22 5125   5.448   0.653   6.784 -0.0824  0.0078 -0.3325
   39POPC   H2R 5126   5.556   0.648   6.812  0.1430 -3.6263 -1.3921
   39POPC   H2S 5127   5.406   0.747   6.826 -0.3938  0.2139 -1.0918
   39POPC    C3 5128   5.158   0.361   6.745 -0.4203  0.2927  0.5174
   39POPC    HX 5129   5.085   0.279   6.760  0.0540 -0.9455 -3.0871
   39POPC    HY 5130   5.250   0.330   6.691 -0.0836  0.6244  0.8888
   39POPC   O31 5131   5.084   0.450   6.662 -0.0503  0.5362  0.4440
   39POPC   C31 5132   5.040   0.397   6.547  0.7675  0.2274  0.2671
   39POPC   O32 5133   5.047   0.280   6.514  0.4886  0.3515 -0.2433
   39POPC   C32 5134   4.968   0.494   6.455  0.5297 -0.1286  0.0772
   39POPC   H2X 5135   5.028   0.587   6.444 -0.5019  0.6537  0.8136
   39POPC   H2Y 5136   4.874   0.529   6.502  1.7885  0.0675  2.6163
   39POPC   C23 5137   5.432   0.653   6.632  0.3433  0.2718 -0.3786
   39POPC   H3R 5138   5.325   0.635   6.608  0.6875 -1.1843 -0.9161
   39POPC   H3S 5139   5.486   0.573   6.578 -0.8032 -1.8595  1.4835
   39POPC   C24 5140   5.482   0.786   6.574  0.2057  0.4660 -0.0537
   39POPC   H4R 5141   5.593   0.794   6.580  0.1865  2.5042 -1.3378
   39POPC   H4S 5142   5.436   0.867   6.634 -1.7212 -0.4229 -0.2622
   39POPC   C25 5143   5.440   0.813   6.429 -0.1408 -0.4644 -0.1321
   39POPC   H5R 5144   5.475   0.724   6.373  2.2959 -0.8005  1.7101
   39POPC   H5S 5145   5.485   0.904   6.383  0.7694 -1.0102 -0.3597
   39POPC   C26 5146   5.288   0.814   6.418 -0.2127 -0.9936  0.7223
   39POPC   H6R 5147   5.236   0.886   6.485 -0.6747 -0.7885  0.1478
   39POPC   H6S 5148   5.254   0.712   6.449  1.3280 -1.4009  1.1642
   39POPC   C27 5149   5.236   0.825   6.275  1.0603 -0.4519  0.2930
   39POPC   H7R 5150   5.267   0.925   6.236 -0.3550  0.0932  0.5005
   39POPC   H7S 5151   5.125   0.825   6.273  1.0095  2.1081 -0.7120
   39POPC   C28 5152   5.301   0.733   6.171  0.3938  0.0824 -0.6141
   39POPC   H8R 5153   5.272   0.628   6.194 -1.6946  0.8227  0.4024
   39POPC   H8S 5154   5.411   0.743   6.162  0.3606  0.0546 -1.0692
   39POPC   C29 5155   5.240   0.767   6.038 -0.1224  0.1384 -0.3669
   39POPC   H91 5156   5.131   0.757   6.042 -0.1049  0.0419  3.0337
   39POPC  C210 5157   5.297   0.796   5.921  0.8973  0.3226  0.1636
   39POPC  H101 5158   5.229   0.804   5.835  0.3641  0.1516  0.5686
   39POPC  C211 5159   5.442   0.798   5.881  0.9548 -0.8529  0.2839
   39POPC  H11R 5160   5.503   0.717   5.926  0.8226 -0.8536  0.4621
   39POPC  H11S 5161   5.489   0.896   5.905 -0.6661  0.1510 -0.4280
   39POPC  C212 5162   5.453   0.771   5.730 -0.2730 -0.5054  0.1200
   39POPC  H12R 5163   5.369   0.817   5.674  0.8372 -0.6656 -1.7638
   39POPC  H12S 5164   5.465   0.666   5.697  0.0865 -0.4417  0.0497
   39POPC  C213 5165   5.583   0.831   5.678 -0.5803  0.1948  0.1437
   39POPC  H13R 5166   5.655   0.754   5.713  3.1545  1.5061 -3.7060
   39POPC  H13S 5167   5.593   0.933   5.719 -0.4754 -0.1181  0.9021
   39POPC  C214 5168   5.604   0.846   5.527 -0.2456 -0.2293  0.1435
   39POPC  H14R 5169   5.710   0.863   5.497 -0.3110 -1.0717 -0.6297
   39POPC  H14S 5170   5.539   0.928   5.489 -0.8675 -1.0117 -0.5406
   39POPC  C215 5171   5.562   0.715   5.461  0.3755 -0.3098 -0.0944
   39POPC  H15R 5172   5.452   0.708   5.470  0.5387 -0.6748  2.2221
   39POPC  H15S 5173   5.599   0.620   5.507 -0.4697 -1.0471 -0.8860
   39POPC  C216 5174   5.590   0.711   5.310  0.2923 -0.3033 -0.1099
   39POPC  H16R 5175   5.687   0.751   5.273 -1.1253  2.1858 -1.3328
   39POPC  H16S 5176   5.522   0.779   5.254  1.8244  1.1912 -0.2382
   39POPC  C217 5177   5.578   0.573   5.245 -0.3403 -0.0499 -0.5401
   39POPC  H17R 5178   5.471   0.548   5.233 -0.2382 -0.5227 -0.4954
   39POPC  H17S 5179   5.646   0.497   5.291 -0.6050 -0.3298 -0.6072
   39POPC  C218 5180   5.629   0.564   5.101 -0.0770 -0.0595 -0.4467
   39POPC  H18R 5181   5.574   0.644   5.047 -1.8472 -0.8695  0.0834
   39POPC  H18S 5182   5.602   0.470   5.049  0.2013  0.7499 -2.1145
   39POPC  H18T 5183   5.737   0.591   5.092  0.0126 -0.1323  0.3616
   39POPC   C33 5184   4.940   0.428   6.319  0.6184  0.5966 -0.3003
   39POPC   H3X 5185   4.869   0.488   6.259  1.5571  1.5862 -0.4453
   39POPC   H3Y 5186   4.905   0.323   6.334  1.8684  0.4537  2.2000
   39POPC   C34 5187   5.074   0.415   6.246  0.4609  0.5515 -0.5823
   39POPC   H4X 5188   5.134   0.336   6.295  1.0418  2.1177  1.3798
   39POPC   H4Y 5189   5.137   0.507   6.255 -1.3230  1.7886 -0.1429
   39POPC   C35 5190   5.047   0.367   6.104 -0.3219 -0.1539 -0.2052
   39POPC   H5X 5191   4.940   0.339   6.090  0.7211 -4.1109 -1.6860
   39POPC   H5Y 5192   5.105   0.273   6.093  1.0340  0.4669  1.3502
   39POPC   C36 5193   5.089   0.464   5.993 -0.3603 -0.1533 -0.2193
   39POPC   H6X 5194   5.190   0.498   6.025 -0.1137 -1.5529  0.5776
   39POPC   H6Y 5195   5.014   0.546   5.989  0.0301  0.1595 -2.6081
   39POPC   C37 5196   5.113   0.401   5.856  0.0951  0.0571 -0.2397
   39POPC   H7X 5197   5.025   0.338   5.829  0.1572 -0.1591  0.0593
   39POPC   H7Y 5198   5.198   0.330   5.862  1.3797  1.6886  3.2083
   39POPC   C38 5199   5.143   0.498   5.742 -0.4051  0.4832 -0.0105
   39POPC   H8X 5200   5.202   0.585   5.779  0.6210 -0.5860  0.9251
   39POPC   H8Y 5201   5.041   0.540   5.723  0.0067  1.8342  0.6042
   39POPC   C39 5202   5.197   0.435   5.614 -0.3553 -0.1770  0.3326
   39POPC   H9X 5203   5.182   0.508   5.531  0.1876 -0.9193 -0.4473
   39POPC   H9Y 5204   5.130   0.350   5.590 -2.1463  0.4731  2.7083
   39POPC  C310 5205   5.343   0.388   5.614 -0.1999  0.2977  0.1778
   39POPC  H10X 5206   5.341   0.306   5.689  0.5026  0.3016  0.2045
   39POPC  H10Y 5207   5.416   0.465   5.647  0.5810 -1.1463  2.0294
   39POPC  C311 5208   5.401   0.319   5.490 -0.0443 -0.0533  0.4433
   39POPC  H11X 5209   5.391   0.386   5.402 -0.6925 -1.3971 -0.5285
   39POPC  H11Y 5210   5.347   0.228   5.455  1.9066 -1.4881  1.0207
   39POPC  C312 5211   5.546   0.277   5.509 -0.0388 -0.2949 -0.1243
   39POPC  H12X 5212   5.545   0.211   5.599 -0.3294 -0.9661 -0.6095
   39POPC  H12Y 5213   5.608   0.365   5.536  3.7498 -2.7954  0.1486
   39POPC  C313 5214   5.601   0.202   5.387  0.8788  0.0424  0.0735
   39POPC  H13X 5215   5.588   0.260   5.294 -0.0834  2.0413  1.3845
   39POPC  H13Y 5216   5.529   0.118   5.375 -0.0100  0.7934  0.1142
   39POPC  C314 5217   5.745   0.150   5.388  0.9646  0.2752 -0.2165
   39POPC  H14X 5218   5.815   0.233   5.411 -0.6071  2.1073 -1.7043
   39POPC  H14Y 5219   5.764   0.115   5.284 -0.9129 -1.0103 -0.1687
   39POPC  C315 5220   5.779   0.037   5.485 -0.5331 -0.1196 -0.1369
   39POPC  H15X 5221   5.709   8.077   5.464  0.2332 -0.4509 -1.4071
   39POPC  H15Y 5222   5.770   0.069   5.591 -2.0249 -1.1341  0.0783
   39POPC  C316 5223   5.921   8.110   5.461 -0.4193 -0.0438  0.3525
   39POPC  H16X 5224   5.945   8.007   5.496 -0.4138 -0.8912 -1.9384
   39POPC  H16Y 5225   6.003   0.052   5.497  0.1908 -0.3718 -0.4020
   39POPC  H16Z 5226   5.947   8.110   5.353 -0.6727  1.9585  0.2615
   40POPC     N 5227   7.509   0.242   7.530 -0.2740  0.3063  0.1854
   40POPC   C12 5228   7.382   0.305   7.478 -0.0887  0.5177 -0.0093
   40POPC   C13 5229   7.485   0.104   7.585  0.3288  0.2829  0.3939
   40POPC   C14 5230   7.608   0.221   7.418 -0.1314 -0.2261  0.4106
   40POPC   C15 5231   7.579   0.314   7.642  0.0069 -0.1681  0.3150
   40POPC  H12A 5232   7.419   0.397   7.435 -0.1172 -0.2340 -1.7318
   40POPC  H12B 5233   7.333   0.331   7.571 -1.6407  0.4405 -0.7702
   40POPC  H13A 5234   7.437   0.036   7.516  0.6365  1.3659 -0.9156
   40POPC  H13B 5235   7.580   0.059   7.610  2.1210  2.4540 -2.0084
   40POPC  H13C 5236   7.427   0.114   7.676  0.7859  1.2859  0.5807
   40POPC  H14A 5237   7.648   0.317   7.389 -1.1565  0.2122  0.4186
   40POPC  H14B 5238   7.684   0.155   7.458 -0.6482  0.0763  1.9629
   40POPC  H14C 5239   7.559   0.169   7.338  0.2553 -0.6140  0.4190
   40POPC  H15A 5240   7.657   0.248   7.678  1.6783 -0.3561 -3.1811
   40POPC  H15B 5241   7.509   0.325   7.723  1.3404  2.3930  1.2486
   40POPC  H15C 5242   7.625   0.409   7.617  1.8698 -0.5479  1.9538
   40POPC   C11 5243   7.285   0.217   7.398 -0.3393  0.7914 -0.0107
   40POPC  H11A 5244   7.215   0.289   7.351  0.5861  0.4869 -1.9408
   40POPC  H11B 5245   7.227   0.167   7.478  0.2920  3.2180  2.0822
   40POPC     P 5246   7.262   0.021   7.241  0.0282  0.1989 -0.1565
   40POPC   O13 5247   7.353   8.032   7.210 -0.0225  0.1732 -0.2112
   40POPC   O14 5248   7.153   8.110   7.335  0.3539  0.3251  0.2696
   40POPC   O12 5249   7.354   0.138   7.301 -0.4167  0.3060  0.3297
   40POPC   O11 5250   7.197   0.070   7.104 -0.0847 -0.7689 -0.4569
   40POPC    C1 5251   7.293   0.122   7.011  0.1241 -0.4313 -0.0529
   40POPC    HA 5252   7.369   0.050   6.975 -1.0540 -0.4972 -2.5752
   40POPC    HB 5253   7.343   0.212   7.054 -1.0820  0.6605 -0.8410
   40POPC    C2 5254   7.224   0.172   6.883  0.0813 -0.6303 -0.1078
   40POPC    HS 5255   7.165   0.264   6.906 -0.4490 -0.3534 -2.3738
   40POPC   O21 5256   7.153   0.071   6.812 -0.0671 -0.4304 -0.2448
   40POPC   C21 5257   7.031   0.060   6.865  0.0409 -0.3140  0.0283
   40POPC   O22 5258   6.974   0.141   6.937 -0.3957 -0.6221  0.0331
   40POPC   C22 5259   6.979   8.047   6.823 -0.5280 -0.1301  0.1230
   40POPC   H2R 5260   6.919   7.991   6.898 -0.7251 -0.5583 -0.3393
   40POPC   H2S 5261   7.062   7.976   6.801 -0.1432  0.2664  0.3096
   40POPC    C3 5262   7.320   0.238   6.784 -0.1512 -0.0266  0.0630
   40POPC    HX 5263   7.418   0.192   6.810 -0.4326 -1.8591 -1.8549
   40POPC    HY 5264   7.340   0.346   6.803  0.7812 -0.4090  1.4292
   40POPC   O31 5265   7.293   0.211   6.646  0.1789 -0.1383  0.0179
   40POPC   C31 5266   7.192   0.284   6.597  0.2554  0.2608  0.4412
   40POPC   O32 5267   7.119   0.360   6.659 -0.0510  0.2743  0.0685
   40POPC   C32 5268   7.187   0.258   6.447  0.3623 -0.0609  0.4911
   40POPC   H2X 5269   7.289   0.242   6.406  0.4184  1.5346 -0.0694
   40POPC   H2Y 5270   7.157   0.349   6.391 -0.3397 -0.1729  0.6734
   40POPC   C23 5271   6.886   8.072   6.704  0.2202 -0.2302 -0.4894
   40POPC   H3R 5272   6.944   0.009   6.630  0.0684  1.0819  0.4295
   40POPC   H3S 5273   6.802   0.013   6.738 -0.6643  0.3922 -3.5336
   40POPC   C24 5274   6.827   7.948   6.636 -0.3297 -0.3773  0.2399
   40POPC   H4R 5275   6.723   7.967   6.602  0.3014  2.1950 -0.5164
   40POPC   H4S 5276   6.831   7.862   6.706  1.1751 -0.2730  0.3171
   40POPC   C25 5277   6.905   7.911   6.509 -0.8656 -0.0379 -0.1921
   40POPC   H5R 5278   7.010   7.932   6.539 -0.8033 -0.1976 -0.3019
   40POPC   H5S 5279   6.877   7.968   6.418  1.2250  1.3884 -0.0312
   40POPC   C26 5280   6.890   7.766   6.464 -0.1789  0.0341 -0.6819
   40POPC   H6R 5281   6.787   7.750   6.425  0.0541  2.7929 -2.7438
   40POPC   H6S 5282   6.907   7.706   6.556  1.9894  0.8775 -0.4789
   40POPC   C27 5283   7.000   7.718   6.371 -0.2671 -0.7067 -0.4134
   40POPC   H7R 5284   7.000   7.607   6.365 -1.1597 -0.9359  2.6003
   40POPC   H7S 5285   7.094   7.740   6.426 -0.4182 -3.6146  1.1837
   40POPC   C28 5286   6.990   7.782   6.232  0.3657 -0.8554 -0.5316
   40POPC   H8R 5287   7.082   7.737   6.188  1.0916  0.0240  0.0422
   40POPC   H8S 5288   7.004   7.892   6.235 -1.1841 -0.6526 -0.0921
   40POPC   C29 5289   6.856   7.745   6.175 -0.0643 -0.1283  0.0022
   40POPC   H91 5290   6.841   7.637   6.162 -0.6641 -0.1055  0.4420
   40POPC  C210 5291   6.762   7.827   6.125 -0.3825 -0.3319  0.2622
   40POPC  H101 5292   6.665   7.781   6.099  0.5373 -1.5690 -1.2054
   40POPC  C211 5293   6.772   7.976   6.116 -0.1358 -0.2902  1.1086
   40POPC  H11R 5294   6.770   8.005   6.008 -1.5892  2.6895  1.8222
   40POPC  H11S 5295   6.872   8.008   6.152 -0.1790  0.6048  0.4895
   40POPC  C212 5296   6.672   8.062   6.193 -0.3114 -0.0750  0.6442
   40POPC  H12R 5297   6.700   0.045   6.175  0.7020  0.0274  2.5704
   40POPC  H12S 5298   6.684   8.049   6.303  0.5859  0.7839  0.6648
   40POPC  C213 5299   6.525   8.050   6.154 -0.2402  0.0661  0.3269
   40POPC  H13R 5300   6.514   8.072   6.045 -0.5648 -0.2772  0.2848
   40POPC  H13S 5301   6.469   0.010   6.201 -0.3793  0.1417  0.0330
   40POPC  C214 5302   6.456   7.915   6.176 -0.4193  0.1216  0.1103
   40POPC  H14R 5303   6.481   7.849   6.090 -0.8883  1.0830 -0.7979
   40POPC  H14S 5304   6.348   7.941   6.170 -0.3492  0.2475 -0.7957
   40POPC  C215 5305   6.485   7.858   6.315 -0.7563 -0.1223  0.0834
   40POPC  H15R 5306   6.592   7.828   6.323 -0.3519  1.6899  2.1844
   40POPC  H15S 5307   6.432   7.761   6.323 -2.2148  0.5939 -0.6109
   40POPC  C216 5308   6.433   7.948   6.426 -0.1782  0.4670 -0.1145
   40POPC  H16R 5309   6.360   8.024   6.389  1.3542  0.4924 -3.4133
   40POPC  H16S 5310   6.520   7.999   6.472 -0.0497 -0.8862  1.2155
   40POPC  C217 5311   6.366   7.875   6.542  0.2435 -0.2598 -0.3262
   40POPC  H17R 5312   6.267   7.843   6.502  0.7438  0.0335 -1.8641
   40POPC  H17S 5313   6.341   7.946   6.624  1.9041 -0.3878  0.3280
   40POPC  C218 5314   6.451   7.769   6.612  0.3784 -0.1262 -0.2871
   40POPC  H18R 5315   6.465   7.681   6.545 -1.4566 -0.7824  0.1262
   40POPC  H18S 5316   6.399   7.745   6.708  1.1612  1.5770  0.6133
   40POPC  H18T 5317   6.549   7.812   6.642  0.8421 -2.5959  2.2162
   40POPC   C33 5318   7.102   0.133   6.427  0.2307  0.0629  0.2747
   40POPC   H3X 5319   7.008   0.142   6.486 -1.5342  0.8452 -2.4348
   40POPC   H3Y 5320   7.153   0.041   6.462 -0.8233 -1.7675 -2.5787
   40POPC   C34 5321   7.054   0.119   6.282  0.4084  0.2451  0.1994
   40POPC   H4X 5322   6.992   0.207   6.254  0.2439  1.7238  4.4325
   40POPC   H4Y 5323   6.988   0.030   6.272  0.0130 -0.0048  3.8191
   40POPC   C35 5324   7.164   0.113   6.175 -0.2017  0.6384 -0.4586
   40POPC   H5X 5325   7.239   0.056   6.233 -1.2674  0.8245  1.1761
   40POPC   H5Y 5326   7.201   0.215   6.154  1.6061  0.2962  0.7990
   40POPC   C36 5327   7.108   0.049   6.048  0.4326  0.0244 -0.4357
   40POPC   H6X 5328   7.069   8.072   6.075  2.4250 -0.5549  0.4930
   40POPC   H6Y 5329   7.183   0.030   5.968  1.2455  1.9382 -0.1998
   40POPC   C37 5330   7.010   0.140   5.973  0.1448  0.3760  0.3520
   40POPC   H7X 5331   7.047   0.244   5.981 -1.4211  1.1135 -1.2020
   40POPC   H7Y 5332   6.911   0.145   6.023 -1.0133  1.8074 -1.9230
   40POPC   C38 5333   6.994   0.113   5.823 -0.2406 -0.0176  0.4610
   40POPC   H8X 5334   6.960   0.010   5.801 -1.3793  0.3801  0.2691
   40POPC   H8Y 5335   7.097   0.119   5.781  0.0658 -0.7386  1.0984
   40POPC   C39 5336   6.897   0.214   5.760  0.0356  0.0186  0.0941
   40POPC   H9X 5337   6.941   0.311   5.790  1.2632 -0.5990  0.3896
   40POPC   H9Y 5338   6.797   0.209   5.808  0.3998 -0.1302  0.8389
   40POPC  C310 5339   6.899   0.219   5.607  0.5950 -0.0896  0.0945
   40POPC  H10X 5340   6.866   0.123   5.562  0.0788  0.1739 -0.1029
   40POPC  H10Y 5341   7.002   0.241   5.572 -0.2035  0.5593 -1.9992
   40POPC  C311 5342   6.807   0.327   5.550 -0.1947 -0.3208  0.9007
   40POPC  H11X 5343   6.704   0.319   5.590 -0.9108 -1.3164 -0.9817
   40POPC  H11Y 5344   6.805   0.300   5.442 -1.6160 -1.8605  1.2731
   40POPC  C312 5345   6.864   0.468   5.567  0.1255 -0.3830  0.3747
   40POPC  H12X 5346   6.970   0.474   5.534 -0.2370  0.6798 -0.6914
   40POPC  H12Y 5347   6.870   0.510   5.669 -0.6935  0.8967 -0.0711
   40POPC  C313 5348   6.783   0.563   5.478  0.2386 -0.2967  0.3624
   40POPC  H13X 5349   6.673   0.557   5.492  0.4621  0.4912  3.0333
   40POPC  H13Y 5350   6.804   0.522   5.377 -0.1613 -2.6238  1.1751
   40POPC  C314 5351   6.816   0.712   5.493  0.0981 -0.2751  0.4617
   40POPC  H14X 5352   6.831   0.725   5.602  0.6604 -0.5638  0.4255
   40POPC  H14Y 5353   6.722   0.767   5.468 -0.1543 -0.3014  1.3386
   40POPC  C315 5354   6.938   0.767   5.418 -0.1914 -0.5737 -0.2429
   40POPC  H15X 5355   7.020   0.711   5.467 -0.7351  1.0309  2.7266
   40POPC  H15Y 5356   6.948   0.876   5.432  0.7869 -0.8305  1.3374
   40POPC  C316 5357   6.941   0.746   5.267 -0.5137 -0.4400 -0.2695
   40POPC  H16X 5358   6.932   0.845   5.219  0.3206 -0.5340 -0.6424
   40POPC  H16Y 5359   6.862   0.675   5.233  0.8987 -2.2555  0.0236
   40POPC  H16Z 5360   7.046   0.717   5.245 -0.8105 -1.6229 -0.2076
   41POPC     N 5361   3.604   5.898   7.634  0.0408 -0.2154  0.4148
   41POPC   C12 5362   3.604   5.818   7.505  0.0695  0.1459  0.1909
   41POPC   C13 5363   3.732   5.893   7.714  0.3717 -0.8229 -0.1412
   41POPC   C14 5364   3.572   6.043   7.609  0.0754 -0.2081  0.4111
   41POPC   C15 5365   3.490   5.843   7.716  0.2103  0.0842  0.8529
   41POPC  H12A 5366   3.508   5.839   7.460 -0.0388 -1.3254 -0.2880
   41POPC  H12B 5367   3.609   5.711   7.520  0.2478 -0.3838 -2.9885
   41POPC  H13A 5368   3.774   5.793   7.721 -0.1645 -1.0198  0.2858
   41POPC  H13B 5369   3.802   5.968   7.680  1.5322 -1.0300  1.6841
   41POPC  H13C 5370   3.703   5.912   7.816 -2.0418  0.9638 -1.0698
   41POPC  H14A 5371   3.639   6.080   7.533 -3.4364 -0.7844 -3.2873
   41POPC  H14B 5372   3.471   6.057   7.574 -0.2087  2.1337  1.9269
   41POPC  H14C 5373   3.571   6.098   7.702 -0.2722 -0.3138  0.4687
   41POPC  H15A 5374   3.401   5.827   7.658  2.5436 -0.5862 -2.9031
   41POPC  H15B 5375   3.475   5.919   7.791  0.7100  2.1195 -1.0229
   41POPC  H15C 5376   3.523   5.751   7.762 -0.5796  0.5284  2.3560
   41POPC   C11 5377   3.716   5.844   7.404  0.2916  0.5108  0.5254
   41POPC  H11A 5378   3.697   5.777   7.317  1.5166 -1.3858  1.6284
   41POPC  H11B 5379   3.808   5.799   7.448 -0.3140 -1.6552 -0.2680
   41POPC     P 5380   3.839   6.006   7.258 -0.1820 -0.1320 -0.0548
   41POPC   O13 5381   3.824   6.145   7.209  0.1049 -0.2400 -0.4569
   41POPC   O14 5382   3.970   5.974   7.318 -0.1274 -0.4236 -0.3247
   41POPC   O12 5383   3.718   5.979   7.359 -0.3973  0.2887 -0.1991
   41POPC   O11 5384   3.809   5.910   7.133  0.2006 -0.1101 -0.1649
   41POPC    C1 5385   3.917   5.837   7.074  0.1063 -0.3774 -0.0032
   41POPC    HA 5386   3.862   5.759   7.017 -0.8481 -0.3740  0.8669
   41POPC    HB 5387   3.977   5.792   7.156 -0.7884  0.1113  0.9456
   41POPC    C2 5388   4.006   5.920   6.981 -0.1400 -0.1975 -0.0791
   41POPC    HS 5389   4.049   5.992   7.053 -0.7226  0.5247 -0.4353
   41POPC   O21 5390   3.916   5.988   6.892  0.0771  0.0071 -0.1436
   41POPC   C21 5391   3.975   6.088   6.828  0.1130 -0.1545 -0.3669
   41POPC   O22 5392   4.084   6.139   6.854 -0.0269  0.1500 -0.3666
   41POPC   C22 5393   3.886   6.142   6.717  0.0191  0.5136  0.0239
   41POPC   H2R 5394   3.949   6.222   6.672 -1.3205  3.2181  2.6417
   41POPC   H2S 5395   3.795   6.190   6.759  0.6134  0.8556  0.9351
   41POPC    C3 5396   4.118   5.844   6.909  0.1426 -0.0822  0.2386
   41POPC    HX 5397   4.156   5.770   6.983 -0.6876 -1.5587 -0.7389
   41POPC    HY 5398   4.207   5.908   6.890 -1.6520  2.5142  0.1163
   41POPC   O31 5399   4.074   5.781   6.788  0.2082  0.0906  0.1246
   41POPC   C31 5400   4.174   5.729   6.717  0.1936  0.3476 -0.0846
   41POPC   O32 5401   4.291   5.735   6.751  0.1235  0.0902  0.2103
   41POPC   C32 5402   4.123   5.677   6.583  0.9101 -0.2877 -0.1176
   41POPC   H2X 5403   4.013   5.690   6.596  0.7840 -2.0396  0.8947
   41POPC   H2Y 5404   4.136   5.567   6.578 -0.5556 -0.5922  1.5616
   41POPC   C23 5405   3.859   6.029   6.617 -0.3699  0.5212  0.1212
   41POPC   H3R 5406   3.788   5.954   6.659  0.0307 -0.0731 -0.2459
   41POPC   H3S 5407   3.952   5.972   6.599 -0.3965  0.3337  0.5571
   41POPC   C24 5408   3.810   6.081   6.482 -0.6299 -0.5104 -0.1893
   41POPC   H4R 5409   3.883   6.157   6.447  1.1992 -1.3784  1.5208
   41POPC   H4S 5410   3.711   6.129   6.487 -0.5021  0.1059 -2.4425
   41POPC   C25 5411   3.811   5.972   6.374  0.0750 -0.3572 -0.3445
   41POPC   H5R 5412   3.905   5.915   6.392  1.5701  1.8374 -0.7768
   41POPC   H5S 5413   3.829   6.019   6.275  0.1807  0.2193 -0.0533
   41POPC   C26 5414   3.688   5.881   6.376 -0.3245  0.1852 -0.1751
   41POPC   H6R 5415   3.604   5.947   6.346 -2.6375 -2.0700  0.9641
   41POPC   H6S 5416   3.670   5.838   6.477  0.3363 -1.3294 -0.6829
   41POPC   C27 5417   3.697   5.756   6.289 -0.0697 -0.2029  0.4058
   41POPC   H7R 5418   3.610   5.690   6.308 -0.2467 -0.4326 -1.0795
   41POPC   H7S 5419   3.787   5.690   6.298 -2.3450 -3.6221  0.0304
   41POPC   C28 5420   3.689   5.799   6.143  0.1791 -0.1881  0.3965
   41POPC   H8R 5421   3.773   5.861   6.104 -1.0996  0.3870 -1.6079
   41POPC   H8S 5422   3.607   5.872   6.128  0.5581  0.8113  2.7480
   41POPC   C29 5423   3.661   5.684   6.051 -0.3395  0.0948  0.1994
   41POPC   H91 5424   3.753   5.631   6.024  1.2320  3.3973 -1.5554
   41POPC  C210 5425   3.538   5.648   6.011 -0.1444  0.0651 -0.3853
   41POPC  H101 5426   3.527   5.550   5.963  1.7775  0.0871 -0.9380
   41POPC  C211 5427   3.405   5.707   6.047  0.0871  0.2816  0.1178
   41POPC  H11R 5428   3.414   5.795   6.115  0.7342 -0.0209  0.4266
   41POPC  H11S 5429   3.336   5.642   6.106 -0.9100  1.2228  0.0420
   41POPC  C212 5430   3.325   5.747   5.923 -0.2635  0.4067  0.3796
   41POPC  H12R 5431   3.389   5.815   5.863 -0.0621  0.0739  0.2130
   41POPC  H12S 5432   3.232   5.802   5.949  0.0463 -0.3232  3.3290
   41POPC  C213 5433   3.276   5.630   5.836 -0.0830  0.1878  0.5696
   41POPC  H13R 5434   3.191   5.580   5.887  1.7925 -1.7491  1.9920
   41POPC  H13S 5435   3.359   5.560   5.810 -0.3804 -0.9146  2.4415
   41POPC  C214 5436   3.225   5.685   5.702  0.5062 -0.7554 -0.0530
   41POPC  H14R 5437   3.305   5.740   5.649  1.3385 -2.4549 -0.6458
   41POPC  H14S 5438   3.133   5.741   5.730 -0.7984 -2.3328 -0.9988
   41POPC  C215 5439   3.178   5.577   5.605 -0.1603  0.1007 -0.6943
   41POPC  H15R 5440   3.263   5.505   5.601  1.0858  1.5525 -1.5264
   41POPC  H15S 5441   3.175   5.632   5.509  0.2687 -0.1861 -0.8765
   41POPC  C216 5442   3.030   5.541   5.625 -0.0916  0.1800 -0.0248
   41POPC  H16R 5443   3.015   5.525   5.733 -0.9152  0.3742 -0.1086
   41POPC  H16S 5444   3.024   5.449   5.564 -1.8082  0.4460 -0.3126
   41POPC  C217 5445   2.922   5.641   5.584 -0.4369 -0.3140 -0.3302
   41POPC  H17R 5446   2.956   5.742   5.618  0.4630 -0.3532 -1.0955
   41POPC  H17S 5447   2.826   5.617   5.634 -1.1099 -1.7759 -2.2092
   41POPC  C218 5448   2.885   5.639   5.436 -0.0532 -0.0358 -0.4313
   41POPC  H18R 5449   2.816   5.720   5.405  1.8999  1.3407 -1.4147
   41POPC  H18S 5450   2.834   5.541   5.420 -0.2402 -0.3530  1.7536
   41POPC  H18T 5451   2.975   5.648   5.370 -0.9156 -1.5400 -1.8989
   41POPC   C33 5452   4.192   5.751   6.469  0.1469  0.1014 -0.3383
   41POPC   H3X 5453   4.298   5.719   6.478  0.1163 -0.0546 -0.5117
   41POPC   H3Y 5454   4.186   5.860   6.486  2.5146  0.2912 -0.3070
   41POPC   C34 5455   4.130   5.705   6.337  0.1224 -0.0320 -0.2812
   41POPC   H4X 5456   4.058   5.784   6.304 -1.0091 -1.0805 -0.4186
   41POPC   H4Y 5457   4.081   5.607   6.353 -3.3274  1.7603  1.2956
   41POPC   C35 5458   4.239   5.696   6.231  0.0124 -0.1585 -0.3829
   41POPC   H5X 5459   4.291   5.604   6.264 -1.1099 -0.4449  0.6647
   41POPC   H5Y 5460   4.302   5.787   6.239  3.1563 -2.0653 -1.5597
   41POPC   C36 5461   4.180   5.695   6.090 -0.5954  0.3060 -0.1359
   41POPC   H6X 5462   4.106   5.778   6.094 -2.2987 -1.1445  0.0403
   41POPC   H6Y 5463   4.127   5.597   6.079  1.2517 -0.6240 -1.1738
   41POPC   C37 5464   4.287   5.701   5.981 -0.4550 -0.7304 -0.0713
   41POPC   H7X 5465   4.359   5.620   6.003 -0.2631 -1.0992 -1.9109
   41POPC   H7Y 5466   4.331   5.803   5.993 -1.1208 -0.5344  0.7943
   41POPC   C38 5467   4.253   5.683   5.833  0.2931 -0.2601 -0.3066
   41POPC   H8X 5468   4.352   5.669   5.784  2.3374 -0.0424  3.4119
   41POPC   H8Y 5469   4.196   5.770   5.794  0.3008 -0.4515 -0.7473
   41POPC   C39 5470   4.163   5.562   5.809  0.1665 -0.1643 -0.3147
   41POPC   H9X 5471   4.070   5.563   5.870 -0.6820 -1.0319 -1.5460
   41POPC   H9Y 5472   4.219   5.473   5.844  0.0691  0.5297  1.6737
   41POPC  C310 5473   4.117   5.527   5.667 -0.3406  0.5062 -0.3237
   41POPC  H10X 5474   4.054   5.610   5.628  0.2573  1.1976  0.1510
   41POPC  H10Y 5475   4.072   5.425   5.670  1.3825 -0.2636  2.4064
   41POPC  C311 5476   4.236   5.504   5.573 -0.2752 -0.4530 -0.0126
   41POPC  H11X 5477   4.302   5.420   5.605  0.6383  0.2013 -0.1524
   41POPC  H11Y 5478   4.306   5.589   5.563  1.7894 -2.0982 -0.4658
   41POPC  C312 5479   4.194   5.453   5.435  0.1168 -0.1232 -0.2547
   41POPC  H12X 5480   4.155   5.536   5.372 -0.7842 -0.5908 -0.3290
   41POPC  H12Y 5481   4.121   5.370   5.448 -1.4833  1.4823  1.8423
   41POPC  C313 5482   4.309   5.403   5.348  0.4763 -0.1212  0.2119
   41POPC  H13X 5483   4.362   5.320   5.398  0.9625 -0.1653 -0.3642
   41POPC  H13Y 5484   4.375   5.485   5.312 -1.8235  2.0842  0.6535
   41POPC  C314 5485   4.248   5.358   5.215  0.4474  0.0385  0.1711
   41POPC  H14X 5486   4.233   5.446   5.149 -0.3090  0.0339  0.3335
   41POPC  H14Y 5487   4.152   5.310   5.240  1.2089 -1.5440  0.1536
   41POPC  C315 5488   4.324   5.253   5.134 -0.0560 -0.2398  0.0563
   41POPC  H15X 5489   4.265   5.242   5.040 -0.0629  1.7684 -0.2185
   41POPC  H15Y 5490   4.323   5.161   5.195 -0.0320 -1.5685 -1.8371
   41POPC  C316 5491   4.467   5.294   5.097 -0.3668 -0.0368 -0.9755
   41POPC  H16X 5492   4.507   5.228   5.017  1.3666  2.0055 -1.8743
   41POPC  H16Y 5493   4.532   5.289   5.187  1.6901  1.0142 -2.3430
   41POPC  H16Z 5494   4.476   5.397   5.059  1.0250  0.1581 -0.1801
   42POPC     N 5495   2.211   0.815   7.052  0.0854  0.1421  0.0105
   42POPC   C12 5496   2.195   0.958   7.005 -0.5839  0.2127  0.4426
   42POPC   C13 5497   2.220   0.804   7.202  0.0027 -0.2788 -0.0153
   42POPC   C14 5498   2.095   0.727   7.014  0.8697 -0.7665 -0.3206
   42POPC   C15 5499   2.329   0.746   6.987 -0.3712 -0.3988 -0.2477
   42POPC  H12A 5500   2.094   0.991   7.024 -1.5899 -1.7294 -1.0823
   42POPC  H12B 5501   2.210   0.967   6.898 -2.0417  1.4983  0.3093
   42POPC  H13A 5502   2.131   0.845   7.246  0.9618  1.0545  0.7764
   42POPC  H13B 5503   2.264   0.710   7.232  0.8361  0.0304 -0.2444
   42POPC  H13C 5504   2.297   0.877   7.222  0.5721 -0.7963 -0.2732
   42POPC  H14A 5505   2.105   0.632   7.065 -1.8753 -0.9978 -0.0607
   42POPC  H14B 5506   2.005   0.782   7.040 -0.7178 -2.4025 -1.9828
   42POPC  H14C 5507   2.089   0.719   6.906  0.2208  2.6104 -0.6329
   42POPC  H15A 5508   2.353   0.657   7.043  1.2537 -0.6170 -1.2451
   42POPC  H15B 5509   2.417   0.808   6.993 -0.4596 -0.2008 -0.9641
   42POPC  H15C 5510   2.301   0.734   6.883 -1.3837 -0.4339  0.0178
   42POPC   C11 5511   2.286   1.062   7.070  0.1317 -0.0980 -0.0504
   42POPC  H11A 5512   2.270   1.065   7.180  0.6296  3.5399  0.0268
   42POPC  H11B 5513   2.246   1.162   7.044  0.5860  0.9213  2.7867
   42POPC     P 5514   2.524   1.153   7.103 -0.2780 -0.0330  0.4686
   42POPC   O13 5515   2.453   1.283   7.111 -0.0495  0.0502  1.2334
   42POPC   O14 5516   2.600   1.109   7.223  0.2848 -0.4573 -0.0418
   42POPC   O12 5517   2.426   1.039   7.048  0.1044  0.0373 -0.3681
   42POPC   O11 5518   2.628   1.144   6.983 -0.2930  0.1083  0.4450
   42POPC    C1 5519   2.625   1.227   6.866 -0.5574  0.2047  0.5211
   42POPC    HA 5520   2.730   1.232   6.832 -0.5790 -2.3460 -0.1402
   42POPC    HB 5521   2.585   1.327   6.893 -1.1100 -0.5763  2.8495
   42POPC    C2 5522   2.540   1.157   6.759  0.5147  0.5252 -0.5561
   42POPC    HS 5523   2.445   1.134   6.812  1.9587  0.1062  1.9991
   42POPC   O21 5524   2.603   1.033   6.726  0.2593  0.3037 -0.2165
   42POPC   C21 5525   2.517   0.942   6.677  0.2088 -0.0405  0.5025
   42POPC   O22 5526   2.396   0.959   6.667  0.2477 -0.1975 -0.2396
   42POPC   C22 5527   2.586   0.819   6.621  0.4074  0.4975 -0.4509
   42POPC   H2R 5528   2.631   0.752   6.697 -0.0959 -1.5753 -1.8961
   42POPC   H2S 5529   2.670   0.851   6.556  1.2395  1.0826  0.8823
   42POPC    C3 5530   2.518   1.255   6.642 -0.4451  0.4604 -0.4393
   42POPC    HX 5531   2.468   1.348   6.677 -1.4315  0.1405 -0.9836
   42POPC    HY 5532   2.443   1.212   6.572 -0.8014  0.8017 -0.2678
   42POPC   O31 5533   2.636   1.297   6.574  0.0119 -0.0830  0.0020
   42POPC   C31 5534   2.674   1.218   6.474  0.1994  0.0260 -0.0154
   42POPC   O32 5535   2.621   1.111   6.449 -0.0267  0.0628  0.2972
   42POPC   C32 5536   2.794   1.280   6.403 -0.0516  0.2724 -0.2275
   42POPC   H2X 5537   2.876   1.206   6.387  2.1046  2.3585  0.6642
   42POPC   H2Y 5538   2.840   1.363   6.460 -0.6507  0.5726 -0.1676
   42POPC   C23 5539   2.480   0.739   6.545  0.3924 -0.2404  0.3281
   42POPC   H3R 5540   2.435   0.802   6.465  0.3008 -2.4020 -1.4095
   42POPC   H3S 5541   2.407   0.705   6.622  0.9486 -1.3482  0.3887
   42POPC   C24 5542   2.527   0.616   6.468  0.1432 -0.4205  0.4627
   42POPC   H4R 5543   2.586   0.542   6.528  0.5129 -0.1435  0.4427
   42POPC   H4S 5544   2.592   0.649   6.384  0.7368 -0.7508  0.7780
   42POPC   C25 5545   2.409   0.544   6.403 -0.1416  0.0392  0.4685
   42POPC   H5R 5546   2.351   0.623   6.350  2.4339  0.5303 -1.8598
   42POPC   H5S 5547   2.352   0.503   6.489  1.9845 -1.4338  1.2632
   42POPC   C26 5548   2.459   0.425   6.321 -0.4572 -0.1655  0.5725
   42POPC   H6R 5549   2.503   0.346   6.386  0.2097 -0.9199 -0.7516
   42POPC   H6S 5550   2.537   0.466   6.253 -2.2592 -0.7812 -2.0384
   42POPC   C27 5551   2.355   0.374   6.220  0.0323  0.3495 -0.2058
   42POPC   H7R 5552   2.257   0.391   6.269  0.6872  0.8751  0.9612
   42POPC   H7S 5553   2.390   0.269   6.211  0.7332  0.5395  0.1765
   42POPC   C28 5554   2.363   0.429   6.078  0.0855  0.0788 -0.3091
   42POPC   H8R 5555   2.429   0.518   6.083  0.0652  0.0346  1.3547
   42POPC   H8S 5556   2.260   0.466   6.055  0.2277  2.2708  2.0538
   42POPC   C29 5557   2.410   0.322   5.984  0.1922 -0.2808  0.1506
   42POPC   H91 5558   2.354   0.228   5.991 -2.7680  1.4663  1.9603
   42POPC  C210 5559   2.503   0.325   5.888 -0.0357  0.3592 -0.0554
   42POPC  H101 5560   2.507   0.237   5.822 -0.3006  0.4758 -0.2307
   42POPC  C211 5561   2.597   0.437   5.851  0.4210 -0.1190 -0.3674
   42POPC  H11R 5562   2.703   0.417   5.879  0.1461 -2.0744 -0.5957
   42POPC  H11S 5563   2.560   0.515   5.922 -0.1752 -0.2549 -0.5196
   42POPC  C212 5564   2.580   0.493   5.710 -0.0530  0.1349 -0.2113
   42POPC  H12R 5565   2.615   0.598   5.700 -1.4457  0.4246 -3.2584
   42POPC  H12S 5566   2.470   0.486   5.691 -0.0460 -0.5945 -0.0197
   42POPC  C213 5567   2.667   0.412   5.614  0.0962  0.0840 -0.0328
   42POPC  H13R 5568   2.770   0.428   5.652  0.4148 -2.1096  0.1446
   42POPC  H13S 5569   2.662   0.456   5.512  0.9960 -0.9869 -0.5574
   42POPC  C214 5570   2.626   0.267   5.591  0.2585  0.0443 -0.0748
   42POPC  H14R 5571   2.515   0.268   5.586  0.0706  0.2427  2.6721
   42POPC  H14S 5572   2.652   0.207   5.681  0.6634  2.6963  1.6624
   42POPC  C215 5573   2.682   0.197   5.467  0.3338 -0.0157 -0.0074
   42POPC  H15R 5574   2.783   0.156   5.488  0.2584 -1.0754 -1.5900
   42POPC  H15S 5575   2.693   0.276   5.389  1.3109 -0.4123 -0.2902
   42POPC  C216 5576   2.591   0.083   5.421  0.2020 -0.1932  0.6700
   42POPC  H16R 5577   2.614   0.040   5.321  1.0410 -1.4406  1.3728
   42POPC  H16S 5578   2.485   0.117   5.418  0.4483  0.5786 -0.2481
   42POPC  C217 5579   2.611   8.087   5.513 -0.1969 -0.2467  0.6856
   42POPC  H17R 5580   2.579   8.123   5.613 -1.1892 -0.6888  0.5470
   42POPC  H17S 5581   2.717   8.054   5.513 -0.5555 -1.4761  0.3719
   42POPC  C218 5582   2.518   7.969   5.482  0.1564 -0.2299 -0.4801
   42POPC  H18R 5583   2.418   7.998   5.445 -0.3312 -0.9648  0.2269
   42POPC  H18S 5584   2.517   7.910   5.576 -1.6350  0.1282 -0.2489
   42POPC  H18T 5585   2.555   7.897   5.406  1.3187 -0.6653  0.4636
   42POPC   C33 5586   2.744   1.327   6.266 -0.1672 -0.1033 -0.3167
   42POPC   H3X 5587   2.681   1.417   6.280  0.0407  0.0567 -0.4086
   42POPC   H3Y 5588   2.687   1.246   6.216  0.1459 -2.5702  2.9876
   42POPC   C34 5589   2.859   1.363   6.172 -0.1662  0.4048 -0.1241
   42POPC   H4X 5590   2.933   1.280   6.175 -0.2418  0.2541 -1.6213
   42POPC   H4Y 5591   2.925   1.444   6.211  1.0515  0.6402 -2.5081
   42POPC   C35 5592   2.811   1.385   6.029  0.2044  0.1578 -0.2869
   42POPC   H5X 5593   2.743   1.472   6.024 -2.1511 -1.5799 -0.2560
   42POPC   H5Y 5594   2.747   1.295   6.014 -0.4559  0.5830 -0.0488
   42POPC   C36 5595   2.929   1.395   5.931  0.1410 -0.4922 -0.4368
   42POPC   H6X 5596   2.980   1.297   5.930  1.0771 -0.0164 -0.2464
   42POPC   H6Y 5597   2.997   1.471   5.974 -0.6308  0.3054 -0.5916
   42POPC   C37 5598   2.888   1.436   5.789 -0.7040  0.1562 -0.0170
   42POPC   H7X 5599   2.983   1.436   5.732  0.4832 -0.4864  1.8636
   42POPC   H7Y 5600   2.835   1.534   5.786  1.6652  1.5210  0.6191
   42POPC   C38 5601   2.789   1.342   5.719  0.1485 -0.9821  0.2646
   42POPC   H8X 5602   2.760   1.397   5.627 -1.7117  0.0722  1.4081
   42POPC   H8Y 5603   2.697   1.337   5.781  0.6338  0.4446  1.1576
   42POPC   C39 5604   2.846   1.203   5.694  0.7777 -0.7426  0.3390
   42POPC   H9X 5605   2.763   1.143   5.649  1.5431  0.4657 -3.0049
   42POPC   H9Y 5606   2.877   1.150   5.786  0.9095  0.2143  0.8503
   42POPC  C310 5607   2.961   1.205   5.593  0.2005 -0.1089 -0.3179
   42POPC  H10X 5608   3.045   1.275   5.614 -1.0888  1.1192  1.0106
   42POPC  H10Y 5609   2.926   1.242   5.494 -0.2791  0.3781  0.0294
   42POPC  C311 5610   3.008   1.064   5.559 -0.5891 -0.5912  0.5307
   42POPC  H11X 5611   3.018   1.002   5.650 -0.4655  0.6280  1.3685
   42POPC  H11Y 5612   3.098   1.071   5.493 -0.7702  0.7844  0.4032
   42POPC  C312 5613   2.904   0.983   5.481 -0.6990 -0.2476  0.3171
   42POPC  H12X 5614   2.875   1.033   5.387  1.2781 -1.2584 -0.9060
   42POPC  H12Y 5615   2.815   0.968   5.546 -0.2276  0.9248  1.2752
   42POPC  C313 5616   2.968   0.849   5.441 -0.4513 -0.2794  0.8081
   42POPC  H13X 5617   2.994   0.808   5.541 -0.5866 -0.3911  0.7973
   42POPC  H13Y 5618   3.065   0.874   5.394  0.0017  0.6649  2.1686
   42POPC  C314 5619   2.880   0.754   5.360 -0.3322 -0.1140  0.4827
   42POPC  H14X 5620   2.897   0.761   5.251 -2.6226  1.8798  0.1522
   42POPC  H14Y 5621   2.777   0.779   5.393 -0.4846  0.9349 -0.7004
   42POPC  C315 5622   2.897   0.605   5.392  0.7502 -0.2712 -0.7356
   42POPC  H15X 5623   2.865   0.593   5.498  0.1112 -1.3627 -1.0467
   42POPC  H15Y 5624   3.005   0.583   5.381  1.1129 -0.4647  2.3262
   42POPC  C316 5625   2.825   0.520   5.288  0.6054 -0.4756 -0.4680
   42POPC  H16X 5626   2.855   0.415   5.311 -1.1046 -0.1890  4.1430
   42POPC  H16Y 5627   2.855   0.549   5.186 -0.3133  1.6757 -0.1719
   42POPC  H16Z 5628   2.718   0.540   5.312  1.0357  1.1274  0.2374
   43POPC     N 5629   6.317   5.752   7.541 -0.0686  0.0287 -0.1844
   43POPC   C12 5630   6.447   5.677   7.561 -0.1037  0.1453  0.5262
   43POPC   C13 5631   6.351   5.898   7.548 -0.0310 -0.0059  0.4051
   43POPC   C14 5632   6.244   5.733   7.410  0.2780 -0.2387 -0.3388
   43POPC   C15 5633   6.232   5.713   7.660  0.1532 -0.1604 -0.0864
   43POPC  H12A 5634   6.493   5.724   7.646 -4.2588  3.0396  1.5323
   43POPC  H12B 5635   6.501   5.701   7.470 -0.9138 -1.5776 -0.4458
   43POPC  H13A 5636   6.265   5.959   7.524  0.4830 -0.0676 -1.7776
   43POPC  H13B 5637   6.381   5.933   7.646 -3.5231 -0.5153  1.8123
   43POPC  H13C 5638   6.426   5.924   7.475  0.4717  1.1190  1.2817
   43POPC  H14A 5639   6.314   5.751   7.329  2.6470 -0.2536  1.5775
   43POPC  H14B 5640   6.189   5.640   7.401 -0.5201  0.1573  0.3694
   43POPC  H14C 5641   6.169   5.810   7.406  2.0965  1.6736  0.6608
   43POPC  H15A 5642   6.141   5.771   7.664  0.7999  0.8440  0.6379
   43POPC  H15B 5643   6.281   5.721   7.756  1.7282  0.4203 -0.9101
   43POPC  H15C 5644   6.208   5.610   7.637  1.1873  0.0712 -2.5129
   43POPC   C11 5645   6.441   5.525   7.568  0.0542  0.1040 -0.1582
   43POPC  H11A 5646   6.397   5.500   7.667 -2.3817  0.5051 -1.0649
   43POPC  H11B 5647   6.546   5.490   7.555 -0.1025 -0.0128 -1.2614
   43POPC     P 5648   6.365   5.324   7.454 -0.4374 -0.4913 -0.4029
   43POPC   O13 5649   6.418   5.276   7.584  0.0171  0.7200 -0.1272
   43POPC   O14 5650   6.238   5.265   7.408 -0.6668  0.4070 -0.9165
   43POPC   O12 5651   6.352   5.483   7.464  0.3802 -0.4283 -0.2268
   43POPC   O11 5652   6.481   5.306   7.345 -0.0098 -0.4394  0.0341
   43POPC    C1 5653   6.507   5.414   7.256 -0.3043 -0.2171  0.2163
   43POPC    HA 5654   6.597   5.390   7.195  0.5240 -1.0431  1.7334
   43POPC    HB 5655   6.547   5.505   7.306  2.6602 -0.6258 -1.1667
   43POPC    C2 5656   6.399   5.446   7.151  0.3475  0.4638 -0.2605
   43POPC    HS 5657   6.331   5.516   7.202 -1.0322  0.3848 -1.8888
   43POPC   O21 5658   6.336   5.318   7.136  0.5999  0.3182 -0.0914
   43POPC   C21 5659   6.209   5.338   7.101  0.4793 -0.0068  0.1534
   43POPC   O22 5660   6.156   5.448   7.095  0.5117  0.0039  0.0557
   43POPC   C22 5661   6.144   5.206   7.063 -0.3487  0.2863  0.5214
   43POPC   H2R 5662   6.051   5.190   7.121 -0.1205  0.0720  0.8377
   43POPC   H2S 5663   6.214   5.121   7.080 -3.3178 -2.7735 -1.4010
   43POPC    C3 5664   6.464   5.510   7.027  0.3576  0.7706 -0.0974
   43POPC    HX 5665   6.531   5.429   6.990  0.1886  0.2926  0.6283
   43POPC    HY 5666   6.540   5.583   7.062  0.7179  0.4602 -0.2221
   43POPC   O31 5667   6.381   5.560   6.922 -0.9041 -0.2989  0.3590
   43POPC   C31 5668   6.319   5.676   6.946 -0.0097  0.2904 -0.1118
   43POPC   O32 5669   6.323   5.735   7.052  0.0756 -0.2039  0.1626
   43POPC   C32 5670   6.251   5.730   6.821  0.2672  0.3076 -0.2562
   43POPC   H2X 5671   6.294   5.679   6.732  3.4101  3.0720 -0.5233
   43POPC   H2Y 5672   6.284   5.835   6.807 -0.3908  0.6507  0.7337
   43POPC   C23 5673   6.120   5.211   6.912  0.8706 -0.0729  0.3001
   43POPC   H3R 5674   6.068   5.306   6.889 -1.6237 -1.2696  0.6243
   43POPC   H3S 5675   6.051   5.123   6.906  0.6930  0.0401  0.6252
   43POPC   C24 5676   6.233   5.175   6.816  0.0873  0.7166 -0.9422
   43POPC   H4R 5677   6.295   5.097   6.864 -0.4837  2.3494  2.8060
   43POPC   H4S 5678   6.289   5.270   6.806  0.9007  0.4084  0.4633
   43POPC   C25 5679   6.190   5.117   6.681  0.2003 -0.2141 -0.5838
   43POPC   H5R 5680   6.094   5.065   6.703 -0.8741  1.9109 -0.0101
   43POPC   H5S 5681   6.267   5.047   6.641 -0.9319 -0.5724 -2.2405
   43POPC   C26 5682   6.159   5.228   6.581 -0.3019  0.0618 -0.1293
   43POPC   H6R 5683   6.243   5.301   6.586  0.0580 -0.4351  1.7479
   43POPC   H6S 5684   6.069   5.280   6.618 -0.0207  0.2480  0.2962
   43POPC   C27 5685   6.124   5.165   6.446 -0.2692 -0.0828 -0.0703
   43POPC   H7R 5686   6.042   5.092   6.459  0.6488 -1.4531 -1.6250
   43POPC   H7S 5687   6.201   5.092   6.412 -1.4160 -0.1381 -2.8168
   43POPC   C28 5688   6.087   5.271   6.342 -0.8352  0.2466  0.4573
   43POPC   H8R 5689   6.178   5.324   6.306  1.0683 -1.9943  1.7093
   43POPC   H8S 5690   6.033   5.354   6.391 -1.2832 -0.0036  0.3903
   43POPC   C29 5691   6.006   5.220   6.226 -0.3032 -0.2330  0.2896
   43POPC   H91 5692   5.899   5.198   6.242 -0.1007 -1.3852  0.1288
   43POPC  C210 5693   6.036   5.226   6.095  0.2705  0.5721  0.4476
   43POPC  H101 5694   5.951   5.207   6.028 -0.2212 -2.5403  1.7529
   43POPC  C211 5695   6.169   5.262   6.036  0.2026  0.1114 -0.0006
   43POPC  H11R 5696   6.239   5.307   6.111 -0.1758  0.0288  0.4062
   43POPC  H11S 5697   6.152   5.327   5.948  2.5330 -1.0713 -1.4163
   43POPC  C212 5698   6.242   5.147   5.968  0.6100  0.5007 -0.2260
   43POPC  H12R 5699   6.189   5.098   5.884  1.6341  1.9528 -1.7829
   43POPC  H12S 5700   6.258   5.077   6.052  0.3334  1.4131  0.6038
   43POPC  C213 5701   6.381   5.175   5.909  0.7614  0.9002  0.3221
   43POPC  H13R 5702   6.436   5.196   6.004  0.5459 -1.4254  1.0119
   43POPC  H13S 5703   6.384   5.254   5.831 -4.3727 -0.8664 -2.1114
   43POPC  C214 5704   6.438   5.043   5.857 -0.4157  0.4314  0.1974
   43POPC  H14R 5705   6.379   5.021   5.766 -1.2756 -0.4312  0.9426
   43POPC  H14S 5706   6.429   4.963   5.933  0.8502 -1.4173 -1.5171
   43POPC  C215 5707   6.585   5.054   5.815 -0.2083 -0.7293  0.5953
   43POPC  H15R 5708   6.597   5.118   5.725 -0.5316 -2.3909 -0.6800
   43POPC  H15S 5709   6.612   4.949   5.790 -1.0127 -1.1043  1.2372
   43POPC  C216 5710   6.672   5.105   5.930 -0.2429  0.1179  0.2519
   43POPC  H16R 5711   6.644   5.064   6.029  0.9512 -0.2209  0.4574
   43POPC  H16S 5712   6.657   5.215   5.934  0.8212  0.2354  1.7940
   43POPC  C217 5713   6.821   5.081   5.906 -0.2970 -0.1232  0.1535
   43POPC  H17R 5714   6.883   5.140   5.976 -0.2002  1.0823 -0.9002
   43POPC  H17S 5715   6.843   5.120   5.804 -1.3016  1.7737  0.6151
   43POPC  C218 5716   6.867   4.936   5.913 -0.3197 -0.1291  0.1731
   43POPC  H18R 5717   6.827   4.878   5.827 -1.3944  2.1653 -0.9620
   43POPC  H18S 5718   6.836   4.891   6.010  0.2630  0.3299  0.5839
   43POPC  H18T 5719   6.978   4.939   5.923 -0.2420  0.8432 -0.8917
   43POPC   C33 5720   6.099   5.722   6.835  0.2875 -0.7052 -0.5114
   43POPC   H3X 5721   6.052   5.801   6.773 -0.1610  0.0677  0.7569
   43POPC   H3Y 5722   6.076   5.757   6.938  1.7205 -1.2180  0.0038
   43POPC   C34 5723   6.044   5.583   6.802 -0.5393 -0.5156  0.0254
   43POPC   H4X 5724   6.073   5.511   6.881 -0.2485 -0.1713  0.2363
   43POPC   H4Y 5725   6.084   5.549   6.704 -1.7302 -1.4185 -0.1719
   43POPC   C35 5726   5.892   5.580   6.789 -0.5462 -0.0991  0.0035
   43POPC   H5X 5727   5.859   5.684   6.813  0.6140 -0.3093  3.0231
   43POPC   H5Y 5728   5.863   5.524   6.881  2.2626 -1.2912  0.2612
   43POPC   C36 5729   5.848   5.514   6.659 -0.1513  0.0258 -0.1928
   43POPC   H6X 5730   5.896   5.414   6.646 -0.7474 -0.1712 -0.9995
   43POPC   H6Y 5731   5.892   5.577   6.578 -0.2231 -0.4460 -0.6077
   43POPC   C37 5732   5.696   5.505   6.643 -0.1636  0.3226 -0.2423
   43POPC   H7X 5733   5.655   5.606   6.664  0.2202  0.7745 -1.5618
   43POPC   H7Y 5734   5.664   5.440   6.727  1.4917  0.7709  0.7905
   43POPC   C38 5735   5.643   5.467   6.505  0.1843 -0.4405 -0.1720
   43POPC   H8X 5736   5.534   5.450   6.520  0.0745  1.6192  1.8098
   43POPC   H8Y 5737   5.682   5.369   6.470 -0.0335 -0.4904 -0.2811
   43POPC   C39 5738   5.665   5.578   6.402  0.0607  0.0500  0.3253
   43POPC   H9X 5739   5.633   5.680   6.433  0.8615 -0.0946  1.6962
   43POPC   H9Y 5740   5.580   5.556   6.333  0.5401 -0.1686 -0.2108
   43POPC  C310 5741   5.797   5.569   6.325  0.2910  0.1294  0.7119
   43POPC  H10X 5742   5.809   5.464   6.290  1.0442  0.2282  0.6503
   43POPC  H10Y 5743   5.891   5.590   6.381  1.6572  1.4369 -1.8870
   43POPC  C311 5744   5.787   5.652   6.197  0.4497  0.4358  0.8953
   43POPC  H11X 5745   5.742   5.749   6.224 -0.3758 -0.3044  2.3191
   43POPC  H11Y 5746   5.709   5.608   6.131 -1.7487  0.3882  3.3578
   43POPC  C312 5747   5.921   5.655   6.124  0.1708  0.0400  0.3558
   43POPC  H12X 5748   5.951   5.556   6.083  0.4818  0.4767 -0.4916
   43POPC  H12Y 5749   6.002   5.679   6.197 -0.2411  0.0461  0.8165
   43POPC  C313 5750   5.938   5.763   6.017 -0.1016  0.2187  0.4906
   43POPC  H13X 5751   6.045   5.763   5.986 -0.5546 -1.8803 -1.3285
   43POPC  H13Y 5752   5.917   5.867   6.049 -0.6320  0.6733 -1.2063
   43POPC  C314 5753   5.850   5.752   5.892  0.1030  0.7999  0.2918
   43POPC  H14X 5754   5.742   5.743   5.916 -0.2708  1.2862 -1.1143
   43POPC  H14Y 5755   5.869   5.652   5.849 -1.2444 -0.7274  3.0128
   43POPC  C315 5756   5.866   5.867   5.792  0.1264  0.1865 -0.4106
   43POPC  H15X 5757   5.974   5.874   5.767 -0.1250  1.5452 -1.1945
   43POPC  H15Y 5758   5.850   5.961   5.847 -1.4107 -1.6909  2.5920
   43POPC  C316 5759   5.788   5.845   5.662  0.4749  0.4331 -0.6660
   43POPC  H16X 5760   5.834   5.775   5.590 -2.9553 -2.0179 -0.7348
   43POPC  H16Y 5761   5.779   5.941   5.608  0.6292  0.8865  0.0963
   43POPC  H16Z 5762   5.687   5.806   5.690  1.1026  0.4845  1.9663
   44POPC     N 5763   7.672   4.923   7.752  0.1430 -0.0670 -0.1852
   44POPC   C12 5764   7.713   4.941   7.607 -0.0408  0.0963 -0.2171
   44POPC   C13 5765   7.780   4.849   7.827 -0.1027 -0.0279  0.2100
   44POPC   C14 5766   7.658   5.059   7.814 -0.6598 -0.1773 -0.1108
   44POPC   C15 5767   7.538   4.855   7.764  0.1373 -0.0401 -0.1006
   44POPC  H12A 5768   7.629   4.990   7.561 -0.6299 -0.5892  0.0988
   44POPC  H12B 5769   7.730   4.842   7.568  1.1972  1.1389 -2.4912
   44POPC  H13A 5770   7.775   4.743   7.804  0.5932  0.1393 -0.7716
   44POPC  H13B 5771   7.880   4.883   7.806 -0.3199  0.5312  0.0711
   44POPC  H13C 5772   7.758   4.859   7.932 -0.2968 -1.1061  0.2856
   44POPC  H14A 5773   7.607   5.131   7.752  0.9472 -1.4983 -3.1574
   44POPC  H14B 5774   7.622   5.041   7.915 -2.2825 -0.2358 -0.6799
   44POPC  H14C 5775   7.760   5.094   7.822 -0.0489 -1.8781 -0.1804
   44POPC  H15A 5776   7.497   4.845   7.864 -0.9363  2.5600 -0.1987
   44POPC  H15B 5777   7.533   4.761   7.711 -1.0286 -0.6393  1.0203
   44POPC  H15C 5778   7.461   4.918   7.721 -1.3874 -3.3340 -2.7153
   44POPC   C11 5779   7.843   5.013   7.572 -0.0604  0.3638  0.2405
   44POPC  H11A 5780   7.844   5.007   7.461  0.4676 -1.9617  0.3090
   44POPC  H11B 5781   7.925   4.951   7.614 -0.7606  0.5271  1.9223
   44POPC     P 5782   7.956   5.250   7.567  0.2961  0.1956  0.0750
   44POPC   O13 5783   7.948   5.384   7.630  0.0312  0.2941 -0.1674
   44POPC   O14 5784   8.094   5.198   7.558  0.2434  0.1061 -0.1987
   44POPC   O12 5785   7.856   5.143   7.630 -0.4290  0.6459 -0.2949
   44POPC   O11 5786   7.898   5.256   7.418 -0.0357 -0.0701  0.1911
   44POPC    C1 5787   7.758   5.275   7.396  0.0512  0.4590  0.0680
   44POPC    HA 5788   7.728   5.373   7.438  1.0840  1.0676 -0.5831
   44POPC    HB 5789   7.703   5.198   7.454  0.5137  0.0514 -0.0221
   44POPC    C2 5790   7.714   5.271   7.249 -0.0468  0.4614  0.0972
   44POPC    HS 5791   7.606   5.247   7.252  0.2025 -1.1470 -1.8686
   44POPC   O21 5792   7.793   5.179   7.173 -0.2955 -0.2116  0.6440
   44POPC   C21 5793   7.715   5.103   7.097  0.1085 -0.1149  0.1327
   44POPC   O22 5794   7.594   5.095   7.105  0.0956  0.2784  0.3277
   44POPC   C22 5795   7.804   5.019   7.005 -0.0142  0.4417 -0.5031
   44POPC   H2R 5796   7.802   4.913   7.038  2.6395  1.0128  1.8711
[truncated: 4,568,384 more chars]
