# Supplementary material for: Interaction of MRI Contrast Agent [Gd(DOTA)]− with Lipid Membranes: A Molecular Dynamics Study
Source: Inorg Chem. 2024 May 25;63(24):10897–914. doi: 10.1021/acs.inorgchem.4c00972 (PMC11186012; doi:10.1021/acs.inorgchem.4c00972)
Supplement: Supplementary file 2 — ic4c00972_si_002.zip [file ic4c00972_si_002.zip › coordinate_files/memb_center_replica3_after_minimization.gro]

POPC - 200 lipids & 75 H2O/lipid 1 gd-dota
72004
    1POPC     N    1   1.628   8.116   7.332
    1POPC   C12    2   1.544   8.157   7.213
    1POPC   C13    3   1.740   8.027   7.289
    1POPC   C14    4   1.687   8.240   7.393
    1POPC   C15    5   1.546   8.047   7.436
    1POPC  H12A    6   1.604   8.226   7.154
    1POPC  H12B    7   1.459   8.213   7.250
    1POPC  H13A    8   1.802   8.076   7.215
    1POPC  H13B    9   1.802   7.999   7.374
    1POPC  H13C   10   1.700   7.936   7.245
    1POPC  H14A   11   1.749   8.213   7.478
    1POPC  H14B   12   1.749   8.289   7.319
    1POPC  H14C   13   1.609   8.307   7.424
    1POPC  H15A   14   1.609   8.010   7.515
    1POPC  H15B   15   1.494   7.963   7.390
    1POPC  H15C   16   1.472   8.114   7.477
    1POPC   C11   17   1.493   8.047   7.118
    1POPC  H11A   18   1.581   7.999   7.068
    1POPC  H11B   19   1.433   8.095   7.038
    1POPC     P   20   1.437   7.803   7.155
    1POPC   O13   21   1.577   7.771   7.189
    1POPC   O14   22   1.335   7.720   7.221
    1POPC   O12   23   1.410   7.955   7.189
    1POPC   O11   24   1.416   7.798   7.000
    1POPC    C1   25   1.281   7.794   6.952
    1POPC    HA   26   1.279   7.843   6.852
    1POPC    HB   27   1.212   7.851   7.018
    1POPC    C2   28   1.227   7.650   6.935
    1POPC    HS   29   1.201   7.612   7.037
    1POPC   O21   30   1.331   7.569   6.878
    1POPC   C21   31   1.310   7.440   6.893
    1POPC   O22   32   1.209   7.390   6.941
    1POPC   C22   33   1.432   7.363   6.843
    1POPC   H2R   34   1.468   7.295   6.923
    1POPC   H2S   35   1.513   7.435   6.819
    1POPC    C3   36   1.097   7.650   6.849
    1POPC    HX   37   1.025   7.717   6.899
    1POPC    HY   38   1.051   7.550   6.846
    1POPC   O31   39   1.123   7.703   6.717
    1POPC   C31   40   1.139   7.613   6.621
    1POPC   O32   41   1.121   7.493   6.633
    1POPC   C32   42   1.183   7.684   6.495
    1POPC   H2X   43   1.293   7.683   6.488
    1POPC   H2Y   44   1.149   7.790   6.497
    1POPC   C23   45   1.398   7.281   6.717
    1POPC   H3R   46   1.494   7.259   6.665
    1POPC   H3S   47   1.336   7.342   6.648
    1POPC   C24   48   1.331   7.147   6.748
    1POPC   H4R   49   1.233   7.163   6.796
    1POPC   H4S   50   1.396   7.092   6.820
    1POPC   C25   51   1.313   7.058   6.624
    1POPC   H5R   52   1.293   6.954   6.658
    1POPC   H5S   53   1.407   7.058   6.566
    1POPC   C26   54   1.197   7.103   6.534
    1POPC   H6R   55   1.212   7.210   6.507
    1POPC   H6S   56   1.102   7.094   6.591
    1POPC   C27   57   1.186   7.022   6.403
    1POPC   H7R   58   1.287   7.018   6.357
    1POPC   H7S   59   1.118   7.077   6.333
    1POPC   C28   60   1.133   6.879   6.420
    1POPC   H8R   61   1.180   6.832   6.510
    1POPC   H8S   62   1.167   6.821   6.332
    1POPC   C29   63   0.983   6.875   6.433
    1POPC   H91   64   0.940   6.953   6.498
    1POPC  C210   65   0.899   6.792   6.369
    1POPC  H101   66   0.791   6.802   6.388
    1POPC  C211   67   0.936   6.678   6.277
    1POPC  H11R   68   1.045   6.659   6.278
    1POPC  H11S   69   0.906   6.701   6.172
    1POPC  C212   70   0.866   6.549   6.322
    1POPC  H12R   71   0.757   6.556   6.300
    1POPC  H12S   72   0.877   6.539   6.433
    1POPC  C213   73   0.923   6.421   6.258
    1POPC  H13R   74   0.876   6.333   6.307
    1POPC  H13S   75   1.032   6.417   6.280
    1POPC  C214   76   0.901   6.411   6.107
    1POPC  H14R   77   0.949   6.498   6.056
    1POPC  H14S   78   0.792   6.414   6.086
    1POPC  C215   79   0.961   6.283   6.048
    1POPC  H15R   80   0.915   6.194   6.097
    1POPC  H15S   81   1.070   6.282   6.071
    1POPC  C216   82   0.946   6.270   5.896
    1POPC  H16R   83   1.007   6.184   5.861
    1POPC  H16S   84   0.986   6.362   5.847
    1POPC  C217   85   0.802   6.248   5.848
    1POPC  H17R   86   0.738   6.333   5.882
    1POPC  H17S   87   0.763   6.156   5.896
    1POPC  C218   88   0.790   6.236   5.696
    1POPC  H18R   89   0.824   6.330   5.647
    1POPC  H18S   90   0.685   6.216   5.667
    1POPC  H18T   91   0.854   6.152   5.660
    1POPC   C33   92   1.122   7.612   6.375
    1POPC   H3X   93   1.012   7.600   6.391
    1POPC   H3Y   94   1.167   7.510   6.366
    1POPC   C34   95   1.143   7.687   6.243
    1POPC   H4X   96   1.252   7.702   6.228
    1POPC   H4Y   97   1.095   7.787   6.249
    1POPC   C35   98   1.086   7.608   6.126
    1POPC   H5X   99   0.975   7.602   6.133
    1POPC   H5Y  100   1.126   7.504   6.132
    1POPC   C36  101   1.125   7.666   5.990
    1POPC   H6X  102   1.231   7.699   5.994
    1POPC   H6Y  103   1.062   7.754   5.967
    1POPC   C37  104   1.113   7.561   5.879
    1POPC   H7X  105   1.010   7.519   5.877
    1POPC   H7Y  106   1.182   7.477   5.903
    1POPC   C38  107   1.151   7.616   5.741
    1POPC   H8X  108   1.165   7.531   5.671
    1POPC   H8Y  109   1.248   7.668   5.752
    1POPC   C39  110   1.049   7.714   5.680
    1POPC   H9X  111   1.091   7.749   5.583
    1POPC   H9Y  112   1.036   7.802   5.746
    1POPC  C310  113   0.914   7.647   5.653
    1POPC  H10X  114   0.860   7.628   5.749
    1POPC  H10Y  115   0.934   7.549   5.606
    1POPC  C311  116   0.822   7.728   5.560
    1POPC  H11X  117   0.883   7.803   5.504
    1POPC  H11Y  118   0.748   7.784   5.622
    1POPC  C312  119   0.750   7.640   5.458
    1POPC  H12X  120   0.664   7.696   5.416
    1POPC  H12Y  121   0.710   7.550   5.510
    1POPC  C313  122   0.841   7.597   5.343
    1POPC  H13X  123   0.928   7.540   5.382
    1POPC  H13Y  124   0.880   7.689   5.293
    1POPC  C314  125   0.770   7.512   5.237
    1POPC  H14X  126   0.677   7.565   5.205
    1POPC  H14Y  127   0.741   7.414   5.282
    1POPC  C315  128   0.857   7.488   5.113
    1POPC  H15X  129   0.948   7.433   5.144
    1POPC  H15Y  130   0.889   7.586   5.073
    1POPC  C316  131   0.787   7.409   5.001
    1POPC  H16X  132   0.858   7.392   4.917
    1POPC  H16Y  133   0.700   7.466   4.964
    1POPC  H16Z  134   0.753   7.311   5.039
    2POPC     N  135   7.619   5.532   7.446
    2POPC   C12  136   7.650   5.557   7.299
    2POPC   C13  137   7.475   5.497   7.465
    2POPC   C14  138   7.703   5.417   7.494
    2POPC   C15  139   7.653   5.653   7.526
    2POPC  H12A  140   7.631   5.465   7.245
    2POPC  H12B  141   7.757   5.576   7.292
    2POPC  H13A  142   7.452   5.485   7.570
    2POPC  H13B  143   7.413   5.575   7.423
    2POPC  H13C  144   7.452   5.405   7.413
    2POPC  H14A  145   7.684   5.400   7.599
    2POPC  H14B  146   7.678   5.328   7.438
    2POPC  H14C  147   7.808   5.440   7.480
    2POPC  H15A  148   7.756   5.682   7.507
    2POPC  H15B  149   7.641   5.633   7.632
    2POPC  H15C  150   7.589   5.736   7.499
    2POPC   C11  151   7.577   5.672   7.226
    2POPC  H11A  152   7.623   5.680   7.125
    2POPC  H11B  153   7.595   5.768   7.280
    2POPC     P  154   7.350   5.754   7.147
    2POPC   O13  155   7.218   5.695   7.116
    2POPC   O14  156   7.349   5.875   7.232
    2POPC   O12  157   7.439   5.644   7.215
    2POPC   O11  158   7.427   5.790   7.013
    2POPC    C1  159   7.442   5.693   6.909
    2POPC    HA  160   7.399   5.594   6.939
    2POPC    HB  161   7.550   5.677   6.889
    2POPC    C2  162   7.371   5.735   6.777
    2POPC    HS  163   7.381   5.650   6.705
    2POPC   O21  164   7.427   5.855   6.722
    2POPC   C21  165   7.536   5.833   6.649
    2POPC   O22  166   7.588   5.724   6.632
    2POPC   C22  167   7.583   5.965   6.589
    2POPC   H2R  168   7.633   6.024   6.669
    2POPC   H2S  169   7.496   6.023   6.552
    2POPC    C3  170   7.218   5.757   6.800
    2POPC    HX  171   7.207   5.846   6.865
    2POPC    HY  172   7.177   5.670   6.856
    2POPC   O31  173   7.142   5.779   6.679
    2POPC   C31  174   7.116   5.668   6.611
    2POPC   O32  175   7.166   5.559   6.634
    2POPC   C32  176   7.015   5.699   6.501
    2POPC   H2X  177   6.978   5.803   6.511
    2POPC   H2Y  178   6.929   5.630   6.514
    2POPC   C23  179   7.683   5.944   6.474
    2POPC   H3R  180   7.759   5.867   6.501
    2POPC   H3S  181   7.738   6.040   6.459
    2POPC   C24  182   7.620   5.909   6.338
    2POPC   H4R  183   7.552   5.992   6.307
    2POPC   H4S  184   7.558   5.817   6.349
    2POPC   C25  185   7.725   5.886   6.228
    2POPC   H5R  186   7.796   5.808   6.262
    2POPC   H5S  187   7.782   5.981   6.215
    2POPC   C26  188   7.667   5.844   6.092
    2POPC   H6R  189   7.589   5.918   6.063
    2POPC   H6S  190   7.619   5.745   6.101
    2POPC   C27  191   7.774   5.841   5.982
    2POPC   H7R  192   7.855   5.772   6.011
    2POPC   H7S  193   7.818   5.943   5.976
    2POPC   C28  194   7.721   5.805   5.842
    2POPC   H8R  195   7.795   5.843   5.769
    2POPC   H8S  196   7.627   5.862   5.824
    2POPC   C29  197   7.696   5.657   5.823
    2POPC   H91  198   7.617   5.615   5.887
    2POPC  C210  199   7.757   5.575   5.734
    2POPC  H101  200   7.727   5.469   5.732
    2POPC  C211  201   7.867   5.612   5.639
    2POPC  H11R  202   7.955   5.545   5.655
    2POPC  H11S  203   7.904   5.715   5.655
    2POPC  C212  204   7.826   5.600   5.491
    2POPC  H12R  205   7.729   5.651   5.475
    2POPC  H12S  206   7.815   5.493   5.464
    2POPC  C213  207   7.931   5.666   5.401
    2POPC  H13R  208   8.032   5.630   5.430
    2POPC  H13S  209   7.928   5.776   5.418
    2POPC  C214  210   7.912   5.639   5.252
    2POPC  H14R  211   7.808   5.664   5.222
    2POPC  H14S  212   7.929   5.531   5.233
    2POPC  C215  213   8.010   5.721   5.167
    2POPC  H15R  214   8.108   5.725   5.219
    2POPC  H15S  215   7.972   5.825   5.159
    2POPC  C216  216   8.035   5.664   5.027
    2POPC  H16R  217   8.090   5.568   5.036
    2POPC  H16S  218   8.099   5.736   4.971
    2POPC  C217  219   7.908   5.638   4.946
    2POPC  H17R  220   7.850   5.732   4.940
    2POPC  H17S  221   7.845   5.564   5.000
    2POPC  C218  222   7.934   5.585   4.805
    2POPC  H18R  223   7.838   5.556   4.756
    2POPC  H18S  224   7.999   5.495   4.809
    2POPC  H18T  225   7.983   5.662   4.742
    2POPC   C33  226   7.078   5.678   6.363
    2POPC   H3X  227   6.994   5.666   6.290
    2POPC   H3Y  228   7.138   5.585   6.361
    2POPC   C34  229   7.162   5.797   6.316
    2POPC   H4X  230   7.251   5.809   6.381
    2POPC   H4Y  231   7.101   5.889   6.324
    2POPC   C35  232   7.208   5.782   6.170
    2POPC   H5X  233   7.118   5.761   6.108
    2POPC   H5Y  234   7.276   5.694   6.161
    2POPC   C36  235   7.277   5.907   6.115
    2POPC   H6X  236   7.380   5.912   6.156
    2POPC   H6Y  237   7.222   5.997   6.150
    2POPC   C37  238   7.281   5.912   5.962
    2POPC   H7X  239   7.344   5.997   5.929
    2POPC   H7Y  240   7.178   5.931   5.926
    2POPC   C38  241   7.331   5.784   5.894
    2POPC   H8X  242   7.267   5.698   5.925
    2POPC   H8Y  243   7.435   5.761   5.924
    2POPC   C39  244   7.321   5.797   5.742
    2POPC   H9X  245   7.403   5.862   5.704
    2POPC   H9Y  246   7.224   5.847   5.718
    2POPC  C310  247   7.323   5.664   5.666
    2POPC  H10X  248   7.247   5.594   5.708
    2POPC  H10Y  249   7.423   5.617   5.677
    2POPC  C311  250   7.292   5.688   5.518
    2POPC  H11X  251   7.341   5.783   5.487
    2POPC  H11Y  252   7.182   5.702   5.507
    2POPC  C312  253   7.339   5.578   5.423
    2POPC  H12X  254   7.301   5.480   5.459
    2POPC  H12Y  255   7.451   5.573   5.425
    2POPC  C313  256   7.290   5.602   5.280
    2POPC  H13X  257   7.236   5.699   5.277
    2POPC  H13Y  258   7.218   5.522   5.254
    2POPC  C314  259   7.401   5.605   5.174
    2POPC  H14X  260   7.352   5.604   5.074
    2POPC  H14Y  261   7.463   5.513   5.182
    2POPC  C315  262   7.490   5.730   5.182
    2POPC  H15X  263   7.551   5.725   5.274
    2POPC  H15Y  264   7.424   5.819   5.189
    2POPC  C316  265   7.582   5.747   5.061
    2POPC  H16X  266   7.642   5.840   5.072
    2POPC  H16Y  267   7.522   5.754   4.968
    2POPC  H16Z  268   7.651   5.661   5.052
    3POPC     N  269   3.245   5.200   7.416
    3POPC   C12  270   3.131   5.300   7.423
    3POPC   C13  271   3.206   5.075   7.489
    3POPC   C14  272   3.272   5.163   7.274
    3POPC   C15  273   3.368   5.255   7.480
    3POPC  H12A  274   3.124   5.334   7.526
    3POPC  H12B  275   3.040   5.246   7.400
    3POPC  H13A  276   3.200   5.094   7.596
    3POPC  H13B  277   3.110   5.040   7.452
    3POPC  H13C  278   3.279   4.998   7.471
    3POPC  H14A  279   3.180   5.125   7.230
    3POPC  H14B  280   3.305   5.250   7.219
    3POPC  H14C  281   3.347   5.085   7.270
    3POPC  H15A  282   3.452   5.190   7.462
    3POPC  H15B  283   3.354   5.264   7.587
    3POPC  H15C  284   3.389   5.353   7.438
    3POPC   C11  285   3.137   5.424   7.330
    3POPC  H11A  286   3.054   5.492   7.362
    3POPC  H11B  287   3.116   5.392   7.226
    3POPC     P  288   3.269   5.632   7.269
    3POPC   O13  289   3.178   5.725   7.340
    3POPC   O14  290   3.412   5.672   7.261
    3POPC   O12  291   3.263   5.490   7.336
    3POPC   O11  292   3.215   5.609   7.122
    3POPC    C1  293   3.297   5.539   7.027
    3POPC    HA  294   3.232   5.475   6.963
    3POPC    HB  295   3.370   5.473   7.077
    3POPC    C2  296   3.375   5.636   6.932
    3POPC    HS  297   3.440   5.698   6.998
    3POPC   O21  298   3.280   5.713   6.856
    3POPC   C21  299   3.315   5.840   6.842
    3POPC   O22  300   3.401   5.898   6.906
    3POPC   C22  301   3.234   5.902   6.729
    3POPC   H2R  302   3.129   5.911   6.760
    3POPC   H2S  303   3.240   5.839   6.639
    3POPC    C3  304   3.468   5.558   6.834
    3POPC    HX  305   3.409   5.479   6.784
    3POPC    HY  306   3.545   5.507   6.895
    3POPC   O31  307   3.536   5.644   6.740
    3POPC   C31  308   3.488   5.645   6.616
    3POPC   O32  309   3.392   5.582   6.576
    3POPC   C32  310   3.572   5.740   6.533
    3POPC   H2X  311   3.661   5.686   6.492
    3POPC   H2Y  312   3.608   5.823   6.597
    3POPC   C23  313   3.291   6.042   6.700
    3POPC   H3R  314   3.390   6.031   6.650
    3POPC   H3S  315   3.306   6.098   6.795
    3POPC   C24  316   3.201   6.128   6.611
    3POPC   H4R  317   3.101   6.139   6.658
    3POPC   H4S  318   3.188   6.078   6.513
    3POPC   C25  319   3.262   6.268   6.589
    3POPC   H5R  320   3.369   6.264   6.618
    3POPC   H5S  321   3.212   6.341   6.657
    3POPC   C26  322   3.252   6.316   6.444
    3POPC   H6R  323   3.144   6.325   6.418
    3POPC   H6S  324   3.298   6.241   6.376
    3POPC   C27  325   3.319   6.452   6.422
    3POPC   H7R  326   3.296   6.517   6.510
    3POPC   H7S  327   3.275   6.499   6.331
    3POPC   C28  328   3.471   6.444   6.404
    3POPC   H8R  329   3.493   6.373   6.321
    3POPC   H8S  330   3.518   6.403   6.496
    3POPC   C29  331   3.526   6.582   6.375
    3POPC   H91  332   3.526   6.649   6.462
    3POPC  C210  333   3.573   6.628   6.258
    3POPC  H101  334   3.609   6.732   6.253
    3POPC  C211  335   3.577   6.555   6.127
    3POPC  H11R  336   3.532   6.453   6.134
    3POPC  H11S  337   3.683   6.542   6.094
    3POPC  C212  338   3.502   6.633   6.018
    3POPC  H12R  339   3.548   6.733   6.007
    3POPC  H12S  340   3.396   6.646   6.048
    3POPC  C213  341   3.508   6.561   5.883
    3POPC  H13R  342   3.466   6.459   5.891
    3POPC  H13S  343   3.616   6.551   5.855
    3POPC  C214  344   3.437   6.636   5.770
    3POPC  H14R  345   3.443   6.746   5.790
    3POPC  H14S  346   3.329   6.608   5.768
    3POPC  C215  347   3.503   6.608   5.635
    3POPC  H15R  348   3.505   6.498   5.618
    3POPC  H15S  349   3.609   6.643   5.640
    3POPC  C216  350   3.435   6.674   5.514
    3POPC  H16R  351   3.424   6.783   5.532
    3POPC  H16S  352   3.334   6.631   5.501
    3POPC  C217  353   3.517   6.651   5.386
    3POPC  H17R  354   3.544   6.543   5.382
    3POPC  H17S  355   3.612   6.708   5.394
    3POPC  C218  356   3.447   6.689   5.256
    3POPC  H18R  357   3.508   6.658   5.169
    3POPC  H18S  358   3.430   6.798   5.251
    3POPC  H18T  359   3.348   6.637   5.250
    3POPC   C33  360   3.491   5.800   6.417
    3POPC   H3X  361   3.391   5.834   6.452
    3POPC   H3Y  362   3.475   5.722   6.339
    3POPC   C34  363   3.565   5.919   6.356
    3POPC   H4X  364   3.669   5.888   6.336
    3POPC   H4Y  365   3.567   6.003   6.429
    3POPC   C35  366   3.505   5.968   6.223
    3POPC   H5X  367   3.404   6.011   6.241
    3POPC   H5Y  368   3.494   5.880   6.156
    3POPC   C36  369   3.596   6.071   6.154
    3POPC   H6X  370   3.701   6.037   6.164
    3POPC   H6Y  371   3.587   6.169   6.206
    3POPC   C37  372   3.566   6.088   6.005
    3POPC   H7X  373   3.578   5.989   5.955
    3POPC   H7Y  374   3.640   6.158   5.961
    3POPC   C38  375   3.425   6.141   5.979
    3POPC   H8X  376   3.421   6.248   6.007
    3POPC   H8Y  377   3.354   6.085   6.044
    3POPC   C39  378   3.376   6.124   5.834
    3POPC   H9X  379   3.361   6.016   5.813
    3POPC   H9Y  380   3.454   6.162   5.764
    3POPC  C310  381   3.246   6.201   5.806
    3POPC  H10X  382   3.210   6.178   5.703
    3POPC  H10Y  383   3.270   6.309   5.810
    3POPC  C311  384   3.133   6.173   5.907
    3POPC  H11X  385   3.174   6.177   6.010
    3POPC  H11Y  386   3.090   6.073   5.890
    3POPC  C312  387   3.024   6.281   5.904
    3POPC  H12X  388   3.072   6.380   5.891
    3POPC  H12Y  389   2.973   6.281   6.003
    3POPC  C313  390   2.919   6.259   5.796
    3POPC  H13X  391   2.965   6.210   5.708
    3POPC  H13Y  392   2.882   6.358   5.764
    3POPC  C314  393   2.801   6.176   5.848
    3POPC  H14X  394   2.752   6.230   5.932
    3POPC  H14Y  395   2.840   6.079   5.886
    3POPC  C315  396   2.695   6.147   5.741
    3POPC  H15X  397   2.746   6.122   5.645
    3POPC  H15Y  398   2.635   6.240   5.724
    3POPC  C316  399   2.601   6.033   5.778
    3POPC  H16X  400   2.658   5.938   5.788
    3POPC  H16Y  401   2.524   6.019   5.698
    3POPC  H16Z  402   2.549   6.054   5.874
    4POPC     N  403   3.950   6.578   7.180
    4POPC   C12  404   3.882   6.532   7.307
    4POPC   C13  405   3.861   6.556   7.062
    4POPC   C14  406   3.984   6.723   7.190
    4POPC   C15  407   4.076   6.501   7.159
    4POPC  H12A  408   3.956   6.532   7.385
    4POPC  H12B  409   3.850   6.429   7.292
    4POPC  H13A  410   3.908   6.595   6.972
    4POPC  H13B  411   3.843   6.450   7.049
    4POPC  H13C  412   3.767   6.606   7.079
    4POPC  H14A  413   3.895   6.783   7.203
    4POPC  H14B  414   4.050   6.740   7.274
    4POPC  H14C  415   4.034   6.755   7.099
    4POPC  H15A  416   4.057   6.395   7.157
    4POPC  H15B  417   4.146   6.523   7.239
    4POPC  H15C  418   4.121   6.530   7.064
    4POPC   C11  419   3.759   6.613   7.359
    4POPC  H11A  420   3.795   6.714   7.388
    4POPC  H11B  421   3.722   6.562   7.451
    4POPC     P  422   3.541   6.721   7.300
    4POPC   O13  423   3.474   6.684   7.427
    4POPC   O14  424   3.596   6.859   7.294
    4POPC   O12  425   3.656   6.620   7.262
    4POPC   O11  426   3.434   6.706   7.184
    4POPC    C1  427   3.458   6.630   7.066
    4POPC    HA  428   3.359   6.600   7.025
    4POPC    HB  429   3.513   6.536   7.087
    4POPC    C2  430   3.530   6.712   6.956
    4POPC    HS  431   3.639   6.704   6.978
    4POPC   O21  432   3.483   6.846   6.967
    4POPC   C21  433   3.574   6.939   6.948
    4POPC   O22  434   3.693   6.919   6.926
    4POPC   C22  435   3.506   7.074   6.957
    4POPC   H2R  436   3.480   7.096   7.062
    4POPC   H2S  437   3.412   7.071   6.897
    4POPC    C3  438   3.501   6.657   6.813
    4POPC    HX  439   3.392   6.672   6.795
    4POPC    HY  440   3.518   6.547   6.812
    4POPC   O31  441   3.574   6.724   6.708
    4POPC   C31  442   3.699   6.679   6.695
    4POPC   O32  443   3.750   6.594   6.766
    4POPC   C32  444   3.767   6.745   6.575
    4POPC   H2X  445   3.692   6.785   6.505
    4POPC   H2Y  446   3.828   6.667   6.524
    4POPC   C23  447   3.598   7.183   6.901
    4POPC   H3R  448   3.635   7.154   6.800
    4POPC   H3S  449   3.685   7.197   6.968
    4POPC   C24  450   3.522   7.316   6.887
    4POPC   H4R  451   3.480   7.343   6.986
    4POPC   H4S  452   3.437   7.301   6.817
    4POPC   C25  453   3.610   7.430   6.838
    4POPC   H5R  454   3.655   7.403   6.740
    4POPC   H5S  455   3.693   7.446   6.911
    4POPC   C26  456   3.532   7.561   6.822
    4POPC   H6R  457   3.473   7.581   6.914
    4POPC   H6S  458   3.460   7.552   6.738
    4POPC   C27  459   3.625   7.680   6.796
    4POPC   H7R  460   3.704   7.650   6.724
    4POPC   H7S  461   3.674   7.707   6.892
    4POPC   C28  462   3.551   7.801   6.738
    4POPC   H8R  463   3.453   7.812   6.791
    4POPC   H8S  464   3.528   7.782   6.631
    4POPC   C29  465   3.633   7.925   6.758
    4POPC   H91  466   3.640   7.959   6.863
    4POPC  C210  467   3.690   7.999   6.663
    4POPC  H101  468   3.747   8.089   6.693
    4POPC  C211  469   3.692   7.968   6.516
    4POPC  H11R  470   3.597   8.002   6.468
    4POPC  H11S  471   3.701   7.858   6.499
    4POPC  C212  472   3.810   8.039   6.449
    4POPC  H12R  473   3.906   8.001   6.492
    4POPC  H12S  474   3.803   8.148   6.473
    4POPC  C213  475   3.814   8.024   6.296
    4POPC  H13R  476   3.891   8.094   6.256
    4POPC  H13S  477   3.715   8.055   6.255
    4POPC  C214  478   3.846   7.882   6.249
    4POPC  H14R  479   3.771   7.812   6.292
    4POPC  H14S  480   3.946   7.853   6.289
    4POPC  C215  481   3.847   7.865   6.097
    4POPC  H15R  482   3.750   7.901   6.055
    4POPC  H15S  483   3.854   7.756   6.075
    4POPC  C216  484   3.963   7.937   6.027
    4POPC  H16R  485   4.058   7.909   6.076
    4POPC  H16S  486   3.949   8.047   6.038
    4POPC  C217  487   3.974   7.903   5.877
    4POPC  H17R  488   4.040   7.979   5.830
    4POPC  H17S  489   3.873   7.913   5.830
    4POPC  C218  490   4.031   7.764   5.848
    4POPC  H18R  491   3.964   7.685   5.888
    4POPC  H18S  492   4.131   7.753   5.895
    4POPC  H18T  493   4.042   7.750   5.738
    4POPC   C33  494   3.861   6.857   6.624
    4POPC   H3X  495   3.913   6.823   6.716
    4POPC   H3Y  496   3.800   6.946   6.651
    4POPC   C34  497   3.970   6.896   6.523
    4POPC   H4X  498   4.037   6.809   6.508
    4POPC   H4Y  499   4.030   6.978   6.568
    4POPC   C35  500   3.919   6.942   6.385
    4POPC   H5X  501   3.867   6.857   6.335
    4POPC   H5Y  502   4.007   6.968   6.322
    4POPC   C36  503   3.824   7.062   6.391
    4POPC   H6X  504   3.873   7.146   6.446
    4POPC   H6Y  505   3.734   7.032   6.449
    4POPC   C37  506   3.775   7.111   6.253
    4POPC   H7X  507   3.683   7.171   6.269
    4POPC   H7Y  508   3.748   7.022   6.192
    4POPC   C38  509   3.873   7.199   6.175
    4POPC   H8X  510   3.827   7.221   6.076
    4POPC   H8Y  511   3.968   7.144   6.158
    4POPC   C39  512   3.902   7.334   6.243
    4POPC   H9X  513   3.963   7.317   6.334
    4POPC   H9Y  514   3.805   7.379   6.274
    4POPC  C310  515   3.975   7.434   6.152
    4POPC  H10X  516   3.991   7.528   6.209
    4POPC  H10Y  517   3.910   7.458   6.065
    4POPC  C311  518   4.110   7.384   6.101
    4POPC  H11X  519   4.098   7.289   6.045
    4POPC  H11Y  520   4.176   7.363   6.188
    4POPC  C312  521   4.179   7.486   6.010
    4POPC  H12X  522   4.177   7.586   6.059
    4POPC  H12Y  523   4.122   7.493   5.914
    4POPC  C313  524   4.324   7.450   5.979
    4POPC  H13X  525   4.327   7.351   5.928
    4POPC  H13Y  526   4.380   7.440   6.075
    4POPC  C314  527   4.396   7.552   5.891
    4POPC  H14X  528   4.384   7.654   5.934
    4POPC  H14Y  529   4.346   7.552   5.791
    4POPC  C315  530   4.545   7.521   5.874
    4POPC  H15X  531   4.558   7.411   5.886
    4POPC  H15Y  532   4.602   7.570   5.955
    4POPC  C316  533   4.603   7.561   5.738
    4POPC  H16X  534   4.707   7.524   5.728
    4POPC  H16Y  535   4.603   7.672   5.727
    4POPC  H16Z  536   4.542   7.517   5.656
    5POPC     N  537   1.682   6.113   7.017
    5POPC   C12  538   1.694   6.263   7.020
    5POPC   C13  539   1.808   6.048   7.065
    5POPC   C14  540   1.569   6.074   7.107
    5POPC   C15  541   1.651   6.069   6.878
    5POPC  H12A  542   1.689   6.296   7.124
    5POPC  H12B  543   1.608   6.305   6.970
    5POPC  H13A  544   1.892   6.087   7.009
    5POPC  H13B  545   1.823   6.071   7.170
    5POPC  H13C  546   1.802   5.941   7.053
    5POPC  H14A  547   1.585   6.116   7.205
    5POPC  H14B  548   1.476   6.113   7.069
    5POPC  H14C  549   1.562   5.967   7.114
    5POPC  H15A  550   1.561   6.118   6.844
    5POPC  H15B  551   1.635   5.962   6.875
    5POPC  H15C  552   1.733   6.096   6.813
    5POPC   C11  553   1.822   6.326   6.960
    5POPC  H11A  554   1.900   6.322   7.040
    5POPC  H11B  555   1.799   6.432   6.937
    5POPC     P  556   2.008   6.306   6.799
    5POPC   O13  557   1.998   6.450   6.765
    5POPC   O14  558   2.102   6.268   6.907
    5POPC   O12  559   1.864   6.257   6.842
    5POPC   O11  560   2.038   6.220   6.671
    5POPC    C1  561   2.020   6.078   6.682
    5POPC    HA  562   1.916   6.052   6.653
    5POPC    HB  563   2.039   6.041   6.785
    5POPC    C2  564   2.117   5.999   6.588
    5POPC    HS  565   2.215   5.994   6.640
    5POPC   O21  566   2.124   6.067   6.461
    5POPC   C21  567   2.246   6.075   6.412
    5POPC   O22  568   2.349   6.046   6.470
    5POPC   C22  569   2.240   6.120   6.267
    5POPC   H2R  570   2.306   6.207   6.251
    5POPC   H2S  571   2.135   6.149   6.241
    5POPC    C3  572   2.064   5.854   6.564
    5POPC    HX  573   1.963   5.862   6.518
    5POPC    HY  574   2.055   5.804   6.663
    5POPC   O31  575   2.152   5.781   6.477
    5POPC   C31  576   2.120   5.653   6.463
    5POPC   O32  577   2.024   5.597   6.513
    5POPC   C32  578   2.223   5.590   6.369
    5POPC   H2X  579   2.325   5.611   6.406
    5POPC   H2Y  580   2.211   5.635   6.268
    5POPC   C23  581   2.285   6.001   6.182
    5POPC   H3R  582   2.235   5.909   6.220
    5POPC   H3S  583   2.394   5.987   6.192
    5POPC   C24  584   2.248   6.013   6.033
    5POPC   H4R  585   2.306   6.094   5.985
    5POPC   H4S  586   2.141   6.038   6.027
    5POPC   C25  587   2.271   5.880   5.959
    5POPC   H5R  588   2.230   5.798   6.023
    5POPC   H5S  589   2.380   5.863   5.947
    5POPC   C26  590   2.202   5.873   5.823
    5POPC   H6R  591   2.251   5.942   5.752
    5POPC   H6S  592   2.096   5.904   5.835
    5POPC   C27  593   2.204   5.730   5.767
    5POPC   H7R  594   2.158   5.663   5.843
    5POPC   H7S  595   2.309   5.698   5.752
    5POPC   C28  596   2.126   5.716   5.636
    5POPC   H8R  597   2.174   5.779   5.559
    5POPC   H8S  598   2.023   5.755   5.652
    5POPC   C29  599   2.121   5.571   5.599
    5POPC   H91  600   2.082   5.504   5.678
    5POPC  C210  601   2.162   5.515   5.484
    5POPC  H101  602   2.154   5.406   5.472
    5POPC  C211  603   2.219   5.586   5.364
    5POPC  H11R  604   2.327   5.563   5.357
    5POPC  H11S  605   2.208   5.696   5.371
    5POPC  C212  606   2.150   5.539   5.235
    5POPC  H12R  607   2.159   5.429   5.226
    5POPC  H12S  608   2.205   5.585   5.149
    5POPC  C213  609   2.003   5.580   5.225
    5POPC  H13R  610   1.997   5.691   5.238
    5POPC  H13S  611   1.944   5.533   5.307
    5POPC  C214  612   1.941   5.543   5.089
    5POPC  H14R  613   1.933   5.433   5.080
    5POPC  H14S  614   2.011   5.579   5.010
    5POPC  C215  615   1.804   5.608   5.063
    5POPC  H15R  616   1.787   5.605   4.953
    5POPC  H15S  617   1.808   5.715   5.094
    5POPC  C216  618   1.686   5.539   5.132
    5POPC  H16R  619   1.700   5.545   5.242
    5POPC  H16S  620   1.684   5.432   5.104
    5POPC  C217  621   1.551   5.603   5.096
    5POPC  H17R  622   1.556   5.712   5.118
    5POPC  H17S  623   1.472   5.559   5.161
    5POPC  C218  624   1.508   5.583   4.950
    5POPC  H18R  625   1.415   5.640   4.929
    5POPC  H18S  626   1.489   5.476   4.929
    5POPC  H18T  627   1.587   5.620   4.880
    5POPC   C33  628   2.202   5.438   6.360
    5POPC   H3X  629   2.095   5.416   6.341
    5POPC   H3Y  630   2.232   5.391   6.456
    5POPC   C34  631   2.282   5.377   6.245
    5POPC   H4X  632   2.388   5.408   6.254
    5POPC   H4Y  633   2.243   5.417   6.149
    5POPC   C35  634   2.276   5.224   6.240
    5POPC   H5X  635   2.170   5.191   6.243
    5POPC   H5Y  636   2.328   5.182   6.329
    5POPC   C36  637   2.340   5.169   6.112
    5POPC   H6X  638   2.446   5.204   6.108
    5POPC   H6Y  639   2.286   5.211   6.025
    5POPC   C37  640   2.337   5.017   6.102
    5POPC   H7X  641   2.232   4.981   6.117
    5POPC   H7Y  642   2.400   4.974   6.182
    5POPC   C38  643   2.386   4.964   5.966
    5POPC   H8X  644   2.322   5.004   5.885
    5POPC   H8Y  645   2.377   4.853   5.967
    5POPC   C39  646   2.532   5.000   5.936
    5POPC   H9X  647   2.593   4.973   6.025
    5POPC   H9Y  648   2.543   5.109   5.919
    5POPC  C310  649   2.588   4.924   5.815
    5POPC  H10X  650   2.551   4.820   5.818
    5POPC  H10Y  651   2.699   4.923   5.823
    5POPC  C311  652   2.551   4.987   5.680
    5POPC  H11X  653   2.604   5.085   5.672
    5POPC  H11Y  654   2.442   5.007   5.676
    5POPC  C312  655   2.590   4.900   5.560
    5POPC  H12X  656   2.578   4.961   5.468
    5POPC  H12Y  657   2.520   4.814   5.553
    5POPC  C313  658   2.734   4.847   5.568
    5POPC  H13X  659   2.736   4.763   5.640
    5POPC  H13Y  660   2.799   4.928   5.608
    5POPC  C314  661   2.795   4.802   5.434
    5POPC  H14X  662   2.895   4.758   5.457
    5POPC  H14Y  663   2.811   4.891   5.370
    5POPC  C315  664   2.713   4.699   5.355
    5POPC  H15X  665   2.658   4.632   5.424
    5POPC  H15Y  666   2.786   4.636   5.298
    5POPC  C316  667   2.617   4.761   5.253
    5POPC  H16X  668   2.670   4.837   5.192
    5POPC  H16Y  669   2.531   4.810   5.304
    5POPC  H16Z  670   2.579   4.682   5.186
    6POPC     N  671   4.917   7.703   7.412
    6POPC   C12  672   4.893   7.827   7.329
    6POPC   C13  673   4.831   7.592   7.361
    6POPC   C14  674   5.060   7.660   7.403
    6POPC   C15  675   4.882   7.725   7.555
    6POPC  H12A  676   4.790   7.857   7.344
    6POPC  H12B  677   4.904   7.799   7.225
    6POPC  H13A  678   4.727   7.624   7.359
    6POPC  H13B  679   4.862   7.565   7.261
    6POPC  H13C  680   4.839   7.506   7.425
    6POPC  H14A  681   5.124   7.736   7.446
    6POPC  H14B  682   5.075   7.567   7.456
    6POPC  H14C  683   5.088   7.646   7.299
    6POPC  H15A  684   4.907   7.638   7.614
    6POPC  H15B  685   4.776   7.743   7.565
    6POPC  H15C  686   4.938   7.810   7.593
    6POPC   C11  687   4.984   7.950   7.353
    6POPC  H11A  688   4.954   8.029   7.281
    6POPC  H11B  689   5.089   7.922   7.332
    6POPC     P  690   5.066   8.116   7.524
    6POPC   O13  691   5.037   8.160   7.663
    6POPC   O14  692   5.206   8.076   7.496
    6POPC   O12  693   4.969   7.997   7.487
    6POPC   O11  694   5.027   8.232   7.425
    6POPC    C1  695   4.893   8.283   7.420
    6POPC    HA  696   4.853   8.303   7.521
    6POPC    HB  697   4.827   8.207   7.371
    6POPC    C2  698   4.887   8.415   7.336
    6POPC    HS  699   4.785   8.426   7.293
    6POPC   O21  700   4.985   8.415   7.233
    6POPC   C21  701   4.961   8.329   7.137
    6POPC   O22  702   4.862   8.259   7.126
    6POPC   C22  703   5.079   8.332   7.040
    6POPC   H2R  704   5.151   8.253   7.065
    6POPC   H2S  705   5.130   8.430   7.050
    6POPC    C3  706   4.913   8.539   7.427
    6POPC    HX  707   4.996   8.509   7.496
    6POPC    HY  708   4.824   8.560   7.490
    6POPC   O31  709   4.958   8.656   7.356
    6POPC   C31  710   4.863   8.734   7.307
    6POPC   O32  711   4.744   8.708   7.306
    6POPC   C32  712   4.926   8.865   7.259
    6POPC   H2X  713   5.034   8.850   7.238
    6POPC   H2Y  714   4.917   8.939   7.342
    6POPC   C23  715   5.032   8.320   6.894
    6POPC   H3R  716   4.925   8.347   6.884
    6POPC   H3S  717   5.045   8.215   6.860
    6POPC   C24  718   5.113   8.413   6.802
    6POPC   H4R  719   5.221   8.395   6.825
    6POPC   H4S  720   5.091   8.519   6.827
    6POPC   C25  721   5.087   8.388   6.653
    6POPC   H5R  722   4.998   8.448   6.623
    6POPC   H5S  723   5.062   8.281   6.637
    6POPC   C26  724   5.207   8.426   6.565
    6POPC   H6R  725   5.238   8.529   6.594
    6POPC   H6S  726   5.174   8.429   6.458
    6POPC   C27  727   5.328   8.333   6.577
    6POPC   H7R  728   5.356   8.321   6.683
    6POPC   H7S  729   5.414   8.381   6.525
    6POPC   C28  730   5.306   8.195   6.514
    6POPC   H8R  731   5.289   8.208   6.405
    6POPC   H8S  732   5.213   8.150   6.555
    6POPC   C29  733   5.422   8.104   6.543
    6POPC   H91  734   5.419   8.056   6.642
    6POPC  C210  735   5.521   8.072   6.458
    6POPC  H101  736   5.599   8.001   6.491
    6POPC  C211  737   5.539   8.127   6.319
    6POPC  H11R  738   5.476   8.216   6.302
    6POPC  H11S  739   5.508   8.049   6.245
    6POPC  C212  740   5.685   8.165   6.287
    6POPC  H12R  741   5.692   8.176   6.176
    6POPC  H12S  742   5.753   8.082   6.316
    6POPC  C213  743   5.734   8.296   6.349
    6POPC  H13R  744   5.749   8.283   6.458
    6POPC  H13S  745   5.656   8.375   6.335
    6POPC  C214  746   5.865   8.343   6.283
    6POPC  H14R  747   5.846   8.360   6.175
    6POPC  H14S  748   5.939   8.260   6.292
    6POPC  C215  749   5.929   8.469   6.343
    6POPC  H15R  750   6.022   8.491   6.286
    6POPC  H15S  751   5.959   8.448   6.448
    6POPC  C216  752   5.843   8.597   6.341
    6POPC  H16R  753   5.903   8.678   6.387
    6POPC  H16S  754   5.752   8.582   6.404
    6POPC  C217  755   5.801   8.643   6.201
    6POPC  H17R  756   5.724   8.574   6.162
    6POPC  H17S  757   5.889   8.638   6.134
    6POPC  C218  758   5.745   8.786   6.197
    6POPC  H18R  759   5.715   8.812   6.093
    6POPC  H18S  760   5.823   8.858   6.230
    6POPC  H18T  761   5.657   8.796   6.263
    6POPC   C33  762   4.856   8.921   7.134
    6POPC   H3X  763   4.886   9.028   7.126
    6POPC   H3Y  764   4.746   8.918   7.145
    6POPC   C34  765   4.899   8.852   7.004
    6POPC   H4X  766   4.855   8.750   6.999
    6POPC   H4Y  767   5.010   8.841   7.005
    6POPC   C35  768   4.862   8.932   6.879
    6POPC   H5X  769   4.899   9.036   6.891
    6POPC   H5Y  770   4.751   8.936   6.869
    6POPC   C36  771   4.923   8.875   6.750
    6POPC   H6X  772   4.877   8.776   6.730
    6POPC   H6Y  773   5.032   8.860   6.766
    6POPC   C37  774   4.904   8.967   6.629
    6POPC   H7X  775   4.951   9.066   6.653
    6POPC   H7Y  776   4.796   8.984   6.612
    6POPC   C38  777   4.967   8.916   6.499
    6POPC   H8X  778   5.076   8.902   6.514
    6POPC   H8Y  779   4.953   8.993   6.420
    6POPC   C39  780   4.907   8.783   6.449
    6POPC   H9X  781   4.797   8.791   6.445
    6POPC   H9Y  782   4.934   8.703   6.521
    6POPC  C310  783   4.960   8.742   6.311
    6POPC  H10X  784   4.954   8.631   6.302
    6POPC  H10Y  785   5.066   8.772   6.302
    6POPC  C311  786   4.880   8.802   6.194
    6POPC  H11X  787   4.892   8.913   6.194
    6POPC  H11Y  788   4.773   8.778   6.209
    6POPC  C312  789   4.925   8.746   6.058
    6POPC  H12X  790   4.921   8.635   6.063
    6POPC  H12Y  791   5.030   8.776   6.040
    6POPC  C313  792   4.838   8.795   5.942
    6POPC  H13X  793   4.842   8.906   5.939
    6POPC  H13Y  794   4.732   8.765   5.960
    6POPC  C314  795   4.882   8.740   5.805
    6POPC  H14X  796   4.991   8.759   5.792
    6POPC  H14Y  797   4.827   8.795   5.726
    6POPC  C315  798   4.855   8.590   5.788
    6POPC  H15X  799   4.746   8.573   5.803
    6POPC  H15Y  800   4.910   8.532   5.866
    6POPC  C316  801   4.893   8.534   5.651
    6POPC  H16X  802   4.843   8.592   5.570
    6POPC  H16Y  803   4.862   8.428   5.643
    6POPC  H16Z  804   5.003   8.540   5.636
    7POPC     N  805   3.759   4.638   7.234
    7POPC   C12  806   3.782   4.612   7.086
    7POPC   C13  807   3.790   4.781   7.266
    7POPC   C14  808   3.618   4.607   7.272
    7POPC   C15  809   3.851   4.552   7.314
    7POPC  H12A  810   3.787   4.504   7.073
    7POPC  H12B  811   3.878   4.652   7.060
    7POPC  H13A  812   3.895   4.801   7.248
    7POPC  H13B  813   3.731   4.846   7.203
    7POPC  H13C  814   3.768   4.800   7.370
    7POPC  H14A  815   3.593   4.506   7.239
    7POPC  H14B  816   3.606   4.613   7.379
    7POPC  H14C  817   3.550   4.676   7.223
    7POPC  H15A  818   3.834   4.568   7.420
    7POPC  H15B  819   3.954   4.575   7.291
    7POPC  H15C  820   3.833   4.447   7.291
    7POPC   C11  821   3.677   4.665   6.985
    7POPC  H11A  822   3.585   4.602   6.995
    7POPC  H11B  823   3.716   4.649   6.882
    7POPC     P  824   3.505   4.851   6.975
    7POPC   O13  825   3.411   4.773   7.060
    7POPC   O14  826   3.498   4.998   6.993
    7POPC   O12  827   3.651   4.803   7.005
    7POPC   O11  828   3.478   4.816   6.824
    7POPC    C1  829   3.570   4.867   6.726
    7POPC    HA  830   3.574   4.797   6.640
    7POPC    HB  831   3.673   4.872   6.767
    7POPC    C2  832   3.532   5.007   6.672
    7POPC    HS  833   3.493   5.070   6.754
    7POPC   O21  834   3.439   4.992   6.563
    7POPC   C21  835   3.320   5.043   6.584
    7POPC   O22  836   3.278   5.093   6.687
    7POPC   C22  837   3.239   5.032   6.455
    7POPC   H2R  838   3.167   4.948   6.462
    7POPC   H2S  839   3.308   5.010   6.371
    7POPC    C3  840   3.660   5.077   6.619
    7POPC    HX  841   3.707   5.007   6.545
    7POPC    HY  842   3.729   5.090   6.705
    7POPC   O31  843   3.634   5.205   6.557
    7POPC   C31  844   3.747   5.256   6.509
    7POPC   O32  845   3.856   5.200   6.516
    7POPC   C32  846   3.722   5.392   6.447
    7POPC   H2X  847   3.754   5.470   6.520
    7POPC   H2Y  848   3.615   5.406   6.423
    7POPC   C23  849   3.163   5.164   6.431
    7POPC   H3R  850   3.226   5.250   6.464
    7POPC   H3S  851   3.071   5.164   6.494
    7POPC   C24  852   3.124   5.190   6.285
    7POPC   H4R  853   3.058   5.279   6.279
    7POPC   H4S  854   3.066   5.103   6.248
    7POPC   C25  855   3.244   5.213   6.191
    7POPC   H5R  856   3.215   5.179   6.089
    7POPC   H5S  857   3.330   5.151   6.223
    7POPC   C26  858   3.288   5.359   6.181
    7POPC   H6R  859   3.291   5.405   6.282
    7POPC   H6S  860   3.212   5.414   6.121
    7POPC   C27  861   3.426   5.378   6.115
    7POPC   H7R  862   3.504   5.351   6.190
    7POPC   H7S  863   3.439   5.485   6.089
    7POPC   C28  864   3.450   5.292   5.990
    7POPC   H8R  865   3.448   5.184   6.018
    7POPC   H8S  866   3.553   5.313   5.953
    7POPC   C29  867   3.346   5.319   5.884
    7POPC   H91  868   3.242   5.318   5.921
    7POPC  C210  869   3.366   5.343   5.753
    7POPC  H101  870   3.279   5.360   5.689
    7POPC  C211  871   3.498   5.343   5.681
    7POPC  H11R  872   3.584   5.322   5.748
    7POPC  H11S  873   3.516   5.441   5.632
    7POPC  C212  874   3.492   5.234   5.574
    7POPC  H12R  875   3.410   5.258   5.502
    7POPC  H12S  876   3.466   5.137   5.623
    7POPC  C213  877   3.623   5.216   5.498
    7POPC  H13R  878   3.706   5.198   5.569
    7POPC  H13S  879   3.646   5.310   5.442
    7POPC  C214  880   3.615   5.099   5.400
    7POPC  H14R  881   3.524   5.110   5.337
    7POPC  H14S  882   3.604   5.005   5.457
    7POPC  C215  883   3.737   5.090   5.309
    7POPC  H15R  884   3.829   5.094   5.372
    7POPC  H15S  885   3.739   5.178   5.241
    7POPC  C216  886   3.738   4.961   5.227
    7POPC  H16R  887   3.648   4.958   5.161
    7POPC  H16S  888   3.732   4.876   5.297
    7POPC  C217  889   3.864   4.944   5.140
    7POPC  H17R  890   3.860   4.845   5.091
    7POPC  H17S  891   3.953   4.946   5.207
    7POPC  C218  892   3.881   5.052   5.033
    7POPC  H18R  893   3.889   5.152   5.079
    7POPC  H18S  894   3.793   5.052   4.964
    7POPC  H18T  895   3.973   5.033   4.973
    7POPC   C33  896   3.807   5.404   6.319
    7POPC   H3X  897   3.762   5.341   6.239
    7POPC   H3Y  898   3.910   5.366   6.339
    7POPC   C34  899   3.822   5.549   6.270
    7POPC   H4X  900   3.853   5.612   6.356
    7POPC   H4Y  901   3.725   5.586   6.233
    7POPC   C35  902   3.930   5.563   6.161
    7POPC   H5X  903   4.028   5.535   6.205
    7POPC   H5Y  904   3.937   5.670   6.131
    7POPC   C36  905   3.910   5.476   6.036
    7POPC   H6X  906   3.908   5.369   6.065
    7POPC   H6Y  907   3.999   5.489   5.970
    7POPC   C37  908   3.785   5.509   5.954
    7POPC   H7X  909   3.694   5.487   6.013
    7POPC   H7Y  910   3.784   5.443   5.865
    7POPC   C38  911   3.781   5.655   5.907
    7POPC   H8X  912   3.883   5.688   5.880
    7POPC   H8Y  913   3.746   5.719   5.992
    7POPC   C39  914   3.690   5.677   5.786
    7POPC   H9X  915   3.629   5.769   5.802
    7POPC   H9Y  916   3.619   5.592   5.777
    7POPC  C310  917   3.769   5.694   5.655
    7POPC  H10X  918   3.835   5.606   5.640
    7POPC  H10Y  919   3.832   5.785   5.664
    7POPC  C311  920   3.676   5.709   5.534
    7POPC  H11X  921   3.598   5.784   5.558
    7POPC  H11Y  922   3.625   5.612   5.516
    7POPC  C312  923   3.746   5.753   5.405
    7POPC  H12X  924   3.835   5.689   5.386
    7POPC  H12Y  925   3.782   5.857   5.418
    7POPC  C313  926   3.650   5.745   5.286
    7POPC  H13X  927   3.552   5.787   5.318
    7POPC  H13Y  928   3.635   5.638   5.260
    7POPC  C314  929   3.698   5.822   5.162
    7POPC  H14X  930   3.800   5.787   5.134
    7POPC  H14Y  931   3.705   5.930   5.187
    7POPC  C315  932   3.605   5.804   5.041
    7POPC  H15X  933   3.607   5.697   5.010
    7POPC  H15Y  934   3.645   5.864   4.957
    7POPC  C316  935   3.459   5.845   5.065
    7POPC  H16X  936   3.410   5.773   5.135
    7POPC  H16Y  937   3.403   5.845   4.969
    7POPC  H16Z  938   3.454   5.946   5.110
    8POPC     N  939   5.153   2.268   7.667
    8POPC   C12  940   5.043   2.189   7.600
    8POPC   C13  941   5.235   2.334   7.561
    8POPC   C14  942   5.095   2.372   7.757
    8POPC   C15  943   5.242   2.178   7.747
    8POPC  H12A  944   5.091   2.111   7.541
    8POPC  H12B  945   4.993   2.255   7.530
    8POPC  H13A  946   5.311   2.396   7.606
    8POPC  H13B  947   5.283   2.259   7.500
    8POPC  H13C  948   5.172   2.394   7.497
    8POPC  H14A  949   5.022   2.431   7.703
    8POPC  H14B  950   5.046   2.324   7.841
    8POPC  H14C  951   5.173   2.437   7.794
    8POPC  H15A  952   5.186   2.133   7.828
    8POPC  H15B  953   5.326   2.233   7.787
    8POPC  H15C  954   5.281   2.099   7.684
    8POPC   C11  955   4.934   2.123   7.688
    8POPC  H11A  956   4.871   2.060   7.620
    8POPC  H11B  957   4.869   2.203   7.730
    8POPC     P  958   4.894   1.951   7.868
    8POPC   O13  959   4.969   1.872   7.969
    8POPC   O14  960   4.780   2.030   7.919
    8POPC   O12  961   4.992   2.046   7.792
    8POPC   O11  962   4.842   1.855   7.752
    8POPC    C1  963   4.926   1.746   7.711
    8POPC    HA  964   4.866   1.675   7.651
    8POPC    HB  965   4.965   1.690   7.799
    8POPC    C2  966   5.048   1.789   7.622
    8POPC    HS  967   5.104   1.868   7.676
    8POPC   O21  968   4.997   1.839   7.497
    8POPC   C21  969   5.088   1.903   7.426
    8POPC   O22  970   5.197   1.939   7.468
    8POPC   C22  971   5.040   1.924   7.283
    8POPC   H2R  972   4.996   1.829   7.246
    8POPC   H2S  973   5.127   1.950   7.220
    8POPC    C3  974   5.146   1.669   7.602
    8POPC    HX  975   5.175   1.634   7.703
    8POPC    HY  976   5.240   1.703   7.553
    8POPC   O31  977   5.085   1.558   7.533
    8POPC   C31  978   5.111   1.554   7.402
    8POPC   O32  979   5.173   1.638   7.340
    8POPC   C32  980   5.046   1.430   7.342
    8POPC   H2X  981   4.947   1.457   7.300
    8POPC   H2Y  982   5.032   1.355   7.423
    8POPC   C23  983   4.935   2.037   7.275
    8POPC   H3R  984   4.984   2.133   7.299
    8POPC   H3S  985   4.856   2.019   7.351
    8POPC   C24  986   4.867   2.046   7.137
    8POPC   H4R  987   4.799   2.134   7.137
    8POPC   H4S  988   4.806   1.955   7.123
    8POPC   C25  989   4.965   2.059   7.018
    8POPC   H5R  990   5.034   1.972   7.017
    8POPC   H5S  991   5.027   2.150   7.035
    8POPC   C26  992   4.898   2.071   6.880
    8POPC   H6R  993   4.977   2.079   6.803
    8POPC   H6S  994   4.841   2.166   6.879
    8POPC   C27  995   4.799   1.960   6.839
    8POPC   H7R  996   4.749   1.995   6.746
    8POPC   H7S  997   4.720   1.950   6.916
    8POPC   C28  998   4.858   1.821   6.809
    8POPC   H8R  999   4.931   1.832   6.726
    8POPC   H8S 1000   4.775   1.757   6.770
    8POPC   C29 1001   4.920   1.754   6.929
    8POPC   H91 1002   4.863   1.769   7.023
    8POPC  C210 1003   5.036   1.686   6.935
    8POPC  H101 1004   5.069   1.646   7.032
    8POPC  C211 1005   5.126   1.652   6.819
    8POPC  H11R 1006   5.221   1.709   6.824
    8POPC  H11S 1007   5.077   1.675   6.722
    8POPC  C212 1008   5.159   1.502   6.821
    8POPC  H12R 1009   5.064   1.446   6.838
    8POPC  H12S 1010   5.228   1.478   6.905
    8POPC  C213 1011   5.218   1.451   6.689
    8POPC  H13R 1012   5.325   1.480   6.681
    8POPC  H13S 1013   5.163   1.502   6.606
    8POPC  C214 1014   5.201   1.300   6.669
    8POPC  H14R 1015   5.095   1.274   6.686
    8POPC  H14S 1016   5.263   1.244   6.743
    8POPC  C215 1017   5.239   1.260   6.526
    8POPC  H15R 1018   5.346   1.286   6.508
    8POPC  H15S 1019   5.177   1.320   6.456
    8POPC  C216 1020   5.218   1.112   6.492
    8POPC  H16R 1021   5.117   1.079   6.525
    8POPC  H16S 1022   5.293   1.050   6.546
    8POPC  C217 1023   5.232   1.089   6.341
    8POPC  H17R 1024   5.331   1.128   6.310
    8POPC  H17S 1025   5.154   1.149   6.288
    8POPC  C218 1026   5.222   0.944   6.296
    8POPC  H18R 1027   5.289   0.882   6.358
    8POPC  H18S 1028   5.253   0.934   6.189
    8POPC  H18T 1029   5.118   0.906   6.306
    8POPC   C33 1030   5.137   1.372   7.234
    8POPC   H3X 1031   5.243   1.378   7.267
    8POPC   H3Y 1032   5.128   1.432   7.141
    8POPC   C34 1033   5.107   1.224   7.205
    8POPC   H4X 1034   5.122   1.167   7.300
    8POPC   H4Y 1035   5.180   1.186   7.130
    8POPC   C35 1036   4.964   1.196   7.154
    8POPC   H5X 1037   4.890   1.239   7.225
    8POPC   H5Y 1038   4.949   1.086   7.151
    8POPC   C36 1039   4.939   1.252   7.014
    8POPC   H6X 1040   5.015   1.208   6.945
    8POPC   H6Y 1041   4.954   1.363   7.015
    8POPC   C37 1042   4.798   1.223   6.960
    8POPC   H7X 1043   4.726   1.285   7.018
    8POPC   H7Y 1044   4.773   1.116   6.977
    8POPC   C38 1045   4.784   1.254   6.811
    8POPC   H8X 1046   4.838   1.349   6.789
    8POPC   H8Y 1047   4.676   1.270   6.788
    8POPC   C39 1048   4.838   1.142   6.721
    8POPC   H9X 1049   4.776   1.051   6.734
    8POPC   H9Y 1050   4.941   1.117   6.753
    8POPC  C310 1051   4.843   1.180   6.572
    8POPC  H10X 1052   4.905   1.105   6.518
    8POPC  H10Y 1053   4.894   1.279   6.564
    8POPC  C311 1054   4.706   1.185   6.504
    8POPC  H11X 1055   4.637   1.248   6.565
    8POPC  H11Y 1056   4.664   1.082   6.502
    8POPC  C312 1057   4.709   1.243   6.362
    8POPC  H12X 1058   4.605   1.241   6.323
    8POPC  H12Y 1059   4.771   1.178   6.296
    8POPC  C313 1060   4.762   1.386   6.354
    8POPC  H13X 1061   4.873   1.387   6.367
    8POPC  H13Y 1062   4.718   1.443   6.439
    8POPC  C314 1063   4.724   1.458   6.224
    8POPC  H14X 1064   4.616   1.438   6.205
    8POPC  H14Y 1065   4.782   1.415   6.140
    8POPC  C315 1066   4.742   1.610   6.231
    8POPC  H15X 1067   4.687   1.647   6.319
    8POPC  H15Y 1068   4.694   1.655   6.141
    8POPC  C316 1069   4.886   1.662   6.240
    8POPC  H16X 1070   4.934   1.627   6.334
    8POPC  H16Y 1071   4.886   1.773   6.240
    8POPC  H16Z 1072   4.947   1.627   6.154
    9POPC     N 1073   6.002   0.701   8.149
    9POPC   C12 1074   5.934   0.619   8.041
    9POPC   C13 1075   5.964   0.844   8.138
    9POPC   C14 1076   5.957   0.650   8.282
    9POPC   C15 1077   6.150   0.687   8.140
    9POPC  H12A 1078   5.828   0.639   8.047
    9POPC  H12B 1079   5.948   0.514   8.065
    9POPC  H13A 1080   6.018   0.905   8.210
    9POPC  H13B 1081   5.988   0.880   8.038
    9POPC  H13C 1082   5.857   0.856   8.152
    9POPC  H14A 1083   6.002   0.708   8.362
    9POPC  H14B 1084   5.849   0.659   8.289
    9POPC  H14C 1085   5.984   0.546   8.293
    9POPC  H15A 1086   6.178   0.582   8.147
    9POPC  H15B 1087   6.198   0.742   8.221
    9POPC  H15C 1088   6.185   0.725   8.045
    9POPC   C11 1089   5.978   0.639   7.893
    9POPC  H11A 1090   5.906   0.584   7.829
    9POPC  H11B 1091   6.079   0.595   7.879
    9POPC     P 1092   6.057   0.823   7.734
    9POPC   O13 1093   6.014   0.960   7.700
    9POPC   O14 1094   6.202   0.805   7.759
    9POPC   O12 1095   5.976   0.777   7.860
    9POPC   O11 1096   6.018   0.722   7.620
    9POPC    C1 1097   5.885   0.719   7.567
    9POPC    HA 1098   5.829   0.812   7.592
    9POPC    HB 1099   5.829   0.634   7.611
    9POPC    C2 1100   5.887   0.702   7.412
    9POPC    HS 1101   5.927   0.600   7.394
    9POPC   O21 1102   5.980   0.792   7.350
    9POPC   C21 1103   5.946   0.919   7.347
    9POPC   O22 1104   5.843   0.967   7.392
    9POPC   C22 1105   6.057   0.998   7.279
    9POPC   H2R 1106   6.106   0.936   7.201
    9POPC   H2S 1107   6.133   1.024   7.356
    9POPC    C3 1108   5.744   0.703   7.349
    9POPC    HX 1109   5.682   0.774   7.408
    9POPC    HY 1110   5.700   0.602   7.364
    9POPC   O31 1111   5.740   0.743   7.210
    9POPC   C31 1112   5.782   0.650   7.126
    9POPC   O32 1113   5.824   0.540   7.158
    9POPC   C32 1114   5.770   0.703   6.983
    9POPC   H2X 1115   5.765   0.814   6.985
    9POPC   H2Y 1116   5.677   0.663   6.937
    9POPC   C23 1117   6.002   1.129   7.219
    9POPC   H3R 1118   6.089   1.196   7.200
    9POPC   H3S 1119   5.938   1.181   7.293
    9POPC   C24 1120   5.925   1.114   7.086
    9POPC   H4R 1121   5.892   1.215   7.055
    9POPC   H4S 1122   5.834   1.052   7.104
    9POPC   C25 1123   6.005   1.052   6.970
    9POPC   H5R 1124   5.944   1.063   6.877
    9POPC   H5S 1125   6.020   0.944   6.988
    9POPC   C26 1126   6.141   1.119   6.946
    9POPC   H6R 1127   6.212   1.088   7.026
    9POPC   H6S 1128   6.128   1.229   6.954
    9POPC   C27 1129   6.203   1.089   6.809
    9POPC   H7R 1130   6.293   1.155   6.797
    9POPC   H7S 1131   6.131   1.116   6.729
    9POPC   C28 1132   6.249   0.944   6.792
    9POPC   H8R 1133   6.160   0.877   6.799
    9POPC   H8S 1134   6.316   0.917   6.876
    9POPC   C29 1135   6.316   0.926   6.658
    9POPC   H91 1136   6.247   0.914   6.573
    9POPC  C210 1137   6.448   0.920   6.635
    9POPC  H101 1138   6.483   0.907   6.532
    9POPC  C211 1139   6.558   0.937   6.737
    9POPC  H11R 1140   6.519   0.964   6.837
    9POPC  H11S 1141   6.626   1.019   6.706
    9POPC  C212 1142   6.644   0.810   6.751
    9POPC  H12R 1143   6.686   0.784   6.651
    9POPC  H12S 1144   6.579   0.726   6.784
    9POPC  C213 1145   6.757   0.828   6.853
    9POPC  H13R 1146   6.712   0.855   6.950
    9POPC  H13S 1147   6.823   0.911   6.821
    9POPC  C214 1148   6.841   0.701   6.873
    9POPC  H14R 1149   6.772   0.616   6.890
    9POPC  H14S 1150   6.903   0.714   6.965
    9POPC  C215 1151   6.935   0.667   6.756
    9POPC  H15R 1152   7.024   0.733   6.760
    9POPC  H15S 1153   6.882   0.688   6.660
    9POPC  C216 1154   6.978   0.520   6.753
    9POPC  H16R 1155   7.041   0.501   6.664
    9POPC  H16S 1156   6.886   0.458   6.743
    9POPC  C217 1157   7.053   0.473   6.879
    9POPC  H17R 1158   7.005   0.516   6.969
    9POPC  H17S 1159   7.157   0.510   6.875
    9POPC  C218 1160   7.053   0.321   6.896
    9POPC  H18R 1161   7.108   0.272   6.813
    9POPC  H18S 1162   6.948   0.283   6.896
    9POPC  H18T 1163   7.100   0.293   6.992
    9POPC   C33 1164   5.893   0.659   6.903
    9POPC   H3X 1165   5.894   0.548   6.891
    9POPC   H3Y 1166   5.985   0.687   6.960
    9POPC   C34 1167   5.902   0.725   6.765
    9POPC   H4X 1168   6.001   0.702   6.720
    9POPC   H4Y 1169   5.896   0.835   6.779
    9POPC   C35 1170   5.794   0.679   6.666
    9POPC   H5X 1171   5.693   0.705   6.706
    9POPC   H5Y 1172   5.800   0.569   6.656
    9POPC   C36 1173   5.809   0.739   6.525
    9POPC   H6X 1174   5.721   0.708   6.464
    9POPC   H6Y 1175   5.900   0.696   6.479
    9POPC   C37 1176   5.823   0.892   6.518
    9POPC   H7X 1177   5.837   0.920   6.411
    9POPC   H7Y 1178   5.914   0.924   6.573
    9POPC   C38 1179   5.703   0.971   6.572
    9POPC   H8X 1180   5.695   0.955   6.682
    9POPC   H8Y 1181   5.609   0.934   6.525
    9POPC   C39 1182   5.718   1.121   6.541
    9POPC   H9X 1183   5.701   1.135   6.432
    9POPC   H9Y 1184   5.823   1.152   6.563
    9POPC  C310 1185   5.623   1.212   6.619
    9POPC  H10X 1186   5.519   1.174   6.612
    9POPC  H10Y 1187   5.626   1.314   6.573
    9POPC  C311 1188   5.662   1.228   6.767
    9POPC  H11X 1189   5.767   1.266   6.773
    9POPC  H11Y 1190   5.658   1.129   6.818
    9POPC  C312 1191   5.570   1.326   6.842
    9POPC  H12X 1192   5.466   1.287   6.839
    9POPC  H12Y 1193   5.572   1.424   6.789
    9POPC  C313 1194   5.613   1.347   6.987
    9POPC  H13X 1195   5.715   1.391   6.987
    9POPC  H13Y 1196   5.618   1.249   7.040
    9POPC  C314 1197   5.519   1.441   7.064
    9POPC  H14X 1198   5.430   1.384   7.099
    9POPC  H14Y 1199   5.483   1.520   6.994
    9POPC  C315 1200   5.588   1.509   7.182
    9POPC  H15X 1201   5.674   1.568   7.141
    9POPC  H15Y 1202   5.630   1.431   7.249
    9POPC  C316 1203   5.499   1.603   7.263
    9POPC  H16X 1204   5.422   1.546   7.317
    9POPC  H16Y 1205   5.448   1.676   7.196
    9POPC  H16Z 1206   5.560   1.660   7.336
   10POPC     N 1207   6.596   1.445   8.059
   10POPC   C12 1208   6.578   1.340   7.952
   10POPC   C13 1209   6.742   1.467   8.082
   10POPC   C14 1210   6.536   1.574   8.015
   10POPC   C15 1211   6.532   1.401   8.187
   10POPC  H12A 1212   6.604   1.244   7.995
   10POPC  H12B 1213   6.650   1.360   7.873
   10POPC  H13A 1214   6.789   1.500   7.990
   10POPC  H13B 1215   6.757   1.543   8.158
   10POPC  H13C 1216   6.789   1.376   8.115
   10POPC  H14A 1217   6.429   1.563   8.003
   10POPC  H14B 1218   6.555   1.651   8.088
   10POPC  H14C 1219   6.579   1.604   7.920
   10POPC  H15A 1220   6.431   1.370   8.168
   10POPC  H15B 1221   6.532   1.483   8.258
   10POPC  H15C 1222   6.587   1.318   8.229
   10POPC   C11 1223   6.439   1.329   7.885
   10POPC  H11A 1224   6.441   1.244   7.814
   10POPC  H11B 1225   6.422   1.422   7.826
   10POPC     P 1226   6.200   1.378   7.965
   10POPC   O13 1227   6.092   1.286   8.010
   10POPC   O14 1228   6.210   1.508   8.035
   10POPC   O12 1229   6.337   1.304   7.981
   10POPC   O11 1230   6.183   1.405   7.810
   10POPC    C1 1231   6.123   1.305   7.727
   10POPC    HA 1232   6.014   1.299   7.747
   10POPC    HB 1233   6.168   1.205   7.748
   10POPC    C2 1234   6.145   1.334   7.576
   10POPC    HS 1235   6.130   1.238   7.522
   10POPC   O21 1236   6.277   1.387   7.563
   10POPC   C21 1237   6.343   1.342   7.460
   10POPC   O22 1238   6.301   1.263   7.376
   10POPC   C22 1239   6.485   1.397   7.467
   10POPC   H2R 1240   6.546   1.327   7.527
   10POPC   H2S 1241   6.485   1.496   7.518
   10POPC    C3 1242   6.041   1.436   7.522
   10POPC    HX 1243   6.053   1.531   7.579
   10POPC    HY 1244   5.941   1.394   7.545
   10POPC   O31 1245   6.057   1.462   7.380
   10POPC   C31 1246   5.948   1.513   7.325
   10POPC   O32 1247   5.844   1.535   7.385
   10POPC   C32 1248   5.965   1.543   7.175
   10POPC   H2X 1249   5.932   1.647   7.158
   10POPC   H2Y 1250   5.898   1.475   7.118
   10POPC   C23 1251   6.545   1.411   7.327
   10POPC   H3R 1252   6.514   1.327   7.260
   10POPC   H3S 1253   6.656   1.404   7.336
   10POPC   C24 1254   6.514   1.546   7.261
   10POPC   H4R 1255   6.540   1.628   7.332
   10POPC   H4S 1256   6.405   1.551   7.240
   10POPC   C25 1257   6.593   1.566   7.131
   10POPC   H5R 1258   6.578   1.476   7.068
   10POPC   H5S 1259   6.701   1.574   7.155
   10POPC   C26 1260   6.547   1.688   7.052
   10POPC   H6R 1261   6.559   1.779   7.115
   10POPC   H6S 1262   6.439   1.676   7.028
   10POPC   C27 1263   6.625   1.706   6.921
   10POPC   H7R 1264   6.629   1.608   6.869
   10POPC   H7S 1265   6.729   1.737   6.945
   10POPC   C28 1266   6.561   1.808   6.826
   10POPC   H8R 1267   6.556   1.907   6.877
   10POPC   H8S 1268   6.456   1.777   6.806
   10POPC   C29 1269   6.640   1.820   6.699
   10POPC   H91 1270   6.722   1.893   6.703
   10POPC  C210 1271   6.622   1.750   6.585
   10POPC  H101 1272   6.689   1.770   6.500
   10POPC  C211 1273   6.517   1.645   6.559
   10POPC  H11R 1274   6.435   1.654   6.633
   10POPC  H11S 1275   6.560   1.543   6.572
   10POPC  C212 1276   6.453   1.652   6.419
   10POPC  H12R 1277   6.433   1.758   6.392
   10POPC  H12S 1278   6.354   1.601   6.427
   10POPC  C213 1279   6.530   1.580   6.307
   10POPC  H13R 1280   6.459   1.564   6.223
   10POPC  H13S 1281   6.561   1.480   6.344
   10POPC  C214 1282   6.653   1.654   6.252
   10POPC  H14R 1283   6.695   1.592   6.170
   10POPC  H14S 1284   6.730   1.661   6.331
   10POPC  C215 1285   6.627   1.795   6.195
   10POPC  H15R 1286   6.722   1.832   6.150
   10POPC  H15S 1287   6.600   1.864   6.278
   10POPC  C216 1288   6.517   1.802   6.088
   10POPC  H16R 1289   6.418   1.783   6.134
   10POPC  H16S 1290   6.535   1.722   6.012
   10POPC  C217 1291   6.513   1.938   6.016
   10POPC  H17R 1292   6.610   1.953   5.964
   10POPC  H17S 1293   6.503   2.018   6.092
   10POPC  C218 1294   6.401   1.952   5.912
   10POPC  H18R 1295   6.415   2.046   5.854
   10POPC  H18S 1296   6.302   1.956   5.962
   10POPC  H18T 1297   6.402   1.867   5.842
   10POPC   C33 1298   6.110   1.528   7.125
   10POPC   H3X 1299   6.138   1.420   7.127
   10POPC   H3Y 1300   6.178   1.583   7.193
   10POPC   C34 1301   6.131   1.583   6.983
   10POPC   H4X 1302   6.237   1.564   6.954
   10POPC   H4Y 1303   6.115   1.693   6.984
   10POPC   C35 1304   6.039   1.520   6.877
   10POPC   H5X 1305   5.933   1.549   6.896
   10POPC   H5Y 1306   6.046   1.410   6.885
   10POPC   C36 1307   6.077   1.560   6.734
   10POPC   H6X 1308   6.185   1.540   6.719
   10POPC   H6Y 1309   6.059   1.668   6.719
   10POPC   C37 1310   5.998   1.480   6.629
   10POPC   H7X 1311   5.895   1.522   6.621
   10POPC   H7Y 1312   5.989   1.374   6.662
   10POPC   C38 1313   6.066   1.481   6.492
   10POPC   H8X 1314   6.159   1.421   6.499
   10POPC   H8Y 1315   6.095   1.585   6.466
   10POPC   C39 1316   5.975   1.426   6.381
   10POPC   H9X 1317   5.884   1.489   6.375
   10POPC   H9Y 1318   5.943   1.323   6.408
   10POPC  C310 1319   6.040   1.423   6.242
   10POPC  H10X 1320   6.062   1.528   6.211
   10POPC  H10Y 1321   5.968   1.382   6.168
   10POPC  C311 1322   6.171   1.343   6.234
   10POPC  H11X 1323   6.245   1.385   6.305
   10POPC  H11Y 1324   6.212   1.358   6.132
   10POPC  C312 1325   6.158   1.192   6.258
   10POPC  H12X 1326   6.096   1.172   6.348
   10POPC  H12Y 1327   6.259   1.151   6.278
   10POPC  C313 1328   6.101   1.117   6.137
   10POPC  H13X 1329   6.167   1.138   6.050
   10POPC  H13Y 1330   6.000   1.155   6.112
   10POPC  C314 1331   6.095   0.965   6.158
   10POPC  H14X 1332   5.999   0.939   6.207
   10POPC  H14Y 1333   6.178   0.935   6.226
   10POPC  C315 1334   6.111   0.886   6.027
   10POPC  H15X 1335   6.104   0.777   6.051
   10POPC  H15Y 1336   6.213   0.905   5.987
   10POPC  C316 1337   6.008   0.920   5.919
   10POPC  H16X 1338   5.905   0.907   5.958
   10POPC  H16Y 1339   6.022   0.852   5.832
   10POPC  H16Z 1340   6.021   1.024   5.885
   11POPC     N 1341   1.169   1.100   6.120
   11POPC   C12 1342   1.070   1.058   6.226
   11POPC   C13 1343   1.098   1.138   5.994
   11POPC   C14 1344   1.251   1.215   6.169
   11POPC   C15 1345   1.261   0.986   6.089
   11POPC  H12A 1346   1.123   1.003   6.303
   11POPC  H12B 1347   1.001   0.987   6.180
   11POPC  H13A 1348   1.027   1.217   6.016
   11POPC  H13B 1349   1.168   1.170   5.919
   11POPC  H13C 1350   1.043   1.052   5.957
   11POPC  H14A 1351   1.303   1.187   6.260
   11POPC  H14B 1352   1.324   1.245   6.095
   11POPC  H14C 1353   1.187   1.299   6.191
   11POPC  H15A 1354   1.326   1.012   6.007
   11POPC  H15B 1355   1.203   0.898   6.063
   11POPC  H15C 1356   1.320   0.963   6.176
   11POPC   C11 1357   0.987   1.168   6.296
   11POPC  H11A 1358   1.054   1.220   6.369
   11POPC  H11B 1359   0.905   1.120   6.354
   11POPC     P 1360   0.898   1.401   6.255
   11POPC   O13 1361   0.788   1.395   6.354
   11POPC   O14 1362   1.024   1.469   6.296
   11POPC   O12 1363   0.932   1.258   6.201
   11POPC   O11 1364   0.849   1.470   6.121
   11POPC    C1 1365   0.948   1.491   6.020
   11POPC    HA 1366   0.909   1.455   5.922
   11POPC    HB 1367   1.043   1.436   6.040
   11POPC    C2 1368   0.983   1.641   6.006
   11POPC    HS 1369   0.999   1.681   6.109
   11POPC   O21 1370   0.871   1.705   5.943
   11POPC   C21 1371   0.865   1.834   5.964
   11POPC   O22 1372   0.944   1.899   6.032
   11POPC   C22 1373   0.743   1.891   5.892
   11POPC   H2R 1374   0.715   1.987   5.938
   11POPC   H2S 1375   0.658   1.820   5.904
   11POPC    C3 1376   1.115   1.662   5.925
   11POPC    HX 1377   1.198   1.611   5.978
   11POPC    HY 1378   1.138   1.771   5.928
   11POPC   O31 1379   1.105   1.621   5.787
   11POPC   C31 1380   1.161   1.506   5.753
   11POPC   O32 1381   1.219   1.429   5.828
   11POPC   C32 1382   1.143   1.482   5.603
   11POPC   H2X 1383   1.235   1.434   5.564
   11POPC   H2Y 1384   1.129   1.579   5.550
   11POPC   C23 1385   0.775   1.911   5.743
   11POPC   H3R 1386   0.681   1.945   5.694
   11POPC   H3S 1387   0.805   1.814   5.696
   11POPC   C24 1388   0.883   2.017   5.719
   11POPC   H4R 1389   0.983   1.974   5.741
   11POPC   H4S 1390   0.866   2.100   5.791
   11POPC   C25 1391   0.881   2.078   5.578
   11POPC   H5R 1392   0.960   2.156   5.573
   11POPC   H5S 1393   0.782   2.127   5.564
   11POPC   C26 1394   0.902   1.980   5.461
   11POPC   H6R 1395   0.905   2.039   5.367
   11POPC   H6S 1396   0.814   1.911   5.455
   11POPC   C27 1397   1.030   1.896   5.470
   11POPC   H7R 1398   1.027   1.836   5.564
   11POPC   H7S 1399   1.118   1.963   5.476
   11POPC   C28 1400   1.047   1.799   5.352
   11POPC   H8R 1401   0.956   1.736   5.346
   11POPC   H8S 1402   1.130   1.729   5.377
   11POPC   C29 1403   1.080   1.870   5.223
   11POPC   H91 1404   1.176   1.924   5.224
   11POPC  C210 1405   1.006   1.871   5.111
   11POPC  H101 1406   1.043   1.927   5.023
   11POPC  C211 1407   0.872   1.804   5.091
   11POPC  H11R 1408   0.831   1.767   5.187
   11POPC  H11S 1409   0.885   1.715   5.025
   11POPC  C212 1410   0.763   1.892   5.026
   11POPC  H12R 1411   0.671   1.830   5.020
   11POPC  H12S 1412   0.793   1.918   4.922
   11POPC  C213 1413   0.728   2.020   5.103
   11POPC  H13R 1414   0.727   2.002   5.213
   11POPC  H13S 1415   0.624   2.048   5.073
   11POPC  C214 1416   0.818   2.139   5.068
   11POPC  H14R 1417   0.836   2.137   4.959
   11POPC  H14S 1418   0.917   2.129   5.119
   11POPC  C215 1419   0.757   2.275   5.104
   11POPC  H15R 1420   0.771   2.293   5.213
   11POPC  H15S 1421   0.648   2.274   5.083
   11POPC  C216 1422   0.819   2.392   5.025
   11POPC  H16R 1423   0.929   2.378   5.021
   11POPC  H16S 1424   0.798   2.487   5.078
   11POPC  C217 1425   0.763   2.404   4.882
   11POPC  H17R 1426   0.654   2.426   4.889
   11POPC  H17S 1427   0.773   2.307   4.830
   11POPC  C218 1428   0.830   2.512   4.798
   11POPC  H18R 1429   0.788   2.512   4.695
   11POPC  H18S 1430   0.940   2.493   4.791
   11POPC  H18T 1431   0.815   2.612   4.843
   11POPC   C33 1432   1.022   1.390   5.579
   11POPC   H3X 1433   1.026   1.304   5.650
   11POPC   H3Y 1434   1.029   1.349   5.476
   11POPC   C34 1435   0.887   1.462   5.592
   11POPC   H4X 1436   0.872   1.525   5.501
   11POPC   H4Y 1437   0.890   1.531   5.679
   11POPC   C35 1438   0.767   1.369   5.611
   11POPC   H5X 1439   0.676   1.432   5.609
   11POPC   H5Y 1440   0.773   1.322   5.712
   11POPC   C36 1441   0.752   1.258   5.507
   11POPC   H6X 1442   0.820   1.175   5.535
   11POPC   H6Y 1443   0.781   1.294   5.406
   11POPC   C37 1444   0.607   1.206   5.502
   11POPC   H7X 1445   0.549   1.267   5.430
   11POPC   H7Y 1446   0.563   1.221   5.602
   11POPC   C38 1447   0.593   1.057   5.467
   11POPC   H8X 1448   0.486   1.030   5.476
   11POPC   H8Y 1449   0.649   0.997   5.542
   11POPC   C39 1450   0.642   1.022   5.326
   11POPC   H9X 1451   0.750   1.046   5.318
   11POPC   H9Y 1452   0.587   1.085   5.254
   11POPC  C310 1453   0.622   0.873   5.291
   11POPC  H10X 1454   0.515   0.845   5.305
   11POPC  H10Y 1455   0.683   0.812   5.362
   11POPC  C311 1456   0.664   0.841   5.147
   11POPC  H11X 1457   0.683   0.732   5.137
   11POPC  H11Y 1458   0.760   0.895   5.127
   11POPC  C312 1459   0.559   0.885   5.044
   11POPC  H12X 1460   0.516   0.982   5.077
   11POPC  H12Y 1461   0.476   0.811   5.042
   11POPC  C313 1462   0.616   0.906   4.903
   11POPC  H13X 1463   0.709   0.966   4.911
   11POPC  H13Y 1464   0.542   0.966   4.845
   11POPC  C314 1465   0.643   0.777   4.825
   11POPC  H14X 1466   0.548   0.721   4.816
   11POPC  H14Y 1467   0.715   0.713   4.881
   11POPC  C315 1468   0.699   0.804   4.684
   11POPC  H15X 1469   0.628   0.871   4.630
   11POPC  H15Y 1470   0.703   0.707   4.629
   11POPC  C316 1471   0.838   0.867   4.682
   11POPC  H16X 1472   0.835   0.969   4.725
   11POPC  H16Y 1473   0.876   0.873   4.578
   11POPC  H16Z 1474   0.909   0.806   4.742
   12POPC     N 1475   2.926   7.981   7.306
   12POPC   C12 1476   3.074   8.001   7.329
   12POPC   C13 1477   2.896   7.970   7.160
   12POPC   C14 1478   2.885   7.853   7.370
   12POPC   C15 1479   2.849   8.094   7.367
   12POPC  H12A 1480   3.122   7.905   7.319
   12POPC  H12B 1481   3.087   8.034   7.431
   12POPC  H13A 1482   2.789   7.959   7.144
   12POPC  H13B 1483   2.930   8.059   7.109
   12POPC  H13C 1484   2.948   7.885   7.119
   12POPC  H14A 1485   2.900   7.857   7.477
   12POPC  H14B 1486   2.780   7.834   7.351
   12POPC  H14C 1487   2.943   7.771   7.329
   12POPC  H15A 1488   2.744   8.084   7.344
   12POPC  H15B 1489   2.887   8.188   7.328
   12POPC  H15C 1490   2.862   8.093   7.474
   12POPC   C11 1491   3.148   8.099   7.235
   12POPC  H11A 1492   3.161   8.048   7.137
   12POPC  H11B 1493   3.248   8.118   7.280
   12POPC     P 1494   3.139   8.319   7.113
   12POPC   O13 1495   3.066   8.304   6.985
   12POPC   O14 1496   3.139   8.456   7.170
   12POPC   O12 1497   3.076   8.221   7.219
   12POPC   O11 1498   3.287   8.267   7.095
   12POPC    C1 1499   3.396   8.350   7.138
   12POPC    HA 1500   3.486   8.285   7.150
   12POPC    HB 1501   3.376   8.396   7.238
   12POPC    C2 1502   3.429   8.460   7.034
   12POPC    HS 1503   3.357   8.543   7.053
   12POPC   O21 1504   3.402   8.415   6.901
   12POPC   C21 1505   3.473   8.312   6.859
   12POPC   O22 1506   3.570   8.264   6.915
   12POPC   C22 1507   3.412   8.259   6.731
   12POPC   H2R 1508   3.305   8.287   6.725
   12POPC   H2S 1509   3.420   8.148   6.731
   12POPC    C3 1510   3.571   8.524   7.049
   12POPC    HX 1511   3.647   8.443   7.057
   12POPC    HY 1512   3.576   8.582   7.144
   12POPC   O31 1513   3.604   8.605   6.933
   12POPC   C31 1514   3.556   8.729   6.939
   12POPC   O32 1515   3.509   8.782   7.038
   12POPC   C32 1516   3.568   8.793   6.801
   12POPC   H2X 1517   3.503   8.735   6.732
   12POPC   H2Y 1518   3.673   8.785   6.765
   12POPC   C23 1519   3.489   8.315   6.610
   12POPC   H3R 1520   3.448   8.266   6.519
   12POPC   H3S 1521   3.597   8.290   6.617
   12POPC   C24 1522   3.471   8.467   6.593
   12POPC   H4R 1523   3.557   8.518   6.641
   12POPC   H4S 1524   3.379   8.499   6.646
   12POPC   C25 1525   3.460   8.511   6.447
   12POPC   H5R 1526   3.452   8.622   6.444
   12POPC   H5S 1527   3.367   8.468   6.402
   12POPC   C26 1528   3.581   8.467   6.366
   12POPC   H6R 1529   3.583   8.356   6.357
   12POPC   H6S 1530   3.672   8.497   6.422
   12POPC   C27 1531   3.590   8.527   6.225
   12POPC   H7R 1532   3.582   8.638   6.233
   12POPC   H7S 1533   3.507   8.489   6.162
   12POPC   C28 1534   3.726   8.490   6.164
   12POPC   H8R 1535   3.724   8.380   6.148
   12POPC   H8S 1536   3.804   8.511   6.240
   12POPC   C29 1537   3.760   8.563   6.037
   12POPC   H91 1538   3.709   8.659   6.021
   12POPC  C210 1539   3.849   8.518   5.946
   12POPC  H101 1540   3.869   8.579   5.857
   12POPC  C211 1541   3.928   8.390   5.956
   12POPC  H11R 1542   3.893   8.325   6.040
   12POPC  H11S 1543   4.035   8.413   5.976
   12POPC  C212 1544   3.922   8.307   5.827
   12POPC  H12R 1545   3.980   8.213   5.843
   12POPC  H12S 1546   3.971   8.364   5.746
   12POPC  C213 1547   3.780   8.269   5.780
   12POPC  H13R 1548   3.721   8.362   5.764
   12POPC  H13S 1549   3.729   8.208   5.858
   12POPC  C214 1550   3.787   8.191   5.648
   12POPC  H14R 1551   3.833   8.091   5.668
   12POPC  H14S 1552   3.854   8.248   5.581
   12POPC  C215 1553   3.652   8.172   5.579
   12POPC  H15R 1554   3.611   8.271   5.550
   12POPC  H15S 1555   3.582   8.125   5.651
   12POPC  C216 1556   3.658   8.082   5.454
   12POPC  H16R 1557   3.553   8.055   5.429
   12POPC  H16S 1558   3.713   7.989   5.478
   12POPC  C217 1559   3.718   8.147   5.327
   12POPC  H17R 1560   3.676   8.249   5.314
   12POPC  H17S 1561   3.684   8.086   5.240
   12POPC  C218 1562   3.871   8.153   5.320
   12POPC  H18R 1563   3.912   8.222   5.395
   12POPC  H18S 1564   3.903   8.189   5.220
   12POPC  H18T 1565   3.915   8.052   5.336
   12POPC   C33 1566   3.525   8.940   6.806
   12POPC   H3X 1567   3.596   8.995   6.871
   12POPC   H3Y 1568   3.423   8.949   6.850
   12POPC   C34 1569   3.524   9.008   6.668
   12POPC   H4X 1570   3.621   8.988   6.619
   12POPC   H4Y 1571   3.515   9.118   6.681
   12POPC   C35 1572   3.411   8.959   6.576
   12POPC   H5X 1573   3.314   9.002   6.608
   12POPC   H5Y 1574   3.404   8.848   6.584
   12POPC   C36 1575   3.438   8.991   6.429
   12POPC   H6X 1576   3.543   8.961   6.406
   12POPC   H6Y 1577   3.429   9.101   6.411
   12POPC   C37 1578   3.345   8.915   6.334
   12POPC   H7X 1579   3.242   8.957   6.339
   12POPC   H7Y 1580   3.340   8.809   6.369
   12POPC   C38 1581   3.395   8.914   6.190
   12POPC   H8X 1582   3.347   8.830   6.135
   12POPC   H8Y 1583   3.505   8.895   6.190
   12POPC   C39 1584   3.367   9.044   6.115
   12POPC   H9X 1585   3.394   9.130   6.180
   12POPC   H9Y 1586   3.258   9.050   6.093
   12POPC  C310 1587   3.445   9.057   5.983
   12POPC  H10X 1588   3.554   9.049   6.005
   12POPC  H10Y 1589   3.426   9.157   5.939
   12POPC  C311 1590   3.406   8.950   5.880
   12POPC  H11X 1591   3.300   8.970   5.852
   12POPC  H11Y 1592   3.411   8.848   5.924
   12POPC  C312 1593   3.494   8.952   5.754
   12POPC  H12X 1594   3.517   9.057   5.727
   12POPC  H12Y 1595   3.436   8.906   5.670
   12POPC  C313 1596   3.624   8.872   5.772
   12POPC  H13X 1597   3.598   8.766   5.792
   12POPC  H13Y 1598   3.680   8.911   5.859
   12POPC  C314 1599   3.714   8.879   5.648
   12POPC  H14X 1600   3.751   8.983   5.636
   12POPC  H14Y 1601   3.654   8.853   5.557
   12POPC  C315 1602   3.833   8.783   5.655
   12POPC  H15X 1603   3.795   8.678   5.657
   12POPC  H15Y 1604   3.887   8.800   5.751
   12POPC  C316 1605   3.932   8.798   5.539
   12POPC  H16X 1606   3.880   8.781   5.443
   12POPC  H16Y 1607   4.015   8.725   5.549
   12POPC  H16Z 1608   3.975   8.901   5.539
   13POPC     N 1609   7.387   1.830   7.161
   13POPC   C12 1610   7.404   1.812   7.012
   13POPC   C13 1611   7.318   1.712   7.221
   13POPC   C14 1612   7.521   1.847   7.227
   13POPC   C15 1613   7.305   1.952   7.187
   13POPC  H12A 1614   7.435   1.907   6.971
   13POPC  H12B 1615   7.307   1.788   6.970
   13POPC  H13A 1616   7.373   1.622   7.198
   13POPC  H13B 1617   7.312   1.722   7.329
   13POPC  H13C 1618   7.218   1.703   7.181
   13POPC  H14A 1619   7.580   1.758   7.214
   13POPC  H14B 1620   7.573   1.931   7.183
   13POPC  H14C 1621   7.508   1.866   7.332
   13POPC  H15A 1622   7.294   1.966   7.294
   13POPC  H15B 1623   7.207   1.942   7.143
   13POPC  H15C 1624   7.354   2.040   7.147
   13POPC   C11 1625   7.505   1.706   6.961
   13POPC  H11A 1626   7.608   1.737   6.991
   13POPC  H11B 1627   7.503   1.705   6.850
   13POPC     P 1628   7.585   1.491   7.073
   13POPC   O13 1629   7.630   1.559   7.196
   13POPC   O14 1630   7.537   1.352   7.089
   13POPC   O12 1631   7.471   1.576   7.008
   13POPC   O11 1632   7.703   1.495   6.967
   13POPC    C1 1633   7.678   1.431   6.841
   13POPC    HA 1634   7.594   1.481   6.788
   13POPC    HB 1635   7.649   1.325   6.857
   13POPC    C2 1636   7.803   1.431   6.749
   13POPC    HS 1637   7.874   1.360   6.798
   13POPC   O21 1638   7.873   1.557   6.744
   13POPC   C21 1639   7.812   1.653   6.677
   13POPC   O22 1640   7.695   1.653   6.642
   13POPC   C22 1641   7.913   1.763   6.645
   13POPC   H2R 1642   8.009   1.717   6.612
   13POPC   H2S 1643   7.932   1.822   6.737
   13POPC    C3 1644   7.775   1.372   6.608
   13POPC    HX 1645   7.694   1.429   6.559
   13POPC    HY 1646   7.737   1.268   6.622
   13POPC   O31 1647   7.893   1.379   6.526
   13POPC   C31 1648   7.942   1.264   6.482
   13POPC   O32 1649   7.889   1.155   6.493
   13POPC   C32 1650   8.078   1.292   6.421
   13POPC   H2X 1651   8.155   1.289   6.501
   13POPC   H2Y 1652   8.077   1.395   6.377
   13POPC   C23 1653   7.860   1.860   6.537
   13POPC   H3R 1654   7.930   1.946   6.531
   13POPC   H3S 1655   7.762   1.899   6.569
   13POPC   C24 1656   7.847   1.801   6.396
   13POPC   H4R 1657   7.791   1.873   6.333
   13POPC   H4S 1658   7.787   1.707   6.401
   13POPC   C25 1659   7.980   1.769   6.325
   13POPC   H5R 1660   8.036   1.695   6.385
   13POPC   H5S 1661   8.041   1.861   6.315
   13POPC   C26 1662   7.952   1.711   6.186
   13POPC   H6R 1663   7.918   1.789   6.115
   13POPC   H6S 1664   7.868   1.639   6.199
   13POPC   C27 1665   8.068   1.631   6.125
   13POPC   H7R 1666   8.022   1.551   6.062
   13POPC   H7S 1667   8.125   1.580   6.205
   13POPC   C28 1668   8.163   1.709   6.034
   13POPC   H8R 1669   8.226   1.778   6.094
   13POPC   H8S 1670   8.103   1.769   5.961
   13POPC   C29 1671   8.244   1.602   5.966
   13POPC   H91 1672   8.290   1.530   6.035
   13POPC  C210 1673   8.256   1.579   5.834
   13POPC  H101 1674   8.315   1.492   5.802
   13POPC  C211 1675   8.201   1.663   5.722
   13POPC  H11R 1676   8.277   1.669   5.642
   13POPC  H11S 1677   8.180   1.767   5.755
   13POPC  C212 1678   8.072   1.603   5.665
   13POPC  H12R 1679   7.996   1.599   5.746
   13POPC  H12S 1680   8.090   1.499   5.630
   13POPC  C213 1681   8.014   1.685   5.549
   13POPC  H13R 1682   8.000   1.790   5.584
   13POPC  H13S 1683   7.914   1.644   5.522
   13POPC  C214 1684   8.103   1.684   5.423
   13POPC  H14R 1685   8.117   1.579   5.391
   13POPC  H14S 1686   8.203   1.726   5.447
   13POPC  C215 1687   8.044   1.764   5.306
   13POPC  H15R 1688   7.938   1.733   5.291
   13POPC  H15S 1689   8.100   1.739   5.213
   13POPC  C216 1690   8.050   1.916   5.328
   13POPC  H16R 1691   8.156   1.948   5.328
   13POPC  H16S 1692   8.006   1.941   5.427
   13POPC  C217 1693   7.973   1.994   5.221
   13POPC  H17R 1694   7.867   1.957   5.221
   13POPC  H17S 1695   8.016   1.973   5.121
   13POPC  C218 1696   7.972   2.145   5.246
   13POPC  H18R 1697   7.903   2.195   5.174
   13POPC  H18S 1698   8.073   2.187   5.233
   13POPC  H18T 1699   7.937   2.167   5.349
   13POPC   C33 1700   8.112   1.191   6.311
   13POPC   H3X 1701   8.023   1.180   6.246
   13POPC   H3Y 1702   8.134   1.092   6.356
   13POPC   C34 1703   8.232   1.238   6.227
   13POPC   H4X 1704   8.326   1.218   6.284
   13POPC   H4Y 1705   8.225   1.347   6.211
   13POPC   C35 1706   8.240   1.170   6.089
   13POPC   H5X 1707   8.231   1.060   6.103
   13POPC   H5Y 1708   8.340   1.191   6.044
   13POPC   C36 1709   8.132   1.220   5.992
   13POPC   H6X 1710   8.147   1.327   5.970
   13POPC   H6Y 1711   8.032   1.209   6.040
   13POPC   C37 1712   8.129   1.140   5.862
   13POPC   H7X 1713   8.129   1.031   5.888
   13POPC   H7Y 1714   8.221   1.161   5.803
   13POPC   C38 1715   8.005   1.169   5.777
   13POPC   H8X 1716   8.012   1.272   5.736
   13POPC   H8Y 1717   7.915   1.164   5.842
   13POPC   C39 1718   7.989   1.068   5.664
   13POPC   H9X 1719   7.978   0.966   5.707
   13POPC   H9Y 1720   8.082   1.070   5.602
   13POPC  C310 1721   7.867   1.097   5.574
   13POPC  H10X 1722   7.881   1.197   5.528
   13POPC  H10Y 1723   7.776   1.101   5.638
   13POPC  C311 1724   7.847   0.993   5.463
   13POPC  H11X 1725   7.765   1.030   5.397
   13POPC  H11Y 1726   7.813   0.897   5.508
   13POPC  C312 1727   7.973   0.968   5.379
   13POPC  H12X 1728   8.044   0.903   5.434
   13POPC  H12Y 1729   8.022   1.067   5.366
   13POPC  C313 1730   7.948   0.912   5.238
   13POPC  H13X 1731   8.038   0.936   5.178
   13POPC  H13Y 1732   7.862   0.965   5.192
   13POPC  C314 1733   7.927   0.760   5.227
   13POPC  H14X 1734   8.011   0.707   5.277
   13POPC  H14Y 1735   7.931   0.735   5.119
   13POPC  C315 1736   7.793   0.709   5.282
   13POPC  H15X 1737   7.712   0.778   5.251
   13POPC  H15Y 1738   7.798   0.708   5.393
   13POPC  C316 1739   7.758   0.568   5.232
   13POPC  H16X 1740   7.843   0.499   5.248
   13POPC  H16Y 1741   7.734   0.571   5.124
   13POPC  H16Z 1742   7.669   0.529   5.286
   14POPC     N 1743   2.387   6.468   6.980
   14POPC   C12 1744   2.477   6.588   6.985
   14POPC   C13 1745   2.441   6.364   7.073
   14POPC   C14 1746   2.248   6.504   7.023
   14POPC   C15 1747   2.383   6.410   6.843
   14POPC  H12A 1748   2.566   6.566   6.928
   14POPC  H12B 1749   2.508   6.600   7.089
   14POPC  H13A 1750   2.378   6.276   7.072
   14POPC  H13B 1751   2.541   6.335   7.042
   14POPC  H13C 1752   2.445   6.405   7.173
   14POPC  H14A 1753   2.249   6.539   7.125
   14POPC  H14B 1754   2.210   6.582   6.959
   14POPC  H14C 1755   2.184   6.417   7.015
   14POPC  H15A 1756   2.350   6.486   6.773
   14POPC  H15B 1757   2.314   6.327   6.840
   14POPC  H15C 1758   2.481   6.376   6.814
   14POPC   C11 1759   2.419   6.724   6.941
   14POPC  H11A 1760   2.503   6.796   6.932
   14POPC  H11B 1761   2.354   6.758   7.026
   14POPC     P 1762   2.252   6.840   6.803
   14POPC   O13 1763   2.130   6.812   6.881
   14POPC   O14 1764   2.326   6.961   6.844
   14POPC   O12 1765   2.347   6.715   6.818
   14POPC   O11 1766   2.218   6.848   6.649
   14POPC    C1 1767   2.112   6.769   6.593
   14POPC    HA 1768   2.076   6.821   6.502
   14POPC    HB 1769   2.026   6.760   6.663
   14POPC    C2 1770   2.158   6.627   6.549
   14POPC    HS 1771   2.175   6.569   6.643
   14POPC   O21 1772   2.280   6.640   6.475
   14POPC   C21 1773   2.352   6.530   6.474
   14POPC   O22 1774   2.329   6.428   6.537
   14POPC   C22 1775   2.471   6.550   6.382
   14POPC   H2R 1776   2.484   6.658   6.359
   14POPC   H2S 1777   2.456   6.494   6.288
   14POPC    C3 1778   2.049   6.555   6.464
   14POPC    HX 1779   1.955   6.556   6.524
   14POPC    HY 1780   2.076   6.448   6.450
   14POPC   O31 1781   2.023   6.622   6.338
   14POPC   C31 1782   2.093   6.576   6.234
   14POPC   O32 1783   2.174   6.485   6.238
   14POPC   C32 1784   2.051   6.651   6.108
   14POPC   H2X 1785   2.014   6.752   6.134
   14POPC   H2Y 1786   1.969   6.594   6.060
   14POPC   C23 1787   2.593   6.497   6.457
   14POPC   H3R 1788   2.584   6.386   6.464
   14POPC   H3S 1789   2.594   6.538   6.561
   14POPC   C24 1790   2.727   6.533   6.391
   14POPC   H4R 1791   2.737   6.643   6.385
   14POPC   H4S 1792   2.726   6.495   6.287
   14POPC   C25 1793   2.847   6.476   6.469
   14POPC   H5R 1794   2.843   6.514   6.573
   14POPC   H5S 1795   2.941   6.513   6.424
   14POPC   C26 1796   2.852   6.322   6.472
   14POPC   H6R 1797   2.765   6.285   6.529
   14POPC   H6S 1798   2.943   6.291   6.527
   14POPC   C27 1799   2.853   6.257   6.332
   14POPC   H7R 1800   2.942   6.295   6.277
   14POPC   H7S 1801   2.762   6.288   6.276
   14POPC   C28 1802   2.857   6.104   6.334
   14POPC   H8R 1803   2.945   6.070   6.393
   14POPC   H8S 1804   2.872   6.070   6.229
   14POPC   C29 1805   2.729   6.048   6.392
   14POPC   H91 1806   2.705   6.086   6.493
   14POPC  C210 1807   2.643   5.965   6.332
   14POPC  H101 1808   2.553   5.933   6.387
   14POPC  C211 1809   2.660   5.902   6.196
   14POPC  H11R 1810   2.767   5.890   6.170
   14POPC  H11S 1811   2.613   5.966   6.118
   14POPC  C212 1812   2.593   5.764   6.191
   14POPC  H12R 1813   2.484   5.776   6.206
   14POPC  H12S 1814   2.632   5.699   6.273
   14POPC  C213 1815   2.617   5.694   6.057
   14POPC  H13R 1816   2.720   5.651   6.056
   14POPC  H13S 1817   2.613   5.771   5.976
   14POPC  C214 1818   2.514   5.586   6.024
   14POPC  H14R 1819   2.413   5.631   6.026
   14POPC  H14S 1820   2.518   5.507   6.102
   14POPC  C215 1821   2.538   5.524   5.886
   14POPC  H15R 1822   2.636   5.472   5.885
   14POPC  H15S 1823   2.541   5.605   5.811
   14POPC  C216 1824   2.429   5.424   5.845
   14POPC  H16R 1825   2.330   5.473   5.852
   14POPC  H16S 1826   2.430   5.338   5.916
   14POPC  C217 1827   2.449   5.371   5.702
   14POPC  H17R 1828   2.546   5.316   5.698
   14POPC  H17S 1829   2.456   5.458   5.633
   14POPC  C218 1830   2.337   5.279   5.654
   14POPC  H18R 1831   2.332   5.188   5.717
   14POPC  H18S 1832   2.355   5.248   5.549
   14POPC  H18T 1833   2.240   5.331   5.660
   14POPC   C33 1834   2.167   6.662   6.007
   14POPC   H3X 1835   2.122   6.685   5.908
   14POPC   H3Y 1836   2.222   6.566   5.997
   14POPC   C34 1837   2.265   6.776   6.038
   14POPC   H4X 1838   2.325   6.753   6.128
   14POPC   H4Y 1839   2.204   6.867   6.060
   14POPC   C35 1840   2.358   6.813   5.920
   14POPC   H5X 1841   2.404   6.912   5.943
   14POPC   H5Y 1842   2.296   6.825   5.829
   14POPC   C36 1843   2.471   6.714   5.891
   14POPC   H6X 1844   2.429   6.612   5.876
   14POPC   H6Y 1845   2.539   6.711   5.979
   14POPC   C37 1846   2.551   6.755   5.767
   14POPC   H7X 1847   2.584   6.860   5.782
   14POPC   H7Y 1848   2.485   6.754   5.677
   14POPC   C38 1849   2.677   6.670   5.741
   14POPC   H8X 1850   2.728   6.654   5.838
   14POPC   H8Y 1851   2.746   6.728   5.676
   14POPC   C39 1852   2.652   6.534   5.673
   14POPC   H9X 1853   2.580   6.475   5.733
   14POPC   H9Y 1854   2.749   6.480   5.673
   14POPC  C310 1855   2.606   6.543   5.527
   14POPC  H10X 1856   2.676   6.607   5.470
   14POPC  H10Y 1857   2.506   6.590   5.525
   14POPC  C311 1858   2.598   6.405   5.459
   14POPC  H11X 1859   2.560   6.332   5.534
   14POPC  H11Y 1860   2.700   6.373   5.430
   14POPC  C312 1861   2.503   6.399   5.338
   14POPC  H12X 1862   2.400   6.411   5.377
   14POPC  H12Y 1863   2.510   6.299   5.292
   14POPC  C313 1864   2.526   6.505   5.230
   14POPC  H13X 1865   2.541   6.606   5.275
   14POPC  H13Y 1866   2.433   6.510   5.169
   14POPC  C314 1867   2.641   6.472   5.134
   14POPC  H14X 1868   2.623   6.371   5.091
   14POPC  H14Y 1869   2.738   6.470   5.189
   14POPC  C315 1870   2.650   6.573   5.018
   14POPC  H15X 1871   2.692   6.668   5.057
   14POPC  H15Y 1872   2.547   6.594   4.982
   14POPC  C316 1873   2.734   6.527   4.899
   14POPC  H16X 1874   2.693   6.432   4.857
   14POPC  H16Y 1875   2.839   6.510   4.929
   14POPC  H16Z 1876   2.732   6.604   4.819
   15POPC     N 1877   2.722   0.356   7.116
   15POPC   C12 1878   2.571   0.354   7.110
   15POPC   C13 1879   2.764   0.452   7.223
   15POPC   C14 1880   2.774   0.220   7.149
   15POPC   C15 1881   2.780   0.403   6.987
   15POPC  H12A 1882   2.539   0.455   7.087
   15POPC  H12B 1883   2.535   0.332   7.210
   15POPC  H13A 1884   2.721   0.549   7.204
   15POPC  H13B 1885   2.729   0.416   7.320
   15POPC  H13C 1886   2.872   0.460   7.226
   15POPC  H14A 1887   2.882   0.224   7.160
   15POPC  H14B 1888   2.731   0.188   7.243
   15POPC  H14C 1889   2.748   0.150   7.071
   15POPC  H15A 1890   2.744   0.503   6.965
   15POPC  H15B 1891   2.749   0.337   6.907
   15POPC  H15C 1892   2.888   0.405   6.992
   15POPC   C11 1893   2.500   0.257   7.012
   15POPC  H11A 1894   2.391   0.272   7.023
   15POPC  H11B 1895   2.524   0.152   7.042
   15POPC     P 1896   2.478   0.183   6.772
   15POPC   O13 1897   2.538   0.048   6.787
   15POPC   O14 1898   2.331   0.192   6.771
   15POPC   O12 1899   2.540   0.281   6.878
   15POPC   O11 1900   2.528   0.245   6.635
   15POPC    C1 1901   2.664   0.288   6.626
   15POPC    HA 1902   2.730   0.238   6.702
   15POPC    HB 1903   2.670   0.397   6.644
   15POPC    C2 1904   2.724   0.254   6.487
   15POPC    HS 1905   2.821   0.307   6.475
   15POPC   O21 1906   2.633   0.289   6.381
   15POPC   C21 1907   2.627   0.418   6.357
   15POPC   O22 1908   2.683   0.506   6.421
   15POPC   C22 1909   2.541   0.443   6.234
   15POPC   H2R 1910   2.479   0.534   6.252
   15POPC   H2S 1911   2.474   0.357   6.215
   15POPC    C3 1912   2.751   0.102   6.476
   15POPC    HX 1913   2.652   0.050   6.481
   15POPC    HY 1914   2.809   0.070   6.565
   15POPC   O31 1915   2.826   0.069   6.358
   15POPC   C31 1916   2.776  -0.024   6.278
   15POPC   O32 1917   2.666  -0.077   6.287
   15POPC   C32 1918   2.884  -0.061   6.177
   15POPC   H2X 1919   2.960  -0.120   6.231
   15POPC   H2Y 1920   2.932   0.031   6.138
   15POPC   C23 1921   2.633   0.467   6.113
   15POPC   H3R 1922   2.706   0.547   6.134
   15POPC   H3S 1923   2.569   0.501   6.028
   15POPC   C24 1924   2.707   0.339   6.068
   15POPC   H4R 1925   2.634   0.256   6.069
   15POPC   H4S 1926   2.786   0.315   6.142
   15POPC   C25 1927   2.768   0.348   5.928
   15POPC   H5R 1928   2.851   0.421   5.928
   15POPC   H5S 1929   2.691   0.383   5.857
   15POPC   C26 1930   2.821   0.211   5.882
   15POPC   H6R 1931   2.737   0.138   5.877
   15POPC   H6S 1932   2.892   0.175   5.960
   15POPC   C27 1933   2.895   0.213   5.748
   15POPC   H7R 1934   2.966   0.126   5.749
   15POPC   H7S 1935   2.956   0.305   5.739
   15POPC   C28 1936   2.805   0.195   5.624
   15POPC   H8R 1937   2.745   0.103   5.638
   15POPC   H8S 1938   2.873   0.176   5.537
   15POPC   C29 1939   2.721   0.315   5.590
   15POPC   H91 1940   2.777   0.409   5.581
   15POPC  C210 1941   2.588   0.317   5.566
   15POPC  H101 1942   2.541   0.413   5.540
   15POPC  C211 1943   2.493   0.200   5.571
   15POPC  H11R 1944   2.406   0.226   5.635
   15POPC  H11S 1945   2.540   0.111   5.618
   15POPC  C212 1946   2.440   0.159   5.433
   15POPC  H12R 1947   2.381   0.242   5.389
   15POPC  H12S 1948   2.371   0.072   5.447
   15POPC  C213 1949   2.549   0.117   5.333
   15POPC  H13R 1950   2.614   0.042   5.383
   15POPC  H13S 1951   2.612   0.205   5.308
   15POPC  C214 1952   2.490   0.058   5.204
   15POPC  H14R 1953   2.442   0.140   5.147
   15POPC  H14S 1954   2.411  -0.016   5.232
   15POPC  C215 1955   2.593  -0.013   5.115
   15POPC  H15R 1956   2.674   0.057   5.088
   15POPC  H15S 1957   2.541  -0.043   5.021
   15POPC  C216 1958   2.653  -0.139   5.177
   15POPC  H16R 1959   2.570  -0.205   5.212
   15POPC  H16S 1960   2.716  -0.112   5.264
   15POPC  C217 1961   2.738  -0.218   5.077
   15POPC  H17R 1962   2.824  -0.156   5.045
   15POPC  H17S 1963   2.676  -0.239   4.987
   15POPC  C218 1964   2.789  -0.351   5.133
   15POPC  H18R 1965   2.838  -0.410   5.053
   15POPC  H18S 1966   2.702  -0.409   5.171
   15POPC  H18T 1967   2.860  -0.334   5.216
   15POPC   C33 1968   2.829  -0.146   6.062
   15POPC   H3X 1969   2.767  -0.083   5.995
   15POPC   H3Y 1970   2.765  -0.228   6.101
   15POPC   C34 1971   2.945  -0.210   5.984
   15POPC   H4X 1972   3.006  -0.270   6.055
   15POPC   H4Y 1973   3.010  -0.130   5.943
   15POPC   C35 1974   2.901  -0.302   5.869
   15POPC   H5X 1975   2.830  -0.378   5.908
   15POPC   H5Y 1976   2.990  -0.357   5.830
   15POPC   C36 1977   2.837  -0.226   5.752
   15POPC   H6X 1978   2.907  -0.146   5.718
   15POPC   H6Y 1979   2.745  -0.177   5.790
   15POPC   C37 1980   2.804  -0.317   5.634
   15POPC   H7X 1981   2.748  -0.405   5.671
   15POPC   H7Y 1982   2.898  -0.354   5.589
   15POPC   C38 1983   2.721  -0.248   5.524
   15POPC   H8X 1984   2.697  -0.324   5.445
   15POPC   H8Y 1985   2.784  -0.169   5.477
   15POPC   C39 1986   2.590  -0.184   5.572
   15POPC   H9X 1987   2.536  -0.144   5.483
   15POPC   H9Y 1988   2.614  -0.098   5.638
   15POPC  C310 1989   2.496  -0.280   5.647
   15POPC  H10X 1990   2.550  -0.326   5.732
   15POPC  H10Y 1991   2.466  -0.361   5.577
   15POPC  C311 1992   2.370  -0.212   5.702
   15POPC  H11X 1993   2.296  -0.292   5.724
   15POPC  H11Y 1994   2.326  -0.145   5.625
   15POPC  C312 1995   2.394  -0.134   5.832
   15POPC  H12X 1996   2.451  -0.041   5.811
   15POPC  H12Y 1997   2.456  -0.197   5.900
   15POPC  C313 1998   2.263  -0.101   5.906
   15POPC  H13X 1999   2.209  -0.197   5.920
   15POPC  H13Y 2000   2.200  -0.034   5.844
   15POPC  C314 2001   2.282  -0.039   6.045
   15POPC  H14X 2002   2.380  -0.071   6.087
   15POPC  H14Y 2003   2.202  -0.079   6.112
   15POPC  C315 2004   2.271   0.114   6.048
   15POPC  H15X 2005   2.287   0.148   6.153
   15POPC  H15Y 2006   2.168   0.143   6.019
   15POPC  C316 2007   2.370   0.188   5.957
   15POPC  H16X 2008   2.474   0.157   5.981
   15POPC  H16Y 2009   2.361   0.298   5.972
   15POPC  H16Z 2010   2.350   0.165   5.851
   16POPC     N 2011   7.877   7.099   7.277
   16POPC   C12 2012   7.773   7.049   7.180
   16POPC   C13 2013   8.001   7.131   7.201
   16POPC   C14 2014   7.830   7.225   7.343
   16POPC   C15 2015   7.909   6.996   7.380
   16POPC  H12A 2016   7.811   6.958   7.135
   16POPC  H12B 2017   7.764   7.123   7.101
   16POPC  H13A 2018   8.074   7.177   7.265
   16POPC  H13B 2019   8.045   7.040   7.161
   16POPC  H13C 2020   7.978   7.198   7.119
   16POPC  H14A 2021   7.909   7.268   7.402
   16POPC  H14B 2022   7.801   7.297   7.267
   16POPC  H14C 2023   7.744   7.205   7.405
   16POPC  H15A 2024   7.948   6.907   7.331
   16POPC  H15B 2025   7.820   6.970   7.434
   16POPC  H15C 2026   7.985   7.034   7.448
   16POPC   C11 2027   7.631   7.020   7.233
   16POPC  H11A 2028   7.562   6.999   7.148
   16POPC  H11B 2029   7.593   7.112   7.281
   16POPC     P 2030   7.612   6.771   7.274
   16POPC   O13 2031   7.703   6.681   7.349
   16POPC   O14 2032   7.468   6.737   7.274
   16POPC   O12 2033   7.631   6.916   7.329
   16POPC   O11 2034   7.660   6.777   7.124
   16POPC    C1 2035   7.692   6.651   7.063
   16POPC    HA 2036   7.618   6.572   7.089
   16POPC    HB 2037   7.792   6.618   7.100
   16POPC    C2 2038   7.700   6.662   6.909
   16POPC    HS 2039   7.790   6.607   6.874
   16POPC   O21 2040   7.707   6.799   6.864
   16POPC   C21 2041   7.822   6.856   6.893
   16POPC   O22 2042   7.917   6.803   6.948
   16POPC   C22 2043   7.819   7.001   6.846
   16POPC   H2R 2044   7.914   7.052   6.874
   16POPC   H2S 2045   7.735   7.053   6.896
   16POPC    C3 2046   7.577   6.596   6.841
   16POPC    HX 2047   7.485   6.636   6.888
   16POPC    HY 2048   7.581   6.487   6.862
   16POPC   O31 2049   7.581   6.616   6.698
   16POPC   C31 2050   7.496   6.703   6.647
   16POPC   O32 2051   7.405   6.759   6.707
   16POPC   C32 2052   7.533   6.723   6.500
   16POPC   H2X 2053   7.568   6.625   6.461
   16POPC   H2Y 2054   7.616   6.796   6.493
   16POPC   C23 2055   7.798   7.007   6.694
   16POPC   H3R 2056   7.773   7.111   6.667
   16POPC   H3S 2057   7.712   6.944   6.664
   16POPC   C24 2058   7.922   6.967   6.613
   16POPC   H4R 2059   7.949   6.862   6.636
   16POPC   H4S 2060   8.007   7.032   6.645
   16POPC   C25 2061   7.901   6.983   6.462
   16POPC   H5R 2062   7.864   7.086   6.444
   16POPC   H5S 2063   7.824   6.912   6.427
   16POPC   C26 2064   8.030   6.964   6.380
   16POPC   H6R 2065   8.111   7.022   6.427
   16POPC   H6S 2066   8.013   7.004   6.278
   16POPC   C27 2067   8.073   6.817   6.368
   16POPC   H7R 2068   7.992   6.759   6.319
   16POPC   H7S 2069   8.091   6.775   6.469
   16POPC   C28 2070   8.202   6.802   6.285
   16POPC   H8R 2071   8.284   6.855   6.338
   16POPC   H8S 2072   8.187   6.857   6.189
   16POPC   C29 2073   8.237   6.657   6.263
   16POPC   H91 2074   8.251   6.599   6.356
   16POPC  C210 2075   8.255   6.595   6.145
   16POPC  H101 2076   8.282   6.488   6.146
   16POPC  C211 2077   8.241   6.656   6.008
   16POPC  H11R 2078   8.341   6.670   5.962
   16POPC  H11S 2079   8.192   6.755   6.011
   16POPC  C212 2080   8.158   6.566   5.915
   16POPC  H12R 2081   8.065   6.534   5.966
   16POPC  H12S 2082   8.218   6.475   5.892
   16POPC  C213 2083   8.121   6.636   5.784
   16POPC  H13R 2084   8.212   6.688   5.745
   16POPC  H13S 2085   8.045   6.714   5.806
   16POPC  C214 2086   8.070   6.540   5.677
   16POPC  H14R 2087   7.982   6.484   5.716
   16POPC  H14S 2088   8.150   6.467   5.656
   16POPC  C215 2089   8.030   6.612   5.547
   16POPC  H15R 2090   8.110   6.684   5.520
   16POPC  H15S 2091   7.937   6.670   5.566
   16POPC  C216 2092   8.007   6.518   5.428
   16POPC  H16R 2093   7.962   6.576   5.345
   16POPC  H16S 2094   7.934   6.439   5.457
   16POPC  C217 2095   8.134   6.450   5.375
   16POPC  H17R 2096   8.180   6.389   5.455
   16POPC  H17S 2097   8.207   6.530   5.348
   16POPC  C218 2098   8.112   6.362   5.252
   16POPC  H18R 2099   8.068   6.421   5.169
   16POPC  H18S 2100   8.042   6.279   5.277
   16POPC  H18T 2101   8.208   6.318   5.219
   16POPC   C33 2102   7.414   6.769   6.415
   16POPC   H3X 2103   7.385   6.872   6.442
   16POPC   H3Y 2104   7.327   6.702   6.435
   16POPC   C34 2105   7.449   6.760   6.266
   16POPC   H4X 2106   7.503   6.665   6.248
   16POPC   H4Y 2107   7.517   6.844   6.239
   16POPC   C35 2108   7.327   6.762   6.174
   16POPC   H5X 2109   7.270   6.857   6.188
   16POPC   H5Y 2110   7.261   6.677   6.201
   16POPC   C36 2111   7.365   6.747   6.026
   16POPC   H6X 2112   7.410   6.646   6.011
   16POPC   H6Y 2113   7.442   6.823   6.002
   16POPC   C37 2114   7.247   6.764   5.930
   16POPC   H7X 2115   7.195   6.860   5.953
   16POPC   H7Y 2116   7.175   6.682   5.944
   16POPC   C38 2117   7.296   6.766   5.785
   16POPC   H8X 2118   7.365   6.680   5.771
   16POPC   H8Y 2119   7.354   6.859   5.768
   16POPC   C39 2120   7.184   6.757   5.680
   16POPC   H9X 2121   7.125   6.664   5.695
   16POPC   H9Y 2122   7.233   6.750   5.580
   16POPC  C310 2123   7.092   6.879   5.683
   16POPC  H10X 2124   7.156   6.970   5.681
   16POPC  H10Y 2125   7.035   6.880   5.779
   16POPC  C311 2126   6.993   6.890   5.567
   16POPC  H11X 2127   6.935   6.984   5.581
   16POPC  H11Y 2128   6.921   6.805   5.569
   16POPC  C312 2129   7.062   6.896   5.430
   16POPC  H12X 2130   7.096   6.794   5.402
   16POPC  H12Y 2131   7.151   6.962   5.439
   16POPC  C313 2132   6.973   6.952   5.319
   16POPC  H13X 2133   6.943   7.056   5.346
   16POPC  H13Y 2134   6.880   6.893   5.311
   16POPC  C314 2135   7.045   6.953   5.183
   16POPC  H14X 2136   7.058   6.849   5.149
   16POPC  H14Y 2137   7.146   6.997   5.197
   16POPC  C315 2138   6.972   7.035   5.076
   16POPC  H15X 2139   7.029   7.026   4.980
   16POPC  H15Y 2140   6.973   7.142   5.106
   16POPC  C316 2141   6.827   6.993   5.051
   16POPC  H16X 2142   6.780   7.061   4.976
   16POPC  H16Y 2143   6.768   7.000   5.145
   16POPC  H16Z 2144   6.822   6.889   5.013
   17POPC     N 2145   2.290   0.590   6.690
   17POPC   C12 2146   2.364   0.535   6.810
   17POPC   C13 2147   2.144   0.601   6.720
   17POPC   C14 2148   2.343   0.724   6.652
   17POPC   C15 2149   2.309   0.496   6.575
   17POPC  H12A 2150   2.469   0.526   6.785
   17POPC  H12B 2151   2.327   0.434   6.827
   17POPC  H13A 2152   2.091   0.631   6.631
   17POPC  H13B 2153   2.107   0.504   6.753
   17POPC  H13C 2154   2.128   0.675   6.797
   17POPC  H14A 2155   2.286   0.763   6.568
   17POPC  H14B 2156   2.332   0.791   6.736
   17POPC  H14C 2157   2.447   0.717   6.626
   17POPC  H15A 2158   2.282   0.396   6.606
   17POPC  H15B 2159   2.412   0.497   6.544
   17POPC  H15C 2160   2.245   0.527   6.493
   17POPC   C11 2161   2.352   0.611   6.944
   17POPC  H11A 2162   2.401   0.551   7.024
   17POPC  H11B 2163   2.245   0.618   6.972
   17POPC     P 2164   2.558   0.758   6.965
   17POPC   O13 2165   2.594   0.901   6.956
   17POPC   O14 2166   2.592   0.694   7.094
   17POPC   O12 2167   2.405   0.743   6.936
   17POPC   O11 2168   2.623   0.677   6.846
   17POPC    C1 2169   2.760   0.698   6.811
   17POPC    HA 2170   2.795   0.607   6.757
   17POPC    HB 2171   2.824   0.710   6.902
   17POPC    C2 2172   2.781   0.819   6.716
   17POPC    HS 2173   2.769   0.910   6.779
   17POPC   O21 2174   2.681   0.817   6.613
   17POPC   C21 2175   2.678   0.932   6.548
   17POPC   O22 2176   2.741   1.032   6.580
   17POPC   C22 2177   2.585   0.923   6.427
   17POPC   H2R 2178   2.521   0.832   6.438
   17POPC   H2S 2179   2.645   0.913   6.335
   17POPC    C3 2180   2.927   0.821   6.658
   17POPC    HX 2181   2.993   0.757   6.721
   17POPC    HY 2182   2.964   0.925   6.668
   17POPC   O31 2183   2.932   0.786   6.518
   17POPC   C31 2184   2.956   0.658   6.491
   17POPC   O32 2185   2.977   0.572   6.574
   17POPC   C32 2186   2.960   0.641   6.340
   17POPC   H2X 2187   3.022   0.723   6.297
   17POPC   H2Y 2188   2.858   0.650   6.298
   17POPC   C23 2189   2.494   1.047   6.421
   17POPC   H3R 2190   2.454   1.067   6.523
   17POPC   H3S 2191   2.408   1.025   6.355
   17POPC   C24 2192   2.562   1.175   6.368
   17POPC   H4R 2193   2.663   1.187   6.412
   17POPC   H4S 2194   2.500   1.261   6.401
   17POPC   C25 2195   2.575   1.180   6.215
   17POPC   H5R 2196   2.472   1.181   6.172
   17POPC   H5S 2197   2.626   1.088   6.179
   17POPC   C26 2198   2.651   1.302   6.161
   17POPC   H6R 2199   2.628   1.312   6.053
   17POPC   H6S 2200   2.760   1.284   6.172
   17POPC   C27 2201   2.616   1.433   6.234
   17POPC   H7R 2202   2.665   1.434   6.333
   17POPC   H7S 2203   2.506   1.436   6.249
   17POPC   C28 2204   2.654   1.560   6.157
   17POPC   H8R 2205   2.621   1.648   6.217
   17POPC   H8S 2206   2.595   1.560   6.063
   17POPC   C29 2207   2.802   1.569   6.130
   17POPC   H91 2208   2.867   1.550   6.217
   17POPC  C210 2209   2.859   1.592   6.010
   17POPC  H101 2210   2.969   1.596   6.003
   17POPC  C211 2211   2.785   1.623   5.883
   17POPC  H11R 2212   2.840   1.700   5.826
   17POPC  H11S 2213   2.685   1.666   5.906
   17POPC  C212 2214   2.762   1.497   5.796
   17POPC  H12R 2215   2.669   1.509   5.738
   17POPC  H12S 2216   2.747   1.411   5.865
   17POPC  C213 2217   2.876   1.463   5.699
   17POPC  H13R 2218   2.869   1.353   5.679
   17POPC  H13S 2219   2.974   1.483   5.746
   17POPC  C214 2220   2.867   1.532   5.561
   17POPC  H14R 2221   2.767   1.512   5.518
   17POPC  H14S 2222   2.943   1.485   5.494
   17POPC  C215 2223   2.891   1.683   5.562
   17POPC  H15R 2224   2.989   1.705   5.609
   17POPC  H15S 2225   2.812   1.733   5.621
   17POPC  C216 2226   2.889   1.745   5.421
   17POPC  H16R 2227   2.792   1.721   5.373
   17POPC  H16S 2228   2.970   1.701   5.360
   17POPC  C217 2229   2.906   1.898   5.426
   17POPC  H17R 2230   3.005   1.922   5.470
   17POPC  H17S 2231   2.828   1.938   5.494
   17POPC  C218 2232   2.894   1.968   5.290
   17POPC  H18R 2233   2.803   1.933   5.237
   17POPC  H18S 2234   2.982   1.946   5.227
   17POPC  H18T 2235   2.886   2.078   5.304
   17POPC   C33 2236   3.022   0.506   6.301
   17POPC   H3X 2237   2.950   0.424   6.321
   17POPC   H3Y 2238   3.113   0.488   6.361
   17POPC   C34 2239   3.062   0.504   6.153
   17POPC   H4X 2240   3.130   0.590   6.134
   17POPC   H4Y 2241   2.972   0.518   6.090
   17POPC   C35 2242   3.135   0.375   6.111
   17POPC   H5X 2243   3.064   0.290   6.118
   17POPC   H5Y 2244   3.219   0.357   6.182
   17POPC   C36 2245   3.192   0.383   5.969
   17POPC   H6X 2246   3.262   0.469   5.964
   17POPC   H6Y 2247   3.109   0.403   5.897
   17POPC   C37 2248   3.265   0.255   5.927
   17POPC   H7X 2249   3.195   0.169   5.938
   17POPC   H7Y 2250   3.350   0.238   5.997
   17POPC   C38 2251   3.319   0.256   5.783
   17POPC   H8X 2252   3.234   0.261   5.712
   17POPC   H8Y 2253   3.374   0.161   5.765
   17POPC   C39 2254   3.413   0.375   5.755
   17POPC   H9X 2255   3.483   0.385   5.841
   17POPC   H9Y 2256   3.352   0.468   5.750
   17POPC  C310 2257   3.497   0.364   5.627
   17POPC  H10X 2258   3.589   0.306   5.648
   17POPC  H10Y 2259   3.528   0.467   5.598
   17POPC  C311 2260   3.427   0.300   5.506
   17POPC  H11X 2261   3.326   0.344   5.494
   17POPC  H11Y 2262   3.415   0.191   5.524
   17POPC  C312 2263   3.507   0.323   5.378
   17POPC  H12X 2264   3.608   0.278   5.388
   17POPC  H12Y 2265   3.520   0.433   5.364
   17POPC  C313 2266   3.440   0.268   5.252
   17POPC  H13X 2267   3.332   0.297   5.253
   17POPC  H13Y 2268   3.445   0.157   5.253
   17POPC  C314 2269   3.505   0.322   5.124
   17POPC  H14X 2270   3.612   0.294   5.124
   17POPC  H14Y 2271   3.497   0.432   5.123
   17POPC  C315 2272   3.440   0.266   4.996
   17POPC  H15X 2273   3.334   0.298   4.994
   17POPC  H15Y 2274   3.444   0.155   5.002
   17POPC  C316 2275   3.507   0.311   4.866
   17POPC  H16X 2276   3.490   0.419   4.850
   17POPC  H16Y 2277   3.465   0.255   4.780
   17POPC  H16Z 2278   3.617   0.292   4.870
   18POPC     N 2279   6.151   7.797   7.975
   18POPC   C12 2280   6.252   7.904   7.939
   18POPC   C13 2281   6.220   7.681   8.040
   18POPC   C14 2282   6.052   7.855   8.071
   18POPC   C15 2283   6.078   7.751   7.853
   18POPC  H12A 2284   6.290   7.945   8.032
   18POPC  H12B 2285   6.198   7.984   7.890
   18POPC  H13A 2286   6.294   7.639   7.973
   18POPC  H13B 2287   6.268   7.714   8.131
   18POPC  H13C 2288   6.147   7.605   8.064
   18POPC  H14A 2289   6.104   7.884   8.162
   18POPC  H14B 2290   6.007   7.943   8.028
   18POPC  H14C 2291   5.977   7.781   8.094
   18POPC  H15A 2292   6.016   7.665   7.877
   18POPC  H15B 2293   6.148   7.723   7.776
   18POPC  H15C 2294   6.014   7.830   7.816
   18POPC   C11 2295   6.372   7.864   7.851
   18POPC  H11A 2296   6.437   7.793   7.907
   18POPC  H11B 2297   6.430   7.958   7.835
   18POPC     P 2298   6.451   7.774   7.632
   18POPC   O13 2299   6.538   7.894   7.618
   18POPC   O14 2300   6.516   7.649   7.680
   18POPC   O12 2301   6.330   7.809   7.727
   18POPC   O11 2302   6.380   7.749   7.495
   18POPC    C1 2303   6.283   7.645   7.480
   18POPC    HA 2304   6.182   7.690   7.469
   18POPC    HB 2305   6.280   7.578   7.570
   18POPC    C2 2306   6.311   7.556   7.355
   18POPC    HS 2307   6.416   7.520   7.357
   18POPC   O21 2308   6.281   7.632   7.237
   18POPC   C21 2309   6.384   7.699   7.189
   18POPC   O22 2310   6.499   7.692   7.230
   18POPC   C22 2311   6.335   7.787   7.074
   18POPC   H2R 2312   6.247   7.845   7.107
   18POPC   H2S 2313   6.304   7.721   6.990
   18POPC    C3 2314   6.221   7.428   7.358
   18POPC    HX 2315   6.123   7.460   7.400
   18POPC    HY 2316   6.264   7.354   7.428
   18POPC   O31 2317   6.196   7.371   7.228
   18POPC   C31 2318   6.293   7.296   7.179
   18POPC   O32 2319   6.400   7.275   7.234
   18POPC   C32 2320   6.250   7.243   7.043
   18POPC   H2X 2321   6.226   7.329   6.977
   18POPC   H2Y 2322   6.159   7.180   7.055
   18POPC   C23 2323   6.445   7.884   7.027
   18POPC   H3R 2324   6.538   7.830   7.003
   18POPC   H3S 2325   6.466   7.955   7.110
   18POPC   C24 2326   6.402   7.965   6.903
   18POPC   H4R 2327   6.460   8.060   6.899
   18POPC   H4S 2328   6.294   7.991   6.912
   18POPC   C25 2329   6.425   7.888   6.772
   18POPC   H5R 2330   6.393   7.783   6.785
   18POPC   H5S 2331   6.534   7.887   6.752
   18POPC   C26 2332   6.351   7.944   6.650
   18POPC   H6R 2333   6.242   7.929   6.665
   18POPC   H6S 2334   6.382   7.886   6.561
   18POPC   C27 2335   6.376   8.093   6.620
   18POPC   H7R 2336   6.485   8.110   6.610
   18POPC   H7S 2337   6.339   8.154   6.705
   18POPC   C28 2338   6.304   8.138   6.492
   18POPC   H8R 2339   6.196   8.114   6.502
   18POPC   H8S 2340   6.343   8.077   6.407
   18POPC   C29 2341   6.323   8.285   6.469
   18POPC   H91 2342   6.310   8.347   6.559
   18POPC  C210 2343   6.358   8.345   6.354
   18POPC  H101 2344   6.370   8.455   6.354
   18POPC  C211 2345   6.381   8.282   6.220
   18POPC  H11R 2346   6.341   8.178   6.214
   18POPC  H11S 2347   6.491   8.276   6.200
   18POPC  C212 2348   6.314   8.367   6.111
   18POPC  H12R 2349   6.339   8.474   6.128
   18POPC  H12S 2350   6.204   8.357   6.120
   18POPC  C213 2351   6.356   8.332   5.966
   18POPC  H13R 2352   6.303   8.403   5.898
   18POPC  H13S 2353   6.320   8.230   5.942
   18POPC  C214 2354   6.507   8.340   5.937
   18POPC  H14R 2355   6.520   8.324   5.828
   18POPC  H14S 2356   6.559   8.258   5.990
   18POPC  C215 2357   6.572   8.474   5.978
   18POPC  H15R 2358   6.556   8.490   6.087
   18POPC  H15S 2359   6.523   8.557   5.923
   18POPC  C216 2360   6.724   8.480   5.953
   18POPC  H16R 2361   6.773   8.400   6.012
   18POPC  H16S 2362   6.761   8.578   5.991
   18POPC  C217 2363   6.763   8.465   5.805
   18POPC  H17R 2364   6.720   8.550   5.748
   18POPC  H17S 2365   6.719   8.372   5.765
   18POPC  C218 2366   6.914   8.460   5.780
   18POPC  H18R 2367   6.935   8.439   5.673
   18POPC  H18S 2368   6.959   8.379   5.840
   18POPC  H18T 2369   6.963   8.556   5.806
   18POPC   C33 2370   6.363   7.162   6.978
   18POPC   H3X 2371   6.383   7.071   7.038
   18POPC   H3Y 2372   6.455   7.223   6.975
   18POPC   C34 2373   6.327   7.119   6.834
   18POPC   H4X 2374   6.303   7.209   6.774
   18POPC   H4Y 2375   6.236   7.055   6.839
   18POPC   C35 2376   6.438   7.040   6.764
   18POPC   H5X 2377   6.395   6.991   6.673
   18POPC   H5Y 2378   6.474   6.960   6.831
   18POPC   C36 2379   6.556   7.126   6.719
   18POPC   H6X 2380   6.596   7.186   6.804
   18POPC   H6Y 2381   6.519   7.198   6.642
   18POPC   C37 2382   6.671   7.043   6.659
   18POPC   H7X 2383   6.633   6.942   6.634
   18POPC   H7Y 2384   6.750   7.032   6.736
   18POPC   C38 2385   6.730   7.107   6.533
   18POPC   H8X 2386   6.744   7.216   6.551
   18POPC   H8Y 2387   6.656   7.096   6.450
   18POPC   C39 2388   6.864   7.047   6.489
   18POPC   H9X 2389   6.940   7.065   6.568
   18POPC   H9Y 2390   6.897   7.100   6.397
   18POPC  C310 2391   6.859   6.896   6.460
   18POPC  H10X 2392   6.777   6.880   6.386
   18POPC  H10Y 2393   6.833   6.840   6.552
   18POPC  C311 2394   6.992   6.844   6.404
   18POPC  H11X 2395   7.059   6.821   6.490
   18POPC  H11Y 2396   7.041   6.924   6.344
   18POPC  C312 2397   6.979   6.720   6.314
   18POPC  H12X 2398   6.927   6.640   6.370
   18POPC  H12Y 2399   7.081   6.681   6.293
   18POPC  C313 2400   6.907   6.746   6.181
   18POPC  H13X 2401   6.964   6.821   6.122
   18POPC  H13Y 2402   6.806   6.787   6.201
   18POPC  C314 2403   6.889   6.618   6.098
   18POPC  H14X 2404   6.855   6.538   6.167
   18POPC  H14Y 2405   6.987   6.587   6.055
   18POPC  C315 2406   6.784   6.630   5.986
   18POPC  H15X 2407   6.694   6.681   6.027
   18POPC  H15Y 2408   6.753   6.527   5.957
   18POPC  C316 2409   6.830   6.703   5.860
   18POPC  H16X 2410   6.920   6.654   5.817
   18POPC  H16Y 2411   6.855   6.808   5.883
   18POPC  H16Z 2412   6.750   6.703   5.784
   19POPC     N 2413   7.433   2.897   7.257
   19POPC   C12 2414   7.333   2.783   7.272
   19POPC   C13 2415   7.377   3.018   7.325
   19POPC   C14 2416   7.563   2.861   7.321
   19POPC   C15 2417   7.455   2.932   7.114
   19POPC  H12A 2418   7.240   2.816   7.227
   19POPC  H12B 2419   7.314   2.770   7.378
   19POPC  H13A 2420   7.287   3.050   7.275
   19POPC  H13B 2421   7.352   2.994   7.428
   19POPC  H13C 2422   7.449   3.098   7.324
   19POPC  H14A 2423   7.633   2.943   7.311
   19POPC  H14B 2424   7.549   2.841   7.427
   19POPC  H14C 2425   7.604   2.772   7.275
   19POPC  H15A 2426   7.360   2.958   7.068
   19POPC  H15B 2427   7.495   2.847   7.061
   19POPC  H15C 2428   7.521   3.016   7.105
   19POPC   C11 2429   7.368   2.645   7.212
   19POPC  H11A 2430   7.282   2.578   7.233
   19POPC  H11B 2431   7.458   2.604   7.262
   19POPC     P 2432   7.360   2.540   6.978
   19POPC   O13 2433   7.473   2.536   6.882
   19POPC   O14 2434   7.332   2.417   7.054
   19POPC   O12 2435   7.392   2.659   7.073
   19POPC   O11 2436   7.228   2.587   6.906
   19POPC    C1 2437   7.236   2.680   6.797
   19POPC    HA 2438   7.301   2.639   6.717
   19POPC    HB 2439   7.278   2.776   6.832
   19POPC    C2 2440   7.096   2.705   6.735
   19POPC    HS 2441   7.034   2.761   6.808
   19POPC   O21 2442   7.039   2.577   6.702
   19POPC   C21 2443   6.962   2.526   6.796
   19POPC   O22 2444   6.920   2.585   6.895
   19POPC   C22 2445   6.929   2.381   6.762
   19POPC   H2R 2446   6.847   2.348   6.830
   19POPC   H2S 2447   7.017   2.317   6.781
   19POPC    C3 2448   7.101   2.791   6.605
   19POPC    HX 2449   7.176   2.744   6.538
   19POPC    HY 2450   7.138   2.893   6.629
   19POPC   O31 2451   6.974   2.795   6.535
   19POPC   C31 2452   6.886   2.882   6.586
   19POPC   O32 2453   6.909   2.959   6.678
   19POPC   C32 2454   6.752   2.870   6.514
   19POPC   H2X 2455   6.756   2.921   6.416
   19POPC   H2Y 2456   6.676   2.922   6.577
   19POPC   C23 2457   6.882   2.369   6.616
   19POPC   H3R 2458   6.837   2.464   6.582
   19POPC   H3S 2459   6.803   2.291   6.613
   19POPC   C24 2460   6.991   2.324   6.517
   19POPC   H4R 2461   7.007   2.215   6.531
   19POPC   H4S 2462   7.086   2.376   6.540
   19POPC   C25 2463   6.955   2.351   6.370
   19POPC   H5R 2464   6.938   2.460   6.359
   19POPC   H5S 2465   6.860   2.299   6.345
   19POPC   C26 2466   7.064   2.308   6.271
   19POPC   H6R 2467   7.159   2.356   6.302
   19POPC   H6S 2468   7.038   2.346   6.170
   19POPC   C27 2469   7.088   2.156   6.261
   19POPC   H7R 2470   7.112   2.116   6.361
   19POPC   H7S 2471   7.177   2.142   6.196
   19POPC   C28 2472   6.972   2.076   6.200
   19POPC   H8R 2473   6.952   2.115   6.098
   19POPC   H8S 2474   6.881   2.092   6.260
   19POPC   C29 2475   7.005   1.929   6.198
   19POPC   H91 2476   7.009   1.882   6.298
   19POPC  C210 2477   7.025   1.851   6.090
   19POPC  H101 2478   7.046   1.744   6.105
   19POPC  C211 2479   7.025   1.895   5.946
   19POPC  H11R 2480   7.102   1.839   5.889
   19POPC  H11S 2481   7.048   2.003   5.936
   19POPC  C212 2482   6.887   1.866   5.884
   19POPC  H12R 2483   6.813   1.933   5.934
   19POPC  H12S 2484   6.858   1.761   5.905
   19POPC  C213 2485   6.879   1.889   5.732
   19POPC  H13R 2486   6.775   1.865   5.700
   19POPC  H13S 2487   6.947   1.819   5.680
   19POPC  C214 2488   6.911   2.033   5.689
   19POPC  H14R 2489   7.013   2.035   5.646
   19POPC  H14S 2490   6.909   2.099   5.778
   19POPC  C215 2491   6.810   2.087   5.586
   19POPC  H15R 2492   6.710   2.095   5.635
   19POPC  H15S 2493   6.802   2.015   5.502
   19POPC  C216 2494   6.848   2.225   5.529
   19POPC  H16R 2495   6.771   2.253   5.453
   19POPC  H16S 2496   6.946   2.217   5.477
   19POPC  C217 2497   6.856   2.336   5.634
   19POPC  H17R 2498   6.941   2.315   5.702
   19POPC  H17S 2499   6.763   2.334   5.695
   19POPC  C218 2500   6.873   2.476   5.575
   19POPC  H18R 2501   6.886   2.551   5.656
   19POPC  H18S 2502   6.784   2.504   5.515
   19POPC  H18T 2503   6.963   2.480   5.509
   19POPC   C33 2504   6.711   2.723   6.497
   19POPC   H3X 2505   6.742   2.666   6.587
   19POPC   H3Y 2506   6.765   2.681   6.409
   19POPC   C34 2507   6.559   2.700   6.479
   19POPC   H4X 2508   6.508   2.722   6.575
   19POPC   H4Y 2509   6.544   2.593   6.456
   19POPC   C35 2510   6.494   2.784   6.368
   19POPC   H5X 2511   6.556   2.775   6.277
   19POPC   H5Y 2512   6.492   2.891   6.399
   19POPC   C36 2513   6.350   2.739   6.337
   19POPC   H6X 2514   6.290   2.746   6.430
   19POPC   H6Y 2515   6.351   2.633   6.306
   19POPC   C37 2516   6.279   2.822   6.228
   19POPC   H7X 2517   6.276   2.928   6.262
   19POPC   H7Y 2518   6.175   2.787   6.218
   19POPC   C38 2519   6.347   2.816   6.090
   19POPC   H8X 2520   6.340   2.712   6.051
   19POPC   H8Y 2521   6.454   2.843   6.101
   19POPC   C39 2522   6.283   2.912   5.988
   19POPC   H9X 2523   6.285   3.015   6.030
   19POPC   H9Y 2524   6.177   2.883   5.975
   19POPC  C310 2525   6.352   2.913   5.850
   19POPC  H10X 2526   6.290   2.972   5.780
   19POPC  H10Y 2527   6.353   2.808   5.813
   19POPC  C311 2528   6.496   2.967   5.848
   19POPC  H11X 2529   6.539   2.948   5.748
   19POPC  H11Y 2530   6.557   2.911   5.922
   19POPC  C312 2531   6.510   3.118   5.878
   19POPC  H12X 2532   6.618   3.140   5.891
   19POPC  H12Y 2533   6.459   3.143   5.974
   19POPC  C313 2534   6.456   3.208   5.766
   19POPC  H13X 2535   6.347   3.192   5.754
   19POPC  H13Y 2536   6.506   3.179   5.671
   19POPC  C314 2537   6.482   3.357   5.792
   19POPC  H14X 2538   6.588   3.370   5.822
   19POPC  H14Y 2539   6.418   3.392   5.876
   19POPC  C315 2540   6.457   3.447   5.669
   19POPC  H15X 2541   6.528   3.417   5.589
   19POPC  H15Y 2542   6.481   3.552   5.697
   19POPC  C316 2543   6.315   3.442   5.613
   19POPC  H16X 2544   6.290   3.340   5.577
   19POPC  H16Y 2545   6.304   3.513   5.528
   19POPC  H16Z 2546   6.241   3.471   5.691
   20POPC     N 2547   7.135   7.444   7.657
   20POPC   C12 2548   7.167   7.581   7.711
   20POPC   C13 2549   7.260   7.364   7.643
   20POPC   C14 2550   7.044   7.373   7.752
   20POPC   C15 2551   7.067   7.454   7.524
   20POPC  H12A 2552   7.237   7.569   7.793
   20POPC  H12B 2553   7.075   7.622   7.752
   20POPC  H13A 2554   7.330   7.416   7.578
   20POPC  H13B 2555   7.307   7.350   7.739
   20POPC  H13C 2556   7.239   7.267   7.599
   20POPC  H14A 2557   7.095   7.352   7.845
   20POPC  H14B 2558   6.957   7.435   7.772
   20POPC  H14C 2559   7.010   7.280   7.708
   20POPC  H15A 2560   7.041   7.356   7.488
   20POPC  H15B 2561   7.133   7.503   7.453
   20POPC  H15C 2562   6.976   7.513   7.534
   20POPC   C11 2563   7.223   7.687   7.613
   20POPC  H11A 2564   7.248   7.776   7.675
   20POPC  H11B 2565   7.144   7.716   7.540
   20POPC     P 2566   7.402   7.745   7.446
   20POPC   O13 2567   7.374   7.882   7.495
   20POPC   O14 2568   7.545   7.711   7.427
   20POPC   O12 2569   7.338   7.639   7.544
   20POPC   O11 2570   7.325   7.723   7.310
   20POPC    C1 2571   7.359   7.608   7.231
   20POPC    HA 2572   7.271   7.577   7.171
   20POPC    HB 2573   7.386   7.522   7.296
   20POPC    C2 2574   7.478   7.632   7.133
   20POPC    HS 2575   7.554   7.693   7.186
   20POPC   O21 2576   7.431   7.700   7.014
   20POPC   C21 2577   7.532   7.752   6.946
   20POPC   O22 2578   7.645   7.768   6.989
   20POPC   C22 2579   7.489   7.782   6.803
   20POPC   H2R 2580   7.546   7.869   6.764
   20POPC   H2S 2581   7.381   7.808   6.803
   20POPC    C3 2582   7.543   7.496   7.094
   20POPC    HX 2583   7.580   7.449   7.188
   20POPC    HY 2584   7.631   7.516   7.028
   20POPC   O31 2585   7.450   7.409   7.025
   20POPC   C31 2586   7.509   7.294   6.994
   20POPC   O32 2587   7.624   7.265   7.023
   20POPC   C32 2588   7.416   7.206   6.912
   20POPC   H2X 2589   7.311   7.237   6.928
   20POPC   H2Y 2590   7.428   7.101   6.945
   20POPC   C23 2591   7.512   7.659   6.713
   20POPC   H3R 2592   7.466   7.679   6.614
   20POPC   H3S 2593   7.458   7.571   6.757
   20POPC   C24 2594   7.659   7.621   6.691
   20POPC   H4R 2595   7.703   7.592   6.789
   20POPC   H4S 2596   7.716   7.708   6.652
   20POPC   C25 2597   7.675   7.502   6.594
   20POPC   H5R 2598   7.699   7.540   6.492
   20POPC   H5S 2599   7.576   7.451   6.587
   20POPC   C26 2600   7.778   7.398   6.639
   20POPC   H6R 2601   7.771   7.309   6.573
   20POPC   H6S 2602   7.752   7.365   6.742
   20POPC   C27 2603   7.924   7.445   6.637
   20POPC   H7R 2604   7.985   7.374   6.699
   20POPC   H7S 2605   7.932   7.546   6.683
   20POPC   C28 2606   7.983   7.446   6.496
   20POPC   H8R 2607   7.913   7.503   6.430
   20POPC   H8S 2608   7.985   7.342   6.457
   20POPC   C29 2609   8.121   7.505   6.493
   20POPC   H91 2610   8.200   7.444   6.542
   20POPC  C210 2611   8.155   7.620   6.432
   20POPC  H101 2612   8.259   7.655   6.435
   20POPC  C211 2613   8.055   7.710   6.366
   20POPC  H11R 2614   7.967   7.724   6.432
   20POPC  H11S 2615   8.018   7.664   6.272
   20POPC  C212 2616   8.111   7.850   6.337
   20POPC  H12R 2617   8.173   7.883   6.423
   20POPC  H12S 2618   8.026   7.921   6.327
   20POPC  C213 2619   8.194   7.858   6.208
   20POPC  H13R 2620   8.268   7.775   6.208
   20POPC  H13S 2621   8.250   7.954   6.206
   20POPC  C214 2622   8.107   7.849   6.082
   20POPC  H14R 2623   8.054   7.945   6.068
   20POPC  H14S 2624   8.031   7.769   6.095
   20POPC  C215 2625   8.185   7.815   5.954
   20POPC  H15R 2626   8.111   7.804   5.872
   20POPC  H15S 2627   8.236   7.717   5.968
   20POPC  C216 2628   8.289   7.921   5.916
   20POPC  H16R 2629   8.369   7.924   5.993
   20POPC  H16S 2630   8.239   8.021   5.914
   20POPC  C217 2631   8.352   7.896   5.778
   20POPC  H17R 2632   8.396   7.794   5.777
   20POPC  H17S 2633   8.434   7.969   5.763
   20POPC  C218 2634   8.253   7.910   5.662
   20POPC  H18R 2635   8.175   7.831   5.668
   20POPC  H18S 2636   8.306   7.900   5.565
   20POPC  H18T 2637   8.203   8.009   5.665
   20POPC   C33 2638   7.456   7.220   6.765
   20POPC   H3X 2639   7.565   7.207   6.753
   20POPC   H3Y 2640   7.429   7.323   6.731
   20POPC   C34 2641   7.385   7.118   6.675
   20POPC   H4X 2642   7.279   7.111   6.708
   20POPC   H4Y 2643   7.431   7.018   6.688
   20POPC   C35 2644   7.384   7.155   6.526
   20POPC   H5X 2645   7.345   7.258   6.513
   20POPC   H5Y 2646   7.315   7.086   6.473
   20POPC   C36 2647   7.521   7.148   6.456
   20POPC   H6X 2648   7.570   7.052   6.482
   20POPC   H6Y 2649   7.585   7.231   6.493
   20POPC   C37 2650   7.508   7.158   6.304
   20POPC   H7X 2651   7.464   7.257   6.277
   20POPC   H7Y 2652   7.439   7.079   6.268
   20POPC   C38 2653   7.643   7.142   6.232
   20POPC   H8X 2654   7.686   7.043   6.259
   20POPC   H8Y 2655   7.712   7.221   6.268
   20POPC   C39 2656   7.631   7.152   6.079
   20POPC   H9X 2657   7.579   7.248   6.056
   20POPC   H9Y 2658   7.569   7.069   6.041
   20POPC  C310 2659   7.767   7.154   6.008
   20POPC  H10X 2660   7.830   7.232   6.057
   20POPC  H10Y 2661   7.753   7.185   5.902
   20POPC  C311 2662   7.844   7.020   6.012
   20POPC  H11X 2663   7.849   6.985   6.117
   20POPC  H11Y 2664   7.948   7.039   5.979
   20POPC  C312 2665   7.786   6.908   5.924
   20POPC  H12X 2666   7.686   6.879   5.964
   20POPC  H12Y 2667   7.853   6.819   5.935
   20POPC  C313 2668   7.772   6.941   5.775
   20POPC  H13X 2669   7.698   7.023   5.763
   20POPC  H13Y 2670   7.732   6.852   5.722
   20POPC  C314 2671   7.903   6.983   5.706
   20POPC  H14X 2672   7.973   6.897   5.705
   20POPC  H14Y 2673   7.950   7.065   5.764
   20POPC  C315 2674   7.883   7.034   5.563
   20POPC  H15X 2675   7.812   7.119   5.565
   20POPC  H15Y 2676   7.837   6.952   5.503
   20POPC  C316 2677   8.012   7.079   5.494
   20POPC  H16X 2678   8.087   6.996   5.493
   20POPC  H16Y 2679   8.056   7.165   5.548
   20POPC  H16Z 2680   7.991   7.109   5.389
   21POPC     N 2681   1.800   1.187   5.848
   21POPC   C12 2682   1.770   1.214   5.994
   21POPC   C13 2683   1.885   1.295   5.790
   21POPC   C14 2684   1.868   1.055   5.832
   21POPC   C15 2685   1.671   1.181   5.773
   21POPC  H12A 2686   1.714   1.130   6.031
   21POPC  H12B 2687   1.705   1.301   5.998
   21POPC  H13A 2688   1.831   1.389   5.793
   21POPC  H13B 2689   1.975   1.306   5.848
   21POPC  H13C 2690   1.910   1.270   5.688
   21POPC  H14A 2691   1.960   1.055   5.888
   21POPC  H14B 2692   1.804   0.976   5.869
   21POPC  H14C 2693   1.890   1.038   5.727
   21POPC  H15A 2694   1.624   1.278   5.773
   21POPC  H15B 2695   1.606   1.108   5.819
   21POPC  H15C 2696   1.690   1.153   5.670
   21POPC   C11 2697   1.888   1.239   6.091
   21POPC  H11A 2698   1.846   1.231   6.193
   21POPC  H11B 2699   1.927   1.342   6.076
   21POPC     P 2700   2.096   1.128   6.187
   21POPC   O13 2701   2.067   1.221   6.299
   21POPC   O14 2702   2.100   0.984   6.223
   21POPC   O12 2703   1.993   1.146   6.070
   21POPC   O11 2704   2.233   1.169   6.120
   21POPC    C1 2705   2.240   1.259   6.009
   21POPC    HA 2706   2.312   1.341   6.034
   21POPC    HB 2707   2.143   1.309   5.987
   21POPC    C2 2708   2.291   1.189   5.881
   21POPC    HS 2709   2.225   1.102   5.862
   21POPC   O21 2710   2.426   1.146   5.907
   21POPC   C21 2711   2.466   1.051   5.825
   21POPC   O22 2712   2.399   0.997   5.738
   21POPC   C22 2713   2.610   1.014   5.857
   21POPC   H2R 2714   2.663   1.100   5.903
   21POPC   H2S 2715   2.660   0.990   5.761
   21POPC    C3 2716   2.285   1.283   5.756
   21POPC    HX 2717   2.178   1.306   5.738
   21POPC    HY 2718   2.325   1.230   5.668
   21POPC   O31 2719   2.358   1.406   5.778
   21POPC   C31 2720   2.344   1.490   5.675
   21POPC   O32 2721   2.289   1.462   5.570
   21POPC   C32 2722   2.404   1.625   5.710
   21POPC   H2X 2723   2.464   1.615   5.803
   21POPC   H2Y 2724   2.323   1.698   5.728
   21POPC   C23 2725   2.611   0.893   5.951
   21POPC   H3R 2726   2.544   0.813   5.911
   21POPC   H3S 2727   2.570   0.924   6.050
   21POPC   C24 2728   2.751   0.834   5.970
   21POPC   H4R 2729   2.753   0.768   6.060
   21POPC   H4S 2730   2.822   0.917   5.987
   21POPC   C25 2731   2.794   0.753   5.848
   21POPC   H5R 2732   2.763   0.806   5.755
   21POPC   H5S 2733   2.742   0.654   5.848
   21POPC   C26 2734   2.946   0.731   5.837
   21POPC   H6R 2735   2.979   0.661   5.915
   21POPC   H6S 2736   2.998   0.828   5.853
   21POPC   C27 2737   2.982   0.677   5.699
   21POPC   H7R 2738   2.947   0.748   5.620
   21POPC   H7S 2739   2.928   0.581   5.684
   21POPC   C28 2740   3.132   0.653   5.680
   21POPC   H8R 2741   3.173   0.612   5.775
   21POPC   H8S 2742   3.182   0.751   5.663
   21POPC   C29 2743   3.155   0.555   5.568
   21POPC   H91 2744   3.125   0.452   5.593
   21POPC  C210 2745   3.207   0.579   5.447
   21POPC  H101 2746   3.217   0.495   5.377
   21POPC  C211 2747   3.256   0.710   5.392
   21POPC  H11R 2748   3.253   0.790   5.469
   21POPC  H11S 2749   3.192   0.743   5.307
   21POPC  C212 2750   3.400   0.693   5.341
   21POPC  H12R 2751   3.401   0.613   5.264
   21POPC  H12S 2752   3.464   0.660   5.426
   21POPC  C213 2753   3.462   0.820   5.280
   21POPC  H13R 2754   3.405   0.849   5.190
   21POPC  H13S 2755   3.566   0.796   5.249
   21POPC  C214 2756   3.466   0.938   5.378
   21POPC  H14R 2757   3.512   0.902   5.473
   21POPC  H14S 2758   3.363   0.971   5.400
   21POPC  C215 2759   3.546   1.058   5.326
   21POPC  H15R 2760   3.507   1.086   5.225
   21POPC  H15S 2761   3.652   1.029   5.314
   21POPC  C216 2762   3.537   1.180   5.418
   21POPC  H16R 2763   3.431   1.215   5.423
   21POPC  H16S 2764   3.597   1.263   5.375
   21POPC  C217 2765   3.587   1.153   5.561
   21POPC  H17R 2766   3.689   1.108   5.554
   21POPC  H17S 2767   3.520   1.079   5.609
   21POPC  C218 2768   3.594   1.277   5.650
   21POPC  H18R 2769   3.636   1.250   5.749
   21POPC  H18S 2770   3.492   1.319   5.666
   21POPC  H18T 2771   3.658   1.355   5.604
   21POPC   C33 2772   2.496   1.676   5.597
   21POPC   H3X 2773   2.548   1.591   5.548
   21POPC   H3Y 2774   2.574   1.740   5.643
   21POPC   C34 2775   2.423   1.761   5.491
   21POPC   H4X 2776   2.375   1.848   5.542
   21POPC   H4Y 2777   2.343   1.700   5.444
   21POPC   C35 2778   2.516   1.813   5.381
   21POPC   H5X 2779   2.561   1.725   5.330
   21POPC   H5Y 2780   2.598   1.873   5.426
   21POPC   C36 2781   2.440   1.900   5.279
   21POPC   H6X 2782   2.412   1.995   5.329
   21POPC   H6Y 2783   2.346   1.848   5.251
   21POPC   C37 2784   2.517   1.934   5.150
   21POPC   H7X 2785   2.605   1.998   5.176
   21POPC   H7Y 2786   2.450   1.995   5.086
   21POPC   C38 2787   2.567   1.814   5.068
   21POPC   H8X 2788   2.658   1.773   5.116
   21POPC   H8Y 2789   2.596   1.850   4.967
   21POPC   C39 2790   2.466   1.699   5.052
   21POPC   H9X 2791   2.369   1.738   5.016
   21POPC   H9Y 2792   2.449   1.653   5.152
   21POPC  C310 2793   2.516   1.591   4.956
   21POPC  H10X 2794   2.624   1.572   4.975
   21POPC  H10Y 2795   2.508   1.630   4.852
   21POPC  C311 2796   2.439   1.458   4.965
   21POPC  H11X 2797   2.477   1.392   4.884
   21POPC  H11Y 2798   2.331   1.477   4.946
   21POPC  C312 2799   2.455   1.383   5.098
   21POPC  H12X 2800   2.405   1.284   5.088
   21POPC  H12Y 2801   2.403   1.440   5.178
   21POPC  C313 2802   2.601   1.361   5.141
   21POPC  H13X 2803   2.647   1.458   5.168
   21POPC  H13Y 2804   2.656   1.319   5.053
   21POPC  C314 2805   2.619   1.264   5.259
   21POPC  H14X 2806   2.728   1.248   5.274
   21POPC  H14Y 2807   2.573   1.166   5.233
   21POPC  C315 2808   2.559   1.315   5.391
   21POPC  H15X 2809   2.449   1.324   5.380
   21POPC  H15Y 2810   2.600   1.416   5.411
   21POPC  C316 2811   2.589   1.225   5.511
   21POPC  H16X 2812   2.542   1.266   5.603
   21POPC  H16Y 2813   2.699   1.218   5.528
   21POPC  H16Z 2814   2.550   1.122   5.494
   22POPC     N 2815   0.184   2.359   7.098
   22POPC   C12 2816   0.168   2.318   6.952
   22POPC   C13 2817   0.053   2.398   7.158
   22POPC   C14 2818   0.237   2.241   7.174
   22POPC   C15 2819   0.281   2.471   7.112
   22POPC  H12A 2820   0.105   2.230   6.951
   22POPC  H12B 2821   0.266   2.287   6.916
   22POPC  H13A 2822   0.066   2.422   7.263
   22POPC  H13B 2823   0.013   2.484   7.106
   22POPC  H13C 2824  -0.016   2.316   7.149
   22POPC  H14A 2825   0.341   2.225   7.148
   22POPC  H14B 2826   0.230   2.259   7.280
   22POPC  H14C 2827   0.181   2.153   7.147
   22POPC  H15A 2828   0.250   2.556   7.053
   22POPC  H15B 2829   0.380   2.440   7.079
   22POPC  H15C 2830   0.290   2.501   7.216
   22POPC   C11 2831   0.111   2.419   6.850
   22POPC  H11A 2832   0.100   2.367   6.752
   22POPC  H11B 2833   0.187   2.499   6.836
   22POPC     P 2834  -0.044   2.617   6.839
   22POPC   O13 2835  -0.189   2.646   6.839
   22POPC   O14 2836   0.039   2.709   6.919
   22POPC   O12 2837  -0.017   2.470   6.889
   22POPC   O11 2838   0.008   2.611   6.690
   22POPC    C1 2839   0.085   2.718   6.634
   22POPC    HA 2840   0.163   2.674   6.568
   22POPC    HB 2841   0.138   2.778   6.712
   22POPC    C2 2842  -0.003   2.813   6.550
   22POPC    HS 2843  -0.079   2.855   6.619
   22POPC   O21 2844  -0.060   2.738   6.441
   22POPC   C21 2845  -0.186   2.769   6.415
   22POPC   O22 2846  -0.250   2.855   6.473
   22POPC   C22 2847  -0.240   2.683   6.302
   22POPC   H2R 2848  -0.332   2.632   6.337
   22POPC   H2S 2849  -0.165   2.606   6.274
   22POPC    C3 2850   0.085   2.930   6.496
   22POPC    HX 2851   0.172   2.884   6.444
   22POPC    HY 2852   0.127   2.987   6.583
   22POPC   O31 2853   0.018   3.019   6.403
   22POPC   C31 2854  -0.054   3.113   6.464
   22POPC   O32 2855  -0.080   3.115   6.583
   22POPC   C32 2856  -0.087   3.224   6.365
   22POPC   H2X 2857  -0.004   3.234   6.292
   22POPC   H2Y 2858  -0.094   3.319   6.422
   22POPC   C23 2859  -0.273   2.772   6.182
   22POPC   H3R 2860  -0.179   2.825   6.153
   22POPC   H3S 2861  -0.348   2.849   6.209
   22POPC   C24 2862  -0.322   2.693   6.059
   22POPC   H4R 2863  -0.423   2.651   6.078
   22POPC   H4S 2864  -0.252   2.609   6.043
   22POPC   C25 2865  -0.325   2.779   5.932
   22POPC   H5R 2866  -0.233   2.842   5.934
   22POPC   H5S 2867  -0.413   2.847   5.931
   22POPC   C26 2868  -0.318   2.698   5.801
   22POPC   H6R 2869  -0.251   2.610   5.816
   22POPC   H6S 2870  -0.271   2.763   5.724
   22POPC   C27 2871  -0.452   2.650   5.744
   22POPC   H7R 2872  -0.517   2.739   5.724
   22POPC   H7S 2873  -0.504   2.585   5.817
   22POPC   C28 2874  -0.430   2.573   5.612
   22POPC   H8R 2875  -0.369   2.483   5.636
   22POPC   H8S 2876  -0.367   2.638   5.547
   22POPC   C29 2877  -0.557   2.531   5.543
   22POPC   H91 2878  -0.631   2.485   5.609
   22POPC  C210 2879  -0.586   2.545   5.412
   22POPC  H101 2880  -0.684   2.508   5.376
   22POPC  C211 2881  -0.498   2.604   5.304
   22POPC  H11R 2882  -0.473   2.525   5.230
   22POPC  H11S 2883  -0.402   2.641   5.344
   22POPC  C212 2884  -0.565   2.718   5.226
   22POPC  H12R 2885  -0.650   2.675   5.167
   22POPC  H12S 2886  -0.491   2.760   5.154
   22POPC  C213 2887  -0.621   2.833   5.312
   22POPC  H13R 2888  -0.702   2.792   5.376
   22POPC  H13S 2889  -0.666   2.909   5.244
   22POPC  C214 2890  -0.518   2.901   5.402
   22POPC  H14R 2891  -0.449   2.963   5.340
   22POPC  H14S 2892  -0.456   2.824   5.454
   22POPC  C215 2893  -0.582   2.988   5.510
   22POPC  H15R 2894  -0.502   3.032   5.572
   22POPC  H15S 2895  -0.644   2.923   5.576
   22POPC  C216 2896  -0.670   3.100   5.454
   22POPC  H16R 2897  -0.762   3.058   5.408
   22POPC  H16S 2898  -0.613   3.153   5.375
   22POPC  C217 2899  -0.709   3.201   5.562
   22POPC  H17R 2900  -0.751   3.293   5.514
   22POPC  H17S 2901  -0.616   3.230   5.616
   22POPC  C218 2902  -0.810   3.148   5.664
   22POPC  H18R 2903  -0.780   3.048   5.699
   22POPC  H18S 2904  -0.911   3.142   5.619
   22POPC  H18T 2905  -0.814   3.216   5.752
   22POPC   C33 2906  -0.219   3.199   6.290
   22POPC   H3X 2907  -0.211   3.109   6.226
   22POPC   H3Y 2908  -0.233   3.287   6.222
   22POPC   C34 2909  -0.342   3.190   6.380
   22POPC   H4X 2910  -0.330   3.263   6.464
   22POPC   H4Y 2911  -0.349   3.088   6.424
   22POPC   C35 2912  -0.473   3.224   6.307
   22POPC   H5X 2913  -0.463   3.327   6.267
   22POPC   H5Y 2914  -0.557   3.225   6.381
   22POPC   C36 2915  -0.510   3.129   6.192
   22POPC   H6X 2916  -0.534   3.029   6.234
   22POPC   H6Y 2917  -0.424   3.118   6.123
   22POPC   C37 2918  -0.630   3.182   6.112
   22POPC   H7X 2919  -0.604   3.283   6.074
   22POPC   H7Y 2920  -0.716   3.192   6.181
   22POPC   C38 2921  -0.673   3.100   5.990
   22POPC   H8X 2922  -0.596   3.108   5.910
   22POPC   H8Y 2923  -0.768   3.144   5.952
   22POPC   C39 2924  -0.698   2.953   6.022
   22POPC   H9X 2925  -0.765   2.947   6.111
   22POPC   H9Y 2926  -0.602   2.903   6.048
   22POPC  C310 2927  -0.763   2.877   5.907
   22POPC  H10X 2928  -0.694   2.873   5.820
   22POPC  H10Y 2929  -0.855   2.931   5.875
   22POPC  C311 2930  -0.801   2.735   5.950
   22POPC  H11X 2931  -0.873   2.743   6.034
   22POPC  H11Y 2932  -0.710   2.683   5.988
   22POPC  C312 2933  -0.864   2.650   5.839
   22POPC  H12X 2934  -0.785   2.624   5.765
   22POPC  H12Y 2935  -0.943   2.708   5.787
   22POPC  C313 2936  -0.926   2.523   5.899
   22POPC  H13X 2937  -1.010   2.554   5.965
   22POPC  H13Y 2938  -0.850   2.473   5.963
   22POPC  C314 2939  -0.979   2.422   5.797
   22POPC  H14X 2940  -1.057   2.471   5.734
   22POPC  H14Y 2941  -1.028   2.339   5.852
   22POPC  C315 2942  -0.871   2.363   5.706
   22POPC  H15X 2943  -0.790   2.320   5.769
   22POPC  H15Y 2944  -0.826   2.445   5.645
   22POPC  C316 2945  -0.922   2.256   5.609
   22POPC  H16X 2946  -0.956   2.166   5.666
   22POPC  H16Y 2947  -0.841   2.225   5.540
   22POPC  H16Z 2948  -1.007   2.295   5.550
   23POPC     N 2949   0.796   0.202   7.228
   23POPC   C12 2950   0.732   0.130   7.112
   23POPC   C13 2951   0.755   0.142   7.359
   23POPC   C14 2952   0.946   0.196   7.219
   23POPC   C15 2953   0.754   0.346   7.225
   23POPC  H12A 2954   0.785   0.161   7.022
   23POPC  H12B 2955   0.630   0.166   7.102
   23POPC  H13A 2956   0.802   0.197   7.440
   23POPC  H13B 2957   0.648   0.145   7.369
   23POPC  H13C 2958   0.788   0.039   7.362
   23POPC  H14A 2959   0.990   0.250   7.301
   23POPC  H14B 2960   0.977   0.093   7.222
   23POPC  H14C 2961   0.978   0.239   7.125
   23POPC  H15A 2962   0.820   0.406   7.285
   23POPC  H15B 2963   0.652   0.355   7.262
   23POPC  H15C 2964   0.756   0.383   7.123
   23POPC   C11 2965   0.727  -0.025   7.115
   23POPC  H11A 2966   0.696  -0.060   7.014
   23POPC  H11B 2967   0.649  -0.056   7.188
   23POPC     P 2968   0.866  -0.235   7.138
   23POPC   O13 2969   0.972  -0.279   7.232
   23POPC   O14 2970   0.732  -0.297   7.155
   23POPC   O12 2971   0.852  -0.079   7.152
   23POPC   O11 2972   0.914  -0.259   6.990
   23POPC    C1 2973   0.981  -0.159   6.914
   23POPC    HA 2974   1.085  -0.193   6.892
   23POPC    HB 2975   0.990  -0.061   6.967
   23POPC    C2 2976   0.910  -0.135   6.779
   23POPC    HS 2977   0.808  -0.096   6.802
   23POPC   O21 2978   0.900  -0.261   6.710
   23POPC   C21 2979   0.817  -0.255   6.608
   23POPC   O22 2980   0.745  -0.161   6.581
   23POPC   C22 2981   0.824  -0.385   6.528
   23POPC   H2R 2982   0.825  -0.472   6.597
   23POPC   H2S 2983   0.916  -0.384   6.467
   23POPC    C3 2984   0.986  -0.030   6.693
   23POPC    HX 2985   0.989   0.062   6.757
   23POPC    HY 2986   0.931  -0.005   6.601
   23POPC   O31 2987   1.118  -0.076   6.661
   23POPC   C31 2988   1.202   0.023   6.631
   23POPC   O32 2989   1.171   0.141   6.628
   23POPC   C32 2990   1.340  -0.034   6.602
   23POPC   H2X 2991   1.344  -0.142   6.627
   23POPC   H2Y 2992   1.412   0.019   6.667
   23POPC   C23 2993   0.701  -0.391   6.436
   23POPC   H3R 2994   0.696  -0.300   6.373
   23POPC   H3S 2995   0.609  -0.397   6.498
   23POPC   C24 2996   0.706  -0.512   6.342
   23POPC   H4R 2997   0.724  -0.604   6.401
   23POPC   H4S 2998   0.790  -0.500   6.271
   23POPC   C25 2999   0.576  -0.531   6.263
   23POPC   H5R 3000   0.552  -0.436   6.209
   23POPC   H5S 3001   0.493  -0.551   6.334
   23POPC   C26 3002   0.585  -0.647   6.162
   23POPC   H6R 3003   0.628  -0.734   6.216
   23POPC   H6S 3004   0.655  -0.619   6.081
   23POPC   C27 3005   0.450  -0.690   6.103
   23POPC   H7R 3006   0.382  -0.716   6.187
   23POPC   H7S 3007   0.465  -0.782   6.042
   23POPC   C28 3008   0.380  -0.584   6.014
   23POPC   H8R 3009   0.370  -0.490   6.072
   23POPC   H8S 3010   0.277  -0.620   5.995
   23POPC   C29 3011   0.451  -0.565   5.883
   23POPC   H91 3012   0.440  -0.649   5.813
   23POPC  C210 3013   0.522  -0.458   5.842
   23POPC  H101 3014   0.568  -0.460   5.742
   23POPC  C211 3015   0.551  -0.333   5.922
   23POPC  H11R 3016   0.501  -0.335   6.021
   23POPC  H11S 3017   0.514  -0.243   5.868
   23POPC  C212 3018   0.702  -0.318   5.945
   23POPC  H12R 3019   0.752  -0.293   5.849
   23POPC  H12S 3020   0.743  -0.416   5.979
   23POPC  C213 3021   0.737  -0.213   6.051
   23POPC  H13R 3022   0.681  -0.237   6.144
   23POPC  H13S 3023   0.705  -0.113   6.016
   23POPC  C214 3024   0.887  -0.212   6.084
   23POPC  H14R 3025   0.946  -0.186   5.994
   23POPC  H14S 3026   0.915  -0.316   6.114
   23POPC  C215 3027   0.925  -0.118   6.200
   23POPC  H15R 3028   1.005  -0.167   6.259
   23POPC  H15S 3029   0.837  -0.104   6.267
   23POPC  C216 3030   0.978   0.017   6.151
   23POPC  H16R 3031   0.899   0.070   6.092
   23POPC  H16S 3032   1.064  -0.002   6.083
   23POPC  C217 3033   1.026   0.108   6.265
   23POPC  H17R 3034   1.091   0.049   6.333
   23POPC  H17S 3035   0.938   0.142   6.324
   23POPC  C218 3036   1.106   0.230   6.216
   23POPC  H18R 3037   1.137   0.293   6.302
   23POPC  H18S 3038   1.044   0.292   6.147
   23POPC  H18T 3039   1.197   0.197   6.162
   23POPC   C33 3040   1.376  -0.010   6.455
   23POPC   H3X 3041   1.487   0.004   6.449
   23POPC   H3Y 3042   1.329   0.083   6.418
   23POPC   C34 3043   1.341  -0.127   6.361
   23POPC   H4X 3044   1.234  -0.154   6.372
   23POPC   H4Y 3045   1.403  -0.215   6.388
   23POPC   C35 3046   1.370  -0.088   6.215
   23POPC   H5X 3047   1.471  -0.041   6.213
   23POPC   H5Y 3048   1.297  -0.010   6.183
   23POPC   C36 3049   1.370  -0.202   6.113
   23POPC   H6X 3050   1.267  -0.242   6.101
   23POPC   H6Y 3051   1.435  -0.285   6.150
   23POPC   C37 3052   1.423  -0.151   5.979
   23POPC   H7X 3053   1.524  -0.108   5.998
   23POPC   H7Y 3054   1.358  -0.069   5.943
   23POPC   C38 3055   1.438  -0.256   5.868
   23POPC   H8X 3056   1.338  -0.293   5.838
   23POPC   H8Y 3057   1.498  -0.342   5.906
   23POPC   C39 3058   1.510  -0.194   5.746
   23POPC   H9X 3059   1.601  -0.142   5.782
   23POPC   H9Y 3060   1.443  -0.118   5.701
   23POPC  C310 3061   1.553  -0.293   5.636
   23POPC  H10X 3062   1.637  -0.355   5.674
   23POPC  H10Y 3063   1.590  -0.235   5.549
   23POPC  C311 3064   1.444  -0.389   5.590
   23POPC  H11X 3065   1.350  -0.333   5.571
   23POPC  H11Y 3066   1.426  -0.462   5.672
   23POPC  C312 3067   1.482  -0.468   5.464
   23POPC  H12X 3068   1.575  -0.526   5.484
   23POPC  H12Y 3069   1.504  -0.395   5.383
   23POPC  C313 3070   1.371  -0.563   5.421
   23POPC  H13X 3071   1.278  -0.504   5.405
   23POPC  H13Y 3072   1.351  -0.635   5.503
   23POPC  C314 3073   1.400  -0.642   5.292
   23POPC  H14X 3074   1.311  -0.703   5.269
   23POPC  H14Y 3075   1.486  -0.711   5.310
   23POPC  C315 3076   1.432  -0.553   5.172
   23POPC  H15X 3077   1.534  -0.511   5.184
   23POPC  H15Y 3078   1.361  -0.467   5.169
   23POPC  C316 3079   1.424  -0.626   5.038
   23POPC  H16X 3080   1.473  -0.566   4.958
   23POPC  H16Y 3081   1.318  -0.643   5.010
   23POPC  H16Z 3082   1.475  -0.725   5.045
   24POPC     N 3083   2.483   1.475   7.141
   24POPC   C12 3084   2.551   1.599   7.194
   24POPC   C13 3085   2.359   1.512   7.066
   24POPC   C14 3086   2.574   1.397   7.052
   24POPC   C15 3087   2.444   1.390   7.257
   24POPC  H12A 3088   2.638   1.567   7.249
   24POPC  H12B 3089   2.483   1.645   7.265
   24POPC  H13A 3090   2.385   1.562   6.973
   24POPC  H13B 3091   2.302   1.423   7.041
   24POPC  H13C 3092   2.297   1.577   7.126
   24POPC  H14A 3093   2.608   1.460   6.971
   24POPC  H14B 3094   2.660   1.363   7.107
   24POPC  H14C 3095   2.522   1.311   7.011
   24POPC  H15A 3096   2.376   1.443   7.322
   24POPC  H15B 3097   2.533   1.363   7.313
   24POPC  H15C 3098   2.397   1.299   7.223
   24POPC   C11 3099   2.595   1.707   7.094
   24POPC  H11A 3100   2.636   1.791   7.153
   24POPC  H11B 3101   2.505   1.744   7.038
   24POPC     P 3102   2.728   1.753   6.888
   24POPC   O13 3103   2.650   1.711   6.768
   24POPC   O14 3104   2.712   1.893   6.932
   24POPC   O12 3105   2.694   1.656   7.006
   24POPC   O11 3106   2.882   1.725   6.861
   24POPC    C1 3107   2.967   1.838   6.837
   24POPC    HA 3108   3.073   1.804   6.843
   24POPC    HB 3109   2.955   1.916   6.915
   24POPC    C2 3110   2.943   1.902   6.696
   24POPC    HS 3111   2.846   1.956   6.704
   24POPC   O21 3112   2.923   1.804   6.594
   24POPC   C21 3113   3.027   1.728   6.565
   24POPC   O22 3114   3.136   1.732   6.619
   24POPC   C22 3115   2.987   1.632   6.454
   24POPC   H2R 3116   2.930   1.686   6.376
   24POPC   H2S 3117   2.921   1.554   6.498
   24POPC    C3 3118   3.048   2.011   6.656
   24POPC    HX 3119   3.149   1.973   6.683
   24POPC    HY 3120   3.031   2.102   6.717
   24POPC   O31 3121   3.048   2.042   6.515
   24POPC   C31 3122   2.941   2.110   6.473
   24POPC   O32 3123   2.849   2.146   6.544
   24POPC   C32 3124   2.949   2.136   6.324
   24POPC   H2X 3125   3.010   2.226   6.305
   24POPC   H2Y 3126   2.846   2.156   6.287
   24POPC   C23 3127   3.112   1.566   6.393
   24POPC   H3R 3128   3.078   1.474   6.339
   24POPC   H3S 3129   3.183   1.534   6.472
   24POPC   C24 3130   3.181   1.655   6.289
   24POPC   H4R 3131   3.202   1.754   6.334
   24POPC   H4S 3132   3.109   1.671   6.206
   24POPC   C25 3133   3.311   1.596   6.234
   24POPC   H5R 3134   3.297   1.488   6.215
   24POPC   H5S 3135   3.391   1.607   6.312
   24POPC   C26 3136   3.358   1.662   6.104
   24POPC   H6R 3137   3.465   1.637   6.087
   24POPC   H6S 3138   3.350   1.773   6.114
   24POPC   C27 3139   3.277   1.616   5.982
   24POPC   H7R 3140   3.170   1.643   5.997
   24POPC   H7S 3141   3.284   1.505   5.975
   24POPC   C28 3142   3.325   1.678   5.850
   24POPC   H8R 3143   3.430   1.649   5.833
   24POPC   H8S 3144   3.321   1.789   5.860
   24POPC   C29 3145   3.234   1.634   5.738
   24POPC   H91 3146   3.127   1.636   5.762
   24POPC  C210 3147   3.271   1.592   5.615
   24POPC  H101 3148   3.192   1.563   5.544
   24POPC  C211 3149   3.411   1.581   5.560
   24POPC  H11R 3150   3.423   1.481   5.513
   24POPC  H11S 3151   3.488   1.588   5.640
   24POPC  C212 3152   3.441   1.688   5.454
   24POPC  H12R 3153   3.361   1.689   5.376
   24POPC  H12S 3154   3.536   1.657   5.403
   24POPC  C213 3155   3.463   1.829   5.512
   24POPC  H13R 3156   3.548   1.876   5.457
   24POPC  H13S 3157   3.495   1.818   5.618
   24POPC  C214 3158   3.343   1.924   5.506
   24POPC  H14R 3159   3.372   2.019   5.557
   24POPC  H14S 3160   3.258   1.880   5.563
   24POPC  C215 3161   3.294   1.960   5.365
   24POPC  H15R 3162   3.215   2.038   5.375
   24POPC  H15S 3163   3.246   1.871   5.318
   24POPC  C216 3164   3.403   2.013   5.271
   24POPC  H16R 3165   3.474   1.931   5.247
   24POPC  H16S 3166   3.460   2.094   5.322
   24POPC  C217 3167   3.343   2.067   5.141
   24POPC  H17R 3168   3.276   2.153   5.167
   24POPC  H17S 3169   3.281   1.987   5.097
   24POPC  C218 3170   3.444   2.114   5.036
   24POPC  H18R 3171   3.391   2.136   4.941
   24POPC  H18S 3172   3.519   2.035   5.016
   24POPC  H18T 3173   3.496   2.206   5.069
   24POPC   C33 3174   3.006   2.017   6.245
   24POPC   H3X 3175   2.948   1.925   6.267
   24POPC   H3Y 3176   3.112   1.999   6.274
   24POPC   C34 3177   3.000   2.046   6.094
   24POPC   H4X 3178   3.051   2.143   6.077
   24POPC   H4Y 3179   2.893   2.057   6.066
   24POPC   C35 3180   3.065   1.939   6.005
   24POPC   H5X 3181   3.038   1.840   6.048
   24POPC   H5Y 3182   3.175   1.948   6.006
   24POPC   C36 3183   3.013   1.941   5.859
   24POPC   H6X 3184   2.904   1.962   5.859
   24POPC   H6Y 3185   3.028   1.838   5.818
   24POPC   C37 3186   3.085   2.037   5.763
   24POPC   H7X 3187   3.045   2.018   5.661
   24POPC   H7Y 3188   3.193   2.013   5.762
   24POPC   C38 3189   3.066   2.187   5.793
   24POPC   H8X 3190   3.107   2.210   5.893
   24POPC   H8Y 3191   2.958   2.210   5.792
   24POPC   C39 3192   3.138   2.278   5.692
   24POPC   H9X 3193   3.115   2.242   5.589
   24POPC   H9Y 3194   3.248   2.268   5.707
   24POPC  C310 3195   3.097   2.425   5.703
   24POPC  H10X 3196   2.990   2.434   5.671
   24POPC  H10Y 3197   3.158   2.486   5.632
   24POPC  C311 3198   3.108   2.486   5.843
   24POPC  H11X 3199   3.046   2.427   5.914
   24POPC  H11Y 3200   3.067   2.590   5.841
   24POPC  C312 3201   3.252   2.492   5.897
   24POPC  H12X 3202   3.310   2.561   5.832
   24POPC  H12Y 3203   3.300   2.392   5.891
   24POPC  C313 3204   3.258   2.543   6.041
   24POPC  H13X 3205   3.196   2.634   6.052
   24POPC  H13Y 3206   3.363   2.571   6.061
   24POPC  C314 3207   3.214   2.440   6.146
   24POPC  H14X 3208   3.239   2.338   6.110
   24POPC  H14Y 3209   3.103   2.446   6.158
   24POPC  C315 3210   3.282   2.462   6.282
   24POPC  H15X 3211   3.273   2.570   6.308
   24POPC  H15Y 3212   3.390   2.439   6.272
   24POPC  C316 3213   3.224   2.379   6.397
   24POPC  H16X 3214   3.118   2.407   6.415
   24POPC  H16Y 3215   3.282   2.396   6.490
   24POPC  H16Z 3216   3.228   2.271   6.372
   25POPC     N 3217   2.254   7.337   7.252
   25POPC   C12 3218   2.228   7.482   7.286
   25POPC   C13 3219   2.128   7.259   7.270
   25POPC   C14 3220   2.298   7.324   7.110
   25POPC   C15 3221   2.358   7.278   7.342
   25POPC  H12A 3222   2.182   7.486   7.383
   25POPC  H12B 3223   2.156   7.520   7.214
   25POPC  H13A 3224   2.095   7.265   7.373
   25POPC  H13B 3225   2.051   7.301   7.206
   25POPC  H13C 3226   2.143   7.155   7.244
   25POPC  H14A 3227   2.323   7.221   7.087
   25POPC  H14B 3228   2.218   7.357   7.045
   25POPC  H14C 3229   2.384   7.386   7.093
   25POPC  H15A 3230   2.372   7.174   7.317
   25POPC  H15B 3231   2.323   7.284   7.445
   25POPC  H15C 3232   2.451   7.332   7.333
   25POPC   C11 3233   2.348   7.581   7.288
   25POPC  H11A 3234   2.413   7.552   7.374
   25POPC  H11B 3235   2.309   7.683   7.308
   25POPC     P 3236   2.565   7.637   7.176
   25POPC   O13 3237   2.560   7.781   7.214
   25POPC   O14 3238   2.644   7.546   7.261
   25POPC   O12 3239   2.419   7.580   7.165
   25POPC   O11 3240   2.615   7.624   7.027
   25POPC    C1 3241   2.613   7.494   6.964
   25POPC    HA 3242   2.535   7.493   6.886
   25POPC    HB 3243   2.589   7.412   7.036
   25POPC    C2 3244   2.749   7.462   6.898
   25POPC    HS 3245   2.825   7.454   6.978
   25POPC   O21 3246   2.777   7.570   6.806
   25POPC   C21 3247   2.885   7.639   6.833
   25POPC   O22 3248   2.968   7.614   6.919
   25POPC   C22 3249   2.893   7.758   6.737
   25POPC   H2R 3250   2.825   7.839   6.771
   25POPC   H2S 3251   2.859   7.724   6.636
   25POPC    C3 3252   2.747   7.326   6.822
   25POPC    HX 3253   2.647   7.317   6.774
   25POPC    HY 3254   2.754   7.242   6.895
   25POPC   O31 3255   2.846   7.314   6.717
   25POPC   C31 3256   2.968   7.287   6.761
   25POPC   O32 3257   2.999   7.276   6.879
   25POPC   C32 3258   3.065   7.279   6.644
   25POPC   H2X 3259   3.008   7.286   6.549
   25POPC   H2Y 3260   3.121   7.184   6.647
   25POPC   C23 3261   3.037   7.808   6.728
   25POPC   H3R 3262   3.105   7.719   6.720
   25POPC   H3S 3263   3.065   7.864   6.820
   25POPC   C24 3264   3.064   7.895   6.604
   25POPC   H4R 3265   3.021   7.996   6.618
   25POPC   H4S 3266   3.014   7.847   6.517
   25POPC   C25 3267   3.214   7.905   6.572
   25POPC   H5R 3268   3.257   7.802   6.578
   25POPC   H5S 3269   3.265   7.967   6.649
   25POPC   C26 3270   3.246   7.959   6.432
   25POPC   H6R 3271   3.193   7.897   6.356
   25POPC   H6S 3272   3.356   7.947   6.415
   25POPC   C27 3273   3.209   8.107   6.411
   25POPC   H7R 3274   3.263   8.169   6.485
   25POPC   H7S 3275   3.100   8.119   6.430
   25POPC   C28 3276   3.239   8.159   6.269
   25POPC   H8R 3277   3.207   8.265   6.265
   25POPC   H8S 3278   3.173   8.104   6.199
   25POPC   C29 3279   3.384   8.149   6.228
   25POPC   H91 3280   3.451   8.218   6.281
   25POPC  C210 3281   3.437   8.068   6.134
   25POPC  H101 3282   3.545   8.073   6.115
   25POPC  C211 3283   3.363   7.965   6.052
   25POPC  H11R 3284   3.254   7.970   6.071
   25POPC  H11S 3285   3.395   7.863   6.083
   25POPC  C212 3286   3.382   7.977   5.900
   25POPC  H12R 3287   3.486   7.950   5.872
   25POPC  H12S 3288   3.363   8.082   5.869
   25POPC  C213 3289   3.282   7.884   5.830
   25POPC  H13R 3290   3.182   7.908   5.870
   25POPC  H13S 3291   3.305   7.779   5.858
   25POPC  C214 3292   3.274   7.893   5.677
   25POPC  H14R 3293   3.191   7.827   5.646
   25POPC  H14S 3294   3.369   7.855   5.634
   25POPC  C215 3295   3.247   8.031   5.617
   25POPC  H15R 3296   3.331   8.100   5.641
   25POPC  H15S 3297   3.154   8.073   5.662
   25POPC  C216 3298   3.232   8.022   5.465
   25POPC  H16R 3299   3.150   7.951   5.440
   25POPC  H16S 3300   3.326   7.980   5.423
   25POPC  C217 3301   3.203   8.156   5.397
   25POPC  H17R 3302   3.219   8.143   5.287
   25POPC  H17S 3303   3.277   8.231   5.432
   25POPC  C218 3304   3.062   8.209   5.420
   25POPC  H18R 3305   3.044   8.224   5.528
   25POPC  H18S 3306   2.987   8.136   5.382
   25POPC  H18T 3307   3.048   8.306   5.367
   25POPC   C33 3308   3.161   7.398   6.658
   25POPC   H3X 3309   3.233   7.382   6.741
   25POPC   H3Y 3310   3.100   7.488   6.684
   25POPC   C34 3311   3.236   7.435   6.528
   25POPC   H4X 3312   3.250   7.545   6.532
   25POPC   H4Y 3313   3.172   7.411   6.441
   25POPC   C35 3314   3.374   7.369   6.511
   25POPC   H5X 3315   3.362   7.259   6.507
   25POPC   H5Y 3316   3.436   7.392   6.600
   25POPC   C36 3317   3.450   7.416   6.386
   25POPC   H6X 3318   3.396   7.376   6.297
   25POPC   H6Y 3319   3.552   7.373   6.387
   25POPC   C37 3320   3.461   7.570   6.371
   25POPC   H7X 3321   3.508   7.612   6.463
   25POPC   H7Y 3322   3.358   7.612   6.364
   25POPC   C38 3323   3.538   7.618   6.248
   25POPC   H8X 3324   3.647   7.608   6.266
   25POPC   H8Y 3325   3.516   7.726   6.234
   25POPC   C39 3326   3.504   7.543   6.118
   25POPC   H9X 3327   3.394   7.532   6.108
   25POPC   H9Y 3328   3.548   7.441   6.126
   25POPC  C310 3329   3.561   7.610   5.993
   25POPC  H10X 3330   3.661   7.650   6.018
   25POPC  H10Y 3331   3.496   7.695   5.963
   25POPC  C311 3332   3.577   7.513   5.875
   25POPC  H11X 3333   3.479   7.470   5.845
   25POPC  H11Y 3334   3.642   7.429   5.909
   25POPC  C312 3335   3.645   7.578   5.753
   25POPC  H12X 3336   3.721   7.508   5.713
   25POPC  H12Y 3337   3.699   7.670   5.787
   25POPC  C313 3338   3.550   7.614   5.638
   25POPC  H13X 3339   3.469   7.678   5.679
   25POPC  H13Y 3340   3.504   7.522   5.597
   25POPC  C314 3341   3.624   7.689   5.526
   25POPC  H14X 3342   3.704   7.625   5.484
   25POPC  H14Y 3343   3.674   7.777   5.573
   25POPC  C315 3344   3.536   7.740   5.411
   25POPC  H15X 3345   3.591   7.822   5.361
   25POPC  H15Y 3346   3.442   7.783   5.452
   25POPC  C316 3347   3.501   7.637   5.303
   25POPC  H16X 3348   3.448   7.687   5.219
   25POPC  H16Y 3349   3.436   7.557   5.345
   25POPC  H16Z 3350   3.594   7.590   5.263
   26POPC     N 3351   1.561   1.705   6.600
   26POPC   C12 3352   1.513   1.841   6.554
   26POPC   C13 3353   1.448   1.609   6.610
   26POPC   C14 3354   1.664   1.650   6.506
   26POPC   C15 3355   1.626   1.719   6.734
   26POPC  H12A 3356   1.600   1.901   6.532
   26POPC  H12B 3357   1.460   1.888   6.636
   26POPC  H13A 3358   1.484   1.513   6.646
   26POPC  H13B 3359   1.372   1.647   6.678
   26POPC  H13C 3360   1.403   1.594   6.513
   26POPC  H14A 3361   1.749   1.717   6.500
   26POPC  H14B 3362   1.696   1.553   6.542
   26POPC  H14C 3363   1.620   1.639   6.408
   26POPC  H15A 3364   1.705   1.792   6.729
   26POPC  H15B 3365   1.667   1.624   6.764
   26POPC  H15C 3366   1.553   1.750   6.808
   26POPC   C11 3367   1.419   1.843   6.431
   26POPC  H11A 3368   1.405   1.949   6.398
   26POPC  H11B 3369   1.320   1.803   6.461
   26POPC     P 3370   1.392   1.748   6.197
   26POPC   O13 3371   1.407   1.606   6.155
   26POPC   O14 3372   1.253   1.795   6.218
   26POPC   O12 3373   1.476   1.766   6.327
   26POPC   O11 3374   1.466   1.842   6.095
   26POPC    C1 3375   1.610   1.848   6.093
   26POPC    HA 3376   1.641   1.879   5.991
   26POPC    HB 3377   1.655   1.748   6.112
   26POPC    C2 3378   1.671   1.952   6.193
   26POPC    HS 3379   1.678   1.902   6.292
   26POPC   O21 3380   1.583   2.065   6.202
   26POPC   C21 3381   1.605   2.141   6.307
   26POPC   O22 3382   1.697   2.128   6.386
   26POPC   C22 3383   1.495   2.246   6.323
   26POPC   H2R 3384   1.541   2.338   6.365
   26POPC   H2S 3385   1.420   2.208   6.396
   26POPC    C3 3386   1.816   1.990   6.149
   26POPC    HX 3387   1.874   1.895   6.143
   26POPC    HY 3388   1.864   2.053   6.227
   26POPC   O31 3389   1.818   2.057   6.021
   26POPC   C31 3390   1.941   2.082   5.979
   26POPC   O32 3391   2.043   2.059   6.042
   26POPC   C32 3392   1.935   2.142   5.839
   26POPC   H2X 3393   1.915   2.251   5.848
   26POPC   H2Y 3394   1.854   2.094   5.781
   26POPC   C23 3395   1.425   2.280   6.191
   26POPC   H3R 3396   1.374   2.190   6.150
   26POPC   H3S 3397   1.503   2.312   6.118
   26POPC   C24 3398   1.322   2.392   6.208
   26POPC   H4R 3399   1.374   2.482   6.247
   26POPC   H4S 3400   1.246   2.361   6.283
   26POPC   C25 3401   1.248   2.430   6.078
   26POPC   H5R 3402   1.187   2.521   6.098
   26POPC   H5S 3403   1.179   2.347   6.051
   26POPC   C26 3404   1.341   2.458   5.959
   26POPC   H6R 3405   1.403   2.369   5.936
   26POPC   H6S 3406   1.410   2.540   5.989
   26POPC   C27 3407   1.265   2.498   5.832
   26POPC   H7R 3408   1.333   2.556   5.766
   26POPC   H7S 3409   1.181   2.565   5.861
   26POPC   C28 3410   1.211   2.377   5.754
   26POPC   H8R 3411   1.132   2.411   5.685
   26POPC   H8S 3412   1.163   2.307   5.826
   26POPC   C29 3413   1.323   2.313   5.676
   26POPC   H91 3414   1.361   2.374   5.592
   26POPC  C210 3415   1.381   2.193   5.698
   26POPC  H101 3416   1.463   2.161   5.631
   26POPC  C211 3417   1.346   2.094   5.806
   26POPC  H11R 3418   1.254   2.124   5.860
   26POPC  H11S 3419   1.428   2.086   5.881
   26POPC  C212 3420   1.320   1.955   5.746
   26POPC  H12R 3421   1.255   1.965   5.656
   26POPC  H12S 3422   1.265   1.895   5.821
   26POPC  C213 3423   1.447   1.878   5.708
   26POPC  H13R 3424   1.511   1.865   5.798
   26POPC  H13S 3425   1.504   1.939   5.635
   26POPC  C214 3426   1.416   1.740   5.649
   26POPC  H14R 3427   1.323   1.747   5.588
   26POPC  H14S 3428   1.395   1.671   5.734
   26POPC  C215 3429   1.528   1.681   5.562
   26POPC  H15R 3430   1.504   1.574   5.541
   26POPC  H15S 3431   1.623   1.684   5.620
   26POPC  C216 3432   1.548   1.752   5.427
   26POPC  H16R 3433   1.648   1.722   5.387
   26POPC  H16S 3434   1.550   1.862   5.441
   26POPC  C217 3435   1.443   1.715   5.322
   26POPC  H17R 3436   1.342   1.739   5.362
   26POPC  H17S 3437   1.448   1.606   5.304
   26POPC  C218 3438   1.460   1.787   5.187
   26POPC  H18R 3439   1.397   1.739   5.110
   26POPC  H18S 3440   1.566   1.783   5.155
   26POPC  H18T 3441   1.430   1.894   5.196
   26POPC   C33 3442   2.070   2.119   5.770
   26POPC   H3X 3443   2.090   2.010   5.764
   26POPC   H3Y 3444   2.152   2.166   5.829
   26POPC   C34 3445   2.075   2.177   5.627
   26POPC   H4X 3446   2.066   2.287   5.634
   26POPC   H4Y 3447   1.989   2.138   5.569
   26POPC   C35 3448   2.206   2.141   5.556
   26POPC   H5X 3449   2.202   2.035   5.522
   26POPC   H5Y 3450   2.288   2.149   5.631
   26POPC   C36 3451   2.244   2.232   5.438
   26POPC   H6X 3452   2.351   2.211   5.414
   26POPC   H6Y 3453   2.237   2.339   5.469
   26POPC   C37 3454   2.164   2.210   5.309
   26POPC   H7X 3455   2.152   2.102   5.290
   26POPC   H7Y 3456   2.224   2.253   5.225
   26POPC   C38 3457   2.027   2.280   5.305
   26POPC   H8X 3458   2.038   2.386   5.336
   26POPC   H8Y 3459   1.957   2.230   5.376
   26POPC   C39 3460   1.966   2.275   5.164
   26POPC   H9X 3461   1.962   2.169   5.132
   26POPC   H9Y 3462   2.032   2.330   5.093
   26POPC  C310 3463   1.825   2.333   5.157
   26POPC  H10X 3464   1.827   2.442   5.178
   26POPC  H10Y 3465   1.763   2.284   5.235
   26POPC  C311 3466   1.762   2.309   5.019
   26POPC  H11X 3467   1.769   2.200   4.995
   26POPC  H11Y 3468   1.820   2.365   4.942
   26POPC  C312 3469   1.614   2.349   5.008
   26POPC  H12X 3470   1.581   2.329   4.904
   26POPC  H12Y 3471   1.604   2.459   5.027
   26POPC  C313 3472   1.522   2.272   5.104
   26POPC  H13X 3473   1.540   2.308   5.208
   26POPC  H13Y 3474   1.546   2.164   5.098
   26POPC  C314 3475   1.373   2.291   5.069
   26POPC  H14X 3476   1.359   2.256   4.964
   26POPC  H14Y 3477   1.350   2.400   5.071
   26POPC  C315 3478   1.272   2.217   5.158
   26POPC  H15X 3479   1.236   2.128   5.102
   26POPC  H15Y 3480   1.185   2.284   5.174
   26POPC  C316 3481   1.324   2.170   5.294
   26POPC  H16X 3482   1.404   2.093   5.281
   26POPC  H16Y 3483   1.242   2.124   5.353
   26POPC  H16Z 3484   1.367   2.255   5.352
   27POPC     N 3485   3.470   8.161   7.783
   27POPC   C12 3486   3.432   8.151   7.637
   27POPC   C13 3487   3.619   8.173   7.797
   27POPC   C14 3488   3.403   8.279   7.847
   27POPC   C15 3489   3.427   8.036   7.854
   27POPC  H12A 3490   3.330   8.114   7.631
   27POPC  H12B 3491   3.495   8.076   7.591
   27POPC  H13A 3492   3.666   8.086   7.754
   27POPC  H13B 3493   3.652   8.260   7.742
   27POPC  H13C 3494   3.646   8.183   7.901
   27POPC  H14A 3495   3.296   8.266   7.846
   27POPC  H14B 3496   3.436   8.290   7.949
   27POPC  H14C 3497   3.427   8.369   7.791
   27POPC  H15A 3498   3.448   8.043   7.959
   27POPC  H15B 3499   3.478   7.951   7.811
   27POPC  H15C 3500   3.320   8.021   7.839
   27POPC   C11 3501   3.439   8.280   7.551
   27POPC  H11A 3502   3.346   8.338   7.570
   27POPC  H11B 3503   3.442   8.251   7.443
   27POPC     P 3504   3.569   8.495   7.515
   27POPC   O13 3505   3.436   8.556   7.492
   27POPC   O14 3506   3.670   8.572   7.593
   27POPC   O12 3507   3.554   8.356   7.585
   27POPC   O11 3508   3.632   8.457   7.375
   27POPC    C1 3509   3.752   8.380   7.371
   27POPC    HA 3510   3.745   8.309   7.286
   27POPC    HB 3511   3.767   8.319   7.463
   27POPC    C2 3512   3.879   8.468   7.349
   27POPC    HS 3513   3.898   8.522   7.445
   27POPC   O21 3514   3.849   8.562   7.245
   27POPC   C21 3515   3.935   8.662   7.239
   27POPC   O22 3516   4.030   8.679   7.313
   27POPC   C22 3517   3.894   8.755   7.125
   27POPC   H2R 3518   3.870   8.855   7.165
   27POPC   H2S 3519   3.804   8.713   7.074
   27POPC    C3 3520   4.003   8.378   7.317
   27POPC    HX 3521   4.012   8.307   7.402
   27POPC    HY 3522   4.096   8.439   7.318
   27POPC   O31 3523   3.986   8.302   7.196
   27POPC   C31 3524   4.061   8.337   7.092
   27POPC   O32 3525   4.139   8.431   7.090
   27POPC   C32 3526   4.037   8.240   6.977
   27POPC   H2X 3527   3.995   8.145   7.019
   27POPC   H2Y 3528   4.133   8.217   6.927
   27POPC   C23 3529   4.010   8.762   7.025
   27POPC   H3R 3530   4.046   8.659   7.003
   27POPC   H3S 3531   4.094   8.818   7.071
   27POPC   C24 3532   3.974   8.826   6.890
   27POPC   H4R 3533   3.895   8.764   6.841
   27POPC   H4S 3534   4.064   8.822   6.826
   27POPC   C25 3535   3.926   8.972   6.896
   27POPC   H5R 3536   4.002   9.033   6.949
   27POPC   H5S 3537   3.830   8.979   6.951
   27POPC   C26 3538   3.908   9.026   6.754
   27POPC   H6R 3539   3.824   8.973   6.705
   27POPC   H6S 3540   4.001   9.002   6.697
   27POPC   C27 3541   3.884   9.178   6.745
   27POPC   H7R 3542   3.971   9.231   6.789
   27POPC   H7S 3543   3.794   9.204   6.803
   27POPC   C28 3544   3.865   9.227   6.599
   27POPC   H8R 3545   3.847   9.337   6.602
   27POPC   H8S 3546   3.771   9.180   6.561
   27POPC   C29 3547   3.980   9.190   6.509
   27POPC   H91 3548   4.003   9.083   6.507
   27POPC  C210 3549   4.053   9.271   6.430
   27POPC  H101 3550   4.134   9.227   6.371
   27POPC  C211 3551   4.040   9.420   6.415
   27POPC  H11R 3552   3.971   9.462   6.491
   27POPC  H11S 3553   3.998   9.446   6.315
   27POPC  C212 3554   4.177   9.489   6.431
   27POPC  H12R 3555   4.242   9.425   6.495
   27POPC  H12S 3556   4.163   9.585   6.484
   27POPC  C213 3557   4.247   9.517   6.297
   27POPC  H13R 3558   4.238   9.428   6.231
   27POPC  H13S 3559   4.355   9.536   6.317
   27POPC  C214 3560   4.189   9.641   6.227
   27POPC  H14R 3561   4.205   9.728   6.293
   27POPC  H14S 3562   4.080   9.628   6.213
   27POPC  C215 3563   4.252   9.670   6.090
   27POPC  H15R 3564   4.248   9.578   6.027
   27POPC  H15S 3565   4.360   9.696   6.105
   27POPC  C216 3566   4.184   9.785   6.013
   27POPC  H16R 3567   4.086   9.750   5.974
   27POPC  H16S 3568   4.248   9.812   5.926
   27POPC  C217 3569   4.161   9.910   6.099
   27POPC  H17R 3570   4.256   9.933   6.151
   27POPC  H17S 3571   4.085   9.886   6.176
   27POPC  C218 3572   4.116  10.035   6.023
   27POPC  H18R 3573   4.018  10.017   5.975
   27POPC  H18S 3574   4.190  10.063   5.946
   27POPC  H18T 3575   4.104  10.120   6.094
   27POPC   C33 3576   3.937   8.299   6.877
   27POPC   H3X 3577   3.854   8.350   6.932
   27POPC   H3Y 3578   3.892   8.216   6.819
   27POPC   C34 3579   4.000   8.396   6.776
   27POPC   H4X 3580   4.072   8.339   6.713
   27POPC   H4Y 3581   4.058   8.474   6.831
   27POPC   C35 3582   3.896   8.467   6.687
   27POPC   H5X 3583   3.821   8.516   6.754
   27POPC   H5Y 3584   3.844   8.391   6.626
   27POPC   C36 3585   3.956   8.575   6.595
   27POPC   H6X 3586   4.009   8.650   6.657
   27POPC   H6Y 3587   3.873   8.626   6.541
   27POPC   C37 3588   4.054   8.518   6.492
   27POPC   H7X 3589   4.002   8.442   6.429
   27POPC   H7Y 3590   4.137   8.468   6.546
   27POPC   C38 3591   4.118   8.624   6.399
   27POPC   H8X 3592   4.165   8.703   6.462
   27POPC   H8Y 3593   4.039   8.671   6.336
   27POPC   C39 3594   4.225   8.559   6.311
   27POPC   H9X 3595   4.180   8.479   6.249
   27POPC   H9Y 3596   4.297   8.510   6.381
   27POPC  C310 3597   4.303   8.655   6.220
   27POPC  H10X 3598   4.399   8.606   6.192
   27POPC  H10Y 3599   4.328   8.749   6.275
   27POPC  C311 3600   4.228   8.688   6.090
   27POPC  H11X 3601   4.140   8.752   6.113
   27POPC  H11Y 3602   4.191   8.592   6.047
   27POPC  C312 3603   4.316   8.756   5.984
   27POPC  H12X 3604   4.410   8.698   5.972
   27POPC  H12Y 3605   4.342   8.858   6.019
   27POPC  C313 3606   4.244   8.764   5.849
   27POPC  H13X 3607   4.140   8.798   5.866
   27POPC  H13Y 3608   4.240   8.662   5.805
   27POPC  C314 3609   4.308   8.861   5.748
   27POPC  H14X 3610   4.291   8.965   5.783
   27POPC  H14Y 3611   4.256   8.850   5.650
   27POPC  C315 3612   4.460   8.843   5.724
   27POPC  H15X 3613   4.514   8.870   5.817
   27POPC  H15Y 3614   4.490   8.917   5.646
   27POPC  C316 3615   4.504   8.704   5.680
   27POPC  H16X 3616   4.502   8.633   5.765
   27POPC  H16Y 3617   4.608   8.708   5.641
   27POPC  H16Z 3618   4.438   8.665   5.599
   28POPC     N 3619   6.066   6.137   7.184
   28POPC   C12 3620   5.939   6.209   7.224
   28POPC   C13 3621   6.074   6.010   7.262
   28POPC   C14 3622   6.064   6.103   7.039
   28POPC   C15 3623   6.186   6.220   7.214
   28POPC  H12A 3624   5.938   6.216   7.332
   28POPC  H12B 3625   5.855   6.147   7.195
   28POPC  H13A 3626   6.087   6.032   7.367
   28POPC  H13B 3627   5.984   5.952   7.248
   28POPC  H13C 3628   6.158   5.951   7.227
   28POPC  H14A 3629   5.979   6.040   7.017
   28POPC  H14B 3630   6.055   6.194   6.981
   28POPC  H14C 3631   6.155   6.051   7.012
   28POPC  H15A 3632   6.191   6.241   7.320
   28POPC  H15B 3633   6.182   6.313   7.160
   28POPC  H15C 3634   6.276   6.166   7.185
   28POPC   C11 3635   5.915   6.352   7.169
   28POPC  H11A 3636   5.991   6.420   7.213
   28POPC  H11B 3637   5.814   6.383   7.204
   28POPC     P 3638   5.895   6.499   6.970
   28POPC   O13 3639   5.766   6.550   7.023
   28POPC   O14 3640   6.014   6.583   7.000
   28POPC   O12 3641   5.921   6.355   7.026
   28POPC   O11 3642   5.883   6.477   6.814
   28POPC    C1 3643   5.988   6.406   6.747
   28POPC    HA 3644   5.947   6.370   6.651
   28POPC    HB 3645   6.022   6.316   6.804
   28POPC    C2 3646   6.111   6.495   6.712
   28POPC    HS 3647   6.166   6.513   6.807
   28POPC   O21 3648   6.060   6.617   6.657
   28POPC   C21 3649   6.144   6.718   6.675
   28POPC   O22 3650   6.252   6.712   6.731
   28POPC   C22 3651   6.081   6.846   6.621
   28POPC   H2R 3652   6.137   6.933   6.661
   28POPC   H2S 3653   5.976   6.853   6.656
   28POPC    C3 3654   6.206   6.422   6.612
   28POPC    HX 3655   6.260   6.343   6.669
   28POPC    HY 3656   6.283   6.492   6.573
   28POPC   O31 3657   6.134   6.355   6.506
   28POPC   C31 3658   6.114   6.426   6.396
   28POPC   O32 3659   6.154   6.539   6.375
   28POPC   C32 3660   6.027   6.342   6.302
   28POPC   H2X 3661   5.921   6.372   6.314
   28POPC   H2Y 3662   6.038   6.236   6.331
   28POPC   C23 3663   6.085   6.845   6.468
   28POPC   H3R 3664   6.036   6.752   6.431
   28POPC   H3S 3665   6.191   6.845   6.435
   28POPC   C24 3666   6.011   6.964   6.402
   28POPC   H4R 3667   5.903   6.956   6.429
   28POPC   H4S 3668   6.019   6.954   6.292
   28POPC   C25 3669   6.061   7.103   6.445
   28POPC   H5R 3670   6.044   7.115   6.554
   28POPC   H5S 3671   5.999   7.179   6.393
   28POPC   C26 3672   6.209   7.131   6.414
   28POPC   H6R 3673   6.273   7.059   6.469
   28POPC   H6S 3674   6.233   7.233   6.452
   28POPC   C27 3675   6.245   7.126   6.265
   28POPC   H7R 3676   6.181   7.199   6.211
   28POPC   H7S 3677   6.224   7.025   6.224
   28POPC   C28 3678   6.392   7.160   6.241
   28POPC   H8R 3679   6.454   7.082   6.290
   28POPC   H8S 3680   6.414   7.255   6.294
   28POPC   C29 3681   6.425   7.176   6.094
   28POPC   H91 3682   6.360   7.246   6.040
   28POPC  C210 3683   6.525   7.116   6.027
   28POPC  H101 3684   6.537   7.139   5.920
   28POPC  C211 3685   6.626   7.018   6.082
   28POPC  H11R 3686   6.634   6.929   6.016
   28POPC  H11S 3687   6.597   6.981   6.182
   28POPC  C212 3688   6.765   7.083   6.094
   28POPC  H12R 3689   6.828   7.023   6.162
   28POPC  H12S 3690   6.752   7.184   6.140
   28POPC  C213 3691   6.838   7.097   5.960
   28POPC  H13R 3692   6.764   7.121   5.880
   28POPC  H13S 3693   6.885   7.000   5.934
   28POPC  C214 3694   6.946   7.206   5.960
   28POPC  H14R 3695   6.943   7.262   6.056
   28POPC  H14S 3696   6.923   7.277   5.877
   28POPC  C215 3697   7.087   7.151   5.938
   28POPC  H15R 3698   7.084   7.092   5.844
   28POPC  H15S 3699   7.115   7.082   6.021
   28POPC  C216 3700   7.194   7.260   5.921
   28POPC  H16R 3701   7.232   7.289   6.021
   28POPC  H16S 3702   7.146   7.349   5.874
   28POPC  C217 3703   7.310   7.214   5.831
   28POPC  H17R 3704   7.268   7.184   5.733
   28POPC  H17S 3705   7.357   7.125   5.877
   28POPC  C218 3706   7.416   7.322   5.808
   28POPC  H18R 3707   7.373   7.408   5.752
   28POPC  H18S 3708   7.501   7.280   5.750
   28POPC  H18T 3709   7.455   7.359   5.905
   28POPC   C33 3710   6.070   6.357   6.155
   28POPC   H3X 3711   6.063   6.256   6.109
   28POPC   H3Y 3712   6.175   6.390   6.146
   28POPC   C34 3713   5.977   6.449   6.074
   28POPC   H4X 3714   5.993   6.554   6.104
   28POPC   H4Y 3715   5.871   6.422   6.095
   28POPC   C35 3716   6.000   6.434   5.923
   28POPC   H5X 3717   5.982   6.328   5.894
   28POPC   H5Y 3718   6.106   6.458   5.899
   28POPC   C36 3719   5.907   6.523   5.839
   28POPC   H6X 3720   5.922   6.630   5.868
   28POPC   H6Y 3721   5.802   6.496   5.860
   28POPC   C37 3722   5.934   6.508   5.688
   28POPC   H7X 3723   5.945   6.399   5.666
   28POPC   H7Y 3724   6.030   6.559   5.665
   28POPC   C38 3725   5.825   6.562   5.596
   28POPC   H8X 3726   5.739   6.492   5.598
   28POPC   H8Y 3727   5.865   6.563   5.492
   28POPC   C39 3728   5.776   6.702   5.632
   28POPC   H9X 3729   5.863   6.766   5.660
   28POPC   H9Y 3730   5.710   6.693   5.722
   28POPC  C310 3731   5.697   6.771   5.520
   28POPC  H10X 3732   5.769   6.815   5.447
   28POPC  H10Y 3733   5.639   6.854   5.565
   28POPC  C311 3734   5.601   6.679   5.444
   28POPC  H11X 3735   5.554   6.608   5.515
   28POPC  H11Y 3736   5.659   6.621   5.370
   28POPC  C312 3737   5.489   6.756   5.372
   28POPC  H12X 3738   5.532   6.850   5.330
   28POPC  H12Y 3739   5.412   6.785   5.447
   28POPC  C313 3740   5.424   6.677   5.257
   28POPC  H13X 3741   5.498   6.670   5.174
   28POPC  H13Y 3742   5.336   6.735   5.221
   28POPC  C314 3743   5.380   6.535   5.294
   28POPC  H14X 3744   5.309   6.539   5.380
   28POPC  H14Y 3745   5.468   6.475   5.324
   28POPC  C315 3746   5.311   6.465   5.176
   28POPC  H15X 3747   5.376   6.474   5.087
   28POPC  H15Y 3748   5.216   6.517   5.153
   28POPC  C316 3749   5.283   6.316   5.200
   28POPC  H16X 3750   5.378   6.261   5.215
   28POPC  H16Y 3751   5.229   6.272   5.113
   28POPC  H16Z 3752   5.220   6.303   5.291
   29POPC     N 3753   2.537   2.803   7.256
   29POPC   C12 3754   2.633   2.819   7.141
   29POPC   C13 3755   2.612   2.780   7.383
   29POPC   C14 3756   2.450   2.924   7.272
   29POPC   C15 3757   2.448   2.685   7.231
   29POPC  H12A 3758   2.574   2.819   7.049
   29POPC  H12B 3759   2.696   2.731   7.138
   29POPC  H13A 3760   2.664   2.870   7.413
   29POPC  H13B 3761   2.542   2.753   7.462
   29POPC  H13C 3762   2.683   2.700   7.371
   29POPC  H14A 3763   2.512   3.011   7.289
   29POPC  H14B 3764   2.393   2.939   7.182
   29POPC  H14C 3765   2.383   2.910   7.356
   29POPC  H15A 3766   2.393   2.700   7.139
   29POPC  H15B 3767   2.379   2.675   7.313
   29POPC  H15C 3768   2.507   2.595   7.224
   29POPC   C11 3769   2.724   2.944   7.137
   29POPC  H11A 3770   2.799   2.927   7.057
   29POPC  H11B 3771   2.777   2.954   7.234
   29POPC     P 3772   2.731   3.189   7.079
   29POPC   O13 3773   2.640   3.301   7.046
   29POPC   O14 3774   2.821   3.213   7.195
   29POPC   O12 3775   2.646   3.061   7.110
   29POPC   O11 3776   2.814   3.148   6.950
   29POPC    C1 3777   2.943   3.204   6.923
   29POPC    HA 3778   3.014   3.122   6.897
   29POPC    HB 3779   2.984   3.257   7.011
   29POPC    C2 3780   2.941   3.305   6.803
   29POPC    HS 3781   2.851   3.367   6.818
   29POPC   O21 3782   2.934   3.233   6.678
   29POPC   C21 3783   2.897   3.312   6.579
   29POPC   O22 3784   2.848   3.423   6.593
   29POPC   C22 3785   2.931   3.249   6.445
   29POPC   H2R 3786   2.855   3.174   6.417
   29POPC   H2S 3787   3.030   3.199   6.453
   29POPC    C3 3788   3.066   3.400   6.805
   29POPC    HX 3789   3.068   3.448   6.905
   29POPC    HY 3790   3.050   3.479   6.729
   29POPC   O31 3791   3.191   3.332   6.782
   29POPC   C31 3792   3.293   3.419   6.777
   29POPC   O32 3793   3.279   3.541   6.777
   29POPC   C32 3794   3.427   3.346   6.779
   29POPC   H2X 3795   3.418   3.260   6.849
   29POPC   H2Y 3796   3.506   3.414   6.817
   29POPC   C23 3797   2.940   3.359   6.337
   29POPC   H3R 3798   3.005   3.441   6.375
   29POPC   H3S 3799   2.839   3.401   6.317
   29POPC   C24 3800   3.002   3.310   6.205
   29POPC   H4R 3801   2.939   3.228   6.164
   29POPC   H4S 3802   3.103   3.270   6.228
   29POPC   C25 3803   3.020   3.419   6.098
   29POPC   H5R 3804   3.091   3.495   6.135
   29POPC   H5S 3805   2.922   3.469   6.079
   29POPC   C26 3806   3.072   3.360   5.966
   29POPC   H6R 3807   3.001   3.282   5.931
   29POPC   H6S 3808   3.170   3.310   5.986
   29POPC   C27 3809   3.093   3.463   5.855
   29POPC   H7R 3810   3.173   3.533   5.886
   29POPC   H7S 3811   2.999   3.522   5.841
   29POPC   C28 3812   3.133   3.399   5.721
   29POPC   H8R 3813   3.217   3.329   5.739
   29POPC   H8S 3814   3.172   3.479   5.655
   29POPC   C29 3815   3.017   3.325   5.656
   29POPC   H91 3816   2.978   3.241   5.715
   29POPC  C210 3817   2.964   3.350   5.535
   29POPC  H101 3818   2.880   3.288   5.500
   29POPC  C211 3819   3.005   3.461   5.442
   29POPC  H11R 3820   3.080   3.423   5.368
   29POPC  H11S 3821   3.052   3.544   5.498
   29POPC  C212 3822   2.888   3.521   5.363
   29POPC  H12R 3823   2.813   3.561   5.435
   29POPC  H12S 3824   2.840   3.439   5.304
   29POPC  C213 3825   2.934   3.633   5.269
   29POPC  H13R 3826   3.001   3.589   5.192
   29POPC  H13S 3827   2.992   3.707   5.328
   29POPC  C214 3828   2.819   3.708   5.199
   29POPC  H14R 3829   2.864   3.782   5.128
   29POPC  H14S 3830   2.763   3.765   5.276
   29POPC  C215 3831   2.720   3.619   5.123
   29POPC  H15R 3832   2.685   3.538   5.191
   29POPC  H15S 3833   2.770   3.571   5.037
   29POPC  C216 3834   2.595   3.695   5.076
   29POPC  H16R 3835   2.547   3.743   5.164
   29POPC  H16S 3836   2.523   3.622   5.034
   29POPC  C217 3837   2.624   3.802   4.970
   29POPC  H17R 3838   2.673   3.753   4.884
   29POPC  H17S 3839   2.694   3.877   5.012
   29POPC  C218 3840   2.498   3.873   4.922
   29POPC  H18R 3841   2.525   3.950   4.846
   29POPC  H18S 3842   2.446   3.924   5.006
   29POPC  H18T 3843   2.427   3.801   4.876
   29POPC   C33 3844   3.467   3.292   6.640
   29POPC   H3X 3845   3.383   3.237   6.593
   29POPC   H3Y 3846   3.550   3.219   6.657
   29POPC   C34 3847   3.523   3.398   6.543
   29POPC   H4X 3848   3.589   3.467   6.600
   29POPC   H4Y 3849   3.438   3.457   6.502
   29POPC   C35 3850   3.607   3.340   6.427
   29POPC   H5X 3851   3.704   3.304   6.468
   29POPC   H5Y 3852   3.629   3.422   6.355
   29POPC   C36 3853   3.541   3.224   6.351
   29POPC   H6X 3854   3.439   3.253   6.319
   29POPC   H6Y 3855   3.530   3.138   6.421
   29POPC   C37 3856   3.620   3.174   6.229
   29POPC   H7X 3857   3.591   3.069   6.210
   29POPC   H7Y 3858   3.729   3.176   6.251
   29POPC   C38 3859   3.591   3.255   6.101
   29POPC   H8X 3860   3.636   3.356   6.110
   29POPC   H8Y 3861   3.480   3.266   6.092
   29POPC   C39 3862   3.641   3.187   5.973
   29POPC   H9X 3863   3.604   3.082   5.972
   29POPC   H9Y 3864   3.752   3.184   5.974
   29POPC  C310 3865   3.593   3.257   5.846
   29POPC  H10X 3866   3.640   3.358   5.841
   29POPC  H10Y 3867   3.483   3.270   5.851
   29POPC  C311 3868   3.627   3.179   5.718
   29POPC  H11X 3869   3.574   3.081   5.724
   29POPC  H11Y 3870   3.736   3.159   5.715
   29POPC  C312 3871   3.585   3.249   5.588
   29POPC  H12X 3872   3.482   3.289   5.598
   29POPC  H12Y 3873   3.584   3.172   5.507
   29POPC  C313 3874   3.681   3.360   5.543
   29POPC  H13X 3875   3.783   3.317   5.540
   29POPC  H13Y 3876   3.682   3.443   5.617
   29POPC  C314 3877   3.644   3.416   5.405
   29POPC  H14X 3878   3.561   3.489   5.417
   29POPC  H14Y 3879   3.605   3.332   5.343
   29POPC  C315 3880   3.760   3.480   5.327
   29POPC  H15X 3881   3.795   3.570   5.382
   29POPC  H15Y 3882   3.720   3.514   5.229
   29POPC  C316 3883   3.879   3.387   5.301
   29POPC  H16X 3884   3.844   3.291   5.258
   29POPC  H16Y 3885   3.933   3.366   5.395
   29POPC  H16Z 3886   3.950   3.434   5.229
   30POPC     N 3887   0.004   0.342   7.327
   30POPC   C12 3888  -0.019   0.307   7.182
   30POPC   C13 3889  -0.095   0.272   7.415
   30POPC   C14 3890   0.143   0.304   7.366
   30POPC   C15 3891  -0.013   0.489   7.347
   30POPC  H12A 3892   0.034   0.380   7.121
   30POPC  H12B 3893  -0.125   0.320   7.161
   30POPC  H13A 3894  -0.195   0.307   7.392
   30POPC  H13B 3895  -0.090   0.165   7.396
   30POPC  H13C 3896  -0.074   0.292   7.519
   30POPC  H14A 3897   0.159   0.199   7.344
   30POPC  H14B 3898   0.216   0.361   7.309
   30POPC  H14C 3899   0.159   0.320   7.471
   30POPC  H15A 3900   0.005   0.514   7.451
   30POPC  H15B 3901  -0.115   0.518   7.323
   30POPC  H15C 3902   0.056   0.544   7.285
   30POPC   C11 3903   0.025   0.167   7.134
   30POPC  H11A 3904   0.135   0.167   7.122
   30POPC  H11B 3905  -0.021   0.148   7.034
   30POPC     P 3906   0.053  -0.069   7.222
   30POPC   O13 3907   0.194  -0.056   7.266
   30POPC   O14 3908  -0.030  -0.162   7.303
   30POPC   O12 3909  -0.017   0.070   7.227
   30POPC   O11 3910   0.047  -0.109   7.070
   30POPC    C1 3911   0.157  -0.183   7.014
   30POPC    HA 3912   0.120  -0.240   6.926
   30POPC    HB 3913   0.197  -0.258   7.087
   30POPC    C2 3914   0.274  -0.094   6.964
   30POPC    HS 3915   0.327  -0.057   7.054
   30POPC   O21 3916   0.220   0.017   6.889
   30POPC   C21 3917   0.308   0.114   6.874
   30POPC   O22 3918   0.416   0.121   6.931
   30POPC   C22 3919   0.251   0.216   6.777
   30POPC   H2R 3920   0.199   0.297   6.833
   30POPC   H2S 3921   0.177   0.165   6.712
   30POPC    C3 3922   0.376  -0.176   6.878
   30POPC    HX 3923   0.403  -0.264   6.940
   30POPC    HY 3924   0.470  -0.118   6.865
   30POPC   O31 3925   0.322  -0.224   6.753
   30POPC   C31 3926   0.363  -0.159   6.644
   30POPC   O32 3927   0.430  -0.057   6.644
   30POPC   C32 3928   0.317  -0.235   6.519
   30POPC   H2X 3929   0.206  -0.233   6.513
   30POPC   H2Y 3930   0.351  -0.340   6.529
   30POPC   C23 3931   0.360   0.275   6.687
   30POPC   H3R 3932   0.430   0.193   6.659
   30POPC   H3S 3933   0.418   0.352   6.742
   30POPC   C24 3934   0.305   0.333   6.556
   30POPC   H4R 3935   0.243   0.254   6.506
   30POPC   H4S 3936   0.391   0.356   6.489
   30POPC   C25 3937   0.219   0.458   6.575
   30POPC   H5R 3938   0.282   0.539   6.618
   30POPC   H5S 3939   0.138   0.436   6.648
   30POPC   C26 3940   0.155   0.509   6.446
   30POPC   H6R 3941   0.084   0.591   6.471
   30POPC   H6S 3942   0.096   0.427   6.400
   30POPC   C27 3943   0.256   0.562   6.343
   30POPC   H7R 3944   0.329   0.483   6.318
   30POPC   H7S 3945   0.311   0.648   6.387
   30POPC   C28 3946   0.187   0.608   6.213
   30POPC   H8R 3947   0.116   0.689   6.238
   30POPC   H8S 3948   0.127   0.522   6.176
   30POPC   C29 3949   0.287   0.657   6.111
   30POPC   H91 3950   0.355   0.734   6.148
   30POPC  C210 3951   0.298   0.616   5.984
   30POPC  H101 3952   0.376   0.662   5.920
   30POPC  C211 3953   0.215   0.512   5.914
   30POPC  H11R 3954   0.147   0.458   5.983
   30POPC  H11S 3955   0.281   0.436   5.866
   30POPC  C212 3956   0.128   0.577   5.805
   30POPC  H12R 3957   0.195   0.614   5.725
   30POPC  H12S 3958   0.076   0.665   5.849
   30POPC  C213 3959   0.022   0.485   5.745
   30POPC  H13R 3960  -0.038   0.544   5.672
   30POPC  H13S 3961  -0.047   0.451   5.825
   30POPC  C214 3962   0.080   0.361   5.674
   30POPC  H14R 3963   0.133   0.299   5.749
   30POPC  H14S 3964   0.154   0.393   5.598
   30POPC  C215 3965  -0.028   0.275   5.606
   30POPC  H15R 3966  -0.109   0.256   5.680
   30POPC  H15S 3967   0.017   0.177   5.579
   30POPC  C216 3968  -0.085   0.339   5.479
   30POPC  H16R 3969  -0.002   0.357   5.407
   30POPC  H16S 3970  -0.131   0.437   5.504
   30POPC  C217 3971  -0.192   0.252   5.410
   30POPC  H17R 3972  -0.145   0.157   5.376
   30POPC  H17S 3973  -0.227   0.306   5.320
   30POPC  C218 3974  -0.312   0.219   5.498
   30POPC  H18R 3975  -0.283   0.154   5.583
   30POPC  H18S 3976  -0.388   0.165   5.438
   30POPC  H18T 3977  -0.358   0.312   5.538
   30POPC   C33 3978   0.379  -0.176   6.391
   30POPC   H3X 3979   0.370  -0.252   6.311
   30POPC   H3Y 3980   0.487  -0.157   6.406
   30POPC   C34 3981   0.310  -0.048   6.340
   30POPC   H4X 3982   0.319   0.032   6.417
   30POPC   H4Y 3983   0.202  -0.068   6.324
   30POPC   C35 3984   0.372   0.003   6.208
   30POPC   H5X 3985   0.355  -0.073   6.129
   30POPC   H5Y 3986   0.482   0.013   6.223
   30POPC   C36 3987   0.317   0.139   6.164
   30POPC   H6X 3988   0.403   0.209   6.151
   30POPC   H6Y 3989   0.254   0.181   6.245
   30POPC   C37 3990   0.236   0.138   6.033
   30POPC   H7X 3991   0.204   0.242   6.012
   30POPC   H7Y 3992   0.144   0.077   6.049
   30POPC   C38 3993   0.309   0.084   5.908
   30POPC   H8X 3994   0.246   0.107   5.819
   30POPC   H8Y 3995   0.318  -0.026   5.916
   30POPC   C39 3996   0.449   0.143   5.885
   30POPC   H9X 3997   0.514   0.119   5.972
   30POPC   H9Y 3998   0.441   0.254   5.878
   30POPC  C310 3999   0.517   0.089   5.758
   30POPC  H10X 4000   0.453   0.113   5.670
   30POPC  H10Y 4001   0.524  -0.021   5.767
   30POPC  C311 4002   0.657   0.149   5.736
   30POPC  H11X 4003   0.721   0.128   5.824
   30POPC  H11Y 4004   0.645   0.260   5.728
   30POPC  C312 4005   0.726   0.099   5.608
   30POPC  H12X 4006   0.813   0.165   5.585
   30POPC  H12Y 4007   0.654   0.108   5.524
   30POPC  C313 4008   0.777  -0.047   5.615
   30POPC  H13X 4009   0.794  -0.084   5.512
   30POPC  H13Y 4010   0.698  -0.110   5.661
   30POPC  C314 4011   0.908  -0.064   5.692
   30POPC  H14X 4012   0.915  -0.170   5.726
   30POPC  H14Y 4013   0.909   0.001   5.781
   30POPC  C315 4014   1.032  -0.036   5.605
   30POPC  H15X 4015   1.022   0.065   5.559
   30POPC  H15Y 4016   1.035  -0.111   5.522
   30POPC  C316 4017   1.165  -0.042   5.681
   30POPC  H16X 4018   1.250  -0.028   5.611
   30POPC  H16Y 4019   1.176  -0.141   5.731
   30POPC  H16Z 4020   1.169   0.037   5.758
   31POPC     N 4021   6.952   0.347   7.338
   31POPC   C12 4022   6.877   0.413   7.224
   31POPC   C13 4023   7.076   0.424   7.370
   31POPC   C14 4024   6.868   0.338   7.461
   31POPC   C15 4025   6.990   0.209   7.295
   31POPC  H12A 4026   6.787   0.356   7.209
   31POPC  H12B 4027   6.938   0.401   7.135
   31POPC  H13A 4028   7.048   0.522   7.406
   31POPC  H13B 4029   7.131   0.374   7.449
   31POPC  H13C 4030   7.138   0.433   7.282
   31POPC  H14A 4031   6.894   0.251   7.519
   31POPC  H14B 4032   6.883   0.427   7.522
   31POPC  H14C 4033   6.763   0.332   7.435
   31POPC  H15A 4034   7.057   0.165   7.367
   31POPC  H15B 4035   7.040   0.213   7.200
   31POPC  H15C 4036   6.901   0.147   7.287
   31POPC   C11 4037   6.837   0.561   7.234
   31POPC  H11A 4038   6.786   0.585   7.138
   31POPC  H11B 4039   6.928   0.625   7.241
   31POPC     P 4040   6.675   0.719   7.344
   31POPC   O13 4041   6.570   0.715   7.450
   31POPC   O14 4042   6.772   0.831   7.355
   31POPC   O12 4043   6.753   0.583   7.346
   31POPC   O11 4044   6.611   0.721   7.201
   31POPC    C1 4045   6.470   0.713   7.180
   31POPC    HA 4046   6.449   0.737   7.073
   31POPC    HB 4047   6.417   0.789   7.242
   31POPC    C2 4048   6.409   0.572   7.208
   31POPC    HS 4049   6.423   0.554   7.317
   31POPC   O21 4050   6.477   0.474   7.128
   31POPC   C21 4051   6.462   0.352   7.177
   31POPC   O22 4052   6.424   0.326   7.290
   31POPC   C22 4053   6.499   0.248   7.072
   31POPC   H2R 4054   6.454   0.278   6.974
   31POPC   H2S 4055   6.457   0.150   7.101
   31POPC    C3 4056   6.256   0.570   7.179
   31POPC    HX 4057   6.212   0.659   7.228
   31POPC    HY 4058   6.210   0.481   7.227
   31POPC   O31 4059   6.227   0.578   7.037
   31POPC   C31 4060   6.198   0.462   6.978
   31POPC   O32 4061   6.188   0.354   7.036
   31POPC   C32 4062   6.177   0.483   6.829
   31POPC   H2X 4063   6.170   0.592   6.809
   31POPC   H2Y 4064   6.082   0.435   6.799
   31POPC   C23 4065   6.651   0.240   7.061
   31POPC   H3R 4066   6.691   0.210   7.160
   31POPC   H3S 4067   6.692   0.341   7.037
   31POPC   C24 4068   6.701   0.142   6.954
   31POPC   H4R 4069   6.651   0.043   6.967
   31POPC   H4S 4070   6.810   0.128   6.969
   31POPC   C25 4071   6.677   0.195   6.813
   31POPC   H5R 4072   6.713   0.300   6.809
   31POPC   H5S 4073   6.568   0.195   6.792
   31POPC   C26 4074   6.750   0.115   6.704
   31POPC   H6R 4075   6.729   0.006   6.718
   31POPC   H6S 4076   6.859   0.131   6.717
   31POPC   C27 4077   6.710   0.154   6.561
   31POPC   H7R 4078   6.621   0.093   6.530
   31POPC   H7S 4079   6.794   0.128   6.493
   31POPC   C28 4080   6.673   0.302   6.543
   31POPC   H8R 4081   6.753   0.363   6.588
   31POPC   H8S 4082   6.578   0.323   6.597
   31POPC   C29 4083   6.655   0.333   6.397
   31POPC   H91 4084   6.596   0.259   6.340
   31POPC  C210 4085   6.707   0.437   6.332
   31POPC  H101 4086   6.691   0.447   6.224
   31POPC  C211 4087   6.789   0.548   6.393
   31POPC  H11R 4088   6.767   0.559   6.502
   31POPC  H11S 4089   6.763   0.645   6.345
   31POPC  C212 4090   6.939   0.521   6.376
   31POPC  H12R 4091   6.965   0.429   6.433
   31POPC  H12S 4092   6.997   0.605   6.419
   31POPC  C213 4093   6.983   0.500   6.230
   31POPC  H13R 4094   6.929   0.412   6.187
   31POPC  H13S 4095   7.091   0.477   6.229
   31POPC  C214 4096   6.958   0.620   6.138
   31POPC  H14R 4097   7.013   0.708   6.178
   31POPC  H14S 4098   6.850   0.645   6.134
   31POPC  C215 4099   7.008   0.590   5.996
   31POPC  H15R 4100   6.947   0.508   5.954
   31POPC  H15S 4101   7.113   0.553   6.005
   31POPC  C216 4102   7.004   0.710   5.901
   31POPC  H16R 4103   7.057   0.795   5.950
   31POPC  H16S 4104   6.898   0.740   5.885
   31POPC  C217 4105   7.070   0.682   5.765
   31POPC  H17R 4106   7.068   0.776   5.706
   31POPC  H17S 4107   7.011   0.606   5.711
   31POPC  C218 4108   7.216   0.634   5.774
   31POPC  H18R 4109   7.276   0.702   5.838
   31POPC  H18S 4110   7.261   0.630   5.673
   31POPC  H18T 4111   7.220   0.532   5.818
   31POPC   C33 4112   6.293   0.422   6.748
   31POPC   H3X 4113   6.302   0.314   6.773
   31POPC   H3Y 4114   6.388   0.472   6.777
   31POPC   C34 4115   6.275   0.435   6.596
   31POPC   H4X 4116   6.183   0.379   6.567
   31POPC   H4Y 4117   6.361   0.385   6.546
   31POPC   C35 4118   6.264   0.579   6.544
   31POPC   H5X 4119   6.358   0.634   6.565
   31POPC   H5Y 4120   6.181   0.630   6.597
   31POPC   C36 4121   6.231   0.588   6.394
   31POPC   H6X 4122   6.197   0.691   6.369
   31POPC   H6Y 4123   6.145   0.520   6.375
   31POPC   C37 4124   6.345   0.548   6.299
   31POPC   H7X 4125   6.298   0.496   6.213
   31POPC   H7Y 4126   6.415   0.477   6.348
   31POPC   C38 4127   6.423   0.668   6.242
   31POPC   H8X 4128   6.499   0.702   6.314
   31POPC   H8Y 4129   6.352   0.751   6.224
   31POPC   C39 4130   6.487   0.633   6.107
   31POPC   H9X 4131   6.408   0.591   6.041
   31POPC   H9Y 4132   6.564   0.555   6.120
   31POPC  C310 4133   6.549   0.753   6.034
   31POPC  H10X 4134   6.639   0.788   6.089
   31POPC  H10Y 4135   6.475   0.836   6.032
   31POPC  C311 4136   6.588   0.717   5.891
   31POPC  H11X 4137   6.502   0.664   5.843
   31POPC  H11Y 4138   6.674   0.646   5.892
   31POPC  C312 4139   6.622   0.839   5.805
   31POPC  H12X 4140   6.707   0.894   5.851
   31POPC  H12Y 4141   6.534   0.906   5.803
   31POPC  C313 4142   6.657   0.799   5.661
   31POPC  H13X 4143   6.582   0.725   5.625
   31POPC  H13Y 4144   6.757   0.751   5.660
   31POPC  C314 4145   6.656   0.918   5.563
   31POPC  H14X 4146   6.551   0.955   5.553
   31POPC  H14Y 4147   6.689   0.882   5.463
   31POPC  C315 4148   6.744   1.035   5.606
   31POPC  H15X 4149   6.849   0.999   5.617
   31POPC  H15Y 4150   6.711   1.071   5.705
   31POPC  C316 4151   6.741   1.152   5.509
   31POPC  H16X 4152   6.772   1.120   5.407
   31POPC  H16Y 4153   6.811   1.231   5.544
   31POPC  H16Z 4154   6.639   1.195   5.502
   32POPC     N 4155   1.327   2.079   7.189
   32POPC   C12 4156   1.267   2.186   7.100
   32POPC   C13 4157   1.297   1.943   7.135
   32POPC   C14 4158   1.475   2.097   7.193
   32POPC   C15 4159   1.274   2.090   7.328
   32POPC  H12A 4160   1.329   2.196   7.013
   32POPC  H12B 4161   1.272   2.279   7.155
   32POPC  H13A 4162   1.190   1.932   7.124
   32POPC  H13B 4163   1.344   1.930   7.039
   32POPC  H13C 4164   1.333   1.868   7.204
   32POPC  H14A 4165   1.500   2.196   7.229
   32POPC  H14B 4166   1.519   2.023   7.259
   32POPC  H14C 4167   1.516   2.084   7.094
   32POPC  H15A 4168   1.315   2.010   7.389
   32POPC  H15B 4169   1.166   2.082   7.326
   32POPC  H15C 4170   1.301   2.185   7.372
   32POPC   C11 4171   1.121   2.168   7.052
   32POPC  H11A 4172   1.119   2.093   6.970
   32POPC  H11B 4173   1.087   2.266   7.011
   32POPC     P 4174   0.885   2.153   7.151
   32POPC   O13 4175   0.816   2.030   7.197
   32POPC   O14 4176   0.858   2.276   7.230
   32POPC   O12 4177   1.039   2.124   7.158
   32POPC   O11 4178   0.856   2.181   6.999
   32POPC    C1 4179   0.777   2.085   6.929
   32POPC    HA 4180   0.679   2.070   6.980
   32POPC    HB 4181   0.829   1.987   6.925
   32POPC    C2 4182   0.750   2.131   6.784
   32POPC    HS 4183   0.849   2.125   6.733
   32POPC   O21 4184   0.715   2.271   6.781
   32POPC   C21 4185   0.598   2.305   6.832
   32POPC   O22 4186   0.510   2.228   6.867
   32POPC   C22 4187   0.593   2.458   6.846
   32POPC   H2R 4188   0.673   2.487   6.918
   32POPC   H2S 4189   0.495   2.487   6.890
   32POPC    C3 4190   0.655   2.038   6.702
   32POPC    HX 4191   0.562   2.021   6.760
   32POPC    HY 4192   0.703   1.938   6.691
   32POPC   O31 4193   0.618   2.093   6.575
   32POPC   C31 4194   0.717   2.089   6.486
   32POPC   O32 4195   0.825   2.035   6.503
   32POPC   C32 4196   0.678   2.177   6.368
   32POPC   H2X 4197   0.712   2.279   6.393
   32POPC   H2Y 4198   0.568   2.178   6.357
   32POPC   C23 4199   0.617   2.533   6.714
   32POPC   H3R 4200   0.701   2.488   6.658
   32POPC   H3S 4201   0.648   2.637   6.741
   32POPC   C24 4202   0.493   2.545   6.624
   32POPC   H4R 4203   0.467   2.652   6.611
   32POPC   H4S 4204   0.407   2.495   6.673
   32POPC   C25 4205   0.516   2.485   6.485
   32POPC   H5R 4206   0.543   2.378   6.496
   32POPC   H5S 4207   0.601   2.538   6.437
   32POPC   C26 4208   0.394   2.495   6.392
   32POPC   H6R 4209   0.427   2.467   6.289
   32POPC   H6S 4210   0.358   2.600   6.389
   32POPC   C27 4211   0.279   2.403   6.433
   32POPC   H7R 4212   0.230   2.442   6.524
   32POPC   H7S 4213   0.322   2.303   6.458
   32POPC   C28 4214   0.174   2.383   6.323
   32POPC   H8R 4215   0.097   2.313   6.362
   32POPC   H8S 4216   0.224   2.333   6.237
   32POPC   C29 4217   0.110   2.512   6.280
   32POPC   H91 4218   0.099   2.587   6.360
   32POPC  C210 4219   0.074   2.545   6.155
   32POPC  H101 4220   0.029   2.645   6.137
   32POPC  C211 4221   0.078   2.457   6.033
   32POPC  H11R 4222  -0.023   2.457   5.985
   32POPC  H11S 4223   0.102   2.351   6.058
   32POPC  C212 4224   0.179   2.505   5.927
   32POPC  H12R 4225   0.167   2.615   5.912
   32POPC  H12S 4226   0.154   2.455   5.831
   32POPC  C213 4227   0.325   2.471   5.961
   32POPC  H13R 4228   0.331   2.362   5.976
   32POPC  H13S 4229   0.356   2.520   6.055
   32POPC  C214 4230   0.422   2.510   5.848
   32POPC  H14R 4231   0.376   2.482   5.751
   32POPC  H14S 4232   0.517   2.453   5.859
   32POPC  C215 4233   0.455   2.660   5.846
   32POPC  H15R 4234   0.528   2.682   5.927
   32POPC  H15S 4235   0.363   2.718   5.867
   32POPC  C216 4236   0.511   2.707   5.712
   32POPC  H16R 4237   0.432   2.695   5.635
   32POPC  H16S 4238   0.598   2.643   5.683
   32POPC  C217 4239   0.556   2.854   5.716
   32POPC  H17R 4240   0.649   2.861   5.776
   32POPC  H17S 4241   0.477   2.913   5.768
   32POPC  C218 4242   0.580   2.916   5.579
   32POPC  H18R 4243   0.486   2.916   5.519
   32POPC  H18S 4244   0.658   2.860   5.523
   32POPC  H18T 4245   0.614   3.021   5.590
   32POPC   C33 4246   0.745   2.129   6.239
   32POPC   H3X 4247   0.702   2.031   6.209
   32POPC   H3Y 4248   0.854   2.116   6.255
   32POPC   C34 4249   0.727   2.229   6.123
   32POPC   H4X 4250   0.619   2.247   6.106
   32POPC   H4Y 4251   0.770   2.185   6.030
   32POPC   C35 4252   0.796   2.363   6.149
   32POPC   H5X 4253   0.905   2.345   6.159
   32POPC   H5Y 4254   0.760   2.410   6.243
   32POPC   C36 4255   0.772   2.465   6.037
   32POPC   H6X 4256   0.672   2.511   6.052
   32POPC   H6Y 4257   0.771   2.414   5.938
   32POPC   C37 4258   0.880   2.572   6.038
   32POPC   H7X 4259   0.972   2.532   5.992
   32POPC   H7Y 4260   0.903   2.598   6.144
   32POPC   C38 4261   0.838   2.700   5.966
   32POPC   H8X 4262   0.741   2.737   6.008
   32POPC   H8Y 4263   0.822   2.677   5.858
   32POPC   C39 4264   0.943   2.810   5.979
   32POPC   H9X 4265   1.041   2.769   5.948
   32POPC   H9Y 4266   0.952   2.842   6.085
   32POPC  C310 4267   0.910   2.931   5.891
   32POPC  H10X 4268   0.821   2.984   5.931
   32POPC  H10Y 4269   0.885   2.890   5.791
   32POPC  C311 4270   1.027   3.028   5.877
   32POPC  H11X 4271   1.115   2.971   5.839
   32POPC  H11Y 4272   1.055   3.068   5.977
   32POPC  C312 4273   1.001   3.145   5.781
   32POPC  H12X 4274   1.098   3.197   5.762
   32POPC  H12Y 4275   0.933   3.218   5.831
   32POPC  C313 4276   0.940   3.104   5.646
   32POPC  H13X 4277   0.840   3.057   5.663
   32POPC  H13Y 4278   1.006   3.028   5.599
   32POPC  C314 4279   0.921   3.221   5.550
   32POPC  H14X 4280   1.015   3.280   5.547
   32POPC  H14Y 4281   0.840   3.287   5.589
   32POPC  C315 4282   0.886   3.176   5.408
   32POPC  H15X 4283   0.796   3.110   5.412
   32POPC  H15Y 4284   0.971   3.116   5.368
   32POPC  C316 4285   0.858   3.292   5.312
   32POPC  H16X 4286   0.840   3.253   5.209
   32POPC  H16Y 4287   0.944   3.361   5.309
   32POPC  H16Z 4288   0.768   3.348   5.344
   33POPC     N 4289   4.530   2.997   7.311
   33POPC   C12 4290   4.585   3.054   7.182
   33POPC   C13 4291   4.450   3.101   7.384
   33POPC   C14 4292   4.444   2.878   7.285
   33POPC   C15 4293   4.644   2.955   7.397
   33POPC  H12A 4294   4.663   2.987   7.147
   33POPC  H12B 4295   4.632   3.148   7.206
   33POPC  H13A 4296   4.367   3.131   7.322
   33POPC  H13B 4297   4.414   3.062   7.477
   33POPC  H13C 4298   4.513   3.188   7.402
   33POPC  H14A 4299   4.413   2.831   7.377
   33POPC  H14B 4300   4.357   2.907   7.228
   33POPC  H14C 4301   4.499   2.806   7.224
   33POPC  H15A 4302   4.710   3.040   7.416
   33POPC  H15B 4303   4.702   2.877   7.349
   33POPC  H15C 4304   4.608   2.918   7.492
   33POPC   C11 4305   4.487   3.075   7.065
   33POPC  H11A 4306   4.473   2.979   7.011
   33POPC  H11B 4307   4.536   3.148   6.995
   33POPC     P 4308   4.257   3.154   6.998
   33POPC   O13 4309   4.148   3.054   7.005
   33POPC   O14 4310   4.214   3.295   7.016
   33POPC   O12 4311   4.362   3.124   7.110
   33POPC   O11 4312   4.334   3.136   6.863
   33POPC    C1 4313   4.370   3.248   6.782
   33POPC    HA 4314   4.461   3.222   6.724
   33POPC    HB 4315   4.393   3.337   6.844
   33POPC    C2 4316   4.258   3.282   6.680
   33POPC    HS 4317   4.167   3.305   6.740
   33POPC   O21 4318   4.236   3.166   6.598
   33POPC   C21 4319   4.117   3.161   6.544
   33POPC   O22 4320   4.029   3.245   6.558
   33POPC   C22 4321   4.103   3.032   6.464
   33POPC   H2R 4322   4.044   2.958   6.523
   33POPC   H2S 4323   4.204   2.989   6.445
   33POPC    C3 4324   4.294   3.407   6.597
   33POPC    HX 4325   4.313   3.490   6.668
   33POPC    HY 4326   4.208   3.433   6.533
   33POPC   O31 4327   4.409   3.386   6.512
   33POPC   C31 4328   4.443   3.498   6.448
   33POPC   O32 4329   4.394   3.609   6.468
   33POPC   C32 4330   4.546   3.465   6.342
   33POPC   H2X 4331   4.613   3.384   6.378
   33POPC   H2Y 4332   4.607   3.555   6.320
   33POPC   C23 4333   4.033   3.058   6.329
   33POPC   H3R 4334   4.080   3.145   6.279
   33POPC   H3S 4335   3.926   3.081   6.347
   33POPC   C24 4336   4.044   2.938   6.233
   33POPC   H4R 4337   3.998   2.848   6.281
   33POPC   H4S 4338   4.151   2.916   6.217
   33POPC   C25 4339   3.976   2.963   6.098
   33POPC   H5R 4340   4.017   3.057   6.054
   33POPC   H5S 4341   3.867   2.979   6.115
   33POPC   C26 4342   3.992   2.849   5.996
   33POPC   H6R 4343   3.940   2.879   5.902
   33POPC   H6S 4344   3.941   2.759   6.035
   33POPC   C27 4345   4.136   2.809   5.960
   33POPC   H7R 4346   4.132   2.731   5.881
   33POPC   H7S 4347   4.183   2.763   6.049
   33POPC   C28 4348   4.226   2.924   5.912
   33POPC   H8R 4349   4.235   2.999   5.994
   33POPC   H8S 4350   4.179   2.975   5.825
   33POPC   C29 4351   4.359   2.865   5.874
   33POPC   H91 4352   4.357   2.799   5.787
   33POPC  C210 4353   4.475   2.882   5.939
   33POPC  H101 4354   4.565   2.831   5.903
   33POPC  C211 4355   4.497   2.968   6.061
   33POPC  H11R 4356   4.430   3.057   6.061
   33POPC  H11S 4357   4.602   3.005   6.062
   33POPC  C212 4358   4.472   2.888   6.190
   33POPC  H12R 4359   4.543   2.802   6.191
   33POPC  H12S 4360   4.369   2.847   6.191
   33POPC  C213 4361   4.495   2.974   6.314
   33POPC  H13R 4362   4.401   3.022   6.345
   33POPC  H13S 4363   4.567   3.055   6.287
   33POPC  C214 4364   4.557   2.894   6.429
   33POPC  H14R 4365   4.647   2.842   6.390
   33POPC  H14S 4366   4.485   2.817   6.464
   33POPC  C215 4367   4.599   2.982   6.547
   33POPC  H15R 4368   4.508   3.009   6.606
   33POPC  H15S 4369   4.646   3.075   6.510
   33POPC  C216 4370   4.699   2.907   6.637
   33POPC  H16R 4371   4.798   2.901   6.586
   33POPC  H16S 4372   4.661   2.803   6.649
   33POPC  C217 4373   4.714   2.967   6.777
   33POPC  H17R 4374   4.613   2.993   6.815
   33POPC  H17S 4375   4.774   3.061   6.770
   33POPC  C218 4376   4.780   2.871   6.875
   33POPC  H18R 4377   4.884   2.847   6.843
   33POPC  H18S 4378   4.723   2.775   6.878
   33POPC  H18T 4379   4.782   2.914   6.977
   33POPC   C33 4380   4.471   3.420   6.217
   33POPC   H3X 4381   4.404   3.502   6.183
   33POPC   H3Y 4382   4.408   3.332   6.240
   33POPC   C34 4383   4.566   3.384   6.102
   33POPC   H4X 4384   4.621   3.291   6.130
   33POPC   H4Y 4385   4.640   3.465   6.088
   33POPC   C35 4386   4.492   3.361   5.970
   33POPC   H5X 4387   4.446   3.457   5.937
   33POPC   H5Y 4388   4.410   3.288   5.987
   33POPC   C36 4389   4.584   3.308   5.861
   33POPC   H6X 4390   4.622   3.208   5.894
   33POPC   H6Y 4391   4.672   3.375   5.848
   33POPC   C37 4392   4.511   3.292   5.728
   33POPC   H7X 4393   4.515   3.387   5.672
   33POPC   H7Y 4394   4.405   3.268   5.750
   33POPC   C38 4395   4.566   3.177   5.642
   33POPC   H8X 4396   4.510   3.174   5.546
   33POPC   H8Y 4397   4.546   3.081   5.695
   33POPC   C39 4398   4.716   3.185   5.612
   33POPC   H9X 4399   4.741   3.095   5.551
   33POPC   H9Y 4400   4.775   3.179   5.706
   33POPC  C310 4401   4.759   3.309   5.533
   33POPC  H10X 4402   4.763   3.398   5.599
   33POPC  H10Y 4403   4.683   3.328   5.453
   33POPC  C311 4404   4.895   3.285   5.467
   33POPC  H11X 4405   4.888   3.188   5.413
   33POPC  H11Y 4406   4.973   3.274   5.545
   33POPC  C312 4407   4.937   3.394   5.368
   33POPC  H12X 4408   4.957   3.487   5.426
   33POPC  H12Y 4409   4.854   3.415   5.297
   33POPC  C313 4410   5.061   3.354   5.288
   33POPC  H13X 4411   5.137   3.313   5.358
   33POPC  H13Y 4412   5.104   3.444   5.239
   33POPC  C314 4413   5.030   3.249   5.180
   33POPC  H14X 4414   4.964   3.296   5.104
   33POPC  H14Y 4415   4.973   3.165   5.224
   33POPC  C315 4416   5.153   3.189   5.110
   33POPC  H15X 4417   5.117   3.114   5.036
   33POPC  H15Y 4418   5.214   3.135   5.186
   33POPC  C316 4419   5.242   3.290   5.037
   33POPC  H16X 4420   5.293   3.356   5.110
   33POPC  H16Y 4421   5.181   3.353   4.969
   33POPC  H16Z 4422   5.319   3.237   4.978
   34POPC     N 4423   0.433   4.524   7.432
   34POPC   C12 4424   0.376   4.385   7.438
   34POPC   C13 4425   0.565   4.529   7.501
   34POPC   C14 4426   0.448   4.568   7.289
   34POPC   C15 4427   0.338   4.619   7.499
   34POPC  H12A 4428   0.291   4.381   7.370
   34POPC  H12B 4429   0.337   4.370   7.539
   34POPC  H13A 4430   0.554   4.495   7.603
   34POPC  H13B 4431   0.635   4.463   7.452
   34POPC  H13C 4432   0.604   4.630   7.501
   34POPC  H14A 4433   0.351   4.571   7.242
   34POPC  H14B 4434   0.493   4.666   7.284
   34POPC  H14C 4435   0.509   4.496   7.236
   34POPC  H15A 4436   0.335   4.598   7.605
   34POPC  H15B 4437   0.239   4.607   7.458
   34POPC  H15C 4438   0.370   4.721   7.483
   34POPC   C11 4439   0.467   4.264   7.408
   34POPC  H11A 4440   0.404   4.173   7.405
   34POPC  H11B 4441   0.537   4.253   7.495
   34POPC     P 4442   0.678   4.215   7.284
   34POPC   O13 4443   0.765   4.304   7.365
   34POPC   O14 4444   0.671   4.072   7.322
   34POPC   O12 4445   0.534   4.278   7.283
   34POPC   O11 4446   0.726   4.225   7.136
   34POPC    C1 4447   0.701   4.341   7.057
   34POPC    HA 4448   0.796   4.395   7.040
   34POPC    HB 4449   0.631   4.412   7.106
   34POPC    C2 4450   0.642   4.299   6.920
   34POPC    HS 4451   0.605   4.389   6.866
   34POPC   O21 4452   0.539   4.201   6.935
   34POPC   C21 4453   0.427   4.253   6.981
   34POPC   O22 4454   0.408   4.371   7.005
   34POPC   C22 4455   0.321   4.145   6.997
   34POPC   H2R 4456   0.270   4.161   7.094
   34POPC   H2S 4457   0.367   4.044   6.997
   34POPC    C3 4458   0.755   4.236   6.834
   34POPC    HX 4459   0.794   4.146   6.887
   34POPC    HY 4460   0.836   4.312   6.828
   34POPC   O31 4461   0.708   4.200   6.703
   34POPC   C31 4462   0.808   4.168   6.623
   34POPC   O32 4463   0.925   4.162   6.655
   34POPC   C32 4464   0.752   4.143   6.483
   34POPC   H2X 4465   0.652   4.189   6.475
   34POPC   H2Y 4466   0.743   4.034   6.465
   34POPC   C23 4467   0.222   4.160   6.881
   34POPC   H3R 4468   0.270   4.122   6.789
   34POPC   H3S 4469   0.199   4.268   6.866
   34POPC   C24 4470   0.088   4.089   6.905
   34POPC   H4R 4471   0.046   4.123   7.003
   34POPC   H4S 4472   0.104   3.979   6.911
   34POPC   C25 4473  -0.016   4.120   6.796
   34POPC   H5R 4474  -0.032   4.230   6.794
   34POPC   H5S 4475  -0.112   4.072   6.823
   34POPC   C26 4476   0.026   4.072   6.656
   34POPC   H6R 4477   0.035   3.961   6.658
   34POPC   H6S 4478   0.125   4.114   6.629
   34POPC   C27 4479  -0.072   4.111   6.543
   34POPC   H7R 4480  -0.173   4.073   6.569
   34POPC   H7S 4481  -0.039   4.060   6.450
   34POPC   C28 4482  -0.079   4.262   6.515
   34POPC   H8R 4483   0.023   4.298   6.487
   34POPC   H8S 4484  -0.109   4.315   6.607
   34POPC   C29 4485  -0.180   4.288   6.407
   34POPC   H91 4486  -0.280   4.247   6.429
   34POPC  C210 4487  -0.164   4.352   6.290
   34POPC  H101 4488  -0.251   4.360   6.223
   34POPC  C211 4489  -0.040   4.417   6.235
   34POPC  H11R 4490  -0.012   4.369   6.139
   34POPC  H11S 4491   0.047   4.406   6.304
   34POPC  C212 4492  -0.065   4.566   6.210
   34POPC  H12R 4493  -0.158   4.579   6.150
   34POPC  H12S 4494   0.020   4.606   6.150
   34POPC  C213 4495  -0.077   4.649   6.339
   34POPC  H13R 4496   0.013   4.631   6.401
   34POPC  H13S 4497  -0.165   4.614   6.397
   34POPC  C214 4498  -0.090   4.799   6.311
   34POPC  H14R 4499  -0.175   4.817   6.242
   34POPC  H14S 4500   0.003   4.831   6.260
   34POPC  C215 4501  -0.108   4.885   6.437
   34POPC  H15R 4502  -0.049   4.842   6.520
   34POPC  H15S 4503  -0.215   4.883   6.467
   34POPC  C216 4504  -0.062   5.029   6.414
   34POPC  H16R 4505  -0.110   5.067   6.321
   34POPC  H16S 4506   0.048   5.030   6.398
   34POPC  C217 4507  -0.097   5.124   6.529
   34POPC  H17R 4508  -0.048   5.088   6.622
   34POPC  H17S 4509  -0.207   5.121   6.545
   34POPC  C218 4510  -0.055   5.269   6.504
   34POPC  H18R 4511  -0.096   5.335   6.583
   34POPC  H18S 4512  -0.094   5.304   6.406
   34POPC  H18T 4513   0.055   5.278   6.503
   34POPC   C33 4514   0.847   4.208   6.381
   34POPC   H3X 4515   0.951   4.170   6.395
   34POPC   H3Y 4516   0.848   4.317   6.400
   34POPC   C34 4517   0.805   4.182   6.236
   34POPC   H4X 4518   0.694   4.175   6.230
   34POPC   H4Y 4519   0.847   4.084   6.205
   34POPC   C35 4520   0.852   4.292   6.141
   34POPC   H5X 4521   0.854   4.252   6.037
   34POPC   H5Y 4522   0.955   4.322   6.169
   34POPC   C36 4523   0.759   4.414   6.143
   34POPC   H6X 4524   0.737   4.441   6.249
   34POPC   H6Y 4525   0.663   4.387   6.094
   34POPC   C37 4526   0.819   4.537   6.074
   34POPC   H7X 4527   0.842   4.511   5.968
   34POPC   H7Y 4528   0.915   4.564   6.123
   34POPC   C38 4529   0.727   4.660   6.077
   34POPC   H8X 4530   0.695   4.682   6.181
   34POPC   H8Y 4531   0.636   4.635   6.019
   34POPC   C39 4532   0.792   4.784   6.016
   34POPC   H9X 4533   0.717   4.839   5.956
   34POPC   H9Y 4534   0.873   4.750   5.946
   34POPC  C310 4535   0.852   4.880   6.119
   34POPC  H10X 4536   0.891   4.823   6.206
   34POPC  H10Y 4537   0.770   4.946   6.155
   34POPC  C311 4538   0.965   4.966   6.061
   34POPC  H11X 4539   0.946   4.979   5.952
   34POPC  H11Y 4540   1.061   4.910   6.071
   34POPC  C312 4541   0.979   5.106   6.123
   34POPC  H12X 4542   0.891   5.166   6.090
   34POPC  H12Y 4543   1.070   5.155   6.081
   34POPC  C313 4544   0.985   5.109   6.276
   34POPC  H13X 4545   0.895   5.060   6.317
   34POPC  H13Y 4546   0.982   5.215   6.309
   34POPC  C314 4547   1.112   5.044   6.334
   34POPC  H14X 4548   1.200   5.107   6.309
   34POPC  H14Y 4549   1.127   4.945   6.287
   34POPC  C315 4550   1.106   5.024   6.486
   34POPC  H15X 4551   1.086   5.121   6.535
   34POPC  H15Y 4552   1.205   4.988   6.521
   34POPC  C316 4553   1.000   4.922   6.531
   34POPC  H16X 4554   0.899   4.954   6.499
   34POPC  H16Y 4555   1.000   4.912   6.642
   34POPC  H16Z 4556   1.021   4.822   6.487
   35POPC     N 4557   0.360   0.959   6.926
   35POPC   C12 4558   0.389   0.856   6.820
   35POPC   C13 4559   0.431   0.923   7.052
   35POPC   C14 4560   0.409   1.093   6.880
   35POPC   C15 4561   0.213   0.968   6.953
   35POPC  H12A 4562   0.494   0.868   6.791
   35POPC  H12B 4563   0.330   0.879   6.732
   35POPC  H13A 4564   0.398   0.826   7.086
   35POPC  H13B 4565   0.537   0.918   7.032
   35POPC  H13C 4566   0.411   0.996   7.129
   35POPC  H14A 4567   0.516   1.089   6.863
   35POPC  H14B 4568   0.361   1.119   6.787
   35POPC  H14C 4569   0.388   1.169   6.954
   35POPC  H15A 4570   0.177   0.871   6.982
   35POPC  H15B 4571   0.162   1.000   6.862
   35POPC  H15C 4572   0.194   1.040   7.031
   35POPC   C11 4573   0.370   0.707   6.856
   35POPC  H11A 4574   0.442   0.682   6.937
   35POPC  H11B 4575   0.396   0.646   6.767
   35POPC     P 4576   0.215   0.569   7.002
   35POPC   O13 4577   0.324   0.469   6.996
   35POPC   O14 4578   0.197   0.636   7.133
   35POPC   O12 4579   0.235   0.680   6.893
   35POPC   O11 4580   0.080   0.500   6.961
   35POPC    C1 4581  -0.044   0.570   6.976
   35POPC    HA 4582  -0.031   0.676   7.006
   35POPC    HB 4583  -0.104   0.521   7.056
   35POPC    C2 4584  -0.130   0.566   6.846
   35POPC    HS 4585  -0.238   0.567   6.873
   35POPC   O21 4586  -0.098   0.450   6.767
   35POPC   C21 4587  -0.144   0.339   6.819
   35POPC   O22 4588  -0.214   0.329   6.919
   35POPC   C22 4589  -0.097   0.220   6.736
   35POPC   H2R 4590  -0.050   0.145   6.803
   35POPC   H2S 4591  -0.022   0.254   6.661
   35POPC    C3 4592  -0.102   0.691   6.761
   35POPC    HX 4593   0.004   0.686   6.727
   35POPC    HY 4594  -0.115   0.781   6.825
   35POPC   O31 4595  -0.191   0.698   6.648
   35POPC   C31 4596  -0.161   0.800   6.568
   35POPC   O32 4597  -0.069   0.878   6.586
   35POPC   C32 4598  -0.257   0.802   6.451
   35POPC   H2X 4599  -0.288   0.907   6.432
   35POPC   H2Y 4600  -0.347   0.741   6.473
   35POPC   C23 4601  -0.218   0.158   6.666
   35POPC   H3R 4602  -0.255   0.230   6.590
   35POPC   H3S 4603  -0.300   0.144   6.740
   35POPC   C24 4604  -0.192   0.021   6.601
   35POPC   H4R 4605  -0.285  -0.011   6.549
   35POPC   H4S 4606  -0.172  -0.052   6.681
   35POPC   C25 4607  -0.075   0.015   6.500
   35POPC   H5R 4608  -0.079  -0.085   6.452
   35POPC   H5S 4609   0.021   0.020   6.556
   35POPC   C26 4610  -0.073   0.122   6.390
   35POPC   H6R 4611   0.006   0.094   6.316
   35POPC   H6S 4612  -0.042   0.219   6.436
   35POPC   C27 4613  -0.205   0.144   6.315
   35POPC   H7R 4614  -0.190   0.229   6.244
   35POPC   H7S 4615  -0.284   0.175   6.386
   35POPC   C28 4616  -0.257   0.023   6.236
   35POPC   H8R 4617  -0.274  -0.062   6.305
   35POPC   H8S 4618  -0.178  -0.007   6.163
   35POPC   C29 4619  -0.385   0.063   6.168
   35POPC   H91 4620  -0.460   0.108   6.235
   35POPC  C210 4621  -0.413   0.056   6.037
   35POPC  H101 4622  -0.511   0.091   6.001
   35POPC  C211 4623  -0.324  -0.004   5.931
   35POPC  H11R 4624  -0.252  -0.077   5.974
   35POPC  H11S 4625  -0.265   0.075   5.879
   35POPC  C212 4626  -0.409  -0.078   5.827
   35POPC  H12R 4627  -0.469  -0.004   5.770
   35POPC  H12S 4628  -0.479  -0.147   5.879
   35POPC  C213 4629  -0.325  -0.160   5.728
   35POPC  H13R 4630  -0.272  -0.240   5.784
   35POPC  H13S 4631  -0.249  -0.095   5.680
   35POPC  C214 4632  -0.413  -0.224   5.619
   35POPC  H14R 4633  -0.457  -0.144   5.556
   35POPC  H14S 4634  -0.497  -0.277   5.670
   35POPC  C215 4635  -0.340  -0.326   5.530
   35POPC  H15R 4636  -0.414  -0.371   5.461
   35POPC  H15S 4637  -0.301  -0.407   5.595
   35POPC  C216 4638  -0.223  -0.269   5.448
   35POPC  H16R 4639  -0.180  -0.352   5.387
   35POPC  H16S 4640  -0.144  -0.233   5.517
   35POPC  C217 4641  -0.259  -0.154   5.352
   35POPC  H17R 4642  -0.165  -0.121   5.302
   35POPC  H17S 4643  -0.297  -0.068   5.411
   35POPC  C218 4644  -0.361  -0.191   5.244
   35POPC  H18R 4645  -0.459  -0.218   5.290
   35POPC  H18S 4646  -0.324  -0.278   5.186
   35POPC  H18T 4647  -0.376  -0.106   5.175
   35POPC   C33 4648  -0.183   0.747   6.329
   35POPC   H3X 4649  -0.166   0.638   6.342
   35POPC   H3Y 4650  -0.084   0.796   6.320
   35POPC   C34 4651  -0.258   0.770   6.197
   35POPC   H4X 4652  -0.283   0.878   6.186
   35POPC   H4Y 4653  -0.355   0.715   6.203
   35POPC   C35 4654  -0.177   0.724   6.075
   35POPC   H5X 4655  -0.114   0.637   6.104
   35POPC   H5Y 4656  -0.108   0.807   6.046
   35POPC   C36 4657  -0.264   0.684   5.956
   35POPC   H6X 4658  -0.200   0.676   5.865
   35POPC   H6Y 4659  -0.339   0.764   5.938
   35POPC   C37 4660  -0.335   0.549   5.977
   35POPC   H7X 4661  -0.361   0.538   6.084
   35POPC   H7Y 4662  -0.266   0.466   5.950
   35POPC   C38 4663  -0.465   0.537   5.897
   35POPC   H8X 4664  -0.445   0.547   5.789
   35POPC   H8Y 4665  -0.533   0.620   5.927
   35POPC   C39 4666  -0.536   0.404   5.925
   35POPC   H9X 4667  -0.543   0.390   6.035
   35POPC   H9Y 4668  -0.473   0.321   5.885
   35POPC  C310 4669  -0.677   0.394   5.866
   35POPC  H10X 4670  -0.672   0.401   5.755
   35POPC  H10Y 4671  -0.738   0.479   5.904
   35POPC  C311 4672  -0.744   0.262   5.907
   35POPC  H11X 4673  -0.745   0.257   6.018
   35POPC  H11Y 4674  -0.682   0.178   5.869
   35POPC  C312 4675  -0.887   0.246   5.854
   35POPC  H12X 4676  -0.885   0.254   5.743
   35POPC  H12Y 4677  -0.951   0.328   5.893
   35POPC  C313 4678  -0.948   0.110   5.892
   35POPC  H13X 4679  -0.879   0.030   5.857
   35POPC  H13Y 4680  -1.044   0.097   5.839
   35POPC  C314 4681  -0.972   0.090   6.043
   35POPC  H14X 4682  -0.876   0.099   6.098
   35POPC  H14Y 4683  -1.009  -0.014   6.058
   35POPC  C315 4684  -1.074   0.187   6.105
   35POPC  H15X 4685  -1.168   0.183   6.045
   35POPC  H15Y 4686  -1.034   0.290   6.098
   35POPC  C316 4687  -1.109   0.157   6.251
   35POPC  H16X 4688  -1.152   0.055   6.260
   35POPC  H16Y 4689  -1.182   0.230   6.290
   35POPC  H16Z 4690  -1.017   0.162   6.314
   36POPC     N 4691   2.418   2.026   6.490
   36POPC   C12 4692   2.288   2.092   6.446
   36POPC   C13 4693   2.411   1.984   6.633
   36POPC   C14 4694   2.446   1.907   6.405
   36POPC   C15 4695   2.530   2.124   6.475
   36POPC  H12A 4696   2.299   2.116   6.341
   36POPC  H12B 4697   2.279   2.186   6.500
   36POPC  H13A 4698   2.326   1.918   6.648
   36POPC  H13B 4699   2.501   1.931   6.662
   36POPC  H13C 4700   2.399   2.070   6.697
   36POPC  H14A 4701   2.538   1.858   6.436
   36POPC  H14B 4702   2.364   1.837   6.413
   36POPC  H14C 4703   2.454   1.938   6.301
   36POPC  H15A 4704   2.524   2.199   6.553
   36POPC  H15B 4705   2.523   2.173   6.379
   36POPC  H15C 4706   2.625   2.074   6.484
   36POPC   C11 4707   2.154   2.015   6.463
   36POPC  H11A 4708   2.074   2.080   6.420
   36POPC  H11B 4709   2.134   2.001   6.571
   36POPC     P 4710   2.031   1.798   6.424
   36POPC   O13 4711   2.066   1.706   6.535
   36POPC   O14 4712   1.909   1.878   6.445
   36POPC   O12 4713   2.156   1.890   6.394
   36POPC   O11 4714   2.011   1.714   6.292
   36POPC    C1 4715   2.125   1.667   6.220
   36POPC    HA 4716   2.103   1.567   6.176
   36POPC    HB 4717   2.213   1.655   6.287
   36POPC    C2 4718   2.166   1.764   6.106
   36POPC    HS 4719   2.173   1.865   6.153
   36POPC   O21 4720   2.065   1.775   6.005
   36POPC   C21 4721   2.058   1.683   5.911
   36POPC   O22 4722   2.117   1.576   5.911
   36POPC   C22 4723   1.965   1.733   5.800
   36POPC   H2R 4724   1.933   1.837   5.822
   36POPC   H2S 4725   1.875   1.668   5.796
   36POPC    C3 4726   2.311   1.736   6.054
   36POPC    HX 4727   2.318   1.632   6.016
   36POPC    HY 4728   2.381   1.741   6.140
   36POPC   O31 4729   2.348   1.827   5.949
   36POPC   C31 4730   2.391   1.945   5.993
   36POPC   O32 4731   2.401   1.978   6.110
   36POPC   C32 4732   2.434   2.028   5.874
   36POPC   H2X 4733   2.415   2.136   5.894
   36POPC   H2Y 4734   2.375   1.997   5.785
   36POPC   C23 4735   2.037   1.728   5.665
   36POPC   H3R 4736   2.069   1.623   5.643
   36POPC   H3S 4737   2.128   1.792   5.669
   36POPC   C24 4738   1.951   1.778   5.548
   36POPC   H4R 4739   1.921   1.883   5.566
   36POPC   H4S 4740   1.858   1.716   5.543
   36POPC   C25 4741   2.024   1.769   5.413
   36POPC   H5R 4742   2.048   1.662   5.394
   36POPC   H5S 4743   2.120   1.825   5.420
   36POPC   C26 4744   1.943   1.823   5.294
   36POPC   H6R 4745   1.920   1.930   5.312
   36POPC   H6S 4746   1.848   1.767   5.287
   36POPC   C27 4747   2.020   1.809   5.161
   36POPC   H7R 4748   2.054   1.704   5.150
   36POPC   H7S 4749   2.110   1.874   5.166
   36POPC   C28 4750   1.938   1.849   5.037
   36POPC   H8R 4751   2.009   1.859   4.952
   36POPC   H8S 4752   1.894   1.949   5.054
   36POPC   C29 4753   1.830   1.750   5.004
   36POPC   H91 4754   1.743   1.752   5.071
   36POPC  C210 4755   1.828   1.663   4.901
   36POPC  H101 4756   1.741   1.597   4.890
   36POPC  C211 4757   1.936   1.640   4.798
   36POPC  H11R 4758   2.027   1.701   4.815
   36POPC  H11S 4759   1.898   1.663   4.696
   36POPC  C212 4760   1.975   1.491   4.803
   36POPC  H12R 4761   1.883   1.430   4.799
   36POPC  H12S 4762   2.026   1.471   4.900
   36POPC  C213 4763   2.067   1.446   4.690
   36POPC  H13R 4764   2.166   1.496   4.700
   36POPC  H13S 4765   2.023   1.475   4.592
   36POPC  C214 4766   2.087   1.294   4.692
   36POPC  H14R 4767   1.988   1.244   4.693
   36POPC  H14S 4768   2.139   1.267   4.787
   36POPC  C215 4769   2.167   1.239   4.573
   36POPC  H15R 4770   2.259   1.299   4.558
   36POPC  H15S 4771   2.105   1.249   4.482
   36POPC  C216 4772   2.205   1.091   4.592
   36POPC  H16R 4773   2.188   1.038   4.496
   36POPC  H16S 4774   2.139   1.046   4.668
   36POPC  C217 4775   2.352   1.070   4.632
   36POPC  H17R 4776   2.416   1.111   4.551
   36POPC  H17S 4777   2.372   0.961   4.638
   36POPC  C218 4778   2.393   1.135   4.764
   36POPC  H18R 4779   2.338   1.090   4.849
   36POPC  H18S 4780   2.371   1.244   4.762
   36POPC  H18T 4781   2.502   1.123   4.781
   36POPC   C33 4782   2.582   1.999   5.853
   36POPC   H3X 4783   2.602   1.891   5.872
   36POPC   H3Y 4784   2.643   2.058   5.926
   36POPC   C34 4785   2.630   2.027   5.711
   36POPC   H4X 4786   2.566   1.973   5.638
   36POPC   H4Y 4787   2.733   1.986   5.701
   36POPC   C35 4788   2.634   2.175   5.675
   36POPC   H5X 4789   2.673   2.233   5.762
   36POPC   H5Y 4790   2.532   2.212   5.651
   36POPC   C36 4791   2.728   2.200   5.557
   36POPC   H6X 4792   2.692   2.144   5.468
   36POPC   H6Y 4793   2.829   2.159   5.583
   36POPC   C37 4794   2.744   2.347   5.521
   36POPC   H7X 4795   2.772   2.404   5.613
   36POPC   H7Y 4796   2.648   2.388   5.483
   36POPC   C38 4797   2.854   2.366   5.416
   36POPC   H8X 4798   2.830   2.306   5.326
   36POPC   H8Y 4799   2.949   2.326   5.458
   36POPC   C39 4800   2.875   2.512   5.376
   36POPC   H9X 4801   2.876   2.576   5.467
   36POPC   H9Y 4802   2.791   2.543   5.311
   36POPC  C310 4803   3.008   2.529   5.302
   36POPC  H10X 4804   3.044   2.428   5.272
   36POPC  H10Y 4805   3.083   2.573   5.371
   36POPC  C311 4806   2.997   2.615   5.176
   36POPC  H11X 4807   2.945   2.711   5.202
   36POPC  H11Y 4808   2.934   2.561   5.101
   36POPC  C312 4809   3.133   2.649   5.114
   36POPC  H12X 4810   3.187   2.717   5.182
   36POPC  H12Y 4811   3.114   2.703   5.019
   36POPC  C313 4812   3.223   2.527   5.086
   36POPC  H13X 4813   3.173   2.462   5.011
   36POPC  H13Y 4814   3.237   2.468   5.180
   36POPC  C314 4815   3.362   2.566   5.036
   36POPC  H14X 4816   3.418   2.473   5.012
   36POPC  H14Y 4817   3.417   2.618   5.117
   36POPC  C315 4818   3.359   2.656   4.912
   36POPC  H15X 4819   3.318   2.756   4.940
   36POPC  H15Y 4820   3.291   2.611   4.837
   36POPC  C316 4821   3.496   2.677   4.848
   36POPC  H16X 4822   3.564   2.732   4.917
   36POPC  H16Y 4823   3.487   2.735   4.754
   36POPC  H16Z 4824   3.541   2.578   4.825
   37POPC     N 4825   5.266   4.221   6.708
   37POPC   C12 4826   5.412   4.183   6.710
   37POPC   C13 4827   5.221   4.271   6.841
   37POPC   C14 4828   5.242   4.329   6.608
   37POPC   C15 4829   5.184   4.103   6.668
   37POPC  H12A 4830   5.468   4.269   6.745
   37POPC  H12B 4831   5.443   4.164   6.608
   37POPC  H13A 4832   5.114   4.289   6.840
   37POPC  H13B 4833   5.244   4.198   6.917
   37POPC  H13C 4834   5.270   4.365   6.863
   37POPC  H14A 4835   5.141   4.367   6.617
   37POPC  H14B 4836   5.312   4.410   6.624
   37POPC  H14C 4837   5.257   4.292   6.507
   37POPC  H15A 4838   5.221   4.062   6.575
   37POPC  H15B 4839   5.081   4.133   6.654
   37POPC  H15C 4840   5.189   4.028   6.746
   37POPC   C11 4841   5.453   4.060   6.795
   37POPC  H11A 4842   5.563   4.048   6.785
   37POPC  H11B 4843   5.405   3.969   6.751
   37POPC     P 4844   5.481   3.967   7.026
   37POPC   O13 4845   5.624   4.003   7.044
   37POPC   O14 4846   5.401   3.953   7.150
   37POPC   O12 4847   5.415   4.075   6.931
   37POPC   O11 4848   5.471   3.834   6.942
   37POPC    C1 4849   5.521   3.714   7.000
   37POPC    HA 4850   5.464   3.629   6.956
   37POPC    HB 4851   5.503   3.710   7.110
   37POPC    C2 4852   5.671   3.688   6.972
   37POPC    HS 4853   5.729   3.752   7.042
   37POPC   O21 4854   5.702   3.723   6.835
   37POPC   C21 4855   5.832   3.724   6.813
   37POPC   O22 4856   5.918   3.712   6.900
   37POPC   C22 4857   5.861   3.732   6.664
   37POPC   H2R 4858   5.781   3.792   6.615
   37POPC   H2S 4859   5.860   3.630   6.622
   37POPC    C3 4860   5.702   3.538   6.999
   37POPC    HX 4861   5.659   3.513   7.098
   37POPC    HY 4862   5.811   3.520   7.002
   37POPC   O31 4863   5.641   3.457   6.896
   37POPC   C31 4864   5.654   3.328   6.916
   37POPC   O32 4865   5.709   3.276   7.012
   37POPC   C32 4866   5.589   3.253   6.800
   37POPC   H2X 4867   5.546   3.326   6.727
   37POPC   H2Y 4868   5.507   3.190   6.840
   37POPC   C23 4869   5.999   3.797   6.642
   37POPC   H3R 4870   6.075   3.746   6.705
   37POPC   H3S 4871   5.993   3.903   6.674
   37POPC   C24 4872   6.049   3.792   6.496
   37POPC   H4R 4873   6.086   3.689   6.473
   37POPC   H4S 4874   6.135   3.862   6.488
   37POPC   C25 4875   5.943   3.831   6.393
   37POPC   H5R 4876   5.886   3.917   6.433
   37POPC   H5S 4877   5.873   3.746   6.378
   37POPC   C26 4878   6.000   3.874   6.257
   37POPC   H6R 4879   6.062   3.965   6.271
   37POPC   H6S 4880   5.915   3.901   6.191
   37POPC   C27 4881   6.083   3.768   6.184
   37POPC   H7R 4882   6.022   3.675   6.173
   37POPC   H7S 4883   6.174   3.743   6.243
   37POPC   C28 4884   6.125   3.817   6.044
   37POPC   H8R 4885   6.192   3.905   6.057
   37POPC   H8S 4886   6.034   3.854   5.992
   37POPC   C29 4887   6.188   3.708   5.962
   37POPC   H91 4888   6.118   3.633   5.924
   37POPC  C210 4889   6.318   3.700   5.926
   37POPC  H101 4890   6.350   3.615   5.865
   37POPC  C211 4891   6.429   3.792   5.969
   37POPC  H11R 4892   6.399   3.857   6.054
   37POPC  H11S 4893   6.458   3.859   5.885
   37POPC  C212 4894   6.553   3.712   6.013
   37POPC  H12R 4895   6.634   3.784   6.040
   37POPC  H12S 4896   6.588   3.651   5.927
   37POPC  C213 4897   6.527   3.620   6.133
   37POPC  H13R 4898   6.442   3.553   6.108
   37POPC  H13S 4899   6.497   3.682   6.221
   37POPC  C214 4900   6.648   3.534   6.170
   37POPC  H14R 4901   6.730   3.602   6.203
   37POPC  H14S 4902   6.683   3.478   6.081
   37POPC  C215 4903   6.617   3.434   6.283
   37POPC  H15R 4904   6.558   3.487   6.361
   37POPC  H15S 4905   6.713   3.402   6.329
   37POPC  C216 4906   6.541   3.310   6.235
   37POPC  H16R 4907   6.610   3.248   6.174
   37POPC  H16S 4908   6.456   3.340   6.171
   37POPC  C217 4909   6.486   3.224   6.350
   37POPC  H17R 4910   6.443   3.131   6.307
   37POPC  H17S 4911   6.403   3.279   6.399
   37POPC  C218 4912   6.589   3.186   6.457
   37POPC  H18R 4913   6.676   3.135   6.411
   37POPC  H18S 4914   6.543   3.119   6.532
   37POPC  H18T 4915   6.625   3.277   6.509
   37POPC   C33 4916   5.694   3.165   6.729
   37POPC   H3X 4917   5.652   3.061   6.725
   37POPC   H3Y 4918   5.788   3.160   6.788
   37POPC   C34 4919   5.725   3.209   6.585
   37POPC   H4X 4920   5.628   3.218   6.532
   37POPC   H4Y 4921   5.783   3.129   6.535
   37POPC   C35 4922   5.800   3.343   6.573
   37POPC   H5X 4923   5.757   3.416   6.644
   37POPC   H5Y 4924   5.781   3.383   6.471
   37POPC   C36 4925   5.952   3.337   6.591
   37POPC   H6X 4926   5.976   3.306   6.696
   37POPC   H6Y 4927   5.992   3.440   6.577
   37POPC   C37 4928   6.027   3.244   6.494
   37POPC   H7X 4929   6.011   3.138   6.524
   37POPC   H7Y 4930   6.136   3.264   6.503
   37POPC   C38 4931   5.986   3.257   6.347
   37POPC   H8X 4932   6.000   3.362   6.315
   37POPC   H8Y 4933   5.878   3.231   6.336
   37POPC   C39 4934   6.065   3.162   6.255
   37POPC   H9X 4935   6.040   3.057   6.282
   37POPC   H9Y 4936   6.174   3.177   6.271
   37POPC  C310 4937   6.034   3.183   6.106
   37POPC  H10X 4938   5.924   3.192   6.092
   37POPC  H10Y 4939   6.069   3.094   6.049
   37POPC  C311 4940   6.104   3.307   6.049
   37POPC  H11X 4941   6.213   3.300   6.072
   37POPC  H11Y 4942   6.065   3.398   6.099
   37POPC  C312 4943   6.090   3.324   5.897
   37POPC  H12X 4944   6.137   3.238   5.845
   37POPC  H12Y 4945   6.145   3.416   5.869
   37POPC  C313 4946   5.944   3.339   5.850
   37POPC  H13X 4947   5.892   3.404   5.924
   37POPC  H13Y 4948   5.894   3.241   5.848
   37POPC  C314 4949   5.933   3.407   5.712
   37POPC  H14X 4950   5.996   3.498   5.712
   37POPC  H14Y 4951   5.828   3.438   5.696
   37POPC  C315 4952   5.975   3.316   5.595
   37POPC  H15X 4953   5.900   3.234   5.587
   37POPC  H15Y 4954   6.074   3.270   5.616
   37POPC  C316 4955   5.983   3.389   5.461
   37POPC  H16X 4956   5.981   3.317   5.377
   37POPC  H16Y 4957   6.076   3.449   5.455
   37POPC  H16Z 4958   5.896   3.459   5.449
   38POPC     N 4959   2.025   2.506   6.712
   38POPC   C12 4960   2.064   2.450   6.577
   38POPC   C13 4961   2.065   2.412   6.820
   38POPC   C14 4962   2.088   2.640   6.734
   38POPC   C15 4963   1.877   2.523   6.717
   38POPC  H12A 4964   2.015   2.510   6.501
   38POPC  H12B 4965   2.023   2.350   6.570
   38POPC  H13A 4966   2.171   2.393   6.814
   38POPC  H13B 4967   2.041   2.454   6.917
   38POPC  H13C 4968   2.012   2.318   6.808
   38POPC  H14A 4969   2.047   2.713   6.667
   38POPC  H14B 4970   2.069   2.672   6.836
   38POPC  H14C 4971   2.196   2.632   6.721
   38POPC  H15A 4972   1.846   2.549   6.817
   38POPC  H15B 4973   1.829   2.430   6.688
   38POPC  H15C 4974   1.846   2.601   6.650
   38POPC   C11 4975   2.215   2.445   6.541
   38POPC  H11A 4976   2.249   2.549   6.521
   38POPC  H11B 4977   2.225   2.388   6.446
   38POPC     P 4978   2.431   2.442   6.671
   38POPC   O13 4979   2.411   2.572   6.739
   38POPC   O14 4980   2.515   2.342   6.743
   38POPC   O12 4981   2.291   2.379   6.641
   38POPC   O11 4982   2.490   2.467   6.527
   38POPC    C1 4983   2.620   2.527   6.514
   38POPC    HA 4984   2.656   2.508   6.410
   38POPC    HB 4985   2.692   2.480   6.584
   38POPC    C2 4986   2.621   2.681   6.535
   38POPC    HS 4987   2.590   2.701   6.639
   38POPC   O21 4988   2.528   2.741   6.443
   38POPC   C21 4989   2.492   2.863   6.480
   38POPC   O22 4990   2.517   2.915   6.587
   38POPC   C22 4991   2.416   2.929   6.366
   38POPC   H2R 4992   2.477   2.920   6.274
   38POPC   H2S 4993   2.402   3.037   6.388
   38POPC    C3 4994   2.765   2.739   6.515
   38POPC    HX 4995   2.832   2.685   6.586
   38POPC    HY 4996   2.769   2.846   6.545
   38POPC   O31 4997   2.813   2.716   6.381
   38POPC   C31 4998   2.790   2.817   6.297
   38POPC   O32 4999   2.749   2.927   6.327
   38POPC   C32 5000   2.818   2.770   6.155
   38POPC   H2X 5001   2.805   2.660   6.150
   38POPC   H2Y 5002   2.922   2.795   6.126
   38POPC   C23 5003   2.280   2.860   6.342
   38POPC   H3R 5004   2.286   2.751   6.363
   38POPC   H3S 5005   2.257   2.871   6.234
   38POPC   C24 5006   2.165   2.924   6.420
   38POPC   H4R 5007   2.178   3.035   6.418
   38POPC   H4S 5008   2.169   2.892   6.527
   38POPC   C25 5009   2.026   2.894   6.361
   38POPC   H5R 5010   2.024   2.929   6.256
   38POPC   H5S 5011   1.950   2.953   6.418
   38POPC   C26 5012   1.986   2.746   6.365
   38POPC   H6R 5013   1.986   2.712   6.471
   38POPC   H6S 5014   2.060   2.686   6.309
   38POPC   C27 5015   1.846   2.721   6.307
   38POPC   H7R 5016   1.841   2.762   6.204
   38POPC   H7S 5017   1.772   2.776   6.369
   38POPC   C28 5018   1.805   2.572   6.305
   38POPC   H8R 5019   1.698   2.566   6.330
   38POPC   H8S 5020   1.860   2.519   6.386
   38POPC   C29 5021   1.823   2.507   6.170
   38POPC   H91 5022   1.757   2.548   6.092
   38POPC  C210 5023   1.905   2.406   6.137
   38POPC  H101 5024   1.905   2.370   6.033
   38POPC  C211 5025   2.004   2.335   6.227
   38POPC  H11R 5026   1.977   2.228   6.236
   38POPC  H11S 5027   2.004   2.377   6.329
   38POPC  C212 5028   2.146   2.343   6.170
   38POPC  H12R 5029   2.147   2.305   6.066
   38POPC  H12S 5030   2.212   2.277   6.231
   38POPC  C213 5031   2.204   2.486   6.171
   38POPC  H13R 5032   2.213   2.521   6.275
   38POPC  H13S 5033   2.133   2.554   6.118
   38POPC  C214 5034   2.341   2.498   6.102
   38POPC  H14R 5035   2.378   2.602   6.118
   38POPC  H14S 5036   2.327   2.484   5.993
   38POPC  C215 5037   2.447   2.400   6.150
   38POPC  H15R 5038   2.414   2.295   6.133
   38POPC  H15S 5039   2.464   2.413   6.260
   38POPC  C216 5040   2.578   2.422   6.075
   38POPC  H16R 5041   2.611   2.527   6.090
   38POPC  H16S 5042   2.559   2.407   5.966
   38POPC  C217 5043   2.692   2.329   6.117
   38POPC  H17R 5044   2.659   2.223   6.108
   38POPC  H17S 5045   2.716   2.348   6.225
   38POPC  C218 5046   2.818   2.351   6.034
   38POPC  H18R 5047   2.848   2.458   6.035
   38POPC  H18S 5048   2.799   2.321   5.928
   38POPC  H18T 5049   2.902   2.290   6.073
   38POPC   C33 5050   2.718   2.838   6.061
   38POPC   H3X 5051   2.735   2.948   6.059
   38POPC   H3Y 5052   2.615   2.819   6.099
   38POPC   C34 5053   2.728   2.781   5.919
   38POPC   H4X 5054   2.728   2.670   5.926
   38POPC   H4Y 5055   2.824   2.813   5.873
   38POPC   C35 5056   2.612   2.823   5.829
   38POPC   H5X 5057   2.616   2.932   5.810
   38POPC   H5Y 5058   2.516   2.801   5.881
   38POPC   C36 5059   2.615   2.747   5.696
   38POPC   H6X 5060   2.609   2.638   5.717
   38POPC   H6Y 5061   2.712   2.767   5.646
   38POPC   C37 5062   2.500   2.785   5.601
   38POPC   H7X 5063   2.498   2.895   5.587
   38POPC   H7Y 5064   2.404   2.756   5.650
   38POPC   C38 5065   2.510   2.716   5.465
   38POPC   H8X 5066   2.411   2.672   5.441
   38POPC   H8Y 5067   2.584   2.633   5.470
   38POPC   C39 5068   2.548   2.811   5.349
   38POPC   H9X 5069   2.478   2.897   5.349
   38POPC   H9Y 5070   2.533   2.754   5.255
   38POPC  C310 5071   2.693   2.863   5.353
   38POPC  H10X 5072   2.762   2.776   5.351
   38POPC  H10Y 5073   2.710   2.917   5.449
   38POPC  C311 5074   2.729   2.957   5.237
   38POPC  H11X 5075   2.835   2.987   5.248
   38POPC  H11Y 5076   2.669   3.050   5.245
   38POPC  C312 5077   2.706   2.899   5.097
   38POPC  H12X 5078   2.599   2.871   5.085
   38POPC  H12Y 5079   2.768   2.808   5.086
   38POPC  C313 5080   2.740   3.000   4.987
   38POPC  H13X 5081   2.846   3.030   4.997
   38POPC  H13Y 5082   2.678   3.091   5.002
   38POPC  C314 5083   2.716   2.948   4.844
   38POPC  H14X 5084   2.743   3.029   4.773
   38POPC  H14Y 5085   2.608   2.926   4.832
   38POPC  C315 5086   2.797   2.823   4.808
   38POPC  H15X 5087   2.778   2.800   4.701
   38POPC  H15Y 5088   2.761   2.737   4.868
   38POPC  C316 5089   2.948   2.838   4.829
   38POPC  H16X 5090   3.001   2.747   4.793
   38POPC  H16Y 5091   2.971   2.853   4.936
   38POPC  H16Z 5092   2.986   2.926   4.772
   39POPC     N 5093   8.035   1.585   7.159
   39POPC   C12 5094   8.074   1.600   7.014
   39POPC   C13 5095   8.013   1.440   7.189
   39POPC   C14 5096   8.144   1.635   7.248
   39POPC   C15 5097   7.911   1.662   7.187
   39POPC  H12A 5098   8.000   1.549   6.954
   39POPC  H12B 5099   8.168   1.549   7.000
   39POPC  H13A 5100   7.987   1.429   7.294
   39POPC  H13B 5101   7.933   1.402   7.128
   39POPC  H13C 5102   8.103   1.385   7.168
   39POPC  H14A 5103   8.167   1.738   7.223
   39POPC  H14B 5104   8.113   1.628   7.351
   39POPC  H14C 5105   8.234   1.576   7.232
   39POPC  H15A 5106   7.886   1.656   7.292
   39POPC  H15B 5107   7.828   1.621   7.131
   39POPC  H15C 5108   7.923   1.766   7.160
   39POPC   C11 5109   8.088   1.744   6.958
   39POPC  H11A 5110   7.986   1.789   6.954
   39POPC  H11B 5111   8.128   1.736   6.855
   39POPC     P 5112   8.182   1.976   7.000
   39POPC   O13 5113   8.106   2.054   7.100
   39POPC   O14 5114   8.324   2.013   6.981
   39POPC   O12 5115   8.174   1.824   7.038
   39POPC   O11 5116   8.107   1.982   6.861
   39POPC    C1 5117   8.094   2.102   6.786
   39POPC    HA 5118   8.080   2.074   6.680
   39POPC    HB 5119   8.186   2.164   6.792
   39POPC    C2 5120   7.970   2.187   6.827
   39POPC    HS 5121   7.996   2.241   6.920
   39POPC   O21 5122   7.861   2.096   6.849
   39POPC   C21 5123   7.765   2.147   6.923
   39POPC   O22 5124   7.770   2.252   6.985
   39POPC   C22 5125   7.645   2.055   6.912
   39POPC   H2R 5126   7.580   2.065   7.001
   39POPC   H2S 5127   7.681   1.950   6.906
   39POPC    C3 5128   7.932   2.290   6.715
   39POPC    HX 5129   8.016   2.361   6.705
   39POPC    HY 5130   7.842   2.347   6.747
   39POPC   O31 5131   7.907   2.224   6.590
   39POPC   C31 5132   7.893   2.307   6.487
   39POPC   O32 5133   7.897   2.429   6.495
   39POPC   C32 5134   7.875   2.226   6.358
   39POPC   H2X 5135   7.772   2.239   6.320
   39POPC   H2Y 5136   7.892   2.119   6.381
   39POPC   C23 5137   7.570   2.092   6.784
   39POPC   H3R 5138   7.643   2.127   6.707
   39POPC   H3S 5139   7.501   2.176   6.805
   39POPC   C24 5140   7.496   1.974   6.720
   39POPC   H4R 5141   7.416   1.940   6.789
   39POPC   H4S 5142   7.567   1.890   6.707
   39POPC   C25 5143   7.435   2.008   6.584
   39POPC   H5R 5144   7.386   1.917   6.543
   39POPC   H5S 5145   7.517   2.036   6.515
   39POPC   C26 5146   7.333   2.123   6.588
   39POPC   H6R 5147   7.290   2.136   6.486
   39POPC   H6S 5148   7.386   2.218   6.614
   39POPC   C27 5149   7.218   2.102   6.688
   39POPC   H7R 5150   7.158   2.195   6.689
   39POPC   H7S 5151   7.258   2.089   6.790
   39POPC   C28 5152   7.127   1.983   6.652
   39POPC   H8R 5153   7.190   1.892   6.643
   39POPC   H8S 5154   7.083   2.001   6.552
   39POPC   C29 5155   7.018   1.967   6.754
   39POPC   H91 5156   6.960   2.058   6.775
   39POPC  C210 5157   6.987   1.855   6.821
   39POPC  H101 5158   6.904   1.858   6.893
   39POPC  C211 5159   7.053   1.720   6.808
   39POPC  H11R 5160   7.079   1.680   6.908
   39POPC  H11S 5161   7.148   1.724   6.749
   39POPC  C212 5162   6.957   1.624   6.737
   39POPC  H12R 5163   6.928   1.668   6.639
   39POPC  H12S 5164   6.865   1.614   6.799
   39POPC  C213 5165   7.016   1.485   6.712
   39POPC  H13R 5166   7.035   1.436   6.810
   39POPC  H13S 5167   7.114   1.497   6.660
   39POPC  C214 5168   6.926   1.395   6.625
   39POPC  H14R 5169   6.976   1.297   6.611
   39POPC  H14S 5170   6.916   1.443   6.525
   39POPC  C215 5171   6.785   1.371   6.681
   39POPC  H15R 5172   6.728   1.310   6.608
   39POPC  H15S 5173   6.732   1.469   6.691
   39POPC  C216 5174   6.782   1.300   6.817
   39POPC  H16R 5175   6.836   1.362   6.892
   39POPC  H16S 5176   6.834   1.203   6.808
   39POPC  C217 5177   6.640   1.276   6.868
   39POPC  H17R 5178   6.585   1.214   6.794
   39POPC  H17S 5179   6.587   1.374   6.874
   39POPC  C218 5180   6.634   1.209   7.005
   39POPC  H18R 5181   6.529   1.188   7.034
   39POPC  H18S 5182   6.680   1.274   7.082
   39POPC  H18T 5183   6.690   1.112   7.003
   39POPC   C33 5184   7.977   2.272   6.253
   39POPC   H3X 5185   8.071   2.299   6.306
   39POPC   H3Y 5186   7.941   2.363   6.200
   39POPC   C34 5187   8.017   2.163   6.151
   39POPC   H4X 5188   8.037   2.067   6.203
   39POPC   H4Y 5189   8.114   2.195   6.105
   39POPC   C35 5190   7.919   2.141   6.035
   39POPC   H5X 5191   7.848   2.226   6.029
   39POPC   H5Y 5192   7.860   2.048   6.055
   39POPC   C36 5193   7.992   2.127   5.901
   39POPC   H6X 5194   8.076   2.054   5.914
   39POPC   H6Y 5195   8.037   2.225   5.875
   39POPC   C37 5196   7.906   2.078   5.783
   39POPC   H7X 5197   7.870   1.976   5.806
   39POPC   H7Y 5198   7.972   2.071   5.693
   39POPC   C38 5199   7.787   2.169   5.749
   39POPC   H8X 5200   7.825   2.272   5.732
   39POPC   H8Y 5201   7.717   2.172   5.836
   39POPC   C39 5202   7.709   2.125   5.623
   39POPC   H9X 5203   7.777   2.133   5.535
   39POPC   H9Y 5204   7.625   2.196   5.608
   39POPC  C310 5205   7.653   1.982   5.627
   39POPC  H10X 5206   7.737   1.909   5.629
   39POPC  H10Y 5207   7.596   1.965   5.533
   39POPC  C311 5208   7.559   1.954   5.746
   39POPC  H11X 5209   7.485   2.038   5.751
   39POPC  H11Y 5210   7.617   1.953   5.840
   39POPC  C312 5211   7.481   1.822   5.734
   39POPC  H12X 5212   7.423   1.824   5.639
   39POPC  H12Y 5213   7.408   1.816   5.818
   39POPC  C313 5214   7.569   1.696   5.736
   39POPC  H13X 5215   7.625   1.693   5.832
   39POPC  H13Y 5216   7.643   1.702   5.653
   39POPC  C314 5217   7.488   1.567   5.720
   39POPC  H14X 5218   7.431   1.572   5.625
   39POPC  H14Y 5219   7.415   1.558   5.803
   39POPC  C315 5220   7.576   1.441   5.716
   39POPC  H15X 5221   7.622   1.427   5.816
   39POPC  H15Y 5222   7.658   1.457   5.643
   39POPC  C316 5223   7.501   1.313   5.678
   39POPC  H16X 5224   7.461   1.322   5.574
   39POPC  H16Y 5225   7.415   1.296   5.747
   39POPC  H16Z 5226   7.569   1.226   5.682
   40POPC     N 5227   0.671   1.364   7.061
   40POPC   C12 5228   0.605   1.384   6.926
   40POPC   C13 5229   0.583   1.286   7.153
   40POPC   C14 5230   0.798   1.289   7.042
   40POPC   C15 5231   0.703   1.497   7.123
   40POPC  H12A 5232   0.587   1.286   6.884
   40POPC  H12B 5233   0.677   1.434   6.862
   40POPC  H13A 5234   0.568   1.187   7.114
   40POPC  H13B 5235   0.629   1.279   7.251
   40POPC  H13C 5236   0.487   1.336   7.162
   40POPC  H14A 5237   0.867   1.346   6.982
   40POPC  H14B 5238   0.844   1.269   7.138
   40POPC  H14C 5239   0.778   1.195   6.991
   40POPC  H15A 5240   0.772   1.550   7.059
   40POPC  H15B 5241   0.748   1.483   7.219
   40POPC  H15C 5242   0.612   1.555   7.133
   40POPC   C11 5243   0.474   1.466   6.922
   40POPC  H11A 5244   0.444   1.473   6.815
   40POPC  H11B 5245   0.493   1.568   6.960
   40POPC     P 5246   0.249   1.491   7.036
   40POPC   O13 5247   0.134   1.402   7.064
   40POPC   O14 5248   0.288   1.581   7.147
   40POPC   O12 5249   0.372   1.401   6.996
   40POPC   O11 5250   0.219   1.575   6.906
   40POPC    C1 5251   0.167   1.508   6.791
   40POPC    HA 5252   0.056   1.513   6.794
   40POPC    HB 5253   0.197   1.400   6.789
   40POPC    C2 5254   0.215   1.572   6.658
   40POPC    HS 5255   0.325   1.554   6.647
   40POPC   O21 5256   0.181   1.711   6.657
   40POPC   C21 5257   0.280   1.790   6.694
   40POPC   O22 5258   0.393   1.754   6.726
   40POPC   C22 5259   0.235   1.935   6.685
   40POPC   H2R 5260   0.286   1.993   6.765
   40POPC   H2S 5261   0.126   1.942   6.699
   40POPC    C3 5262   0.145   1.503   6.538
   40POPC    HX 5263   0.037   1.524   6.548
   40POPC    HY 5264   0.160   1.393   6.547
   40POPC   O31 5265   0.189   1.551   6.409
   40POPC   C31 5266   0.300   1.493   6.363
   40POPC   O32 5267   0.366   1.412   6.426
   40POPC   C32 5268   0.326   1.542   6.221
   40POPC   H2X 5269   0.305   1.650   6.218
   40POPC   H2Y 5270   0.258   1.490   6.152
   40POPC   C23 5271   0.276   1.993   6.549
   40POPC   H3R 5272   0.383   1.971   6.530
   40POPC   H3S 5273   0.264   2.103   6.554
   40POPC   C24 5274   0.188   1.942   6.433
   40POPC   H4R 5275   0.082   1.965   6.457
   40POPC   H4S 5276   0.198   1.832   6.423
   40POPC   C25 5277   0.223   2.007   6.298
   40POPC   H5R 5278   0.222   2.117   6.312
   40POPC   H5S 5279   0.143   1.981   6.225
   40POPC   C26 5280   0.359   1.964   6.241
   40POPC   H6R 5281   0.350   1.861   6.203
   40POPC   H6S 5282   0.436   1.965   6.321
   40POPC   C27 5283   0.409   2.056   6.128
   40POPC   H7R 5284   0.500   2.012   6.084
   40POPC   H7S 5285   0.436   2.154   6.175
   40POPC   C28 5286   0.307   2.086   6.017
   40POPC   H8R 5287   0.358   2.154   5.945
   40POPC   H8S 5288   0.223   2.144   6.061
   40POPC   C29 5289   0.253   1.964   5.947
   40POPC   H91 5290   0.224   1.881   6.013
   40POPC  C210 5291   0.235   1.952   5.814
   40POPC  H101 5292   0.195   1.857   5.775
   40POPC  C211 5293   0.270   2.054   5.710
   40POPC  H11R 5294   0.297   2.003   5.615
   40POPC  H11S 5295   0.359   2.113   5.740
   40POPC  C212 5296   0.156   2.154   5.680
   40POPC  H12R 5297   0.123   2.201   5.775
   40POPC  H12S 5298   0.069   2.100   5.637
   40POPC  C213 5299   0.203   2.264   5.584
   40POPC  H13R 5300   0.243   2.216   5.492
   40POPC  H13S 5301   0.287   2.317   5.633
   40POPC  C214 5302   0.097   2.367   5.545
   40POPC  H14R 5303   0.044   2.403   5.635
   40POPC  H14S 5304   0.022   2.318   5.478
   40POPC  C215 5305   0.160   2.486   5.472
   40POPC  H15R 5306   0.220   2.446   5.387
   40POPC  H15S 5307   0.231   2.538   5.541
   40POPC  C216 5308   0.061   2.588   5.415
   40POPC  H16R 5309  -0.018   2.535   5.358
   40POPC  H16S 5310   0.116   2.654   5.343
   40POPC  C217 5311  -0.004   2.678   5.521
   40POPC  H17R 5312   0.077   2.732   5.576
   40POPC  H17S 5313  -0.059   2.615   5.594
   40POPC  C218 5314  -0.101   2.782   5.463
   40POPC  H18R 5315  -0.150   2.839   5.544
   40POPC  H18S 5316  -0.179   2.731   5.403
   40POPC  H18T 5317  -0.047   2.853   5.398
   40POPC   C33 5318   0.472   1.516   6.178
   40POPC   H3X 5319   0.483   1.412   6.143
   40POPC   H3Y 5320   0.539   1.530   6.266
   40POPC   C34 5321   0.520   1.615   6.070
   40POPC   H4X 5322   0.628   1.598   6.050
   40POPC   H4Y 5323   0.509   1.718   6.111
   40POPC   C35 5324   0.443   1.609   5.936
   40POPC   H5X 5325   0.465   1.703   5.881
   40POPC   H5Y 5326   0.334   1.606   5.955
   40POPC   C36 5327   0.484   1.490   5.848
   40POPC   H6X 5328   0.460   1.395   5.901
   40POPC   H6Y 5329   0.594   1.493   5.833
   40POPC   C37 5330   0.416   1.487   5.710
   40POPC   H7X 5331   0.306   1.483   5.723
   40POPC   H7Y 5332   0.446   1.394   5.657
   40POPC   C38 5333   0.450   1.607   5.620
   40POPC   H8X 5334   0.560   1.613   5.606
   40POPC   H8Y 5335   0.417   1.700   5.670
   40POPC   C39 5336   0.382   1.602   5.482
   40POPC   H9X 5337   0.273   1.591   5.497
   40POPC   H9Y 5338   0.419   1.514   5.424
   40POPC  C310 5339   0.410   1.731   5.404
   40POPC  H10X 5340   0.516   1.734   5.373
   40POPC  H10Y 5341   0.392   1.816   5.474
   40POPC  C311 5342   0.320   1.753   5.282
   40POPC  H11X 5343   0.214   1.743   5.311
   40POPC  H11Y 5344   0.343   1.678   5.204
   40POPC  C312 5345   0.342   1.895   5.227
   40POPC  H12X 5346   0.450   1.908   5.204
   40POPC  H12Y 5347   0.315   1.967   5.307
   40POPC  C313 5348   0.261   1.929   5.101
   40POPC  H13X 5349   0.156   1.897   5.113
   40POPC  H13Y 5350   0.305   1.874   5.015
   40POPC  C314 5351   0.265   2.080   5.073
   40POPC  H14X 5352   0.259   2.097   4.963
   40POPC  H14Y 5353   0.362   2.121   5.109
   40POPC  C315 5354   0.149   2.156   5.139
   40POPC  H15X 5355   0.144   2.127   5.247
   40POPC  H15Y 5356   0.054   2.122   5.091
   40POPC  C316 5357   0.158   2.308   5.129
   40POPC  H16X 5358   0.070   2.355   5.177
   40POPC  H16Y 5359   0.162   2.340   5.023
   40POPC  H16Z 5360   0.250   2.344   5.181
   41POPC     N 5361   3.534   0.789   7.342
   41POPC   C12 5362   3.611   0.839   7.222
   41POPC   C13 5363   3.616   0.685   7.413
   41POPC   C14 5364   3.506   0.900   7.438
   41POPC   C15 5365   3.405   0.727   7.299
   41POPC  H12A 5366   3.643   0.753   7.165
   41POPC  H12B 5367   3.699   0.891   7.258
   41POPC  H13A 5368   3.714   0.726   7.435
   41POPC  H13B 5369   3.567   0.657   7.505
   41POPC  H13C 5370   3.626   0.598   7.350
   41POPC  H14A 5371   3.444   0.974   7.389
   41POPC  H14B 5372   3.455   0.863   7.526
   41POPC  H14C 5373   3.598   0.948   7.467
   41POPC  H15A 5374   3.353   0.685   7.384
   41POPC  H15B 5375   3.425   0.648   7.227
   41POPC  H15C 5376   3.343   0.802   7.252
   41POPC   C11 5377   3.537   0.933   7.123
   41POPC  H11A 5378   3.457   0.874   7.072
   41POPC  H11B 5379   3.609   0.967   7.046
   41POPC     P 5380   3.347   1.100   7.143
   41POPC   O13 5381   3.243   0.997   7.169
   41POPC   O14 5382   3.324   1.234   7.203
   41POPC   O12 5383   3.485   1.046   7.191
   41POPC   O11 5384   3.363   1.116   6.986
   41POPC    C1 5385   3.252   1.175   6.918
   41POPC    HA 5386   3.261   1.285   6.921
   41POPC    HB 5387   3.155   1.148   6.967
   41POPC    C2 5388   3.242   1.126   6.771
   41POPC    HS 5389   3.223   1.016   6.776
   41POPC   O21 5390   3.367   1.141   6.702
   41POPC   C21 5391   3.408   1.263   6.676
   41POPC   O22 5392   3.344   1.366   6.691
   41POPC   C22 5393   3.553   1.260   6.628
   41POPC   H2R 5394   3.595   1.158   6.635
   41POPC   H2S 5395   3.612   1.327   6.695
   41POPC    C3 5396   3.117   1.187   6.699
   41POPC    HX 5397   3.119   1.297   6.714
   41POPC    HY 5398   3.027   1.148   6.750
   41POPC   O31 5399   3.113   1.153   6.559
   41POPC   C31 5400   3.020   1.222   6.494
   41POPC   O32 5401   2.947   1.306   6.544
   41POPC   C32 5402   3.017   1.181   6.347
   41POPC   H2X 5403   2.947   1.250   6.295
   41POPC   H2Y 5404   2.979   1.078   6.339
   41POPC   C23 5405   3.565   1.312   6.483
   41POPC   H3R 5406   3.667   1.356   6.470
   41POPC   H3S 5407   3.491   1.393   6.465
   41POPC   C24 5408   3.550   1.201   6.379
   41POPC   H4R 5409   3.459   1.142   6.404
   41POPC   H4S 5410   3.637   1.132   6.386
   41POPC   C25 5411   3.535   1.250   6.234
   41POPC   H5R 5412   3.447   1.317   6.227
   41POPC   H5S 5413   3.515   1.161   6.169
   41POPC   C26 5414   3.658   1.323   6.178
   41POPC   H6R 5415   3.747   1.258   6.190
   41POPC   H6S 5416   3.675   1.416   6.236
   41POPC   C27 5417   3.641   1.359   6.029
   41POPC   H7R 5418   3.554   1.426   6.018
   41POPC   H7S 5419   3.620   1.265   5.973
   41POPC   C28 5420   3.765   1.425   5.966
   41POPC   H8R 5421   3.743   1.444   5.859
   41POPC   H8S 5422   3.849   1.353   5.970
   41POPC   C29 5423   3.804   1.552   6.037
   41POPC   H91 5424   3.845   1.537   6.139
   41POPC  C210 5425   3.801   1.677   5.988
   41POPC  H101 5426   3.834   1.760   6.052
   41POPC  C211 5427   3.750   1.718   5.852
   41POPC  H11R 5428   3.690   1.812   5.861
   41POPC  H11S 5429   3.683   1.641   5.808
   41POPC  C212 5430   3.866   1.743   5.755
   41POPC  H12R 5431   3.928   1.651   5.749
   41POPC  H12S 5432   3.930   1.825   5.796
   41POPC  C213 5433   3.820   1.781   5.614
   41POPC  H13R 5434   3.709   1.772   5.611
   41POPC  H13S 5435   3.861   1.708   5.542
   41POPC  C214 5436   3.858   1.924   5.572
   41POPC  H14R 5437   3.816   1.996   5.645
   41POPC  H14S 5438   3.811   1.945   5.473
   41POPC  C215 5439   4.010   1.951   5.560
   41POPC  H15R 5440   4.059   1.926   5.656
   41POPC  H15S 5441   4.024   2.059   5.542
   41POPC  C216 5442   4.080   1.874   5.447
   41POPC  H16R 5443   4.044   1.914   5.349
   41POPC  H16S 5444   4.052   1.767   5.453
   41POPC  C217 5445   4.233   1.883   5.452
   41POPC  H17R 5446   4.274   1.824   5.368
   41POPC  H17S 5447   4.267   1.835   5.547
   41POPC  C218 5448   4.291   2.025   5.446
   41POPC  H18R 5449   4.254   2.086   5.531
   41POPC  H18S 5450   4.262   2.074   5.351
   41POPC  H18T 5451   4.402   2.021   5.451
   41POPC   C33 5452   3.157   1.191   6.282
   41POPC   H3X 5453   3.228   1.125   6.337
   41POPC   H3Y 5454   3.195   1.295   6.292
   41POPC   C34 5455   3.161   1.150   6.134
   41POPC   H4X 5456   3.138   1.042   6.128
   41POPC   H4Y 5457   3.264   1.166   6.096
   41POPC   C35 5458   3.062   1.224   6.043
   41POPC   H5X 5459   3.083   1.333   6.046
   41POPC   H5Y 5460   2.959   1.208   6.081
   41POPC   C36 5461   3.063   1.177   5.896
   41POPC   H6X 5462   2.982   1.231   5.843
   41POPC   H6Y 5463   3.040   1.068   5.892
   41POPC   C37 5464   3.196   1.204   5.823
   41POPC   H7X 5465   3.264   1.118   5.837
   41POPC   H7Y 5466   3.243   1.294   5.869
   41POPC   C38 5467   3.179   1.234   5.673
   41POPC   H8X 5468   3.279   1.260   5.631
   41POPC   H8Y 5469   3.115   1.324   5.662
   41POPC   C39 5470   3.119   1.121   5.587
   41POPC   H9X 5471   3.019   1.095   5.626
   41POPC   H9Y 5472   3.184   1.031   5.594
   41POPC  C310 5473   3.108   1.164   5.440
   41POPC  H10X 5474   3.208   1.197   5.405
   41POPC  H10Y 5475   3.040   1.253   5.435
   41POPC  C311 5476   3.055   1.057   5.344
   41POPC  H11X 5477   3.128   0.973   5.338
   41POPC  H11Y 5478   3.049   1.103   5.242
   41POPC  C312 5479   2.917   1.002   5.381
   41POPC  H12X 5480   2.850   1.088   5.405
   41POPC  H12Y 5481   2.927   0.939   5.472
   41POPC  C313 5482   2.853   0.921   5.268
   41POPC  H13X 5483   2.915   0.831   5.248
   41POPC  H13Y 5484   2.853   0.983   5.175
   41POPC  C314 5485   2.708   0.877   5.297
   41POPC  H14X 5486   2.671   0.820   5.209
   41POPC  H14Y 5487   2.645   0.968   5.307
   41POPC  C315 5488   2.692   0.792   5.423
   41POPC  H15X 5489   2.716   0.855   5.512
   41POPC  H15Y 5490   2.766   0.709   5.420
   41POPC  C316 5491   2.552   0.734   5.441
   41POPC  H16X 5492   2.544   0.682   5.539
   41POPC  H16Y 5493   2.531   0.660   5.361
   41POPC  H16Z 5494   2.476   0.814   5.437
   42POPC     N 5495   6.602   2.868   7.391
   42POPC   C12 5496   6.704   2.976   7.420
   42POPC   C13 5497   6.465   2.915   7.426
   42POPC   C14 5498   6.606   2.832   7.246
   42POPC   C15 5499   6.634   2.746   7.472
   42POPC  H12A 5500   6.802   2.930   7.421
   42POPC  H12B 5501   6.685   3.012   7.521
   42POPC  H13A 5502   6.392   2.840   7.399
   42POPC  H13B 5503   6.458   2.934   7.532
   42POPC  H13C 5504   6.443   3.006   7.373
   42POPC  H14A 5505   6.583   2.918   7.185
   42POPC  H14B 5506   6.704   2.795   7.219
   42POPC  H14C 5507   6.532   2.755   7.225
   42POPC  H15A 5508   6.729   2.704   7.441
   42POPC  H15B 5509   6.557   2.671   7.458
   42POPC  H15C 5510   6.639   2.771   7.577
   42POPC   C11 5511   6.712   3.097   7.324
   42POPC  H11A 5512   6.760   3.063   7.230
   42POPC  H11B 5513   6.778   3.174   7.371
   42POPC     P 5514   6.583   3.251   7.176
   42POPC   O13 5515   6.688   3.353   7.194
   42POPC   O14 5516   6.586   3.170   7.052
   42POPC   O12 5517   6.583   3.153   7.300
   42POPC   O11 5518   6.443   3.323   7.188
   42POPC    C1 5519   6.322   3.247   7.181
   42POPC    HA 5520   6.246   3.298   7.244
   42POPC    HB 5521   6.336   3.144   7.221
   42POPC    C2 5522   6.267   3.240   7.037
   42POPC    HS 5523   6.339   3.179   6.979
   42POPC   O21 5524   6.255   3.373   6.985
   42POPC   C21 5525   6.274   3.381   6.855
   42POPC   O22 5526   6.302   3.288   6.782
   42POPC   C22 5527   6.255   3.525   6.810
   42POPC   H2R 5528   6.226   3.589   6.896
   42POPC   H2S 5529   6.174   3.528   6.734
   42POPC    C3 5530   6.129   3.168   7.039
   42POPC    HX 5531   6.058   3.233   7.096
   42POPC    HY 5532   6.142   3.075   7.099
   42POPC   O31 5533   6.069   3.137   6.911
   42POPC   C31 5534   6.121   3.029   6.854
   42POPC   O32 5535   6.231   2.981   6.879
   42POPC   C32 5536   6.017   2.968   6.761
   42POPC   H2X 5537   5.965   3.049   6.707
   42POPC   H2Y 5538   5.942   2.914   6.823
   42POPC   C23 5539   6.386   3.577   6.749
   42POPC   H3R 5540   6.418   3.508   6.668
   42POPC   H3S 5541   6.465   3.577   6.827
   42POPC   C24 5542   6.374   3.718   6.689
   42POPC   H4R 5543   6.352   3.791   6.770
   42POPC   H4S 5544   6.289   3.719   6.617
   42POPC   C25 5545   6.502   3.760   6.614
   42POPC   H5R 5546   6.520   3.687   6.532
   42POPC   H5S 5547   6.588   3.754   6.684
   42POPC   C26 5548   6.496   3.901   6.554
   42POPC   H6R 5549   6.473   3.974   6.634
   42POPC   H6S 5550   6.415   3.905   6.479
   42POPC   C27 5551   6.630   3.940   6.490
   42POPC   H7R 5552   6.662   3.859   6.420
   42POPC   H7S 5553   6.706   3.947   6.570
   42POPC   C28 5554   6.627   4.074   6.414
   42POPC   H8R 5555   6.732   4.108   6.403
   42POPC   H8S 5556   6.574   4.149   6.476
   42POPC   C29 5557   6.562   4.059   6.278
   42POPC   H91 5558   6.466   4.005   6.280
   42POPC  C210 5559   6.611   4.099   6.160
   42POPC  H101 5560   6.551   4.079   6.069
   42POPC  C211 5561   6.740   4.173   6.133
   42POPC  H11R 5562   6.814   4.103   6.089
   42POPC  H11S 5563   6.784   4.214   6.226
   42POPC  C212 5564   6.720   4.289   6.033
   42POPC  H12R 5565   6.648   4.259   5.954
   42POPC  H12S 5566   6.817   4.310   5.984
   42POPC  C213 5567   6.674   4.419   6.100
   42POPC  H13R 5568   6.754   4.449   6.171
   42POPC  H13S 5569   6.581   4.401   6.159
   42POPC  C214 5570   6.651   4.535   6.003
   42POPC  H14R 5571   6.732   4.538   5.927
   42POPC  H14S 5572   6.655   4.629   6.062
   42POPC  C215 5573   6.514   4.533   5.934
   42POPC  H15R 5574   6.435   4.528   6.013
   42POPC  H15S 5575   6.504   4.443   5.870
   42POPC  C216 5576   6.489   4.659   5.850
   42POPC  H16R 5577   6.543   4.649   5.753
   42POPC  H16S 5578   6.531   4.747   5.903
   42POPC  C217 5579   6.340   4.686   5.824
   42POPC  H17R 5580   6.290   4.706   5.921
   42POPC  H17S 5581   6.294   4.595   5.780
   42POPC  C218 5582   6.315   4.805   5.731
   42POPC  H18R 5583   6.371   4.792   5.635
   42POPC  H18S 5584   6.348   4.899   5.778
   42POPC  H18T 5585   6.207   4.812   5.707
   42POPC   C33 5586   6.079   2.869   6.661
   42POPC   H3X 5587   6.113   2.779   6.717
   42POPC   H3Y 5588   6.168   2.915   6.612
   42POPC   C34 5589   5.981   2.825   6.551
   42POPC   H4X 5590   6.027   2.742   6.494
   42POPC   H4Y 5591   5.966   2.910   6.480
   42POPC   C35 5592   5.844   2.781   6.604
   42POPC   H5X 5593   5.789   2.869   6.643
   42POPC   H5Y 5594   5.860   2.710   6.688
   42POPC   C36 5595   5.756   2.711   6.499
   42POPC   H6X 5596   5.662   2.678   6.548
   42POPC   H6Y 5597   5.809   2.620   6.463
   42POPC   C37 5598   5.721   2.799   6.379
   42POPC   H7X 5599   5.813   2.820   6.321
   42POPC   H7Y 5600   5.680   2.896   6.415
   42POPC   C38 5601   5.617   2.733   6.287
   42POPC   H8X 5602   5.517   2.741   6.336
   42POPC   H8Y 5603   5.642   2.626   6.275
   42POPC   C39 5604   5.610   2.796   6.148
   42POPC   H9X 5605   5.625   2.906   6.158
   42POPC   H9Y 5606   5.510   2.778   6.103
   42POPC  C310 5607   5.717   2.739   6.054
   42POPC  H10X 5608   5.674   2.654   5.997
   42POPC  H10Y 5609   5.802   2.700   6.114
   42POPC  C311 5610   5.772   2.844   5.958
   42POPC  H11X 5611   5.821   2.925   6.017
   42POPC  H11Y 5612   5.687   2.889   5.902
   42POPC  C312 5613   5.872   2.788   5.857
   42POPC  H12X 5614   5.822   2.707   5.799
   42POPC  H12Y 5615   5.959   2.743   5.911
   42POPC  C313 5616   5.922   2.896   5.761
   42POPC  H13X 5617   5.988   2.966   5.815
   42POPC  H13Y 5618   5.833   2.954   5.725
   42POPC  C314 5619   5.994   2.840   5.638
   42POPC  H14X 5620   5.925   2.772   5.583
   42POPC  H14Y 5621   6.082   2.780   5.670
   42POPC  C315 5622   6.039   2.952   5.543
   42POPC  H15X 5623   6.116   3.014   5.596
   42POPC  H15Y 5624   5.951   3.017   5.522
   42POPC  C316 5625   6.097   2.904   5.410
   42POPC  H16X 5626   6.124   2.991   5.347
   42POPC  H16Y 5627   6.021   2.843   5.356
   42POPC  H16Z 5628   6.187   2.842   5.427
   43POPC     N 5629   0.776   3.152   7.328
   43POPC   C12 5630   0.703   3.276   7.281
   43POPC   C13 5631   0.921   3.156   7.288
   43POPC   C14 5632   0.765   3.140   7.476
   43POPC   C15 5633   0.714   3.032   7.263
   43POPC  H12A 5634   0.599   3.265   7.311
   43POPC  H12B 5635   0.705   3.275   7.173
   43POPC  H13A 5636   0.930   3.157   7.181
   43POPC  H13B 5637   0.966   3.246   7.327
   43POPC  H13C 5638   0.972   3.069   7.327
   43POPC  H14A 5639   0.814   3.049   7.509
   43POPC  H14B 5640   0.813   3.225   7.524
   43POPC  H14C 5641   0.661   3.138   7.506
   43POPC  H15A 5642   0.715   3.044   7.156
   43POPC  H15B 5643   0.611   3.021   7.296
   43POPC  H15C 5644   0.769   2.943   7.290
   43POPC   C11 5645   0.752   3.414   7.329
   43POPC  H11A 5646   0.749   3.419   7.439
   43POPC  H11B 5647   0.681   3.489   7.289
   43POPC     P 5648   0.917   3.581   7.231
   43POPC   O13 5649   0.876   3.679   7.333
   43POPC   O14 5650   1.058   3.585   7.186
   43POPC   O12 5651   0.886   3.437   7.285
   43POPC   O11 5652   0.824   3.593   7.104
   43POPC    C1 5653   0.739   3.708   7.093
   43POPC    HA 5654   0.797   3.801   7.109
   43POPC    HB 5655   0.658   3.704   7.169
   43POPC    C2 5656   0.672   3.714   6.952
   43POPC    HS 5657   0.597   3.631   6.950
   43POPC   O21 5658   0.767   3.681   6.848
   43POPC   C21 5659   0.868   3.764   6.836
   43POPC   O22 5660   0.877   3.875   6.887
   43POPC   C22 5661   0.978   3.700   6.753
   43POPC   H2R 5662   0.998   3.599   6.794
   43POPC   H2S 5663   1.070   3.761   6.763
   43POPC    C3 5664   0.591   3.844   6.924
   43POPC    HX 5665   0.654   3.932   6.948
   43POPC    HY 5666   0.505   3.848   6.995
   43POPC   O31 5667   0.550   3.853   6.786
   43POPC   C31 5668   0.432   3.798   6.760
   43POPC   O32 5669   0.359   3.746   6.843
   43POPC   C32 5670   0.403   3.803   6.610
   43POPC   H2X 5671   0.302   3.761   6.591
   43POPC   H2Y 5672   0.478   3.739   6.558
   43POPC   C23 5673   0.938   3.689   6.606
   43POPC   H3R 5674   0.838   3.643   6.596
   43POPC   H3S 5675   1.011   3.623   6.556
   43POPC   C24 5676   0.942   3.824   6.534
   43POPC   H4R 5677   1.034   3.878   6.564
   43POPC   H4S 5678   0.855   3.884   6.566
   43POPC   C25 5679   0.943   3.811   6.381
   43POPC   H5R 5680   1.024   3.741   6.351
   43POPC   H5S 5681   0.968   3.911   6.338
   43POPC   C26 5682   0.810   3.765   6.321
   43POPC   H6R 5683   0.732   3.837   6.353
   43POPC   H6S 5684   0.782   3.665   6.361
   43POPC   C27 5685   0.814   3.759   6.168
   43POPC   H7R 5686   0.867   3.666   6.137
   43POPC   H7S 5687   0.873   3.845   6.129
   43POPC   C28 5688   0.675   3.763   6.103
   43POPC   H8R 5689   0.610   3.687   6.152
   43POPC   H8S 5690   0.685   3.733   5.996
   43POPC   C29 5691   0.616   3.901   6.116
   43POPC   H91 5692   0.605   3.935   6.220
   43POPC  C210 5693   0.578   3.984   6.018
   43POPC  H101 5694   0.538   4.082   6.047
   43POPC  C211 5695   0.582   3.961   5.870
   43POPC  H11R 5696   0.626   3.863   5.842
   43POPC  H11S 5697   0.645   4.040   5.822
   43POPC  C212 5698   0.441   3.970   5.811
   43POPC  H12R 5699   0.387   4.054   5.860
   43POPC  H12S 5700   0.385   3.877   5.833
   43POPC  C213 5701   0.439   3.997   5.660
   43POPC  H13R 5702   0.487   3.912   5.608
   43POPC  H13S 5703   0.498   4.089   5.639
   43POPC  C214 5704   0.297   4.017   5.607
   43POPC  H14R 5705   0.251   4.103   5.662
   43POPC  H14S 5706   0.236   3.927   5.630
   43POPC  C215 5707   0.288   4.045   5.457
   43POPC  H15R 5708   0.349   4.135   5.432
   43POPC  H15S 5709   0.182   4.067   5.432
   43POPC  C216 5710   0.335   3.927   5.371
   43POPC  H16R 5711   0.300   3.833   5.418
   43POPC  H16S 5712   0.446   3.925   5.368
   43POPC  C217 5713   0.278   3.931   5.228
   43POPC  H17R 5714   0.168   3.923   5.234
   43POPC  H17S 5715   0.315   3.842   5.173
   43POPC  C218 5716   0.315   4.056   5.147
   43POPC  H18R 5717   0.424   4.063   5.133
   43POPC  H18S 5718   0.280   4.148   5.200
   43POPC  H18T 5719   0.266   4.052   5.047
   43POPC   C33 5720   0.413   3.947   6.558
   43POPC   H3X 5721   0.513   3.988   6.584
   43POPC   H3Y 5722   0.337   4.011   6.607
   43POPC   C34 5723   0.398   3.957   6.406
   43POPC   H4X 5724   0.450   3.871   6.359
   43POPC   H4Y 5725   0.447   4.050   6.371
   43POPC   C35 5726   0.253   3.960   6.356
   43POPC   H5X 5727   0.202   4.051   6.398
   43POPC   H5Y 5728   0.198   3.870   6.393
   43POPC   C36 5729   0.247   3.965   6.203
   43POPC   H6X 5730   0.295   3.873   6.163
   43POPC   H6Y 5731   0.306   4.052   6.167
   43POPC   C37 5732   0.105   3.975   6.146
   43POPC   H7X 5733   0.059   4.071   6.178
   43POPC   H7Y 5734   0.043   3.893   6.187
   43POPC   C38 5735   0.104   3.966   5.993
   43POPC   H8X 5736   0.149   3.869   5.963
   43POPC   H8Y 5737   0.167   4.048   5.952
   43POPC   C39 5738  -0.037   3.976   5.935
   43POPC   H9X 5739  -0.081   4.075   5.963
   43POPC   H9Y 5740  -0.100   3.897   5.980
   43POPC  C310 5741  -0.041   3.961   5.782
   43POPC  H10X 5742   0.002   3.863   5.755
   43POPC  H10Y 5743   0.021   4.041   5.735
   43POPC  C311 5744  -0.185   3.970   5.731
   43POPC  H11X 5745  -0.227   4.070   5.756
   43POPC  H11Y 5746  -0.244   3.893   5.785
   43POPC  C312 5747  -0.200   3.944   5.581
   43POPC  H12X 5748  -0.309   3.931   5.562
   43POPC  H12Y 5749  -0.148   3.849   5.554
   43POPC  C313 5750  -0.152   4.057   5.489
   43POPC  H13X 5751  -0.042   4.069   5.500
   43POPC  H13Y 5752  -0.200   4.152   5.521
   43POPC  C314 5753  -0.187   4.029   5.343
   43POPC  H14X 5754  -0.297   4.014   5.334
   43POPC  H14Y 5755  -0.138   3.934   5.311
   43POPC  C315 5756  -0.145   4.141   5.247
   43POPC  H15X 5757  -0.036   4.159   5.260
   43POPC  H15Y 5758  -0.198   4.234   5.275
   43POPC  C316 5759  -0.173   4.109   5.100
   43POPC  H16X 5760  -0.133   4.191   5.035
   43POPC  H16Y 5761  -0.282   4.100   5.082
   43POPC  H16Z 5762  -0.124   4.014   5.071
   44POPC     N 5763   4.243   4.309   6.438
   44POPC   C12 5764   4.349   4.399   6.378
   44POPC   C13 5765   4.192   4.213   6.335
   44POPC   C14 5766   4.296   4.232   6.555
   44POPC   C15 5767   4.128   4.392   6.487
   44POPC  H12A 5768   4.357   4.487   6.441
   44POPC  H12B 5769   4.312   4.432   6.282
   44POPC  H13A 5770   4.276   4.155   6.298
   44POPC  H13B 5771   4.121   4.146   6.381
   44POPC  H13C 5772   4.146   4.266   6.254
   44POPC  H14A 5773   4.372   4.162   6.521
   44POPC  H14B 5774   4.338   4.298   6.628
   44POPC  H14C 5775   4.216   4.174   6.600
   44POPC  H15A 5776   4.045   4.327   6.512
   44POPC  H15B 5777   4.099   4.465   6.413
   44POPC  H15C 5778   4.158   4.445   6.577
   44POPC   C11 5779   4.492   4.342   6.359
   44POPC  H11A 5780   4.540   4.344   6.460
   44POPC  H11B 5781   4.549   4.412   6.294
   44POPC     P 5782   4.586   4.106   6.365
   44POPC   O13 5783   4.704   4.173   6.422
   44POPC   O14 5784   4.505   4.026   6.459
   44POPC   O12 5785   4.491   4.213   6.298
   44POPC   O11 5786   4.632   4.016   6.244
   44POPC    C1 5787   4.758   4.042   6.181
   44POPC    HA 5788   4.777   3.960   6.110
   44POPC    HB 5789   4.842   4.043   6.255
   44POPC    C2 5790   4.761   4.172   6.096
   44POPC    HS 5791   4.779   4.257   6.166
   44POPC   O21 5792   4.630   4.183   6.038
   44POPC   C21 5793   4.607   4.301   5.988
   44POPC   O22 5794   4.689   4.391   5.978
   44POPC   C22 5795   4.459   4.312   5.952
   44POPC   H2R 5796   4.416   4.394   6.014
   44POPC   H2S 5797   4.407   4.218   5.976
   44POPC    C3 5798   4.875   4.169   5.989
   44POPC    HX 5799   4.950   4.092   6.018
   44POPC    HY 5800   4.926   4.268   5.995
   44POPC   O31 5801   4.825   4.147   5.856
   44POPC   C31 5802   4.915   4.172   5.762
   44POPC   O32 5803   5.035   4.187   5.781
   44POPC   C32 5804   4.844   4.185   5.628
   44POPC   H2X 5805   4.780   4.276   5.630
   44POPC   H2Y 5806   4.779   4.097   5.612
   44POPC   C23 5807   4.444   4.346   5.803
   44POPC   H3R 5808   4.516   4.425   5.773
   44POPC   H3S 5809   4.341   4.385   5.787
   44POPC   C24 5810   4.459   4.223   5.713
   44POPC   H4R 5811   4.383   4.147   5.744
   44POPC   H4S 5812   4.559   4.177   5.727
   44POPC   C25 5813   4.439   4.255   5.565
   44POPC   H5R 5814   4.528   4.310   5.529
   44POPC   H5S 5815   4.350   4.321   5.554
   44POPC   C26 5816   4.418   4.129   5.480
   44POPC   H6R 5817   4.316   4.088   5.498
   44POPC   H6S 5818   4.492   4.053   5.514
   44POPC   C27 5819   4.439   4.153   5.330
   44POPC   H7R 5820   4.431   4.056   5.275
   44POPC   H7S 5821   4.543   4.190   5.317
   44POPC   C28 5822   4.342   4.253   5.267
   44POPC   H8R 5823   4.331   4.341   5.334
   44POPC   H8S 5824   4.242   4.206   5.256
   44POPC   C29 5825   4.399   4.298   5.135
   44POPC   H91 5826   4.509   4.298   5.131
   44POPC  C210 5827   4.331   4.335   5.026
   44POPC  H101 5828   4.388   4.366   4.937
   44POPC  C211 5829   4.181   4.340   5.009
   44POPC  H11R 5830   4.145   4.443   5.026
   44POPC  H11S 5831   4.129   4.273   5.081
   44POPC  C212 5832   4.145   4.298   4.866
   44POPC  H12R 5833   4.166   4.190   4.853
   44POPC  H12S 5834   4.209   4.355   4.795
   44POPC  C213 5835   3.998   4.328   4.832
   44POPC  H13R 5836   3.979   4.435   4.855
   44POPC  H13S 5837   3.932   4.267   4.897
   44POPC  C214 5838   3.963   4.303   4.684
   44POPC  H14R 5839   4.034   4.356   4.618
   44POPC  H14S 5840   3.862   4.347   4.667
   44POPC  C215 5841   3.956   4.154   4.647
   44POPC  H15R 5842   3.874   4.139   4.574
   44POPC  H15S 5843   3.930   4.097   4.739
   44POPC  C216 5844   4.085   4.098   4.586
   44POPC  H16R 5845   4.172   4.150   4.631
   44POPC  H16S 5846   4.086   4.118   4.477
   44POPC  C217 5847   4.104   3.947   4.610
   44POPC  H17R 5848   4.094   3.928   4.719
   44POPC  H17S 5849   4.207   3.919   4.580
   44POPC  C218 5850   4.005   3.858   4.534
   44POPC  H18R 5851   3.901   3.889   4.556
   44POPC  H18S 5852   4.017   3.752   4.565
   44POPC  H18T 5853   4.023   3.866   4.425
   44POPC   C33 5854   4.945   4.198   5.513
   44POPC   H3X 5855   5.014   4.110   5.514
   44POPC   H3Y 5856   5.006   4.290   5.527
   44POPC   C34 5857   4.875   4.203   5.377
   44POPC   H4X 5858   4.798   4.284   5.379
   44POPC   H4Y 5859   4.823   4.107   5.360
   44POPC   C35 5860   4.971   4.229   5.260
   44POPC   H5X 5861   5.058   4.160   5.269
   44POPC   H5Y 5862   5.009   4.333   5.267
   44POPC   C36 5863   4.903   4.207   5.125
   44POPC   H6X 5864   4.809   4.266   5.121
   44POPC   H6Y 5865   4.876   4.099   5.115
   44POPC   C37 5866   4.992   4.247   5.006
   44POPC   H7X 5867   5.087   4.189   5.010
   44POPC   H7Y 5868   5.017   4.355   5.015
   44POPC   C38 5869   4.923   4.222   4.872
   44POPC   H8X 5870   4.820   4.266   4.873
   44POPC   H8Y 5871   4.912   4.112   4.858
   44POPC   C39 5872   5.000   4.281   4.753
   44POPC   H9X 5873   4.974   4.222   4.662
   44POPC   H9Y 5874   5.109   4.270   4.771
   44POPC  C310 5875   4.967   4.428   4.725
   44POPC  H10X 5876   4.991   4.490   4.814
   44POPC  H10Y 5877   4.858   4.436   4.705
   44POPC  C311 5878   5.044   4.480   4.603
   44POPC  H11X 5879   5.024   4.411   4.519
   44POPC  H11Y 5880   5.153   4.480   4.623
   44POPC  C312 5881   4.999   4.620   4.560
   44POPC  H12X 5882   4.891   4.635   4.585
   44POPC  H12Y 5883   5.008   4.626   4.450
   44POPC  C313 5884   5.083   4.734   4.619
   44POPC  H13X 5885   5.189   4.721   4.588
   44POPC  H13Y 5886   5.079   4.729   4.730
   44POPC  C314 5887   5.035   4.873   4.574
   44POPC  H14X 5888   5.097   4.950   4.624
   44POPC  H14Y 5889   4.930   4.886   4.610
   44POPC  C315 5890   5.037   4.901   4.422
   44POPC  H15X 5891   4.975   4.991   4.404
   44POPC  H15Y 5892   4.989   4.818   4.367
   44POPC  C316 5893   5.176   4.927   4.365
   44POPC  H16X 5894   5.240   4.837   4.373
   44POPC  H16Y 5895   5.225   5.011   4.419
   44POPC  H16Z 5896   5.169   4.955   4.258
   45POPC     N 5897   2.332   7.856   6.808
   45POPC   C12 5898   2.237   7.783   6.901
   45POPC   C13 5899   2.307   7.806   6.670
   45POPC   C14 5900   2.309   8.004   6.809
   45POPC   C15 5901   2.473   7.829   6.848
   45POPC  H12A 5902   2.267   7.678   6.902
   45POPC  H12B 5903   2.139   7.785   6.855
   45POPC  H13A 5904   2.382   7.845   6.602
   45POPC  H13B 5905   2.308   7.698   6.670
   45POPC  H13C 5906   2.210   7.840   6.636
   45POPC  H14A 5907   2.385   8.055   6.750
   45POPC  H14B 5908   2.212   8.026   6.768
   45POPC  H14C 5909   2.313   8.041   6.910
   45POPC  H15A 5910   2.494   7.723   6.843
   45POPC  H15B 5911   2.491   7.863   6.949
   45POPC  H15C 5912   2.541   7.882   6.781
   45POPC   C11 5913   2.220   7.831   7.046
   45POPC  H11A 5914   2.320   7.832   7.095
   45POPC  H11B 5915   2.159   7.757   7.103
   45POPC     P 5916   2.010   7.971   7.028
   45POPC   O13 5917   1.940   7.866   7.105
   45POPC   O14 5918   1.969   8.111   7.053
   45POPC   O12 5919   2.165   7.962   7.055
   45POPC   O11 5920   2.000   7.938   6.875
   45POPC    C1 5921   1.975   8.040   6.778
   45POPC    HA 5922   2.024   8.010   6.683
   45POPC    HB 5923   2.018   8.139   6.808
   45POPC    C2 5924   1.824   8.056   6.747
   45POPC    HS 5925   1.780   8.116   6.829
   45POPC   O21 5926   1.769   7.923   6.746
   45POPC   C21 5927   1.638   7.922   6.749
   45POPC   O22 5928   1.567   8.019   6.769
   45POPC   C22 5929   1.591   7.781   6.718
   45POPC   H2R 5930   1.491   7.764   6.764
   45POPC   H2S 5931   1.663   7.708   6.761
   45POPC    C3 5932   1.801   8.128   6.611
   45POPC    HX 5933   1.873   8.212   6.605
   45POPC    HY 5934   1.698   8.170   6.609
   45POPC   O31 5935   1.815   8.035   6.501
   45POPC   C31 5936   1.885   8.077   6.397
   45POPC   O32 5937   1.928   8.190   6.379
   45POPC   C32 5938   1.901   7.960   6.300
   45POPC   H2X 5939   1.921   7.867   6.357
   45POPC   H2Y 5940   1.988   7.982   6.236
   45POPC   C23 5941   1.582   7.764   6.566
   45POPC   H3R 5942   1.675   7.802   6.518
   45POPC   H3S 5943   1.497   7.824   6.527
   45POPC   C24 5944   1.564   7.618   6.525
   45POPC   H4R 5945   1.471   7.578   6.572
   45POPC   H4S 5946   1.649   7.558   6.565
   45POPC   C25 5947   1.556   7.597   6.373
   45POPC   H5R 5948   1.652   7.628   6.328
   45POPC   H5S 5949   1.476   7.660   6.330
   45POPC   C26 5950   1.528   7.450   6.338
   45POPC   H6R 5951   1.424   7.425   6.368
   45POPC   H6S 5952   1.597   7.386   6.398
   45POPC   C27 5953   1.549   7.417   6.190
   45POPC   H7R 5954   1.656   7.437   6.166
   45POPC   H7S 5955   1.487   7.484   6.127
   45POPC   C28 5956   1.518   7.270   6.156
   45POPC   H8R 5957   1.565   7.206   6.233
   45POPC   H8S 5958   1.567   7.246   6.059
   45POPC   C29 5959   1.369   7.244   6.150
   45POPC   H91 5960   1.313   7.280   6.237
   45POPC  C210 5961   1.301   7.183   6.051
   45POPC  H101 5962   1.192   7.173   6.063
   45POPC  C211 5963   1.355   7.126   5.923
   45POPC  H11R 5964   1.462   7.152   5.908
   45POPC  H11S 5965   1.299   7.167   5.836
   45POPC  C212 5966   1.344   6.972   5.917
   45POPC  H12R 5967   1.404   6.929   6.001
   45POPC  H12S 5968   1.390   6.938   5.822
   45POPC  C213 5969   1.201   6.916   5.926
   45POPC  H13R 5970   1.144   6.946   5.836
   45POPC  H13S 5971   1.151   6.961   6.015
   45POPC  C214 5972   1.197   6.763   5.942
   45POPC  H14R 5973   1.092   6.731   5.959
   45POPC  H14S 5974   1.256   6.736   6.032
   45POPC  C215 5975   1.253   6.686   5.822
   45POPC  H15R 5976   1.355   6.722   5.799
   45POPC  H15S 5977   1.188   6.706   5.733
   45POPC  C216 5978   1.259   6.535   5.846
   45POPC  H16R 5979   1.155   6.499   5.865
   45POPC  H16S 5980   1.318   6.515   5.938
   45POPC  C217 5981   1.318   6.457   5.729
   45POPC  H17R 5982   1.264   6.486   5.636
   45POPC  H17S 5983   1.299   6.349   5.747
   45POPC  C218 5984   1.469   6.476   5.707
   45POPC  H18R 5985   1.500   6.428   5.611
   45POPC  H18S 5986   1.525   6.427   5.789
   45POPC  H18T 5987   1.496   6.583   5.703
   45POPC   C33 5988   1.773   7.944   6.217
   45POPC   H3X 5989   1.733   8.044   6.192
   45POPC   H3Y 5990   1.696   7.892   6.278
   45POPC   C34 5991   1.793   7.869   6.085
   45POPC   H4X 5992   1.694   7.859   6.036
   45POPC   H4Y 5993   1.832   7.767   6.105
   45POPC   C35 5994   1.888   7.942   5.988
   45POPC   H5X 5995   1.992   7.939   6.025
   45POPC   H5Y 5996   1.856   8.049   5.983
   45POPC   C36 5997   1.883   7.884   5.847
   45POPC   H6X 5998   1.776   7.867   5.822
   45POPC   H6Y 5999   1.935   7.786   5.844
   45POPC   C37 6000   1.941   7.978   5.740
   45POPC   H7X 6001   2.049   7.995   5.759
   45POPC   H7Y 6002   1.888   8.075   5.747
   45POPC   C38 6003   1.923   7.921   5.598
   45POPC   H8X 6004   1.839   7.849   5.601
   45POPC   H8Y 6005   2.014   7.864   5.569
   45POPC   C39 6006   1.891   8.026   5.491
   45POPC   H9X 6007   1.819   8.100   5.531
   45POPC   H9Y 6008   1.843   7.973   5.406
   45POPC  C310 6009   2.015   8.097   5.436
   45POPC  H10X 6010   2.092   8.021   5.411
   45POPC  H10Y 6011   2.059   8.164   5.514
   45POPC  C311 6012   1.984   8.178   5.309
   45POPC  H11X 6013   1.916   8.262   5.336
   45POPC  H11Y 6014   1.930   8.112   5.238
   45POPC  C312 6015   2.110   8.230   5.240
   45POPC  H12X 6016   2.179   8.145   5.222
   45POPC  H12Y 6017   2.161   8.302   5.307
   45POPC  C313 6018   2.082   8.300   5.106
   45POPC  H13X 6019   2.042   8.227   5.033
   45POPC  H13Y 6020   2.180   8.337   5.066
   45POPC  C314 6021   1.986   8.419   5.118
   45POPC  H14X 6022   2.009   8.474   5.212
   45POPC  H14Y 6023   1.881   8.381   5.125
   45POPC  C315 6024   1.996   8.518   5.001
   45POPC  H15X 6025   1.963   8.467   4.908
   45POPC  H15Y 6026   2.103   8.546   4.988
   45POPC  C316 6027   1.914   8.645   5.021
   45POPC  H16X 6028   1.926   8.712   4.934
   45POPC  H16Y 6029   1.949   8.699   5.112
   45POPC  H16Z 6030   1.806   8.620   5.033
   46POPC     N 6031   4.630   3.985   6.790
   46POPC   C12 6032   4.765   4.004   6.725
   46POPC   C13 6033   4.547   4.107   6.764
   46POPC   C14 6034   4.561   3.868   6.729
   46POPC   C15 6035   4.644   3.967   6.938
   46POPC  H12A 6036   4.815   4.087   6.774
   46POPC  H12B 6037   4.748   4.034   6.622
   46POPC  H13A 6038   4.541   4.123   6.657
   46POPC  H13B 6039   4.447   4.092   6.803
   46POPC  H13C 6040   4.592   4.193   6.812
   46POPC  H14A 6041   4.549   3.884   6.623
   46POPC  H14B 6042   4.618   3.778   6.747
   46POPC  H14C 6043   4.463   3.855   6.774
   46POPC  H15A 6044   4.693   3.872   6.957
   46POPC  H15B 6045   4.547   3.967   6.985
   46POPC  H15C 6046   4.704   4.047   6.978
   46POPC   C11 6047   4.862   3.883   6.722
   46POPC  H11A 6048   4.957   3.916   6.672
   46POPC  H11B 6049   4.819   3.804   6.656
   46POPC     P 6050   5.007   3.877   6.932
   46POPC   O13 6051   4.987   4.019   6.971
   46POPC   O14 6052   5.031   3.781   7.043
   46POPC   O12 6053   4.883   3.827   6.850
   46POPC   O11 6054   5.125   3.865   6.828
   46POPC    C1 6055   5.178   3.733   6.809
   46POPC    HA 6056   5.100   3.656   6.822
   46POPC    HB 6057   5.258   3.715   6.883
   46POPC    C2 6058   5.234   3.711   6.666
   46POPC    HS 6059   5.291   3.803   6.638
   46POPC   O21 6060   5.122   3.684   6.580
   46POPC   C21 6061   5.131   3.741   6.461
   46POPC   O22 6062   5.222   3.813   6.423
   46POPC   C22 6063   5.009   3.703   6.378
   46POPC   H2R 6064   4.917   3.744   6.426
   46POPC   H2S 6065   5.001   3.593   6.373
   46POPC    C3 6066   5.331   3.589   6.670
   46POPC    HX 6067   5.275   3.505   6.715
   46POPC    HY 6068   5.416   3.612   6.738
   46POPC   O31 6069   5.379   3.547   6.541
   46POPC   C31 6070   5.476   3.625   6.493
   46POPC   O32 6071   5.515   3.729   6.545
   46POPC   C32 6072   5.533   3.562   6.368
   46POPC   H2X 6073   5.457   3.498   6.320
   46POPC   H2Y 6074   5.620   3.500   6.395
   46POPC   C23 6075   5.021   3.759   6.235
   46POPC   H3R 6076   5.115   3.722   6.189
   46POPC   H3S 6077   5.026   3.870   6.239
   46POPC   C24 6078   4.904   3.719   6.144
   46POPC   H4R 6079   4.809   3.759   6.186
   46POPC   H4S 6080   4.895   3.608   6.143
   46POPC   C25 6081   4.921   3.767   5.999
   46POPC   H5R 6082   5.003   3.708   5.953
   46POPC   H5S 6083   4.954   3.873   6.000
   46POPC   C26 6084   4.795   3.756   5.913
   46POPC   H6R 6085   4.719   3.829   5.949
   46POPC   H6S 6086   4.752   3.654   5.921
   46POPC   C27 6087   4.826   3.787   5.765
   46POPC   H7R 6088   4.883   3.702   5.723
   46POPC   H7S 6089   4.890   3.877   5.761
   46POPC   C28 6090   4.701   3.812   5.679
   46POPC   H8R 6091   4.649   3.902   5.717
   46POPC   H8S 6092   4.632   3.725   5.689
   46POPC   C29 6093   4.747   3.833   5.537
   46POPC   H91 6094   4.834   3.900   5.526
   46POPC  C210 6095   4.694   3.778   5.427
   46POPC  H101 6096   4.737   3.803   5.329
   46POPC  C211 6097   4.575   3.686   5.421
   46POPC  H11R 6098   4.567   3.620   5.510
   46POPC  H11S 6099   4.581   3.621   5.331
   46POPC  C212 6100   4.451   3.775   5.411
   46POPC  H12R 6101   4.470   3.851   5.332
   46POPC  H12S 6102   4.435   3.828   5.507
   46POPC  C213 6103   4.322   3.701   5.373
   46POPC  H13R 6104   4.289   3.636   5.457
   46POPC  H13S 6105   4.343   3.637   5.284
   46POPC  C214 6106   4.211   3.799   5.335
   46POPC  H14R 6107   4.249   3.865   5.254
   46POPC  H14S 6108   4.189   3.863   5.423
   46POPC  C215 6109   4.083   3.730   5.288
   46POPC  H15R 6110   4.057   3.649   5.359
   46POPC  H15S 6111   4.103   3.684   5.189
   46POPC  C216 6112   3.964   3.826   5.277
   46POPC  H16R 6113   3.931   3.853   5.380
   46POPC  H16S 6114   3.880   3.773   5.227
   46POPC  C217 6115   3.995   3.955   5.200
   46POPC  H17R 6116   4.035   3.929   5.100
   46POPC  H17S 6117   4.073   4.013   5.254
   46POPC  C218 6118   3.872   4.044   5.183
   46POPC  H18R 6119   3.899   4.136   5.126
   46POPC  H18S 6120   3.831   4.074   5.281
   46POPC  H18T 6121   3.794   3.989   5.127
   46POPC   C33 6122   5.577   3.673   6.271
   46POPC   H3X 6123   5.650   3.740   6.322
   46POPC   H3Y 6124   5.488   3.733   6.242
   46POPC   C34 6125   5.643   3.614   6.147
   46POPC   H4X 6126   5.574   3.540   6.099
   46POPC   H4Y 6127   5.735   3.559   6.179
   46POPC   C35 6128   5.683   3.719   6.044
   46POPC   H5X 6129   5.732   3.804   6.096
   46POPC   H5Y 6130   5.592   3.757   5.993
   46POPC   C36 6131   5.782   3.662   5.942
   46POPC   H6X 6132   5.741   3.566   5.903
   46POPC   H6Y 6133   5.877   3.639   5.995
   46POPC   C37 6134   5.812   3.754   5.823
   46POPC   H7X 6135   5.907   3.718   5.776
   46POPC   H7Y 6136   5.830   3.858   5.858
   46POPC   C38 6137   5.702   3.750   5.716
   46POPC   H8X 6138   5.621   3.820   5.743
   46POPC   H8Y 6139   5.659   3.647   5.715
   46POPC   C39 6140   5.753   3.779   5.574
   46POPC   H9X 6141   5.834   3.706   5.550
   46POPC   H9Y 6142   5.796   3.881   5.569
   46POPC  C310 6143   5.641   3.763   5.471
   46POPC  H10X 6144   5.565   3.843   5.487
   46POPC  H10Y 6145   5.591   3.665   5.489
   46POPC  C311 6146   5.687   3.766   5.325
   46POPC  H11X 6147   5.755   3.679   5.309
   46POPC  H11Y 6148   5.744   3.859   5.304
   46POPC  C312 6149   5.569   3.754   5.228
   46POPC  H12X 6150   5.516   3.852   5.223
   46POPC  H12Y 6151   5.498   3.679   5.270
   46POPC  C313 6152   5.609   3.708   5.087
   46POPC  H13X 6153   5.664   3.612   5.096
   46POPC  H13Y 6154   5.676   3.783   5.041
   46POPC  C314 6155   5.487   3.686   4.997
   46POPC  H14X 6156   5.438   3.783   4.977
   46POPC  H14Y 6157   5.414   3.621   5.050
   46POPC  C315 6158   5.523   3.618   4.864
   46POPC  H15X 6159   5.567   3.518   4.886
   46POPC  H15Y 6160   5.601   3.679   4.813
   46POPC  C316 6161   5.405   3.600   4.769
   46POPC  H16X 6162   5.360   3.698   4.745
   46POPC  H16Y 6163   5.327   3.536   4.816
   46POPC  H16Z 6164   5.438   3.552   4.674
   47POPC     N 6165   3.334   1.726   7.492
   47POPC   C12 6166   3.439   1.787   7.583
   47POPC   C13 6167   3.206   1.804   7.498
   47POPC   C14 6168   3.383   1.722   7.351
   47POPC   C15 6169   3.306   1.585   7.535
   47POPC  H12A 6170   3.530   1.729   7.570
   47POPC  H12B 6171   3.406   1.773   7.685
   47POPC  H13A 6172   3.225   1.907   7.474
   47POPC  H13B 6173   3.135   1.763   7.428
   47POPC  H13C 6174   3.165   1.798   7.598
   47POPC  H14A 6175   3.406   1.822   7.319
   47POPC  H14B 6176   3.473   1.661   7.346
   47POPC  H14C 6177   3.308   1.679   7.286
   47POPC  H15A 6178   3.257   1.584   7.632
   47POPC  H15B 6179   3.399   1.530   7.542
   47POPC  H15C 6180   3.242   1.536   7.463
   47POPC   C11 6181   3.475   1.937   7.565
   47POPC  H11A 6182   3.556   1.960   7.637
   47POPC  H11B 6183   3.385   1.997   7.592
   47POPC     P 6184   3.559   2.117   7.413
   47POPC   O13 6185   3.446   2.204   7.453
   47POPC   O14 6186   3.686   2.138   7.486
   47POPC   O12 6187   3.515   1.967   7.431
   47POPC   O11 6188   3.586   2.135   7.259
   47POPC    C1 6189   3.585   2.025   7.168
   47POPC    HA 6190   3.547   2.060   7.070
   47POPC    HB 6191   3.516   1.944   7.201
   47POPC    C2 6192   3.726   1.965   7.144
   47POPC    HS 6193   3.778   1.963   7.242
   47POPC   O21 6194   3.794   2.050   7.051
   47POPC   C21 6195   3.924   2.025   7.049
   47POPC   O22 6196   3.982   1.954   7.130
   47POPC   C22 6197   3.992   2.101   6.936
   47POPC   H2R 6198   3.972   2.209   6.946
   47POPC   H2S 6199   3.952   2.066   6.839
   47POPC    C3 6200   3.716   1.817   7.094
   47POPC    HX 6201   3.679   1.757   7.180
   47POPC    HY 6202   3.815   1.775   7.068
   47POPC   O31 6203   3.621   1.800   6.986
   47POPC   C31 6204   3.671   1.807   6.864
   47POPC   O32 6205   3.787   1.836   6.836
   47POPC   C32 6206   3.562   1.771   6.764
   47POPC   H2X 6207   3.463   1.784   6.812
   47POPC   H2Y 6208   3.573   1.665   6.733
   47POPC   C23 6209   4.143   2.074   6.944
   47POPC   H3R 6210   4.162   1.967   6.919
   47POPC   H3S 6211   4.178   2.091   7.049
   47POPC   C24 6212   4.230   2.162   6.853
   47POPC   H4R 6213   4.217   2.268   6.883
   47POPC   H4S 6214   4.196   2.151   6.748
   47POPC   C25 6215   4.378   2.123   6.865
   47POPC   H5R 6216   4.390   2.018   6.829
   47POPC   H5S 6217   4.407   2.126   6.972
   47POPC   C26 6218   4.474   2.213   6.786
   47POPC   H6R 6219   4.578   2.178   6.807
   47POPC   H6S 6220   4.466   2.317   6.824
   47POPC   C27 6221   4.451   2.210   6.635
   47POPC   H7R 6222   4.356   2.263   6.610
   47POPC   H7S 6223   4.441   2.104   6.604
   47POPC   C28 6224   4.568   2.274   6.558
   47POPC   H8R 6225   4.661   2.227   6.594
   47POPC   H8S 6226   4.573   2.382   6.584
   47POPC   C29 6227   4.552   2.258   6.409
   47POPC   H91 6228   4.449   2.271   6.371
   47POPC  C210 6229   4.649   2.227   6.320
   47POPC  H101 6230   4.623   2.218   6.214
   47POPC  C211 6231   4.795   2.203   6.351
   47POPC  H11R 6232   4.812   2.195   6.460
   47POPC  H11S 6233   4.854   2.290   6.316
   47POPC  C212 6234   4.848   2.076   6.283
   47POPC  H12R 6235   4.840   2.090   6.173
   47POPC  H12S 6236   4.784   1.989   6.311
   47POPC  C213 6237   4.994   2.043   6.318
   47POPC  H13R 6238   5.056   2.133   6.298
   47POPC  H13S 6239   5.029   1.961   6.252
   47POPC  C214 6240   5.014   2.000   6.464
   47POPC  H14R 6241   4.950   1.912   6.487
   47POPC  H14S 6242   4.983   2.083   6.530
   47POPC  C215 6243   5.160   1.967   6.498
   47POPC  H15R 6244   5.227   2.034   6.440
   47POPC  H15S 6245   5.182   1.862   6.468
   47POPC  C216 6246   5.190   1.987   6.647
   47POPC  H16R 6247   5.119   1.925   6.706
   47POPC  H16S 6248   5.172   2.094   6.672
   47POPC  C217 6249   5.332   1.950   6.690
   47POPC  H17R 6250   5.403   2.010   6.630
   47POPC  H17S 6251   5.350   1.843   6.668
   47POPC  C218 6252   5.359   1.977   6.838
   47POPC  H18R 6253   5.353   2.086   6.859
   47POPC  H18S 6254   5.459   1.940   6.867
   47POPC  H18T 6255   5.283   1.926   6.901
   47POPC   C33 6256   3.569   1.863   6.641
   47POPC   H3X 6257   3.656   1.835   6.579
   47POPC   H3Y 6258   3.581   1.969   6.673
   47POPC   C34 6259   3.442   1.852   6.555
   47POPC   H4X 6260   3.358   1.901   6.608
   47POPC   H4Y 6261   3.416   1.744   6.544
   47POPC   C35 6262   3.456   1.912   6.415
   47POPC   H5X 6263   3.363   1.889   6.358
   47POPC   H5Y 6264   3.541   1.862   6.363
   47POPC   C36 6265   3.478   2.064   6.412
   47POPC   H6X 6266   3.564   2.090   6.478
   47POPC   H6Y 6267   3.388   2.115   6.451
   47POPC   C37 6268   3.509   2.117   6.271
   47POPC   H7X 6269   3.600   2.065   6.233
   47POPC   H7Y 6270   3.532   2.225   6.277
   47POPC   C38 6271   3.394   2.096   6.171
   47POPC   H8X 6272   3.304   2.149   6.209
   47POPC   H8Y 6273   3.369   1.989   6.164
   47POPC   C39 6274   3.425   2.147   6.029
   47POPC   H9X 6275   3.454   2.254   6.032
   47POPC   H9Y 6276   3.332   2.138   5.969
   47POPC  C310 6277   3.534   2.065   5.959
   47POPC  H10X 6278   3.516   1.957   5.981
   47POPC  H10Y 6279   3.634   2.092   6.000
   47POPC  C311 6280   3.534   2.083   5.807
   47POPC  H11X 6281   3.431   2.065   5.769
   47POPC  H11Y 6282   3.601   2.006   5.762
   47POPC  C312 6283   3.582   2.221   5.760
   47POPC  H12X 6284   3.684   2.236   5.800
   47POPC  H12Y 6285   3.517   2.301   5.801
   47POPC  C313 6286   3.586   2.231   5.607
   47POPC  H13X 6287   3.487   2.264   5.569
   47POPC  H13Y 6288   3.607   2.130   5.566
   47POPC  C314 6289   3.696   2.327   5.558
   47POPC  H14X 6290   3.793   2.297   5.605
   47POPC  H14Y 6291   3.672   2.430   5.590
   47POPC  C315 6292   3.716   2.325   5.405
   47POPC  H15X 6293   3.787   2.406   5.379
   47POPC  H15Y 6294   3.619   2.347   5.356
   47POPC  C316 6295   3.771   2.193   5.351
   47POPC  H16X 6296   3.865   2.165   5.405
   47POPC  H16Y 6297   3.794   2.202   5.243
   47POPC  H16Z 6298   3.697   2.111   5.364
   48POPC     N 6299   5.843   3.180   7.820
   48POPC   C12 6300   5.799   3.229   7.683
   48POPC   C13 6301   5.783   3.048   7.853
   48POPC   C14 6302   5.992   3.168   7.824
   48POPC   C15 6303   5.799   3.279   7.923
   48POPC  H12A 6304   5.849   3.323   7.665
   48POPC  H12B 6305   5.693   3.249   7.687
   48POPC  H13A 6306   5.820   3.013   7.949
   48POPC  H13B 6307   5.675   3.055   7.859
   48POPC  H13C 6308   5.809   2.975   7.777
   48POPC  H14A 6309   6.038   3.262   7.798
   48POPC  H14B 6310   6.023   3.139   7.924
   48POPC  H14C 6311   6.025   3.093   7.754
   48POPC  H15A 6312   5.837   3.378   7.899
   48POPC  H15B 6313   5.836   3.250   8.020
   48POPC  H15C 6314   5.691   3.285   7.925
   48POPC   C11 6315   5.825   3.136   7.562
   48POPC  H11A 6316   5.932   3.104   7.562
   48POPC  H11B 6317   5.807   3.195   7.470
   48POPC     P 6318   5.780   2.891   7.503
   48POPC   O13 6319   5.866   2.820   7.599
   48POPC   O14 6320   5.656   2.821   7.459
   48POPC   O12 6321   5.735   3.027   7.566
   48POPC   O11 6322   5.864   2.933   7.377
   48POPC    C1 6323   5.799   2.994   7.265
   48POPC    HA 6324   5.874   3.057   7.212
   48POPC    HB 6325   5.718   3.062   7.297
   48POPC    C2 6326   5.742   2.890   7.164
   48POPC    HS 6327   5.641   2.863   7.204
   48POPC   O21 6328   5.815   2.767   7.158
   48POPC   C21 6329   5.940   2.776   7.117
   48POPC   O22 6330   6.001   2.879   7.098
   48POPC   C22 6331   5.996   2.637   7.088
   48POPC   H2R 6332   6.014   2.583   7.183
   48POPC   H2S 6333   6.092   2.649   7.035
   48POPC    C3 6334   5.717   2.952   7.023
   48POPC    HX 6335   5.810   3.004   6.991
   48POPC    HY 6336   5.639   3.031   7.033
   48POPC   O31 6337   5.681   2.855   6.922
   48POPC   C31 6338   5.555   2.815   6.928
   48POPC   O32 6339   5.473   2.849   7.012
   48POPC   C32 6340   5.528   2.722   6.810
   48POPC   H2X 6341   5.595   2.634   6.816
   48POPC   H2Y 6342   5.550   2.778   6.716
   48POPC   C23 6343   5.898   2.558   7.000
   48POPC   H3R 6344   5.847   2.629   6.930
   48POPC   H3S 6345   5.820   2.510   7.063
   48POPC   C24 6346   5.967   2.453   6.912
   48POPC   H4R 6347   6.014   2.375   6.975
   48POPC   H4S 6348   6.048   2.504   6.854
   48POPC   C25 6349   5.869   2.387   6.813
   48POPC   H5R 6350   5.808   2.468   6.766
   48POPC   H5S 6351   5.800   2.322   6.870
   48POPC   C26 6352   5.935   2.306   6.701
   48POPC   H6R 6353   5.853   2.263   6.640
   48POPC   H6S 6354   5.994   2.223   6.744
   48POPC   C27 6355   6.024   2.390   6.608
   48POPC   H7R 6356   6.125   2.399   6.655
   48POPC   H7S 6357   5.982   2.493   6.599
   48POPC   C28 6358   6.039   2.331   6.467
   48POPC   H8R 6359   6.058   2.222   6.476
   48POPC   H8S 6360   6.129   2.376   6.420
   48POPC   C29 6361   5.915   2.356   6.384
   48POPC   H91 6362   5.824   2.307   6.422
   48POPC  C210 6363   5.906   2.431   6.272
   48POPC  H101 6364   5.808   2.440   6.223
   48POPC  C211 6365   6.016   2.507   6.203
   48POPC  H11R 6366   6.114   2.498   6.256
   48POPC  H11S 6367   5.992   2.615   6.201
   48POPC  C212 6368   6.037   2.460   6.058
   48POPC  H12R 6369   6.108   2.530   6.011
   48POPC  H12S 6370   5.941   2.466   6.003
   48POPC  C213 6371   6.092   2.316   6.049
   48POPC  H13R 6372   6.017   2.245   6.088
   48POPC  H13S 6373   6.182   2.310   6.114
   48POPC  C214 6374   6.133   2.273   5.907
   48POPC  H14R 6375   6.042   2.264   5.843
   48POPC  H14S 6376   6.180   2.172   5.914
   48POPC  C215 6377   6.231   2.369   5.840
   48POPC  H15R 6378   6.310   2.396   5.913
   48POPC  H15S 6379   6.177   2.462   5.812
   48POPC  C216 6380   6.298   2.313   5.714
   48POPC  H16R 6381   6.219   2.275   5.646
   48POPC  H16S 6382   6.363   2.227   5.742
   48POPC  C217 6383   6.382   2.417   5.639
   48POPC  H17R 6384   6.317   2.504   5.614
   48POPC  H17S 6385   6.415   2.372   5.543
   48POPC  C218 6386   6.504   2.467   5.715
   48POPC  H18R 6387   6.567   2.382   5.747
   48POPC  H18S 6388   6.473   2.525   5.804
   48POPC  H18T 6389   6.565   2.534   5.650
   48POPC   C33 6390   5.380   2.678   6.808
   48POPC   H3X 6391   5.315   2.768   6.820
   48POPC   H3Y 6392   5.361   2.610   6.894
   48POPC   C34 6393   5.339   2.609   6.677
   48POPC   H4X 6394   5.353   2.680   6.593
   48POPC   H4Y 6395   5.230   2.585   6.683
   48POPC   C35 6396   5.416   2.479   6.647
   48POPC   H5X 6397   5.404   2.410   6.734
   48POPC   H5Y 6398   5.524   2.502   6.637
   48POPC   C36 6399   5.370   2.406   6.520
   48POPC   H6X 6400   5.260   2.392   6.523
   48POPC   H6Y 6401   5.418   2.305   6.518
   48POPC   C37 6402   5.411   2.480   6.391
   48POPC   H7X 6403   5.520   2.497   6.397
   48POPC   H7Y 6404   5.360   2.578   6.389
   48POPC   C38 6405   5.382   2.407   6.259
   48POPC   H8X 6406   5.438   2.311   6.255
   48POPC   H8Y 6407   5.419   2.472   6.176
   48POPC   C39 6408   5.233   2.380   6.234
   48POPC   H9X 6409   5.174   2.459   6.284
   48POPC   H9Y 6410   5.207   2.283   6.281
   48POPC  C310 6411   5.193   2.380   6.086
   48POPC  H10X 6412   5.258   2.308   6.031
   48POPC  H10Y 6413   5.212   2.481   6.044
   48POPC  C311 6414   5.046   2.342   6.065
   48POPC  H11X 6415   5.001   2.323   6.164
   48POPC  H11Y 6416   5.040   2.248   6.006
   48POPC  C312 6417   4.962   2.450   5.994
   48POPC  H12X 6418   4.992   2.453   5.887
   48POPC  H12Y 6419   4.985   2.549   6.039
   48POPC  C313 6420   4.811   2.426   6.007
   48POPC  H13X 6421   4.785   2.422   6.115
   48POPC  H13Y 6422   4.786   2.328   5.962
   48POPC  C314 6423   4.724   2.536   5.942
   48POPC  H14X 6424   4.742   2.632   5.995
   48POPC  H14Y 6425   4.617   2.509   5.956
   48POPC  C315 6426   4.750   2.556   5.792
   48POPC  H15X 6427   4.730   2.459   5.739
   48POPC  H15Y 6428   4.857   2.582   5.776
   48POPC  C316 6429   4.665   2.665   5.727
   48POPC  H16X 6430   4.687   2.763   5.774
   48POPC  H16Y 6431   4.557   2.644   5.739
   48POPC  H16Z 6432   4.688   2.673   5.619
   49POPC     N 6433   3.284   2.443   7.141
   49POPC   C12 6434   3.299   2.593   7.126
   49POPC   C13 6435   3.192   2.390   7.036
   49POPC   C14 6436   3.416   2.374   7.132
   49POPC   C15 6437   3.226   2.414   7.276
   49POPC  H12A 6438   3.359   2.629   7.209
   49POPC  H12B 6439   3.200   2.637   7.136
   49POPC  H13A 6440   3.176   2.284   7.051
   49POPC  H13B 6441   3.097   2.442   7.041
   49POPC  H13C 6442   3.235   2.405   6.938
   49POPC  H14A 6443   3.461   2.396   7.035
   49POPC  H14B 6444   3.481   2.409   7.210
   49POPC  H14C 6445   3.404   2.267   7.141
   49POPC  H15A 6446   3.226   2.308   7.295
   49POPC  H15B 6447   3.126   2.454   7.283
   49POPC  H15C 6448   3.286   2.463   7.352
   49POPC   C11 6449   3.361   2.648   6.995
   49POPC  H11A 6450   3.356   2.759   6.997
   49POPC  H11B 6451   3.300   2.615   6.909
   49POPC     P 6452   3.610   2.691   7.031
   49POPC   O13 6453   3.584   2.726   7.173
   49POPC   O14 6454   3.739   2.624   7.002
   49POPC   O12 6455   3.494   2.601   6.977
   49POPC   O11 6456   3.600   2.823   6.946
   49POPC    C1 6457   3.677   2.828   6.826
   49POPC    HA 6458   3.671   2.732   6.770
   49POPC    HB 6459   3.784   2.846   6.851
   49POPC    C2 6460   3.629   2.942   6.732
   49POPC    HS 6461   3.664   3.035   6.782
   49POPC   O21 6462   3.487   2.957   6.723
   49POPC   C21 6463   3.411   2.850   6.706
   49POPC   O22 6464   3.448   2.736   6.686
   49POPC   C22 6465   3.266   2.896   6.719
   49POPC   H2R 6466   3.254   2.995   6.670
   49POPC   H2S 6467   3.242   2.909   6.827
   49POPC    C3 6468   3.697   2.944   6.592
   49POPC    HX 6469   3.807   2.938   6.605
   49POPC    HY 6470   3.677   3.044   6.548
   49POPC   O31 6471   3.645   2.844   6.501
   49POPC   C31 6472   3.718   2.734   6.491
   49POPC   O32 6473   3.824   2.714   6.547
   49POPC   C32 6474   3.651   2.637   6.396
   49POPC   H2X 6475   3.541   2.651   6.398
   49POPC   H2Y 6476   3.673   2.533   6.429
   49POPC   C23 6477   3.167   2.795   6.658
   49POPC   H3R 6478   3.065   2.835   6.675
   49POPC   H3S 6479   3.175   2.698   6.712
   49POPC   C24 6480   3.182   2.770   6.507
   49POPC   H4R 6481   3.088   2.722   6.471
   49POPC   H4S 6482   3.265   2.698   6.489
   49POPC   C25 6483   3.209   2.896   6.423
   49POPC   H5R 6484   3.318   2.919   6.427
   49POPC   H5S 6485   3.153   2.982   6.465
   49POPC   C26 6486   3.166   2.880   6.276
   49POPC   H6R 6487   3.055   2.880   6.274
   49POPC   H6S 6488   3.202   2.782   6.237
   49POPC   C27 6489   3.217   2.993   6.185
   49POPC   H7R 6490   3.328   2.991   6.182
   49POPC   H7S 6491   3.187   3.088   6.233
   49POPC   C28 6492   3.160   2.988   6.042
   49POPC   H8R 6493   3.174   3.087   5.995
   49POPC   H8S 6494   3.051   2.968   6.047
   49POPC   C29 6495   3.232   2.882   5.963
   49POPC   H91 6496   3.285   2.808   6.025
   49POPC  C210 6497   3.247   2.874   5.829
   49POPC  H101 6498   3.305   2.790   5.788
   49POPC  C211 6499   3.187   2.964   5.724
   49POPC  H11R 6500   3.267   3.022   5.673
   49POPC  H11S 6501   3.114   3.036   5.767
   49POPC  C212 6502   3.114   2.876   5.620
   49POPC  H12R 6503   3.023   2.834   5.668
   49POPC  H12S 6504   3.180   2.791   5.591
   49POPC  C213 6505   3.073   2.950   5.492
   49POPC  H13R 6506   3.042   3.053   5.517
   49POPC  H13S 6507   2.984   2.897   5.449
   49POPC  C214 6508   3.183   2.949   5.384
   49POPC  H14R 6509   3.214   2.844   5.368
   49POPC  H14S 6510   3.271   3.006   5.420
   49POPC  C215 6511   3.138   3.006   5.248
   49POPC  H15R 6512   3.043   2.956   5.218
   49POPC  H15S 6513   3.215   2.981   5.172
   49POPC  C216 6514   3.118   3.159   5.249
   49POPC  H16R 6515   3.217   3.207   5.262
   49POPC  H16S 6516   3.054   3.187   5.335
   49POPC  C217 6517   3.052   3.214   5.121
   49POPC  H17R 6518   3.053   3.325   5.127
   49POPC  H17S 6519   2.945   3.183   5.121
   49POPC  C218 6520   3.117   3.171   4.990
   49POPC  H18R 6521   3.111   3.061   4.978
   49POPC  H18S 6522   3.224   3.201   4.987
   49POPC  H18T 6523   3.065   3.218   4.904
   49POPC   C33 6524   3.706   2.660   6.255
   49POPC   H3X 6525   3.817   2.652   6.257
   49POPC   H3Y 6526   3.680   2.762   6.221
   49POPC   C34 6527   3.652   2.557   6.155
   49POPC   H4X 6528   3.542   2.567   6.153
   49POPC   H4Y 6529   3.676   2.455   6.194
   49POPC   C35 6530   3.707   2.568   6.012
   49POPC   H5X 6531   3.670   2.481   5.954
   49POPC   H5Y 6532   3.818   2.560   6.017
   49POPC   C36 6533   3.670   2.696   5.935
   49POPC   H6X 6534   3.708   2.785   5.988
   49POPC   H6Y 6535   3.559   2.704   5.929
   49POPC   C37 6536   3.729   2.691   5.793
   49POPC   H7X 6537   3.690   2.600   5.742
   49POPC   H7Y 6538   3.839   2.681   5.801
   49POPC   C38 6539   3.697   2.813   5.705
   49POPC   H8X 6540   3.738   2.904   5.753
   49POPC   H8Y 6541   3.587   2.825   5.696
   49POPC   C39 6542   3.759   2.799   5.565
   49POPC   H9X 6543   3.716   2.708   5.516
   49POPC   H9Y 6544   3.868   2.784   5.575
   49POPC  C310 6545   3.733   2.919   5.473
   49POPC  H10X 6546   3.776   3.010   5.520
   49POPC  H10Y 6547   3.623   2.934   5.464
   49POPC  C311 6548   3.793   2.904   5.333
   49POPC  H11X 6549   3.762   2.807   5.288
   49POPC  H11Y 6550   3.904   2.903   5.343
   49POPC  C312 6551   3.752   3.018   5.239
   49POPC  H12X 6552   3.836   3.043   5.170
   49POPC  H12Y 6553   3.732   3.108   5.301
   49POPC  C313 6554   3.628   2.985   5.154
   49POPC  H13X 6555   3.558   2.926   5.216
   49POPC  H13Y 6556   3.659   2.922   5.067
   49POPC  C314 6557   3.554   3.110   5.104
   49POPC  H14X 6558   3.526   3.172   5.193
   49POPC  H14Y 6559   3.459   3.078   5.055
   49POPC  C315 6560   3.633   3.198   5.007
   49POPC  H15X 6561   3.650   3.141   4.913
   49POPC  H15Y 6562   3.732   3.222   5.050
   49POPC  C316 6563   3.562   3.329   4.973
   49POPC  H16X 6564   3.546   3.388   5.066
   49POPC  H16Y 6565   3.464   3.309   4.926
   49POPC  H16Z 6566   3.624   3.390   4.903
   50POPC     N 6567   0.090   3.887   7.321
   50POPC   C12 6568   0.103   3.810   7.192
   50POPC   C13 6569   0.111   3.799   7.440
   50POPC   C14 6570   0.188   4.000   7.325
   50POPC   C15 6571  -0.047   3.945   7.329
   50POPC  H12A 6572   0.088   3.879   7.110
   50POPC  H12B 6573   0.021   3.739   7.188
   50POPC  H13A 6574   0.046   3.829   7.521
   50POPC  H13B 6575   0.091   3.696   7.413
   50POPC  H13C 6576   0.214   3.806   7.474
   50POPC  H14A 6577   0.289   3.960   7.322
   50POPC  H14B 6578   0.172   4.066   7.242
   50POPC  H14C 6579   0.177   4.055   7.418
   50POPC  H15A 6580  -0.066   4.010   7.245
   50POPC  H15B 6581  -0.058   4.000   7.422
   50POPC  H15C 6582  -0.120   3.865   7.328
   50POPC   C11 6583   0.233   3.731   7.165
   50POPC  H11A 6584   0.320   3.800   7.173
   50POPC  H11B 6585   0.228   3.693   7.060
   50POPC     P 6586   0.386   3.559   7.272
   50POPC   O13 6587   0.472   3.653   7.349
   50POPC   O14 6588   0.373   3.422   7.328
   50POPC   O12 6589   0.243   3.621   7.254
   50POPC   O11 6590   0.443   3.548   7.126
   50POPC    C1 6591   0.385   3.452   7.036
   50POPC    HA 6592   0.365   3.503   6.940
   50POPC    HB 6593   0.288   3.413   7.074
   50POPC    C2 6594   0.479   3.332   7.007
   50POPC    HS 6595   0.498   3.278   7.102
   50POPC   O21 6596   0.603   3.383   6.955
   50POPC   C21 6597   0.698   3.292   6.940
   50POPC   O22 6598   0.691   3.175   6.975
   50POPC   C22 6599   0.820   3.357   6.874
   50POPC   H2R 6600   0.888   3.390   6.956
   50POPC   H2S 6601   0.789   3.446   6.816
   50POPC    C3 6602   0.409   3.236   6.907
   50POPC    HX 6603   0.309   3.208   6.948
   50POPC    HY 6604   0.468   3.143   6.894
   50POPC   O31 6605   0.393   3.307   6.784
   50POPC   C31 6606   0.368   3.231   6.680
   50POPC   O32 6607   0.352   3.110   6.680
   50POPC   C32 6608   0.371   3.322   6.558
   50POPC   H2X 6609   0.476   3.354   6.542
   50POPC   H2Y 6610   0.309   3.412   6.578
   50POPC   C23 6611   0.895   3.257   6.785
   50POPC   H3R 6612   0.913   3.162   6.839
   50POPC   H3S 6613   0.995   3.302   6.764
   50POPC   C24 6614   0.830   3.228   6.648
   50POPC   H4R 6615   0.734   3.175   6.663
   50POPC   H4S 6616   0.899   3.160   6.593
   50POPC   C25 6617   0.806   3.353   6.563
   50POPC   H5R 6618   0.900   3.412   6.558
   50POPC   H5S 6619   0.728   3.416   6.611
   50POPC   C26 6620   0.760   3.324   6.419
   50POPC   H6R 6621   0.730   3.421   6.373
   50POPC   H6S 6622   0.671   3.259   6.421
   50POPC   C27 6623   0.869   3.261   6.331
   50POPC   H7R 6624   0.894   3.160   6.371
   50POPC   H7S 6625   0.961   3.323   6.338
   50POPC   C28 6626   0.831   3.246   6.183
   50POPC   H8R 6627   0.744   3.177   6.177
   50POPC   H8S 6628   0.916   3.196   6.130
   50POPC   C29 6629   0.800   3.378   6.118
   50POPC   H91 6630   0.865   3.460   6.149
   50POPC  C210 6631   0.701   3.403   6.031
   50POPC  H101 6632   0.690   3.505   5.992
   50POPC  C211 6633   0.601   3.305   5.975
   50POPC  H11R 6634   0.500   3.331   6.011
   50POPC  H11S 6635   0.622   3.200   6.006
   50POPC  C212 6636   0.602   3.311   5.822
   50POPC  H12R 6637   0.692   3.258   5.783
   50POPC  H12S 6638   0.608   3.417   5.790
   50POPC  C213 6639   0.476   3.250   5.759
   50POPC  H13R 6640   0.387   3.295   5.807
   50POPC  H13S 6641   0.474   3.141   5.779
   50POPC  C214 6642   0.468   3.275   5.608
   50POPC  H14R 6643   0.559   3.234   5.559
   50POPC  H14S 6644   0.466   3.385   5.590
   50POPC  C215 6645   0.344   3.213   5.544
   50POPC  H15R 6646   0.253   3.255   5.593
   50POPC  H15S 6647   0.344   3.103   5.563
   50POPC  C216 6648   0.335   3.238   5.393
   50POPC  H16R 6649   0.425   3.196   5.342
   50POPC  H16S 6650   0.335   3.348   5.376
   50POPC  C217 6651   0.208   3.179   5.329
   50POPC  H17R 6652   0.191   3.226   5.230
   50POPC  H17S 6653   0.122   3.208   5.392
   50POPC  C218 6654   0.210   3.027   5.311
   50POPC  H18R 6655   0.109   2.991   5.282
   50POPC  H18S 6656   0.241   2.976   5.404
   50POPC  H18T 6657   0.281   2.999   5.230
   50POPC   C33 6658   0.321   3.247   6.435
   50POPC   H3X 6659   0.211   3.232   6.443
   50POPC   H3Y 6660   0.369   3.147   6.431
   50POPC   C34 6661   0.353   3.322   6.306
   50POPC   H4X 6662   0.312   3.264   6.221
   50POPC   H4Y 6663   0.464   3.326   6.294
   50POPC   C35 6664   0.298   3.465   6.305
   50POPC   H5X 6665   0.341   3.523   6.390
   50POPC   H5Y 6666   0.188   3.460   6.319
   50POPC   C36 6667   0.329   3.542   6.177
   50POPC   H6X 6668   0.438   3.540   6.158
   50POPC   H6Y 6669   0.297   3.648   6.191
   50POPC   C37 6670   0.254   3.485   6.057
   50POPC   H7X 6671   0.145   3.484   6.081
   50POPC   H7Y 6672   0.285   3.380   6.037
   50POPC   C38 6673   0.276   3.566   5.930
   50POPC   H8X 6674   0.379   3.550   5.892
   50POPC   H8Y 6675   0.264   3.675   5.953
   50POPC   C39 6676   0.174   3.527   5.824
   50POPC   H9X 6677   0.072   3.547   5.864
   50POPC   H9Y 6678   0.182   3.417   5.806
   50POPC  C310 6679   0.191   3.600   5.692
   50POPC  H10X 6680   0.291   3.577   5.650
   50POPC  H10Y 6681   0.184   3.710   5.709
   50POPC  C311 6682   0.083   3.555   5.593
   50POPC  H11X 6683  -0.017   3.575   5.636
   50POPC  H11Y 6684   0.093   3.445   5.579
   50POPC  C312 6685   0.094   3.624   5.457
   50POPC  H12X 6686   0.200   3.619   5.423
   50POPC  H12Y 6687   0.065   3.731   5.467
   50POPC  C313 6688   0.006   3.554   5.355
   50POPC  H13X 6689  -0.100   3.556   5.391
   50POPC  H13Y 6690   0.038   3.448   5.347
   50POPC  C314 6691   0.012   3.618   5.216
   50POPC  H14X 6692   0.115   3.607   5.175
   50POPC  H14Y 6693  -0.009   3.727   5.226
   50POPC  C315 6694  -0.089   3.557   5.119
   50POPC  H15X 6695  -0.082   3.610   5.021
   50POPC  H15Y 6696  -0.191   3.573   5.159
   50POPC  C316 6697  -0.069   3.407   5.095
   50POPC  H16X 6698  -0.085   3.350   5.189
   50POPC  H16Y 6699   0.033   3.386   5.059
   50POPC  H16Z 6700  -0.142   3.370   5.020
   51POPC     N 6701   4.743   5.372   6.874
   51POPC   C12 6702   4.723   5.521   6.896
   51POPC   C13 6703   4.809   5.313   6.995
   51POPC   C14 6704   4.611   5.305   6.855
   51POPC   C15 6705   4.830   5.347   6.755
   51POPC  H12A 6706   4.822   5.566   6.900
   51POPC  H12B 6707   4.677   5.535   6.993
   51POPC  H13A 6708   4.819   5.206   6.983
   51POPC  H13B 6709   4.908   5.356   7.006
   51POPC  H13C 6710   4.751   5.335   7.083
   51POPC  H14A 6711   4.544   5.330   6.937
   51POPC  H14B 6712   4.566   5.338   6.762
   51POPC  H14C 6713   4.623   5.198   6.851
   51POPC  H15A 6714   4.777   5.376   6.665
   51POPC  H15B 6715   4.858   5.243   6.748
   51POPC  H15C 6716   4.919   5.409   6.761
   51POPC   C11 6717   4.640   5.599   6.791
   51POPC  H11A 6718   4.646   5.707   6.817
   51POPC  H11B 6719   4.533   5.567   6.801
   51POPC     P 6720   4.586   5.584   6.544
   51POPC   O13 6721   4.519   5.453   6.529
   51POPC   O14 6722   4.498   5.702   6.567
   51POPC   O12 6723   4.690   5.577   6.661
   51POPC   O11 6724   4.673   5.613   6.415
   51POPC    C1 6725   4.797   5.684   6.430
   51POPC    HA 6726   4.859   5.667   6.339
   51POPC    HB 6727   4.856   5.646   6.516
   51POPC    C2 6728   4.775   5.838   6.444
   51POPC    HS 6729   4.705   5.855   6.528
   51POPC   O21 6730   4.722   5.883   6.319
   51POPC   C21 6731   4.638   5.984   6.328
   51POPC   O22 6732   4.598   6.035   6.432
   51POPC   C22 6733   4.598   6.027   6.188
   51POPC   H2R 6734   4.589   5.937   6.124
   51POPC   H2S 6735   4.676   6.092   6.145
   51POPC    C3 6736   4.908   5.911   6.479
   51POPC    HX 6737   4.939   5.875   6.579
   51POPC    HY 6738   4.890   6.020   6.488
   51POPC   O31 6739   5.016   5.881   6.387
   51POPC   C31 6740   5.033   5.968   6.288
   51POPC   O32 6741   4.961   6.065   6.266
   51POPC   C32 6742   5.159   5.932   6.211
   51POPC   H2X 6743   5.188   5.827   6.232
   51POPC   H2Y 6744   5.241   5.998   6.244
   51POPC   C23 6745   4.464   6.101   6.193
   51POPC   H3R 6746   4.477   6.200   6.241
   51POPC   H3S 6747   4.391   6.042   6.253
   51POPC   C24 6748   4.403   6.119   6.053
   51POPC   H4R 6749   4.399   6.019   6.004
   51POPC   H4S 6750   4.469   6.185   5.992
   51POPC   C25 6751   4.261   6.176   6.055
   51POPC   H5R 6752   4.262   6.281   6.092
   51POPC   H5S 6753   4.199   6.115   6.126
   51POPC   C26 6754   4.195   6.172   5.917
   51POPC   H6R 6755   4.205   6.069   5.876
   51POPC   H6S 6756   4.249   6.241   5.849
   51POPC   C27 6757   4.046   6.210   5.919
   51POPC   H7R 6758   4.037   6.314   5.957
   51POPC   H7S 6759   3.992   6.142   5.988
   51POPC   C28 6760   3.982   6.202   5.779
   51POPC   H8R 6761   3.983   6.096   5.746
   51POPC   H8S 6762   4.045   6.260   5.708
   51POPC   C29 6763   3.843   6.259   5.782
   51POPC   H91 6764   3.831   6.348   5.846
   51POPC  C210 6765   3.734   6.208   5.722
   51POPC  H101 6766   3.638   6.260   5.735
   51POPC  C211 6767   3.729   6.089   5.630
   51POPC  H11R 6768   3.694   5.999   5.686
   51POPC  H11S 6769   3.830   6.065   5.589
   51POPC  C212 6770   3.633   6.112   5.512
   51POPC  H12R 6771   3.530   6.115   5.552
   51POPC  H12S 6772   3.640   6.025   5.443
   51POPC  C213 6773   3.660   6.240   5.432
   51POPC  H13R 6774   3.767   6.244   5.402
   51POPC  H13S 6775   3.640   6.328   5.498
   51POPC  C214 6776   3.572   6.253   5.307
   51POPC  H14R 6777   3.602   6.177   5.232
   51POPC  H14S 6778   3.589   6.354   5.262
   51POPC  C215 6779   3.423   6.237   5.338
   51POPC  H15R 6780   3.400   6.298   5.428
   51POPC  H15S 6781   3.401   6.131   5.361
   51POPC  C216 6782   3.330   6.282   5.224
   51POPC  H16R 6783   3.346   6.215   5.136
   51POPC  H16S 6784   3.356   6.385   5.194
   51POPC  C217 6785   3.181   6.277   5.264
   51POPC  H17R 6786   3.156   6.174   5.296
   51POPC  H17S 6787   3.120   6.300   5.173
   51POPC  C218 6788   3.142   6.375   5.375
   51POPC  H18R 6789   3.193   6.349   5.470
   51POPC  H18S 6790   3.032   6.372   5.392
   51POPC  H18T 6791   3.171   6.479   5.348
   51POPC   C33 6792   5.139   5.949   6.059
   51POPC   H3X 6793   5.240   5.938   6.013
   51POPC   H3Y 6794   5.102   6.051   6.035
   51POPC   C34 6795   5.046   5.843   5.998
   51POPC   H4X 6796   4.941   5.868   6.027
   51POPC   H4Y 6797   5.070   5.744   6.043
   51POPC   C35 6798   5.053   5.830   5.845
   51POPC   H5X 6799   5.022   5.927   5.800
   51POPC   H5Y 6800   4.980   5.753   5.813
   51POPC   C36 6801   5.191   5.792   5.788
   51POPC   H6X 6802   5.263   5.874   5.808
   51POPC   H6Y 6803   5.179   5.783   5.678
   51POPC   C37 6804   5.251   5.663   5.844
   51POPC   H7X 6805   5.177   5.581   5.835
   51POPC   H7Y 6806   5.275   5.677   5.951
   51POPC   C38 6807   5.380   5.620   5.771
   51POPC   H8X 6808   5.426   5.536   5.827
   51POPC   H8Y 6809   5.451   5.706   5.772
   51POPC   C39 6810   5.356   5.573   5.626
   51POPC   H9X 6811   5.317   5.658   5.566
   51POPC   H9Y 6812   5.279   5.493   5.628
   51POPC  C310 6813   5.481   5.518   5.556
   51POPC  H10X 6814   5.453   5.490   5.452
   51POPC  H10Y 6815   5.514   5.426   5.609
   51POPC  C311 6816   5.599   5.616   5.551
   51POPC  H11X 6817   5.630   5.639   5.655
   51POPC  H11Y 6818   5.566   5.711   5.504
   51POPC  C312 6819   5.719   5.560   5.473
   51POPC  H12X 6820   5.688   5.541   5.368
   51POPC  H12Y 6821   5.748   5.462   5.518
   51POPC  C313 6822   5.843   5.651   5.472
   51POPC  H13X 6823   5.821   5.741   5.409
   51POPC  H13Y 6824   5.927   5.596   5.424
   51POPC  C314 6825   5.889   5.701   5.610
   51POPC  H14X 6826   5.813   5.774   5.647
   51POPC  H14Y 6827   5.985   5.756   5.598
   51POPC  C315 6828   5.906   5.592   5.717
   51POPC  H15X 6829   5.810   5.540   5.733
   51POPC  H15Y 6830   5.931   5.643   5.813
   51POPC  C316 6831   6.014   5.488   5.686
   51POPC  H16X 6832   6.114   5.536   5.680
   51POPC  H16Y 6833   5.992   5.437   5.590
   51POPC  H16Z 6834   6.017   5.412   5.767
   52POPC     N 6835   6.517   3.765   7.133
   52POPC   C12 6836   6.530   3.809   6.988
   52POPC   C13 6837   6.398   3.829   7.198
   52POPC   C14 6838   6.496   3.617   7.137
   52POPC   C15 6839   6.640   3.798   7.211
   52POPC  H12A 6840   6.434   3.793   6.941
   52POPC  H12B 6841   6.600   3.742   6.940
   52POPC  H13A 6842   6.309   3.803   7.143
   52POPC  H13B 6843   6.389   3.793   7.299
   52POPC  H13C 6844   6.410   3.937   7.197
   52POPC  H14A 6845   6.581   3.566   7.096
   52POPC  H14B 6846   6.484   3.586   7.241
   52POPC  H14C 6847   6.407   3.590   7.083
   52POPC  H15A 6848   6.627   3.763   7.313
   52POPC  H15B 6849   6.657   3.904   7.210
   52POPC  H15C 6850   6.725   3.747   7.167
   52POPC   C11 6851   6.575   3.954   6.958
   52POPC  H11A 6852   6.567   3.970   6.848
   52POPC  H11B 6853   6.682   3.964   6.987
   52POPC     P 6854   6.537   4.197   7.018
   52POPC   O13 6855   6.419   4.277   7.059
   52POPC   O14 6856   6.663   4.218   7.094
   52POPC   O12 6857   6.495   4.047   7.028
   52POPC   O11 6858   6.565   4.222   6.864
   52POPC    C1 6859   6.581   4.357   6.818
   52POPC    HA 6860   6.660   4.359   6.740
   52POPC    HB 6861   6.613   4.425   6.899
   52POPC    C2 6862   6.451   4.414   6.755
   52POPC    HS 6863   6.373   4.412   6.835
   52POPC   O21 6864   6.414   4.327   6.646
   52POPC   C21 6865   6.288   4.337   6.612
   52POPC   O22 6866   6.206   4.413   6.661
   52POPC   C22 6867   6.258   4.235   6.502
   52POPC   H2R 6868   6.151   4.208   6.508
   52POPC   H2S 6869   6.319   4.143   6.518
   52POPC    C3 6870   6.467   4.562   6.710
   52POPC    HX 6871   6.506   4.619   6.797
   52POPC    HY 6872   6.367   4.606   6.687
   52POPC   O31 6873   6.561   4.577   6.601
   52POPC   C31 6874   6.506   4.601   6.482
   52POPC   O32 6875   6.387   4.606   6.459
   52POPC   C32 6876   6.615   4.617   6.377
   52POPC   H2X 6877   6.567   4.648   6.282
   52POPC   H2Y 6878   6.663   4.518   6.362
   52POPC   C23 6879   6.290   4.296   6.365
   52POPC   H3R 6880   6.399   4.289   6.345
   52POPC   H3S 6881   6.262   4.403   6.364
   52POPC   C24 6882   6.213   4.229   6.251
   52POPC   H4R 6883   6.104   4.242   6.270
   52POPC   H4S 6884   6.235   4.120   6.248
   52POPC   C25 6885   6.248   4.291   6.115
   52POPC   H5R 6886   6.355   4.270   6.094
   52POPC   H5S 6887   6.235   4.402   6.120
   52POPC   C26 6888   6.163   4.239   5.998
   52POPC   H6R 6889   6.062   4.285   6.002
   52POPC   H6S 6890   6.151   4.129   6.007
   52POPC   C27 6891   6.230   4.270   5.863
   52POPC   H7R 6892   6.324   4.211   5.858
   52POPC   H7S 6893   6.256   4.378   5.859
   52POPC   C28 6894   6.142   4.235   5.742
   52POPC   H8R 6895   6.091   4.138   5.760
   52POPC   H8S 6896   6.211   4.221   5.655
   52POPC   C29 6897   6.043   4.344   5.716
   52POPC   H91 6898   5.987   4.379   5.804
   52POPC  C210 6899   6.024   4.406   5.598
   52POPC  H101 6900   5.951   4.488   5.593
   52POPC  C211 6901   6.090   4.374   5.467
   52POPC  H11R 6902   6.017   4.388   5.383
   52POPC  H11S 6903   6.123   4.268   5.464
   52POPC  C212 6904   6.211   4.464   5.442
   52POPC  H12R 6905   6.261   4.429   5.350
   52POPC  H12S 6906   6.283   4.453   5.526
   52POPC  C213 6907   6.178   4.613   5.426
   52POPC  H13R 6908   6.148   4.654   5.525
   52POPC  H13S 6909   6.092   4.625   5.357
   52POPC  C214 6910   6.296   4.694   5.372
   52POPC  H14R 6911   6.388   4.661   5.425
   52POPC  H14S 6912   6.282   4.802   5.393
   52POPC  C215 6913   6.316   4.676   5.221
   52POPC  H15R 6914   6.242   4.739   5.166
   52POPC  H15S 6915   6.297   4.570   5.193
   52POPC  C216 6916   6.458   4.710   5.175
   52POPC  H16R 6917   6.530   4.649   5.234
   52POPC  H16S 6918   6.479   4.817   5.197
   52POPC  C217 6919   6.483   4.685   5.026
   52POPC  H17R 6920   6.418   4.753   4.967
   52POPC  H17S 6921   6.453   4.580   5.002
   52POPC  C218 6922   6.628   4.705   4.985
   52POPC  H18R 6923   6.660   4.809   5.009
   52POPC  H18S 6924   6.641   4.688   4.876
   52POPC  H18T 6925   6.694   4.635   5.040
   52POPC   C33 6926   6.721   4.720   6.418
   52POPC   H3X 6927   6.769   4.685   6.513
   52POPC   H3Y 6928   6.674   4.818   6.437
   52POPC   C34 6929   6.833   4.735   6.314
   52POPC   H4X 6930   6.855   4.635   6.271
   52POPC   H4Y 6931   6.926   4.771   6.364
   52POPC   C35 6932   6.800   4.832   6.199
   52POPC   H5X 6933   6.796   4.936   6.236
   52POPC   H5Y 6934   6.699   4.807   6.159
   52POPC   C36 6935   6.902   4.821   6.084
   52POPC   H6X 6936   6.925   4.713   6.069
   52POPC   H6Y 6937   6.997   4.872   6.113
   52POPC   C37 6938   6.850   4.876   5.951
   52POPC   H7X 6939   6.837   4.986   5.959
   52POPC   H7Y 6940   6.751   4.831   5.931
   52POPC   C38 6941   6.942   4.845   5.833
   52POPC   H8X 6942   6.973   4.738   5.838
   52POPC   H8Y 6943   7.034   4.908   5.839
   52POPC   C39 6944   6.873   4.870   5.698
   52POPC   H9X 6945   6.840   4.976   5.694
   52POPC   H9Y 6946   6.782   4.805   5.692
   52POPC  C310 6947   6.963   4.842   5.577
   52POPC  H10X 6948   6.995   4.735   5.579
   52POPC  H10Y 6949   7.053   4.906   5.585
   52POPC  C311 6950   6.893   4.872   5.444
   52POPC  H11X 6951   6.858   4.977   5.446
   52POPC  H11Y 6952   6.804   4.806   5.432
   52POPC  C312 6953   6.987   4.853   5.325
   52POPC  H12X 6954   7.011   4.745   5.312
   52POPC  H12Y 6955   7.082   4.906   5.349
   52POPC  C313 6956   6.934   4.911   5.193
   52POPC  H13X 6957   6.905   5.017   5.210
   52POPC  H13Y 6958   6.843   4.855   5.161
   52POPC  C314 6959   7.041   4.906   5.084
   52POPC  H14X 6960   7.064   4.799   5.061
   52POPC  H14Y 6961   7.133   4.953   5.124
   52POPC  C315 6962   7.005   4.979   4.954
   52POPC  H15X 6963   7.098   4.986   4.893
   52POPC  H15Y 6964   6.973   5.083   4.978
   52POPC  C316 6965   6.898   4.911   4.869
   52POPC  H16X 6966   6.919   4.802   4.860
   52POPC  H16Y 6967   6.898   4.954   4.766
   52POPC  H16Z 6968   6.798   4.925   4.913
   53POPC     N 6969   7.197   4.817   7.275
   53POPC   C12 6970   7.193   4.963   7.236
   53POPC   C13 6971   7.298   4.798   7.383
   53POPC   C14 6972   7.063   4.772   7.324
   53POPC   C15 6973   7.237   4.734   7.158
   53POPC  H12A 6974   7.283   4.985   7.181
   53POPC  H12B 6975   7.196   5.022   7.327
   53POPC  H13A 6976   7.395   4.832   7.349
   53POPC  H13B 6977   7.271   4.856   7.470
   53POPC  H13C 6978   7.305   4.693   7.410
   53POPC  H14A 6979   7.032   4.834   7.408
   53POPC  H14B 6980   6.991   4.784   7.245
   53POPC  H14C 6981   7.067   4.668   7.354
   53POPC  H15A 6982   7.178   4.762   7.073
   53POPC  H15B 6983   7.224   4.628   7.180
   53POPC  H15C 6984   7.341   4.752   7.135
   53POPC   C11 6985   7.071   5.012   7.154
   53POPC  H11A 6986   7.098   5.112   7.113
   53POPC  H11B 6987   6.985   5.026   7.222
   53POPC     P 6988   7.006   4.977   6.911
   53POPC   O13 6989   6.937   5.108   6.923
   53POPC   O14 6990   7.134   4.977   6.836
   53POPC   O12 6991   7.034   4.917   7.053
   53POPC   O11 6992   6.906   4.876   6.845
   53POPC    C1 6993   6.909   4.735   6.868
   53POPC    HA 6994   6.821   4.690   6.816
   53POPC    HB 6995   6.899   4.712   6.976
   53POPC    C2 6996   7.036   4.666   6.810
   53POPC    HS 6997   7.118   4.691   6.882
   53POPC   O21 6998   7.063   4.724   6.681
   53POPC   C21 6999   7.187   4.708   6.646
   53POPC   O22 7000   7.275   4.654   6.712
   53POPC   C22 7001   7.206   4.761   6.505
   53POPC   H2R 7002   7.153   4.858   6.494
   53POPC   H2S 7003   7.164   4.688   6.433
   53POPC    C3 7004   7.025   4.511   6.801
   53POPC    HX 7005   6.975   4.472   6.892
   53POPC    HY 7006   7.130   4.473   6.800
   53POPC   O31 7007   6.954   4.468   6.682
   53POPC   C31 7008   6.989   4.345   6.643
   53POPC   O32 7009   7.063   4.270   6.702
   53POPC   C32 7010   6.922   4.313   6.509
   53POPC   H2X 7011   6.814   4.335   6.516
   53POPC   H2Y 7012   6.935   4.205   6.488
   53POPC   C23 7013   7.356   4.779   6.482
   53POPC   H3R 7014   7.405   4.678   6.484
   53POPC   H3S 7015   7.401   4.839   6.565
   53POPC   C24 7016   7.392   4.848   6.350
   53POPC   H4R 7017   7.501   4.833   6.334
   53POPC   H4S 7018   7.372   4.957   6.359
   53POPC   C25 7019   7.318   4.794   6.228
   53POPC   H5R 7020   7.215   4.836   6.225
   53POPC   H5S 7021   7.311   4.683   6.234
   53POPC   C26 7022   7.392   4.830   6.099
   53POPC   H6R 7023   7.489   4.775   6.097
   53POPC   H6S 7024   7.416   4.939   6.101
   53POPC   C27 7025   7.313   4.800   5.973
   53POPC   H7R 7026   7.214   4.850   5.979
   53POPC   H7S 7027   7.296   4.690   5.965
   53POPC   C28 7028   7.387   4.849   5.848
   53POPC   H8R 7029   7.491   4.810   5.851
   53POPC   H8S 7030   7.395   4.960   5.854
   53POPC   C29 7031   7.314   4.808   5.724
   53POPC   H91 7032   7.210   4.844   5.718
   53POPC  C210 7033   7.362   4.735   5.622
   53POPC  H101 7034   7.295   4.713   5.537
   53POPC  C211 7035   7.500   4.677   5.608
   53POPC  H11R 7036   7.495   4.566   5.600
   53POPC  H11S 7037   7.566   4.701   5.694
   53POPC  C212 7038   7.565   4.733   5.481
   53POPC  H12R 7039   7.572   4.844   5.488
   53POPC  H12S 7040   7.500   4.709   5.394
   53POPC  C213 7041   7.706   4.678   5.454
   53POPC  H13R 7042   7.707   4.568   5.467
   53POPC  H13S 7043   7.776   4.723   5.527
   53POPC  C214 7044   7.751   4.712   5.311
   53POPC  H14R 7045   7.710   4.812   5.284
   53POPC  H14S 7046   7.707   4.638   5.241
   53POPC  C215 7047   7.903   4.718   5.293
   53POPC  H15R 7048   7.949   4.621   5.324
   53POPC  H15S 7049   7.943   4.798   5.360
   53POPC  C216 7050   7.942   4.750   5.148
   53POPC  H16R 7051   7.884   4.839   5.115
   53POPC  H16S 7052   7.913   4.665   5.083
   53POPC  C217 7053   8.091   4.780   5.131
   53POPC  H17R 7054   8.149   4.688   5.156
   53POPC  H17S 7055   8.120   4.859   5.203
   53POPC  C218 7056   8.128   4.826   4.990
   53POPC  H18R 7057   8.077   4.921   4.966
   53POPC  H18S 7058   8.099   4.750   4.915
   53POPC  H18T 7059   8.238   4.842   4.983
   53POPC   C33 7060   6.984   4.396   6.395
   53POPC   H3X 7061   6.968   4.504   6.414
   53POPC   H3Y 7062   6.930   4.370   6.302
   53POPC   C34 7063   7.135   4.372   6.372
   53POPC   H4X 7064   7.158   4.264   6.380
   53POPC   H4Y 7065   7.190   4.425   6.453
   53POPC   C35 7066   7.185   4.425   6.237
   53POPC   H5X 7067   7.295   4.439   6.242
   53POPC   H5Y 7068   7.138   4.524   6.219
   53POPC   C36 7069   7.154   4.333   6.118
   53POPC   H6X 7070   7.047   4.304   6.120
   53POPC   H6Y 7071   7.215   4.240   6.126
   53POPC   C37 7072   7.182   4.400   5.983
   53POPC   H7X 7073   7.291   4.419   5.972
   53POPC   H7Y 7074   7.130   4.499   5.981
   53POPC   C38 7075   7.133   4.319   5.863
   53POPC   H8X 7076   7.026   4.293   5.878
   53POPC   H8Y 7077   7.191   4.223   5.857
   53POPC   C39 7078   7.146   4.394   5.730
   53POPC   H9X 7079   7.254   4.410   5.706
   53POPC   H9Y 7080   7.099   4.494   5.741
   53POPC  C310 7081   7.079   4.320   5.614
   53POPC  H10X 7082   6.973   4.301   5.640
   53POPC  H10Y 7083   7.128   4.222   5.600
   53POPC  C311 7084   7.083   4.398   5.482
   53POPC  H11X 7085   7.187   4.428   5.458
   53POPC  H11Y 7086   7.023   4.491   5.493
   53POPC  C312 7087   7.026   4.316   5.365
   53POPC  H12X 7088   6.930   4.270   5.397
   53POPC  H12Y 7089   7.097   4.234   5.341
   53POPC  C313 7090   7.000   4.399   5.239
   53POPC  H13X 7091   7.092   4.453   5.208
   53POPC  H13Y 7092   6.922   4.474   5.262
   53POPC  C314 7093   6.952   4.311   5.123
   53POPC  H14X 7094   6.880   4.235   5.162
   53POPC  H14Y 7095   7.039   4.257   5.079
   53POPC  C315 7096   6.880   4.391   5.013
   53POPC  H15X 7097   6.947   4.472   4.977
   53POPC  H15Y 7098   6.790   4.438   5.057
   53POPC  C316 7099   6.837   4.305   4.893
   53POPC  H16X 7100   6.926   4.262   4.843
   53POPC  H16Y 7101   6.781   4.367   4.820
   53POPC  H16Z 7102   6.772   4.222   4.926
   54POPC     N 7103   8.170   3.179   7.385
   54POPC   C12 7104   8.215   3.313   7.330
   54POPC   C13 7105   8.180   3.073   7.280
   54POPC   C14 7106   8.259   3.144   7.499
   54POPC   C15 7107   8.030   3.184   7.437
   54POPC  H12A 7108   8.319   3.303   7.300
   54POPC  H12B 7109   8.212   3.384   7.412
   54POPC  H13A 7110   8.277   3.076   7.233
   54POPC  H13B 7111   8.165   2.975   7.324
   54POPC  H13C 7112   8.103   3.089   7.205
   54POPC  H14A 7113   8.359   3.120   7.463
   54POPC  H14B 7114   8.266   3.227   7.568
   54POPC  H14C 7115   8.220   3.058   7.552
   54POPC  H15A 7116   8.000   3.087   7.475
   54POPC  H15B 7117   7.962   3.213   7.357
   54POPC  H15C 7118   8.023   3.256   7.517
   54POPC   C11 7119   8.137   3.375   7.212
   54POPC  H11A 7120   8.143   3.307   7.124
   54POPC  H11B 7121   8.187   3.470   7.182
   54POPC     P 7122   7.964   3.524   7.324
   54POPC   O13 7123   7.817   3.535   7.334
   54POPC   O14 7124   8.034   3.526   7.455
   54POPC   O12 7125   8.001   3.395   7.243
   54POPC   O11 7126   8.020   3.642   7.237
   54POPC    C1 7127   7.929   3.719   7.158
   54POPC    HA 7128   7.981   3.813   7.128
   54POPC    HB 7129   7.839   3.750   7.216
   54POPC    C2 7130   7.885   3.648   7.027
   54POPC    HS 7131   7.804   3.577   7.056
   54POPC   O21 7132   7.990   3.566   6.972
   54POPC   C21 7133   8.100   3.629   6.936
   54POPC   O22 7134   8.119   3.750   6.939
   54POPC   C22 7135   8.200   3.528   6.886
   54POPC   H2R 7136   8.156   3.426   6.889
   54POPC   H2S 7137   8.291   3.530   6.950
   54POPC    C3 7138   7.820   3.745   6.923
   54POPC    HX 7139   7.893   3.820   6.888
   54POPC    HY 7140   7.739   3.798   6.978
   54POPC   O31 7141   7.765   3.673   6.811
   54POPC   C31 7142   7.681   3.747   6.741
   54POPC   O32 7143   7.658   3.866   6.760
   54POPC   C32 7144   7.618   3.662   6.631
   54POPC   H2X 7145   7.553   3.585   6.678
   54POPC   H2Y 7146   7.699   3.612   6.575
   54POPC   C23 7147   8.238   3.564   6.742
   54POPC   H3R 7148   8.310   3.489   6.704
   54POPC   H3S 7149   8.288   3.664   6.740
   54POPC   C24 7150   8.116   3.568   6.648
   54POPC   H4R 7151   8.046   3.648   6.680
   54POPC   H4S 7152   8.063   3.470   6.655
   54POPC   C25 7153   8.154   3.594   6.502
   54POPC   H5R 7154   8.219   3.511   6.467
   54POPC   H5S 7155   8.212   3.689   6.495
   54POPC   C26 7156   8.030   3.603   6.413
   54POPC   H6R 7157   7.969   3.691   6.443
   54POPC   H6S 7158   7.968   3.512   6.428
   54POPC   C27 7159   8.066   3.614   6.264
   54POPC   H7R 7160   8.132   3.528   6.237
   54POPC   H7S 7161   8.123   3.708   6.247
   54POPC   C28 7162   7.942   3.612   6.175
   54POPC   H8R 7163   7.880   3.701   6.198
   54POPC   H8S 7164   7.882   3.523   6.202
   54POPC   C29 7165   7.982   3.611   6.030
   54POPC   H91 7166   8.061   3.683   6.003
   54POPC  C210 7167   7.933   3.531   5.933
   54POPC  H101 7168   7.974   3.541   5.831
   54POPC  C211 7169   7.825   3.427   5.947
   54POPC  H11R 7170   7.794   3.415   6.053
   54POPC  H11S 7171   7.863   3.328   5.914
   54POPC  C212 7172   7.698   3.460   5.866
   54POPC  H12R 7173   7.658   3.559   5.896
   54POPC  H12S 7174   7.622   3.383   5.894
   54POPC  C213 7175   7.713   3.452   5.714
   54POPC  H13R 7176   7.612   3.429   5.673
   54POPC  H13S 7177   7.781   3.369   5.686
   54POPC  C214 7178   7.757   3.583   5.647
   54POPC  H14R 7179   7.861   3.608   5.674
   54POPC  H14S 7180   7.691   3.665   5.683
   54POPC  C215 7181   7.745   3.576   5.494
   54POPC  H15R 7182   7.640   3.549   5.467
   54POPC  H15S 7183   7.811   3.495   5.456
   54POPC  C216 7184   7.782   3.707   5.426
   54POPC  H16R 7185   7.892   3.721   5.436
   54POPC  H16S 7186   7.731   3.791   5.478
   54POPC  C217 7187   7.745   3.715   5.277
   54POPC  H17R 7188   7.737   3.611   5.236
   54POPC  H17S 7189   7.828   3.765   5.223
   54POPC  C218 7190   7.616   3.792   5.249
   54POPC  H18R 7191   7.531   3.747   5.305
   54POPC  H18S 7192   7.593   3.791   5.141
   54POPC  H18T 7193   7.628   3.898   5.282
   54POPC   C33 7194   7.534   3.752   6.540
   54POPC   H3X 7195   7.601   3.827   6.493
   54POPC   H3Y 7196   7.457   3.806   6.600
   54POPC   C34 7197   7.461   3.676   6.428
   54POPC   H4X 7198   7.408   3.751   6.364
   54POPC   H4Y 7199   7.384   3.610   6.473
   54POPC   C35 7200   7.555   3.592   6.341
   54POPC   H5X 7201   7.603   3.514   6.406
   54POPC   H5Y 7202   7.635   3.655   6.298
   54POPC   C36 7203   7.483   3.517   6.229
   54POPC   H6X 7204   7.399   3.460   6.274
   54POPC   H6Y 7205   7.555   3.446   6.186
   54POPC   C37 7206   7.431   3.605   6.114
   54POPC   H7X 7207   7.518   3.653   6.065
   54POPC   H7Y 7208   7.367   3.685   6.155
   54POPC   C38 7209   7.350   3.527   6.009
   54POPC   H8X 7210   7.414   3.453   5.958
   54POPC   H8Y 7211   7.315   3.600   5.932
   54POPC   C39 7212   7.227   3.456   6.069
   54POPC   H9X 7213   7.186   3.521   6.149
   54POPC   H9Y 7214   7.260   3.360   6.115
   54POPC  C310 7215   7.114   3.429   5.968
   54POPC  H10X 7216   7.085   3.526   5.923
   54POPC  H10Y 7217   7.026   3.389   6.024
   54POPC  C311 7218   7.150   3.330   5.857
   54POPC  H11X 7219   7.188   3.235   5.902
   54POPC  H11Y 7220   7.233   3.374   5.797
   54POPC  C312 7221   7.034   3.295   5.762
   54POPC  H12X 7222   6.964   3.226   5.814
   54POPC  H12Y 7223   7.076   3.242   5.674
   54POPC  C313 7224   6.955   3.419   5.715
   54POPC  H13X 7225   7.026   3.499   5.686
   54POPC  H13Y 7226   6.895   3.456   5.801
   54POPC  C314 7227   6.859   3.394   5.598
   54POPC  H14X 7228   6.796   3.485   5.586
   54POPC  H14Y 7229   6.791   3.309   5.622
   54POPC  C315 7230   6.930   3.368   5.464
   54POPC  H15X 7231   6.983   3.270   5.469
   54POPC  H15Y 7232   7.006   3.447   5.449
   54POPC  C316 7233   6.836   3.369   5.343
   54POPC  H16X 7234   6.895   3.355   5.249
   54POPC  H16Y 7235   6.782   3.465   5.337
   54POPC  H16Z 7236   6.762   3.286   5.350
   55POPC     N 7237   3.823   3.114   7.205
   55POPC   C12 7238   3.777   3.174   7.074
   55POPC   C13 7239   3.865   2.972   7.182
   55POPC   C14 7240   3.941   3.189   7.258
   55POPC   C15 7241   3.712   3.117   7.305
   55POPC  H12A 7242   3.715   3.101   7.024
   55POPC  H12B 7243   3.865   3.189   7.012
   55POPC  H13A 7244   3.780   2.913   7.151
   55POPC  H13B 7245   3.941   2.969   7.105
   55POPC  H13C 7246   3.906   2.931   7.273
   55POPC  H14A 7247   3.914   3.292   7.275
   55POPC  H14B 7248   3.974   3.145   7.351
   55POPC  H14C 7249   4.022   3.185   7.186
   55POPC  H15A 7250   3.748   3.080   7.401
   55POPC  H15B 7251   3.629   3.057   7.272
   55POPC  H15C 7252   3.678   3.219   7.319
   55POPC   C11 7253   3.697   3.307   7.078
   55POPC  H11A 7254   3.597   3.286   7.122
   55POPC  H11B 7255   3.682   3.341   6.973
   55POPC     P 7256   3.685   3.539   7.173
   55POPC   O13 7257   3.553   3.508   7.232
   55POPC   O14 7258   3.770   3.634   7.249
   55POPC   O12 7259   3.767   3.407   7.152
   55POPC   O11 7260   3.665   3.595   7.028
   55POPC    C1 7261   3.780   3.629   6.950
   55POPC    HA 7262   3.805   3.545   6.882
   55POPC    HB 7263   3.869   3.650   7.014
   55POPC    C2 7264   3.755   3.753   6.862
   55POPC    HS 7265   3.712   3.833   6.927
   55POPC   O21 7266   3.664   3.713   6.759
   55POPC   C21 7267   3.603   3.814   6.702
   55POPC   O22 7268   3.620   3.932   6.728
   55POPC   C22 7269   3.507   3.759   6.597
   55POPC   H2R 7270   3.452   3.673   6.642
   55POPC   H2S 7271   3.565   3.723   6.510
   55POPC    C3 7272   3.889   3.806   6.803
   55POPC    HX 7273   3.957   3.828   6.888
   55POPC    HY 7274   3.873   3.903   6.750
   55POPC   O31 7275   3.953   3.706   6.721
   55POPC   C31 7276   3.952   3.729   6.590
   55POPC   O32 7277   3.904   3.827   6.535
   55POPC   C32 7278   4.021   3.612   6.521
   55POPC   H2X 7279   4.027   3.526   6.592
   55POPC   H2Y 7280   4.124   3.644   6.495
   55POPC   C23 7281   3.406   3.867   6.556
   55POPC   H3R 7282   3.456   3.950   6.502
   55POPC   H3S 7283   3.362   3.910   6.649
   55POPC   C24 7284   3.289   3.813   6.473
   55POPC   H4R 7285   3.199   3.876   6.496
   55POPC   H4S 7286   3.266   3.709   6.504
   55POPC   C25 7287   3.309   3.820   6.321
   55POPC   H5R 7288   3.329   3.925   6.290
   55POPC   H5S 7289   3.213   3.788   6.273
   55POPC   C26 7290   3.420   3.730   6.266
   55POPC   H6R 7291   3.407   3.627   6.307
   55POPC   H6S 7292   3.520   3.767   6.298
   55POPC   C27 7293   3.417   3.721   6.113
   55POPC   H7R 7294   3.438   3.822   6.070
   55POPC   H7S 7295   3.313   3.693   6.083
   55POPC   C28 7296   3.515   3.618   6.056
   55POPC   H8R 7297   3.500   3.524   6.112
   55POPC   H8S 7298   3.619   3.652   6.075
   55POPC   C29 7299   3.487   3.594   5.910
   55POPC   H91 7300   3.386   3.555   5.890
   55POPC  C210 7301   3.569   3.613   5.806
   55POPC  H101 7302   3.532   3.588   5.705
   55POPC  C211 7303   3.710   3.665   5.808
   55POPC  H11R 7304   3.779   3.586   5.773
   55POPC  H11S 7305   3.741   3.696   5.910
   55POPC  C212 7306   3.728   3.786   5.715
   55POPC  H12R 7307   3.651   3.862   5.742
   55POPC  H12S 7308   3.710   3.756   5.609
   55POPC  C213 7309   3.866   3.850   5.727
   55POPC  H13R 7310   3.936   3.802   5.655
   55POPC  H13S 7311   3.906   3.832   5.829
   55POPC  C214 7312   3.861   4.001   5.702
   55POPC  H14R 7313   3.793   4.048   5.776
   55POPC  H14S 7314   3.817   4.016   5.602
   55POPC  C215 7315   3.999   4.068   5.711
   55POPC  H15R 7316   4.074   4.004   5.662
   55POPC  H15S 7317   4.027   4.078   5.818
   55POPC  C216 7318   4.003   4.207   5.644
   55POPC  H16R 7319   4.099   4.257   5.671
   55POPC  H16S 7320   3.920   4.269   5.684
   55POPC  C217 7321   3.993   4.199   5.491
   55POPC  H17R 7322   3.899   4.147   5.464
   55POPC  H17S 7323   4.077   4.137   5.454
   55POPC  C218 7324   3.994   4.334   5.420
   55POPC  H18R 7325   3.988   4.319   5.310
   55POPC  H18S 7326   4.087   4.389   5.443
   55POPC  H18T 7327   3.907   4.394   5.451
   55POPC   C33 7328   3.946   3.569   6.395
   55POPC   H3X 7329   3.913   3.660   6.341
   55POPC   H3Y 7330   3.855   3.512   6.423
   55POPC   C34 7331   4.031   3.487   6.296
   55POPC   H4X 7332   4.064   3.392   6.343
   55POPC   H4Y 7333   4.121   3.547   6.271
   55POPC   C35 7334   3.953   3.459   6.168
   55POPC   H5X 7335   3.902   3.554   6.139
   55POPC   H5Y 7336   3.873   3.383   6.188
   55POPC   C36 7337   4.037   3.414   6.047
   55POPC   H6X 7338   4.062   3.307   6.056
   55POPC   H6Y 7339   4.131   3.473   6.044
   55POPC   C37 7340   3.957   3.441   5.918
   55POPC   H7X 7341   3.933   3.550   5.918
   55POPC   H7Y 7342   3.862   3.385   5.924
   55POPC   C38 7343   4.026   3.410   5.784
   55POPC   H8X 7344   4.109   3.481   5.767
   55POPC   H8Y 7345   3.950   3.427   5.704
   55POPC   C39 7346   4.077   3.266   5.770
   55POPC   H9X 7347   4.005   3.197   5.820
   55POPC   H9Y 7348   4.174   3.257   5.823
   55POPC  C310 7349   4.094   3.220   5.624
   55POPC  H10X 7350   3.994   3.213   5.576
   55POPC  H10Y 7351   4.137   3.117   5.626
   55POPC  C311 7352   4.184   3.310   5.538
   55POPC  H11X 7353   4.275   3.334   5.596
   55POPC  H11Y 7354   4.132   3.406   5.517
   55POPC  C312 7355   4.226   3.246   5.405
   55POPC  H12X 7356   4.138   3.242   5.338
   55POPC  H12Y 7357   4.261   3.142   5.422
   55POPC  C313 7358   4.340   3.324   5.337
   55POPC  H13X 7359   4.437   3.292   5.379
   55POPC  H13Y 7360   4.326   3.432   5.361
   55POPC  C314 7361   4.342   3.309   5.184
   55POPC  H14X 7362   4.241   3.332   5.145
   55POPC  H14Y 7363   4.366   3.204   5.158
   55POPC  C315 7364   4.444   3.401   5.114
   55POPC  H15X 7365   4.417   3.507   5.135
   55POPC  H15Y 7366   4.434   3.386   5.005
   55POPC  C316 7367   4.590   3.379   5.154
   55POPC  H16X 7368   4.605   3.407   5.261
   55POPC  H16Y 7369   4.657   3.441   5.091
   55POPC  H16Z 7370   4.618   3.272   5.141
   56POPC     N 7371   3.082   4.860   6.927
   56POPC   C12 7372   2.945   4.903   6.879
   56POPC   C13 7373   3.164   4.979   6.960
   56POPC   C14 7374   3.066   4.778   7.051
   56POPC   C15 7375   3.153   4.777   6.825
   56POPC  H12A 7376   2.902   4.967   6.956
   56POPC  H12B 7377   2.883   4.814   6.873
   56POPC  H13A 7378   3.185   5.036   6.871
   56POPC  H13B 7379   3.111   5.043   7.030
   56POPC  H13C 7380   3.257   4.948   7.006
   56POPC  H14A 7381   3.163   4.738   7.081
   56POPC  H14B 7382   3.028   4.840   7.131
   56POPC  H14C 7383   2.999   4.695   7.033
   56POPC  H15A 7384   3.101   4.683   6.812
   56POPC  H15B 7385   3.254   4.756   6.858
   56POPC  H15C 7386   3.154   4.830   6.731
   56POPC   C11 7387   2.933   4.978   6.744
   56POPC  H11A 7388   2.996   5.069   6.748
   56POPC  H11B 7389   2.827   5.013   6.732
   56POPC     P 7390   2.863   4.834   6.547
   56POPC   O13 7391   2.781   4.739   6.628
   56POPC   O14 7392   2.788   4.942   6.480
   56POPC   O12 7393   2.976   4.897   6.635
   56POPC   O11 7394   2.943   4.751   6.438
   56POPC    C1 7395   2.961   4.805   6.306
   56POPC    HA 7396   3.046   4.752   6.258
   56POPC    HB 7397   2.985   4.913   6.310
   56POPC    C2 7398   2.836   4.784   6.215
   56POPC    HS 7399   2.753   4.843   6.262
   56POPC   O21 7400   2.803   4.644   6.214
   56POPC   C21 7401   2.674   4.623   6.192
   56POPC   O22 7402   2.590   4.709   6.174
   56POPC   C22 7403   2.648   4.472   6.196
   56POPC   H2R 7404   2.627   4.446   6.302
   56POPC   H2S 7405   2.738   4.417   6.163
   56POPC    C3 7406   2.854   4.841   6.071
   56POPC    HX 7407   2.860   4.952   6.079
   56POPC    HY 7408   2.761   4.819   6.015
   56POPC   O31 7409   2.965   4.783   5.997
   56POPC   C31 7410   3.065   4.866   5.970
   56POPC   O32 7411   3.078   4.979   6.014
   56POPC   C32 7412   3.162   4.799   5.873
   56POPC   H2X 7413   3.117   4.801   5.771
   56POPC   H2Y 7414   3.174   4.693   5.904
   56POPC   C23 7415   2.526   4.432   6.111
   56POPC   H3R 7416   2.442   4.504   6.121
   56POPC   H3S 7417   2.491   4.335   6.153
   56POPC   C24 7418   2.558   4.405   5.963
   56POPC   H4R 7419   2.489   4.326   5.926
   56POPC   H4S 7420   2.662   4.365   5.957
   56POPC   C25 7421   2.542   4.528   5.871
   56POPC   H5R 7422   2.609   4.609   5.906
   56POPC   H5S 7423   2.437   4.565   5.879
   56POPC   C26 7424   2.571   4.498   5.722
   56POPC   H6R 7425   2.569   4.594   5.666
   56POPC   H6S 7426   2.489   4.434   5.683
   56POPC   C27 7427   2.704   4.425   5.695
   56POPC   H7R 7428   2.715   4.410   5.586
   56POPC   H7S 7429   2.698   4.324   5.742
   56POPC   C28 7430   2.829   4.498   5.749
   56POPC   H8R 7431   2.806   4.547   5.846
   56POPC   H8S 7432   2.857   4.578   5.678
   56POPC   C29 7433   2.940   4.399   5.772
   56POPC   H91 7434   2.911   4.311   5.831
   56POPC  C210 7435   3.067   4.408   5.729
   56POPC  H101 7436   3.137   4.326   5.755
   56POPC  C211 7437   3.130   4.518   5.649
   56POPC  H11R 7438   3.209   4.566   5.711
   56POPC  H11S 7439   3.058   4.598   5.620
   56POPC  C212 7440   3.199   4.465   5.522
   56POPC  H12R 7441   3.251   4.370   5.547
   56POPC  H12S 7442   3.277   4.539   5.492
   56POPC  C213 7443   3.108   4.443   5.401
   56POPC  H13R 7444   3.170   4.394   5.322
   56POPC  H13S 7445   3.074   4.541   5.362
   56POPC  C214 7446   2.983   4.357   5.426
   56POPC  H14R 7447   2.912   4.417   5.486
   56POPC  H14S 7448   3.011   4.266   5.482
   56POPC  C215 7449   2.914   4.317   5.295
   56POPC  H15R 7450   2.980   4.245   5.241
   56POPC  H15S 7451   2.902   4.407   5.231
   56POPC  C216 7452   2.777   4.252   5.316
   56POPC  H16R 7453   2.709   4.325   5.366
   56POPC  H16S 7454   2.789   4.165   5.384
   56POPC  C217 7455   2.713   4.205   5.185
   56POPC  H17R 7456   2.787   4.143   5.130
   56POPC  H17S 7457   2.692   4.295   5.123
   56POPC  C218 7458   2.584   4.125   5.202
   56POPC  H18R 7459   2.542   4.099   5.103
   56POPC  H18S 7460   2.509   4.185   5.258
   56POPC  H18T 7461   2.604   4.032   5.258
   56POPC   C33 7462   3.297   4.872   5.869
   56POPC   H3X 7463   3.342   4.873   5.971
   56POPC   H3Y 7464   3.281   4.978   5.837
   56POPC   C34 7465   3.398   4.808   5.772
   56POPC   H4X 7466   3.485   4.876   5.759
   56POPC   H4Y 7467   3.350   4.796   5.673
   56POPC   C35 7468   3.450   4.672   5.822
   56POPC   H5X 7469   3.365   4.613   5.863
   56POPC   H5Y 7470   3.522   4.689   5.904
   56POPC   C36 7471   3.517   4.584   5.715
   56POPC   H6X 7472   3.615   4.628   5.687
   56POPC   H6Y 7473   3.454   4.580   5.624
   56POPC   C37 7474   3.537   4.441   5.768
   56POPC   H7X 7475   3.440   4.388   5.769
   56POPC   H7Y 7476   3.571   4.449   5.874
   56POPC   C38 7477   3.643   4.359   5.693
   56POPC   H8X 7478   3.664   4.266   5.750
   56POPC   H8Y 7479   3.736   4.419   5.689
   56POPC   C39 7480   3.604   4.320   5.549
   56POPC   H9X 7481   3.696   4.288   5.495
   56POPC   H9Y 7482   3.563   4.410   5.497
   56POPC  C310 7483   3.501   4.206   5.542
   56POPC  H10X 7484   3.419   4.229   5.614
   56POPC  H10Y 7485   3.549   4.111   5.574
   56POPC  C311 7486   3.438   4.189   5.403
   56POPC  H11X 7487   3.397   4.288   5.372
   56POPC  H11Y 7488   3.353   4.118   5.410
   56POPC  C312 7489   3.535   4.140   5.295
   56POPC  H12X 7490   3.556   4.032   5.311
   56POPC  H12Y 7491   3.631   4.195   5.302
   56POPC  C313 7492   3.479   4.161   5.154
   56POPC  H13X 7493   3.468   4.270   5.135
   56POPC  H13Y 7494   3.378   4.115   5.148
   56POPC  C314 7495   3.568   4.101   5.045
   56POPC  H14X 7496   3.583   3.993   5.064
   56POPC  H14Y 7497   3.667   4.152   5.051
   56POPC  C315 7498   3.515   4.120   4.902
   56POPC  H15X 7499   3.596   4.093   4.831
   56POPC  H15Y 7500   3.492   4.228   4.888
   56POPC  C316 7501   3.392   4.037   4.868
   56POPC  H16X 7502   3.413   3.929   4.883
   56POPC  H16Y 7503   3.363   4.052   4.762
   56POPC  H16Z 7504   3.306   4.065   4.932
   57POPC     N 7505   3.449   3.887   7.306
   57POPC   C12 7506   3.458   3.869   7.156
   57POPC   C13 7507   3.417   3.755   7.370
   57POPC   C14 7508   3.578   3.939   7.360
   57POPC   C15 7509   3.339   3.982   7.341
   57POPC  H12A 7510   3.357   3.853   7.119
   57POPC  H12B 7511   3.514   3.778   7.136
   57POPC  H13A 7512   3.318   3.723   7.340
   57POPC  H13B 7513   3.489   3.680   7.339
   57POPC  H13C 7514   3.420   3.765   7.478
   57POPC  H14A 7515   3.567   3.965   7.464
   57POPC  H14B 7516   3.655   3.864   7.350
   57POPC  H14C 7517   3.606   4.028   7.306
   57POPC  H15A 7518   3.244   3.942   7.309
   57POPC  H15B 7519   3.355   4.076   7.289
   57POPC  H15C 7520   3.335   3.999   7.447
   57POPC   C11 7521   3.523   3.984   7.076
   57POPC  H11A 7522   3.508   3.964   6.967
   57POPC  H11B 7523   3.632   3.982   7.095
   57POPC     P 7524   3.532   4.237   7.049
   57POPC   O13 7525   3.486   4.356   7.124
   57POPC   O14 7526   3.680   4.220   7.042
   57POPC   O12 7527   3.468   4.109   7.113
   57POPC   O11 7528   3.476   4.241   6.902
   57POPC    C1 7529   3.346   4.187   6.875
   57POPC    HA 7530   3.271   4.233   6.943
   57POPC    HB 7531   3.346   4.077   6.891
   57POPC    C2 7532   3.300   4.210   6.729
   57POPC    HS 7533   3.367   4.150   6.662
   57POPC   O21 7534   3.302   4.349   6.696
   57POPC   C21 7535   3.413   4.389   6.640
   57POPC   O22 7536   3.511   4.320   6.614
   57POPC   C22 7537   3.400   4.536   6.603
   57POPC   H2R 7538   3.469   4.597   6.665
   57POPC   H2S 7539   3.295   4.570   6.622
   57POPC    C3 7540   3.156   4.156   6.706
   57POPC    HX 7541   3.083   4.220   6.760
   57POPC    HY 7542   3.151   4.055   6.752
   57POPC   O31 7543   3.127   4.142   6.566
   57POPC   C31 7544   3.053   4.238   6.511
   57POPC   O32 7545   3.009   4.337   6.567
   57POPC   C32 7546   3.031   4.204   6.363
   57POPC   H2X 7547   2.926   4.172   6.350
   57POPC   H2Y 7548   3.097   4.120   6.334
   57POPC   C23 7549   3.433   4.551   6.454
   57POPC   H3R 7550   3.393   4.463   6.398
   57POPC   H3S 7551   3.544   4.550   6.443
   57POPC   C24 7552   3.374   4.677   6.390
   57POPC   H4R 7553   3.410   4.767   6.444
   57POPC   H4S 7554   3.263   4.672   6.401
   57POPC   C25 7555   3.406   4.689   6.240
   57POPC   H5R 7556   3.343   4.768   6.195
   57POPC   H5S 7557   3.380   4.593   6.191
   57POPC   C26 7558   3.554   4.720   6.211
   57POPC   H6R 7559   3.575   4.689   6.106
   57POPC   H6S 7560   3.621   4.661   6.277
   57POPC   C27 7561   3.590   4.869   6.222
   57POPC   H7R 7562   3.572   4.905   6.326
   57POPC   H7S 7563   3.524   4.926   6.153
   57POPC   C28 7564   3.737   4.894   6.183
   57POPC   H8R 7565   3.758   4.833   6.092
   57POPC   H8S 7566   3.803   4.855   6.263
   57POPC   C29 7567   3.766   5.039   6.156
   57POPC   H91 7568   3.802   5.097   6.243
   57POPC  C210 7569   3.761   5.098   6.035
   57POPC  H101 7570   3.786   5.204   6.026
   57POPC  C211 7571   3.713   5.031   5.908
   57POPC  H11R 7572   3.647   5.100   5.852
   57POPC  H11S 7573   3.653   4.940   5.931
   57POPC  C212 7574   3.829   4.990   5.817
   57POPC  H12R 7575   3.902   4.928   5.874
   57POPC  H12S 7576   3.881   5.081   5.780
   57POPC  C213 7577   3.780   4.907   5.697
   57POPC  H13R 7578   3.694   4.961   5.652
   57POPC  H13S 7579   3.743   4.809   5.734
   57POPC  C214 7580   3.886   4.884   5.588
   57POPC  H14R 7581   3.929   4.981   5.557
   57POPC  H14S 7582   3.832   4.840   5.501
   57POPC  C215 7583   3.999   4.789   5.630
   57POPC  H15R 7584   3.954   4.693   5.666
   57POPC  H15S 7585   4.055   4.833   5.714
   57POPC  C216 7586   4.097   4.755   5.516
   57POPC  H16R 7587   4.174   4.686   5.555
   57POPC  H16S 7588   4.148   4.849   5.483
   57POPC  C217 7589   4.030   4.690   5.394
   57POPC  H17R 7590   3.963   4.764   5.345
   57POPC  H17S 7591   3.966   4.607   5.430
   57POPC  C218 7592   4.127   4.637   5.289
   57POPC  H18R 7593   4.193   4.718   5.254
   57POPC  H18S 7594   4.071   4.596   5.202
   57POPC  H18T 7595   4.190   4.556   5.332
   57POPC   C33 7596   3.060   4.327   6.277
   57POPC   H3X 7597   3.168   4.353   6.283
   57POPC   H3Y 7598   3.002   4.413   6.316
   57POPC   C34 7599   3.020   4.310   6.129
   57POPC   H4X 7600   3.029   4.407   6.076
   57POPC   H4Y 7601   2.913   4.280   6.127
   57POPC   C35 7602   3.100   4.204   6.051
   57POPC   H5X 7603   3.044   4.185   5.956
   57POPC   H5Y 7604   3.101   4.109   6.108
   57POPC   C36 7605   3.244   4.244   6.016
   57POPC   H6X 7606   3.296   4.277   6.108
   57POPC   H6Y 7607   3.242   4.330   5.946
   57POPC   C37 7608   3.325   4.129   5.953
   57POPC   H7X 7609   3.336   4.049   6.030
   57POPC   H7Y 7610   3.427   4.166   5.928
   57POPC   C38 7611   3.262   4.068   5.827
   57POPC   H8X 7612   3.267   4.141   5.744
   57POPC   H8Y 7613   3.155   4.045   5.845
   57POPC   C39 7614   3.329   3.937   5.785
   57POPC   H9X 7615   3.319   3.863   5.867
   57POPC   H9Y 7616   3.437   3.955   5.768
   57POPC  C310 7617   3.267   3.878   5.658
   57POPC  H10X 7618   3.277   3.951   5.575
   57POPC  H10Y 7619   3.158   3.860   5.674
   57POPC  C311 7620   3.334   3.746   5.619
   57POPC  H11X 7621   3.307   3.669   5.696
   57POPC  H11Y 7622   3.444   3.759   5.619
   57POPC  C312 7623   3.293   3.693   5.481
   57POPC  H12X 7624   3.184   3.712   5.466
   57POPC  H12Y 7625   3.310   3.583   5.480
   57POPC  C313 7626   3.372   3.757   5.366
   57POPC  H13X 7627   3.480   3.733   5.380
   57POPC  H13Y 7628   3.361   3.867   5.372
   57POPC  C314 7629   3.328   3.710   5.227
   57POPC  H14X 7630   3.388   3.763   5.150
   57POPC  H14Y 7631   3.221   3.739   5.213
   57POPC  C315 7632   3.340   3.558   5.205
   57POPC  H15X 7633   3.283   3.505   5.284
   57POPC  H15Y 7634   3.447   3.529   5.215
   57POPC  C316 7635   3.288   3.511   5.070
   57POPC  H16X 7636   3.189   3.557   5.048
   57POPC  H16Y 7637   3.276   3.400   5.070
   57POPC  H16Z 7638   3.359   3.539   4.989
   58POPC     N 7639   7.835   3.078   6.835
   58POPC   C12 7640   7.772   3.171   6.734
   58POPC   C13 7641   7.735   3.026   6.933
   58POPC   C14 7642   7.892   2.961   6.762
   58POPC   C15 7643   7.944   3.148   6.910
   58POPC  H12A 7644   7.706   3.111   6.672
   58POPC  H12B 7645   7.851   3.208   6.670
   58POPC  H13A 7646   7.778   2.945   6.991
   58POPC  H13B 7647   7.704   3.106   6.999
   58POPC  H13C 7648   7.648   2.988   6.880
   58POPC  H14A 7649   7.814   2.910   6.707
   58POPC  H14B 7650   7.966   2.996   6.691
   58POPC  H14C 7651   7.937   2.891   6.831
   58POPC  H15A 7652   8.020   3.183   6.841
   58POPC  H15B 7653   7.990   3.080   6.980
   58POPC  H15C 7654   7.903   3.233   6.964
   58POPC   C11 7655   7.690   3.292   6.784
   58POPC  H11A 7656   7.659   3.353   6.695
   58POPC  H11B 7657   7.755   3.356   6.847
   58POPC     P 7658   7.524   3.337   6.968
   58POPC   O13 7659   7.392   3.288   7.015
   58POPC   O14 7660   7.630   3.341   7.071
   58POPC   O12 7661   7.573   3.246   6.851
   58POPC   O11 7662   7.510   3.479   6.902
   58POPC    C1 7663   7.386   3.552   6.910
   58POPC    HA 7664   7.404   3.655   6.873
   58POPC    HB 7665   7.352   3.561   7.016
   58POPC    C2 7666   7.271   3.491   6.823
   58POPC    HS 7667   7.224   3.411   6.885
   58POPC   O21 7668   7.332   3.433   6.707
   58POPC   C21 7669   7.254   3.349   6.644
   58POPC   O22 7670   7.137   3.325   6.672
   58POPC   C22 7671   7.335   3.284   6.532
   58POPC   H2R 7672   7.375   3.187   6.566
   58POPC   H2S 7673   7.420   3.351   6.507
   58POPC    C3 7674   7.160   3.596   6.789
   58POPC    HX 7675   7.163   3.677   6.866
   58POPC    HY 7676   7.063   3.543   6.797
   58POPC   O31 7677   7.175   3.650   6.656
   58POPC   C31 7678   7.074   3.729   6.623
   58POPC   O32 7679   6.985   3.767   6.698
   58POPC   C32 7680   7.082   3.762   6.474
   58POPC   H2X 7681   6.980   3.747   6.431
   58POPC   H2Y 7682   7.152   3.693   6.423
   58POPC   C23 7683   7.250   3.265   6.405
   58POPC   H3R 7684   7.322   3.245   6.323
   58POPC   H3S 7685   7.195   3.358   6.380
   58POPC   C24 7686   7.154   3.146   6.408
   58POPC   H4R 7687   7.061   3.175   6.462
   58POPC   H4S 7688   7.200   3.061   6.462
   58POPC   C25 7689   7.120   3.101   6.265
   58POPC   H5R 7690   7.188   3.018   6.236
   58POPC   H5S 7691   7.139   3.186   6.196
   58POPC   C26 7692   6.973   3.059   6.247
   58POPC   H6R 7693   6.907   3.138   6.289
   58POPC   H6S 7694   6.956   2.965   6.305
   58POPC   C27 7695   6.935   3.036   6.100
   58POPC   H7R 7696   6.940   3.132   6.045
   58POPC   H7S 7697   6.830   3.000   6.098
   58POPC   C28 7698   7.026   2.934   6.031
   58POPC   H8R 7699   7.049   2.853   6.103
   58POPC   H8S 7700   7.122   2.982   6.004
   58POPC   C29 7701   6.960   2.876   5.908
   58POPC   H91 7702   6.977   2.932   5.814
   58POPC  C210 7703   6.891   2.761   5.904
   58POPC  H101 7704   6.849   2.727   5.808
   58POPC  C211 7705   6.859   2.674   6.022
   58POPC  H11R 7706   6.876   2.726   6.119
   58POPC  H11S 7707   6.923   2.583   6.021
   58POPC  C212 7708   6.712   2.629   6.020
   58POPC  H12R 7709   6.691   2.584   5.920
   58POPC  H12S 7710   6.645   2.716   6.033
   58POPC  C213 7711   6.680   2.523   6.127
   58POPC  H13R 7712   6.688   2.568   6.228
   58POPC  H13S 7713   6.756   2.442   6.119
   58POPC  C214 7714   6.541   2.461   6.109
   58POPC  H14R 7715   6.523   2.448   6.000
   58POPC  H14S 7716   6.464   2.530   6.148
   58POPC  C215 7717   6.526   2.322   6.173
   58POPC  H15R 7718   6.600   2.253   6.126
   58POPC  H15S 7719   6.424   2.283   6.150
   58POPC  C216 7720   6.545   2.318   6.325
   58POPC  H16R 7721   6.470   2.384   6.374
   58POPC  H16S 7722   6.646   2.356   6.352
   58POPC  C217 7723   6.529   2.175   6.380
   58POPC  H17R 7724   6.607   2.111   6.333
   58POPC  H17S 7725   6.430   2.136   6.349
   58POPC  C218 7726   6.541   2.164   6.532
   58POPC  H18R 7727   6.460   2.221   6.582
   58POPC  H18S 7728   6.639   2.203   6.566
   58POPC  H18T 7729   6.535   2.057   6.563
   58POPC   C33 7730   7.125   3.908   6.453
   58POPC   H3X 7731   7.234   3.917   6.468
   58POPC   H3Y 7732   7.074   3.972   6.529
   58POPC   C34 7733   7.086   3.962   6.315
   58POPC   H4X 7734   7.116   4.069   6.308
   58POPC   H4Y 7735   6.975   3.958   6.305
   58POPC   C35 7736   7.148   3.888   6.195
   58POPC   H5X 7737   7.131   3.778   6.205
   58POPC   H5Y 7738   7.257   3.906   6.193
   58POPC   C36 7739   7.084   3.934   6.064
   58POPC   H6X 7740   7.075   4.045   6.066
   58POPC   H6Y 7741   6.981   3.893   6.061
   58POPC   C37 7742   7.162   3.894   5.938
   58POPC   H7X 7743   7.180   3.784   5.940
   58POPC   H7Y 7744   7.260   3.945   5.939
   58POPC   C38 7745   7.088   3.931   5.809
   58POPC   H8X 7746   7.154   3.910   5.722
   58POPC   H8Y 7747   7.066   4.039   5.809
   58POPC   C39 7748   6.956   3.854   5.790
   58POPC   H9X 7749   6.885   3.885   5.869
   58POPC   H9Y 7750   6.975   3.745   5.801
   58POPC  C310 7751   6.890   3.881   5.655
   58POPC  H10X 7752   6.947   3.830   5.574
   58POPC  H10Y 7753   6.894   3.990   5.635
   58POPC  C311 7754   6.744   3.837   5.652
   58POPC  H11X 7755   6.691   3.888   5.735
   58POPC  H11Y 7756   6.736   3.727   5.669
   58POPC  C312 7757   6.674   3.875   5.520
   58POPC  H12X 7758   6.730   3.959   5.474
   58POPC  H12Y 7759   6.571   3.910   5.543
   58POPC  C313 7760   6.665   3.759   5.421
   58POPC  H13X 7761   6.594   3.683   5.461
   58POPC  H13Y 7762   6.764   3.710   5.409
   58POPC  C314 7763   6.616   3.807   5.284
   58POPC  H14X 7764   6.692   3.875   5.239
   58POPC  H14Y 7765   6.523   3.866   5.299
   58POPC  C315 7766   6.585   3.693   5.187
   58POPC  H15X 7767   6.525   3.617   5.241
   58POPC  H15Y 7768   6.680   3.646   5.155
   58POPC  C316 7769   6.506   3.738   5.063
   58POPC  H16X 7770   6.410   3.784   5.094
   58POPC  H16Y 7771   6.484   3.651   4.998
   58POPC  H16Z 7772   6.564   3.813   5.005
   59POPC     N 7773   5.981   2.019   7.679
   59POPC   C12 7774   6.006   1.888   7.609
   59POPC   C13 7775   5.848   2.014   7.748
   59POPC   C14 7776   6.086   2.046   7.782
   59POPC   C15 7777   5.977   2.132   7.580
   59POPC  H12A 7778   5.940   1.883   7.523
   59POPC  H12B 7779   5.977   1.808   7.676
   59POPC  H13A 7780   5.848   1.936   7.823
   59POPC  H13B 7781   5.827   2.109   7.795
   59POPC  H13C 7782   5.770   1.992   7.676
   59POPC  H14A 7783   6.183   2.053   7.733
   59POPC  H14B 7784   6.066   2.140   7.831
   59POPC  H14C 7785   6.090   1.967   7.855
   59POPC  H15A 7786   6.072   2.138   7.529
   59POPC  H15B 7787   5.957   2.225   7.633
   59POPC  H15C 7788   5.898   2.115   7.508
   59POPC   C11 7789   6.151   1.859   7.563
   59POPC  H11A 7790   6.149   1.775   7.489
   59POPC  H11B 7791   6.205   1.824   7.654
   59POPC     P 7792   6.364   1.953   7.470
   59POPC   O13 7793   6.424   2.087   7.448
   59POPC   O14 7794   6.430   1.869   7.571
   59POPC   O12 7795   6.213   1.975   7.509
   59POPC   O11 7796   6.351   1.876   7.333
   59POPC    C1 7797   6.351   1.949   7.210
   59POPC    HA 7798   6.344   1.876   7.126
   59POPC    HB 7799   6.446   2.005   7.197
   59POPC    C2 7800   6.231   2.047   7.193
   59POPC    HS 7801   6.241   2.126   7.270
   59POPC   O21 7802   6.110   1.973   7.212
   59POPC   C21 7803   6.005   2.050   7.231
   59POPC   O22 7804   6.009   2.170   7.257
   59POPC   C22 7805   5.879   1.970   7.209
   59POPC   H2R 7806   5.791   2.032   7.238
   59POPC   H2S 7807   5.880   1.878   7.271
   59POPC    C3 7808   6.233   2.116   7.053
   59POPC    HX 7809   6.337   2.154   7.039
   59POPC    HY 7810   6.164   2.203   7.053
   59POPC   O31 7811   6.194   2.023   6.950
   59POPC   C31 7812   6.239   2.054   6.829
   59POPC   O32 7813   6.311   2.149   6.804
   59POPC   C32 7814   6.184   1.953   6.729
   59POPC   H2X 7815   6.075   1.968   6.720
   59POPC   H2Y 7816   6.204   1.850   6.766
   59POPC   C23 7817   5.870   1.934   7.060
   59POPC   H3R 7818   5.948   1.857   7.036
   59POPC   H3S 7819   5.892   2.024   6.999
   59POPC   C24 7820   5.733   1.879   7.019
   59POPC   H4R 7821   5.656   1.957   7.038
   59POPC   H4S 7822   5.710   1.792   7.084
   59POPC   C25 7823   5.725   1.834   6.873
   59POPC   H5R 7824   5.628   1.780   6.858
   59POPC   H5S 7825   5.807   1.761   6.853
   59POPC   C26 7826   5.732   1.947   6.769
   59POPC   H6R 7827   5.830   2.000   6.778
   59POPC   H6S 7828   5.651   2.021   6.787
   59POPC   C27 7829   5.719   1.892   6.626
   59POPC   H7R 7830   5.622   1.839   6.615
   59POPC   H7S 7831   5.800   1.816   6.613
   59POPC   C28 7832   5.734   1.997   6.514
   59POPC   H8R 7833   5.781   1.947   6.428
   59POPC   H8S 7834   5.807   2.074   6.547
   59POPC   C29 7835   5.603   2.060   6.475
   59POPC   H91 7836   5.562   2.131   6.549
   59POPC  C210 7837   5.534   2.038   6.360
   59POPC  H101 7838   5.439   2.092   6.345
   59POPC  C211 7839   5.574   1.946   6.248
   59POPC  H11R 7840   5.667   1.890   6.273
   59POPC  H11S 7841   5.596   2.005   6.156
   59POPC  C212 7842   5.468   1.839   6.213
   59POPC  H12R 7843   5.427   1.794   6.305
   59POPC  H12S 7844   5.520   1.759   6.155
   59POPC  C213 7845   5.355   1.892   6.124
   59POPC  H13R 7846   5.401   1.951   6.042
   59POPC  H13S 7847   5.290   1.960   6.184
   59POPC  C214 7848   5.270   1.780   6.063
   59POPC  H14R 7849   5.236   1.711   6.143
   59POPC  H14S 7850   5.335   1.721   5.994
   59POPC  C215 7851   5.147   1.829   5.984
   59POPC  H15R 7852   5.068   1.858   6.057
   59POPC  H15S 7853   5.109   1.744   5.925
   59POPC  C216 7854   5.175   1.947   5.891
   59POPC  H16R 7855   5.260   1.922   5.824
   59POPC  H16S 7856   5.204   2.035   5.952
   59POPC  C217 7857   5.055   1.989   5.804
   59POPC  H17R 7858   5.039   1.913   5.724
   59POPC  H17S 7859   5.082   2.085   5.754
   59POPC  C218 7860   4.923   2.010   5.879
   59POPC  H18R 7861   4.852   2.069   5.817
   59POPC  H18S 7862   4.941   2.064   5.974
   59POPC  H18T 7863   4.876   1.912   5.903
   59POPC   C33 7864   6.253   1.974   6.594
   59POPC   H3X 7865   6.362   1.957   6.607
   59POPC   H3Y 7866   6.237   2.078   6.559
   59POPC   C34 7867   6.205   1.879   6.483
   59POPC   H4X 7868   6.228   1.774   6.512
   59POPC   H4Y 7869   6.262   1.903   6.390
   59POPC   C35 7870   6.055   1.887   6.452
   59POPC   H5X 7871   6.022   1.993   6.452
   59POPC   H5Y 7872   6.001   1.834   6.534
   59POPC   C36 7873   6.017   1.823   6.318
   59POPC   H6X 7874   5.908   1.799   6.318
   59POPC   H6Y 7875   6.072   1.727   6.306
   59POPC   C37 7876   6.047   1.913   6.197
   59POPC   H7X 7877   6.155   1.941   6.199
   59POPC   H7Y 7878   5.987   2.006   6.206
   59POPC   C38 7879   6.017   1.848   6.061
   59POPC   H8X 7880   6.080   1.757   6.048
   59POPC   H8Y 7881   6.046   1.921   5.982
   59POPC   C39 7882   5.869   1.811   6.041
   59POPC   H9X 7883   5.808   1.889   6.090
   59POPC   H9Y 7884   5.847   1.714   6.090
   59POPC  C310 7885   5.830   1.807   5.893
   59POPC  H10X 7886   5.888   1.728   5.841
   59POPC  H10Y 7887   5.858   1.905   5.848
   59POPC  C311 7888   5.679   1.788   5.870
   59POPC  H11X 7889   5.653   1.831   5.771
   59POPC  H11Y 7890   5.624   1.846   5.947
   59POPC  C312 7891   5.630   1.642   5.872
   59POPC  H12X 7892   5.519   1.644   5.877
   59POPC  H12Y 7893   5.668   1.593   5.964
   59POPC  C313 7894   5.672   1.561   5.749
   59POPC  H13X 7895   5.783   1.556   5.744
   59POPC  H13Y 7896   5.637   1.614   5.658
   59POPC  C314 7897   5.618   1.416   5.744
   59POPC  H14X 7898   5.657   1.360   5.831
   59POPC  H14Y 7899   5.658   1.368   5.652
   59POPC  C315 7900   5.464   1.404   5.742
   59POPC  H15X 7901   5.424   1.441   5.839
   59POPC  H15Y 7902   5.438   1.296   5.735
   59POPC  C316 7903   5.395   1.479   5.628
   59POPC  H16X 7904   5.420   1.587   5.630
   59POPC  H16Y 7905   5.284   1.470   5.638
   59POPC  H16Z 7906   5.425   1.437   5.530
   60POPC     N 7907   5.115   0.566   7.926
   60POPC   C12 7908   5.215   0.665   7.981
   60POPC   C13 7909   5.148   0.528   7.785
   60POPC   C14 7910   5.110   0.443   8.010
   60POPC   C15 7911   4.980   0.631   7.927
   60POPC  H12A 7912   5.176   0.703   8.075
   60POPC  H12B 7913   5.219   0.749   7.912
   60POPC  H13A 7914   5.081   0.450   7.752
   60POPC  H13B 7915   5.138   0.614   7.720
   60POPC  H13C 7916   5.250   0.491   7.782
   60POPC  H14A 7917   5.208   0.396   8.013
   60POPC  H14B 7918   5.081   0.468   8.111
   60POPC  H14C 7919   5.039   0.372   7.969
   60POPC  H15A 7920   4.909   0.570   7.872
   60POPC  H15B 7921   4.985   0.728   7.880
   60POPC  H15C 7922   4.945   0.643   8.029
   60POPC   C11 7923   5.360   0.618   8.008
   60POPC  H11A 7924   5.360   0.546   8.093
   60POPC  H11B 7925   5.415   0.710   8.039
   60POPC     P 7926   5.576   0.541   7.904
   60POPC   O13 7927   5.624   0.583   8.038
   60POPC   O14 7928   5.614   0.403   7.862
   60POPC   O12 7929   5.419   0.558   7.894
   60POPC   O11 7930   5.632   0.641   7.796
   60POPC    C1 7931   5.581   0.774   7.784
   60POPC    HA 7932   5.664   0.838   7.746
   60POPC    HB 7933   5.552   0.815   7.883
   60POPC    C2 7934   5.462   0.786   7.685
   60POPC    HS 7935   5.369   0.771   7.744
   60POPC   O21 7936   5.476   0.680   7.588
   60POPC   C21 7937   5.368   0.656   7.519
   60POPC   O22 7938   5.261   0.714   7.531
   60POPC   C22 7939   5.397   0.538   7.426
   60POPC   H2R 7940   5.386   0.444   7.485
   60POPC   H2S 7941   5.502   0.545   7.391
   60POPC    C3 7942   5.457   0.927   7.617
   60POPC    HX 7943   5.517   0.997   7.679
   60POPC    HY 7944   5.351   0.961   7.619
   60POPC   O31 7945   5.503   0.922   7.480
   60POPC   C31 7946   5.520   1.042   7.426
   60POPC   O32 7947   5.516   1.148   7.487
   60POPC   C32 7948   5.537   1.029   7.275
   60POPC   H2X 7949   5.636   0.985   7.251
   60POPC   H2Y 7950   5.531   1.130   7.230
   60POPC   C23 7951   5.302   0.535   7.306
   60POPC   H3R 7952   5.317   0.624   7.242
   60POPC   H3S 7953   5.198   0.536   7.344
   60POPC   C24 7954   5.319   0.407   7.222
   60POPC   H4R 7955   5.229   0.397   7.158
   60POPC   H4S 7956   5.323   0.320   7.291
   60POPC   C25 7957   5.442   0.405   7.130
   60POPC   H5R 7958   5.533   0.437   7.186
   60POPC   H5S 7959   5.426   0.476   7.047
   60POPC   C26 7960   5.468   0.264   7.073
   60POPC   H6R 7961   5.369   0.213   7.061
   60POPC   H6S 7962   5.527   0.207   7.147
   60POPC   C27 7963   5.538   0.260   6.937
   60POPC   H7R 7964   5.472   0.310   6.862
   60POPC   H7S 7965   5.550   0.154   6.906
   60POPC   C28 7966   5.676   0.327   6.934
   60POPC   H8R 7967   5.745   0.272   7.001
   60POPC   H8S 7968   5.666   0.430   6.975
   60POPC   C29 7969   5.726   0.335   6.792
   60POPC   H91 7970   5.675   0.410   6.730
   60POPC  C210 7971   5.826   0.264   6.737
   60POPC  H101 7972   5.851   0.282   6.631
   60POPC  C211 7973   5.908   0.156   6.802
   60POPC  H11R 7974   5.873   0.133   6.905
   60POPC  H11S 7975   6.015   0.186   6.808
   60POPC  C212 7976   5.897   0.027   6.719
   60POPC  H12R 7977   5.927   0.047   6.614
   60POPC  H12S 7978   5.790  -0.005   6.719
   60POPC  C213 7979   5.982  -0.088   6.774
   60POPC  H13R 7980   5.984  -0.082   6.885
   60POPC  H13S 7981   6.087  -0.076   6.738
   60POPC  C214 7982   5.929  -0.227   6.736
   60POPC  H14R 7983   5.831  -0.242   6.787
   60POPC  H14S 7984   5.999  -0.305   6.775
   60POPC  C215 7985   5.909  -0.249   6.585
   60POPC  H15R 7986   6.007  -0.243   6.534
   60POPC  H15S 7987   5.843  -0.169   6.544
   60POPC  C216 7988   5.842  -0.384   6.554
   60POPC  H16R 7989   5.748  -0.391   6.614
   60POPC  H16S 7990   5.909  -0.466   6.587
   60POPC  C217 7991   5.806  -0.404   6.406
   60POPC  H17R 7992   5.727  -0.330   6.379
   60POPC  H17S 7993   5.762  -0.505   6.394
   60POPC  C218 7994   5.922  -0.388   6.308
   60POPC  H18R 7995   6.000  -0.465   6.327
   60POPC  H18S 7996   5.969  -0.287   6.318
   60POPC  H18T 7997   5.886  -0.399   6.203
   60POPC   C33 7998   5.426   0.940   7.217
   60POPC   H3X 7999   5.327   0.972   7.258
   60POPC   H3Y 8000   5.443   0.835   7.249
   60POPC   C34 8001   5.418   0.946   7.064
   60POPC   H4X 8002   5.520   0.930   7.023
   60POPC   H4Y 8003   5.383   1.046   7.033
   60POPC   C35 8004   5.325   0.839   7.005
   60POPC   H5X 8005   5.224   0.847   7.050
   60POPC   H5Y 8006   5.366   0.739   7.031
   60POPC   C36 8007   5.314   0.849   6.852
   60POPC   H6X 8008   5.388   0.923   6.816
   60POPC   H6Y 8009   5.213   0.886   6.825
   60POPC   C37 8010   5.340   0.715   6.781
   60POPC   H7X 8011   5.255   0.646   6.803
   60POPC   H7Y 8012   5.432   0.669   6.822
   60POPC   C38 8013   5.357   0.729   6.629
   60POPC   H8X 8014   5.456   0.774   6.608
   60POPC   H8Y 8015   5.279   0.798   6.590
   60POPC   C39 8016   5.343   0.594   6.556
   60POPC   H9X 8017   5.239   0.559   6.571
   60POPC   H9Y 8018   5.412   0.520   6.603
   60POPC  C310 8019   5.372   0.602   6.406
   60POPC  H10X 8020   5.479   0.624   6.389
   60POPC  H10Y 8021   5.313   0.687   6.365
   60POPC  C311 8022   5.330   0.477   6.327
   60POPC  H11X 8023   5.227   0.450   6.356
   60POPC  H11Y 8024   5.397   0.393   6.353
   60POPC  C312 8025   5.332   0.503   6.175
   60POPC  H12X 8026   5.437   0.518   6.142
   60POPC  H12Y 8027   5.277   0.597   6.155
   60POPC  C313 8028   5.266   0.393   6.090
   60POPC  H13X 8029   5.277   0.422   5.983
   60POPC  H13Y 8030   5.157   0.391   6.112
   60POPC  C314 8031   5.320   0.250   6.109
   60POPC  H14X 8032   5.271   0.185   6.032
   60POPC  H14Y 8033   5.289   0.213   6.209
   60POPC  C315 8034   5.472   0.235   6.096
   60POPC  H15X 8035   5.496   0.127   6.100
   60POPC  H15Y 8036   5.520   0.284   6.184
   60POPC  C316 8037   5.535   0.293   5.969
   60POPC  H16X 8038   5.525   0.403   5.967
   60POPC  H16Y 8039   5.487   0.250   5.879
   60POPC  H16Z 8040   5.644   0.268   5.966
   61POPC     N 8041   0.758   5.380   7.493
   61POPC   C12 8042   0.661   5.392   7.378
   61POPC   C13 8043   0.822   5.513   7.519
   61POPC   C14 8044   0.683   5.337   7.616
   61POPC   C15 8045   0.865   5.281   7.464
   61POPC  H12A 8046   0.716   5.425   7.291
   61POPC  H12B 8047   0.590   5.471   7.403
   61POPC  H13A 8048   0.747   5.586   7.543
   61POPC  H13B 8049   0.893   5.503   7.600
   61POPC  H13C 8050   0.876   5.545   7.430
   61POPC  H14A 8051   0.639   5.240   7.598
   61POPC  H14B 8052   0.751   5.329   7.700
   61POPC  H14C 8053   0.604   5.408   7.637
   61POPC  H15A 8054   0.821   5.185   7.441
   61POPC  H15B 8055   0.930   5.270   7.550
   61POPC  H15C 8056   0.923   5.313   7.379
   61POPC   C11 8057   0.580   5.266   7.340
   61POPC  H11A 8058   0.501   5.298   7.268
   61POPC  H11B 8059   0.529   5.224   7.428
   61POPC     P 8060   0.605   5.062   7.188
   61POPC   O13 8061   0.716   4.993   7.117
   61POPC   O14 8062   0.513   4.975   7.266
   61POPC   O12 8063   0.667   5.170   7.283
   61POPC   O11 8064   0.522   5.147   7.084
   61POPC    C1 8065   0.587   5.256   7.018
   61POPC    HA 8066   0.699   5.245   7.020
   61POPC    HB 8067   0.562   5.352   7.068
   61POPC    C2 8068   0.544   5.268   6.870
   61POPC    HS 8069   0.438   5.301   6.869
   61POPC   O21 8070   0.565   5.140   6.806
   61POPC   C21 8071   0.462   5.097   6.736
   61POPC   O22 8072   0.352   5.150   6.729
   61POPC   C22 8073   0.505   4.970   6.663
   61POPC   H2R 8074   0.487   4.882   6.728
   61POPC   H2S 8075   0.614   4.977   6.641
   61POPC    C3 8076   0.631   5.376   6.801
   61POPC    HX 8077   0.736   5.338   6.803
   61POPC    HY 8078   0.626   5.470   6.860
   61POPC   O31 8079   0.588   5.402   6.666
   61POPC   C31 8080   0.680   5.467   6.595
   61POPC   O32 8081   0.791   5.497   6.635
   61POPC   C32 8082   0.628   5.491   6.454
   61POPC   H2X 8083   0.665   5.589   6.417
   61POPC   H2Y 8084   0.517   5.492   6.455
   61POPC   C23 8085   0.429   4.955   6.530
   61POPC   H3R 8086   0.424   5.053   6.477
   61POPC   H3S 8087   0.325   4.921   6.552
   61POPC   C24 8088   0.498   4.854   6.438
   61POPC   H4R 8089   0.521   4.764   6.499
   61POPC   H4S 8090   0.595   4.895   6.402
   61POPC   C25 8091   0.414   4.809   6.318
   61POPC   H5R 8092   0.306   4.806   6.347
   61POPC   H5S 8093   0.445   4.705   6.293
   61POPC   C26 8094   0.433   4.892   6.191
   61POPC   H6R 8095   0.542   4.909   6.176
   61POPC   H6S 8096   0.384   4.991   6.203
   61POPC   C27 8097   0.381   4.822   6.064
   61POPC   H7R 8098   0.436   4.726   6.053
   61POPC   H7S 8099   0.403   4.885   5.975
   61POPC   C28 8100   0.231   4.789   6.065
   61POPC   H8R 8101   0.204   4.737   6.160
   61POPC   H8S 8102   0.211   4.716   5.984
   61POPC   C29 8103   0.147   4.913   6.049
   61POPC   H91 8104   0.133   4.972   6.141
   61POPC  C210 8105   0.090   4.955   5.935
   61POPC  H101 8106   0.031   5.048   5.938
   61POPC  C211 8107   0.098   4.892   5.799
   61POPC  H11R 8108  -0.003   4.872   5.759
   61POPC  H11S 8109   0.153   4.795   5.799
   61POPC  C212 8110   0.172   4.989   5.706
   61POPC  H12R 8111   0.279   4.992   5.737
   61POPC  H12S 8112   0.131   5.092   5.718
   61POPC  C213 8113   0.166   4.951   5.557
   61POPC  H13R 8114   0.072   4.992   5.513
   61POPC  H13S 8115   0.165   4.841   5.546
   61POPC  C214 8116   0.288   5.008   5.485
   61POPC  H14R 8117   0.377   4.949   5.516
   61POPC  H14S 8118   0.304   5.113   5.520
   61POPC  C215 8119   0.281   5.009   5.332
   61POPC  H15R 8120   0.195   5.071   5.299
   61POPC  H15S 8121   0.266   4.905   5.296
   61POPC  C216 8122   0.410   5.068   5.275
   61POPC  H16R 8123   0.494   5.021   5.331
   61POPC  H16S 8124   0.413   5.178   5.297
   61POPC  C217 8125   0.434   5.045   5.126
   61POPC  H17R 8126   0.530   5.095   5.100
   61POPC  H17S 8127   0.353   5.092   5.066
   61POPC  C218 8128   0.447   4.897   5.088
   61POPC  H18R 8129   0.515   4.844   5.157
   61POPC  H18S 8130   0.487   4.888   4.985
   61POPC  H18T 8131   0.347   4.847   5.092
   61POPC   C33 8132   0.680   5.376   6.367
   61POPC   H3X 8133   0.648   5.280   6.414
   61POPC   H3Y 8134   0.791   5.377   6.364
   61POPC   C34 8135   0.625   5.378   6.224
   61POPC   H4X 8136   0.696   5.432   6.159
   61POPC   H4Y 8137   0.528   5.432   6.222
   61POPC   C35 8138   0.603   5.235   6.171
   61POPC   H5X 8139   0.516   5.191   6.224
   61POPC   H5Y 8140   0.692   5.174   6.198
   61POPC   C36 8141   0.582   5.225   6.019
   61POPC   H6X 8142   0.571   5.118   5.993
   61POPC   H6Y 8143   0.674   5.263   5.969
   61POPC   C37 8144   0.461   5.302   5.964
   61POPC   H7X 8145   0.451   5.279   5.856
   61POPC   H7Y 8146   0.478   5.411   5.975
   61POPC   C38 8147   0.329   5.265   6.034
   61POPC   H8X 8148   0.334   5.298   6.140
   61POPC   H8Y 8149   0.316   5.155   6.032
   61POPC   C39 8150   0.205   5.331   5.971
   61POPC   H9X 8151   0.187   5.287   5.870
   61POPC   H9Y 8152   0.225   5.439   5.958
   61POPC  C310 8153   0.081   5.314   6.058
   61POPC  H10X 8154   0.102   5.358   6.158
   61POPC  H10Y 8155   0.060   5.206   6.073
   61POPC  C311 8156  -0.044   5.382   6.001
   61POPC  H11X 8157  -0.072   5.333   5.905
   61POPC  H11Y 8158  -0.020   5.488   5.979
   61POPC  C312 8159  -0.163   5.376   6.098
   61POPC  H12X 8160  -0.131   5.418   6.196
   61POPC  H12Y 8161  -0.193   5.270   6.112
   61POPC  C313 8162  -0.283   5.457   6.047
   61POPC  H13X 8163  -0.305   5.425   5.942
   61POPC  H13Y 8164  -0.256   5.564   6.045
   61POPC  C314 8165  -0.412   5.439   6.130
   61POPC  H14X 8166  -0.445   5.334   6.123
   61POPC  H14Y 8167  -0.491   5.503   6.084
   61POPC  C315 8168  -0.398   5.478   6.278
   61POPC  H15X 8169  -0.358   5.581   6.283
   61POPC  H15Y 8170  -0.324   5.410   6.327
   61POPC  C316 8171  -0.529   5.472   6.356
   61POPC  H16X 8172  -0.607   5.533   6.305
   61POPC  H16Y 8173  -0.514   5.513   6.458
   61POPC  H16Z 8174  -0.566   5.368   6.364
   62POPC     N 8175   1.303   2.614   7.044
   62POPC   C12 8176   1.389   2.491   7.063
   62POPC   C13 8177   1.218   2.634   7.166
   62POPC   C14 8178   1.387   2.736   7.025
   62POPC   C15 8179   1.213   2.597   6.926
   62POPC  H12A 8180   1.322   2.406   7.064
   62POPC  H12B 8181   1.434   2.497   7.162
   62POPC  H13A 8182   1.160   2.545   7.186
   62POPC  H13B 8183   1.280   2.656   7.251
   62POPC  H13C 8184   1.149   2.717   7.149
   62POPC  H14A 8185   1.452   2.750   7.110
   62POPC  H14B 8186   1.448   2.725   6.936
   62POPC  H14C 8187   1.324   2.823   7.014
   62POPC  H15A 8188   1.144   2.515   6.943
   62POPC  H15B 8189   1.272   2.575   6.838
   62POPC  H15C 8190   1.156   2.687   6.908
   62POPC   C11 8191   1.504   2.462   6.963
   62POPC  H11A 8192   1.532   2.355   6.976
   62POPC  H11B 8193   1.592   2.523   6.991
   62POPC     P 8194   1.489   2.386   6.718
   62POPC   O13 8195   1.609   2.303   6.749
   62POPC   O14 8196   1.363   2.311   6.702
   62POPC   O12 8197   1.467   2.494   6.830
   62POPC   O11 8198   1.518   2.471   6.589
   62POPC    C1 8199   1.550   2.611   6.597
   62POPC    HA 8200   1.605   2.638   6.505
   62POPC    HB 8201   1.617   2.633   6.683
   62POPC    C2 8202   1.425   2.704   6.603
   62POPC    HS 8203   1.398   2.714   6.710
   62POPC   O21 8204   1.319   2.642   6.530
   62POPC   C21 8205   1.199   2.685   6.565
   62POPC   O22 8206   1.175   2.760   6.657
   62POPC   C22 8207   1.096   2.622   6.471
   62POPC   H2R 8208   1.043   2.540   6.522
   62POPC   H2S 8209   1.149   2.581   6.382
   62POPC    C3 8210   1.458   2.846   6.546
   62POPC    HX 8211   1.545   2.885   6.603
   62POPC    HY 8212   1.374   2.915   6.568
   62POPC   O31 8213   1.493   2.844   6.405
   62POPC   C31 8214   1.395   2.875   6.321
   62POPC   O32 8215   1.282   2.907   6.355
   62POPC   C32 8216   1.444   2.864   6.177
   62POPC   H2X 8217   1.506   2.772   6.167
   62POPC   H2Y 8218   1.507   2.952   6.153
   62POPC   C23 8219   0.996   2.728   6.424
   62POPC   H3R 8220   0.966   2.701   6.321
   62POPC   H3S 8221   1.043   2.829   6.420
   62POPC   C24 8222   0.869   2.732   6.511
   62POPC   H4R 8223   0.898   2.744   6.617
   62POPC   H4S 8224   0.817   2.635   6.500
   62POPC   C25 8225   0.772   2.845   6.472
   62POPC   H5R 8226   0.818   2.943   6.500
   62POPC   H5S 8227   0.679   2.833   6.531
   62POPC   C26 8228   0.740   2.849   6.322
   62POPC   H6R 8229   0.709   2.748   6.288
   62POPC   H6S 8230   0.833   2.877   6.268
   62POPC   C27 8231   0.633   2.951   6.284
   62POPC   H7R 8232   0.640   2.973   6.176
   62POPC   H7S 8233   0.654   3.045   6.340
   62POPC   C28 8234   0.489   2.907   6.315
   62POPC   H8R 8235   0.426   2.998   6.306
   62POPC   H8S 8236   0.483   2.872   6.420
   62POPC   C29 8237   0.441   2.802   6.220
   62POPC   H91 8238   0.512   2.718   6.203
   62POPC  C210 8239   0.324   2.801   6.153
   62POPC  H101 8240   0.303   2.716   6.087
   62POPC  C211 8241   0.213   2.902   6.161
   62POPC  H11R 8242   0.239   2.990   6.224
   62POPC  H11S 8243   0.125   2.853   6.208
   62POPC  C212 8244   0.169   2.953   6.023
   62POPC  H12R 8245   0.154   2.865   5.957
   62POPC  H12S 8246   0.247   3.018   5.979
   62POPC  C213 8247   0.036   3.030   6.033
   62POPC  H13R 8248   0.051   3.126   6.087
   62POPC  H13S 8249  -0.033   2.968   6.095
   62POPC  C214 8250  -0.033   3.054   5.898
   62POPC  H14R 8251  -0.143   3.043   5.914
   62POPC  H14S 8252  -0.001   2.976   5.826
   62POPC  C215 8253  -0.010   3.195   5.842
   62POPC  H15R 8254   0.097   3.206   5.815
   62POPC  H15S 8255  -0.034   3.269   5.921
   62POPC  C216 8256  -0.098   3.225   5.719
   62POPC  H16R 8257  -0.085   3.332   5.692
   62POPC  H16S 8258  -0.204   3.209   5.746
   62POPC  C217 8259  -0.063   3.139   5.597
   62POPC  H17R 8260  -0.081   3.032   5.621
   62POPC  H17S 8261   0.046   3.150   5.578
   62POPC  C218 8262  -0.141   3.175   5.470
   62POPC  H18R 8263  -0.104   3.115   5.385
   62POPC  H18S 8264  -0.127   3.282   5.446
   62POPC  H18T 8265  -0.249   3.154   5.484
   62POPC   C33 8266   1.324   2.857   6.081
   62POPC   H3X 8267   1.265   2.951   6.087
   62POPC   H3Y 8268   1.259   2.773   6.115
   62POPC   C34 8269   1.361   2.829   5.935
   62POPC   H4X 8270   1.269   2.799   5.882
   62POPC   H4Y 8271   1.433   2.744   5.930
   62POPC   C35 8272   1.423   2.948   5.859
   62POPC   H5X 8273   1.523   2.970   5.904
   62POPC   H5Y 8274   1.359   3.038   5.870
   62POPC   C36 8275   1.442   2.917   5.709
   62POPC   H6X 8276   1.484   2.814   5.699
   62POPC   H6Y 8277   1.516   2.988   5.667
   62POPC   C37 8278   1.312   2.930   5.627
   62POPC   H7X 8279   1.288   3.038   5.618
   62POPC   H7Y 8280   1.228   2.881   5.681
   62POPC   C38 8281   1.320   2.869   5.486
   62POPC   H8X 8282   1.414   2.904   5.438
   62POPC   H8Y 8283   1.236   2.908   5.425
   62POPC   C39 8284   1.316   2.715   5.481
   62POPC   H9X 8285   1.399   2.675   5.544
   62POPC   H9Y 8286   1.336   2.683   5.376
   62POPC  C310 8287   1.184   2.650   5.527
   62POPC  H10X 8288   1.166   2.675   5.634
   62POPC  H10Y 8289   1.197   2.540   5.519
   62POPC  C311 8290   1.060   2.689   5.446
   62POPC  H11X 8291   1.077   2.668   5.338
   62POPC  H11Y 8292   1.043   2.798   5.457
   62POPC  C312 8293   0.931   2.617   5.491
   62POPC  H12X 8294   0.844   2.678   5.459
   62POPC  H12Y 8295   0.930   2.610   5.602
   62POPC  C313 8296   0.915   2.476   5.430
   62POPC  H13X 8297   1.005   2.415   5.457
   62POPC  H13Y 8298   0.912   2.485   5.319
   62POPC  C314 8299   0.790   2.400   5.477
   62POPC  H14X 8300   0.794   2.389   5.588
   62POPC  H14Y 8301   0.793   2.299   5.433
   62POPC  C315 8302   0.656   2.464   5.438
   62POPC  H15X 8303   0.653   2.475   5.327
   62POPC  H15Y 8304   0.649   2.566   5.482
   62POPC  C316 8305   0.534   2.382   5.482
   62POPC  H16X 8306   0.440   2.434   5.453
   62POPC  H16Y 8307   0.534   2.369   5.592
   62POPC  H16Z 8308   0.535   2.282   5.434
   63POPC     N 8309   0.371   6.083   7.266
   63POPC   C12 8310   0.274   6.177   7.198
   63POPC   C13 8311   0.294   5.964   7.313
   63POPC   C14 8312   0.476   6.037   7.170
   63POPC   C15 8313   0.435   6.150   7.384
   63POPC  H12A 8314   0.186   6.186   7.260
   63POPC  H12B 8315   0.244   6.130   7.105
   63POPC  H13A 8316   0.213   5.996   7.378
   63POPC  H13B 8317   0.251   5.913   7.228
   63POPC  H13C 8318   0.358   5.896   7.367
   63POPC  H14A 8319   0.428   5.999   7.081
   63POPC  H14B 8320   0.538   6.122   7.144
   63POPC  H14C 8321   0.536   5.959   7.215
   63POPC  H15A 8322   0.513   6.087   7.424
   63POPC  H15B 8323   0.360   6.168   7.460
   63POPC  H15C 8324   0.478   6.244   7.352
   63POPC   C11 8325   0.323   6.320   7.166
   63POPC  H11A 8326   0.324   6.381   7.259
   63POPC  H11B 8327   0.249   6.365   7.096
   63POPC     P 8328   0.489   6.440   7.020
   63POPC   O13 8329   0.442   6.564   7.086
   63POPC   O14 8330   0.634   6.435   6.989
   63POPC   O12 8331   0.454   6.317   7.111
   63POPC   O11 8332   0.406   6.415   6.889
   63POPC    C1 8333   0.411   6.286   6.826
   63POPC    HA 8334   0.309   6.259   6.793
   63POPC    HB 8335   0.444   6.206   6.897
   63POPC    C2 8336   0.507   6.281   6.704
   63POPC    HS 8337   0.610   6.295   6.745
   63POPC   O21 8338   0.488   6.389   6.611
   63POPC   C21 8339   0.380   6.384   6.537
   63POPC   O22 8340   0.284   6.310   6.553
   63POPC   C22 8341   0.393   6.485   6.423
   63POPC   H2R 8342   0.499   6.518   6.415
   63POPC   H2S 8343   0.330   6.573   6.448
   63POPC    C3 8344   0.509   6.141   6.635
   63POPC    HX 8345   0.406   6.110   6.609
   63POPC    HY 8346   0.548   6.069   6.711
   63POPC   O31 8347   0.590   6.143   6.516
   63POPC   C31 8348   0.632   6.023   6.479
   63POPC   O32 8349   0.610   5.919   6.538
   63POPC   C32 8350   0.717   6.039   6.353
   63POPC   H2X 8351   0.819   6.070   6.383
   63POPC   H2Y 8352   0.674   6.117   6.287
   63POPC   C23 8353   0.346   6.426   6.289
   63POPC   H3R 8354   0.337   6.512   6.218
   63POPC   H3S 8355   0.245   6.382   6.301
   63POPC   C24 8356   0.442   6.323   6.226
   63POPC   H4R 8357   0.448   6.236   6.295
   63POPC   H4S 8358   0.543   6.368   6.218
   63POPC   C25 8359   0.399   6.273   6.087
   63POPC   H5R 8360   0.296   6.232   6.094
   63POPC   H5S 8361   0.466   6.189   6.058
   63POPC   C26 8362   0.403   6.379   5.976
   63POPC   H6R 8363   0.506   6.418   5.966
   63POPC   H6S 8364   0.336   6.463   6.004
   63POPC   C27 8365   0.356   6.325   5.840
   63POPC   H7R 8366   0.260   6.271   5.855
   63POPC   H7S 8367   0.431   6.253   5.800
   63POPC   C28 8368   0.332   6.436   5.736
   63POPC   H8R 8369   0.429   6.486   5.715
   63POPC   H8S 8370   0.265   6.513   5.782
   63POPC   C29 8371   0.267   6.383   5.611
   63POPC   H91 8372   0.181   6.316   5.630
   63POPC  C210 8373   0.301   6.407   5.483
   63POPC  H101 8374   0.243   6.359   5.403
   63POPC  C211 8375   0.413   6.495   5.432
   63POPC  H11R 8376   0.485   6.432   5.375
   63POPC  H11S 8377   0.471   6.541   5.515
   63POPC  C212 8378   0.364   6.606   5.337
   63POPC  H12R 8379   0.312   6.559   5.250
   63POPC  H12S 8380   0.454   6.659   5.297
   63POPC  C213 8381   0.271   6.711   5.400
   63POPC  H13R 8382   0.171   6.666   5.419
   63POPC  H13S 8383   0.257   6.794   5.327
   63POPC  C214 8384   0.323   6.769   5.532
   63POPC  H14R 8385   0.426   6.808   5.518
   63POPC  H14S 8386   0.327   6.687   5.607
   63POPC  C215 8387   0.236   6.879   5.592
   63POPC  H15R 8388   0.129   6.847   5.590
   63POPC  H15S 8389   0.245   6.972   5.531
   63POPC  C216 8390   0.276   6.907   5.737
   63POPC  H16R 8391   0.385   6.928   5.742
   63POPC  H16S 8392   0.256   6.815   5.796
   63POPC  C217 8393   0.199   7.023   5.803
   63POPC  H17R 8394   0.092   7.011   5.778
   63POPC  H17S 8395   0.234   7.119   5.759
   63POPC  C218 8396   0.216   7.027   5.955
   63POPC  H18R 8397   0.313   7.072   5.983
   63POPC  H18S 8398   0.210   6.925   5.997
   63POPC  H18T 8399   0.134   7.088   6.000
   63POPC   C33 8400   0.725   5.905   6.278
   63POPC   H3X 8401   0.624   5.875   6.242
   63POPC   H3Y 8402   0.762   5.827   6.348
   63POPC   C34 8403   0.823   5.911   6.160
   63POPC   H4X 8404   0.916   5.960   6.195
   63POPC   H4Y 8405   0.780   5.973   6.078
   63POPC   C35 8406   0.859   5.771   6.107
   63POPC   H5X 8407   0.771   5.730   6.053
   63POPC   H5Y 8408   0.880   5.704   6.193
   63POPC   C36 8409   0.983   5.774   6.017
   63POPC   H6X 8410   1.069   5.808   6.079
   63POPC   H6Y 8411   0.968   5.849   5.936
   63POPC   C37 8412   1.018   5.638   5.955
   63POPC   H7X 8413   1.017   5.560   6.034
   63POPC   H7Y 8414   1.121   5.643   5.912
   63POPC   C38 8415   0.921   5.600   5.842
   63POPC   H8X 8416   0.928   5.676   5.762
   63POPC   H8Y 8417   0.817   5.601   5.882
   63POPC   C39 8418   0.947   5.461   5.783
   63POPC   H9X 8419   0.952   5.388   5.866
   63POPC   H9Y 8420   1.045   5.461   5.730
   63POPC  C310 8421   0.836   5.419   5.686
   63POPC  H10X 8422   0.844   5.476   5.591
   63POPC  H10Y 8423   0.739   5.445   5.734
   63POPC  C311 8424   0.834   5.268   5.657
   63POPC  H11X 8425   0.842   5.214   5.754
   63POPC  H11Y 8426   0.922   5.240   5.595
   63POPC  C312 8427   0.704   5.224   5.589
   63POPC  H12X 8428   0.703   5.257   5.483
   63POPC  H12Y 8429   0.619   5.276   5.641
   63POPC  C313 8430   0.677   5.074   5.597
   63POPC  H13X 8431   0.577   5.054   5.553
   63POPC  H13Y 8432   0.673   5.044   5.704
   63POPC  C314 8433   0.779   4.984   5.525
   63POPC  H14X 8434   0.745   4.879   5.538
   63POPC  H14Y 8435   0.879   4.993   5.572
   63POPC  C315 8436   0.792   5.011   5.374
   63POPC  H15X 8437   0.870   5.089   5.359
   63POPC  H15Y 8438   0.696   5.053   5.337
   63POPC  C316 8439   0.825   4.887   5.291
   63POPC  H16X 8440   0.827   4.912   5.183
   63POPC  H16Y 8441   0.748   4.808   5.307
   63POPC  H16Z 8442   0.924   4.846   5.319
   64POPC     N 8443   2.649   4.315   7.097
   64POPC   C12 8444   2.790   4.281   7.139
   64POPC   C13 8445   2.562   4.193   7.102
   64POPC   C14 8446   2.593   4.415   7.193
   64POPC   C15 8447   2.646   4.374   6.960
   64POPC  H12A 8448   2.791   4.266   7.246
   64POPC  H12B 8449   2.853   4.367   7.117
   64POPC  H13A 8450   2.460   4.220   7.078
   64POPC  H13B 8451   2.599   4.120   7.031
   64POPC  H13C 8452   2.566   4.150   7.201
   64POPC  H14A 8453   2.656   4.503   7.197
   64POPC  H14B 8454   2.493   4.443   7.162
   64POPC  H14C 8455   2.588   4.371   7.292
   64POPC  H15A 8456   2.544   4.398   6.932
   64POPC  H15B 8457   2.689   4.304   6.890
   64POPC  H15C 8458   2.705   4.465   6.958
   64POPC   C11 8459   2.854   4.156   7.074
   64POPC  H11A 8460   2.806   4.066   7.119
   64POPC  H11B 8461   2.961   4.155   7.102
   64POPC     P 8462   2.833   4.021   6.863
   64POPC   O13 8463   2.953   3.940   6.896
   64POPC   O14 8464   2.702   3.960   6.896
   64POPC   O12 8465   2.842   4.160   6.933
   64POPC   O11 8466   2.836   4.061   6.711
   64POPC    C1 8467   2.720   4.118   6.650
   64POPC    HA 8468   2.752   4.203   6.587
   64POPC    HB 8469   2.647   4.157   6.724
   64POPC    C2 8470   2.651   4.014   6.559
   64POPC    HS 8471   2.595   3.945   6.626
   64POPC   O21 8472   2.757   3.949   6.487
   64POPC   C21 8473   2.751   3.818   6.494
   64POPC   O22 8474   2.654   3.752   6.528
   64POPC   C22 8475   2.888   3.759   6.459
   64POPC   H2R 8476   2.907   3.673   6.527
   64POPC   H2S 8477   2.967   3.835   6.475
   64POPC    C3 8478   2.549   4.078   6.460
   64POPC    HX 8479   2.601   4.161   6.408
   64POPC    HY 8480   2.465   4.124   6.517
   64POPC   O31 8481   2.503   3.984   6.360
   64POPC   C31 8482   2.397   3.912   6.397
   64POPC   O32 8483   2.337   3.924   6.502
   64POPC   C32 8484   2.361   3.814   6.285
   64POPC   H2X 8485   2.352   3.871   6.190
   64POPC   H2Y 8486   2.264   3.767   6.307
   64POPC   C23 8487   2.888   3.710   6.314
   64POPC   H3R 8488   2.799   3.648   6.294
   64POPC   H3S 8489   2.978   3.646   6.299
   64POPC   C24 8490   2.898   3.824   6.212
   64POPC   H4R 8491   2.991   3.882   6.230
   64POPC   H4S 8492   2.812   3.893   6.226
   64POPC   C25 8493   2.897   3.776   6.067
   64POPC   H5R 8494   2.804   3.717   6.049
   64POPC   H5S 8495   2.984   3.710   6.048
   64POPC   C26 8496   2.900   3.893   5.969
   64POPC   H6R 8497   2.997   3.947   5.981
   64POPC   H6S 8498   2.818   3.964   5.996
   64POPC   C27 8499   2.883   3.853   5.822
   64POPC   H7R 8500   2.792   3.790   5.812
   64POPC   H7S 8501   2.971   3.793   5.790
   64POPC   C28 8502   2.868   3.977   5.733
   64POPC   H8R 8503   2.954   4.045   5.751
   64POPC   H8S 8504   2.777   4.032   5.765
   64POPC   C29 8505   2.863   3.942   5.587
   64POPC   H91 8506   2.961   3.926   5.539
   64POPC  C210 8507   2.752   3.936   5.511
   64POPC  H101 8508   2.763   3.914   5.404
   64POPC  C211 8509   2.609   3.953   5.558
   64POPC  H11R 8510   2.574   4.055   5.531
   64POPC  H11S 8511   2.599   3.941   5.668
   64POPC  C212 8512   2.516   3.852   5.488
   64POPC  H12R 8513   2.537   3.856   5.379
   64POPC  H12S 8514   2.411   3.883   5.503
   64POPC  C213 8515   2.534   3.706   5.535
   64POPC  H13R 8516   2.642   3.684   5.546
   64POPC  H13S 8517   2.493   3.640   5.456
   64POPC  C214 8518   2.461   3.671   5.666
   64POPC  H14R 8519   2.489   3.743   5.746
   64POPC  H14S 8520   2.497   3.570   5.697
   64POPC  C215 8521   2.308   3.664   5.652
   64POPC  H15R 8522   2.285   3.597   5.566
   64POPC  H15S 8523   2.267   3.764   5.629
   64POPC  C216 8524   2.240   3.608   5.778
   64POPC  H16R 8525   2.250   3.683   5.859
   64POPC  H16S 8526   2.293   3.516   5.810
   64POPC  C217 8527   2.091   3.575   5.759
   64POPC  H17R 8528   2.038   3.664   5.721
   64POPC  H17S 8529   2.048   3.551   5.859
   64POPC  C218 8530   2.064   3.457   5.665
   64POPC  H18R 8531   1.955   3.432   5.665
   64POPC  H18S 8532   2.120   3.367   5.698
   64POPC  H18T 8533   2.094   3.481   5.561
   64POPC   C33 8534   2.470   3.707   6.270
   64POPC   H3X 8535   2.475   3.645   6.362
   64POPC   H3Y 8536   2.569   3.757   6.256
   64POPC   C34 8537   2.447   3.615   6.150
   64POPC   H4X 8538   2.440   3.678   6.058
   64POPC   H4Y 8539   2.351   3.561   6.162
   64POPC   C35 8540   2.559   3.512   6.128
   64POPC   H5X 8541   2.561   3.440   6.212
   64POPC   H5Y 8542   2.657   3.565   6.126
   64POPC   C36 8543   2.542   3.438   5.995
   64POPC   H6X 8544   2.536   3.514   5.914
   64POPC   H6Y 8545   2.445   3.384   5.998
   64POPC   C37 8546   2.655   3.340   5.962
   64POPC   H7X 8547   2.648   3.252   6.029
   64POPC   H7Y 8548   2.752   3.390   5.979
   64POPC   C38 8549   2.651   3.293   5.815
   64POPC   H8X 8550   2.734   3.220   5.798
   64POPC   H8Y 8551   2.668   3.381   5.749
   64POPC   C39 8552   2.518   3.227   5.778
   64POPC   H9X 8553   2.436   3.302   5.787
   64POPC   H9Y 8554   2.499   3.144   5.850
   64POPC  C310 8555   2.512   3.170   5.636
   64POPC  H10X 8556   2.416   3.115   5.626
   64POPC  H10Y 8557   2.595   3.098   5.623
   64POPC  C311 8558   2.518   3.275   5.525
   64POPC  H11X 8559   2.620   3.318   5.520
   64POPC  H11Y 8560   2.446   3.357   5.546
   64POPC  C312 8561   2.483   3.207   5.392
   64POPC  H12X 8562   2.376   3.178   5.393
   64POPC  H12Y 8563   2.541   3.113   5.389
   64POPC  C313 8564   2.514   3.288   5.264
   64POPC  H13X 8565   2.492   3.222   5.177
   64POPC  H13Y 8566   2.623   3.311   5.262
   64POPC  C314 8567   2.436   3.419   5.247
   64POPC  H14X 8568   2.441   3.447   5.140
   64POPC  H14Y 8569   2.487   3.498   5.305
   64POPC  C315 8570   2.288   3.414   5.288
   64POPC  H15X 8571   2.280   3.387   5.396
   64POPC  H15Y 8572   2.237   3.335   5.229
   64POPC  C316 8573   2.216   3.547   5.268
   64POPC  H16X 8574   2.261   3.626   5.331
   64POPC  H16Y 8575   2.108   3.537   5.296
   64POPC  H16Z 8576   2.222   3.579   5.162
   65POPC     N 8577   1.771   3.723   7.384
   65POPC   C12 8578   1.828   3.744   7.245
   65POPC   C13 8579   1.740   3.858   7.441
   65POPC   C14 8580   1.644   3.644   7.377
   65POPC   C15 8581   1.865   3.652   7.475
   65POPC  H12A 8582   1.919   3.802   7.255
   65POPC  H12B 8583   1.757   3.806   7.191
   65POPC  H13A 8584   1.672   3.911   7.376
   65POPC  H13B 8585   1.695   3.848   7.539
   65POPC  H13C 8586   1.831   3.916   7.451
   65POPC  H14A 8587   1.597   3.642   7.474
   65POPC  H14B 8588   1.578   3.691   7.306
   65POPC  H14C 8589   1.665   3.543   7.344
   65POPC  H15A 8590   1.821   3.643   7.574
   65POPC  H15B 8591   1.957   3.708   7.484
   65POPC  H15C 8592   1.886   3.553   7.437
   65POPC   C11 8593   1.858   3.622   7.156
   65POPC  H11A 8594   1.886   3.660   7.056
   65POPC  H11B 8595   1.765   3.562   7.145
   65POPC     P 8596   1.977   3.401   7.152
   65POPC   O13 8597   2.107   3.346   7.196
   65POPC   O14 8598   1.856   3.326   7.193
   65POPC   O12 8599   1.965   3.547   7.211
   65POPC   O11 8600   1.973   3.418   6.996
   65POPC    C1 8601   2.092   3.432   6.918
   65POPC    HA 8602   2.083   3.368   6.828
   65POPC    HB 8603   2.182   3.395   6.972
   65POPC    C2 8604   2.116   3.580   6.877
   65POPC    HS 8605   2.146   3.627   6.973
   65POPC   O21 8606   1.997   3.650   6.836
   65POPC   C21 8607   1.918   3.593   6.747
   65POPC   O22 8608   1.939   3.490   6.685
   65POPC   C22 8609   1.792   3.678   6.735
   65POPC   H2R 8610   1.808   3.779   6.778
   65POPC   H2S 8611   1.712   3.627   6.791
   65POPC    C3 8612   2.236   3.609   6.782
   65POPC    HX 8613   2.326   3.553   6.816
   65POPC    HY 8614   2.260   3.717   6.796
   65POPC   O31 8615   2.210   3.589   6.641
   65POPC   C31 8616   2.243   3.471   6.592
   65POPC   O32 8617   2.286   3.377   6.657
   65POPC   C32 8618   2.220   3.472   6.442
   65POPC   H2X 8619   2.314   3.443   6.390
   65POPC   H2Y 8620   2.192   3.574   6.409
   65POPC   C23 8621   1.751   3.690   6.587
   65POPC   H3R 8622   1.649   3.733   6.583
   65POPC   H3S 8623   1.747   3.589   6.542
   65POPC   C24 8624   1.843   3.781   6.505
   65POPC   H4R 8625   1.945   3.737   6.500
   65POPC   H4S 8626   1.851   3.879   6.557
   65POPC   C25 8627   1.793   3.808   6.362
   65POPC   H5R 8628   1.863   3.879   6.313
   65POPC   H5S 8629   1.694   3.858   6.369
   65POPC   C26 8630   1.779   3.683   6.273
   65POPC   H6R 8631   1.723   3.604   6.328
   65POPC   H6S 8632   1.881   3.643   6.251
   65POPC   C27 8633   1.704   3.709   6.142
   65POPC   H7R 8634   1.602   3.746   6.167
   65POPC   H7S 8635   1.692   3.613   6.088
   65POPC   C28 8636   1.772   3.811   6.049
   65POPC   H8R 8637   1.875   3.776   6.029
   65POPC   H8S 8638   1.781   3.909   6.102
   65POPC   C29 8639   1.698   3.828   5.919
   65POPC   H91 8640   1.739   3.769   5.835
   65POPC  C210 8641   1.598   3.915   5.894
   65POPC  H101 8642   1.555   3.919   5.793
   65POPC  C211 8643   1.529   4.002   5.996
   65POPC  H11R 8644   1.581   4.100   6.004
   65POPC  H11S 8645   1.534   3.955   6.097
   65POPC  C212 8646   1.380   4.030   5.966
   65POPC  H12R 8647   1.374   4.094   5.875
   65POPC  H12S 8648   1.339   4.087   6.052
   65POPC  C213 8649   1.295   3.904   5.943
   65POPC  H13R 8650   1.342   3.820   5.999
   65POPC  H13S 8651   1.297   3.879   5.835
   65POPC  C214 8652   1.148   3.914   5.991
   65POPC  H14R 8653   1.148   3.918   6.102
   65POPC  H14S 8654   1.097   3.820   5.961
   65POPC  C215 8655   1.065   4.033   5.940
   65POPC  H15R 8656   1.097   4.126   5.991
   65POPC  H15S 8657   0.959   4.014   5.969
   65POPC  C216 8658   1.069   4.056   5.788
   65POPC  H16R 8659   1.057   3.959   5.735
   65POPC  H16S 8660   1.167   4.099   5.760
   65POPC  C217 8661   0.958   4.151   5.740
   65POPC  H17R 8662   0.960   4.243   5.803
   65POPC  H17S 8663   0.859   4.102   5.757
   65POPC  C218 8664   0.968   4.192   5.593
   65POPC  H18R 8665   0.965   4.103   5.528
   65POPC  H18S 8666   1.064   4.246   5.575
   65POPC  H18T 8667   0.884   4.260   5.566
   65POPC   C33 8668   2.107   3.374   6.407
   65POPC   H3X 8669   2.016   3.404   6.463
   65POPC   H3Y 8670   2.135   3.271   6.438
   65POPC   C34 8671   2.071   3.373   6.258
   65POPC   H4X 8672   2.074   3.477   6.218
   65POPC   H4Y 8673   1.966   3.336   6.248
   65POPC   C35 8674   2.161   3.282   6.174
   65POPC   H5X 8675   2.157   3.180   6.218
   65POPC   H5Y 8676   2.266   3.318   6.179
   65POPC   C36 8677   2.117   3.276   6.027
   65POPC   H6X 8678   2.121   3.379   5.986
   65POPC   H6Y 8679   2.011   3.242   6.021
   65POPC   C37 8680   2.205   3.186   5.940
   65POPC   H7X 8681   2.308   3.224   5.947
   65POPC   H7Y 8682   2.172   3.195   5.834
   65POPC   C38 8683   2.206   3.037   5.978
   65POPC   H8X 8684   2.239   3.025   6.083
   65POPC   H8Y 8685   2.282   2.987   5.914
   65POPC   C39 8686   2.072   2.967   5.957
   65POPC   H9X 8687   2.036   2.992   5.855
   65POPC   H9Y 8688   1.997   3.005   6.030
   65POPC  C310 8689   2.083   2.814   5.970
   65POPC  H10X 8690   2.097   2.789   6.077
   65POPC  H10Y 8691   2.173   2.779   5.915
   65POPC  C311 8692   1.961   2.738   5.916
   65POPC  H11X 8693   1.868   2.783   5.957
   65POPC  H11Y 8694   1.968   2.633   5.951
   65POPC  C312 8695   1.955   2.738   5.762
   65POPC  H12X 8696   2.044   2.682   5.724
   65POPC  H12Y 8697   1.961   2.842   5.724
   65POPC  C313 8698   1.828   2.675   5.703
   65POPC  H13X 8699   1.843   2.668   5.593
   65POPC  H13Y 8700   1.742   2.742   5.722
   65POPC  C314 8701   1.794   2.534   5.756
   65POPC  H14X 8702   1.766   2.543   5.863
   65POPC  H14Y 8703   1.882   2.468   5.748
   65POPC  C315 8704   1.676   2.472   5.679
   65POPC  H15X 8705   1.603   2.552   5.656
   65POPC  H15Y 8706   1.626   2.398   5.745
   65POPC  C316 8707   1.716   2.401   5.549
   65POPC  H16X 8708   1.764   2.304   5.572
   65POPC  H16Y 8709   1.788   2.463   5.491
   65POPC  H16Z 8710   1.626   2.383   5.486
   66POPC     N 8711   5.148   3.531   7.587
   66POPC   C12 8712   5.005   3.583   7.592
   66POPC   C13 8713   5.165   3.421   7.687
   66POPC   C14 8714   5.183   3.480   7.451
   66POPC   C15 8715   5.242   3.642   7.620
   66POPC  H12A 8716   4.997   3.662   7.519
   66POPC  H12B 8717   4.990   3.628   7.690
   66POPC  H13A 8718   5.100   3.338   7.662
   66POPC  H13B 8719   5.268   3.387   7.687
   66POPC  H13C 8720   5.139   3.457   7.786
   66POPC  H14A 8721   5.285   3.445   7.450
   66POPC  H14B 8722   5.117   3.399   7.425
   66POPC  H14C 8723   5.172   3.559   7.378
   66POPC  H15A 8724   5.345   3.607   7.618
   66POPC  H15B 8725   5.220   3.680   7.719
   66POPC  H15C 8726   5.231   3.723   7.550
   66POPC   C11 8727   4.890   3.482   7.567
   66POPC  H11A 8728   4.794   3.538   7.573
   66POPC  H11B 8729   4.891   3.405   7.647
   66POPC     P 8730   4.811   3.304   7.404
   66POPC   O13 8731   4.858   3.181   7.472
   66POPC   O14 8732   4.669   3.342   7.427
   66POPC   O12 8733   4.905   3.423   7.440
   66POPC   O11 8734   4.833   3.286   7.250
   66POPC    C1 8735   4.905   3.388   7.180
   66POPC    HA 8736   5.008   3.397   7.221
   66POPC    HB 8737   4.855   3.487   7.191
   66POPC    C2 8738   4.914   3.355   7.029
   66POPC    HS 8739   4.810   3.361   6.989
   66POPC   O21 8740   4.957   3.219   7.007
   66POPC   C21 8741   5.080   3.190   7.043
   66POPC   O22 8742   5.164   3.267   7.085
   66POPC   C22 8743   5.105   3.041   7.021
   66POPC   H2R 8744   5.025   2.983   7.072
   66POPC   H2S 8745   5.203   3.013   7.066
   66POPC    C3 8746   4.997   3.460   6.948
   66POPC    HX 8747   5.090   3.483   7.005
   66POPC    HY 8748   4.939   3.555   6.945
   66POPC   O31 8749   5.034   3.414   6.817
   66POPC   C31 8750   4.940   3.429   6.724
   66POPC   O32 8751   4.832   3.484   6.742
   66POPC   C32 8752   4.986   3.360   6.596
   66POPC   H2X 8753   5.028   3.261   6.624
   66POPC   H2Y 8754   5.066   3.420   6.548
   66POPC   C23 8755   5.104   3.009   6.871
   66POPC   H3R 8756   5.007   3.041   6.826
   66POPC   H3S 8757   5.111   2.898   6.860
   66POPC   C24 8758   5.219   3.072   6.790
   66POPC   H4R 8759   5.316   3.043   6.836
   66POPC   H4S 8760   5.210   3.183   6.793
   66POPC   C25 8761   5.215   3.024   6.645
   66POPC   H5R 8762   5.117   3.053   6.600
   66POPC   H5S 8763   5.221   2.913   6.644
   66POPC   C26 8764   5.327   3.078   6.556
   66POPC   H6R 8765   5.426   3.048   6.598
   66POPC   H6S 8766   5.323   3.189   6.553
   66POPC   C27 8767   5.314   3.021   6.414
   66POPC   H7R 8768   5.215   3.049   6.373
   66POPC   H7S 8769   5.319   2.910   6.422
   66POPC   C28 8770   5.423   3.065   6.314
   66POPC   H8R 8771   5.427   2.986   6.237
   66POPC   H8S 8772   5.521   3.067   6.366
   66POPC   C29 8773   5.392   3.199   6.252
   66POPC   H91 8774   5.386   3.283   6.324
   66POPC  C210 8775   5.372   3.225   6.121
   66POPC  H101 8776   5.350   3.328   6.091
   66POPC  C211 8777   5.374   3.126   6.006
   66POPC  H11R 8778   5.275   3.123   5.957
   66POPC  H11S 8779   5.398   3.023   6.039
   66POPC  C212 8780   5.478   3.167   5.901
   66POPC  H12R 8781   5.579   3.168   5.947
   66POPC  H12S 8782   5.456   3.271   5.866
   66POPC  C213 8783   5.480   3.073   5.780
   66POPC  H13R 8784   5.379   3.068   5.734
   66POPC  H13S 8785   5.506   2.971   5.816
   66POPC  C214 8786   5.581   3.115   5.672
   66POPC  H14R 8787   5.607   3.026   5.611
   66POPC  H14S 8788   5.674   3.152   5.721
   66POPC  C215 8789   5.525   3.223   5.578
   66POPC  H15R 8790   5.488   3.310   5.637
   66POPC  H15S 8791   5.438   3.179   5.525
   66POPC  C216 8792   5.626   3.272   5.474
   66POPC  H16R 8793   5.708   3.198   5.464
   66POPC  H16S 8794   5.670   3.368   5.509
   66POPC  C217 8795   5.562   3.292   5.336
   66POPC  H17R 8796   5.468   3.350   5.347
   66POPC  H17S 8797   5.536   3.191   5.295
   66POPC  C218 8798   5.652   3.364   5.236
   66POPC  H18R 8799   5.750   3.311   5.226
   66POPC  H18S 8800   5.672   3.468   5.270
   66POPC  H18T 8801   5.604   3.367   5.136
   66POPC   C33 8802   4.868   3.339   6.500
   66POPC   H3X 8803   4.845   3.433   6.445
   66POPC   H3Y 8804   4.777   3.311   6.559
   66POPC   C34 8805   4.891   3.224   6.401
   66POPC   H4X 8806   4.795   3.195   6.353
   66POPC   H4Y 8807   4.927   3.136   6.460
   66POPC   C35 8808   4.994   3.255   6.291
   66POPC   H5X 8809   5.044   3.159   6.262
   66POPC   H5Y 8810   5.072   3.323   6.330
   66POPC   C36 8811   4.930   3.313   6.164
   66POPC   H6X 8812   4.873   3.405   6.190
   66POPC   H6Y 8813   4.859   3.239   6.123
   66POPC   C37 8814   5.036   3.344   6.057
   66POPC   H7X 8815   5.099   3.253   6.045
   66POPC   H7Y 8816   5.101   3.427   6.092
   66POPC   C38 8817   4.978   3.379   5.919
   66POPC   H8X 8818   4.929   3.479   5.923
   66POPC   H8Y 8819   4.901   3.304   5.891
   66POPC   C39 8820   5.088   3.379   5.812
   66POPC   H9X 8821   5.073   3.293   5.743
   66POPC   H9Y 8822   5.186   3.363   5.863
   66POPC  C310 8823   5.099   3.509   5.732
   66POPC  H10X 8824   5.095   3.595   5.802
   66POPC  H10Y 8825   5.012   3.518   5.663
   66POPC  C311 8826   5.230   3.520   5.653
   66POPC  H11X 8827   5.231   3.442   5.573
   66POPC  H11Y 8828   5.314   3.498   5.723
   66POPC  C312 8829   5.255   3.658   5.590
   66POPC  H12X 8830   5.354   3.655   5.539
   66POPC  H12Y 8831   5.259   3.735   5.670
   66POPC  C313 8832   5.148   3.697   5.487
   66POPC  H13X 8833   5.054   3.726   5.539
   66POPC  H13Y 8834   5.128   3.609   5.423
   66POPC  C314 8835   5.193   3.810   5.394
   66POPC  H14X 8836   5.281   3.775   5.336
   66POPC  H14Y 8837   5.224   3.899   5.453
   66POPC  C315 8838   5.083   3.851   5.294
   66POPC  H15X 8839   5.017   3.925   5.343
   66POPC  H15Y 8840   5.022   3.761   5.270
   66POPC  C316 8841   5.137   3.908   5.163
   66POPC  H16X 8842   5.184   3.828   5.102
   66POPC  H16Y 8843   5.213   3.987   5.183
   66POPC  H16Z 8844   5.054   3.953   5.104
   67POPC     N 8845   5.615   6.994   7.422
   67POPC   C12 8846   5.562   6.986   7.281
   67POPC   C13 8847   5.573   7.122   7.487
   67POPC   C14 8848   5.564   6.879   7.503
   67POPC   C15 8849   5.764   6.987   7.420
   67POPC  H12A 8850   5.582   6.887   7.243
   67POPC  H12B 8851   5.620   7.055   7.220
   67POPC  H13A 8852   5.465   7.128   7.490
   67POPC  H13B 8853   5.612   7.128   7.587
   67POPC  H13C 8854   5.611   7.205   7.429
   67POPC  H14A 8855   5.598   6.886   7.605
   67POPC  H14B 8856   5.455   6.880   7.501
   67POPC  H14C 8857   5.597   6.785   7.460
   67POPC  H15A 8858   5.797   6.890   7.386
   67POPC  H15B 8859   5.804   7.005   7.519
   67POPC  H15C 8860   5.803   7.063   7.353
   67POPC   C11 8861   5.412   7.018   7.258
   67POPC  H11A 8862   5.386   6.987   7.154
   67POPC  H11B 8863   5.398   7.129   7.267
   67POPC     P 8864   5.174   6.967   7.336
   67POPC   O13 8865   5.121   6.844   7.271
   67POPC   O14 8866   5.115   7.003   7.467
   67POPC   O12 8867   5.330   6.951   7.352
   67POPC   O11 8868   5.157   7.090   7.241
   67POPC    C1 8869   5.062   7.088   7.135
   67POPC    HA 8870   5.013   7.187   7.128
   67POPC    HB 8871   4.980   7.014   7.153
   67POPC    C2 8872   5.132   7.055   7.001
   67POPC    HS 8873   5.171   6.951   7.012
   67POPC   O21 8874   5.248   7.138   6.981
   67POPC   C21 8875   5.226   7.266   6.961
   67POPC   O22 8876   5.117   7.320   6.950
   67POPC   C22 8877   5.359   7.338   6.955
   67POPC   H2R 8878   5.438   7.267   6.922
   67POPC   H2S 8879   5.386   7.378   7.055
   67POPC    C3 8880   5.036   7.050   6.877
   67POPC    HX 8881   4.967   7.137   6.884
   67POPC    HY 8882   4.974   6.959   6.884
   67POPC   O31 8883   5.104   7.057   6.749
   67POPC   C31 8884   5.177   6.950   6.719
   67POPC   O32 8885   5.191   6.851   6.788
   67POPC   C32 8886   5.243   6.971   6.583
   67POPC   H2X 8887   5.208   7.065   6.537
[truncated: 2,840,297 more chars]
