# Supplementary material for: Interaction of MRI Contrast Agent [Gd(DOTA)]− with Lipid Membranes: A Molecular Dynamics Study
Source: Inorg Chem. 2024 May 25;63(24):10897–914. doi: 10.1021/acs.inorgchem.4c00972 (PMC11186012; doi:10.1021/acs.inorgchem.4c00972)
Supplement: Supplementary file 2 — ic4c00972_si_002.zip [file ic4c00972_si_002.zip › coordinate_files/memb_center_replica3_last_frame.gro]

POPC - 200 lipids & 75 H2O/lipid 1 gd-dota
72004
    1POPC     N    1   6.962   5.210   7.273 -0.2918  0.0450  0.6029
    1POPC   C12    2   7.023   5.125   7.164 -0.0712  0.4469  0.4080
    1POPC   C13    3   6.823   5.158   7.299 -0.6802  0.2539 -0.9484
    1POPC   C14    4   7.043   5.207   7.400 -0.1488 -0.2696  0.5046
    1POPC   C15    5   6.937   5.351   7.224  0.4156 -0.0805 -0.1384
    1POPC  H12A    6   7.126   5.151   7.149  1.0613 -2.7496  1.6764
    1POPC  H12B    7   6.972   5.138   7.070  0.4288  0.9930  0.2106
    1POPC  H13A    8   6.755   5.154   7.215 -2.9271  0.6452  0.7536
    1POPC  H13B    9   6.832   5.066   7.355  0.7886 -0.8281 -2.8267
    1POPC  H13C   10   6.788   5.230   7.371 -0.1387  0.0624 -0.4844
    1POPC  H14A   11   7.130   5.269   7.385 -1.0738  0.7095 -1.1438
    1POPC  H14B   12   6.979   5.249   7.476  0.9436 -1.3120  2.0698
    1POPC  H14C   13   7.058   5.109   7.443 -2.2510  0.2461  2.6898
    1POPC  H15A   14   6.914   5.421   7.302 -0.2384  0.1403 -0.5264
    1POPC  H15B   15   6.861   5.364   7.148  0.7297 -0.7202 -0.5737
    1POPC  H15C   16   7.029   5.386   7.179 -0.4232  0.9144 -1.1363
    1POPC   C11   17   7.018   4.973   7.180 -0.9999  0.4585  0.3048
    1POPC  H11A   18   7.083   4.924   7.104  1.1996  1.4527  1.4366
    1POPC  H11B   19   6.911   4.948   7.164 -1.0506  1.4042 -0.9711
    1POPC     P   20   7.005   4.799   7.371 -0.2962  0.0175 -0.3189
    1POPC   O13   21   7.110   4.726   7.446 -0.0230  0.0063 -0.7057
    1POPC   O14   22   6.879   4.827   7.443 -0.1758 -0.2842  0.0145
    1POPC   O12   23   7.064   4.934   7.310 -0.3163  0.1622 -0.0191
    1POPC   O11   24   6.964   4.719   7.239 -0.1938 -0.0073 -0.3366
    1POPC    C1   25   7.004   4.582   7.229  1.0462  0.3460 -0.2787
    1POPC    HA   26   6.918   4.519   7.198  0.2820  0.7206  0.9815
    1POPC    HB   27   7.036   4.534   7.324 -1.4362  1.2011  1.0801
    1POPC    C2   28   7.110   4.564   7.119  0.6259 -0.2317 -0.5924
    1POPC    HS   29   7.119   4.453   7.113  1.5202 -0.2000 -0.0624
    1POPC   O21   30   7.232   4.634   7.146  0.1551  0.2750  0.2526
    1POPC   C21   31   7.348   4.574   7.121  0.0278  0.0523  0.1919
    1POPC   O22   32   7.356   4.455   7.097 -0.1805 -0.0353  0.5507
    1POPC   C22   33   7.460   4.677   7.112  0.2988 -0.2484  0.0934
    1POPC   H2R   34   7.549   4.622   7.148  1.7254  1.9511  0.1427
    1POPC   H2S   35   7.435   4.761   7.181 -1.5429 -1.7462  1.3433
    1POPC    C3   36   7.048   4.615   6.988  0.0117  0.1474 -0.1580
    1POPC    HX   37   7.033   4.722   7.014  0.2486  0.0975  0.1943
    1POPC    HY   38   6.951   4.563   6.971  0.5259  0.1048 -3.5895
    1POPC   O31   39   7.135   4.615   6.875  0.5523  0.0117  0.2539
    1POPC   C31   40   7.121   4.502   6.805  0.5249  0.1416  0.0472
    1POPC   O32   41   7.052   4.404   6.829  0.2078  0.5535  0.8971
    1POPC   C32   42   7.226   4.508   6.695 -0.1251 -0.8688 -0.6438
    1POPC   H2X   43   7.268   4.406   6.688 -0.4240 -1.0852  0.4686
    1POPC   H2Y   44   7.291   4.597   6.706 -0.9183 -0.1891 -1.3173
    1POPC   C23   45   7.460   4.729   6.968 -0.5986  0.5213  0.3633
    1POPC   H3R   46   7.366   4.782   6.941  0.0857  2.1358  1.0029
    1POPC   H3S   47   7.484   4.644   6.902  0.5980  0.1682  1.2087
    1POPC   C24   48   7.576   4.828   6.954 -0.2267  0.0564  0.1709
    1POPC   H4R   49   7.662   4.791   7.014 -0.9170  2.5856  2.9097
    1POPC   H4S   50   7.545   4.927   6.992  0.4852  0.6068 -0.6440
    1POPC   C25   51   7.617   4.838   6.807 -0.2023 -0.5619  0.1317
    1POPC   H5R   52   7.660   4.739   6.781  0.8094 -0.2037  0.4190
    1POPC   H5S   53   7.695   4.915   6.789  0.6019 -0.7004  2.6268
    1POPC   C26   54   7.503   4.859   6.707 -0.2157  0.4847  0.3498
    1POPC   H6R   55   7.474   4.965   6.716  1.6195  0.9621  1.1182
    1POPC   H6S   56   7.416   4.798   6.740 -1.5696  2.7262  1.1444
    1POPC   C27   57   7.546   4.826   6.564 -0.2707  0.8569  0.2471
    1POPC   H7R   58   7.556   4.715   6.570 -2.0524  0.7431  2.8636
    1POPC   H7S   59   7.640   4.883   6.550 -0.2968  0.8761  0.1483
    1POPC   C28   60   7.439   4.866   6.462 -0.4666  0.0232  0.1118
    1POPC   H8R   61   7.341   4.854   6.513  0.2806 -1.3686  1.3103
    1POPC   H8S   62   7.444   4.796   6.376  0.4285  0.7942 -0.4894
    1POPC   C29   63   7.454   5.012   6.428  0.2476 -0.1460 -0.3146
    1POPC   H91   64   7.453   5.082   6.513  0.0985  0.9695 -1.2180
    1POPC  C210   65   7.476   5.064   6.307 -0.1562 -0.4287 -0.5080
    1POPC  H101   66   7.473   5.171   6.282  0.6950 -0.7081 -1.9361
    1POPC  C211   67   7.511   4.984   6.184 -0.2512 -0.2788 -0.6344
    1POPC  H11R   68   7.422   4.956   6.125 -2.0346 -1.0907  2.2439
    1POPC  H11S   69   7.570   4.894   6.210  1.8286  1.0490 -0.4836
    1POPC  C212   70   7.608   5.071   6.103 -0.0035 -0.0343 -0.0845
    1POPC  H12R   71   7.706   5.070   6.156  0.0342 -1.5258 -0.1466
    1POPC  H12S   72   7.571   5.176   6.104 -0.4864 -0.2027  0.6712
    1POPC  C213   73   7.614   5.015   5.961 -0.5736  0.1037 -0.1636
    1POPC  H13R   74   7.703   5.066   5.917 -1.7977  1.1027 -1.6122
    1POPC  H13S   75   7.526   5.053   5.904  1.1714  0.2662 -2.9197
    1POPC  C214   76   7.618   4.864   5.940 -0.1085  0.0777  0.1232
    1POPC  H14R   77   7.526   4.813   5.976  0.0512 -0.7973 -0.6674
    1POPC  H14S   78   7.704   4.831   6.002 -0.8030 -0.0572  1.0416
    1POPC  C215   79   7.658   4.823   5.798 -0.4912  0.1015  0.0084
    1POPC  H15R   80   7.759   4.860   5.769  0.6392 -2.1551  0.8255
    1POPC  H15S   81   7.589   4.864   5.722 -2.2796  0.1238  1.5725
    1POPC  C216   82   7.671   4.671   5.794  0.1858  0.1664 -0.3247
    1POPC  H16R   83   7.573   4.628   5.823  0.4481 -0.8709 -0.9015
    1POPC  H16S   84   7.745   4.655   5.876 -1.3350  1.6195  1.3947
    1POPC  C217   85   7.723   4.622   5.658  0.2165 -0.6514 -0.0232
    1POPC  H17R   86   7.822   4.669   5.643  0.1245 -0.5114 -0.1871
    1POPC  H17S   87   7.657   4.661   5.578 -2.1423 -1.5007  1.3750
    1POPC  C218   88   7.735   4.469   5.666  0.1197 -0.6021  1.3828
    1POPC  H18R   89   7.633   4.430   5.686  0.2378 -0.5754  2.0660
    1POPC  H18S   90   7.806   4.439   5.746  1.9622  0.1166  0.0924
    1POPC  H18T   91   7.776   4.424   5.573 -0.2089  1.7669 -0.0064
    1POPC   C33   92   7.146   4.543   6.570 -0.1569  0.2280 -0.3280
    1POPC   H3X   93   7.117   4.650   6.580 -1.0467 -0.0005 -0.3757
    1POPC   H3Y   94   7.070   4.465   6.550  1.6560 -1.7244 -0.0073
    1POPC   C34   95   7.237   4.534   6.447 -0.2745 -0.2267 -0.3823
    1POPC   H4X   96   7.278   4.433   6.423  0.8952  1.0966 -4.9804
    1POPC   H4Y   97   7.308   4.620   6.450 -0.4291 -0.1303  1.2920
    1POPC   C35   98   7.162   4.564   6.317 -0.1159  0.5702 -0.2974
    1POPC   H5X   99   7.107   4.659   6.325  0.4153  0.7407  2.4539
    1POPC   H5Y  100   7.086   4.485   6.299  1.1893 -0.4481 -1.6742
    1POPC   C36  101   7.254   4.565   6.195  0.4626 -0.0604  0.1221
    1POPC   H6X  102   7.304   4.466   6.189  1.4867  0.3638  1.3781
    1POPC   H6Y  103   7.334   4.640   6.212  0.4871 -0.2876  1.0079
    1POPC   C37  104   7.168   4.579   6.068  0.7076 -0.4673 -0.0916
    1POPC   H7X  105   7.105   4.669   6.080  2.0028  0.2618  1.9225
    1POPC   H7Y  106   7.117   4.481   6.057 -0.4164 -0.0350  1.0467
    1POPC   C38  107   7.251   4.598   5.941  0.0315  0.1422 -0.4424
    1POPC   H8X  108   7.333   4.524   5.940 -0.8663 -0.8786 -1.1702
    1POPC   H8Y  109   7.289   4.702   5.938  0.1208  0.1080 -0.4815
    1POPC   C39  110   7.174   4.581   5.810 -0.1382 -0.3563 -0.2805
    1POPC   H9X  111   7.110   4.671   5.796 -0.6123 -0.2772  2.0117
    1POPC   H9Y  112   7.105   4.497   5.832  1.3000 -0.8705  2.7061
    1POPC  C310  113   7.276   4.566   5.697 -0.2300  0.8818 -0.5428
    1POPC  H10X  114   7.344   4.479   5.704 -1.2147  0.2030  1.2703
    1POPC  H10Y  115   7.342   4.655   5.694  0.9194  0.0364 -2.6978
    1POPC  C311  116   7.198   4.554   5.565 -0.3462 -0.1548 -0.3876
    1POPC  H11X  117   7.122   4.635   5.559 -1.4549 -1.0075  1.3650
    1POPC  H11Y  118   7.144   4.457   5.565 -1.1801  0.2917 -1.3653
    1POPC  C312  119   7.294   4.553   5.447  0.5050 -0.4472  0.2964
    1POPC  H12X  120   7.367   4.470   5.462 -0.2994 -1.4331 -0.9694
    1POPC  H12Y  121   7.352   4.648   5.445 -2.7505  1.7204 -2.0574
    1POPC  C313  122   7.222   4.536   5.313  0.4245 -0.5787  0.3567
    1POPC  H13X  123   7.148   4.617   5.297 -0.6015 -1.6786 -0.7370
    1POPC  H13Y  124   7.160   4.444   5.308 -0.3525  0.0067 -2.1045
    1POPC  C314  125   7.324   4.532   5.199 -0.2135  0.1236 -0.2437
    1POPC  H14X  126   7.393   4.448   5.222  2.3159  2.4820  1.4735
    1POPC  H14Y  127   7.390   4.621   5.200  1.2451 -0.8481  3.1734
    1POPC  C315  128   7.250   4.514   5.066 -0.2799 -0.0764 -0.1794
    1POPC  H15X  129   7.164   4.446   5.082 -0.6097  0.3119 -0.3014
    1POPC  H15Y  130   7.322   4.457   5.002 -0.7055 -2.4470  1.3044
    1POPC  C316  131   7.197   4.645   5.009  0.2322  0.2334  0.0513
    1POPC  H16X  132   7.139   4.629   4.916 -1.7495  1.3022  1.0430
    1POPC  H16Y  133   7.268   4.729   4.992 -1.5044  1.9967  0.9930
    1POPC  H16Z  134   7.128   4.682   5.089  1.2379  0.4598  0.8377
    2POPC     N  135   2.887   2.312   8.346 -0.2194  0.1808 -0.1287
    2POPC   C12  136   2.835   2.370   8.216 -0.8012 -0.1414 -0.0433
    2POPC   C13  137   2.968   2.188   8.315 -0.1546  0.2689 -0.3175
    2POPC   C14  138   2.970   2.412   8.423 -0.0105 -0.2050  0.1464
    2POPC   C15  139   2.769   2.271   8.431 -0.1664 -0.0208 -0.1520
    2POPC  H12A  140   2.917   2.411   8.159  0.4168 -0.5943  1.3087
    2POPC  H12B  141   2.762   2.444   8.246  2.7106  2.4093  3.1528
    2POPC  H13A  142   3.056   2.206   8.255 -0.2466  0.4042 -0.4130
    2POPC  H13B  143   2.984   2.142   8.412 -0.9702 -0.8398 -0.6994
    2POPC  H13C  144   2.892   2.136   8.260 -1.0483  0.4807  0.6658
    2POPC  H14A  145   3.031   2.363   8.498  0.4724  1.6982  1.0575
    2POPC  H14B  146   3.043   2.451   8.352  0.1505 -0.3262  0.2432
    2POPC  H14C  147   2.909   2.491   8.461 -0.2090  0.3045 -1.1827
    2POPC  H15A  148   2.718   2.183   8.396  0.3756 -0.9970  1.3835
    2POPC  H15B  149   2.707   2.359   8.441  0.3843  0.5964 -1.8070
    2POPC  H15C  150   2.800   2.258   8.534  0.6631  0.4293 -0.3276
    2POPC   C11  151   2.770   2.266   8.124 -0.1697  0.6823 -1.4396
    2POPC  H11A  152   2.708   2.320   8.049 -0.5615  2.2568 -0.0368
    2POPC  H11B  153   2.705   2.210   8.194  0.1942 -0.4464 -1.9758
    2POPC     P  154   2.787   2.067   7.966 -0.1207  0.3526 -0.0497
    2POPC   O13  155   2.890   1.978   7.909 -0.9678 -0.3490 -0.5041
    2POPC   O14  156   2.684   1.996   8.046 -0.0276  0.1745 -0.0893
    2POPC   O12  157   2.860   2.178   8.055  0.3254 -0.2659  0.3614
    2POPC   O11  158   2.723   2.153   7.847 -0.3964  0.0247 -0.1388
    2POPC    C1  159   2.584   2.134   7.818 -0.3193  0.3233 -0.7117
    2POPC    HA  160   2.543   2.213   7.752 -3.9945 -1.8500 -1.3347
    2POPC    HB  161   2.531   2.114   7.914  1.3924 -2.3146 -0.2348
    2POPC    C2  162   2.550   2.003   7.744 -0.1235 -0.5479  0.7079
    2POPC    HS  163   2.535   1.923   7.819  1.4013 -2.0203 -0.4913
    2POPC   O21  164   2.666   1.967   7.668 -0.4760 -0.1164 -0.0475
    2POPC   C21  165   2.666   1.839   7.631 -0.2097 -0.0702 -0.2092
    2POPC   O22  166   2.599   1.755   7.690  0.0686 -0.0915  0.0832
    2POPC   C22  167   2.741   1.823   7.500  0.2631  0.2979  0.0132
    2POPC   H2R  168   2.819   1.902   7.501 -0.0275  0.5831  0.2442
    2POPC   H2S  169   2.674   1.853   7.416  1.2232 -0.5425 -1.0883
    2POPC    C3  170   2.414   1.995   7.673 -0.2235  0.6775  0.7251
    2POPC    HX  171   2.328   2.036   7.730 -0.7365 -2.0784  2.1224
    2POPC    HY  172   2.382   1.889   7.661  0.4101  0.2810  2.2049
    2POPC   O31  173   2.429   2.050   7.542 -0.3987  0.6281  0.6840
    2POPC   C31  174   2.324   2.114   7.491 -0.3727 -0.1808 -0.4340
    2POPC   O32  175   2.212   2.122   7.538 -0.0999  0.1171  0.1764
    2POPC   C32  176   2.381   2.195   7.376  0.2111  0.0272 -0.0048
    2POPC   H2X  177   2.475   2.243   7.410 -0.4484  0.4090  1.3438
    2POPC   H2Y  178   2.312   2.280   7.358  0.3906  0.1541 -0.1057
    2POPC   C23  179   2.799   1.682   7.485  0.0878  0.1953  0.2893
    2POPC   H3R  180   2.720   1.604   7.490 -0.5833  0.2947 -4.3485
    2POPC   H3S  181   2.869   1.657   7.567  2.7691  0.9765 -1.6216
    2POPC   C24  182   2.866   1.659   7.349 -1.2901 -0.2255 -0.3325
    2POPC   H4R  183   2.959   1.719   7.350  0.7001 -3.0970 -0.2811
    2POPC   H4S  184   2.793   1.692   7.272 -0.2713  1.4669 -0.6153
    2POPC   C25  185   2.896   1.513   7.317  0.6718  0.0672  0.0889
    2POPC   H5R  186   2.800   1.463   7.291  1.5671 -0.8050 -1.7038
    2POPC   H5S  187   2.939   1.470   7.411  1.7429  1.9396  0.5025
    2POPC   C26  188   2.986   1.493   7.195  0.3865  0.3483 -0.1662
    2POPC   H6R  189   3.085   1.540   7.211  0.3854  0.5476 -0.7154
    2POPC   H6S  190   2.928   1.547   7.117  0.9364  0.8443 -0.2352
    2POPC   C27  191   2.984   1.344   7.159 -0.0747  0.2904  0.0901
    2POPC   H7R  192   2.875   1.328   7.142 -0.0395  0.2998 -0.1481
    2POPC   H7S  193   3.016   1.268   7.233 -1.3863  0.4489  0.8547
    2POPC   C28  194   3.048   1.312   7.024 -0.3360 -0.4743  0.1414
    2POPC   H8R  195   3.159   1.312   7.031 -0.3380  1.2190  0.8126
    2POPC   H8S  196   3.019   1.390   6.950 -2.1903 -0.7955  0.4884
    2POPC   C29  197   2.996   1.175   6.991 -0.5590 -0.3162 -0.1689
    2POPC   H91  198   3.020   1.099   7.067  0.9889  1.2267  0.9656
    2POPC  C210  199   2.938   1.134   6.877  0.0566 -0.6500 -0.3712
    2POPC  H101  200   2.908   1.030   6.894 -0.7142 -0.2992  0.5561
    2POPC  C211  201   2.901   1.205   6.750  0.2309  0.1855  0.0344
    2POPC  H11R  202   2.913   1.315   6.744 -2.0105  0.4690  0.1417
    2POPC  H11S  203   2.796   1.180   6.725  0.6392  0.5528 -2.2686
    2POPC  C212  204   2.977   1.145   6.631  0.0909  0.8773 -0.4121
    2POPC  H12R  205   2.957   1.036   6.633  2.2490  0.4421  1.0861
    2POPC  H12S  206   3.086   1.168   6.632  0.3841 -0.2745  1.5883
    2POPC  C213  207   2.919   1.193   6.498 -0.3394  0.3264 -0.4252
    2POPC  H13R  208   2.966   1.285   6.457 -0.8279  1.4024  1.3281
    2POPC  H13S  209   2.809   1.203   6.509 -0.5970 -1.6829 -0.7499
    2POPC  C214  210   2.935   1.078   6.398  0.1360  0.2654 -0.2804
    2POPC  H14R  211   2.867   1.106   6.315 -3.8770 -0.8359  2.3210
    2POPC  H14S  212   2.908   0.980   6.443 -2.2498 -0.3362 -2.7603
    2POPC  C215  213   3.073   1.042   6.342  0.0991 -0.1181 -0.1270
    2POPC  H15R  214   3.136   0.996   6.422 -0.8174  1.6576  1.7108
    2POPC  H15S  215   3.119   1.134   6.301 -0.6079 -0.2189 -1.1720
    2POPC  C216  216   3.074   0.929   6.238  0.2151 -0.3472  0.1203
    2POPC  H16R  217   2.998   0.852   6.259 -0.3635  0.6699  2.0803
    2POPC  H16S  218   3.173   0.881   6.251 -0.5572 -1.7750  0.9754
    2POPC  C217  219   3.068   0.978   6.093  0.1257  0.1306  0.2846
    2POPC  H17R  220   3.119   0.893   6.044 -0.3349  0.1170 -0.1719
    2POPC  H17S  221   3.117   1.078   6.083  0.7191 -0.3246 -1.7831
    2POPC  C218  222   2.933   0.984   6.022  0.2611  0.2641  0.0352
    2POPC  H18R  223   2.882   0.886   6.033  2.0930 -0.6856  0.5385
    2POPC  H18S  224   2.944   0.996   5.913  0.0485  0.6821  0.0593
    2POPC  H18T  225   2.872   1.069   6.059  1.7399  0.9108  1.0888
    2POPC   C33  226   2.397   2.113   7.247  0.2529 -0.0850  0.0713
    2POPC   H3X  227   2.295   2.078   7.222 -0.1743  1.4325 -0.4085
    2POPC   H3Y  228   2.463   2.026   7.270  1.1301  0.8793  1.4075
    2POPC   C34  229   2.432   2.191   7.120 -0.5006 -0.1783 -0.1933
    2POPC   H4X  230   2.537   2.225   7.128 -0.8671  1.4482 -1.7248
    2POPC   H4Y  231   2.376   2.285   7.136 -0.0847  0.0666 -0.1650
    2POPC   C35  232   2.396   2.119   6.989  0.2180  0.3212 -0.6746
    2POPC   H5X  233   2.289   2.088   6.998  0.0229  0.6414 -1.7688
    2POPC   H5Y  234   2.462   2.031   6.974  1.1067  0.5701  1.4157
    2POPC   C36  235   2.410   2.210   6.867  0.1121  0.4870 -0.5631
    2POPC   H6X  236   2.520   2.214   6.854  0.4952  1.1444  2.1017
    2POPC   H6Y  237   2.365   2.312   6.869 -1.4000 -0.1120 -1.9699
    2POPC   C37  238   2.366   2.146   6.736  0.3994 -0.4107 -0.2244
    2POPC   H7X  239   2.256   2.130   6.730  0.4245 -0.2526 -1.2999
    2POPC   H7Y  240   2.413   2.046   6.727  2.7973  0.6267  0.0028
    2POPC   C38  241   2.395   2.231   6.612 -0.2519 -0.0774 -0.1551
    2POPC   H8X  242   2.504   2.232   6.587 -0.6625  1.0658 -2.0596
    2POPC   H8Y  243   2.372   2.336   6.639  0.4552 -0.1475  0.7906
    2POPC   C39  244   2.316   2.193   6.487 -0.0389 -0.7041 -0.1005
    2POPC   H9X  245   2.207   2.203   6.506  0.4290  1.7529  1.7984
    2POPC   H9Y  246   2.341   2.085   6.472 -1.6321 -1.2008  0.6654
    2POPC  C310  247   2.355   2.275   6.364 -0.3575 -0.3272  0.0513
    2POPC  H10X  248   2.464   2.281   6.343 -0.5474 -0.9106 -1.1532
    2POPC  H10Y  249   2.332   2.382   6.388 -1.0962  0.0317 -2.0592
    2POPC  C311  250   2.281   2.246   6.234  0.0916  0.1553 -0.3158
    2POPC  H11X  251   2.304   2.327   6.161 -1.8978 -0.9077 -2.2474
    2POPC  H11Y  252   2.176   2.262   6.268  0.7378  1.7326  1.0593
    2POPC  C312  253   2.293   2.112   6.161 -0.6731  0.0663 -0.2853
    2POPC  H12X  254   2.258   2.029   6.225 -0.1572  0.8128  1.0009
    2POPC  H12Y  255   2.401   2.095   6.144 -0.0797  1.9663  1.2398
    2POPC  C313  256   2.210   2.117   6.032 -0.3225  0.6215 -0.4928
    2POPC  H13X  257   2.232   2.021   5.980 -0.5288  0.9303 -1.1498
    2POPC  H13Y  258   2.249   2.198   5.966  1.3411  0.9160  0.7711
    2POPC  C314  259   2.059   2.126   6.049 -0.3538 -0.3065 -0.2171
    2POPC  H14X  260   2.039   2.212   6.115 -0.6678 -0.8906  0.4602
    2POPC  H14Y  261   2.019   2.040   6.107  0.1280 -0.0998  0.4197
    2POPC  C315  262   1.993   2.142   5.912 -0.4801  0.3459 -0.0859
    2POPC  H15X  263   2.017   2.241   5.870  0.3072  1.0524  1.9372
    2POPC  H15Y  264   1.883   2.148   5.925 -0.4319  4.6509 -0.4661
    2POPC  C316  265   2.026   2.034   5.808 -0.4624 -0.1784  0.4563
    2POPC  H16X  266   2.017   1.931   5.847 -2.3919  0.7060  2.5453
    2POPC  H16Y  267   2.122   2.051   5.754 -1.1027  0.9728 -0.3880
    2POPC  H16Z  268   1.950   2.051   5.728 -0.3623  0.2781  0.4533
    3POPC     N  269   3.836   5.755   7.464  0.1578  0.1733  0.4611
    3POPC   C12  270   3.685   5.752   7.470  0.1551 -0.3439  0.2232
    3POPC   C13  271   3.890   5.714   7.598  0.1331 -0.2795  0.3354
    3POPC   C14  272   3.883   5.668   7.350 -0.1556 -0.0275  0.4820
    3POPC   C15  273   3.869   5.899   7.435  1.0447 -0.0929  0.1278
    3POPC  H12A  274   3.650   5.821   7.545  0.7677 -0.5380  0.6937
    3POPC  H12B  275   3.662   5.652   7.504  0.1013 -0.2958  0.3277
    3POPC  H13A  276   3.998   5.716   7.597  0.2516 -0.0744  3.2466
    3POPC  H13B  277   3.850   5.771   7.681  2.0431  1.1438  0.3476
    3POPC  H13C  278   3.870   5.610   7.617 -0.9296  0.0905  1.3560
    3POPC  H14A  279   3.989   5.648   7.346 -0.1562 -0.2252 -4.1139
    3POPC  H14B  280   3.837   5.571   7.355  0.0204 -0.0669  1.4094
    3POPC  H14C  281   3.855   5.709   7.254  2.8669 -0.0902 -0.5315
    3POPC  H15A  282   3.821   5.956   7.513 -2.0465  2.1061 -3.0549
    3POPC  H15B  283   3.827   5.936   7.342 -0.5154  1.9770  1.5501
    3POPC  H15C  284   3.974   5.925   7.438  0.9982 -0.0520  2.0150
    3POPC   C11  285   3.600   5.783   7.346  0.0176 -0.4224  0.2967
    3POPC  H11A  286   3.616   5.889   7.317 -0.8037 -0.4943 -0.4515
    3POPC  H11B  287   3.492   5.768   7.370  0.2929  0.7026  2.4661
    3POPC     P  288   3.593   5.778   7.094 -0.3981 -0.2071  0.0333
    3POPC   O13  289   3.701   5.878   7.079 -0.3955 -0.2679 -0.3859
    3POPC   O14  290   3.595   5.675   6.988  0.3076 -0.0977 -0.0655
    3POPC   O12  291   3.623   5.702   7.231 -0.2655 -0.1439  0.0404
    3POPC   O11  292   3.449   5.846   7.090 -0.1001  0.4319 -0.0330
    3POPC    C1  293   3.322   5.788   7.125  0.1167 -0.1257 -0.1539
    3POPC    HA  294   3.247   5.862   7.089 -0.0573  0.5462  1.5147
    3POPC    HB  295   3.308   5.783   7.235  2.6727 -1.0220  0.1889
    3POPC    C2  296   3.284   5.658   7.053 -0.3350  0.0275 -0.1963
    3POPC    HS  297   3.349   5.573   7.085  0.5897  1.0800  0.7820
    3POPC   O21  298   3.290   5.683   6.913 -0.4989 -0.0609 -0.2192
    3POPC   C21  299   3.313   5.570   6.846 -0.6327 -0.1012 -0.1970
    3POPC   O22  300   3.310   5.461   6.899  0.5413 -0.1862 -0.2797
    3POPC   C22  301   3.308   5.608   6.698 -0.3523 -0.3263 -0.2645
    3POPC   H2R  302   3.398   5.665   6.668 -0.8827 -0.2977 -1.8851
    3POPC   H2S  303   3.226   5.680   6.678 -1.3534 -0.9134  1.4917
    3POPC    C3  304   3.137   5.623   7.081 -0.2710  0.3581  0.5830
    3POPC    HX  305   3.134   5.590   7.187 -0.8676  0.6788  0.6692
    3POPC    HY  306   3.113   5.523   7.038  0.9728  0.0851  0.5010
    3POPC   O31  307   3.040   5.721   7.043 -0.5630 -0.1404  0.0289
    3POPC   C31  308   2.970   5.703   6.930  0.1279  0.1378 -0.4512
    3POPC   O32  309   2.991   5.607   6.859  0.5750 -0.3137  0.2749
    3POPC   C32  310   2.874   5.820   6.916 -0.9170 -0.5748  0.5615
    3POPC   H2X  311   2.935   5.911   6.934  4.6619 -3.4724 -1.4320
    3POPC   H2Y  312   2.789   5.817   6.988 -1.8113 -1.5811 -0.4871
    3POPC   C23  313   3.291   5.489   6.604  0.7735 -0.6165 -0.1099
    3POPC   H3R  314   3.272   5.396   6.662  1.3875 -0.9801 -0.4759
    3POPC   H3S  315   3.391   5.470   6.559  1.0841 -1.5418  0.9191
    3POPC   C24  316   3.177   5.504   6.504  0.3244  0.7473  0.5839
    3POPC   H4R  317   3.201   5.578   6.425  0.3794  1.4646  1.2671
    3POPC   H4S  318   3.087   5.543   6.555 -1.0500 -0.5350 -0.7247
    3POPC   C25  319   3.139   5.368   6.443 -0.1996  0.8876  0.5942
    3POPC   H5R  320   3.075   5.313   6.516 -0.6482  1.5391  0.7077
    3POPC   H5S  321   3.237   5.317   6.440 -0.0392  1.0417  2.1650
    3POPC   C26  322   3.086   5.383   6.300 -0.4243 -0.7627  0.4889
    3POPC   H6R  323   3.065   5.281   6.262 -2.5862 -0.6758  1.3086
    3POPC   H6S  324   3.171   5.423   6.241 -1.2385  2.2064  1.1756
    3POPC   C27  325   2.961   5.466   6.273  0.3475  0.3834  0.3760
    3POPC   H7R  326   2.990   5.569   6.304 -0.9167  0.8242  0.1786
    3POPC   H7S  327   2.880   5.434   6.342  0.9566 -3.1580 -0.3716
    3POPC   C28  328   2.909   5.462   6.129  0.2859 -0.0498  0.4115
    3POPC   H8R  329   2.862   5.363   6.109  0.4753  0.2739 -1.8291
    3POPC   H8S  330   2.988   5.467   6.052  0.7019  1.3907  0.9043
    3POPC   C29  331   2.812   5.574   6.104  0.2397 -0.1741  0.0295
    3POPC   H91  332   2.847   5.674   6.132  0.1099  0.4905 -1.9845
    3POPC  C210  333   2.703   5.570   6.025  0.4928 -0.3171 -0.3161
    3POPC  H101  334   2.654   5.661   5.989 -0.8352 -1.0330 -0.3936
    3POPC  C211  335   2.631   5.446   5.981 -0.4000  0.2548 -0.4813
    3POPC  H11R  336   2.523   5.464   6.002  0.0714  1.0111  1.5427
    3POPC  H11S  337   2.646   5.362   6.052 -0.6077 -0.6059 -1.4248
    3POPC  C212  338   2.659   5.398   5.838 -0.1102  0.0546 -0.3599
    3POPC  H12R  339   2.761   5.361   5.817  0.5971  2.1838 -1.0182
    3POPC  H12S  340   2.654   5.482   5.765  2.6511  1.6418  1.1142
    3POPC  C213  341   2.559   5.290   5.797 -0.1020 -0.1655  0.1862
    3POPC  H13R  342   2.457   5.318   5.832  0.2528  1.3373  0.1049
    3POPC  H13S  343   2.600   5.196   5.838  1.1807  0.2123 -0.1879
    3POPC  C214  344   2.547   5.276   5.645 -0.0844  0.1671  0.1524
    3POPC  H14R  345   2.640   5.224   5.612  0.1747  0.0622  1.0323
    3POPC  H14S  346   2.540   5.376   5.597 -1.6655  0.2677  0.5351
    3POPC  C215  347   2.424   5.202   5.592  0.2498  0.0251 -0.4413
    3POPC  H15R  348   2.415   5.096   5.625 -1.6260 -0.1107 -1.2165
    3POPC  H15S  349   2.439   5.203   5.482 -0.2326 -0.4525 -0.5215
    3POPC  C216  350   2.289   5.268   5.623  0.2922 -0.1395  0.0975
    3POPC  H16R  351   2.300   5.345   5.703 -0.8227  0.3824 -0.2370
    3POPC  H16S  352   2.227   5.187   5.668  1.0696 -0.3934  0.7318
    3POPC  C217  353   2.219   5.333   5.504 -0.1228 -0.1893  0.3130
    3POPC  H17R  354   2.112   5.357   5.522 -0.7206 -0.8428 -2.0290
    3POPC  H17S  355   2.232   5.260   5.420  1.3445  0.8308 -0.3869
    3POPC  C218  356   2.278   5.468   5.465 -0.2886 -0.0283  0.6149
    3POPC  H18R  357   2.229   5.508   5.374  2.8514  1.7021 -0.4669
    3POPC  H18S  358   2.389   5.471   5.457 -0.4475  2.5782 -2.4940
    3POPC  H18T  359   2.259   5.546   5.541  0.7053  0.0075  0.8520
    3POPC   C33  360   2.820   5.809   6.773 -0.2809 -0.2556  0.2915
    3POPC   H3X  361   2.720   5.857   6.771  0.0053  0.3327 -0.1530
    3POPC   H3Y  362   2.807   5.704   6.739 -0.2184 -0.1309 -0.1182
    3POPC   C34  363   2.906   5.887   6.673 -0.4544 -0.1664  0.2110
    3POPC   H4X  364   3.010   5.859   6.700 -0.2247 -0.9289 -1.3835
    3POPC   H4Y  365   2.894   5.996   6.691  2.0433  0.0092  1.2059
    3POPC   C35  366   2.887   5.858   6.524 -0.1128  1.3794 -0.1429
    3POPC   H5X  367   2.901   5.748   6.518 -1.0429  0.8669  4.0575
    3POPC   H5Y  368   2.967   5.915   6.471  2.4461 -2.6768 -1.1043
    3POPC   C36  369   2.745   5.895   6.479 -0.4226  0.4646  0.0782
    3POPC   H6X  370   2.720   5.992   6.525  1.0441  1.0410 -0.2770
    3POPC   H6Y  371   2.679   5.820   6.528  0.1555 -0.1263 -0.0344
    3POPC   C37  372   2.722   5.890   6.328 -0.3362  0.1040  0.0755
    3POPC   H7X  373   2.770   5.799   6.286  3.5151  1.4961  1.0597
    3POPC   H7Y  374   2.773   5.971   6.271 -2.0952  0.4188 -1.1446
    3POPC   C38  375   2.572   5.900   6.300 -0.3598  0.0859  0.1979
    3POPC   H8X  376   2.531   5.981   6.364  1.3398  0.0927  1.3379
    3POPC   H8Y  377   2.525   5.806   6.337 -0.6565  0.1571  0.0037
    3POPC   C39  378   2.532   5.920   6.154  0.5301  0.7161  0.0359
    3POPC   H9X  379   2.553   5.827   6.095  0.4405  0.6636  0.0868
    3POPC   H9Y  380   2.589   6.006   6.113 -0.6286  1.1900 -0.5986
    3POPC  C310  381   2.383   5.938   6.124  0.3949  0.1100  0.3216
    3POPC  H10X  382   2.371   5.950   6.015  2.1100  0.2166  0.1060
    3POPC  H10Y  383   2.345   6.032   6.170  0.8452  0.3495  0.2152
    3POPC  C311  384   2.291   5.825   6.171  0.8306 -0.2198  0.3901
    3POPC  H11X  385   2.188   5.865   6.160  1.7883  2.3121 -0.0188
    3POPC  H11Y  386   2.298   5.809   6.280 -0.9399  0.2633  0.6067
    3POPC  C312  387   2.304   5.684   6.113  0.3749  0.1027 -0.5243
    3POPC  H12X  388   2.396   5.641   6.158  2.3531  2.1104 -2.4048
    3POPC  H12Y  389   2.325   5.695   6.005  0.3842  2.7583 -0.3162
    3POPC  C313  390   2.177   5.600   6.132  0.5774 -0.0175  0.3758
    3POPC  H13X  391   2.089   5.632   6.072  1.6800  2.5083 -0.0282
    3POPC  H13Y  392   2.153   5.599   6.240  1.6169 -1.2783  0.6324
    3POPC  C314  393   2.203   5.455   6.088  0.1980  0.0757 -0.1562
    3POPC  H14X  394   2.275   5.422   6.166 -1.8295  0.7331  2.1126
    3POPC  H14Y  395   2.261   5.450   5.993  0.5057  0.3502  0.0166
    3POPC  C315  396   2.077   5.369   6.087  0.2231  0.0382 -0.0528
    3POPC  H15X  397   2.109   5.264   6.069 -0.6653 -0.0077 -1.5168
    3POPC  H15Y  398   2.002   5.388   6.007 -0.2258 -0.5465  0.2174
    3POPC  C316  399   2.005   5.385   6.221  0.2340  0.2511 -0.0725
    3POPC  H16X  400   2.076   5.360   6.302 -1.4877 -1.0829  1.0995
    3POPC  H16Y  401   1.914   5.322   6.216  1.1368 -1.3312  1.8799
    3POPC  H16Z  402   1.967   5.485   6.252  0.5367  0.1047  0.8016
    4POPC     N  403   1.966   4.018   7.433 -0.1476  0.1955  0.0285
    4POPC   C12  404   1.943   3.873   7.469 -0.2144  0.3226  0.4998
    4POPC   C13  405   2.075   4.049   7.332  0.1200 -0.2694  0.1735
    4POPC   C14  406   1.838   4.065   7.368 -0.2616  0.2626  0.2998
    4POPC   C15  407   1.980   4.088   7.565 -0.1284  0.2199  0.0142
    4POPC  H12A  408   1.860   3.878   7.538 -1.4551  0.3987 -0.9318
    4POPC  H12B  409   2.029   3.828   7.516 -0.6978 -0.5836  0.5422
    4POPC  H13A  410   2.171   4.015   7.366  0.0613  0.1611  0.7868
    4POPC  H13B  411   2.056   3.988   7.245 -0.4725  0.0661  0.0608
    4POPC  H13C  412   2.075   4.151   7.298  1.3576 -1.0321 -2.2868
    4POPC  H14A  413   1.756   4.043   7.434 -2.6658  3.1214 -1.4710
    4POPC  H14B  414   1.852   4.169   7.343  1.4134  0.0240  0.1101
    4POPC  H14C  415   1.825   4.003   7.280  2.8211 -0.5852  0.3303
    4POPC  H15A  416   2.064   4.039   7.614 -1.8621 -1.4277  1.5063
    4POPC  H15B  417   1.887   4.076   7.618 -0.1691 -0.6689 -0.2555
    4POPC  H15C  418   2.013   4.190   7.548 -0.4023 -0.1212 -2.8782
    4POPC   C11  419   1.887   3.775   7.366  0.1349  0.5225  0.1161
    4POPC  H11A  420   1.780   3.799   7.349 -0.2161 -0.3480  1.0132
    4POPC  H11B  421   1.887   3.680   7.423 -1.2863  0.9669  0.8893
    4POPC     P  422   1.886   3.709   7.116  0.0336  0.1127  0.0646
    4POPC   O13  423   1.777   3.617   7.154  0.2727 -0.0071  0.4708
    4POPC   O14  424   1.848   3.831   7.040 -0.2275  0.1825  0.3069
    4POPC   O12  425   1.963   3.765   7.245  0.0476  0.0083  0.1015
    4POPC   O11  426   1.997   3.620   7.043  0.1119  0.0210  0.2948
    4POPC    C1  427   2.109   3.690   6.988 -0.1179  0.0386 -0.1544
    4POPC    HA  428   2.200   3.664   7.047 -0.3131  0.6996  0.4570
    4POPC    HB  429   2.106   3.801   6.991  1.1229  0.0782  1.9752
    4POPC    C2  430   2.150   3.642   6.848  0.4059  0.2557 -0.0755
    4POPC    HS  431   2.226   3.712   6.807 -3.4458  3.7689 -1.9597
    4POPC   O21  432   2.037   3.654   6.762  0.3082 -0.2653 -0.0253
    4POPC   C21  433   2.006   3.781   6.734 -0.3264 -0.2826  0.5651
    4POPC   O22  434   2.076   3.878   6.754 -0.4299 -0.2278  0.6616
    4POPC   C22  435   1.866   3.775   6.673 -0.1855 -0.0272  0.2092
    4POPC   H2R  436   1.798   3.731   6.749  1.2428 -1.0305  0.9695
    4POPC   H2S  437   1.868   3.711   6.582 -2.8573  0.3580 -0.1856
    4POPC    C3  438   2.190   3.493   6.857  0.2702  0.2215 -0.0416
    4POPC    HX  439   2.102   3.439   6.898  0.4571 -1.5765 -1.8935
    4POPC    HY  440   2.273   3.490   6.931  2.1175 -1.2604 -2.0922
    4POPC   O31  441   2.226   3.424   6.738 -0.2683 -0.3187  0.1015
    4POPC   C31  442   2.347   3.453   6.690 -0.4315 -0.0509 -0.1574
    4POPC   O32  443   2.416   3.547   6.724 -0.4828 -0.1766  0.3007
    4POPC   C32  444   2.378   3.356   6.576 -0.0884  0.1912 -0.2717
    4POPC   H2X  445   2.294   3.344   6.505  0.9327 -2.0648 -1.2106
    4POPC   H2Y  446   2.395   3.257   6.623 -0.4953  0.4729  0.4890
    4POPC   C23  447   1.815   3.912   6.630  0.0815 -0.0387 -0.1438
    4POPC   H3R  448   1.882   3.963   6.557 -1.1406  1.4933 -0.2605
    4POPC   H3S  449   1.817   3.969   6.725  0.6913 -1.7468  0.9210
    4POPC   C24  450   1.671   3.916   6.579  0.0552 -0.0025 -0.0651
    4POPC   H4R  451   1.603   3.861   6.647 -2.0226 -0.5150 -2.4150
    4POPC   H4S  452   1.664   3.866   6.481  1.3304  0.4842 -0.4191
    4POPC   C25  453   1.612   4.057   6.563 -0.5266 -0.1963  0.3259
    4POPC   H5R  454   1.672   4.116   6.491  0.1228 -0.8960  0.2732
    4POPC   H5S  455   1.618   4.114   6.657  2.5853 -1.1421  0.8132
    4POPC   C26  456   1.470   4.063   6.506 -0.2181  0.2476 -0.4193
    4POPC   H6R  457   1.402   4.004   6.572  1.6495  0.3882  1.7619
    4POPC   H6S  458   1.460   4.017   6.405 -0.6597  1.2495 -0.8459
    4POPC   C27  459   1.413   4.205   6.512 -0.2697  0.1939  0.4855
    4POPC   H7R  460   1.465   4.258   6.430  2.2111 -0.6721  1.4136
    4POPC   H7S  461   1.432   4.241   6.615 -1.1220  0.1168  0.6833
    4POPC   C28  462   1.261   4.218   6.496 -0.2592 -0.3704 -0.1567
    4POPC   H8R  463   1.232   4.207   6.603  0.0485  1.9603  0.2284
    4POPC   H8S  464   1.219   4.134   6.438  0.7399 -2.1024  1.5135
    4POPC   C29  465   1.230   4.345   6.422  0.0202  0.0843  0.4949
    4POPC   H91  466   1.229   4.432   6.490 -3.5496 -0.0963  0.8458
    4POPC  C210  467   1.191   4.354   6.294  0.7629 -0.3690  0.2298
    4POPC  H101  468   1.167   4.450   6.246  1.1689 -0.4386 -0.1150
    4POPC  C211  469   1.161   4.243   6.197 -0.2094 -0.1683  0.2963
    4POPC  H11R  470   1.067   4.271   6.145  1.9040  2.6348 -2.3840
    4POPC  H11S  471   1.155   4.138   6.234  0.7312 -0.5006 -0.4783
    4POPC  C212  472   1.271   4.263   6.093 -0.3092 -0.2257  0.1808
    4POPC  H12R  473   1.373   4.278   6.134 -0.3987 -1.0905  0.7569
    4POPC  H12S  474   1.240   4.356   6.040 -0.9467 -1.0918 -1.0051
    4POPC  C213  475   1.282   4.146   5.994 -0.1284 -0.1940  0.1630
    4POPC  H13R  476   1.183   4.125   5.948  0.2399 -1.6032 -0.0260
    4POPC  H13S  477   1.308   4.054   6.050 -1.3556 -1.0981 -0.7093
    4POPC  C214  478   1.382   4.178   5.883 -0.8426  0.5004 -0.2968
    4POPC  H14R  479   1.482   4.183   5.931 -0.9123 -1.5441  0.1590
    4POPC  H14S  480   1.356   4.276   5.838 -0.2458  0.7017 -0.2159
    4POPC  C215  481   1.390   4.067   5.778  0.2698  0.1869  0.1011
    4POPC  H15R  482   1.286   4.051   5.742  0.3365  0.8645 -0.4102
    4POPC  H15S  483   1.426   3.982   5.840  3.0341  2.6772  2.1672
    4POPC  C216  484   1.496   4.078   5.669 -0.0723  0.2673 -0.2270
    4POPC  H16R  485   1.486   3.978   5.620 -0.0955  0.2500 -0.1865
    4POPC  H16S  486   1.593   4.095   5.721  0.8983 -1.1841 -1.4334
    4POPC  C217  487   1.488   4.197   5.574 -0.1269  0.2565 -0.2357
    4POPC  H17R  488   1.561   4.172   5.494 -2.2750 -2.0260 -1.6321
    4POPC  H17S  489   1.506   4.290   5.634  1.3649 -0.9326  1.2594
    4POPC  C218  490   1.352   4.222   5.509 -0.2692 -0.3454 -0.1709
    4POPC  H18R  491   1.317   4.142   5.440  0.1550 -1.8969  1.3298
    4POPC  H18S  492   1.355   4.319   5.455 -0.5514  0.8748  1.9004
    4POPC  H18T  493   1.270   4.236   5.583 -0.9779  0.5769 -1.0914
    4POPC   C33  494   2.510   3.394   6.509  0.6559 -0.9002  0.5260
    4POPC   H3X  495   2.599   3.409   6.574  0.2946 -0.0808  0.8511
    4POPC   H3Y  496   2.495   3.499   6.473  1.0137 -0.4850  1.5580
    4POPC   C34  497   2.560   3.298   6.401  0.5425  0.4248 -0.7498
    4POPC   H4X  498   2.574   3.202   6.456  1.9396  1.7784  1.3765
    4POPC   H4Y  499   2.665   3.321   6.372  1.4399 -0.3112  1.6431
    4POPC   C35  500   2.464   3.303   6.282 -0.3188  0.6187 -0.0535
    4POPC   H5X  501   2.445   3.406   6.244  3.1713  1.4297  0.0482
    4POPC   H5Y  502   2.376   3.266   6.340  1.0053  0.0929  1.6932
    4POPC   C36  503   2.489   3.209   6.165  0.4143 -0.0666  0.6398
    4POPC   H6X  504   2.521   3.113   6.210 -0.7092 -0.6004  0.3473
    4POPC   H6Y  505   2.571   3.240   6.097  2.0687 -1.5646  1.8432
    4POPC   C37  506   2.359   3.181   6.089  0.5273  0.0581  0.3958
    4POPC   H7X  507   2.322   3.282   6.063  1.6755  0.3334 -0.2153
    4POPC   H7Y  508   2.283   3.130   6.152  0.4826 -0.2109  0.1278
    4POPC   C38  509   2.376   3.092   5.966 -0.5875  0.5985 -0.1670
    4POPC   H8X  510   2.400   2.991   6.005  0.9172  0.2301 -1.8777
    4POPC   H8Y  511   2.462   3.139   5.913  1.7651 -3.3463 -0.2713
    4POPC   C39  512   2.255   3.095   5.873 -0.3263 -0.0555 -0.5382
    4POPC   H9X  513   2.236   3.204   5.871 -0.3810 -0.0350  0.3719
    4POPC   H9Y  514   2.165   3.043   5.914 -1.1681  0.8266 -1.2148
    4POPC  C310  515   2.263   3.030   5.735  0.3324  0.0176 -0.5362
    4POPC  H10X  516   2.274   2.921   5.753  1.4525  0.5298  2.5640
    4POPC  H10Y  517   2.351   3.071   5.682  1.5498  0.8729  2.0049
    4POPC  C311  518   2.138   3.042   5.648  0.0133 -0.4540 -0.1468
    4POPC  H11X  519   2.132   3.144   5.606  0.0895 -0.7639 -0.9200
    4POPC  H11Y  520   2.061   3.024   5.727  1.2204  0.6247  1.3486
    4POPC  C312  521   2.143   2.956   5.522  0.2684  0.0937 -0.5115
    4POPC  H12X  522   2.177   2.856   5.556 -0.3026  0.7746  2.3419
    4POPC  H12Y  523   2.208   3.014   5.453  1.0010  1.9024  1.5967
    4POPC  C313  524   2.016   2.922   5.444 -0.2891 -0.4135  0.5986
    4POPC  H13X  525   1.953   3.010   5.421 -3.4842 -2.6835 -0.1444
    4POPC  H13Y  526   1.952   2.863   5.514  0.8955 -1.8313  0.5451
    4POPC  C314  527   2.026   2.833   5.320 -0.0466  0.2824  0.1144
    4POPC  H14X  528   1.927   2.821   5.271  0.2277  0.4272 -0.4864
    4POPC  H14Y  529   2.063   2.730   5.342  1.5859 -0.3856 -4.5653
    4POPC  C315  530   2.134   2.864   5.216 -0.0562 -0.3355 -0.0863
    4POPC  H15X  531   2.151   2.772   5.157  1.0584 -0.7603  0.8460
    4POPC  H15Y  532   2.231   2.882   5.267  0.3884 -1.4521 -0.5068
    4POPC  C316  533   2.092   2.959   5.105 -0.3956 -0.1614  0.1886
    4POPC  H16X  534   2.006   3.022   5.137 -0.6595 -0.0280 -0.7227
    4POPC  H16Y  535   2.061   2.906   5.012  1.3787  1.8250 -1.6538
    4POPC  H16Z  536   2.181   3.014   5.068 -1.0973  0.2570 -0.9461
    5POPC     N  537   7.044   7.902   6.865 -0.1100 -0.5282  0.4987
    5POPC   C12  538   7.173   7.822   6.870 -0.0759 -0.5539 -0.5160
    5POPC   C13  539   6.972   7.864   6.738  0.0523 -0.3526  0.3520
    5POPC   C14  540   6.947   7.882   6.978 -0.0575  0.4575  0.7280
    5POPC   C15  541   7.069   8.050   6.850 -0.0736 -0.6020 -0.2401
    5POPC  H12A  542   7.226   7.864   6.954 -1.0743 -1.3723  0.5607
    5POPC  H12B  543   7.226   7.853   6.781  0.6084 -1.6904 -0.5194
    5POPC  H13A  544   6.873   7.903   6.721 -0.3784 -0.9064  1.5006
    5POPC  H13B  545   7.036   7.899   6.659  0.0639 -1.1278  0.0105
    5POPC  H13C  546   6.960   7.757   6.723  1.1054 -0.1565 -2.4204
    5POPC  H14A  547   6.850   7.927   6.965 -0.8028 -0.8345  1.4966
    5POPC  H14B  548   6.927   7.777   6.994 -0.2617  0.4003  0.1251
    5POPC  H14C  549   6.988   7.924   7.069 -0.2569  0.9422  0.5968
    5POPC  H15A  550   7.102   8.085   6.947 -1.1474  0.8406 -0.3696
    5POPC  H15B  551   6.978   8.096   6.814 -0.8845 -3.2555 -1.8089
    5POPC  H15C  552   7.137   8.073   6.769  1.4939  1.6773  1.5795
    5POPC   C11  553   7.166   7.670   6.889 -0.2892 -0.4049  0.7020
    5POPC  H11A  554   7.149   7.648   6.996 -0.6297 -1.4517  0.4351
    5POPC  H11B  555   7.265   7.626   6.864 -0.1875 -1.0065  2.0858
    5POPC     P  556   7.066   7.449   6.829 -0.2550  0.1480  0.1242
    5POPC   O13  557   7.127   7.420   6.961 -0.4562  0.2000  0.2295
    5POPC   O14  558   6.930   7.398   6.804  0.2186 -0.9277 -0.3143
    5POPC   O12  559   7.067   7.608   6.807 -0.1461  0.1439  0.0956
    5POPC   O11  560   7.161   7.383   6.718 -0.3137 -0.0911  0.2152
    5POPC    C1  561   7.195   7.464   6.605 -0.1073 -0.1262  0.2516
    5POPC    HA  562   7.257   7.399   6.540 -0.8224  0.8676 -1.4822
    5POPC    HB  563   7.248   7.556   6.636  1.5542 -1.6638  2.2614
    5POPC    C2  564   7.076   7.524   6.528 -0.1608  0.2663  0.6373
    5POPC    HS  565   7.017   7.596   6.589 -1.1207 -0.6006  0.7647
    5POPC   O21  566   6.995   7.409   6.505  0.0784  0.1751  0.2434
    5POPC   C21  567   6.866   7.438   6.486  0.0837  0.1297  0.1409
    5POPC   O22  568   6.811   7.546   6.496  0.1346  0.1784 -0.1048
    5POPC   C22  569   6.790   7.312   6.447  0.0327  0.1678  0.1188
    5POPC   H2R  570   6.710   7.294   6.522  1.2550  0.3465  1.5282
    5POPC   H2S  571   6.851   7.222   6.469  1.5978  1.1270 -0.1092
    5POPC    C3  572   7.133   7.586   6.399 -1.0763  0.2281  0.2082
    5POPC    HX  573   7.172   7.498   6.344 -0.3342 -0.7959  2.2689
    5POPC    HY  574   7.216   7.655   6.425 -1.3177  0.0516  1.5047
    5POPC   O31  575   7.030   7.654   6.326 -0.9473  0.3034  0.0971
    5POPC   C31  576   7.012   7.783   6.356 -0.3721  0.3492  0.2622
    5POPC   O32  577   7.063   7.843   6.449 -0.3716  0.5060  0.1610
    5POPC   C32  578   6.909   7.847   6.265 -0.2247  0.2581  0.0307
    5POPC   H2X  579   6.969   7.890   6.182  0.3953 -2.8286 -1.2743
    5POPC   H2Y  580   6.856   7.915   6.335  0.2657  0.3815  0.2856
    5POPC   C23  581   6.744   7.313   6.301  0.1895  0.0503  0.0671
    5POPC   H3R  582   6.839   7.310   6.245  0.5661  0.3837  0.6779
    5POPC   H3S  583   6.710   7.416   6.274  2.9954  0.6994 -1.3632
    5POPC   C24  584   6.658   7.197   6.250 -0.2730  0.2311  0.4193
    5POPC   H4R  585   6.579   7.186   6.327  0.5318  1.0192  1.4029
    5POPC   H4S  586   6.718   7.104   6.263 -1.2460 -0.3644  0.7101
    5POPC   C25  587   6.601   7.206   6.109  0.0409 -0.5556  0.2391
    5POPC   H5R  588   6.519   7.281   6.106  0.8187  0.3048 -1.8169
    5POPC   H5S  589   6.548   7.111   6.086 -0.9032  0.1013 -0.3665
    5POPC   C26  590   6.707   7.234   6.001  0.3007 -0.5062  0.5059
    5POPC   H6R  591   6.747   7.336   6.018 -2.1570  0.6353 -0.0770
    5POPC   H6S  592   6.657   7.238   5.902  0.3971  1.2791  0.4989
    5POPC   C27  593   6.814   7.127   5.983  0.5225 -0.1537 -0.2885
    5POPC   H7R  594   6.865   7.117   6.081  1.9851  0.3039 -0.9802
    5POPC   H7S  595   6.879   7.173   5.906  0.0708  0.9510 -0.0257
    5POPC   C28  596   6.754   6.997   5.929 -0.1300 -0.0024  0.0618
    5POPC   H8R  597   6.708   7.019   5.830  0.0716 -0.2656 -0.0933
    5POPC   H8S  598   6.672   6.959   5.993 -0.1125  0.2199  0.2142
    5POPC   C29  599   6.863   6.893   5.919  0.0745  0.2395 -0.2576
    5POPC   H91  600   6.920   6.884   6.012 -1.3396  1.0423  0.7406
    5POPC  C210  601   6.879   6.812   5.814  0.3000  0.1336 -0.1406
    5POPC  H101  602   6.965   6.743   5.816 -1.7564 -2.6226  1.7747
    5POPC  C211  603   6.785   6.797   5.698  0.2363 -0.3825 -0.0263
    5POPC  H11R  604   6.701   6.869   5.706  1.5261  0.9973  1.9493
    5POPC  H11S  605   6.743   6.694   5.700  0.3023 -0.4180 -0.3340
    5POPC  C212  606   6.844   6.817   5.558  0.0424 -0.0156 -0.0565
    5POPC  H12R  607   6.774   6.765   5.489  2.0452 -1.0763 -1.3766
    5POPC  H12S  608   6.951   6.788   5.547  0.0329  0.2390 -0.9201
    5POPC  C213  609   6.847   6.969   5.542 -0.2651 -0.0191 -0.1496
    5POPC  H13R  610   6.852   7.021   5.641 -0.3985 -0.5205  0.1232
    5POPC  H13S  611   6.753   6.995   5.488 -0.7160  0.4967  0.8521
    5POPC  C214  612   6.965   7.033   5.468 -0.0772 -0.2650 -0.0648
    5POPC  H14R  613   7.058   7.008   5.522 -0.2313 -2.0334 -0.5605
    5POPC  H14S  614   6.946   7.142   5.467 -0.3774 -0.3199 -0.8347
    5POPC  C215  615   6.978   6.980   5.325  0.1555 -0.7296  0.1251
    5POPC  H15R  616   6.879   6.999   5.277 -0.5214 -0.6520  1.4868
    5POPC  H15S  617   6.998   6.872   5.338  0.3411 -0.6739  0.3083
    5POPC  C216  618   7.089   7.035   5.235 -0.2734  0.4221  0.2834
    5POPC  H16R  619   7.069   6.978   5.142  3.1767  4.0262 -3.0749
    5POPC  H16S  620   7.191   7.010   5.269 -0.8091  0.1637  1.8045
    5POPC  C217  621   7.069   7.186   5.216 -0.9520  0.2792 -0.1946
    5POPC  H17R  622   7.120   7.244   5.295 -1.9837 -0.6351  1.1763
    5POPC  H17S  623   6.959   7.195   5.214 -1.1616 -1.4879  1.1131
    5POPC  C218  624   7.119   7.251   5.087  0.2236  0.5354  0.3790
    5POPC  H18R  625   7.064   7.344   5.061 -2.4311 -0.8074  0.8522
    5POPC  H18S  626   7.092   7.182   5.004  0.1782  1.6530 -0.5608
    5POPC  H18T  627   7.229   7.266   5.096  0.0736  1.1245  1.4136
    5POPC   C33  628   6.817   7.737   6.209  0.1579 -0.0838  0.0730
    5POPC   H3X  629   6.774   7.665   6.282 -0.9947 -1.8030 -2.1970
    5POPC   H3Y  630   6.886   7.680   6.142  0.4394 -0.1234  0.3910
    5POPC   C34  631   6.698   7.807   6.144 -0.2932 -0.1377  0.8330
    5POPC   H4X  632   6.747   7.873   6.069  0.2256  0.3064  1.5496
    5POPC   H4Y  633   6.653   7.872   6.222  0.6843  1.8477 -0.1888
    5POPC   C35  634   6.608   7.713   6.063  0.4512  0.0109 -0.1890
    5POPC   H5X  635   6.511   7.764   6.044  0.2067 -0.2593  0.2901
    5POPC   H5Y  636   6.587   7.633   6.137  1.1612 -0.1504 -0.1567
    5POPC   C36  637   6.660   7.661   5.930  0.3444 -0.1473 -0.1686
    5POPC   H6X  638   6.764   7.635   5.958  0.0413  0.8133  1.9700
    5POPC   H6Y  639   6.668   7.749   5.862 -0.9274  1.8786  2.1780
    5POPC   C37  640   6.578   7.545   5.872  0.1773 -0.0333 -0.1595
    5POPC   H7X  641   6.553   7.475   5.955  0.2552 -0.0041 -0.1117
    5POPC   H7Y  642   6.648   7.491   5.804  1.1168  0.1660  0.6272
    5POPC   C38  643   6.460   7.581   5.782 -0.0876 -0.2268  0.1095
    5POPC   H8X  644   6.497   7.641   5.696 -0.1363  2.1302  1.6378
    5POPC   H8Y  645   6.401   7.653   5.843  1.7078 -0.8833  2.7901
    5POPC   C39  646   6.385   7.457   5.733 -0.1948  0.1086 -0.5971
    5POPC   H9X  647   6.459   7.393   5.679  0.7778  0.7127 -0.0123
    5POPC   H9Y  648   6.301   7.484   5.666 -1.0305 -2.1718 -0.5570
    5POPC  C310  649   6.316   7.366   5.835 -0.1276  0.2130 -0.4571
    5POPC  H10X  650   6.396   7.294   5.865 -0.6584  0.1941  0.9424
    5POPC  H10Y  651   6.234   7.307   5.789 -0.5746 -0.1432  0.7695
    5POPC  C311  652   6.250   7.431   5.956  0.1381 -0.1197 -0.1302
    5POPC  H11X  653   6.154   7.475   5.921 -2.0952 -3.5020  1.2167
    5POPC  H11Y  654   6.325   7.503   5.995  1.7214 -1.4838 -0.5198
    5POPC  C312  655   6.210   7.344   6.075  0.0073  0.2752  0.1145
    5POPC  H12X  656   6.292   7.278   6.110 -0.8505 -0.8315  0.1143
    5POPC  H12Y  657   6.140   7.271   6.029 -0.1097  0.9197 -0.7409
    5POPC  C313  658   6.144   7.411   6.196 -0.0978  0.3452  0.0186
    5POPC  H13X  659   6.117   7.326   6.262  2.2875 -0.2179  0.3446
    5POPC  H13Y  660   6.062   7.479   6.163 -0.4645 -0.1903 -0.1855
    5POPC  C314  661   6.245   7.502   6.265  0.3789 -0.0861 -0.1061
    5POPC  H14X  662   6.182   7.552   6.342 -2.3510 -1.4997 -1.3115
    5POPC  H14Y  663   6.290   7.580   6.200  1.9631 -0.9337 -0.0895
    5POPC  C315  664   6.354   7.424   6.338  0.5257 -0.3240 -0.5815
    5POPC  H15X  665   6.410   7.359   6.267 -1.5073 -1.6749 -1.0449
    5POPC  H15Y  666   6.302   7.359   6.412  1.5499  1.4995  1.8947
    5POPC  C316  667   6.459   7.510   6.408 -0.6212  0.4903  0.1666
    5POPC  H16X  668   6.410   7.581   6.478  0.5794 -1.2087  2.8665
    5POPC  H16Y  669   6.519   7.563   6.331 -1.0970  0.0582 -0.5117
    5POPC  H16Z  670   6.519   7.439   6.468 -0.6815  0.3948  0.1144
    6POPC     N  671   1.327   7.215   6.994  0.3129 -0.6810 -0.0111
    6POPC   C12  672   1.361   7.089   6.918  0.0522 -0.6293 -0.2147
    6POPC   C13  673   1.179   7.245   6.986  0.3896 -0.1809  0.3539
    6POPC   C14  674   1.362   7.208   7.141 -0.3101 -0.1140  0.1682
    6POPC   C15  675   1.406   7.330   6.936 -0.3481 -0.4719 -0.5161
    6POPC  H12A  676   1.375   7.106   6.812  1.9308  1.5067  0.2822
    6POPC  H12B  677   1.285   7.014   6.929  1.1985 -1.6799  0.8566
    6POPC  H13A  678   1.154   7.247   6.881  0.2039 -0.4635  0.3915
    6POPC  H13B  679   1.123   7.180   7.052 -1.2972  0.1464 -0.6845
    6POPC  H13C  680   1.178   7.349   7.012  0.7183 -0.2776  0.7728
    6POPC  H14A  681   1.469   7.193   7.144  0.0619  2.2443  1.0009
    6POPC  H14B  682   1.334   7.302   7.186  1.6705  1.8610 -2.4047
    6POPC  H14C  683   1.305   7.129   7.188 -1.0335 -0.5946 -1.4428
    6POPC  H15A  684   1.393   7.319   6.830 -0.6312 -1.1387 -0.4151
    6POPC  H15B  685   1.508   7.330   6.972  0.3895 -4.3423 -2.1058
    6POPC  H15C  686   1.374   7.431   6.953  1.5803  0.2488 -0.8738
    6POPC   C11  687   1.487   7.012   6.958  0.2963 -0.0558  0.1329
    6POPC  H11A  688   1.484   6.917   6.902 -2.4603  0.7975 -1.3408
    6POPC  H11B  689   1.476   6.997   7.068  1.5176  1.2555  0.4728
    6POPC     P  690   1.743   7.047   7.014  0.2802 -0.0864 -0.3895
    6POPC   O13  691   1.764   7.112   7.146  0.0290 -0.6600 -0.0652
    6POPC   O14  692   1.752   6.900   7.018  0.4783 -0.0724 -0.3123
    6POPC   O12  693   1.610   7.082   6.934  0.2098 -0.0351 -0.2505
    6POPC   O11  694   1.848   7.115   6.914  0.4577 -0.0290 -0.1683
    6POPC    C1  695   1.826   7.252   6.879 -0.7473 -0.1493  0.0670
    6POPC    HA  696   1.924   7.295   6.848 -0.4252 -0.6232  0.4081
    6POPC    HB  697   1.793   7.320   6.960  0.0565  0.2558  0.0664
    6POPC    C2  698   1.728   7.264   6.761 -0.3244 -0.3128 -0.3059
    6POPC    HS  699   1.624   7.280   6.799  0.2466  2.5437  0.3037
    6POPC   O21  700   1.745   7.148   6.680  0.3046 -0.1498 -0.4070
    6POPC   C21  701   1.636   7.111   6.612  0.1370  0.7273 -0.6260
    6POPC   O22  702   1.529   7.169   6.611 -0.0972  0.3081 -0.3004
    6POPC   C22  703   1.670   6.986   6.532 -0.0149  0.1072  0.2638
    6POPC   H2R  704   1.574   6.930   6.525  0.6845 -0.8820 -3.7135
    6POPC   H2S  705   1.757   6.932   6.574  0.6802  1.5817  0.7703
    6POPC    C3  706   1.760   7.395   6.687 -0.4814  0.0317  0.2282
    6POPC    HX  707   1.866   7.390   6.656 -0.4844 -0.5134  0.2846
    6POPC    HY  708   1.749   7.487   6.748 -0.5300 -0.4363  0.9471
    6POPC   O31  709   1.680   7.416   6.570  0.0751  0.4090 -0.0865
    6POPC   C31  710   1.559   7.460   6.602 -0.0594 -0.1113  0.1338
    6POPC   O32  711   1.527   7.476   6.719  0.2181 -0.2441  0.2291
    6POPC   C32  712   1.482   7.493   6.475 -0.2030 -0.6229  0.0874
    6POPC   H2X  713   1.444   7.403   6.421  0.9982 -1.5152  0.7047
    6POPC   H2Y  714   1.549   7.557   6.414 -0.7251 -0.0994  0.0460
    6POPC   C23  715   1.694   7.033   6.388 -0.4520  0.3074  0.2537
    6POPC   H3R  716   1.607   7.096   6.360 -0.3274  0.3786  0.0285
    6POPC   H3S  717   1.692   6.938   6.330  0.5822 -1.4790  2.9610
    6POPC   C24  718   1.833   7.093   6.369 -0.6800  0.6600 -0.3216
    6POPC   H4R  719   1.896   7.030   6.436  0.4086  2.7818  0.7457
    6POPC   H4S  720   1.842   7.195   6.412  1.3460 -0.1020  1.2520
    6POPC   C25  721   1.900   7.075   6.233 -0.4150 -0.4398 -0.0542
    6POPC   H5R  722   1.906   6.965   6.219  3.0207 -0.1713 -1.6230
    6POPC   H5S  723   2.006   7.108   6.232 -0.2178 -1.0656 -1.3902
    6POPC   C26  724   1.833   7.135   6.109 -0.1814  0.1101  0.0865
    6POPC   H6R  725   1.736   7.086   6.087 -0.5949 -0.5875  3.0732
    6POPC   H6S  726   1.892   7.110   6.018  0.4848  2.4688 -0.2214
    6POPC   C27  727   1.804   7.285   6.120 -0.4807  0.0779 -0.2469
    6POPC   H7R  728   1.724   7.315   6.190 -0.2695  1.0736 -0.4142
    6POPC   H7S  729   1.760   7.324   6.026 -3.9582  2.8391  2.2294
    6POPC   C28  730   1.940   7.352   6.143 -0.1732 -0.6420  0.0697
    6POPC   H8R  731   1.997   7.304   6.061 -1.6939 -1.2982 -0.6496
    6POPC   H8S  732   1.969   7.313   6.243  0.0087 -1.1542 -0.1821
    6POPC   C29  733   1.915   7.500   6.133 -0.2425 -0.6637 -0.0747
    6POPC   H91  734   1.855   7.539   6.216 -0.1225  0.3125 -0.4288
    6POPC  C210  735   1.968   7.584   6.042  0.5338  0.2289  1.1748
    6POPC  H101  736   1.927   7.685   6.036 -2.0893 -0.8327 -2.1862
    6POPC  C211  737   2.048   7.548   5.920 -0.4744  0.3954  0.4502
    6POPC  H11R  738   2.055   7.438   5.908  0.4030  0.4272  0.5488
    6POPC  H11S  739   2.150   7.591   5.931  0.0748 -1.2419  2.6241
    6POPC  C212  740   1.975   7.602   5.797  0.2258  0.4727  0.0632
    6POPC  H12R  741   1.869   7.570   5.799  0.4064 -0.2300 -0.8523
    6POPC  H12S  742   2.017   7.544   5.712 -1.8572  0.7387 -1.1916
    6POPC  C213  743   1.983   7.754   5.780 -0.3337  0.4483 -0.4103
    6POPC  H13R  744   2.086   7.789   5.800  0.0099 -1.3633  1.2455
    6POPC  H13S  745   1.916   7.816   5.844 -0.5776  0.9071 -1.0959
    6POPC  C214  746   1.945   7.789   5.636 -0.1449 -0.0100 -0.5734
    6POPC  H14R  747   1.839   7.757   5.623  0.1517 -1.9447  1.1863
    6POPC  H14S  748   2.000   7.734   5.556 -3.9850 -2.3077 -1.9567
    6POPC  C215  749   1.988   7.930   5.595  0.5829 -0.2596 -0.6844
    6POPC  H15R  750   2.096   7.949   5.609  0.3478 -0.4269  1.6225
    6POPC  H15S  751   1.939   8.001   5.665 -0.6459 -0.6804 -1.0807
    6POPC  C216  752   1.953   7.958   5.448  0.5334 -0.5710 -0.7328
    6POPC  H16R  753   2.028   7.901   5.389  3.3782 -0.8857  2.8197
    6POPC  H16S  754   1.981   8.063   5.423  0.1413  0.1751  1.6520
    6POPC  C217  755   1.807   7.929   5.412  0.1081  0.2031  0.2969
    6POPC  H17R  756   1.731   7.961   5.486 -1.1793 -1.9577 -0.0065
    6POPC  H17S  757   1.790   7.819   5.410  0.4193 -0.0339  3.9590
    6POPC  C218  758   1.769   7.992   5.278 -0.0933 -0.0981  0.2100
    6POPC  H18R  759   1.661   7.978   5.258  0.2252  0.3843 -2.0478
    6POPC  H18S  760   1.814   7.934   5.195 -1.4347 -0.8500 -0.0110
    6POPC  H18T  761   1.804   8.098   5.275  1.7058 -0.5645  2.2525
    6POPC   C33  762   1.352   7.567   6.508 -0.0881 -0.1389 -0.5384
    6POPC   H3X  763   1.363   7.659   6.570  1.7188  0.8929 -2.2772
    6POPC   H3Y  764   1.295   7.490   6.563 -0.9404  0.6573 -0.2754
    6POPC   C34  765   1.277   7.600   6.379 -0.3900 -0.7005 -0.5046
    6POPC   H4X  766   1.312   7.524   6.305  2.8826  0.1796 -0.0197
    6POPC   H4Y  767   1.303   7.704   6.350 -1.0490 -0.3135  0.2574
    6POPC   C35  768   1.126   7.597   6.401 -0.3077 -0.3082  0.1265
    6POPC   H5X  769   1.100   7.674   6.477  1.3889 -0.1024  0.5300
    6POPC   H5Y  770   1.101   7.497   6.442  1.0062 -0.9892 -0.6641
    6POPC   C36  771   1.038   7.623   6.279 -0.0283 -0.1824 -0.0487
    6POPC   H6X  772   1.040   7.732   6.263  0.7384 -0.2737 -0.5966
    6POPC   H6Y  773   0.933   7.592   6.302  0.3205  1.1011  3.9082
    6POPC   C37  774   1.075   7.554   6.147  0.3331  0.3216 -0.2117
    6POPC   H7X  775   1.099   7.451   6.184  1.3545  0.8938  0.8153
    6POPC   H7Y  776   1.169   7.603   6.114  0.0862  0.3087 -0.9495
    6POPC   C38  777   0.971   7.568   6.036  0.2218  0.6253 -0.0697
    6POPC   H8X  778   0.939   7.672   6.014  1.1820  1.1410  0.8259
    6POPC   H8Y  779   0.881   7.522   6.080  0.5361  0.8329  0.8144
    6POPC   C39  780   1.018   7.505   5.905 -0.9822 -0.1908 -0.1217
    6POPC   H9X  781   1.058   7.404   5.924  0.7746  0.5557  0.3373
    6POPC   H9Y  782   1.106   7.565   5.873  1.0710 -2.1769  1.4715
    6POPC  C310  783   0.918   7.506   5.789 -1.0245 -0.0463 -0.0847
    6POPC  H10X  784   0.866   7.603   5.797  1.0615  1.0227  1.4130
    6POPC  H10Y  785   0.842   7.426   5.795 -0.0721 -1.0779 -1.1923
    6POPC  C311  786   0.990   7.494   5.654 -0.0184 -1.0723  0.5234
    6POPC  H11X  787   1.013   7.389   5.627  1.1739 -0.8952  0.7802
    6POPC  H11Y  788   1.086   7.551   5.661 -0.8904  0.2666  2.6295
    6POPC  C312  789   0.906   7.561   5.545  0.0652 -0.8282  0.6063
    6POPC  H12X  790   0.893   7.669   5.567  0.2559 -0.5590 -0.5432
    6POPC  H12Y  791   0.800   7.527   5.551 -0.5138  1.1218  3.0911
    6POPC  C313  792   0.963   7.539   5.405 -0.5276 -0.3382  0.2875
    6POPC  H13X  793   0.987   7.434   5.380  0.7909 -0.2295  1.0254
    6POPC  H13Y  794   1.057   7.598   5.403 -1.9278  2.0656 -1.0116
    6POPC  C314  795   0.875   7.611   5.303  0.2206  0.1300 -0.0367
    6POPC  H14X  796   0.896   7.720   5.297  1.1810 -0.0546 -0.0264
    6POPC  H14Y  797   0.773   7.608   5.347  1.4442 -0.3249  2.9698
    6POPC  C315  798   0.886   7.550   5.163  0.4748  0.8510 -0.3352
    6POPC  H15X  799   0.987   7.548   5.116  0.1149 -0.4111 -1.1043
    6POPC  H15Y  800   0.830   7.616   5.094 -2.4631 -1.0409  0.0926
    6POPC  C316  801   0.835   7.407   5.154  0.4197  0.8453  0.0711
    6POPC  H16X  802   0.850   7.388   5.046 -0.3871 -2.1869  0.3929
    6POPC  H16Y  803   0.724   7.400   5.152  0.2816  2.6028  0.0626
    6POPC  H16Z  804   0.891   7.336   5.219 -1.3106  0.6987  1.4791
    7POPC     N  805   4.033   3.609   7.439  0.1518  0.3387 -0.2920
    7POPC   C12  806   4.098   3.689   7.329 -0.0139 -0.1605 -0.7597
    7POPC   C13  807   3.906   3.548   7.386 -0.0179  0.5742 -0.1549
    7POPC   C14  808   4.128   3.502   7.487 -0.1276  0.5001  0.6305
    7POPC   C15  809   3.998   3.696   7.557  0.2815 -0.0527  0.0374
    7POPC  H12A  810   4.194   3.715   7.371 -0.1859  0.9884 -1.0318
    7POPC  H12B  811   4.051   3.786   7.327 -2.9282 -1.3933  1.1090
    7POPC  H13A  812   3.845   3.624   7.338 -4.0726 -1.4164  1.2990
    7POPC  H13B  813   3.939   3.473   7.316  0.3401  1.4715 -0.9761
    7POPC  H13C  814   3.849   3.502   7.466 -0.8703 -0.1908 -1.1638
    7POPC  H14A  815   4.215   3.551   7.527  0.7745 -0.3232 -0.2541
    7POPC  H14B  816   4.075   3.445   7.562 -0.2524  1.0905  0.9979
    7POPC  H14C  817   4.163   3.443   7.403  2.8511  2.3032  0.4525
    7POPC  H15A  818   3.933   3.775   7.523 -0.1730 -0.4530 -0.0406
    7POPC  H15B  819   4.090   3.738   7.595  0.0982  1.5492 -1.2114
    7POPC  H15C  820   3.936   3.643   7.628 -0.5532  0.6905 -0.1206
    7POPC   C11  821   4.116   3.635   7.187 -0.3541 -0.5714 -0.6484
    7POPC  H11A  822   4.177   3.704   7.124 -0.1538 -0.2593 -0.1181
    7POPC  H11B  823   4.022   3.638   7.128 -0.8348 -1.6102  0.0397
    7POPC     P  824   4.127   3.396   7.093 -0.1927 -0.2891  0.0055
    7POPC   O13  825   4.239   3.302   7.071 -0.0048 -0.1973  0.5482
    7POPC   O14  826   4.002   3.337   7.146  0.0998 -0.2117  0.7937
    7POPC   O12  827   4.184   3.509   7.191 -0.3210 -0.5272  0.3562
    7POPC   O11  828   4.104   3.480   6.959 -0.2790 -0.0559  0.1659
    7POPC    C1  829   3.970   3.510   6.919 -0.2980  0.0233  0.2858
    7POPC    HA  830   3.960   3.599   6.853 -0.5773 -0.5704 -0.4957
    7POPC    HB  831   3.908   3.530   7.009 -0.0625  0.8955  0.2580
    7POPC    C2  832   3.885   3.401   6.850  0.0180 -0.3445  0.4704
    7POPC    HS  833   3.874   3.322   6.926  2.7342 -2.1197 -0.8349
    7POPC   O21  834   3.959   3.352   6.738 -0.5125 -0.5842  0.2213
    7POPC   C21  835   3.949   3.219   6.732 -0.6829 -0.5312 -0.8593
    7POPC   O22  836   3.896   3.146   6.814  0.2283  0.2499  0.4571
    7POPC   C22  837   4.023   3.171   6.608  0.9421 -0.1753 -0.0553
    7POPC   H2R  838   4.125   3.156   6.649 -0.2837  1.0393  3.8309
    7POPC   H2S  839   4.021   3.249   6.529 -2.0988 -0.2068 -0.1201
    7POPC    C3  840   3.745   3.450   6.809  0.2615 -0.0164  0.0085
    7POPC    HX  841   3.693   3.468   6.906  1.1338  2.2283  0.1167
    7POPC    HY  842   3.702   3.362   6.757  0.7557 -0.6672  0.6775
    7POPC   O31  843   3.744   3.568   6.728 -0.1719  0.1065  0.1879
    7POPC   C31  844   3.767   3.544   6.599  0.4801 -0.3276  0.3759
    7POPC   O32  845   3.776   3.432   6.552 -0.0159 -0.2033 -0.0320
    7POPC   C32  846   3.787   3.676   6.526 -0.4638 -0.2002  0.3328
    7POPC   H2X  847   3.893   3.684   6.495 -0.0674 -0.0628  1.6757
    7POPC   H2Y  848   3.754   3.757   6.595  2.0245  0.8034  0.4354
    7POPC   C23  849   3.942   3.050   6.559  0.3720  0.2613 -0.2043
    7POPC   H3R  850   3.834   3.074   6.552  0.9293  2.5123 -2.4034
    7POPC   H3S  851   3.971   2.967   6.628  0.5893  2.0862  2.0352
    7POPC   C24  852   3.968   2.990   6.421  0.1930 -0.2747 -0.0062
    7POPC   H4R  853   3.994   3.079   6.360  0.3594  0.5816  1.2695
    7POPC   H4S  854   3.881   2.933   6.381  0.1260  0.3904 -0.8414
    7POPC   C25  855   4.089   2.898   6.403  0.1450 -0.3379 -0.0055
    7POPC   H5R  856   4.071   2.806   6.464 -0.6141  0.6490  1.3064
    7POPC   H5S  857   4.173   2.947   6.457 -1.0367 -1.3389  2.9780
    7POPC   C26  858   4.132   2.878   6.258 -0.1641  0.3632 -0.1976
    7POPC   H6R  859   4.243   2.877   6.252 -0.1608 -2.3775 -1.5000
    7POPC   H6S  860   4.093   2.962   6.197 -0.5534  1.3242  1.3225
    7POPC   C27  861   4.085   2.741   6.207 -0.0808  0.2529  0.0205
    7POPC   H7R  862   4.145   2.667   6.265 -2.5408 -0.3612  1.9733
    7POPC   H7S  863   4.127   2.730   6.105 -1.4978 -1.2054 -0.4328
    7POPC   C28  864   3.940   2.696   6.227  0.2655 -0.6276  0.6368
    7POPC   H8R  865   3.880   2.790   6.229  2.3289  0.8915 -1.9214
    7POPC   H8S  866   3.935   2.646   6.326  1.9296  2.6854  2.5709
    7POPC   C29  867   3.885   2.602   6.124  0.2221 -0.0026  0.0797
    7POPC   H91  868   3.917   2.498   6.138  0.1434 -0.3297 -1.8334
    7POPC  C210  869   3.813   2.631   6.014  0.4482 -0.1937 -0.1204
    7POPC  H101  870   3.785   2.551   5.945 -0.3334 -0.1319  0.1187
    7POPC  C211  871   3.754   2.765   5.979  0.2859 -0.2536 -0.0753
    7POPC  H11R  872   3.804   2.850   6.028 -0.6731 -0.2664  0.9569
    7POPC  H11S  873   3.645   2.761   6.001  0.2944 -0.8408 -0.1214
    7POPC  C212  874   3.773   2.779   5.828  0.4307  0.0319 -0.0326
    7POPC  H12R  875   3.699   2.857   5.804 -1.9449 -1.0569  3.1223
    7POPC  H12S  876   3.739   2.683   5.783 -2.1162  0.3605  1.0231
    7POPC  C213  877   3.916   2.803   5.778  0.5236 -0.3528  0.0424
    7POPC  H13R  878   3.951   2.703   5.744 -1.7220 -0.3648 -2.5324
    7POPC  H13S  879   3.978   2.838   5.863  0.3193 -0.1148  0.0941
    7POPC  C214  880   3.933   2.906   5.667  0.4158 -0.0702  0.2854
    7POPC  H14R  881   4.037   2.892   5.629  0.5216 -1.3637  0.9975
    7POPC  H14S  882   3.909   3.008   5.704 -2.6950 -0.3254 -0.7745
    7POPC  C215  883   3.834   2.901   5.550  0.3104  0.0478  0.3698
    7POPC  H15R  884   3.731   2.913   5.589  0.1998  1.0470 -0.1941
    7POPC  H15S  885   3.833   2.799   5.506  0.3384  1.0705 -2.1493
    7POPC  C216  886   3.846   3.007   5.440 -0.0612 -0.3161 -0.0265
    7POPC  H16R  887   3.755   3.004   5.377  0.0706 -0.6242 -0.2041
    7POPC  H16S  888   3.935   2.984   5.377 -0.5813  2.2188 -1.8318
    7POPC  C217  889   3.868   3.153   5.480  0.6018 -0.4411  0.0869
    7POPC  H17R  890   3.959   3.174   5.539 -1.3116 -0.5833  3.3154
    7POPC  H17S  891   3.785   3.181   5.548  1.2475  2.0688 -0.0326
    7POPC  C218  892   3.873   3.239   5.353  0.3225 -0.4567  0.0642
    7POPC  H18R  893   3.922   3.189   5.267 -0.0208 -1.8379  0.6363
    7POPC  H18S  894   3.914   3.342   5.359  1.9322 -0.9189 -1.9638
    7POPC  H18T  895   3.768   3.248   5.319  0.2265 -0.2832  0.4022
    7POPC   C33  896   3.696   3.671   6.403 -0.2317  0.6898  0.1173
    7POPC   H3X  897   3.588   3.689   6.424 -0.3474  0.3973 -0.2176
    7POPC   H3Y  898   3.703   3.575   6.348  0.0339 -0.4805  2.1069
    7POPC   C34  899   3.745   3.770   6.297  0.3521 -0.3002 -0.5450
    7POPC   H4X  900   3.840   3.728   6.258 -0.3838 -0.1317 -2.6512
    7POPC   H4Y  901   3.772   3.864   6.349 -0.4408 -0.6541  0.5396
    7POPC   C35  902   3.650   3.794   6.179  0.0420  0.1076 -0.2121
    7POPC   H5X  903   3.553   3.826   6.223  0.8288  2.6211 -0.1389
    7POPC   H5Y  904   3.637   3.705   6.114 -0.4608  1.6124 -2.2828
    7POPC   C36  905   3.693   3.901   6.079 -0.1866 -0.1505 -0.5887
    7POPC   H6X  906   3.795   3.864   6.053  0.6749  0.1872  2.0072
    7POPC   H6Y  907   3.713   4.000   6.125  0.1521  0.5483 -2.1583
    7POPC   C37  908   3.609   3.929   5.954  0.0111 -0.0955 -0.7104
    7POPC   H7X  909   3.607   3.835   5.895  0.3541 -1.1796  0.9180
    7POPC   H7Y  910   3.664   3.999   5.889 -1.2116  0.3582 -1.2765
    7POPC   C38  911   3.466   3.977   5.977  0.0971 -0.2538  0.1826
    7POPC   H8X  912   3.479   4.073   6.031 -1.8556 -0.1038  0.4576
    7POPC   H8Y  913   3.414   3.908   6.048  1.2024 -1.1046  0.2056
    7POPC   C39  914   3.383   4.009   5.853 -0.1025 -0.0043  0.3793
    7POPC   H9X  915   3.369   3.913   5.800 -0.4894  0.2049  0.0950
    7POPC   H9Y  916   3.438   4.082   5.789  0.4487 -1.1218 -0.4517
    7POPC  C310  917   3.241   4.060   5.880 -0.2265 -0.2468  0.1902
    7POPC  H10X  918   3.249   4.144   5.952 -1.4713 -0.3391  0.4459
    7POPC  H10Y  919   3.180   3.982   5.929 -2.4650  2.6934  2.4678
    7POPC  C311  920   3.174   4.124   5.758  0.2164  0.8149  0.4835
    7POPC  H11X  921   3.073   4.156   5.793 -0.7078  0.1384 -1.4298
    7POPC  H11Y  922   3.165   4.052   5.674  0.5284 -0.3694  1.4311
    7POPC  C312  923   3.252   4.242   5.703  0.5760  0.5005  0.3188
    7POPC  H12X  924   3.335   4.208   5.637 -0.1537  1.6672 -1.2563
    7POPC  H12Y  925   3.304   4.292   5.788 -0.4994  0.8382  0.7968
    7POPC  C313  926   3.155   4.336   5.631 -0.0165 -0.4264 -0.1087
    7POPC  H13X  927   3.076   4.369   5.700 -0.8751 -2.3751 -0.0988
    7POPC  H13Y  928   3.102   4.292   5.544  0.0712  0.4193 -0.6032
    7POPC  C314  929   3.225   4.466   5.589  0.3208 -0.6277 -0.1804
    7POPC  H14X  930   3.317   4.452   5.529  1.4523  0.8166  1.1633
    7POPC  H14Y  931   3.245   4.512   5.688 -1.4132 -1.5673  0.6680
    7POPC  C315  932   3.135   4.557   5.504  0.3057 -0.5206 -0.0489
    7POPC  H15X  933   3.180   4.657   5.488 -0.7642 -0.0262 -0.0669
    7POPC  H15Y  934   3.051   4.580   5.573  0.5411  1.0436 -0.2571
    7POPC  C316  935   3.072   4.501   5.377 -0.1322 -0.0978 -0.0212
    7POPC  H16X  936   3.154   4.454   5.319 -0.6891 -0.8733 -0.1962
    7POPC  H16Y  937   3.016   4.587   5.334 -2.9241 -1.3660  0.8424
    7POPC  H16Z  938   2.999   4.422   5.403 -0.7901  0.5043 -0.0009
    8POPC     N  939   0.992   2.540   7.445  0.2547 -0.2919 -0.6045
    8POPC   C12  940   1.081   2.593   7.335  0.2097  0.4079 -0.3068
    8POPC   C13  941   0.966   2.391   7.444 -0.3653 -0.1914  0.0527
    8POPC   C14  942   1.055   2.572   7.578 -0.2698  0.9721 -0.6529
    8POPC   C15  943   0.861   2.615   7.440  0.6679  0.4781 -0.0981
    8POPC  H12A  944   1.075   2.701   7.326 -2.1219  0.3820  0.2100
    8POPC  H12B  945   1.024   2.566   7.247  0.3252  0.3133 -0.3526
    8POPC  H13A  946   0.913   2.378   7.350 -2.0834 -0.5548  1.0238
    8POPC  H13B  947   1.058   2.335   7.446 -1.2200 -1.6656  2.1093
    8POPC  H13C  948   0.898   2.367   7.525  0.9509 -0.4671  1.1099
    8POPC  H14A  949   1.111   2.484   7.606 -1.3378  0.8465  1.2608
    8POPC  H14B  950   1.118   2.659   7.567 -0.3091  1.0318 -0.4238
    8POPC  H14C  951   0.979   2.591   7.653  0.5775  2.7637 -0.1791
    8POPC  H15A  952   0.798   2.586   7.522  0.5283  0.6052 -0.1610
    8POPC  H15B  953   0.800   2.600   7.352 -3.1405 -1.3834  2.5826
    8POPC  H15C  954   0.901   2.715   7.448  1.8063 -0.0354  1.1399
    8POPC   C11  955   1.224   2.539   7.324  0.1270  0.1879 -0.3025
    8POPC  H11A  956   1.291   2.568   7.408 -0.7644  1.3768  0.0237
    8POPC  H11B  957   1.282   2.573   7.236  0.9578  4.1326  1.5702
    8POPC     P  958   1.345   2.322   7.374 -0.1654  0.0315  0.0104
    8POPC   O13  959   1.463   2.358   7.293 -0.3397  0.0184 -0.2522
    8POPC   O14  960   1.360   2.346   7.519 -0.0241  0.3408 -0.0543
    8POPC   O12  961   1.215   2.396   7.316 -0.1423  0.1765  0.1445
    8POPC   O11  962   1.310   2.168   7.351  0.1785  0.0016 -0.3307
    8POPC    C1  963   1.189   2.117   7.295 -0.1174  0.5952 -0.2349
    8POPC    HA  964   1.105   2.188   7.312  0.3659  1.0187  0.4411
    8POPC    HB  965   1.155   2.034   7.360  0.9340 -0.9673 -1.6028
    8POPC    C2  966   1.221   2.064   7.154 -0.1029 -0.0098 -0.0085
    8POPC    HS  967   1.159   1.973   7.160  0.8070 -0.5827  1.3521
    8POPC   O21  968   1.363   2.049   7.143 -0.0810 -0.6242  0.9870
    8POPC   C21  969   1.408   1.957   7.058  0.1793  0.2800  0.1190
    8POPC   O22  970   1.339   1.874   7.000 -0.2117  0.3404  0.5009
    8POPC   C22  971   1.560   1.957   7.044  0.1654 -0.4270 -0.0986
    8POPC   H2R  972   1.593   1.902   7.135  1.6085 -1.4157 -1.1794
    8POPC   H2S  973   1.603   2.059   7.043  0.8337 -0.6639  1.3657
    8POPC    C3  974   1.179   2.170   7.050  0.1591  0.0138 -0.0918
    8POPC    HX  975   1.235   2.265   7.067  0.3292 -0.0355 -0.3807
    8POPC    HY  976   1.072   2.195   7.068  0.0182 -0.2192 -0.6117
    8POPC   O31  977   1.206   2.129   6.916  0.0630 -0.2617 -0.0277
    8POPC   C31  978   1.174   2.230   6.836  0.4702  0.0343  0.1764
    8POPC   O32  979   1.134   2.339   6.874 -0.2929 -0.2323  0.1532
    8POPC   C32  980   1.195   2.192   6.690 -0.2471  0.6326 -0.0912
    8POPC   H2X  981   1.104   2.232   6.640 -0.6970 -0.7040 -0.3770
    8POPC   H2Y  982   1.192   2.082   6.672 -1.6590  0.5654  0.4091
    8POPC   C23  983   1.615   1.876   6.926  0.4448 -0.0608 -0.2200
    8POPC   H3R  984   1.563   1.780   6.911  1.4106 -0.5542 -0.4920
    8POPC   H3S  985   1.724   1.861   6.944  0.7247 -0.1714 -1.8867
    8POPC   C24  986   1.616   1.972   6.807 -0.5759 -0.1963 -0.3469
    8POPC   H4R  987   1.644   2.072   6.846 -0.6076  0.4147 -1.8146
    8POPC   H4S  988   1.509   1.971   6.777 -1.2420  2.0612  1.7103
    8POPC   C25  989   1.715   1.938   6.695 -0.1913 -0.1184 -0.0317
    8POPC   H5R  990   1.680   1.843   6.648  1.8678 -0.7062 -0.4896
    8POPC   H5S  991   1.815   1.922   6.741 -0.4155  0.4505  0.6656
    8POPC   C26  992   1.738   2.047   6.591  0.4511 -0.3969 -0.1873
    8POPC   H6R  993   1.724   2.144   6.643  0.8781 -0.5168  0.1555
    8POPC   H6S  994   1.670   2.029   6.505  0.0205  2.1065 -0.4404
    8POPC   C27  995   1.876   2.054   6.524  0.2582 -0.8328 -0.6352
    8POPC   H7R  996   1.918   1.951   6.522  0.1342 -1.0777  2.8302
    8POPC   H7S  997   1.948   2.122   6.574  0.3071 -1.3262 -0.0150
    8POPC   C28  998   1.860   2.115   6.384 -0.6786 -0.0407 -0.1963
    8POPC   H8R  999   1.773   2.069   6.332 -0.4958  0.0915 -0.6232
    8POPC   H8S 1000   1.960   2.092   6.342 -0.2722  0.3421  0.5325
    8POPC   C29 1001   1.840   2.264   6.391  0.7536  0.1664 -0.2038
    8POPC   H91 1002   1.912   2.324   6.448 -1.1045  1.7016  0.6289
    8POPC  C210 1003   1.756   2.340   6.319  0.3910  0.0658  0.1123
    8POPC  H101 1004   1.746   2.449   6.334 -0.4639  0.1493 -0.9789
    8POPC  C211 1005   1.669   2.289   6.208  0.4732  0.2097 -0.0188
    8POPC  H11R 1006   1.562   2.293   6.235  0.2710 -0.8768 -0.5953
    8POPC  H11S 1007   1.688   2.180   6.195 -0.7134 -0.1832  1.2795
    8POPC  C212 1008   1.702   2.366   6.080  0.1065 -0.0858 -0.2927
    8POPC  H12R 1009   1.807   2.342   6.052 -0.2837 -2.0116 -0.2211
    8POPC  H12S 1010   1.694   2.476   6.097 -0.3749 -0.1810  0.1167
    8POPC  C213 1011   1.601   2.333   5.971 -0.4258 -0.0045  0.1718
    8POPC  H13R 1012   1.497   2.347   6.008 -0.8647  0.7916 -1.2762
    8POPC  H13S 1013   1.609   2.226   5.943  2.4507  0.5076 -1.3453
    8POPC  C214 1014   1.612   2.409   5.838  0.1404  0.0766  0.2645
    8POPC  H14R 1015   1.609   2.518   5.859 -0.3835  0.2461 -0.6327
    8POPC  H14S 1016   1.522   2.407   5.773 -0.0400  0.7546  0.4879
    8POPC  C215 1017   1.735   2.378   5.752 -0.0072  0.7528 -0.1966
    8POPC  H15R 1018   1.747   2.271   5.726 -0.9551  0.9079 -1.3682
    8POPC  H15S 1019   1.822   2.404   5.816 -1.0708 -1.6568  2.4556
    8POPC  C216 1020   1.732   2.453   5.619 -0.4881  0.0199 -0.6064
    8POPC  H16R 1021   1.737   2.558   5.655 -0.4372  0.0373 -0.6624
    8POPC  H16S 1022   1.636   2.432   5.568 -0.1109 -1.1815 -0.8712
    8POPC  C217 1023   1.856   2.441   5.529 -0.0734 -0.2934 -0.0026
    8POPC  H17R 1024   1.875   2.334   5.508  1.0547  0.1675 -1.4748
    8POPC  H17S 1025   1.945   2.467   5.589  0.0120 -0.4170 -0.0764
    8POPC  C218 1026   1.838   2.517   5.397 -0.0295  0.0862  0.2090
    8POPC  H18R 1027   1.791   2.616   5.412  0.6135  0.4712 -0.2905
    8POPC  H18S 1028   1.767   2.457   5.337  3.4604 -1.2055 -3.0233
    8POPC  H18T 1029   1.932   2.527   5.338  0.2093  1.2365  0.7641
    8POPC   C33 1030   1.326   2.247   6.634  0.5754 -0.8783  0.2888
    8POPC   H3X 1031   1.416   2.203   6.682 -0.7658 -1.8801  2.0184
    8POPC   H3Y 1032   1.336   2.355   6.660  0.2553 -1.0498  1.1754
    8POPC   C34 1033   1.338   2.225   6.483 -0.2770  0.2807  0.0353
    8POPC   H4X 1034   1.345   2.118   6.454  0.0067  0.0284  1.0008
    8POPC   H4Y 1035   1.440   2.265   6.466  0.1393 -0.7226  0.0908
    8POPC   C35 1036   1.220   2.279   6.404 -0.1679  0.4764  0.0049
    8POPC   H5X 1037   1.204   2.376   6.456  2.0044 -0.4104  2.4797
    8POPC   H5Y 1038   1.134   2.211   6.426  1.6405 -1.5100  1.2827
    8POPC   C36 1039   1.246   2.298   6.254 -0.0355 -0.0742 -0.0442
    8POPC   H6X 1040   1.254   2.195   6.215  1.1240  0.0859 -0.2772
    8POPC   H6Y 1041   1.344   2.343   6.229  0.3461 -0.7468  0.2380
    8POPC   C37 1042   1.144   2.381   6.175 -0.1281 -0.1544 -0.0096
    8POPC   H7X 1043   1.179   2.401   6.071  0.2918  0.9222  0.3221
    8POPC   H7Y 1044   1.140   2.476   6.232  1.3289 -0.1119  0.0775
    8POPC   C38 1045   1.002   2.325   6.169 -0.0757 -0.3557  0.6289
    8POPC   H8X 1046   0.961   2.287   6.265 -4.0927 -0.3764 -0.9323
    8POPC   H8Y 1047   0.999   2.228   6.114 -0.0992  0.6395 -1.1764
    8POPC   C39 1048   0.904   2.422   6.105  0.4003 -0.2489  0.0559
    8POPC   H9X 1049   0.948   2.521   6.130 -0.2370 -0.1472  0.8173
    8POPC   H9Y 1050   0.800   2.407   6.142  0.4990 -0.6517  0.1760
    8POPC  C310 1051   0.913   2.409   5.953 -0.2922  0.1329 -0.0252
    8POPC  H10X 1052   0.859   2.316   5.924  1.6296 -1.0175 -0.1067
    8POPC  H10Y 1053   1.021   2.417   5.925 -0.0241 -2.3962  0.0610
    8POPC  C311 1054   0.834   2.522   5.888 -0.1984  0.1395 -0.1293
    8POPC  H11X 1055   0.872   2.621   5.922 -1.0569  0.3667  0.1993
    8POPC  H11Y 1056   0.728   2.520   5.923  0.2026 -0.1893  1.1318
    8POPC  C312 1057   0.836   2.539   5.736 -0.1748  0.1090 -0.1326
    8POPC  H12X 1058   0.854   2.442   5.684  0.4106  0.1877 -0.0810
    8POPC  H12Y 1059   0.921   2.604   5.707  0.8390 -1.7946 -1.6998
    8POPC  C313 1060   0.710   2.605   5.680  0.0769  0.2148 -0.5767
    8POPC  H13X 1061   0.738   2.640   5.578  0.4632 -1.2856 -1.0075
    8POPC  H13Y 1062   0.685   2.695   5.741  3.4274  1.2624 -0.5614
    8POPC  C314 1063   0.592   2.509   5.664  0.3643 -0.2518  0.0982
    8POPC  H14X 1064   0.554   2.460   5.757  0.3561 -3.3238 -1.3843
    8POPC  H14Y 1065   0.618   2.424   5.597 -2.2363 -1.1858  0.1505
    8POPC  C315 1066   0.466   2.561   5.596  0.6702 -0.5293 -0.6966
    8POPC  H15X 1067   0.406   2.630   5.660  1.9354  0.1617 -0.2283
    8POPC  H15Y 1068   0.392   2.481   5.576  0.6613 -0.3233 -1.5452
    8POPC  C316 1069   0.494   2.623   5.459  0.7619  0.2593 -0.3267
    8POPC  H16X 1070   0.400   2.664   5.416 -1.6403  0.3982  4.3558
    8POPC  H16Y 1071   0.530   2.543   5.392 -2.1033 -1.8512  0.4734
    8POPC  H16Z 1072   0.567   2.707   5.462 -2.2689  3.1563 -0.7296
    9POPC     N 1073   5.701   5.174   6.808 -0.0794 -0.7350  0.2366
    9POPC   C12 1074   5.738   5.182   6.662 -0.1263  0.4023  0.2753
    9POPC   C13 1075   5.816   5.124   6.891 -0.2779 -0.2616  0.8000
    9POPC   C14 1076   5.659   5.312   6.852  0.6999 -0.4445  0.0817
    9POPC   C15 1077   5.585   5.080   6.829 -0.1857 -0.6603 -0.0121
    9POPC  H12A 1078   5.755   5.086   6.614  1.2315  1.9517 -2.5944
    9POPC  H12B 1079   5.837   5.226   6.662  1.4994 -2.8999  1.1266
    9POPC  H13A 1080   5.847   5.029   6.851  0.0828 -0.1892  0.9018
    9POPC  H13B 1081   5.902   5.190   6.882 -0.5532  0.0803  0.6717
    9POPC  H13C 1082   5.782   5.109   6.992  0.1469  1.0799  1.1770
    9POPC  H14A 1083   5.572   5.349   6.800  0.2126 -1.3244  0.2537
    9POPC  H14B 1084   5.647   5.321   6.959 -0.5815  1.2373 -0.1558
    9POPC  H14C 1085   5.746   5.373   6.830  0.4625 -0.9106 -2.3830
    9POPC  H15A 1086   5.505   5.110   6.763 -0.2053 -2.4226 -0.8589
    9POPC  H15B 1087   5.547   5.081   6.930 -2.7481 -0.1824 -0.8841
    9POPC  H15C 1088   5.612   4.978   6.806  1.4732 -0.9510  2.8290
    9POPC   C11 1089   5.648   5.263   6.568 -0.2227 -0.4734 -0.4062
    9POPC  H11A 1090   5.681   5.245   6.464 -0.6633  0.5003 -0.7175
    9POPC  H11B 1091   5.648   5.373   6.580 -0.5523 -0.4691 -0.4412
    9POPC     P 1092   5.394   5.309   6.571  0.1335  0.4780  0.0856
    9POPC   O13 1093   5.274   5.234   6.615  0.3318  0.2644  0.2643
    9POPC   O14 1094   5.424   5.434   6.644 -0.5494  0.3301  0.6303
    9POPC   O12 1095   5.517   5.207   6.582 -0.3522 -0.1627 -0.3698
    9POPC   O11 1096   5.372   5.340   6.416  0.1924  0.6966  0.1207
    9POPC    C1 1097   5.277   5.444   6.390  0.0689  0.3505 -0.8660
    9POPC    HA 1098   5.323   5.493   6.301  2.4180 -2.7423 -1.5260
    9POPC    HB 1099   5.260   5.511   6.476 -0.3460  0.1705 -0.8062
    9POPC    C2 1100   5.145   5.389   6.334  0.1862 -0.3290 -0.4893
    9POPC    HS 1101   5.114   5.330   6.423 -0.6579  2.2006  1.0064
    9POPC   O21 1102   5.171   5.309   6.218 -0.0435 -0.4252 -0.4768
    9POPC   C21 1103   5.074   5.221   6.194  0.0622 -0.7443  0.2324
    9POPC   O22 1104   4.971   5.214   6.260 -0.3153  0.2536 -0.2365
    9POPC   C22 1105   5.113   5.154   6.064  0.1924 -0.0001 -0.1186
    9POPC   H2R 1106   5.217   5.186   6.042 -0.0788  0.1172 -1.2992
    9POPC   H2S 1107   5.044   5.191   5.985  0.8998  2.9508  0.5218
    9POPC    C3 1108   5.053   5.505   6.291 -0.2196 -0.4549  0.0246
    9POPC    HX 1109   5.026   5.571   6.376 -0.1444 -0.9408  0.4297
    9POPC    HY 1110   4.956   5.456   6.271 -0.9364  0.5327  0.9865
    9POPC   O31 1111   5.090   5.579   6.175 -0.1533 -0.1347  0.2477
    9POPC   C31 1112   5.171   5.683   6.199  0.2216 -0.3043 -0.2629
    9POPC   O32 1113   5.189   5.727   6.311 -0.5813 -0.2224 -0.1610
    9POPC   C32 1114   5.220   5.735   6.064  0.5936 -0.3087 -0.1289
    9POPC   H2X 1115   5.134   5.785   6.015  0.0087 -1.6623 -0.5269
    9POPC   H2Y 1116   5.260   5.654   5.999 -1.9175 -0.2814 -1.8225
    9POPC   C23 1117   5.088   5.004   6.076 -0.6140  0.0711 -0.8034
    9POPC   H3R 1118   4.983   4.994   6.113 -0.2866 -0.3767  0.0331
    9POPC   H3S 1119   5.146   4.956   6.158 -0.2614  2.5532  0.4889
    9POPC   C24 1120   5.092   4.934   5.940 -0.3805  0.5103 -1.0224
    9POPC   H4R 1121   5.030   4.996   5.871 -0.8149  2.0104  0.6363
    9POPC   H4S 1122   5.044   4.834   5.948 -1.3217  0.7817 -2.7321
    9POPC   C25 1123   5.230   4.917   5.876  0.6214  0.6283  1.0253
    9POPC   H5R 1124   5.271   5.019   5.867 -1.1073  1.4222  1.5926
    9POPC   H5S 1125   5.201   4.877   5.776  0.2996 -0.1554  1.4194
    9POPC   C26 1126   5.326   4.827   5.954  0.2387 -0.4099  0.3162
    9POPC   H6R 1127   5.282   4.724   5.954  2.5396 -1.5113 -1.8285
    9POPC   H6S 1128   5.341   4.857   6.059 -1.2044 -0.5914  0.5908
    9POPC   C27 1129   5.457   4.830   5.875  0.3118  0.1889  0.4565
    9POPC   H7R 1130   5.510   4.924   5.901 -0.6172  1.0622 -0.6961
    9POPC   H7S 1131   5.435   4.835   5.766  2.9329  3.2864 -0.0842
    9POPC   C28 1132   5.552   4.714   5.906  0.4909  0.2010 -0.0354
    9POPC   H8R 1133   5.501   4.623   5.868 -1.6725  1.4109 -0.1907
    9POPC   H8S 1134   5.565   4.696   6.015 -1.0617 -2.6142 -0.2466
    9POPC   C29 1135   5.682   4.702   5.832  0.1430 -0.8125 -0.4907
    9POPC   H91 1136   5.681   4.756   5.736 -3.4066 -2.5880 -1.6252
    9POPC  C210 1137   5.793   4.638   5.872  0.0583 -0.9281 -0.4372
    9POPC  H101 1138   5.880   4.641   5.805 -1.1558  0.3703 -2.0341
    9POPC  C211 1139   5.806   4.563   6.001 -0.0609 -0.4115 -0.1224
    9POPC  H11R 1140   5.761   4.616   6.088 -0.0124 -0.0602 -0.3118
    9POPC  H11S 1141   5.913   4.550   6.027 -0.1613 -0.2320  0.3978
    9POPC  C212 1142   5.728   4.432   5.982 -0.3098 -0.2180 -0.4417
    9POPC  H12R 1143   5.759   4.381   5.889 -0.0891  1.5636 -1.3900
    9POPC  H12S 1144   5.619   4.454   5.975 -0.0818  0.5446 -1.8537
    9POPC  C213 1145   5.753   4.326   6.089 -0.2542  0.1759 -0.0605
    9POPC  H13R 1146   5.681   4.345   6.171 -0.2804 -1.2754  0.2826
    9POPC  H13S 1147   5.857   4.331   6.130  0.1588 -1.3578 -0.8271
    9POPC  C214 1148   5.736   4.183   6.038  0.6467  0.2416 -0.5778
    9POPC  H14R 1149   5.805   4.154   5.956  0.5457 -1.5426 -0.0725
    9POPC  H14S 1150   5.627   4.168   6.021  0.3582  0.4165  0.9711
    9POPC  C215 1151   5.777   4.082   6.146 -0.1027  0.1717 -0.3567
    9POPC  H15R 1152   5.886   4.088   6.163 -0.3143  1.2986  0.8235
    9POPC  H15S 1153   5.762   3.979   6.109  1.3638  0.0033 -0.5336
    9POPC  C216 1154   5.700   4.089   6.279  0.2317  0.2600 -0.1674
    9POPC  H16R 1155   5.593   4.065   6.266  0.5316 -0.1595 -2.1241
    9POPC  H16S 1156   5.715   4.193   6.317  1.7956  0.3212 -0.8526
    9POPC  C217 1157   5.747   3.982   6.378 -0.0345  0.7323  0.4800
    9POPC  H17R 1158   5.747   3.886   6.321  0.3134 -0.2855  2.1417
    9POPC  H17S 1159   5.679   3.975   6.465 -0.6578  1.5474  0.0777
    9POPC  C218 1160   5.892   4.002   6.423  0.4691 -0.3368 -0.6129
    9POPC  H18R 1161   5.897   4.104   6.465  1.6057 -1.2567  1.6134
    9POPC  H18S 1162   5.960   4.003   6.335  1.3967 -2.2042  0.0164
    9POPC  H18T 1163   5.934   3.930   6.496  1.1694 -0.6222 -1.2784
    9POPC   C33 1164   5.342   5.825   6.083  0.0869  0.4740 -0.5282
    9POPC   H3X 1165   5.418   5.766   6.139 -0.5612  0.0073 -0.1205
    9POPC   H3Y 1166   5.317   5.912   6.147  0.8293  1.6563 -1.8062
    9POPC   C34 1167   5.398   5.880   5.951  0.0606  0.2599 -0.6284
    9POPC   H4X 1168   5.308   5.912   5.895 -0.0034  0.1462 -0.5930
    9POPC   H4Y 1169   5.453   5.802   5.893  0.7230  2.2186 -2.7469
    9POPC   C35 1170   5.507   5.985   5.972  0.3679 -0.1658 -0.0291
    9POPC   H5X 1171   5.588   5.939   6.032  0.8635 -0.0904 -0.6395
    9POPC   H5Y 1172   5.464   6.066   6.035 -1.8469 -0.5448 -0.9625
    9POPC   C36 1173   5.554   6.019   5.831  0.1249 -0.2239 -0.1238
    9POPC   H6X 1174   5.552   5.931   5.762 -3.3759  1.5423 -2.5974
    9POPC   H6Y 1175   5.661   6.049   5.838 -0.5128  2.4764 -0.7374
    9POPC   C37 1176   5.465   6.123   5.761 -0.3646 -0.3564  0.2960
    9POPC   H7X 1177   5.458   6.219   5.816 -0.3067  0.4582 -1.0792
    9POPC   H7Y 1178   5.364   6.080   5.744 -0.7226  1.1512 -1.7152
    9POPC   C38 1179   5.525   6.166   5.627 -0.6319 -0.5047  0.1273
    9POPC   H8X 1180   5.454   6.238   5.581 -0.1895  0.5844  1.0937
    9POPC   H8Y 1181   5.524   6.082   5.556 -0.8603 -1.2197  0.9605
    9POPC   C39 1182   5.662   6.235   5.632 -0.7559 -0.2753  0.3848
    9POPC   H9X 1183   5.685   6.264   5.528 -0.6587  0.2808  0.5570
    9POPC   H9Y 1184   5.739   6.160   5.660  0.6550  1.3688  1.1401
    9POPC  C310 1185   5.656   6.359   5.722  0.0305  0.1720 -0.1636
    9POPC  H10X 1186   5.671   6.324   5.827  1.6673 -0.1515 -0.4884
    9POPC  H10Y 1187   5.552   6.397   5.728  0.0654  0.1546  0.7805
    9POPC  C311 1188   5.752   6.471   5.685  0.6079 -0.3740 -0.3321
    9POPC  H11X 1189   5.735   6.500   5.579  1.5169  2.4045  0.1804
    9POPC  H11Y 1190   5.851   6.422   5.700  1.1406  1.5097  4.0112
    9POPC  C312 1191   5.733   6.594   5.775 -0.4831 -0.6041 -0.2441
    9POPC  H12X 1192   5.831   6.641   5.795 -0.2946 -1.4948  1.0322
    9POPC  H12Y 1193   5.700   6.559   5.875  0.4367  0.4745  0.4613
    9POPC  C313 1194   5.625   6.689   5.723 -0.8222 -0.9588 -0.1968
    9POPC  H13X 1195   5.598   6.764   5.801 -2.0914 -0.8951 -0.6829
    9POPC  H13Y 1196   5.542   6.643   5.666 -1.0350  0.6106 -1.2227
    9POPC  C314 1197   5.706   6.770   5.621 -0.5895 -0.2319  0.5472
    9POPC  H14X 1198   5.699   6.710   5.528  0.4803 -0.9990  0.9380
    9POPC  H14Y 1199   5.813   6.770   5.649 -0.6333 -1.7435  0.8237
    9POPC  C315 1200   5.653   6.910   5.592  0.4211  0.0448  0.0161
    9POPC  H15X 1201   5.643   6.974   5.683 -1.2619  0.5537 -0.4945
    9POPC  H15Y 1202   5.546   6.904   5.562  0.2578 -2.5265  0.8957
    9POPC  C316 1203   5.743   6.981   5.491 -0.3569  0.4422 -0.4088
    9POPC  H16X 1204   5.707   7.080   5.455 -0.4234  0.3784 -0.5189
    9POPC  H16Y 1205   5.748   6.910   5.406 -1.8812 -0.2173  0.0199
    9POPC  H16Z 1206   5.844   6.991   5.537 -0.3259  0.4528 -0.4790
   10POPC     N 1207   3.501   2.861   7.707 -0.1736  0.2530 -0.1670
   10POPC   C12 1208   3.546   3.004   7.695  0.2714  0.1867  0.6462
   10POPC   C13 1209   3.488   2.789   7.574  0.5142  0.1732 -0.1927
   10POPC   C14 1210   3.604   2.789   7.790 -0.1239  0.3588 -0.1366
   10POPC   C15 1211   3.371   2.853   7.783 -0.4735  0.1347 -0.6802
   10POPC  H12A 1212   3.631   3.008   7.627  0.0925 -0.7470  0.3587
   10POPC  H12B 1213   3.587   3.033   7.790 -3.5239  1.8503  1.9495
   10POPC  H13A 1214   3.469   2.686   7.596 -0.6004  0.4857  0.3888
   10POPC  H13B 1215   3.410   2.823   7.508  0.3332 -2.8826 -1.6793
   10POPC  H13C 1216   3.580   2.791   7.516  0.0090 -1.6401 -1.1074
   10POPC  H14A 1217   3.610   2.824   7.892 -2.4263  3.1001 -0.8114
   10POPC  H14B 1218   3.585   2.683   7.796 -0.3583  0.4490  0.8982
   10POPC  H14C 1219   3.702   2.807   7.749  0.0714  0.2698  0.2820
   10POPC  H15A 1220   3.374   2.932   7.858  0.0410 -0.6569  0.1578
   10POPC  H15B 1221   3.359   2.758   7.833  1.5966  1.2054  2.1136
   10POPC  H15C 1222   3.282   2.876   7.726 -1.2937 -2.5084 -0.5735
   10POPC   C11 1223   3.451   3.107   7.634  0.3153 -0.0476  0.1722
   10POPC  H11A 1224   3.501   3.206   7.629 -0.0557  0.1961  1.0146
   10POPC  H11B 1225   3.370   3.111   7.711  3.8215 -1.0127  4.2673
   10POPC     P 1226   3.266   3.108   7.464 -0.1131  0.1247  0.0974
   10POPC   O13 1227   3.172   3.070   7.572  0.4629 -0.3252  0.4508
   10POPC   O14 1228   3.271   3.251   7.429  0.3132  0.1275  0.1585
   10POPC   O12 1229   3.411   3.054   7.508 -0.0475  0.3250  0.1274
   10POPC   O11 1230   3.245   3.033   7.325  0.1925 -0.0776  0.1586
   10POPC    C1 1231   3.358   3.042   7.238  0.0066 -0.2354 -0.1005
   10POPC    HA 1232   3.419   2.952   7.261 -2.6628 -2.4538 -1.0716
   10POPC    HB 1233   3.412   3.137   7.256 -0.5296 -0.3909  2.7086
   10POPC    C2 1234   3.333   3.029   7.086 -0.2506  0.1905 -0.0975
   10POPC    HS 1235   3.304   3.126   7.042  0.4351  0.6821  0.4998
   10POPC   O21 1236   3.237   2.928   7.055 -0.1466  0.1235 -0.2037
   10POPC   C21 1237   3.127   2.975   6.997 -0.1197  0.0158 -0.3426
   10POPC   O22 1238   3.112   3.088   6.953 -0.2743  0.1373  0.0163
   10POPC   C22 1239   3.012   2.875   7.009 -0.0412 -0.1271 -0.7672
   10POPC   H2R 1240   2.916   2.929   6.996 -0.4690 -0.7099 -0.0940
   10POPC   H2S 1241   3.017   2.828   7.110  0.4203  2.8019  0.6825
   10POPC    C3 1242   3.464   2.987   7.016 -0.0590  0.1953  0.2508
   10POPC    HX 1243   3.482   2.879   7.030  0.8657 -0.0891 -2.4678
   10POPC    HY 1244   3.550   3.046   7.054 -0.5280  1.6666 -0.8657
   10POPC   O31 1245   3.451   3.005   6.874  0.4464 -0.0370  0.1747
   10POPC   C31 1246   3.451   3.132   6.834 -0.0878 -0.0721  0.0636
   10POPC   O32 1247   3.482   3.225   6.907  0.1365 -0.1347  0.0472
   10POPC   C32 1248   3.398   3.146   6.692  0.2249  0.2559 -0.0223
   10POPC   H2X 1249   3.330   3.233   6.691  0.6079  0.5964 -2.3642
   10POPC   H2Y 1250   3.349   3.052   6.658 -0.0793  0.3369  0.1918
   10POPC   C23 1251   3.019   2.760   6.909  0.3230 -0.2324 -0.6259
   10POPC   H3R 1252   2.940   2.684   6.926 -0.0796  0.8498  3.2907
   10POPC   H3S 1253   3.114   2.703   6.917 -0.5912 -1.7323 -0.0606
   10POPC   C24 1254   2.999   2.813   6.766 -0.0459  0.0138 -0.4860
   10POPC   H4R 1255   3.067   2.899   6.748  1.3107 -1.2204 -1.5291
   10POPC   H4S 1256   2.897   2.856   6.763 -0.7411 -1.2504  1.9470
   10POPC   C25 1257   3.012   2.706   6.657  0.3380 -0.1310 -0.2999
   10POPC   H5R 1258   2.943   2.625   6.687  0.6375  0.4976  2.3320
   10POPC   H5S 1259   3.114   2.662   6.668 -1.1781 -3.6574  1.4517
   10POPC   C26 1260   3.000   2.765   6.517  0.5250 -0.0266 -0.2724
   10POPC   H6R 1261   3.073   2.848   6.503 -0.3166  1.2521  2.2240
   10POPC   H6S 1262   2.904   2.821   6.517  0.5943  0.1184  0.9901
   10POPC   C27 1263   3.022   2.660   6.409  0.1325  0.0354 -0.4133
   10POPC   H7R 1264   3.119   2.608   6.420  1.0612  1.9838  1.0689
   10POPC   H7S 1265   3.040   2.738   6.332  0.7461  0.2420 -0.0654
   10POPC   C28 1266   2.901   2.571   6.375  0.0298 -0.2157  0.5825
   10POPC   H8R 1267   2.815   2.641   6.372  0.3197  0.1891  1.3244
   10POPC   H8S 1268   2.880   2.497   6.455  1.0222  1.4960  2.5387
   10POPC   C29 1269   2.938   2.502   6.247 -0.7513  0.6827 -0.1399
   10POPC   H91 1270   2.990   2.406   6.257  0.4454  1.2433 -0.7829
   10POPC  C210 1271   2.923   2.540   6.119 -0.0391  0.4626 -0.2902
   10POPC  H101 1272   2.967   2.482   6.036  0.5207 -1.2912  1.1555
   10POPC  C211 1273   2.864   2.670   6.074  0.6513  0.7022 -0.5272
   10POPC  H11R 1274   2.941   2.739   6.034  1.3019 -0.8292 -2.0456
   10POPC  H11S 1275   2.819   2.725   6.160  0.1450 -0.6363  0.0863
   10POPC  C212 1276   2.747   2.646   5.977  0.4182  0.2286 -0.1310
   10POPC  H12R 1277   2.653   2.630   6.034 -0.2395  0.6267 -1.0935
   10POPC  H12S 1278   2.776   2.559   5.914 -1.1136 -1.4329  1.3319
   10POPC  C213 1279   2.731   2.760   5.877  0.1480  0.3981  0.1029
   10POPC  H13R 1280   2.805   2.736   5.797  0.8883  1.6752  0.3722
   10POPC  H13S 1281   2.745   2.865   5.912 -2.4828  0.4179  1.2892
   10POPC  C214 1282   2.600   2.756   5.798  0.0357  0.3316  0.2937
   10POPC  H14R 1283   2.505   2.788   5.845  1.0814  2.8775  0.8234
   10POPC  H14S 1284   2.589   2.651   5.763  1.0928  0.0126  0.8837
   10POPC  C215 1285   2.623   2.831   5.667 -0.0289  0.4551  0.3526
   10POPC  H15R 1286   2.696   2.913   5.678  1.2921 -0.5721 -0.3521
   10POPC  H15S 1287   2.524   2.874   5.641 -0.5804 -0.8391  0.2273
   10POPC  C216 1288   2.670   2.734   5.558 -0.0845  0.5046  0.2840
   10POPC  H16R 1289   2.634   2.629   5.557  1.8517 -0.2054  0.0923
   10POPC  H16S 1290   2.778   2.712   5.573 -0.0694  1.6581  2.1468
   10POPC  C217 1291   2.669   2.796   5.418 -0.5624 -0.5644 -0.1959
   10POPC  H17R 1292   2.705   2.898   5.444 -0.3212 -0.9071  0.8866
   10POPC  H17S 1293   2.560   2.810   5.401  0.0661  3.2427 -1.9568
   10POPC  C218 1294   2.756   2.724   5.315  0.1989  0.1315 -0.0404
   10POPC  H18R 1295   2.756   2.779   5.218  0.9436 -0.2391 -0.2587
   10POPC  H18S 1296   2.707   2.628   5.288 -0.5126  0.3805  0.3387
   10POPC  H18T 1297   2.858   2.696   5.349  0.4399  0.6012 -0.3573
   10POPC   C33 1298   3.517   3.176   6.600  0.4480  0.0131  0.1842
   10POPC   H3X 1299   3.590   3.093   6.602  1.1234  0.5934  1.7144
   10POPC   H3Y 1300   3.568   3.272   6.626 -1.8705  1.3154  0.2612
   10POPC   C34 1301   3.483   3.195   6.453 -0.0187  0.2895  0.3249
   10POPC   H4X 1302   3.463   3.300   6.421  1.3111  0.9204  1.4699
   10POPC   H4Y 1303   3.393   3.133   6.432  0.1640  0.3753 -0.7741
   10POPC   C35 1304   3.590   3.138   6.360  0.1261  0.7230  0.2234
   10POPC   H5X 1305   3.602   3.028   6.371 -0.9039  0.4931 -0.8215
   10POPC   H5Y 1306   3.687   3.187   6.386 -0.7793  1.9830  1.3527
   10POPC   C36 1307   3.558   3.163   6.212 -0.2558 -0.1560  0.1551
   10POPC   H6X 1308   3.549   3.273   6.206  1.2029  0.0696  1.5099
   10POPC   H6Y 1309   3.460   3.113   6.198  0.8637 -2.3854 -0.2042
   10POPC   C37 1310   3.649   3.092   6.113  0.2314  0.3008  0.2705
   10POPC   H7X 1311   3.643   2.981   6.116  2.0333  0.1691  0.3795
   10POPC   H7Y 1312   3.757   3.112   6.129  0.0213  3.8655 -1.7460
   10POPC   C38 1313   3.637   3.152   5.972  0.3429  0.0992  0.1743
   10POPC   H8X 1314   3.730   3.114   5.924  0.0448 -0.2221 -0.1535
   10POPC   H8Y 1315   3.644   3.262   5.971  0.1226  0.1342  1.2189
   10POPC   C39 1316   3.517   3.098   5.894  0.2397  0.2008  0.2627
   10POPC   H9X 1317   3.432   3.165   5.920  0.1481  1.8244 -3.5979
   10POPC   H9Y 1318   3.492   2.991   5.909  1.9365 -0.5671 -1.7859
   10POPC  C310 1319   3.530   3.115   5.743  0.5941 -0.2554  0.2397
   10POPC  H10X 1320   3.433   3.080   5.700  1.6689 -1.5791 -1.2679
   10POPC  H10Y 1321   3.614   3.058   5.698  2.3379  3.1666 -1.1751
   10POPC  C311 1322   3.528   3.259   5.691  0.2631 -0.2974  0.1337
   10POPC  H11X 1323   3.620   3.313   5.720 -0.0657  1.1712 -1.4416
   10POPC  H11Y 1324   3.443   3.317   5.734  0.1229  0.6012 -1.2851
   10POPC  C312 1325   3.500   3.271   5.541  0.2547 -0.4632  0.1221
   10POPC  H12X 1326   3.394   3.250   5.514 -0.2021  1.5449  0.2163
   10POPC  H12Y 1327   3.570   3.207   5.485  1.2290  0.0890  0.6836
   10POPC  C313 1328   3.519   3.414   5.491 -0.3275 -0.4966 -0.2147
   10POPC  H13X 1329   3.629   3.431   5.501  0.0676 -2.2344 -1.2126
   10POPC  H13Y 1330   3.467   3.496   5.546 -0.1527  0.2857 -1.1952
   10POPC  C314 1331   3.485   3.427   5.343 -0.1915  0.4788 -0.1684
   10POPC  H14X 1332   3.377   3.427   5.319 -0.8159 -1.2402  2.2161
   10POPC  H14Y 1333   3.519   3.332   5.297 -2.2104  1.0646 -3.1496
   10POPC  C315 1334   3.558   3.539   5.269  0.8045  0.1866  0.3584
   10POPC  H15X 1335   3.539   3.621   5.341  1.1608 -1.0151  1.8964
   10POPC  H15Y 1336   3.519   3.545   5.165 -0.8748 -1.2931  0.8508
   10POPC  C316 1337   3.706   3.508   5.245  0.6974  0.0015 -0.0688
   10POPC  H16X 1338   3.761   3.591   5.196  0.5912 -0.5684 -1.1848
   10POPC  H16Y 1339   3.701   3.427   5.168 -1.7139  0.1479 -0.1316
   10POPC  H16Z 1340   3.749   3.481   5.344 -1.1705 -1.4241  0.4057
   11POPC     N 1341   7.575   2.534   7.417 -0.0845  0.2352 -0.0411
   11POPC   C12 1342   7.560   2.572   7.271  0.4990  0.2253 -0.1048
   11POPC   C13 1343   7.693   2.597   7.487 -0.0650  0.6271 -0.4155
   11POPC   C14 1344   7.449   2.559   7.496 -0.0363 -0.3783  0.2331
   11POPC   C15 1345   7.593   2.384   7.417  1.0831  0.3634 -0.2641
   11POPC  H12A 1346   7.660   2.575   7.229 -0.0235  2.8139 -1.3747
   11POPC  H12B 1347   7.535   2.677   7.271 -1.2051 -0.1221  1.6772
   11POPC  H13A 1348   7.677   2.703   7.495 -2.9089  0.1845  0.9979
   11POPC  H13B 1349   7.690   2.567   7.591  1.0257  1.6749 -0.0553
   11POPC  H13C 1350   7.786   2.563   7.443  1.6198  1.1946  2.4561
   11POPC  H14A 1351   7.426   2.664   7.488 -0.1354 -0.4605 -0.6729
   11POPC  H14B 1352   7.366   2.503   7.456 -0.2163 -0.4220  0.6589
   11POPC  H14C 1353   7.469   2.539   7.600  0.3126 -0.6275  0.1208
   11POPC  H15A 1354   7.501   2.334   7.390  0.7623  0.3473  0.8196
   11POPC  H15B 1355   7.617   2.352   7.517 -4.0062 -1.0097  0.8226
   11POPC  H15C 1356   7.667   2.359   7.342  1.3929  0.1416  0.1160
   11POPC   C11 1357   7.468   2.491   7.180  0.5745 -0.3876  0.3567
   11POPC  H11A 1358   7.506   2.390   7.152  1.7445 -0.2123  1.2388
   11POPC  H11B 1359   7.465   2.540   7.081 -0.6392 -4.1904 -1.7092
   11POPC     P 1360   7.232   2.369   7.166 -0.0220 -0.1287 -0.0778
   11POPC   O13 1361   7.292   2.234   7.160  0.4138  0.0586  0.0703
   11POPC   O14 1362   7.106   2.381   7.243  0.1599 -0.4989  0.2756
   11POPC   O12 1363   7.334   2.475   7.228  0.0971  0.1618 -0.7562
   11POPC   O11 1364   7.208   2.437   7.023  0.4449  0.0744 -0.0622
   11POPC    C1 1365   7.074   2.451   6.974  0.4263 -0.0495 -0.0478
   11POPC    HA 1366   7.025   2.543   7.011 -0.9738  0.2198 -2.3853
   11POPC    HB 1367   7.006   2.370   7.008 -0.8445  0.9828 -0.0910
   11POPC    C2 1368   7.065   2.462   6.821  0.0725 -0.1831 -0.0371
   11POPC    HS 1369   7.076   2.360   6.778  0.6318  0.2657 -0.9922
   11POPC   O21 1370   7.177   2.529   6.763  0.0144  0.1336  0.2168
   11POPC   C21 1371   7.205   2.654   6.802 -0.4438  0.4531 -0.4642
   11POPC   O22 1372   7.142   2.726   6.877  0.2788 -0.0534  0.6575
   11POPC   C22 1373   7.329   2.685   6.720 -0.0692 -0.1580 -0.1422
   11POPC   H2R 1374   7.300   2.694   6.613 -0.8595 -0.5857  0.0306
   11POPC   H2S 1375   7.402   2.601   6.724  0.5832  0.4140  0.2369
   11POPC    C3 1376   6.931   2.525   6.779  0.1702 -0.1037 -0.2332
   11POPC    HX 1377   6.905   2.599   6.857  0.6967 -0.7376  0.5599
   11POPC    HY 1378   6.855   2.443   6.787  2.4614 -2.2792  0.5440
   11POPC   O31 1379   6.941   2.594   6.655 -0.6612  0.6089  0.0844
   11POPC   C31 1380   6.914   2.514   6.551  0.2647  0.2860  0.0835
   11POPC   O32 1381   6.908   2.392   6.562 -0.3186  0.2809 -0.2522
   11POPC   C32 1382   6.905   2.580   6.414 -0.7492 -0.4822 -0.2345
   11POPC   H2X 1383   7.001   2.629   6.388  0.0176 -1.5991  0.3526
   11POPC   H2Y 1384   6.828   2.660   6.412  0.5726  1.0020  2.4837
   11POPC   C23 1385   7.394   2.823   6.734  0.5577 -0.4516 -0.1465
   11POPC   H3R 1386   7.311   2.897   6.738  1.0625  0.2636 -1.7846
   11POPC   H3S 1387   7.425   2.844   6.629 -1.1939  0.2875 -0.5508
   11POPC   C24 1388   7.494   2.835   6.849  0.0106  0.1927  0.2678
   11POPC   H4R 1389   7.450   2.774   6.930  3.3581 -0.6046  1.6712
   11POPC   H4S 1390   7.504   2.942   6.878  1.9370  0.0942  0.1521
   11POPC   C25 1391   7.636   2.792   6.809 -0.1522 -0.3712  0.2950
   11POPC   H5R 1392   7.634   2.684   6.785  0.6984 -0.2275 -0.4913
   11POPC   H5S 1393   7.704   2.808   6.895 -0.6332  0.3903  0.5445
   11POPC   C26 1394   7.683   2.859   6.680 -0.5722 -0.1110  0.2727
   11POPC   H6R 1395   7.692   2.968   6.693  1.8981 -0.2420  0.1027
   11POPC   H6S 1396   7.616   2.823   6.598 -2.1831 -0.0610  1.5230
   11POPC   C27 1397   7.820   2.803   6.642 -0.2572  1.0562 -0.3546
   11POPC   H7R 1398   7.824   2.692   6.651 -0.8964  1.0957  0.6479
   11POPC   H7S 1399   7.900   2.846   6.707  0.8219  0.0282 -0.9543
   11POPC   C28 1400   7.866   2.845   6.502  0.2640  0.1545 -0.4614
   11POPC   H8R 1401   7.906   2.948   6.504  0.0608  0.2243  0.3286
   11POPC   H8S 1402   7.783   2.838   6.429  0.8904 -3.3233 -1.0370
   11POPC   C29 1403   7.975   2.752   6.456 -0.0720 -0.3379 -0.2760
   11POPC   H91 1404   7.970   2.649   6.493  0.8334 -0.5306 -0.6560
   11POPC  C210 1405   8.073   2.791   6.374  0.2248  0.2793  0.3599
   11POPC  H101 1406   0.026   2.710   6.341  1.6820  0.0414  3.5655
   11POPC  C211 1407   8.085   2.919   6.297 -0.1994  0.4106  0.5152
   11POPC  H11R 1408   0.046   2.986   6.342  0.7557 -0.7169  0.6132
   11POPC  H11S 1409   7.994   2.982   6.312 -2.2932 -2.1939 -0.3540
   11POPC  C212 1410   8.109   2.885   6.150 -0.4300 -0.0808  0.5885
   11POPC  H12R 1411   0.059   2.795   6.145 -1.6280 -0.9592  0.4479
   11POPC  H12S 1412   0.048   2.967   6.098  1.6297 -2.8202 -1.8981
   11POPC  C213 1413   7.978   2.856   6.077 -0.1592  0.9227 -0.3273
   11POPC  H13R 1414   7.906   2.940   6.088 -1.1522 -0.0346  0.8458
   11POPC  H13S 1415   7.919   2.775   6.125  0.4750  1.0628  0.7339
   11POPC  C214 1416   8.010   2.836   5.929 -0.0028  0.0038 -0.1763
   11POPC  H14R 1417   8.086   2.756   5.917  1.4448  1.3255 -0.0602
   11POPC  H14S 1418   8.064   2.922   5.885  0.5904  0.7491  1.9305
   11POPC  C215 1419   7.883   2.806   5.848  0.0461  0.0094 -0.2558
   11POPC  H15R 1420   7.812   2.890   5.861 -0.6060 -0.6647  0.6293
   11POPC  H15S 1421   7.836   2.717   5.895 -0.5701  0.4227 -0.0904
   11POPC  C216 1422   7.907   2.762   5.703  0.0897 -0.5146 -0.0919
   11POPC  H16R 1423   7.964   2.667   5.698 -0.6933 -0.9996 -0.0119
   11POPC  H16S 1424   7.957   2.846   5.651  0.1660 -0.4329  0.1102
   11POPC  C217 1425   7.779   2.721   5.630  0.1307 -0.3824 -0.2375
   11POPC  H17R 1426   7.716   2.809   5.653  2.5312  1.1185  1.0861
   11POPC  H17S 1427   7.737   2.631   5.679  0.8362 -1.6325 -1.8395
   11POPC  C218 1428   7.806   2.671   5.488 -0.1550 -0.5073 -0.2478
   11POPC  H18R 1429   7.847   2.568   5.495 -0.5487 -0.5859  1.4509
   11POPC  H18S 1430   7.892   2.728   5.447 -1.2587  0.8735 -0.6925
   11POPC  H18T 1431   7.720   2.667   5.418  1.2248 -2.3474 -1.9588
   11POPC   C33 1432   6.893   2.466   6.313  0.2648 -0.5185 -0.3211
   11POPC   H3X 1433   6.795   2.415   6.313 -0.2676  0.2565  3.1892
   11POPC   H3Y 1434   6.984   2.402   6.322  0.0641 -0.6378  1.0162
   11POPC   C34 1435   6.912   2.536   6.178 -1.1169 -0.0622 -0.2898
   11POPC   H4X 1436   7.020   2.562   6.172 -0.1591 -2.9071  1.9737
   11POPC   H4Y 1437   6.856   2.632   6.177 -0.4211  0.3593  0.1787
   11POPC   C35 1438   6.877   2.446   6.060 -0.2748 -0.6815 -0.0801
   11POPC   H5X 1439   6.768   2.426   6.061 -0.5402  0.5686 -1.0238
   11POPC   H5Y 1440   6.928   2.348   6.064  0.7763 -0.2652 -1.8386
   11POPC   C36 1441   6.906   2.507   5.922 -0.1229 -0.1820  0.1710
   11POPC   H6X 1442   7.016   2.522   5.911 -0.3666  1.7023 -0.1253
   11POPC   H6Y 1443   6.860   2.608   5.933 -1.2453 -0.3798 -2.2548
   11POPC   C37 1444   6.854   2.420   5.808  0.1345 -0.1827  0.0520
   11POPC   H7X 1445   6.866   2.474   5.712  1.7726 -2.1758 -0.9294
   11POPC   H7Y 1446   6.745   2.399   5.814 -0.0089  0.0809 -1.3921
   11POPC   C38 1447   6.922   2.284   5.797  0.3225 -0.0821 -0.0249
   11POPC   H8X 1448   6.903   2.218   5.884  2.2708  1.2470  1.5057
   11POPC   H8Y 1449   7.031   2.301   5.782  0.5487 -1.2824  0.1117
   11POPC   C39 1450   6.876   2.193   5.683 -0.4968 -0.1822  0.3828
   11POPC   H9X 1451   6.767   2.218   5.679  0.0304  3.0032  2.3646
   11POPC   H9Y 1452   6.899   2.088   5.712 -0.0920 -0.1176  0.2982
   11POPC  C310 1453   6.938   2.228   5.548 -0.1017 -0.6702  0.4365
   11POPC  H10X 1454   7.043   2.191   5.548 -0.0279 -0.5289  2.0019
   11POPC  H10Y 1455   6.949   2.338   5.538  0.4220 -0.8316 -1.1332
   11POPC  C311 1456   6.873   2.149   5.435  0.1881  0.0572 -0.2497
   11POPC  H11X 1457   6.924   2.170   5.338  2.9741 -1.0869  0.8524
   11POPC  H11Y 1458   6.775   2.198   5.419 -0.2561 -0.7644 -0.1157
   11POPC  C312 1459   6.846   2.000   5.455 -0.0371  0.0588 -0.5278
   11POPC  H12X 1460   6.750   1.990   5.509 -0.4373 -1.2944 -1.4261
   11POPC  H12Y 1461   6.934   1.957   5.509 -0.2659  1.9264  1.4320
   11POPC  C313 1462   6.840   1.915   5.328  0.3624 -0.6909 -0.0543
   11POPC  H13X 1463   6.941   1.936   5.287  1.1345 -0.1355  2.0240
   11POPC  H13Y 1464   6.760   1.957   5.263  1.1758  1.0325  0.0133
   11POPC  C314 1465   6.805   1.770   5.363 -0.1670 -0.4797  0.3024
   11POPC  H14X 1466   6.714   1.766   5.426  0.0584  2.0536  0.9027
   11POPC  H14Y 1467   6.887   1.731   5.428  0.0264 -2.1363 -0.8627
   11POPC  C315 1468   6.810   1.675   5.243 -0.3546 -0.2631  0.1217
   11POPC  H15X 1469   6.731   1.698   5.169 -0.4209 -0.1016  0.2422
   11POPC  H15Y 1470   6.769   1.579   5.282  0.6241 -0.3189  1.0595
   11POPC  C316 1471   6.943   1.633   5.181 -0.1548 -0.3176  0.5831
   11POPC  H16X 1472   7.012   1.575   5.247 -0.7664 -1.4487  0.2592
   11POPC  H16Y 1473   7.000   1.717   5.137  0.2280 -0.3757  0.9539
   11POPC  H16Z 1474   6.925   1.564   5.096 -1.7062  0.4402  0.2718
   12POPC     N 1475   3.331   6.385   7.528 -0.2184  0.2463 -0.1173
   12POPC   C12 1476   3.288   6.256   7.463 -0.1242  0.0921  0.1253
   12POPC   C13 1477   3.255   6.393   7.658 -0.2081 -0.5549 -0.0585
   12POPC   C14 1478   3.479   6.388   7.558 -0.3193 -0.7801  0.5309
   12POPC   C15 1479   3.292   6.508   7.450 -0.3807  0.3216  0.0805
   12POPC  H12A 1480   3.180   6.259   7.457 -0.3000 -2.0849  1.1936
   12POPC  H12B 1481   3.314   6.185   7.540  1.0686  1.5437  1.1096
   12POPC  H13A 1482   3.149   6.381   7.645 -0.3551 -1.4788  1.5900
   12POPC  H13B 1483   3.283   6.311   7.722 -0.2141  0.5086  1.3647
   12POPC  H13C 1484   3.268   6.485   7.714 -1.3861 -0.4624  0.0796
   12POPC  H14A 1485   3.494   6.293   7.607  1.3646 -1.4106 -1.0987
   12POPC  H14B 1486   3.529   6.398   7.463 -3.0774 -1.4120 -1.0791
   12POPC  H14C 1487   3.506   6.480   7.609 -0.7727  0.9384 -2.1284
   12POPC  H15A 1488   3.339   6.502   7.353  1.2578 -2.5239  0.9336
   12POPC  H15B 1489   3.321   6.604   7.491 -0.2363  0.4971 -0.4208
   12POPC  H15C 1490   3.185   6.514   7.440 -0.4550 -1.7974 -0.8136
   12POPC   C11 1491   3.333   6.215   7.323 -0.1678  0.2673  0.0595
   12POPC  H11A 1492   3.269   6.285   7.265 -4.1388 -2.2622  0.9930
   12POPC  H11B 1493   3.310   6.107   7.309  0.5220  0.0409  0.5655
   12POPC     P 1494   3.523   6.326   7.181 -0.2297 -0.2789 -0.1786
   12POPC   O13 1495   3.490   6.465   7.219  0.0045 -0.3409  0.2610
   12POPC   O14 1496   3.664   6.302   7.144 -0.1565  0.0908 -0.1380
   12POPC   O12 1497   3.473   6.238   7.305 -0.0919 -0.3744 -0.1913
   12POPC   O11 1498   3.425   6.283   7.062  0.0816  0.1823 -0.6026
   12POPC    C1 1499   3.440   6.152   7.007 -0.1103 -0.2963  0.4716
   12POPC    HA 1500   3.376   6.078   7.061  1.6670 -1.1973  1.4398
   12POPC    HB 1501   3.540   6.112   7.033  0.0799  0.3841  0.8110
   12POPC    C2 1502   3.418   6.138   6.856  0.1079 -0.2011  0.4305
   12POPC    HS 1503   3.505   6.177   6.798 -0.2991  0.4277  0.2258
   12POPC   O21 1504   3.304   6.218   6.822  0.3204 -0.2806 -0.5085
   12POPC   C21 1505   3.333   6.345   6.792  0.0394 -0.0650  0.1073
   12POPC   O22 1506   3.444   6.396   6.795  0.0139 -0.0279  0.3998
   12POPC   C22 1507   3.212   6.405   6.723 -0.0761 -0.3359  0.0732
   12POPC   H2R 1508   3.166   6.477   6.794  1.0303  0.1687  0.3010
   12POPC   H2S 1509   3.143   6.322   6.696  1.0589 -0.8685 -1.2909
   12POPC    C3 1510   3.389   5.992   6.819  0.3176  0.0472 -0.7825
   12POPC    HX 1511   3.338   5.936   6.900  0.8804  0.3527 -0.2037
   12POPC    HY 1512   3.485   5.937   6.807  0.1843 -0.6309  0.8564
   12POPC   O31 1513   3.308   5.972   6.704 -0.2187 -0.6285 -0.3008
   12POPC   C31 1514   3.372   5.980   6.586  0.5245  0.0105  0.1345
   12POPC   O32 1515   3.492   5.979   6.568  0.5320  0.1872  0.1714
   12POPC   C32 1516   3.267   5.983   6.475  0.2959  0.1016  0.3495
   12POPC   H2X 1517   3.166   6.001   6.517  0.2723  1.1707 -0.1370
   12POPC   H2Y 1518   3.264   5.881   6.432  0.9501  0.3208 -0.2330
   12POPC   C23 1519   3.261   6.471   6.594  0.3185 -0.1578  0.3142
   12POPC   H3R 1520   3.316   6.390   6.540 -0.6711 -0.2042 -0.6600
   12POPC   H3S 1521   3.338   6.551   6.601  0.1654  0.2554 -2.0231
   12POPC   C24 1522   3.153   6.524   6.500  0.4662  0.3450  0.4261
   12POPC   H4R 1523   3.112   6.618   6.542  0.4506  1.4045 -1.8013
   12POPC   H4S 1524   3.074   6.447   6.490 -0.9393  1.5798  1.7504
   12POPC   C25 1525   3.206   6.551   6.359  0.1217 -0.0681  0.2152
   12POPC   H5R 1526   3.285   6.475   6.340  1.3567  0.4312  2.8495
   12POPC   H5S 1527   3.244   6.655   6.352 -1.0219  0.3881  0.6352
   12POPC   C26 1528   3.091   6.541   6.259  0.0510 -0.2807  0.3178
   12POPC   H6R 1529   3.032   6.636   6.262 -1.9579 -1.4624  0.3168
   12POPC   H6S 1530   3.023   6.462   6.298 -0.2807 -0.6449 -0.9505
   12POPC   C27 1531   3.127   6.518   6.112 -0.1061 -0.0658  0.2442
   12POPC   H7R 1532   3.165   6.415   6.098  1.2776  0.6392 -1.6729
   12POPC   H7S 1533   3.212   6.584   6.082 -0.5052  0.3542  0.0263
   12POPC   C28 1534   3.018   6.551   6.010 -0.0304 -0.6638 -0.0347
   12POPC   H8R 1535   3.013   6.662   6.020 -0.2243 -0.7336  0.7526
   12POPC   H8S 1536   2.930   6.486   6.031 -0.9619  0.3162 -0.7995
   12POPC   C29 1537   3.075   6.516   5.876  0.2759  0.3423 -0.1737
   12POPC   H91 1538   3.138   6.588   5.820  0.4116  0.3901  0.0399
   12POPC  C210 1539   3.050   6.405   5.806  0.1537  0.3783 -0.1862
   12POPC  H101 1540   3.098   6.389   5.708 -0.5194 -0.3466 -0.4078
   12POPC  C211 1541   2.970   6.286   5.852  0.3176  0.5129  0.4616
   12POPC  H11R 1542   2.919   6.302   5.949 -0.0625  0.2163  0.3154
   12POPC  H11S 1543   3.030   6.194   5.839 -0.4256  0.3022 -1.9671
   12POPC  C212 1544   2.852   6.270   5.755  0.3122  0.1762  0.5260
   12POPC  H12R 1545   2.888   6.235   5.656  0.6970  1.2903  0.2578
   12POPC  H12S 1546   2.802   6.366   5.733  1.1469  0.1600 -1.6892
   12POPC  C213 1547   2.756   6.166   5.814  0.0031  0.2883  0.2221
   12POPC  H13R 1548   2.711   6.211   5.906 -0.0329  1.4445 -0.3418
   12POPC  H13S 1549   2.809   6.072   5.839 -0.0157  0.1564 -0.2311
   12POPC  C214 1550   2.651   6.122   5.711  0.2145 -0.7849  0.4528
   12POPC  H14R 1551   2.710   6.089   5.623 -1.1517  1.0184 -1.2083
   12POPC  H14S 1552   2.592   6.210   5.678  2.2379  0.1685 -0.8645
   12POPC  C215 1553   2.559   6.006   5.749  0.0491 -0.8076 -0.0115
   12POPC  H15R 1554   2.502   6.039   5.839  2.3276  2.5064  0.4259
   12POPC  H15S 1555   2.622   5.922   5.784  2.4391  1.1633  0.7830
   12POPC  C216 1556   2.466   5.964   5.635  0.2024  0.2996 -0.5635
   12POPC  H16R 1557   2.539   5.935   5.557  1.1983  0.7178  0.1845
   12POPC  H16S 1558   2.410   6.050   5.594 -1.9921 -0.6940  0.1589
   12POPC  C217 1559   2.374   5.845   5.663  0.3888  0.1672 -0.5079
   12POPC  H17R 1560   2.313   5.823   5.573  1.4634 -1.5433 -0.8512
   12POPC  H17S 1561   2.296   5.881   5.734 -0.4092 -0.5688 -0.9830
   12POPC  C218 1562   2.439   5.721   5.723 -0.1300  0.1238 -0.0163
   12POPC  H18R 1563   2.362   5.644   5.746 -0.4718  1.0693  2.2038
   12POPC  H18S 1564   2.512   5.736   5.805  0.6494 -0.5285 -0.5699
   12POPC  H18T 1565   2.509   5.688   5.643 -0.1385  1.4944 -0.6124
   12POPC   C33 1566   3.306   6.087   6.370  0.0768 -0.0293  0.1397
   12POPC   H3X 1567   3.402   6.059   6.323  0.6972  1.8462  0.1977
   12POPC   H3Y 1568   3.312   6.190   6.412  0.3322  1.0612 -2.4325
   12POPC   C34 1569   3.205   6.095   6.255  0.2470 -0.0198 -0.0095
   12POPC   H4X 1570   3.227   6.169   6.175  0.8231 -2.5863 -2.3523
   12POPC   H4Y 1571   3.101   6.106   6.294 -0.0632  1.1799 -1.0893
   12POPC   C35 1572   3.213   5.970   6.168  0.0027 -0.1747  0.1881
   12POPC   H5X 1573   3.206   5.886   6.240  2.6184 -1.6322 -1.1208
   12POPC   H5Y 1574   3.304   5.961   6.105 -1.6662  0.0426 -2.3904
   12POPC   C36 1575   3.094   5.956   6.074 -0.0931 -0.5159  0.3591
   12POPC   H6X 1576   3.063   6.056   6.038  0.2072 -1.2155 -2.0191
   12POPC   H6Y 1577   3.009   5.908   6.128 -1.1037 -0.7326 -1.3333
   12POPC   C37 1578   3.122   5.875   5.947 -0.3647 -0.9312  0.5609
   12POPC   H7X 1579   3.166   5.777   5.972 -2.4181 -1.9181  0.5364
   12POPC   H7Y 1580   3.180   5.943   5.880 -3.8099  1.8939  0.1092
   12POPC   C38 1581   2.992   5.845   5.871 -0.2645 -0.0270  0.0174
   12POPC   H8X 1582   2.990   5.905   5.777 -1.5508  0.0724  0.0913
   12POPC   H8Y 1583   2.910   5.870   5.942 -0.4360 -0.5176 -0.0074
   12POPC   C39 1584   2.987   5.706   5.807  0.0486 -0.0079 -0.0506
   12POPC   H9X 1585   2.933   5.640   5.878 -2.7584  2.0167 -0.1386
   12POPC   H9Y 1586   3.095   5.683   5.789 -0.0162  0.3471 -0.9660
   12POPC  C310 1587   2.919   5.699   5.670 -0.8288 -0.2201  0.3919
   12POPC  H10X 1588   2.966   5.771   5.600  2.3032 -1.0989  1.4408
   12POPC  H10Y 1589   2.812   5.730   5.669 -1.4639 -2.3009 -0.9429
   12POPC  C311 1590   2.939   5.562   5.607  0.2657  0.0787  0.0638
   12POPC  H11X 1591   2.921   5.479   5.679  2.6380  0.0781  0.7407
   12POPC  H11Y 1592   3.045   5.548   5.579  0.0562  0.0035 -0.7196
   12POPC  C312 1593   2.848   5.548   5.485 -0.2161 -0.4627  0.4767
   12POPC  H12X 1594   2.884   5.628   5.416  0.6431 -1.7689 -0.6497
   12POPC  H12Y 1595   2.740   5.558   5.512 -0.1274  0.3757  0.5422
   12POPC  C313 1596   2.855   5.416   5.408  0.1803  0.0142 -0.3193
   12POPC  H13X 1597   2.850   5.338   5.487 -3.0443 -1.2366 -1.6046
   12POPC  H13Y 1598   2.950   5.414   5.350 -0.0621 -1.3708 -0.6927
   12POPC  C314 1599   2.733   5.388   5.321 -0.4615 -0.5797  0.7599
   12POPC  H14X 1600   2.724   5.452   5.231  1.9480 -2.4631 -0.9561
   12POPC  H14Y 1601   2.641   5.390   5.385 -0.4552  2.3960  0.8112
   12POPC  C315 1602   2.731   5.247   5.261  0.6021 -0.1103 -0.4171
   12POPC  H15X 1603   2.711   5.175   5.343 -0.7413  1.1215  0.4048
   12POPC  H15Y 1604   2.831   5.223   5.220  0.1347 -2.1349 -0.4888
   12POPC  C316 1605   2.625   5.231   5.152 -0.1003 -0.4172  0.3021
   12POPC  H16X 1606   2.640   5.306   5.072 -4.1672 -0.8527 -1.1258
   12POPC  H16Y 1607   2.522   5.258   5.186  0.7721  0.3931  2.4643
   12POPC  H16Z 1608   2.624   5.129   5.107 -1.3098 -1.1800  1.9333
   13POPC     N 1609   7.418   0.353   6.714  0.3289  0.1655  0.0194
   13POPC   C12 1610   7.559   0.321   6.671  0.1099 -0.0893 -0.5238
   13POPC   C13 1611   7.314   0.271   6.641 -0.0273  0.2086  0.4717
   13POPC   C14 1612   7.402   0.332   6.863  0.1991 -0.3042 -0.0585
   13POPC   C15 1613   7.396   0.499   6.683  0.8285  0.2852  0.2183
   13POPC  H12A 1614   7.632   0.384   6.721 -0.4409  0.0461  0.1255
   13POPC  H12B 1615   7.570   0.327   6.564  1.2964  0.6133 -0.3828
   13POPC  H13A 1616   7.333   0.165   6.647 -2.2912 -0.2106  1.2844
   13POPC  H13B 1617   7.213   0.294   6.671  0.1469  0.3198  0.9805
   13POPC  H13C 1618   7.320   0.293   6.535  2.2451 -0.7208  0.3444
   13POPC  H14A 1619   7.471   0.393   6.918 -0.0471 -0.8820  0.9166
   13POPC  H14B 1620   7.299   0.360   6.882  0.1658  0.1964 -0.9295
   13POPC  H14C 1621   7.424   0.230   6.890  1.8732 -0.1349 -0.6946
   13POPC  H15A 1622   7.292   0.524   6.698  1.7216  3.6475  1.6832
   13POPC  H15B 1623   7.426   0.510   6.580 -0.9707 -0.4406 -0.4357
   13POPC  H15C 1624   7.469   0.560   6.733 -0.1245  0.3346  1.6284
   13POPC   C11 1625   7.619   0.188   6.715  0.0927 -0.1561 -0.7004
   13POPC  H11A 1626   7.664   0.197   6.817 -0.1632 -2.8136 -0.2700
   13POPC  H11B 1627   7.703   0.170   6.644  0.6879 -0.1049 -0.0311
   13POPC     P 1628   7.580   8.052   6.671 -0.0297  0.1266 -0.2474
   13POPC   O13 1629   7.629   7.998   6.799  0.2534 -0.2669 -0.5192
   13POPC   O14 1630   7.469   7.975   6.611  0.2070 -0.0193 -0.4989
   13POPC   O12 1631   7.524   0.082   6.708 -0.2099  0.0936 -0.3895
   13POPC   O11 1632   7.701   8.056   6.567  0.2433  0.2493  0.0765
   13POPC    C1 1633   7.776   7.937   6.542  0.3234  0.2032  0.5219
   13POPC    HA 1634   7.724   7.881   6.461 -0.0826  3.6576 -1.7925
   13POPC    HB 1635   7.772   7.871   6.631 -3.3655  1.7033  1.6218
   13POPC    C2 1636   7.924   7.965   6.508  0.1157  0.1307 -0.4825
   13POPC    HS 1637   7.975   8.003   6.599 -3.8090  1.2406  1.5214
   13POPC   O21 1638   7.937   8.057   6.399  0.3303  0.1671 -0.4269
   13POPC   C21 1639   7.960   0.066   6.440 -0.2715  0.1160  0.0908
   13POPC   O22 1640   7.946   0.105   6.555  0.3194 -0.2267  0.2874
   13POPC   C22 1641   7.987   0.160   6.323 -0.0864 -0.1529 -0.0847
   13POPC   H2R 1642   7.911   0.146   6.243  0.7118 -0.0594 -0.8609
   13POPC   H2S 1643   8.080   0.125   6.275 -0.3745 -1.4835  0.2954
   13POPC    C3 1644   7.992   7.834   6.464 -0.2383  0.1143 -0.9903
   13POPC    HX 1645   7.924   7.806   6.381  0.0887 -0.5400 -1.0420
   13POPC    HY 1646   7.973   7.759   6.544 -1.9316 -0.5990 -2.0012
   13POPC   O31 1647   0.011   7.852   6.418  0.0664 -0.2043 -0.2474
   13POPC   C31 1648   0.106   7.832   6.509  0.0225  0.0251 -0.1502
   13POPC   O32 1649   0.083   7.808   6.627  0.0586 -0.5402 -0.2544
   13POPC   C32 1650   0.246   7.852   6.452  0.0385 -0.1787 -0.1845
   13POPC   H2X 1651   0.237   7.850   6.342 -1.6542  2.6160 -0.1951
   13POPC   H2Y 1652   0.307   7.767   6.489  0.8557  1.3399  2.2175
   13POPC   C23 1653   7.995   0.309   6.357  0.3388 -0.1850 -0.0367
   13POPC   H3R 1654   8.069   0.333   6.435 -0.7170  0.3518  0.8295
   13POPC   H3S 1655   7.897   0.343   6.396 -0.3812 -2.1838  0.0330
   13POPC   C24 1656   8.024   0.398   6.236  0.5468 -0.1992  0.0034
   13POPC   H4R 1657   7.949   0.369   6.159 -2.0450  1.8997  1.5857
   13POPC   H4S 1658   0.008   0.378   6.187 -0.1729 -0.4233 -1.4162
   13POPC   C25 1659   8.007   0.548   6.260 -0.6345 -0.3332  0.0353
   13POPC   H5R 1660   8.082   0.593   6.329 -0.1613 -1.2042  0.1070
   13POPC   H5S 1661   7.910   0.584   6.301  0.0696  1.9698 -0.2096
   13POPC   C26 1662   8.026   0.623   6.129 -0.2365  0.0414  0.3035
   13POPC   H6R 1663   0.012   0.607   6.086 -0.3415 -1.7012  0.6574
   13POPC   H6S 1664   8.047   0.727   6.161  2.0949 -0.3479  0.1973
   13POPC   C27 1665   7.928   0.602   6.013  0.0948 -0.7179  0.1569
   13POPC   H7R 1666   7.946   0.503   5.965  1.5010 -1.0160  1.2233
   13POPC   H7S 1667   7.950   0.678   5.934  3.6068  0.4787  2.0414
   13POPC   C28 1668   7.780   0.616   6.049  0.0736  0.1293 -0.2341
   13POPC   H8R 1669   7.770   0.708   6.110  1.8331  0.8118 -0.8962
   13POPC   H8S 1670   7.756   0.537   6.123  0.7269 -0.4383 -0.6136
   13POPC   C29 1671   7.700   0.613   5.922 -0.4371 -0.5273  0.0953
   13POPC   H91 1672   7.740   0.535   5.856 -0.6410 -0.9184  0.4331
   13POPC  C210 1673   7.610   0.700   5.874  0.1681  0.0169 -0.0811
   13POPC  H101 1674   7.568   0.666   5.777  2.2178 -0.3245 -0.8938
   13POPC  C211 1675   7.560   0.827   5.937  0.1520  0.0419 -0.1434
   13POPC  H11R 1676   7.611   0.923   5.915 -0.5636  0.7303  1.1205
   13POPC  H11S 1677   7.560   0.814   6.048  2.6206 -3.7766 -0.3987
   13POPC  C212 1678   7.411   0.850   5.910 -0.0055 -0.3955  0.3285
   13POPC  H12R 1679   7.380   0.913   5.996 -0.3053 -1.0004  0.6708
   13POPC  H12S 1680   7.348   0.760   5.901  1.0528 -1.2113  0.7889
   13POPC  C213 1681   7.387   0.926   5.780  0.2639  0.2302  0.6402
   13POPC  H13R 1682   7.442   1.022   5.762  0.0483  0.0492 -1.1491
   13POPC  H13S 1683   7.283   0.966   5.784 -0.5127 -1.4234 -1.3437
   13POPC  C214 1684   7.379   0.830   5.662  0.1330  0.7264  0.2390
   13POPC  H14R 1685   7.296   0.756   5.668  0.0077  0.2283 -4.0728
   13POPC  H14S 1686   7.477   0.780   5.645  1.0414  2.2725  0.7445
   13POPC  C215 1687   7.361   0.907   5.531 -0.1614 -0.0467 -0.1839
   13POPC  H15R 1688   7.459   0.959   5.531  0.2016 -0.6083  2.2324
   13POPC  H15S 1689   7.282   0.983   5.551  3.2204  3.0396  3.1068
   13POPC  C216 1690   7.344   0.819   5.407  0.4309 -0.4195 -0.0040
   13POPC  H16R 1691   7.238   0.786   5.414 -1.2370  4.1783  0.3918
   13POPC  H16S 1692   7.417   0.735   5.406  1.3567  0.2592  2.5129
   13POPC  C217 1693   7.345   0.901   5.277  0.0228 -0.1280  0.1731
   13POPC  H17R 1694   7.434   0.967   5.283  0.3290 -0.5784  0.7870
   13POPC  H17S 1695   7.248   0.953   5.266  0.0443  0.1174  1.0536
   13POPC  C218 1696   7.370   0.814   5.154 -0.2489  0.4126 -0.2622
   13POPC  H18R 1697   7.285   0.743   5.142 -0.8325  0.9310  0.7233
   13POPC  H18S 1698   7.461   0.751   5.153  0.4390  1.3630  0.2945
   13POPC  H18T 1699   7.381   0.881   5.066 -1.9076  1.4796  0.2864
   13POPC   C33 1700   0.308   7.979   6.511  0.0898 -0.3586  0.1515
   13POPC   H3X 1701   0.408   7.975   6.462  0.2401  2.9577  0.0199
   13POPC   H3Y 1702   0.324   7.967   6.620  2.8921 -3.8965 -0.4418
   13POPC   C34 1703   0.243   8.110   6.469 -0.1137 -0.4261  0.2529
   13POPC   H4X 1704   0.280   0.080   6.531  1.6509 -1.2937  0.4553
   13POPC   H4Y 1705   0.132   8.107   6.465 -0.1470  0.7468 -0.0843
   13POPC   C35 1706   0.290   0.017   6.325  0.4511  0.2964  0.5359
   13POPC   H5X 1707   0.239   8.043   6.282  0.5301  0.2604  0.5179
   13POPC   H5Y 1708   0.398   8.111   6.308  0.1159 -0.3419 -1.0437
   13POPC   C36 1709   0.261   0.158   6.271 -0.2515 -0.0645 -0.0510
   13POPC   H6X 1710   0.163   0.191   6.311 -0.5444 -0.6824 -0.2345
   13POPC   H6Y 1711   0.264   0.152   6.160  1.8413 -0.3885 -0.0133
   13POPC   C37 1712   0.363   0.263   6.316 -0.2094 -0.0564 -0.1666
   13POPC   H7X 1713   0.464   0.246   6.272  0.2015  1.5069  0.1294
   13POPC   H7Y 1714   0.367   0.239   6.424 -0.7932  1.4683  0.2226
   13POPC   C38 1715   0.328   0.408   6.282  0.4371  0.1451  0.0261
   13POPC   H8X 1716   0.394   0.472   6.345  1.3922 -0.2663 -0.5312
   13POPC   H8Y 1717   0.221   0.427   6.303  0.8973  2.4577  0.5327
   13POPC   C39 1718   0.368   0.443   6.139 -0.3169  0.1784 -0.1794
   13POPC   H9X 1719   0.294   0.391   6.074 -0.5286  2.0557 -1.5260
   13POPC   H9Y 1720   0.467   0.396   6.121 -0.6908 -0.9159  0.5224
   13POPC  C310 1721   0.373   0.594   6.117 -0.5425  0.1793 -0.2233
   13POPC  H10X 1722   0.439   0.647   6.188 -1.0492  0.2552  0.2013
   13POPC  H10Y 1723   0.274   0.642   6.136 -1.5882 -2.7642  2.4739
   13POPC  C311 1724   0.405   0.636   5.973 -0.3134  0.2435 -0.1545
   13POPC  H11X 1725   0.338   0.575   5.909  2.1179 -2.8419  0.0142
   13POPC  H11Y 1726   0.508   0.598   5.958  0.6097  1.8818  1.6224
   13POPC  C312 1727   0.401   0.784   5.935  0.0440  0.2511 -0.1569
   13POPC  H12X 1728   0.455   0.804   5.840  0.3332  0.6456  0.0851
   13POPC  H12Y 1729   0.459   0.842   6.011  0.9740  0.7685 -1.2220
   13POPC  C313 1730   0.269   0.858   5.916 -0.0853 -0.0668 -0.4928
   13POPC  H13X 1731   0.197   0.837   5.999  0.3683 -0.7170 -0.2472
   13POPC  H13Y 1732   0.219   0.806   5.831  0.5072  1.1277 -1.5972
   13POPC  C314 1733   0.283   1.009   5.902  0.4190 -0.0454  0.2084
   13POPC  H14X 1734   0.365   1.028   5.829 -0.9726 -0.1118 -1.4236
   13POPC  H14Y 1735   0.316   1.054   5.999  1.3363  0.4997 -0.3376
   13POPC  C315 1736   0.152   1.083   5.873  0.0425 -0.5952  0.4894
   13POPC  H15X 1737   0.171   1.192   5.865  1.4209 -0.8613 -0.1672
   13POPC  H15Y 1738   0.080   1.066   5.956 -0.5596  0.9976  0.3181
   13POPC  C316 1739   0.089   1.040   5.740 -0.2542  0.1623  0.3829
   13POPC  H16X 1740   0.046   0.938   5.747 -1.8924  0.8801  1.3842
   13POPC  H16Y 1741   0.171   1.033   5.666  0.2685 -1.0398  1.0392
   13POPC  H16Z 1742   0.014   1.103   5.688  2.2563  1.7221 -1.6037
   14POPC     N 1743   1.897   5.026   7.073  0.0351  0.0228  0.1179
   14POPC   C12 1744   1.777   5.100   7.018 -0.2907 -0.0494  0.7134
   14POPC   C13 1745   1.873   5.022   7.222  0.0317  0.3402  0.1274
   14POPC   C14 1746   1.918   4.889   7.014  0.3730 -0.0230  0.3446
   14POPC   C15 1747   2.022   5.106   7.047 -0.2384  0.2570 -0.4870
   14POPC  H12A 1748   1.754   5.175   7.092  1.0699  1.1092  0.0202
   14POPC  H12B 1749   1.696   5.029   7.024 -0.2805 -0.1597 -0.2040
   14POPC  H13A 1750   1.793   4.955   7.253  1.0898 -0.9081  0.2260
   14POPC  H13B 1751   1.961   4.985   7.273  1.0314  0.7084 -1.2848
   14POPC  H13C 1752   1.850   5.113   7.275  1.6174 -1.2273  3.8977
   14POPC  H14A 1753   1.833   4.825   7.031  2.1558 -2.2109  1.7694
   14POPC  H14B 1754   1.941   4.912   6.911 -0.0571 -1.3175 -0.0622
   14POPC  H14C 1755   2.002   4.842   7.064  0.9451  1.2276  0.6033
   14POPC  H15A 1756   2.075   5.073   6.959  0.8639 -1.0584  0.6168
   14POPC  H15B 1757   2.083   5.074   7.130 -0.3734  0.2304 -0.3982
   14POPC  H15C 1758   2.009   5.213   7.043 -0.3716  0.2964  0.7352
   14POPC   C11 1759   1.783   5.159   6.877 -0.4507 -0.5078  0.5122
   14POPC  H11A 1760   1.866   5.233   6.872 -1.0623  0.3122  1.9289
   14POPC  H11B 1761   1.693   5.223   6.861  0.3164  0.3204 -0.6193
   14POPC     P 1762   1.672   5.007   6.711 -0.2119 -0.0872 -0.5035
   14POPC   O13 1763   1.596   4.956   6.828  0.1791 -0.2967 -0.3419
   14POPC   O14 1764   1.607   5.114   6.632 -0.4105  0.2272  0.0731
   14POPC   O12 1765   1.808   5.064   6.773 -0.4803  0.4406 -0.3864
   14POPC   O11 1766   1.704   4.887   6.611  0.1508 -0.2642 -0.1774
   14POPC    C1 1767   1.812   4.798   6.641  0.1193 -0.2730 -0.0914
   14POPC    HA 1768   1.791   4.725   6.722 -0.3515 -1.7002 -1.4578
   14POPC    HB 1769   1.898   4.859   6.675  0.4789 -0.5512 -0.4960
   14POPC    C2 1770   1.860   4.714   6.522  0.0138 -0.2309 -0.1636
   14POPC    HS 1771   1.958   4.666   6.542 -0.2332 -1.5210 -1.8578
   14POPC   O21 1772   1.860   4.800   6.408  0.1042 -0.4093 -0.2979
   14POPC   C21 1773   1.964   4.876   6.374  0.2441 -0.6047 -0.3043
   14POPC   O22 1774   2.071   4.875   6.434 -0.0382 -0.1781  0.2122
   14POPC   C22 1775   1.935   4.952   6.245 -0.0754 -0.0261  0.1040
   14POPC   H2R 1776   1.972   5.056   6.254  0.7910 -0.3606  0.5928
   14POPC   H2S 1777   1.829   4.942   6.215  0.4688 -2.5416 -1.2837
   14POPC    C3 1778   1.764   4.599   6.491 -0.3456 -0.0283  0.1954
   14POPC    HX 1779   1.664   4.649   6.491 -0.0794  0.5065  0.2757
   14POPC    HY 1780   1.764   4.523   6.573 -0.6215 -0.0281  0.1977
   14POPC   O31 1781   1.784   4.537   6.364  0.0584 -0.2900  0.3870
   14POPC   C31 1782   1.896   4.466   6.351 -0.0663 -0.4442  0.1518
   14POPC   O32 1783   1.981   4.444   6.436 -0.5289 -0.0098  0.7300
   14POPC   C32 1784   1.890   4.396   6.216 -0.8260  0.3984 -0.2563
   14POPC   H2X 1785   1.993   4.404   6.174 -0.4295 -0.3142  0.5653
   14POPC   H2Y 1786   1.836   4.459   6.141  2.3753  2.4388 -1.0827
   14POPC   C23 1787   2.023   4.894   6.134 -0.1963  0.2744 -0.1508
   14POPC   H3R 1788   2.128   4.902   6.171 -0.2904  1.1178 -0.0534
   14POPC   H3S 1789   2.009   4.966   6.051  0.4254  1.9813  1.1533
   14POPC   C24 1790   1.964   4.767   6.074  0.7987 -0.4366  0.3315
   14POPC   H4R 1791   1.855   4.792   6.074  0.7128 -0.6319 -1.7622
   14POPC   H4S 1792   1.960   4.684   6.148 -1.3541  0.6566  1.5595
   14POPC   C25 1793   2.014   4.731   5.934  0.0034  0.0090 -0.0746
   14POPC   H5R 1794   2.125   4.726   5.943  0.2758  1.3644 -2.0799
   14POPC   H5S 1795   1.992   4.814   5.863 -0.6559  1.4969  1.7706
   14POPC   C26 1796   1.959   4.599   5.880  0.1206  0.0842 -0.3795
   14POPC   H6R 1797   1.850   4.593   5.900  0.0740 -1.4512 -0.9182
   14POPC   H6S 1798   2.011   4.521   5.940 -0.6512 -0.9002 -0.9488
   14POPC   C27 1799   1.983   4.566   5.732  0.2506 -0.0669 -0.3252
   14POPC   H7R 1800   2.087   4.532   5.711  0.6906  1.1510 -0.2237
   14POPC   H7S 1801   1.983   4.663   5.678 -1.2332 -0.1705 -0.5385
   14POPC   C28 1802   1.889   4.472   5.658  0.0640 -0.2451  0.1319
   14POPC   H8R 1803   1.912   4.453   5.551 -0.1065 -0.1337  0.0751
   14POPC   H8S 1804   1.789   4.521   5.655  0.2923  0.2101 -0.1023
   14POPC   C29 1805   1.886   4.349   5.744 -0.1966 -0.0454  0.4116
   14POPC   H91 1806   1.820   4.359   5.831 -0.4877 -0.2160  0.2130
   14POPC  C210 1807   1.952   4.234   5.723  0.2898  0.2654  0.2169
   14POPC  H101 1808   1.936   4.157   5.800 -0.3612  0.7001  0.5212
   14POPC  C211 1809   2.026   4.191   5.600  0.0795 -0.7892  0.4495
   14POPC  H11R 1810   2.017   4.266   5.518  1.3951 -1.4196 -0.3259
   14POPC  H11S 1811   1.990   4.094   5.558  2.3701 -1.8799  0.8416
   14POPC  C212 1812   2.177   4.173   5.617  0.2726  0.8644  0.6106
   14POPC  H12R 1813   2.214   4.133   5.520 -0.5564  2.8208 -0.5739
   14POPC  H12S 1814   2.200   4.097   5.694 -0.3102 -0.6901 -0.6922
   14POPC  C213 1815   2.246   4.307   5.644  0.3374  0.8513  0.5157
   14POPC  H13R 1816   2.224   4.341   5.748  0.8411  0.9511  0.5935
   14POPC  H13S 1817   2.219   4.386   5.571 -1.1891 -1.6062 -1.7607
   14POPC  C214 1818   2.398   4.300   5.634  0.2780 -0.5248  0.3868
   14POPC  H14R 1819   2.432   4.222   5.706 -0.1419  0.2604  1.4651
   14POPC  H14S 1820   2.451   4.392   5.665  1.0933 -0.6147 -0.6681
   14POPC  C215 1821   2.451   4.270   5.494 -0.2524 -0.4154  0.1608
   14POPC  H15R 1822   2.448   4.360   5.428  2.4875 -0.1975  0.2091
   14POPC  H15S 1823   2.391   4.196   5.437 -0.5298  1.0649 -1.5482
   14POPC  C216 1824   2.588   4.201   5.497 -0.2797 -0.4630  0.3115
   14POPC  H16R 1825   2.628   4.191   5.394  2.0897 -2.0958  1.2988
   14POPC  H16S 1826   2.583   4.097   5.535 -1.1070 -0.2946  0.6865
   14POPC  C217 1827   2.702   4.262   5.578 -0.4444  0.3703 -0.0677
   14POPC  H17R 1828   2.676   4.275   5.685  0.1443  0.4288  0.0716
   14POPC  H17S 1829   2.717   4.364   5.537 -2.2074  1.3562  1.5668
   14POPC  C218 1830   2.836   4.188   5.584 -0.6137  0.0636 -0.0604
   14POPC  H18R 1831   2.903   4.252   5.646  0.2732 -0.3732 -0.5502
   14POPC  H18S 1832   2.875   4.178   5.481  1.6224  0.7793  0.6580
   14POPC  H18T 1833   2.834   4.083   5.622  1.8959  0.3670  1.0741
   14POPC   C33 1834   1.857   4.249   6.238  0.4602  0.1656  0.1887
   14POPC   H3X 1835   1.746   4.247   6.235  0.4116 -0.1770  1.4158
   14POPC   H3Y 1836   1.899   4.224   6.338  0.5865  1.1999  0.3971
   14POPC   C34 1837   1.915   4.168   6.122  0.4586  0.6878 -0.1773
   14POPC   H4X 1838   2.024   4.153   6.136  0.2394 -0.1686  0.6821
   14POPC   H4Y 1839   1.905   4.224   6.027 -0.3526 -0.1153 -0.5794
   14POPC   C35 1840   1.846   4.032   6.111  0.0410  0.9583 -0.9489
   14POPC   H5X 1841   1.737   4.050   6.104 -0.2981 -0.1263  0.8938
   14POPC   H5Y 1842   1.866   3.978   6.205  1.4466  1.6910 -0.7938
   14POPC   C36 1843   1.874   3.948   5.986  0.1204 -0.2686 -0.1229
   14POPC   H6X 1844   1.974   3.900   5.982  0.0455 -0.3652 -1.0777
   14POPC   H6Y 1845   1.850   4.010   5.897  0.0353  2.4176  1.6792
   14POPC   C37 1846   1.784   3.824   5.987 -0.2172 -0.0250  0.4660
   14POPC   H7X 1847   1.788   3.770   6.084 -3.1259 -2.1718 -0.4442
   14POPC   H7Y 1848   1.826   3.755   5.910  1.0728  1.0247  0.1938
   14POPC   C38 1849   1.636   3.838   5.950 -0.1359  0.1864  0.2156
   14POPC   H8X 1850   1.630   3.891   5.853  2.3652  1.1786  0.5224
   14POPC   H8Y 1851   1.584   3.909   6.018 -1.5568  0.1063 -0.7732
   14POPC   C39 1852   1.560   3.706   5.943 -0.1032  0.1677  0.2101
   14POPC   H9X 1853   1.458   3.729   5.981  0.1831 -1.2162  1.9832
   14POPC   H9Y 1854   1.601   3.640   6.023  1.5808 -1.5819 -1.9858
   14POPC  C310 1855   1.570   3.640   5.806 -0.2519  0.1559  0.2048
   14POPC  H10X 1856   1.493   3.559   5.806  0.8319 -0.9725  2.6572
   14POPC  H10Y 1857   1.667   3.586   5.808 -0.4694 -0.2198  0.6412
   14POPC  C311 1858   1.543   3.729   5.684 -0.0506 -0.1233 -0.0454
   14POPC  H11X 1859   1.626   3.802   5.670  1.7340 -2.4747 -2.8731
   14POPC  H11Y 1860   1.445   3.775   5.707  0.7441  1.5442  0.1709
   14POPC  C312 1861   1.532   3.653   5.552  0.1858 -0.2038 -0.0210
   14POPC  H12X 1862   1.455   3.573   5.553 -1.1889  0.9992 -1.8557
   14POPC  H12Y 1863   1.627   3.602   5.527  0.6295  0.5236  0.1503
   14POPC  C313 1864   1.504   3.745   5.432 -0.1307  0.0456  0.2392
   14POPC  H13X 1865   1.589   3.814   5.412 -0.6613  1.0138  1.2470
   14POPC  H13Y 1866   1.420   3.813   5.453 -1.1995 -1.5834  1.4474
   14POPC  C314 1867   1.468   3.665   5.306  0.2038  0.1218  0.0940
   14POPC  H14X 1868   1.395   3.589   5.340  0.0665  0.7597  1.2948
   14POPC  H14Y 1869   1.553   3.601   5.274 -0.8424  0.9032 -5.1203
   14POPC  C315 1870   1.399   3.746   5.197  0.0222 -0.5876 -0.3229
   14POPC  H15X 1871   1.369   3.845   5.238 -2.8985 -2.2019  1.8565
   14POPC  H15Y 1872   1.310   3.692   5.159  1.2549 -2.2409 -1.0107
   14POPC  C316 1873   1.488   3.765   5.074  0.7315  0.2829  0.3073
   14POPC  H16X 1874   1.578   3.822   5.103  0.0542 -0.0164  3.3158
   14POPC  H16Y 1875   1.441   3.833   4.999  1.3398  0.2952 -0.0673
   14POPC  H16Z 1876   1.520   3.664   5.039 -0.0870  0.0920  0.0651
   15POPC     N 1877   5.321   0.804   7.109  0.3599 -0.2748 -0.1441
   15POPC   C12 1878   5.364   0.814   6.964  0.2596 -0.3497 -0.1784
   15POPC   C13 1879   5.439   0.802   7.203  0.0890 -0.2555  0.1980
   15POPC   C14 1880   5.225   0.916   7.138  0.1076 -0.5064 -0.0801
   15POPC   C15 1881   5.252   0.671   7.127 -0.3012  0.0658 -0.1454
   15POPC  H12A 1882   5.276   0.853   6.915 -0.8381  1.9764  3.2649
   15POPC  H12B 1883   5.386   0.712   6.936  2.3086 -0.4316  1.4695
   15POPC  H13A 1884   5.423   0.746   7.294  2.2333 -2.1630 -0.4961
   15POPC  H13B 1885   5.520   0.750   7.154 -0.1303  0.0125 -0.4546
   15POPC  H13C 1886   5.480   0.896   7.237  1.8561 -0.4081 -1.3644
   15POPC  H14A 1887   5.199   0.904   7.242 -3.2394 -0.7218 -0.8255
   15POPC  H14B 1888   5.281   1.006   7.117  1.2819 -0.9711  0.9513
   15POPC  H14C 1889   5.143   0.923   7.068  1.4588  1.2001 -1.6061
   15POPC  H15A 1890   5.208   0.674   7.226 -1.6081  0.0230 -0.6997
   15POPC  H15B 1891   5.328   0.596   7.114  1.7717  1.6760  1.8102
   15POPC  H15C 1892   5.173   0.649   7.056 -1.0228 -0.8261  0.8909
   15POPC   C11 1893   5.474   0.913   6.925 -0.0306 -0.1605 -0.5261
   15POPC  H11A 1894   5.501   0.914   6.818 -0.5502 -1.6009 -0.7016
   15POPC  H11B 1895   5.565   0.875   6.976 -0.5486 -0.8083 -0.0553
   15POPC     P 1896   5.369   1.157   6.899  0.1117  0.0137 -0.1853
   15POPC   O13 1897   5.230   1.117   6.869  0.1921 -0.2101 -0.2613
   15POPC   O14 1898   5.386   1.290   6.962 -0.0187  0.0336 -0.1917
   15POPC   O12 1899   5.448   1.043   6.978 -0.0034 -0.2099 -0.3898
   15POPC   O11 1900   5.448   1.160   6.760 -0.1275  0.1870 -0.3191
   15POPC    C1 1901   5.512   1.280   6.716  0.1028  0.2345  0.1399
   15POPC    HA 1902   5.561   1.254   6.620  1.0112 -1.8267  1.1005
   15POPC    HB 1903   5.579   1.317   6.796  1.8079  0.3522 -1.2818
   15POPC    C2 1904   5.408   1.386   6.674 -0.0648 -0.2402 -0.6614
   15POPC    HS 1905   5.359   1.416   6.769  1.1141 -0.3762  0.0160
   15POPC   O21 1906   5.302   1.321   6.603 -0.3383 -0.2971 -0.2045
   15POPC   C21 1907   5.180   1.373   6.622 -0.2729 -0.4155  0.5703
   15POPC   O22 1908   5.152   1.464   6.697  0.3200  0.0908  0.1885
   15POPC   C22 1909   5.080   1.287   6.545  0.2934  0.0022 -0.6603
   15POPC   H2R 1910   5.070   1.191   6.600  0.8676  0.0731 -0.4244
   15POPC   H2S 1911   5.127   1.266   6.447  0.6235 -2.2125 -0.0755
   15POPC    C3 1912   5.465   1.493   6.580 -0.5540  0.5136 -0.1108
   15POPC    HX 1913   5.534   1.458   6.499 -2.0443 -2.8704 -0.0786
   15POPC    HY 1914   5.525   1.558   6.647  0.2302 -0.3562  0.0483
   15POPC   O31 1915   5.358   1.567   6.520 -0.9510 -0.1731 -0.2585
   15POPC   C31 1916   5.411   1.675   6.463 -0.0079 -0.6048 -0.2219
   15POPC   O32 1917   5.530   1.689   6.440 -0.0272 -0.1030 -0.0248
   15POPC   C32 1918   5.298   1.771   6.432  0.2764 -0.2037 -0.0285
   15POPC   H2X 1919   5.298   1.860   6.498 -1.7564  0.6308 -1.0475
   15POPC   H2Y 1920   5.202   1.717   6.448 -0.7950  1.6014  0.0212
   15POPC   C23 1921   4.951   1.367   6.523  0.0852 -0.2078 -0.2234
   15POPC   H3R 1922   4.927   1.415   6.620  0.5825 -0.4193  0.0071
   15POPC   H3S 1923   4.876   1.291   6.492  0.9224 -1.8826  1.6582
   15POPC   C24 1924   4.954   1.472   6.412 -0.0269 -0.0491 -0.0769
   15POPC   H4R 1925   5.057   1.472   6.372 -0.3513  0.1973 -0.9516
   15POPC   H4S 1926   4.941   1.575   6.453  1.2836  0.2311 -0.3251
   15POPC   C25 1927   4.858   1.452   6.294 -0.0729 -0.1174 -0.0274
   15POPC   H5R 1928   4.752   1.442   6.323 -0.3033  0.8002 -0.5043
   15POPC   H5S 1929   4.887   1.353   6.252  0.4541  0.1670 -0.3409
   15POPC   C26 1930   4.879   1.556   6.183 -0.5578  0.2601  0.2325
   15POPC   H6R 1931   4.986   1.584   6.182 -0.6200  0.7283  2.1564
   15POPC   H6S 1932   4.841   1.650   6.228  0.9245  0.1618  1.7583
   15POPC   C27 1933   4.811   1.532   6.048 -0.2865 -0.0591  0.1515
   15POPC   H7R 1934   4.853   1.460   5.974 -1.4586  0.7519 -1.3821
   15POPC   H7S 1935   4.819   1.626   5.989  1.5046 -0.6716 -0.6455
   15POPC   C28 1936   4.662   1.503   6.066 -0.3187  0.0114  0.0024
   15POPC   H8R 1937   4.645   1.412   6.126 -0.4999 -0.8261 -1.2677
   15POPC   H8S 1938   4.635   1.475   5.961  0.5742 -1.6391  0.1884
   15POPC   C29 1939   4.591   1.624   6.119 -0.1133 -0.1667  0.6855
   15POPC   H91 1940   4.619   1.653   6.222  1.7062 -3.3493  1.2209
   15POPC  C210 1941   4.496   1.688   6.049  0.0455 -0.9035 -0.2200
   15POPC  H101 1942   4.457   1.779   6.096  1.9540  0.5324 -1.2845
   15POPC  C211 1943   4.454   1.668   5.906  0.3341 -0.5132 -0.3614
   15POPC  H11R 1944   4.507   1.581   5.862  1.0530 -0.6387  0.7032
   15POPC  H11S 1945   4.488   1.755   5.846 -1.2077  1.1689  1.1031
   15POPC  C212 1946   4.305   1.642   5.888  0.0881  0.4289  0.2435
   15POPC  H12R 1947   4.251   1.724   5.940 -1.6034 -0.8597  0.6319
   15POPC  H12S 1948   4.282   1.547   5.939 -1.3557  0.6159 -0.0118
   15POPC  C213 1949   4.249   1.637   5.745 -0.4416 -0.1218  0.4651
   15POPC  H13R 1950   4.145   1.599   5.748 -0.8546  0.6596 -1.7654
   15POPC  H13S 1951   4.310   1.567   5.684 -2.9017 -0.2628 -1.9899
   15POPC  C214 1952   4.245   1.776   5.681  0.3707 -0.4049 -0.2167
   15POPC  H14R 1953   4.349   1.810   5.659  0.3326 -0.5063 -0.5574
   15POPC  H14S 1954   4.190   1.839   5.754  1.0222 -0.6712  0.5146
   15POPC  C215 1955   4.166   1.781   5.550 -0.2211  0.3327  0.1642
   15POPC  H15R 1956   4.080   1.710   5.551  0.8351 -1.0089 -0.3996
   15POPC  H15S 1957   4.243   1.745   5.479  0.0875  1.0193  0.1457
   15POPC  C216 1958   4.121   1.922   5.511  0.1797  0.4631  0.1687
   15POPC  H16R 1959   4.203   1.997   5.513  1.2675 -0.5352 -2.2112
   15POPC  H16S 1960   4.038   1.950   5.578 -1.2077  0.1888 -1.3542
   15POPC  C217 1961   4.050   1.920   5.375  0.0930  0.3285  0.2159
   15POPC  H17R 1962   3.973   1.840   5.380 -0.5148  0.9211  0.4371
   15POPC  H17S 1963   4.123   1.912   5.291 -0.1396 -0.5008  0.0813
   15POPC  C218 1964   3.992   2.057   5.340  0.2654  0.2901 -0.2276
   15POPC  H18R 1965   3.948   2.110   5.427 -1.4233  0.5362 -1.1917
   15POPC  H18S 1966   3.909   2.044   5.267  0.8830 -2.2174 -0.5900
   15POPC  H18T 1967   4.074   2.116   5.293  0.9803 -1.5595 -1.4220
   15POPC   C33 1968   5.308   1.830   6.291  0.4869  0.6165  0.3225
   15POPC   H3X 1969   5.370   1.761   6.229 -0.6293  0.4726 -0.6800
   15POPC   H3Y 1970   5.385   1.909   6.300  1.4757 -0.3768  0.8600
   15POPC   C34 1971   5.186   1.873   6.210 -0.0005 -0.1357  0.6500
   15POPC   H4X 1972   5.124   1.943   6.269  2.2180  1.6138  1.0398
   15POPC   H4Y 1973   5.123   1.786   6.180  0.5888 -1.0215  1.8949
   15POPC   C35 1974   5.211   1.951   6.080 -0.2689 -0.2910  0.5024
   15POPC   H5X 1975   5.238   1.894   5.989  4.2949  3.2391 -0.7325
   15POPC   H5Y 1976   5.301   2.015   6.095 -0.6385 -0.0578  1.9271
   15POPC   C36 1977   5.094   2.044   6.050 -0.0297 -0.1244  0.0872
   15POPC   H6X 1978   5.112   2.087   5.949  3.1009 -1.2286  0.0681
   15POPC   H6Y 1979   5.078   2.122   6.128 -2.6711 -0.1900 -0.2817
   15POPC   C37 1980   4.960   1.970   6.040 -0.2647  0.2869  0.1431
   15POPC   H7X 1981   4.931   1.922   6.136 -0.6080 -1.1375 -0.6469
   15POPC   H7Y 1982   4.982   1.881   5.977  1.7786  1.1203 -0.3902
   15POPC   C38 1983   4.849   2.053   5.977  0.0415  0.3133 -0.3713
   15POPC   H8X 1984   4.875   2.103   5.882  2.3695  2.5210  1.2960
   15POPC   H8Y 1985   4.816   2.121   6.059 -2.0019 -0.7882 -0.2141
   15POPC   C39 1986   4.726   1.963   5.974 -0.1318  0.5068  0.4857
   15POPC   H9X 1987   4.698   1.928   6.076  0.8535 -0.0161  0.5856
   15POPC   H9Y 1988   4.759   1.871   5.920 -1.9633  0.0983 -0.0201
   15POPC  C310 1989   4.604   2.016   5.898 -0.3275 -0.3928  0.1478
   15POPC  H10X 1990   4.584   2.119   5.935  2.9294  0.9096 -1.3098
   15POPC  H10Y 1991   4.513   1.955   5.912  0.6625 -1.5283  1.9496
   15POPC  C311 1992   4.625   2.023   5.746 -0.1318  0.1479  0.1959
   15POPC  H11X 1993   4.627   1.922   5.701  1.4797  0.8100 -1.3082
   15POPC  H11Y 1994   4.727   2.060   5.724  1.1949 -1.8105  2.5561
   15POPC  C312 1995   4.526   2.112   5.670 -0.1348  0.1423  0.1929
   15POPC  H12X 1996   4.519   2.215   5.712 -0.7968 -0.6327  2.1028
   15POPC  H12Y 1997   4.425   2.066   5.672  0.2423 -0.6854  0.4223
   15POPC  C313 1998   4.569   2.122   5.524  0.1713  0.3826  0.2963
   15POPC  H13X 1999   4.607   2.024   5.488  2.6304  0.7896  1.5865
   15POPC  H13Y 2000   4.655   2.192   5.522 -1.1840  2.1257 -1.2511
   15POPC  C314 2001   4.457   2.182   5.438  0.1182 -0.0585  0.0539
   15POPC  H14X 2002   4.424   2.273   5.493 -2.4077 -0.4506 -0.6566
   15POPC  H14Y 2003   4.363   2.123   5.435 -0.1019  0.2823  0.1508
   15POPC  C315 2004   4.494   2.223   5.296 -0.3972  0.1858 -0.0138
   15POPC  H15X 2005   4.524   2.129   5.245 -1.1793 -0.1638  0.1638
   15POPC  H15Y 2006   4.583   2.290   5.305  1.8179 -2.2546 -2.1060
   15POPC  C316 2007   4.374   2.279   5.220  0.2153  0.6144 -0.6826
   15POPC  H16X 2008   4.349   2.374   5.271  1.6345  0.1742  0.9070
   15POPC  H16Y 2009   4.288   2.209   5.228 -0.8022  1.2899 -3.9805
   15POPC  H16Z 2010   4.390   2.293   5.111 -0.3708 -0.4316 -0.9196
   16POPC     N 2011   5.896   6.702   7.207 -0.5879 -0.0775  0.4416
   16POPC   C12 2012   5.776   6.765   7.273 -0.3523  0.1742  0.6331
   16POPC   C13 2013   5.966   6.801   7.116 -0.2275  0.0139  0.8139
   16POPC   C14 2014   5.987   6.658   7.319  0.4280 -0.0575 -0.3627
   16POPC   C15 2015   5.859   6.584   7.121 -0.3857 -0.2375  0.5743
   16POPC  H12A 2016   5.805   6.821   7.361 -1.3847  2.5407 -0.4461
   16POPC  H12B 2017   5.708   6.683   7.290  0.6660 -1.0083 -0.7481
   16POPC  H13A 2018   6.046   6.762   7.056  0.3940  0.5797  1.2621
   16POPC  H13B 2019   5.891   6.817   7.039 -0.9786 -0.8116  1.3471
   16POPC  H13C 2020   5.998   6.896   7.158 -0.0574  1.1040 -1.5999
   16POPC  H14A 2021   5.938   6.580   7.375  0.2097 -0.0056 -0.4810
   16POPC  H14B 2022   6.080   6.625   7.273  0.3499 -0.3542 -0.3092
   16POPC  H14C 2023   6.006   6.737   7.390 -0.8725  0.2710 -0.3626
   16POPC  H15A 2024   5.845   6.501   7.190  0.4845  0.1612  1.2477
   16POPC  H15B 2025   5.942   6.556   7.058 -0.1039 -0.8535  1.1977
   16POPC  H15C 2026   5.783   6.620   7.054  0.3309 -1.2696 -0.8439
   16POPC   C11 2027   5.691   6.869   7.199  0.0121 -0.0821 -0.1597
   16POPC  H11A 2028   5.751   6.955   7.163 -0.6602  0.6395  0.3995
   16POPC  H11B 2029   5.617   6.913   7.270 -1.0038 -1.2883 -0.4414
   16POPC     P 2030   5.499   6.878   7.028  0.1800 -0.0099 -0.0379
   16POPC   O13 2031   5.384   6.794   7.066  0.3906 -0.1136  0.3741
   16POPC   O14 2032   5.485   7.018   7.074 -0.2601 -0.2069  0.4308
   16POPC   O12 2033   5.634   6.811   7.081  0.1864 -0.1392 -0.2159
   16POPC   O11 2034   5.522   6.869   6.870  0.0890 -0.7687 -0.0078
   16POPC    C1 2035   5.656   6.874   6.820 -0.0154  0.2240 -0.2093
   16POPC    HA 2036   5.682   6.767   6.801 -1.3283 -0.0208 -0.7564
   16POPC    HB 2037   5.734   6.929   6.877 -1.0755  0.2030  1.3052
   16POPC    C2 2038   5.650   6.932   6.678  0.1479  0.4202 -0.1356
   16POPC    HS 2039   5.607   7.034   6.691  2.7256  1.3595  2.0597
   16POPC   O21 2040   5.570   6.857   6.587  0.2015 -0.2008  0.3271
   16POPC   C21 2041   5.529   6.924   6.480 -0.5697 -0.4445  0.4605
   16POPC   O22 2042   5.531   7.046   6.473  0.4621 -0.4838 -0.1069
   16POPC   C22 2043   5.455   6.829   6.387 -0.0025 -0.7307  0.3005
   16POPC   H2R 2044   5.355   6.875   6.371 -0.9086 -3.3998 -2.7858
   16POPC   H2S 2045   5.431   6.735   6.441  1.6304 -1.6507 -0.4747
   16POPC    C3 2046   5.796   6.941   6.631  0.1162 -0.6175 -0.4580
   16POPC    HX 2047   5.833   6.837   6.623  0.9236 -0.4272  0.5198
   16POPC    HY 2048   5.846   6.989   6.718  0.5659 -3.7009  1.1243
   16POPC   O31 2049   5.814   7.010   6.507  0.2916  0.0834 -0.0485
   16POPC   C31 2050   5.816   7.144   6.508 -0.4042  0.1004 -0.1114
   16POPC   O32 2051   5.809   7.208   6.612 -0.2154  0.4683 -0.3254
   16POPC   C32 2052   5.830   7.193   6.365  0.1112  0.1364 -0.0514
   16POPC   H2X 2053   5.897   7.281   6.356  0.2340  0.1879  1.1782
   16POPC   H2Y 2054   5.731   7.240   6.344 -0.4112 -1.3715 -1.1763
   16POPC   C23 2055   5.529   6.825   6.253 -0.1123  0.7966  0.1830
   16POPC   H3R 2056   5.638   6.806   6.244 -0.8924 -4.1016 -1.7274
   16POPC   H3S 2057   5.503   6.925   6.210  3.9853  2.2132  0.5556
   16POPC   C24 2058   5.458   6.729   6.157  0.1649  0.4309  0.3444
   16POPC   H4R 2059   5.486   6.764   6.055 -0.7958 -1.2672 -0.5459
   16POPC   H4S 2060   5.349   6.732   6.177  0.6039  0.1976  3.1419
   16POPC   C25 2061   5.515   6.591   6.192 -0.4402  0.0164 -0.2816
   16POPC   H5R 2062   5.484   6.575   6.297  2.1801  0.0216  0.5552
   16POPC   H5S 2063   5.625   6.603   6.189 -0.5804  1.4563 -1.0667
   16POPC   C26 2064   5.463   6.480   6.101 -0.1287 -0.1596 -0.2440
   16POPC   H6R 2065   5.517   6.388   6.134  3.1770  1.4897 -0.6701
   16POPC   H6S 2066   5.486   6.503   5.995  0.6431 -2.4096 -0.6294
   16POPC   C27 2067   5.312   6.461   6.119 -0.1357 -0.7773 -0.8840
   16POPC   H7R 2068   5.259   6.546   6.070  0.2964 -0.8802 -1.5463
   16POPC   H7S 2069   5.279   6.459   6.225 -1.6894  0.2549 -1.3147
   16POPC   C28 2070   5.259   6.339   6.044 -0.4382 -0.9515 -0.3929
   16POPC   H8R 2071   5.338   6.261   6.036  0.1409 -0.5181  0.8594
   16POPC   H8S 2072   5.241   6.369   5.938  0.4278  0.9228 -0.0473
   16POPC   C29 2073   5.130   6.294   6.106 -0.0458 -1.3267  0.1603
   16POPC   H91 2074   5.144   6.282   6.214  1.9527 -0.9306 -0.0110
   16POPC  C210 2075   5.011   6.282   6.046 -0.2326  0.8953  0.0077
   16POPC  H101 2076   4.935   6.247   6.118  0.5802 -1.8343 -0.3441
   16POPC  C211 2077   4.969   6.298   5.903  0.1879 -0.5518 -0.2962
   16POPC  H11R 2078   5.054   6.343   5.846 -0.9083  2.0644 -0.0118
   16POPC  H11S 2079   4.890   6.376   5.901  1.8665  1.2947 -2.7290
   16POPC  C212 2080   4.941   6.171   5.822 -0.4019 -0.0728 -0.8517
   16POPC  H12R 2081   4.895   6.199   5.725  1.1117  1.7445 -1.1018
   16POPC  H12S 2082   4.865   6.115   5.881  0.8043  1.0245  1.9429
   16POPC  C213 2083   5.063   6.081   5.803  0.0232  0.3639 -0.2479
   16POPC  H13R 2084   5.103   6.044   5.899  1.9439  1.5977 -0.5055
   16POPC  H13S 2085   5.152   6.139   5.770 -0.4958  0.0412 -2.3763
   16POPC  C214 2086   5.040   5.965   5.706 -0.0226 -0.1592  0.3803
   16POPC  H14R 2087   4.948   5.914   5.739 -0.8643  0.3168 -1.1027
   16POPC  H14S 2088   5.124   5.892   5.704 -0.0783 -0.2509  1.1553
   16POPC  C215 2089   5.007   6.006   5.562 -0.0010 -0.0426  0.4087
   16POPC  H15R 2090   5.029   6.112   5.536 -1.8565  0.0212 -1.1379
   16POPC  H15S 2091   4.897   6.001   5.550 -0.0355 -3.0067  1.2113
   16POPC  C216 2092   5.079   5.909   5.468 -0.5082 -0.0913  0.0664
   16POPC  H16R 2093   5.049   5.802   5.476  3.5087 -1.5820 -1.8998
   16POPC  H16S 2094   5.189   5.900   5.481 -0.2725 -0.6105 -1.9950
   16POPC  C217 2095   5.054   5.945   5.321  0.9726  0.3054 -0.0983
   16POPC  H17R 2096   5.110   6.036   5.288  0.6049  0.7736  0.5385
   16POPC  H17S 2097   4.946   5.964   5.304  1.3161  2.0143 -0.5743
   16POPC  C218 2098   5.092   5.824   5.235  0.0908  0.1350 -0.2485
   16POPC  H18R 2099   5.016   5.743   5.242 -1.3500  1.5354  2.2327
   16POPC  H18S 2100   5.184   5.780   5.278 -1.7342 -2.2796  1.4884
   16POPC  H18T 2101   5.106   5.852   5.129 -1.2257  0.1152 -0.4432
   16POPC   C33 2102   5.855   7.097   6.248  0.0835  0.3194 -0.2079
   16POPC   H3X 2103   5.783   7.012   6.255  0.7987 -0.3192 -0.4796
   16POPC   H3Y 2104   5.957   7.054   6.260 -1.2994 -3.0059  0.9424
   16POPC   C34 2105   5.855   7.173   6.116  0.3534  0.1225 -0.3213
   16POPC   H4X 2106   5.933   7.253   6.124  2.4346 -1.9614  1.8914
   16POPC   H4Y 2107   5.763   7.235   6.116  0.4197  0.2632  1.3359
   16POPC   C35 2108   5.879   7.097   5.985  0.9979  0.1016 -0.1940
   16POPC   H5X 2109   5.786   7.038   5.971 -0.3326  1.5723  1.8080
   16POPC   H5Y 2110   5.958   7.020   5.993  0.7663 -0.0352  1.1202
   16POPC   C36 2111   5.893   7.169   5.851 -0.1413 -0.2210 -0.4985
   16POPC   H6X 2112   5.950   7.107   5.778 -0.3086 -0.4340 -0.4478
   16POPC   H6Y 2113   5.953   7.262   5.865  1.1632 -1.0995 -0.0267
   16POPC   C37 2114   5.765   7.240   5.808  0.3218  0.7177 -0.3722
   16POPC   H7X 2115   5.717   7.278   5.901  0.3534  0.5448 -0.2842
   16POPC   H7Y 2116   5.701   7.156   5.772  2.1368 -0.9977  0.2508
   16POPC   C38 2117   5.792   7.349   5.704  0.8689  0.7204 -0.2284
   16POPC   H8X 2118   5.830   7.293   5.616  1.7131  1.8320 -0.5899
   16POPC   H8Y 2119   5.872   7.414   5.746  1.5368 -1.6256  2.4260
   16POPC   C39 2120   5.668   7.420   5.650  0.4057 -0.2844 -0.5012
   16POPC   H9X 2121   5.600   7.455   5.730  0.7652 -2.1571  0.6809
   16POPC   H9Y 2122   5.603   7.353   5.588 -1.2558  2.6765 -2.1902
   16POPC  C310 2123   5.693   7.543   5.563 -0.1671  0.2887  0.1344
   16POPC  H10X 2124   5.747   7.618   5.626 -1.1601  0.1468  1.1765
   16POPC  H10Y 2125   5.597   7.596   5.549 -0.9155 -1.0056  0.2781
   16POPC  C311 2126   5.758   7.516   5.427 -0.0443  0.3471  0.1802
   16POPC  H11X 2127   5.704   7.445   5.361  1.8675 -0.4200 -0.6141
   16POPC  H11Y 2128   5.853   7.462   5.446 -1.1953 -2.1216 -0.5996
   16POPC  C312 2129   5.761   7.649   5.351 -0.2325  0.3096  0.1062
   16POPC  H12X 2130   5.826   7.713   5.415 -0.3563  0.3583  0.1838
   16POPC  H12Y 2131   5.657   7.688   5.347 -0.1291  0.6841  0.8592
   16POPC  C313 2132   5.836   7.654   5.218  0.4383  0.6898  0.4909
   16POPC  H13X 2133   5.803   7.576   5.146 -0.3135  0.8037  0.6959
   16POPC  H13Y 2134   5.945   7.636   5.228  0.5724  0.5858 -0.9551
   16POPC  C314 2135   5.822   7.788   5.145 -0.7932  0.1846 -0.2360
   16POPC  H14X 2136   5.843   7.875   5.212  1.8534  0.1449 -0.9392
   16POPC  H14Y 2137   5.715   7.806   5.118 -0.4851  2.9237  0.0518
   16POPC  C315 2138   5.913   7.800   5.024  0.3832  0.1442  0.6320
   16POPC  H15X 2139   5.888   7.879   4.950  1.9842 -1.6543 -2.0187
   16POPC  H15Y 2140   5.914   7.705   4.967  0.4854 -1.9506  3.8973
   16POPC  C316 2141   6.057   7.829   5.067  0.4640 -0.2172  0.6052
   16POPC  H16X 2142   6.070   7.939   5.065 -1.2963  0.0092 -0.1454
   16POPC  H16Y 2143   6.114   7.782   4.983  1.5017 -0.5139  1.4416
   16POPC  H16Z 2144   6.093   7.780   5.160  2.3054 -1.5756 -0.7304
   17POPC     N 2145   1.270   5.326   6.714  0.0288 -0.0045  0.0733
   17POPC   C12 2146   1.125   5.327   6.757 -0.0237 -0.0072 -0.1030
   17POPC   C13 2147   1.285   5.439   6.615  0.1961 -0.0209  0.0812
   17POPC   C14 2148   1.366   5.353   6.827 -0.3277 -0.1678  0.4214
   17POPC   C15 2149   1.307   5.194   6.651 -0.1549 -0.1416  0.2481
   17POPC  H12A 2150   1.069   5.325   6.665 -1.1398  1.2673  0.5121
   17POPC  H12B 2151   1.113   5.423   6.804  1.5101 -0.2544  0.8628
   17POPC  H13A 2152   1.201   5.433   6.548 -1.9949 -0.7989  2.7307
   17POPC  H13B 2153   1.261   5.531   6.666 -0.2314  0.5373 -1.1006
   17POPC  H13C 2154   1.383   5.450   6.570 -0.6409 -0.6335 -1.9557
   17POPC  H14A 2155   1.467   5.331   6.795  0.4357  2.6416  0.6180
   17POPC  H14B 2156   1.354   5.456   6.860 -0.4754 -0.1337  0.2613
   17POPC  H14C 2157   1.330   5.277   6.895  1.4525  0.8032  2.5970
   17POPC  H15A 2158   1.411   5.182   6.625  0.0035 -2.3354  1.6471
   17POPC  H15B 2159   1.262   5.182   6.553 -0.5940  0.9046  0.3072
   17POPC  H15C 2160   1.271   5.111   6.709  1.9204 -1.8365 -0.7414
   17POPC   C11 2161   1.075   5.208   6.840  0.5211  0.0302  0.2822
   17POPC  H11A 2162   1.088   5.114   6.782  0.1958 -1.3059  2.2509
   17POPC  H11B 2163   0.969   5.216   6.870  0.1168 -0.6247 -0.9149
   17POPC     P 2164   1.100   5.079   7.056 -0.2579  0.0835 -0.1964
   17POPC   O13 2165   1.214   4.988   7.082  0.0016  0.4979  0.1425
   17POPC   O14 2166   1.046   5.138   7.181 -0.4771 -0.4364 -0.0421
   17POPC   O12 2167   1.152   5.197   6.961  0.8053 -0.1385  0.0877
   17POPC   O11 2168   0.982   5.008   6.976 -0.2536 -0.2013  0.0470
   17POPC    C1 2169   0.914   4.889   7.018 -0.0948 -0.3026  0.0157
   17POPC    HA 2170   0.807   4.892   6.989 -0.7630 -1.4332  2.1811
   17POPC    HB 2171   0.916   4.884   7.129  1.1488  1.7207  0.1469
   17POPC    C2 2172   0.982   4.763   6.962 -0.0503 -0.2971  0.0567
   17POPC    HS 2173   1.049   4.735   7.046  1.2293 -1.4196 -1.2952
   17POPC   O21 2174   1.063   4.796   6.849 -0.1337 -0.1559  0.0368
   17POPC   C21 2175   1.163   4.709   6.833 -0.1458 -0.0890 -0.4330
   17POPC   O22 2176   1.179   4.615   6.910 -0.3930  0.7424  0.6605
   17POPC   C22 2177   1.256   4.737   6.716  0.0463  0.6271 -0.1127
   17POPC   H2R 2178   1.273   4.636   6.673 -1.4278 -0.4241  1.6549
   17POPC   H2S 2179   1.351   4.786   6.748 -1.2801  1.7037  2.6015
   17POPC    C3 2180   0.886   4.644   6.944  0.4069 -0.5898 -0.5049
   17POPC    HX 2181   0.851   4.624   7.048  1.7855  0.8027  0.2713
   17POPC    HY 2182   0.944   4.553   6.923 -0.5599 -0.9313 -1.8111
   17POPC   O31 2183   0.792   4.659   6.837  0.0485 -0.6227 -0.2006
   17POPC   C31 2184   0.667   4.668   6.882  0.1084  0.5354 -0.2330
   17POPC   O32 2185   0.646   4.688   7.000 -0.0528 -0.3467 -0.1061
   17POPC   C32 2186   0.580   4.662   6.758 -0.1081  0.1136 -0.0655
   17POPC   H2X 2187   0.566   4.557   6.724  0.4450  0.3083 -0.9488
   17POPC   H2Y 2188   0.634   4.716   6.677  2.1628  1.0263  1.9504
   17POPC   C23 2189   1.190   4.817   6.604 -0.2138  0.7832  0.1491
   17POPC   H3R 2190   1.175   4.922   6.639  0.0753  0.6942  0.5499
   17POPC   H3S 2191   1.097   4.759   6.593  1.0185 -1.5802  1.5427
   17POPC   C24 2192   1.274   4.833   6.477  0.6426  0.1645  0.6313
   17POPC   H4R 2193   1.359   4.904   6.489  2.5648 -2.3565  3.7631
   17POPC   H4S 2194   1.211   4.856   6.389 -0.4358 -2.3282  0.6490
   17POPC   C25 2195   1.335   4.699   6.432 -0.0058 -0.0863  0.4934
   17POPC   H5R 2196   1.262   4.626   6.392  0.3880 -1.3130  1.9383
   17POPC   H5S 2197   1.395   4.648   6.510  1.9211  0.0485 -0.8460
   17POPC   C26 2198   1.435   4.725   6.320  0.4627 -0.3296  0.8503
   17POPC   H6R 2199   1.533   4.747   6.367 -0.5778  1.8729  2.1960
   17POPC   H6S 2200   1.405   4.816   6.262  1.1763 -1.2153 -1.0003
   17POPC   C27 2201   1.448   4.609   6.221  0.3687  0.0831  0.3459
   17POPC   H7R 2202   1.351   4.578   6.177 -0.0054  1.6152  0.0403
   17POPC   H7S 2203   1.487   4.519   6.273  1.0705  0.6117  0.7625
   17POPC   C28 2204   1.537   4.630   6.098  0.3797 -0.1047  0.3217
   17POPC   H8R 2205   1.634   4.673   6.129  0.4217 -0.9691  1.4829
   17POPC   H8S 2206   1.489   4.709   6.036  1.0391  0.4355  0.4964
   17POPC   C29 2207   1.546   4.498   6.027 -0.0012  0.1810 -0.2607
   17POPC   H91 2208   1.564   4.414   6.095 -0.3320 -0.1554 -0.5802
   17POPC  C210 2209   1.533   4.476   5.895 -0.0707 -0.1160 -0.2036
   17POPC  H101 2210   1.552   4.374   5.857 -0.1680  0.1675 -1.0293
   17POPC  C211 2211   1.506   4.579   5.790 -0.3368  0.7161  0.6693
   17POPC  H11R 2212   1.579   4.568   5.707 -0.8809 -1.0070  0.3833
   17POPC  H11S 2213   1.503   4.677   5.843 -1.7179  1.9438 -1.5022
   17POPC  C212 2214   1.367   4.555   5.730  0.0487  1.1190 -0.4035
   17POPC  H12R 2215   1.375   4.456   5.681 -2.4997 -0.6990  2.5139
   17POPC  H12S 2216   1.363   4.635   5.652  4.0325  1.4903 -0.4271
   17POPC  C213 2217   1.240   4.561   5.815  0.1500  0.7827 -0.2270
   17POPC  H13R 2218   1.200   4.662   5.838 -2.2672 -0.3001  0.6199
   17POPC  H13S 2219   1.266   4.520   5.915 -1.5420 -1.7162 -0.7355
   17POPC  C214 2220   1.135   4.474   5.748  0.2652  0.4056  0.0812
   17POPC  H14R 2221   1.168   4.369   5.735 -1.9684 -0.1251 -2.1145
   17POPC  H14S 2222   1.127   4.521   5.648  1.2218 -1.3157 -0.8531
   17POPC  C215 2223   0.994   4.473   5.808  0.3363  0.0737  0.2495
   17POPC  H15R 2224   0.948   4.572   5.832  1.7137  0.8565 -0.2191
   17POPC  H15S 2225   0.998   4.413   5.901  1.9030 -0.1349  0.0692
   17POPC  C216 2226   0.892   4.406   5.716  0.1129  0.0192  0.5366
   17POPC  H16R 2227   0.908   4.297   5.729 -1.1740 -0.2488  0.0913
   17POPC  H16S 2228   0.928   4.429   5.613  1.0563  0.0603  0.8667
   17POPC  C217 2229   0.746   4.446   5.741  0.2345  0.8391 -0.0098
   17POPC  H17R 2230   0.716   4.411   5.843  1.8723  1.4372  0.7186
   17POPC  H17S 2231   0.694   4.383   5.666 -1.5026  1.0416  0.9851
   17POPC  C218 2232   0.699   4.590   5.727 -0.6477  0.6456  0.8521
   17POPC  H18R 2233   0.696   4.630   5.623  1.5119 -0.0564  0.4781
   17POPC  H18S 2234   0.760   4.659   5.789  0.5526 -0.0435  0.4513
   17POPC  H18T 2235   0.593   4.596   5.762 -1.0311 -1.4369  0.1780
   17POPC   C33 2236   0.443   4.713   6.804 -0.2043 -0.2756  0.0783
   17POPC   H3X 2237   0.455   4.807   6.861 -0.0838 -0.0412 -0.3327
   17POPC   H3Y 2238   0.396   4.645   6.877 -0.0247  1.5692  1.9983
   17POPC   C34 2239   0.339   4.723   6.692 -0.0810 -0.5067 -0.0583
   17POPC   H4X 2240   0.245   4.757   6.742  1.3732  2.7038  0.7484
   17POPC   H4Y 2241   0.330   4.626   6.638  1.8243 -1.0397  0.4940
   17POPC   C35 2242   0.381   4.819   6.581 -0.2823  0.5717  0.7815
   17POPC   H5X 2243   0.474   4.782   6.534  0.3489  2.4381  0.4579
   17POPC   H5Y 2244   0.389   4.922   6.621 -1.7783  0.4133  1.5728
   17POPC   C36 2245   0.272   4.825   6.473  0.2857 -0.6570  0.1173
   17POPC   H6X 2246   0.305   4.903   6.401 -0.9988  0.5707  0.8131
   17POPC   H6Y 2247   0.180   4.863   6.523  1.7127  0.1224  2.2987
   17POPC   C37 2248   0.246   4.695   6.397  0.2990 -0.5015 -0.1541
   17POPC   H7X 2249   0.198   4.730   6.303 -0.4425  0.7497  0.6524
   17POPC   H7Y 2250   0.172   4.623   6.438  0.1612 -0.7217 -0.7748
   17POPC   C38 2251   0.374   4.632   6.341  0.2956 -0.6074 -0.0417
   17POPC   H8X 2252   0.414   4.558   6.413  1.2832  0.9317  1.0630
   17POPC   H8Y 2253   0.441   4.719   6.324  2.2939 -2.0847 -0.0735
   17POPC   C39 2254   0.375   4.572   6.201  0.5906 -0.7047  0.0033
   17POPC   H9X 2255   0.307   4.622   6.129 -0.3840 -1.5813  0.2938
   17POPC   H9Y 2256   0.326   4.472   6.209 -0.9067  0.0211  0.1838
   17POPC  C310 2257   0.516   4.562   6.141  0.5272 -0.5963 -0.1634
   17POPC  H10X 2258   0.510   4.509   6.043 -1.4583  0.9577 -0.9486
   17POPC  H10Y 2259   0.580   4.503   6.210 -1.4015 -1.8481  0.6397
   17POPC  C311 2260   0.590   4.691   6.108 -0.5581 -0.0393 -0.4673
   17POPC  H11X 2261   0.681   4.664   6.050  0.2445  2.9273 -0.7875
   17POPC  H11Y 2262   0.631   4.742   6.198 -0.3018  2.4401 -1.8913
   17POPC  C312 2263   0.514   4.786   6.015 -0.2131  0.3724 -0.3367
   17POPC  H12X 2264   0.415   4.815   6.057 -0.1948 -0.4162  0.2724
   17POPC  H12Y 2265   0.479   4.736   5.921 -2.7483 -2.0377  1.6772
   17POPC  C313 2266   0.585   4.919   5.990  0.0780  0.1982 -0.4441
   17POPC  H13X 2267   0.545   4.965   5.898 -0.6919  0.4251 -0.0040
   17POPC  H13Y 2268   0.693   4.896   5.979  0.6945  1.1355  2.6212
   17POPC  C314 2269   0.563   5.024   6.099  0.2248  0.3622 -0.5725
   17POPC  H14X 2270   0.568   4.969   6.195  0.3943 -2.4003 -2.0715
   17POPC  H14Y 2271   0.461   5.068   6.088 -1.2326 -2.3904  0.8139
   17POPC  C315 2272   0.676   5.127   6.095  0.1945  0.4460  0.5596
   17POPC  H15X 2273   0.762   5.075   6.142 -0.1052  0.0092  0.6298
   17POPC  H15Y 2274   0.650   5.217   6.156 -0.3957  0.7146 -0.0766
   17POPC  C316 2275   0.727   5.196   5.969 -0.2116 -0.3150 -0.0296
   17POPC  H16X 2276   0.768   5.123   5.896 -1.0340  0.9605 -1.8401
   17POPC  H16Y 2277   0.808   5.270   5.990  0.2369 -0.3697 -1.4637
   17POPC  H16Z 2278   0.646   5.258   5.925  0.5744  0.5206 -0.3457
   18POPC     N 2279   3.540   1.371   7.679 -0.2408  0.4380  0.2541
   18POPC   C12 2280   3.616   1.479   7.607 -0.3643 -0.1118 -0.7204
   18POPC   C13 2281   3.637   1.274   7.742 -0.2915  0.0833 -0.2138
   18POPC   C14 2282   3.443   1.417   7.786  0.0601 -0.0098  0.7234
   18POPC   C15 2283   3.445   1.296   7.588 -0.0630  0.3316  0.1576
   18POPC  H12A 2284   3.651   1.543   7.687 -0.1030 -2.4180  1.1189
   18POPC  H12B 2285   3.539   1.529   7.551 -1.5039 -0.8630  0.1462
   18POPC  H13A 2286   3.591   1.200   7.806  1.8143  0.7574  2.2299
   18POPC  H13B 2287   3.707   1.238   7.668  1.3290  0.1998  1.2059
   18POPC  H13C 2288   3.697   1.327   7.815 -0.7811 -3.2519  2.9007
   18POPC  H14A 2289   3.501   1.471   7.859  1.9083  0.9116 -1.3005
   18POPC  H14B 2290   3.360   1.473   7.745  0.4823 -0.5790 -0.9877
   18POPC  H14C 2291   3.398   1.330   7.832 -0.6664  0.4571  0.9160
   18POPC  H15A 2292   3.396   1.221   7.649 -0.3031  0.4050  0.0547
   18POPC  H15B 2293   3.508   1.261   7.507  1.6918  2.8337  0.3272
   18POPC  H15C 2294   3.365   1.361   7.558  0.8656  2.1227  1.3734
   18POPC   C11 2295   3.736   1.450   7.516  0.0615  0.2015 -0.2715
   18POPC  H11A 2296   3.823   1.427   7.581 -0.5151  1.5666  1.0453
   18POPC  H11B 2297   3.769   1.534   7.451  0.2546 -0.8062 -1.5097
   18POPC     P 2298   3.825   1.238   7.408  0.1266  0.2478  0.1945
   18POPC   O13 2299   3.953   1.311   7.410  0.5735 -0.5150  0.0659
   18POPC   O14 2300   3.819   1.124   7.503 -0.5820  0.3963  0.3329
   18POPC   O12 2301   3.702   1.335   7.437 -0.0754  0.0503  0.0072
   18POPC   O11 2302   3.802   1.181   7.260  0.1201  0.4261  0.1269
   18POPC    C1 2303   3.771   1.276   7.158 -0.1812  0.6216  0.3995
   18POPC    HA 2304   3.817   1.242   7.063 -0.3902  1.0025  0.1582
   18POPC    HB 2305   3.805   1.378   7.186  0.1819  0.0601  2.1623
   18POPC    C2 2306   3.619   1.267   7.139 -0.1001 -0.1215  0.0772
   18POPC    HS 2307   3.572   1.267   7.240  0.8379 -2.1108  0.5600
   18POPC   O21 2308   3.590   1.145   7.070 -0.0951  0.0337 -0.2005
   18POPC   C21 2309   3.481   1.083   7.114 -0.2739  0.3383 -0.2072
   18POPC   O22 2310   3.415   1.114   7.212 -0.2727 -0.5296  0.0835
   18POPC   C22 2311   3.438   0.963   7.031  0.6316 -0.1703  0.0476
   18POPC   H2R 2312   3.378   0.903   7.103  3.3546 -0.1844  2.4599
   18POPC   H2S 2313   3.528   0.902   7.006  2.5770  1.2896  2.9448
   18POPC    C3 2314   3.560   1.384   7.057 -0.2935 -0.0860  0.2661
   18POPC    HX 2315   3.579   1.467   7.128  1.0056 -0.1564  0.0215
   18POPC    HY 2316   3.450   1.381   7.040 -0.0766 -1.8046 -1.1977
   18POPC   O31 2317   3.622   1.404   6.930 -0.3455  0.0360  0.2599
   18POPC   C31 2318   3.655   1.532   6.911 -0.1012 -0.0936 -0.2071
   18POPC   O32 2319   3.638   1.625   6.989 -0.0908 -0.0706 -0.2321
   18POPC   C32 2320   3.693   1.549   6.765 -1.3255 -0.3388 -0.5642
   18POPC   H2X 2321   3.598   1.525   6.713 -1.1935 -0.2065 -0.8710
   18POPC   H2Y 2322   3.775   1.482   6.732 -2.9155 -2.0353 -1.2507
   18POPC   C23 2323   3.357   1.008   6.910  0.3563  0.0452  0.3106
   18POPC   H3R 2324   3.280   1.081   6.944  1.4367  2.6580 -2.4190
   18POPC   H3S 2325   3.298   0.927   6.860  1.2711  0.0786 -0.8611
   18POPC   C24 2326   3.436   1.083   6.803  0.3336 -0.0453  0.2304
   18POPC   H4R 2327   3.489   1.168   6.851 -1.1008  1.9461 -1.5244
   18POPC   H4S 2328   3.369   1.131   6.728  1.2077 -0.6088 -0.9540
   18POPC   C25 2329   3.535   0.991   6.730  0.1233  0.0879 -0.2268
   18POPC   H5R 2330   3.479   0.909   6.681 -1.5580 -0.6762  2.7185
   18POPC   H5S 2331   3.603   0.945   6.804  1.3733  0.9030 -0.8409
   18POPC   C26 2332   3.616   1.056   6.618  0.1773  0.0760 -0.1939
   18POPC   H6R 2333   3.554   1.098   6.536 -0.6565  1.7878  1.2676
   18POPC   H6S 2334   3.673   0.968   6.579  0.7531  0.4545 -0.2271
   18POPC   C27 2335   3.711   1.165   6.668 -0.0145  0.0762  0.1743
   18POPC   H7R 2336   3.760   1.128   6.760  0.1333 -0.7913 -0.2460
   18POPC   H7S 2337   3.655   1.257   6.695 -1.0260 -0.8099  1.1872
   18POPC   C28 2338   3.815   1.206   6.563 -0.0747 -0.2304 -0.0056
   18POPC   H8R 2339   3.839   1.107   6.519 -2.1520 -1.2797  1.0529
   18POPC   H8S 2340   3.903   1.241   6.620  1.2722 -0.3538 -1.9087
   18POPC   C29 2341   3.782   1.317   6.468 -0.6454 -0.2964  0.1124
   18POPC   H91 2342   3.781   1.414   6.521 -0.0265  0.5175 -1.3062
   18POPC  C210 2343   3.769   1.325   6.335 -0.4157  0.3095  0.1190
   18POPC  H101 2344   3.737   1.416   6.283 -0.3510 -1.2666 -2.9778
   18POPC  C211 2345   3.776   1.197   6.255  0.3157  0.4324 -0.0167
   18POPC  H11R 2346   3.676   1.150   6.267  0.2454  0.8481  1.1527
   18POPC  H11S 2347   3.853   1.129   6.298  0.1060  1.4389  2.0706
   18POPC  C212 2348   3.800   1.211   6.105  0.0218 -0.0852 -0.1140
   18POPC  H12R 2349   3.814   1.108   6.067  1.0576  0.5056 -1.4509
   18POPC  H12S 2350   3.890   1.272   6.083  0.8347 -1.5754 -1.0668
   18POPC  C213 2351   3.685   1.287   6.037  0.3356  0.3598 -0.1504
   18POPC  H13R 2352   3.676   1.384   6.091 -0.2083 -0.1503  0.7094
   18POPC  H13S 2353   3.589   1.235   6.057  0.0766  0.1731 -1.7361
   18POPC  C214 2354   3.703   1.304   5.886  0.0212  0.0760 -0.2209
   18POPC  H14R 2355   3.808   1.327   5.857  0.0375 -0.9603 -1.0109
   18POPC  H14S 2356   3.644   1.390   5.846 -1.5514 -0.2276  1.3174
   18POPC  C215 2357   3.653   1.181   5.810  0.0830 -0.0665 -0.0317
   18POPC  H15R 2358   3.545   1.160   5.820 -0.3840  2.6542  1.6675
   18POPC  H15S 2359   3.722   1.098   5.835 -0.9128 -1.0541 -0.5047
   18POPC  C216 2360   3.664   1.204   5.659  0.4185  0.0842  0.0136
   18POPC  H16R 2361   3.764   1.240   5.627  1.0117 -1.8756 -0.5397
   18POPC  H16S 2362   3.599   1.286   5.623 -0.1851 -0.3990 -0.0279
   18POPC  C217 2363   3.612   1.087   5.575  0.4676  0.0535  0.0252
   18POPC  H17R 2364   3.512   1.062   5.616  0.0018  1.3615 -0.2432
   18POPC  H17S 2365   3.671   0.995   5.592 -0.5078 -0.6482 -0.3201
   18POPC  C218 2366   3.602   1.130   5.428 -0.2118  0.2979  0.1372
   18POPC  H18R 2367   3.702   1.121   5.381 -0.6343 -0.8940 -0.5568
   18POPC  H18S 2368   3.579   1.237   5.409 -1.5189  0.2195  1.1844
   18POPC  H18T 2369   3.536   1.063   5.369  2.1790 -2.6226  0.4937
   18POPC   C33 2370   3.726   1.693   6.725  0.7341 -0.7370 -0.3888
   18POPC   H3X 2371   3.823   1.717   6.775  0.7398  0.0186 -0.7523
   18POPC   H3Y 2372   3.643   1.761   6.754  1.0097 -0.1257 -1.0048
   18POPC   C34 2373   3.737   1.701   6.573  0.4493  0.1282 -0.3677
   18POPC   H4X 2374   3.799   1.616   6.539  2.5587  1.1009  0.8342
   18POPC   H4Y 2375   3.793   1.794   6.549 -1.8127  1.3134 -1.2878
   18POPC   C35 2376   3.601   1.710   6.504  0.1310 -0.4812  0.1749
   18POPC   H5X 2377   3.535   1.758   6.580 -1.2596 -1.2405 -0.5229
   18POPC   H5Y 2378   3.557   1.610   6.485 -0.5978  0.4482 -3.9399
   18POPC   C36 2379   3.613   1.778   6.368 -0.4133 -0.1472  0.2888
   18POPC   H6X 2380   3.692   1.730   6.306  0.6141  0.2231  1.2707
   18POPC   H6Y 2381   3.637   1.887   6.368 -0.2451 -0.1838  0.9016
   18POPC   C37 2382   3.486   1.761   6.284 -0.0862  0.1773 -0.2844
   18POPC   H7X 2383   3.413   1.834   6.323  1.3147  0.7287  1.4463
   18POPC   H7Y 2384   3.446   1.657   6.280 -2.2671  0.9812 -0.1126
   18POPC   C38 2385   3.523   1.807   6.143 -0.0784  0.0777 -0.3158
   18POPC   H8X 2386   3.605   1.745   6.103 -1.5812 -1.1690 -1.6065
   18POPC   H8Y 2387   3.555   1.914   6.144 -1.2075  0.4291 -0.2733
   18POPC   C39 2388   3.394   1.798   6.060 -0.6479  0.3748  0.5167
   18POPC   H9X 2389   3.311   1.847   6.114 -1.7345  1.0494 -1.6674
   18POPC   H9Y 2390   3.373   1.692   6.036  1.4247  0.1661 -0.6714
   18POPC  C310 2391   3.408   1.868   5.925 -0.3779  0.3193  0.5145
   18POPC  H10X 2392   3.476   1.803   5.865 -1.8513 -0.4093 -0.4600
   18POPC  H10Y 2393   3.464   1.960   5.948 -0.7986  0.7588 -0.1812
   18POPC  C311 2394   3.280   1.898   5.847 -0.1655 -0.3325 -0.0981
   18POPC  H11X 2395   3.213   1.964   5.905 -1.3587 -2.1206  0.6402
   18POPC  H11Y 2396   3.223   1.804   5.827  1.0865 -1.2343  0.4680
   18POPC  C312 2397   3.299   1.976   5.716  0.0926  0.0277  0.1532
   18POPC  H12X 2398   3.361   2.063   5.748  1.8228 -1.0369 -0.1324
   18POPC  H12Y 2399   3.205   2.012   5.671  0.0587 -0.6460 -0.3276
   18POPC  C313 2400   3.376   1.901   5.607  0.2087  0.3119  0.0384
   18POPC  H13X 2401   3.320   1.809   5.579 -0.4920  0.8438 -0.3477
   18POPC  H13Y 2402   3.473   1.878   5.654  0.1599 -0.1011 -0.0568
   18POPC  C314 2403   3.375   1.993   5.485 -0.2530  0.1770 -0.0654
   18POPC  H14X 2404   3.356   2.096   5.522  0.1960  0.7341 -1.3238
   18POPC  H14Y 2405   3.291   1.958   5.422  1.7372  0.8266 -3.3376
   18POPC  C315 2406   3.508   1.985   5.409 -0.0811  0.0506  0.2464
   18POPC  H15X 2407   3.543   1.881   5.396  2.2617  0.7624  0.3290
   18POPC  H15Y 2408   3.573   2.038   5.482 -0.2532  0.7345 -0.0856
   18POPC  C316 2409   3.520   2.065   5.279  0.2433 -0.1703  0.1402
   18POPC  H16X 2410   3.437   2.047   5.207  0.3490  1.7072 -0.4910
   18POPC  H16Y 2411   3.615   2.035   5.229  0.7111  3.4900 -1.4753
   18POPC  H16Z 2412   3.534   2.173   5.301  0.9130 -0.0284 -0.9128
   19POPC     N 2413   5.207   4.850   6.874 -0.3381 -0.0381  0.3574
   19POPC   C12 2414   5.226   4.755   6.758 -0.7009  0.1788  0.1200
   19POPC   C13 2415   5.284   4.805   6.996 -0.1775  0.1454  0.3254
   19POPC   C14 2416   5.249   4.988   6.830  0.5907 -0.5308 -0.3405
   19POPC   C15 2417   5.065   4.862   6.925 -0.6123  0.8413 -0.5564
   19POPC  H12A 2418   5.333   4.748   6.750 -0.7338  0.6881 -1.0530
   19POPC  H12B 2419   5.202   4.805   6.665 -1.8633  0.1989  0.4079
   19POPC  H13A 2420   5.304   4.887   7.062 -0.9361 -0.3636  1.2185
   19POPC  H13B 2421   5.232   4.715   7.027 -1.5794 -0.1919 -2.6330
   19POPC  H13C 2422   5.380   4.764   6.970 -1.2001 -2.7837  0.7299
   19POPC  H14A 2423   5.248   5.062   6.910  0.0573 -1.2490  0.3305
   19POPC  H14B 2424   5.348   4.988   6.787  0.9875  0.3923  0.5271
   19POPC  H14C 2425   5.175   5.027   6.762 -1.1047  1.2628  2.3118
   19POPC  H15A 2426   5.044   4.771   6.980  1.7193 -0.4310 -1.5787
   19POPC  H15B 2427   4.991   4.891   6.853 -0.3320 -0.9091 -1.6080
   19POPC  H15C 2428   5.069   4.940   6.999 -3.3023  1.6277 -1.1564
   19POPC   C11 2429   5.170   4.613   6.763 -0.4135  0.0510 -0.2475
   19POPC  H11A 2430   5.204   4.569   6.667  1.4518 -3.1230  1.6962
   19POPC  H11B 2431   5.059   4.609   6.772 -0.2735 -0.7950  1.4357
   19POPC     P 2432   5.201   4.387   6.883 -0.1614  0.0824  0.2004
   19POPC   O13 2433   5.320   4.301   6.896 -0.2526 -0.0231  0.3341
   19POPC   O14 2434   5.095   4.366   6.984 -0.3757 -0.0286 -0.0465
   19POPC   O12 2435   5.232   4.544   6.872 -0.2140  0.0547 -0.3588
   19POPC   O11 2436   5.141   4.354   6.738  0.4462  0.1166 -0.0602
   19POPC    C1 2437   5.147   4.221   6.685  0.6099 -0.0389  0.3446
   19POPC    HA 2438   5.048   4.197   6.641  0.2610  0.8373  0.6049
   19POPC    HB 2439   5.158   4.146   6.766 -2.4326  0.5010  1.3848
   19POPC    C2 2440   5.258   4.213   6.579 -0.1867 -0.1679 -0.4884
   19POPC    HS 2441   5.348   4.246   6.634 -0.0626  0.3831 -1.0054
   19POPC   O21 2442   5.221   4.301   6.472 -0.0213 -0.0649 -0.4610
   19POPC   C21 2443   5.321   4.330   6.389  0.1259  0.2004 -0.1900
   19POPC   O22 2444   5.432   4.283   6.406  0.1349  0.0922 -0.5423
   19POPC   C22 2445   5.269   4.432   6.288  0.0697  0.2052 -0.1572
   19POPC   H2R 2446   5.256   4.528   6.341  0.5071 -1.2348  2.7713
   19POPC   H2S 2447   5.166   4.397   6.266  0.7344 -1.6872 -0.4867
   19POPC    C3 2448   5.276   4.067   6.536  0.2891 -0.1794 -0.2488
   19POPC    HX 2449   5.314   4.013   6.625  0.9925 -0.9289 -0.9713
   19POPC    HY 2450   5.358   4.063   6.460 -0.1617  1.5620 -0.8627
   19POPC   O31 2451   5.153   4.017   6.484 -0.0814  0.1838  0.2789
   19POPC   C31 2452   5.117   3.891   6.507  0.0451  0.1190  0.1182
   19POPC   O32 2453   5.178   3.814   6.579  0.1936  0.6794  0.5901
   19POPC   C32 2454   5.004   3.847   6.415  0.2723 -0.1538 -0.0341
   19POPC   H2X 2455   4.908   3.895   6.444  0.7852  0.8708  0.0101
   19POPC   H2Y 2456   4.994   3.737   6.424 -2.6715 -0.2040 -2.2850
   19POPC   C23 2457   5.354   4.455   6.163  0.3004 -0.5642 -0.1499
   19POPC   H3R 2458   5.463   4.455   6.185 -0.2149 -0.2666  2.8245
   19POPC   H3S 2459   5.334   4.556   6.121  0.8687 -1.2868 -2.2698
   19POPC   C24 2460   5.330   4.356   6.049 -0.1696  0.2383 -0.7605
   19POPC   H4R 2461   5.381   4.398   5.959  0.5130 -0.1837 -0.5834
   19POPC   H4S 2462   5.225   4.357   6.012 -0.0898  1.8252 -1.0294
   19POPC   C25 2463   5.361   4.211   6.085  0.1993  0.5037 -0.0054
   19POPC   H5R 2464   5.288   4.161   6.152  1.3754  0.1689  1.0825
   19POPC   H5S 2465   5.461   4.201   6.135  0.1239 -2.0278 -0.2098
   19POPC   C26 2466   5.375   4.133   5.955  0.3819  0.4494  0.0451
   19POPC   H6R 2467   5.443   4.185   5.883  0.5696 -0.7764 -0.7063
   19POPC   H6S 2468   5.275   4.131   5.906  0.3034 -0.4774  0.2254
   19POPC   C27 2469   5.415   3.986   5.969  0.1236  0.3031 -0.6807
   19POPC   H7R 2470   5.347   3.928   6.036 -1.0529  2.0916 -0.2674
   19POPC   H7S 2471   5.513   3.988   6.022  1.0320  1.9801 -2.2964
   19POPC   C28 2472   5.426   3.914   5.834  0.4857 -0.5764 -0.1923
   19POPC   H8R 2473   5.469   3.812   5.846  0.3573 -0.4694  1.4527
   19POPC   H8S 2474   5.512   3.968   5.790  0.1812  1.3434  1.4131
   19POPC   C29 2475   5.303   3.897   5.750  0.3323  0.0549 -0.0977
   19POPC   H91 2476   5.205   3.881   5.797 -0.1396  0.9018 -0.7610
   19POPC  C210 2477   5.297   3.917   5.617 -0.0938 -0.1644 -0.1107
   19POPC  H101 2478   5.199   3.887   5.577 -0.6291 -0.8799  1.6150
   19POPC  C211 2479   5.406   3.972   5.530  0.2707 -0.1866  0.3257
   19POPC  H11R 2480   5.468   3.897   5.477 -0.6583 -0.0453 -1.0198
   19POPC  H11S 2481   5.480   4.041   5.577  1.7782 -1.1467 -0.5772
   19POPC  C212 2482   5.335   4.060   5.427  0.6320 -0.2207  0.0507
   19POPC  H12R 2483   5.295   4.153   5.473  0.4738 -1.4628  2.5596
   19POPC  H12S 2484   5.248   4.009   5.382  0.3216 -1.3342  1.8441
   19POPC  C213 2485   5.435   4.104   5.319 -0.1520  0.0044 -0.5923
   19POPC  H13R 2486   5.474   4.008   5.277  2.2282  0.5930  0.1042
   19POPC  H13S 2487   5.529   4.147   5.360 -0.4563  1.7815 -1.6514
   19POPC  C214 2488   5.379   4.195   5.209 -0.3783  0.0215 -0.4624
   19POPC  H14R 2489   5.357   4.301   5.235 -1.7390  0.3866 -2.8465
   19POPC  H14S 2490   5.280   4.154   5.181 -0.2726 -1.2010  0.8223
   19POPC  C215 2491   5.469   4.197   5.085  0.2047  0.5040 -0.0398
   19POPC  H15R 2492   5.506   4.092   5.081 -0.1448  0.4066 -1.0135
   19POPC  H15S 2493   5.555   4.266   5.098  1.4378 -1.3393  2.3916
   19POPC  C216 2494   5.391   4.229   4.957  0.3331  0.1615 -0.2049
   19POPC  H16R 2495   5.309   4.159   4.933  0.7533 -0.4025 -0.0023
   19POPC  H16S 2496   5.461   4.210   4.873  1.5814  2.4823  0.2146
   19POPC  C217 2497   5.339   4.373   4.956 -0.2156 -0.0182  0.7633
   19POPC  H17R 2498   5.262   4.391   5.034 -1.0553 -1.7199  0.3684
   19POPC  H17S 2499   5.293   4.413   4.863 -3.1798 -0.8984  1.7688
   19POPC  C218 2500   5.447   4.478   4.987 -0.1404  0.2554 -0.3820
   19POPC  H18R 2501   5.415   4.582   4.967  0.3766  0.1127 -2.1611
   19POPC  H18S 2502   5.537   4.467   4.924  0.5135  0.2808  0.5340
   19POPC  H18T 2503   5.486   4.464   5.090 -1.6882  1.3451  0.3941
   19POPC   C33 2504   5.038   3.877   6.269 -0.3776  0.2846 -0.1022
   19POPC   H3X 2505   5.140   3.848   6.235 -0.2667 -0.0782  0.5208
   19POPC   H3Y 2506   5.041   3.988   6.260 -2.6159  0.3729 -0.3998
   19POPC   C34 2507   4.938   3.819   6.168 -0.0960 -0.2022 -0.1077
   19POPC   H4X 2508   4.836   3.841   6.207 -1.1856  1.4361 -3.5134
   19POPC   H4Y 2509   4.938   3.710   6.151  2.2485 -0.3202  0.3630
   19POPC   C35 2510   4.952   3.863   6.022 -0.0574  0.0500 -0.0289
   19POPC   H5X 2511   4.875   3.818   5.957  0.0180  2.2474 -1.7598
   19POPC   H5Y 2512   5.054   3.829   5.991 -0.3704 -0.3864 -0.5939
   19POPC   C36 2513   4.945   4.014   6.001 -0.0904  0.0284 -0.1731
   19POPC   H6X 2514   5.026   4.062   6.060  1.0177 -2.0455  0.0784
   19POPC   H6Y 2515   4.838   4.036   6.023 -0.1359  0.0971 -0.4577
   19POPC   C37 2516   4.968   4.057   5.856  0.0313 -0.1710 -0.2122
   19POPC   H7X 2517   4.914   3.989   5.787  0.2907  0.1938 -0.7848
   19POPC   H7Y 2518   5.075   4.029   5.841  0.1912 -0.0849  0.7193
   19POPC   C38 2519   4.964   4.204   5.814  0.6648  0.0399  0.4379
   19POPC   H8X 2520   4.985   4.258   5.909 -0.7425  2.9002 -0.7523
   19POPC   H8Y 2521   4.865   4.239   5.776  0.8649 -0.2572 -0.3815
   19POPC   C39 2522   5.071   4.260   5.720  0.3978  0.1483  0.1973
   19POPC   H9X 2523   5.083   4.207   5.623  2.7793  2.1847 -0.7380
   19POPC   H9Y 2524   5.169   4.231   5.763  0.9231 -1.2648 -1.8164
   19POPC  C310 2525   5.064   4.408   5.682  0.0864  0.1729  0.3512
   19POPC  H10X 2526   5.027   4.461   5.773  0.1373  1.1473 -0.1842
   19POPC  H10Y 2527   4.990   4.409   5.600  0.6012 -3.4367 -0.2877
   19POPC  C311 2528   5.192   4.459   5.615  0.2612  0.1061  0.6314
   19POPC  H11X 2529   5.195   4.402   5.519 -2.5214 -0.0953  0.5778
   19POPC  H11Y 2530   5.283   4.425   5.669  1.2273 -0.4444 -1.2487
   19POPC  C312 2531   5.204   4.606   5.577 -0.1488 -0.0750 -0.2389
   19POPC  H12X 2532   5.185   4.671   5.666 -3.9918 -0.3616 -0.6829
   19POPC  H12Y 2533   5.127   4.627   5.500 -1.6503  0.0707  1.2372
   19POPC  C313 2534   5.341   4.633   5.515 -0.2416 -0.2096 -0.5040
   19POPC  H13X 2535   5.383   4.547   5.459  2.5748 -0.5610  1.8697
   19POPC  H13Y 2536   5.408   4.638   5.604 -0.3487 -1.8025 -0.3064
   19POPC  C314 2537   5.349   4.768   5.444  0.0714 -0.0826 -0.2334
   19POPC  H14X 2538   5.450   4.794   5.407  0.3865  0.8391  1.2073
   19POPC  H14Y 2539   5.306   4.843   5.514  1.2747  0.8388 -0.4467
   19POPC  C315 2540   5.273   4.777   5.311  0.4185  0.4025 -0.4004
   19POPC  H15X 2541   5.326   4.845   5.242 -0.9606  2.3709  0.3756
   19POPC  H15Y 2542   5.179   4.827   5.344  0.4128 -0.2039  0.5614
   19POPC  C316 2543   5.249   4.648   5.234 -0.2850  0.0167  0.4427
   19POPC  H16X 2544   5.175   4.670   5.153 -0.6474  2.3471  1.3341
   19POPC  H16Y 2545   5.200   4.573   5.300 -1.8911 -1.1805 -1.9475
   19POPC  H16Z 2546   5.347   4.612   5.196 -0.1800 -0.8878  1.5289
   20POPC     N 2547   7.464   7.202   6.831  0.2949 -0.2370 -0.0219
   20POPC   C12 2548   7.473   7.225   6.682  0.0643 -0.3093 -0.0472
   20POPC   C13 2549   7.422   7.327   6.906  0.6054  0.1183 -0.4327
   20POPC   C14 2550   7.375   7.081   6.844  0.2729 -0.2611 -0.3764
   20POPC   C15 2551   7.597   7.149   6.878  0.5681  0.4530 -0.0084
   20POPC  H12A 2552   7.376   7.246   6.639  0.0347 -1.2954 -0.4775
   20POPC  H12B 2553   7.518   7.134   6.644  0.2948  0.0333 -0.6039
   20POPC  H13A 2554   7.495   7.407   6.903 -0.4897  1.1385 -0.2276
   20POPC  H13B 2555   7.332   7.359   6.856 -0.6443 -0.1521  1.5344
   20POPC  H13C 2556   7.408   7.290   7.006  0.2702  0.3021 -0.4105
   20POPC  H14A 2557   7.352   7.068   6.949 -1.5739 -1.8512 -0.9217
   20POPC  H14B 2558   7.286   7.102   6.786  0.7784  2.2302 -0.3793
   20POPC  H14C 2559   7.422   6.994   6.801  0.5122 -0.7650  0.8449
   20POPC  H15A 2560   7.664   7.227   6.913  1.8821  0.3127 -2.0885
   20POPC  H15B 2561   7.658   7.089   6.813  1.8429  1.0626  0.5863
   20POPC  H15C 2562   7.575   7.094   6.969 -0.8238  2.5346  1.0100
   20POPC   C11 2563   7.554   7.347   6.636 -0.3715  0.0529  0.1383
   20POPC  H11A 2564   7.497   7.439   6.660  0.9559  0.2857  2.7781
   20POPC  H11B 2565   7.563   7.349   6.525 -2.0457 -0.3715 -0.0404
   20POPC     P 2566   7.766   7.489   6.652  0.1483  0.0645  0.1805
   20POPC   O13 2567   7.689   7.611   6.685 -0.1956 -0.1275  0.0969
   20POPC   O14 2568   7.905   7.483   6.704  0.3189 -0.2837 -0.3099
   20POPC   O12 2569   7.681   7.362   6.700 -0.2505  0.2110 -0.1394
   20POPC   O11 2570   7.771   7.478   6.493 -0.0271 -0.1380  0.1884
   20POPC    C1 2571   7.825   7.361   6.430 -0.1123  0.1405 -0.4125
   20POPC    HA 2572   7.762   7.342   6.340  0.1676  0.2867 -0.6393
   20POPC    HB 2573   7.816   7.277   6.503 -1.1419  0.7532  0.2051
   20POPC    C2 2574   7.966   7.379   6.373 -0.0882 -0.1128 -0.4362
   20POPC    HS 2575   8.036   7.397   6.458  0.6005  1.6161 -1.3172
   20POPC   O21 2576   7.966   7.496   6.290 -0.1382 -0.0046 -0.2852
   20POPC   C21 2577   8.085   7.554   6.278 -0.2594  0.3333  0.1353
   20POPC   O22 2578   0.065   7.534   6.353 -0.1797  0.1332 -0.0200
   20POPC   C22 2579   8.081   7.650   6.160  0.1952  1.2841  0.8787
   20POPC   H2R 2580   8.051   7.754   6.187 -0.7517  1.4953 -0.8751
   20POPC   H2S 2581   8.017   7.604   6.082  2.4245 -1.0332  0.3238
   20POPC    C3 2582   8.015   7.257   6.293 -0.1257 -0.2292 -0.2809
   20POPC    HX 2583   8.000   7.167   6.356 -0.3011  0.1987  0.3046
   20POPC    HY 2584   0.010   7.265   6.286  0.1584 -2.4876  0.7122
   20POPC   O31 2585   7.946   7.226   6.172 -0.2346  0.3895 -0.3803
   20POPC   C31 2586   8.000   7.120   6.112  0.1873  0.6358 -0.4437
   20POPC   O32 2587   8.078   7.040   6.161  0.2858  0.7035 -0.4891
   20POPC   C32 2588   7.924   7.101   5.981  0.0649  0.2175 -0.3144
   20POPC   H2X 2589   7.948   7.179   5.905  2.1183 -0.6290 -0.5883
   20POPC   H2Y 2590   7.814   7.106   5.992 -0.7049 -0.0644 -5.3658
   20POPC   C23 2591   0.101   7.670   6.091  0.0291  0.4336  0.2933
   20POPC   H3R 2592   0.139   7.572   6.058  1.4653  0.6137  1.3095
   20POPC   H3S 2593   0.175   7.702   6.167 -0.4361 -0.8618  1.3239
   20POPC   C24 2594   0.104   7.760   5.967 -0.0803 -0.0378 -0.0518
   20POPC   H4R 2595   0.019   7.735   5.901  0.4472 -0.6537 -0.5186
   20POPC   H4S 2596   0.195   7.721   5.916 -1.0715  0.3819 -2.2536
   20POPC   C25 2597   0.122   7.907   6.004 -0.3948  0.2493 -1.0247
   20POPC   H5R 2598   0.119   7.954   5.903 -0.6451 -0.9415 -1.5800
   20POPC   H5S 2599   0.218   7.911   6.060 -0.5887 -0.2966 -0.6525
   20POPC   C26 2600   0.010   7.982   6.076  0.3115  0.9012 -0.5854
   20POPC   H6R 2601   0.043   8.088   6.067  1.7176  0.4433 -0.9428
   20POPC   H6S 2602   8.098   7.964   6.182 -3.5619  0.8563 -1.3924
   20POPC   C27 2603   7.995   7.966   5.996  0.1677  0.2733 -0.2333
   20POPC   H7R 2604   7.950   7.865   6.004 -0.9787  0.8991  2.3752
   20POPC   H7S 2605   8.023   7.973   5.888 -2.1434 -0.2987 -0.9247
   20POPC   C28 2606   7.887   8.066   6.038 -0.1668 -0.2357  0.1234
   20POPC   H8R 2607   7.870   8.074   6.147  1.1110  1.0828  0.2415
   20POPC   H8S 2608   7.790   8.025   6.000 -0.5096  0.0493  0.6764
   20POPC   C29 2609   7.912   0.086   5.977  0.4038 -0.2602  0.3050
   20POPC   H91 2610   8.013   0.125   6.000  0.0830  0.6028  0.2749
   20POPC  C210 2611   7.840   0.156   5.889  0.1817 -0.4093  0.3686
   20POPC  H101 2612   7.887   0.249   5.855  1.4228 -0.5491  1.6491
   20POPC  C211 2613   7.700   0.131   5.838  0.0902  0.4851  0.1554
   20POPC  H11R 2614   7.652   0.046   5.891 -0.8459  1.9676  1.7918
   20POPC  H11S 2615   7.709   0.111   5.729  1.5113  0.6802  0.2196
   20POPC  C212 2616   7.599   0.242   5.864 -0.8033 -0.3852  0.4750
   20POPC  H12R 2617   7.639   0.337   5.821  0.1080 -1.5078 -1.2983
   20POPC  H12S 2618   7.579   0.252   5.973 -1.0952  2.2485  0.2519
   20POPC  C213 2619   7.459   0.210   5.811 -0.4495 -0.3837 -0.4877
   20POPC  H13R 2620   7.411   0.134   5.877 -1.0384  0.9395  0.6543
   20POPC  H13S 2621   7.463   0.175   5.706 -0.6563 -0.5571 -0.4405
   20POPC  C214 2622   7.369   0.333   5.804 -0.5537 -0.4736 -0.7393
   20POPC  H14R 2623   7.425   0.416   5.756  0.3324  0.2564  1.4163
   20POPC  H14S 2624   7.358   0.359   5.912  1.2640  2.2673 -1.0998
   20POPC  C215 2625   7.230   0.309   5.744 -0.5322 -0.1234 -0.9310
   20POPC  H15R 2626   7.184   0.222   5.795  0.9518 -1.2164 -1.3907
   20POPC  H15S 2627   7.244   0.278   5.638  0.7859  1.0689 -1.1501
   20POPC  C216 2628   7.141   0.432   5.760 -0.1863  0.0509 -0.3318
   20POPC  H16R 2629   7.191   0.511   5.699  0.4683  1.0710  1.4302
   20POPC  H16S 2630   7.158   0.470   5.864 -0.3437  2.0598 -0.9826
   20POPC  C217 2631   6.998   0.422   5.708 -0.1799 -0.0074 -0.3394
   20POPC  H17R 2632   7.007   0.391   5.602  0.3139 -1.1421  0.0231
   20POPC  H17S 2633   6.951   0.523   5.700 -1.1142 -0.3674  0.4585
   20POPC  C218 2634   6.906   0.331   5.789 -0.1093  0.1923 -0.0313
   20POPC  H18R 2635   6.870   0.380   5.882  3.1303 -0.4522  1.7297
   20POPC  H18S 2636   6.957   0.233   5.805 -1.7396 -0.9568 -1.4751
   20POPC  H18T 2637   6.823   0.308   5.719  0.5544  0.0976 -0.8147
   20POPC   C33 2638   7.963   6.965   5.924  0.2253  0.0984  0.0758
   20POPC   H3X 2639   7.927   6.882   5.989 -2.7267  0.0649 -1.3943
   20POPC   H3Y 2640   8.072   6.968   5.907  0.3462 -1.6183  0.3544
   20POPC   C34 2641   7.893   6.930   5.792  0.4415 -0.5056  0.1180
   20POPC   H4X 2642   7.911   7.026   5.739 -0.7984 -0.7359 -0.7691
   20POPC   H4Y 2643   7.785   6.920   5.818  0.5972 -0.3868  0.8160
   20POPC   C35 2644   7.959   6.814   5.717  0.3701 -0.6629  0.2995
   20POPC   H5X 2645   7.953   6.729   5.789  1.4728 -0.2437  0.9122
   20POPC   H5Y 2646   8.066   6.842   5.720 -0.2689  2.1405 -0.1267
   20POPC   C36 2647   7.919   6.784   5.573  0.2560 -0.1704  0.2287
   20POPC   H6X 2648   7.811   6.756   5.576 -0.4906  2.0865 -2.0089
   20POPC   H6Y 2649   7.981   6.707   5.523 -0.2815  0.8360 -2.1685
   20POPC   C37 2650   7.922   6.910   5.486 -0.1873 -0.4501 -0.2013
   20POPC   H7X 2651   8.024   6.953   5.497 -0.0998 -1.0698  1.7985
   20POPC   H7Y 2652   7.842   6.982   5.512  1.5381  1.3012  0.5985
   20POPC   C38 2653   7.906   6.867   5.340  0.0246 -0.2588 -0.2816
   20POPC   H8X 2654   7.804   6.828   5.318 -0.1219  0.1700 -0.3709
   20POPC   H8Y 2655   7.988   6.800   5.306  0.4425  1.3586 -2.7043
   20POPC   C39 2656   7.917   6.985   5.242 -0.0998 -0.2756 -0.3153
   20POPC   H9X 2657   8.014   7.035   5.263 -1.2372  2.1189 -0.4633
   20POPC   H9Y 2658   7.843   7.064   5.267  0.3514 -0.1601  0.7383
   20POPC  C310 2659   7.936   6.941   5.097  0.0590  0.0705 -0.3996
   20POPC  H10X 2660   8.016   6.863   5.098  2.1668  2.1217 -0.1041
   20POPC  H10Y 2661   7.988   7.023   5.043 -1.3417  1.2423 -0.0385
   20POPC  C311 2662   7.805   6.913   5.024 -0.0043 -0.2127 -0.1796
   20POPC  H11X 2663   7.771   7.014   4.993 -0.0063 -0.5462 -1.3227
   20POPC  H11Y 2664   7.733   6.854   5.085  1.7792 -1.5216  0.7504
   20POPC  C312 2665   7.825   6.827   4.899  0.3946 -0.3865  0.0029
   20POPC  H12X 2666   7.874   6.727   4.909 -1.3803 -1.6062 -2.3269
   20POPC  H12Y 2667   7.889   6.889   4.833  0.7311 -0.3306  0.3844
   20POPC  C313 2668   7.700   6.812   4.812 -0.3198  1.1077  0.7476
   20POPC  H13X 2669   7.729   6.762   4.717  0.4522  1.5667  0.7342
   20POPC  H13Y 2670   7.687   6.920   4.789  1.5331  1.1199 -0.4971
   20POPC  C314 2671   7.577   6.743   4.871 -0.1571  0.4789  0.3628
   20POPC  H14X 2672   7.535   6.792   4.962  0.4994 -0.8014  1.3822
   20POPC  H14Y 2673   7.607   6.645   4.914  0.8120  0.4161 -0.4146
   20POPC  C315 2674   7.464   6.738   4.768  0.0554 -0.7648  0.1849
   20POPC  H15X 2675   7.496   6.669   4.687  1.3399 -0.0999  0.1089
   20POPC  H15Y 2676   7.430   6.840   4.742  1.5619 -0.3973 -0.4215
   20POPC  C316 2677   7.335   6.668   4.811 -0.3964  0.0474  0.1636
   20POPC  H16X 2678   7.263   6.690   4.729 -1.0698 -2.3140  0.0435
   20POPC  H16Y 2679   7.292   6.708   4.905  1.3444  0.4418  0.8250
   20POPC  H16Z 2680   7.344   6.557   4.805  0.0988  0.1128 -0.3591
   21POPC     N 2681   1.997   0.955   7.506  0.1318 -0.2129  0.1515
   21POPC   C12 2682   1.983   0.910   7.363 -0.0100  0.1193  0.0605
   21POPC   C13 2683   1.857   0.962   7.560 -0.1497  0.2684 -0.6320
   21POPC   C14 2684   2.074   0.858   7.593  0.2177  0.3100  0.6690
   21POPC   C15 2685   2.048   1.097   7.517 -0.3709 -0.0824  0.8289
   21POPC  H12A 2686   1.927   0.990   7.316  1.9466  0.8814 -1.1163
   21POPC  H12B 2687   1.932   0.815   7.359  1.1324 -0.5816  1.2516
   21POPC  H13A 2688   1.800   1.023   7.491 -0.5124  0.1594 -0.4334
   21POPC  H13B 2689   1.810   0.865   7.561 -0.8424  0.5910 -1.2049
   21POPC  H13C 2690   1.855   0.994   7.664  2.2713 -1.8585  0.1515
   21POPC  H14A 2691   2.015   0.768   7.597 -1.6856  1.4449 -0.4262
   21POPC  H14B 2692   2.169   0.844   7.543 -0.1051  1.3065 -0.2533
   21POPC  H14C 2693   2.099   0.901   7.688  4.7356  0.8869 -0.5406
   21POPC  H15A 2694   2.152   1.115   7.495 -0.5187 -0.3285 -0.0891
   21POPC  H15B 2695   2.026   1.143   7.613 -2.7074  0.9177 -0.1034
   21POPC  H15C 2696   1.985   1.157   7.454 -1.1533 -0.6988  1.0065
   21POPC   C11 2697   2.112   0.874   7.289 -0.3306 -0.2813 -0.3171
   21POPC  H11A 2698   2.184   0.959   7.300 -1.0160  0.1467  1.2534
   21POPC  H11B 2699   2.079   0.861   7.184  0.5149 -1.3702 -0.4696
   21POPC     P 2700   2.291   0.696   7.260 -0.0067  0.3474 -0.4434
   21POPC   O13 2701   2.391   0.805   7.247 -0.1543  0.6191  0.5996
   21POPC   O14 2702   2.336   0.582   7.343  0.3498  0.4354 -0.5145
   21POPC   O12 2703   2.168   0.755   7.345 -0.0862 -0.1257 -0.2263
   21POPC   O11 2704   2.236   0.658   7.115 -0.3173 -0.3078 -0.1580
   21POPC    C1 2705   2.325   0.674   7.004  0.4191  0.0249  0.4677
   21POPC    HA 2706   2.406   0.598   6.997  1.5421  1.3156 -3.3285
   21POPC    HB 2707   2.364   0.778   7.007  1.9416 -0.5474  1.8079
   21POPC    C2 2708   2.248   0.673   6.870  0.0773  0.2803  0.6582
   21POPC    HS 2709   2.320   0.694   6.788  0.1407 -1.8231  0.1045
   21POPC   O21 2710   2.144   0.770   6.863 -0.5267 -0.4000  0.0237
   21POPC   C21 2711   2.189   0.896   6.857  0.1370 -0.6487 -0.2726
   21POPC   O22 2712   2.305   0.933   6.844 -0.1174  0.0995 -0.4452
   21POPC   C22 2713   2.069   0.987   6.870  0.7409  0.1832 -0.4576
   21POPC   H2R 2714   2.053   1.029   6.972 -2.3121  0.8158 -1.0815
   21POPC   H2S 2715   1.982   0.923   6.846 -0.6534  1.6922  0.3326
   21POPC    C3 2716   2.189   0.532   6.850 -0.4110  0.5832 -0.0691
   21POPC    HX 2717   2.102   0.505   6.914 -0.6969  1.4919 -0.0652
   21POPC    HY 2718   2.261   0.452   6.879 -1.5980 -0.7987 -0.8317
   21POPC   O31 2719   2.131   0.504   6.723  0.0541  0.4071 -0.2456
   21POPC   C31 2720   2.201   0.432   6.635 -0.1692  0.1379 -0.2013
   21POPC   O32 2721   2.302   0.371   6.665  0.0379  0.3764 -0.4172
   21POPC   C32 2722   2.146   0.456   6.495 -0.2833  0.1592 -0.1531
   21POPC   H2X 2723   2.035   0.457   6.499 -0.3660  1.9717 -1.6908
   21POPC   H2Y 2724   2.177   0.374   6.428 -0.1148 -0.6832  0.9235
   21POPC   C23 2725   2.071   1.119   6.793  0.8741  0.2781 -0.2927
   21POPC   H3R 2726   2.092   1.091   6.687  0.6932 -1.4603  0.1110
   21POPC   H3S 2727   2.156   1.182   6.829 -0.2414  0.3401  2.4429
   21POPC   C24 2728   1.946   1.206   6.797  0.0888 -0.8240 -0.5541
   21POPC   H4R 2729   1.943   1.267   6.890  1.4671  0.1828 -1.1353
   21POPC   H4S 2730   1.858   1.138   6.784 -1.8912  1.3781  0.4675
   21POPC   C25 2731   1.944   1.311   6.686 -0.7760 -0.6085 -0.3481
   21POPC   H5R 2732   1.958   1.260   6.589 -0.8282 -0.0589 -0.6531
   21POPC   H5S 2733   2.028   1.383   6.699 -2.5076  1.4227  0.2269
   21POPC   C26 2734   1.813   1.390   6.686 -0.4929 -0.1335 -0.2137
   21POPC   H6R 2735   1.815   1.447   6.782 -1.5053 -1.7223  0.7801
   21POPC   H6S 2736   1.723   1.326   6.690 -0.1665 -0.5583  0.6067
   21POPC   C27 2737   1.792   1.487   6.570  0.3850 -0.0853 -0.3415
   21POPC   H7R 2738   1.864   1.572   6.564 -1.2552  1.3468 -0.5552
   21POPC   H7S 2739   1.693   1.531   6.596  0.6010  1.0637 -1.3773
   21POPC   C28 2740   1.772   1.425   6.431  0.1866 -0.6286 -0.0722
   21POPC   H8R 2741   1.723   1.327   6.451  2.8741 -1.8031  1.2567
   21POPC   H8S 2742   1.874   1.404   6.393  0.2490 -1.8483  0.7164
   21POPC   C29 2743   1.688   1.526   6.358 -0.1404 -0.8592 -0.0186
   21POPC   H91 2744   1.609   1.580   6.412  1.0186 -0.1091  0.9876
   21POPC  C210 2745   1.712   1.578   6.237 -0.2883 -0.8167 -0.0303
   21POPC  H101 2746   1.641   1.645   6.188  0.7625 -0.6034 -1.3509
   21POPC  C211 2747   1.819   1.524   6.145  0.8015  0.6512  0.3524
   21POPC  H11R 2748   1.862   1.431   6.187 -0.9938  1.0498  3.3610
   21POPC  H11S 2749   1.898   1.600   6.124  0.1450  1.0674 -0.7054
   21POPC  C212 2750   1.760   1.477   6.012  0.3565 -0.0180  0.7822
   21POPC  H12R 2751   1.687   1.402   6.048 -1.3910  2.3035  2.4427
   21POPC  H12S 2752   1.844   1.438   5.951 -0.5637 -0.6861 -0.0780
   21POPC  C213 2753   1.701   1.589   5.926  0.3955 -0.4501  0.1934
   21POPC  H13R 2754   1.602   1.611   5.971  0.9561 -0.8946  1.6766
   21POPC  H13S 2755   1.689   1.544   5.825  2.0678  1.3862 -0.9052
   21POPC  C214 2756   1.786   1.715   5.912 -0.1368 -0.1084  0.0089
   21POPC  H14R 2757   1.881   1.679   5.868 -0.9972 -1.9624 -0.4207
   21POPC  H14S 2758   1.801   1.752   6.016 -0.3676 -0.6520  0.2378
   21POPC  C215 2759   1.712   1.810   5.818  0.0229 -0.2687 -0.2777
   21POPC  H15R 2760   1.741   1.916   5.833 -0.1854  0.3044 -3.1754
   21POPC  H15S 2761   1.604   1.816   5.841  0.1783  1.6565  0.1146
   21POPC  C216 2762   1.736   1.788   5.668  0.1985 -0.0841 -0.2768
   21POPC  H16R 2763   1.715   1.684   5.635  0.2548 -0.7156  1.5545
   21POPC  H16S 2764   1.842   1.818   5.652 -0.4632  2.5878 -0.1021
   21POPC  C217 2765   1.655   1.885   5.581 -0.5095 -0.1736  0.2756
   21POPC  H17R 2766   1.693   1.989   5.593  0.5731 -0.5307  0.0155
   21POPC  H17S 2767   1.548   1.883   5.612 -0.9188 -0.1409 -1.0686
   21POPC  C218 2768   1.663   1.835   5.437 -0.7052  0.4983  0.0293
   21POPC  H18R 2769   1.632   1.729   5.432  0.1525  0.0699  2.3370
   21POPC  H18S 2770   1.766   1.841   5.396 -0.5077  0.0404  0.4539
   21POPC  H18T 2771   1.602   1.893   5.365 -2.1671 -1.4418 -0.3690
   21POPC   C33 2772   2.216   0.577   6.432  0.2390 -0.1519 -0.1740
   21POPC   H3X 2773   2.322   0.548   6.415 -0.4167 -2.5155 -0.6376
   21POPC   H3Y 2774   2.215   0.665   6.499 -0.1537 -1.4284  1.5543
   21POPC   C34 2775   2.153   0.621   6.300  0.5526 -0.0436 -0.2881
   21POPC   H4X 2776   2.052   0.660   6.325  1.3318 -0.1583  3.5935
   21POPC   H4Y 2777   2.141   0.541   6.223  0.4019  0.0745 -0.3882
   21POPC   C35 2778   2.244   0.720   6.227  0.3129  0.1010 -0.3923
   21POPC   H5X 2779   2.344   0.676   6.206  0.1778 -0.8951  0.9005
   21POPC   H5Y 2780   2.258   0.812   6.288 -0.8226 -0.0377  0.0995
   21POPC   C36 2781   2.184   0.769   6.095  0.0661  0.3699 -0.1831
   21POPC   H6X 2782   2.231   0.862   6.059  0.9608 -0.1303 -0.3404
   21POPC   H6Y 2783   2.074   0.778   6.109 -0.1412 -1.4276 -0.3146
   21POPC   C37 2784   2.198   0.678   5.972 -0.2938 -0.2019  0.1909
   21POPC   H7X 2785   2.143   0.585   5.995 -0.9380  0.1038 -0.1055
   21POPC   H7Y 2786   2.298   0.633   5.952 -0.0279  1.1847 -1.9716
   21POPC   C38 2787   2.158   0.735   5.836  0.0473  0.1489  0.2347
   21POPC   H8X 2788   2.225   0.812   5.791 -2.2808  2.0249 -0.2359
   21POPC   H8Y 2789   2.060   0.785   5.853  0.4912  1.0745  0.1218
   21POPC   C39 2790   2.130   0.634   5.725 -0.1151 -0.0521  0.4557
   21POPC   H9X 2791   2.068   0.552   5.766  2.1713 -2.4599 -0.5464
   21POPC   H9Y 2792   2.224   0.582   5.694 -0.6547 -0.8083  0.0463
   21POPC  C310 2793   2.068   0.701   5.602  0.4655 -0.1685  0.0960
   21POPC  H10X 2794   2.145   0.764   5.553 -0.7452  1.8630  0.6991
   21POPC  H10Y 2795   1.978   0.759   5.630 -0.4413 -0.6376 -1.6675
   21POPC  C311 2796   2.032   0.594   5.498  0.2197  0.2504 -0.2550
   21POPC  H11X 2797   1.963   0.522   5.548 -0.7916  1.1061 -0.3993
   21POPC  H11Y 2798   2.115   0.522   5.479  0.6826  0.3897  1.0884
   21POPC  C312 2799   1.952   0.650   5.381  0.2240  0.4559 -0.1600
   21POPC  H12X 2800   2.014   0.716   5.316  0.7194  0.2872  0.1407
   21POPC  H12Y 2801   1.869   0.714   5.416  1.3066  1.7429  0.1273
   21POPC  C313 2802   1.892   0.540   5.292 -0.0756  0.9035 -0.5155
   21POPC  H13X 2803   1.977   0.471   5.272 -0.4236  0.4318 -0.3590
   21POPC  H13Y 2804   1.867   0.592   5.197 -0.6577  1.0534 -0.2865
   21POPC  C314 2805   1.768   0.470   5.346  0.6727 -0.2307 -0.2339
   21POPC  H14X 2806   1.681   0.539   5.354 -0.3637 -1.3764 -1.1407
   21POPC  H14Y 2807   1.774   0.444   5.454  1.0279  0.0203 -0.1906
   21POPC  C315 2808   1.711   0.352   5.267  0.1151 -0.2024  0.1189
   21POPC  H15X 2809   1.796   0.283   5.247  0.0750  0.0043 -0.8007
   21POPC  H15Y 2810   1.690   0.389   5.164 -1.3180 -2.3304 -0.4221
   21POPC  C316 2811   1.590   0.272   5.316 -0.1923  0.1907  0.0111
   21POPC  H16X 2812   1.514   0.345   5.350  0.5482  0.6496  0.7416
   21POPC  H16Y 2813   1.616   0.204   5.400 -0.3360 -0.0849 -0.1667
   21POPC  H16Z 2814   1.561   0.202   5.235  1.4304 -0.6409  0.1068
   22POPC     N 2815   4.578   3.677   7.174 -0.2088 -0.5371  0.2230
   22POPC   C12 2816   4.627   3.816   7.209 -0.2808 -0.2427 -0.8167
   22POPC   C13 2817   4.700   3.589   7.166  0.5429  0.5269 -0.3425
   22POPC   C14 2818   4.481   3.640   7.284 -0.0458  0.9302  0.8961
   22POPC   C15 2819   4.500   3.676   7.045 -0.0733 -0.2112  0.1386
   22POPC  H12A 2820   4.652   3.811   7.314 -0.0354  2.6598 -0.6601
   22POPC  H12B 2821   4.538   3.875   7.192  1.1328  1.5606 -2.3711
   22POPC  H13A 2822   4.666   3.486   7.160  2.8651 -0.2581 -0.9894
   22POPC  H13B 2823   4.772   3.613   7.089  2.1053 -0.4216  0.7582
   22POPC  H13C 2824   4.760   3.597   7.256  0.1260  0.1362 -0.0229
   22POPC  H14A 2825   4.451   3.536   7.279  0.7044  0.7247  0.4527
   22POPC  H14B 2826   4.537   3.652   7.375  0.0665  1.0797  0.8077
   22POPC  H14C 2827   4.394   3.702   7.273 -0.4397  0.0373 -1.9364
   22POPC  H15A 2828   4.454   3.579   7.046  1.6540 -1.0699  1.9197
   22POPC  H15B 2829   4.575   3.686   6.968 -0.5961  0.7275 -0.2651
   22POPC  H15C 2830   4.434   3.761   7.054 -0.2791 -0.4646  1.1872
   22POPC   C11 2831   4.744   3.873   7.128  0.4981 -0.4380  0.1565
   22POPC  H11A 2832   4.833   3.815   7.161 -0.0918 -3.2450 -2.6872
   22POPC  H11B 2833   4.771   3.972   7.169  0.2181 -1.2437  2.4371
   22POPC     P 2834   4.877   3.886   6.914 -0.1348 -0.2436  0.1174
   22POPC   O13 2835   4.925   4.026   6.927 -0.0689 -0.2577  0.0245
   22POPC   O14 2836   4.959   3.776   6.969 -0.4065 -0.1934  0.6338
   22POPC   O12 2837   4.734   3.876   6.986 -0.0815 -0.4727  0.1913
   22POPC   O11 2838   4.839   3.865   6.760 -0.0579  0.5302 -0.0106
   22POPC    C1 2839   4.737   3.768   6.737 -0.0625  0.6438 -0.4865
   22POPC    HA 2840   4.709   3.795   6.633 -0.0476  0.2324 -0.5971
   22POPC    HB 2841   4.648   3.778   6.803 -0.1462 -0.2469 -0.4602
   22POPC    C2 2842   4.785   3.623   6.756 -0.1749  0.7047  0.3197
   22POPC    HS 2843   4.798   3.608   6.865 -0.2930  2.1526  0.5575
   22POPC   O21 2844   4.907   3.607   6.684 -0.2616 -0.1130  0.3472
   22POPC   C21 2845   4.974   3.494   6.708  0.0843 -0.0289 -0.2003
   22POPC   O22 2846   4.946   3.415   6.797  0.4888  0.3119  0.2391
   22POPC   C22 2847   5.080   3.476   6.601  0.1672  0.0633 -0.1344
   22POPC   H2R 2848   5.164   3.540   6.637  0.4534 -0.4463  0.1218
   22POPC   H2S 2849   5.047   3.505   6.499 -0.7555 -0.4905 -0.0001
   22POPC    C3 2850   4.673   3.538   6.693  0.1116  0.3715  0.2612
   22POPC    HX 2851   4.582   3.581   6.740  2.4781  1.8030  3.9917
   22POPC    HY 2852   4.690   3.432   6.724  1.3409  0.1211 -1.1604
   22POPC   O31 2853   4.667   3.545   6.551 -0.7113  0.3413  0.2893
   22POPC   C31 2854   4.722   3.444   6.483 -0.4031  0.6056  0.1404
   22POPC   O32 2855   4.769   3.340   6.527 -0.7149  0.4696  0.1532
   22POPC   C32 2856   4.726   3.474   6.334 -0.0624  0.2110  0.0684
   22POPC   H2X 2857   4.787   3.566   6.319 -0.0132 -0.0781 -1.6865
   22POPC   H2Y 2858   4.628   3.486   6.284 -0.2461 -1.3149  0.0076
   22POPC   C23 2859   5.142   3.336   6.601 -0.1014 -0.0562  0.1053
   22POPC   H3R 2860   5.063   3.258   6.607 -2.1683  2.0263  3.7930
   22POPC   H3S 2861   5.212   3.324   6.686  0.1444  3.8452  0.6297
   22POPC   C24 2862   5.214   3.296   6.472 -0.2131  0.3901 -0.0974
   22POPC   H4R 2863   5.309   3.349   6.452  0.4305 -1.1438 -1.3190
   22POPC   H4S 2864   5.154   3.330   6.384 -0.1942 -0.3322 -0.3985
   22POPC   C25 2865   5.214   3.144   6.454 -0.0124  0.4260 -0.4080
   22POPC   H5R 2866   5.111   3.112   6.430 -0.0695  0.0931  0.2441
   22POPC   H5S 2867   5.245   3.098   6.551 -0.0294 -0.0457 -0.6212
   22POPC   C26 2868   5.312   3.105   6.343  0.4366  0.3038  0.0256
   22POPC   H6R 2869   5.327   2.995   6.338  0.8262  0.4045 -2.2203
   22POPC   H6S 2870   5.414   3.144   6.364 -0.0197  1.1052  0.8103
   22POPC   C27 2871   5.280   3.166   6.206  0.1804 -0.3461 -0.2057
   22POPC   H7R 2872   5.342   3.122   6.124 -1.6210  0.3022 -1.9732
   22POPC   H7S 2873   5.308   3.273   6.211 -0.7426 -0.1357  0.6588
   22POPC   C28 2874   5.137   3.159   6.153  0.1900 -0.2962 -0.2366
   22POPC   H8R 2875   5.115   3.232   6.072  1.2729  0.2785 -0.0350
   22POPC   H8S 2876   5.071   3.193   6.237  1.4810  1.2950  0.1996
   22POPC   C29 2877   5.093   3.022   6.111  0.0479 -0.3164 -0.0223
   22POPC   H91 2878   5.109   2.937   6.180  0.0540  0.3003  0.7556
   22POPC  C210 2879   5.069   2.979   5.987  0.1934 -0.2515 -0.0726
   22POPC  H101 2880   5.050   2.872   5.974  0.6323 -0.1476 -1.8651
   22POPC  C211 2881   5.072   3.045   5.852  1.0436 -0.2730 -0.0674
   22POPC  H11R 2882   5.159   3.006   5.795  0.7269 -1.5915  0.3245
   22POPC  H11S 2883   5.093   3.153   5.867  0.7457 -0.2141 -0.0698
   22POPC  C212 2884   4.949   3.012   5.768  0.6371  0.0519  0.3939
   22POPC  H12R 2885   4.854   3.058   5.802 -0.1775  0.1443 -1.8176
   22POPC  H12S 2886   4.942   2.901   5.763  0.4856  0.0319  1.0001
   22POPC  C213 2887   4.959   3.063   5.624 -0.3557 -0.0364  0.2865
   22POPC  H13R 2888   5.068   3.059   5.603  0.3282  1.5629  3.0711
   22POPC  H13S 2889   4.943   3.173   5.628  2.6664  0.5013  0.1692
   22POPC  C214 2890   4.879   2.999   5.510 -0.5869 -0.2098  0.5452
   22POPC  H14R 2891   4.839   3.082   5.449  1.9910  0.1418 -0.7916
   22POPC  H14S 2892   4.792   2.945   5.553  0.1814 -2.5190 -0.6137
   22POPC  C215 2893   4.956   2.905   5.416 -1.0560 -0.2523  0.2026
   22POPC  H15R 2894   5.017   2.963   5.344 -1.5649 -1.8193 -1.5524
   22POPC  H15S 2895   4.891   2.841   5.353  0.6037 -0.1072 -1.7356
   22POPC  C216 2896   5.045   2.809   5.495  0.0963  0.1337 -0.6204
   22POPC  H16R 2897   4.987   2.777   5.584  2.4608 -1.2026  0.5329
   22POPC  H16S 2898   5.139   2.861   5.526  0.4341 -1.0757  0.4314
   22POPC  C217 2899   5.090   2.685   5.417  0.7985  0.0882 -0.1557
   22POPC  H17R 2900   5.116   2.718   5.314 -0.7988  1.5486 -0.1463
   22POPC  H17S 2901   5.000   2.622   5.404  0.9120 -0.3494  1.0809
   22POPC  C218 2902   5.201   2.601   5.480  0.1586 -0.2093  0.5922
   22POPC  H18R 2903   5.166   2.566   5.579  2.1974 -0.1775  1.3751
   22POPC  H18S 2904   5.285   2.673   5.490 -1.1104  1.3421  0.4399
   22POPC  H18T 2905   5.232   2.516   5.416 -2.4773  0.7751 -2.2742
   22POPC   C33 2906   4.779   3.346   6.268  0.0297  0.2686  0.0311
   22POPC   H3X 2907   4.704   3.271   6.301  0.2850 -1.2456 -2.5793
   22POPC   H3Y 2908   4.877   3.314   6.309 -0.0913 -0.4936 -0.2611
   22POPC   C34 2909   4.792   3.353   6.116  0.2142 -0.4219  0.0111
   22POPC   H4X 2910   4.860   3.269   6.092  1.1084  0.9566 -2.8541
   22POPC   H4Y 2911   4.860   3.441   6.110  2.1573 -1.8358  0.1994
   22POPC   C35 2912   4.666   3.343   6.030  0.1736 -0.0370  0.0239
   22POPC   H5X 2913   4.598   3.424   6.065 -0.5931 -1.0804  1.0229
   22POPC   H5Y 2914   4.629   3.244   6.064 -0.3933  0.5765  1.2510
   22POPC   C36 2915   4.696   3.349   5.880 -0.3307 -0.4359 -0.0938
   22POPC   H6X 2916   4.755   3.256   5.867  1.3225  0.6642 -0.7297
   22POPC   H6Y 2917   4.758   3.439   5.858  0.4847 -1.4152 -2.0915
   22POPC   C37 2918   4.577   3.357   5.784 -0.1360  0.4985 -0.2631
   22POPC   H7X 2919   4.513   3.272   5.815 -0.8738  0.0582 -2.7833
   22POPC   H7Y 2920   4.605   3.349   5.677 -3.9661  0.9781 -1.4633
   22POPC   C38 2921   4.484   3.478   5.801 -0.4971  0.1178  0.5244
   22POPC   H8X 2922   4.541   3.572   5.782  2.7059 -1.6877  0.5296
   22POPC   H8Y 2923   4.458   3.480   5.909  1.5527  2.3366  1.0661
   22POPC   C39 2924   4.363   3.465   5.709 -0.2402 -0.4151  0.2598
   22POPC   H9X 2925   4.298   3.550   5.738 -0.3650  0.2034 -1.7142
   22POPC   H9Y 2926   4.310   3.368   5.726 -1.9208  0.6804  1.5428
   22POPC  C310 2927   4.414   3.467   5.565  0.2781  0.1664  0.4472
   22POPC  H10X 2928   4.491   3.395   5.530  1.2943  1.4209  0.0039
   22POPC  H10Y 2929   4.466   3.565   5.558  0.2869  0.1591  0.4045
   22POPC  C311 2930   4.295   3.473   5.468  0.6290 -0.2719 -0.0116
   22POPC  H11X 2931   4.208   3.536   5.495 -0.1042 -1.4458  0.4264
   22POPC  H11Y 2932   4.256   3.369   5.469  0.5383 -0.2364  0.6843
   22POPC  C312 2933   4.330   3.497   5.321  0.5778 -0.2218 -0.0156
   22POPC  H12X 2934   4.234   3.472   5.272  1.0806  1.0792 -1.7628
   22POPC  H12Y 2935   4.413   3.428   5.294  0.3347  0.5043 -3.0007
   22POPC  C313 2936   4.368   3.643   5.293  0.6867 -0.2156  0.1633
   22POPC  H13X 2937   4.464   3.655   5.349  1.4597  0.3431 -1.2365
   22POPC  H13Y 2938   4.300   3.705   5.355  0.7971  0.3447 -0.2736
   22POPC  C314 2939   4.360   3.688   5.147  0.0283 -0.1785  0.2102
   22POPC  H14X 2940   4.256   3.682   5.109  0.6023  0.8754 -1.6325
   22POPC  H14Y 2941   4.420   3.624   5.079  0.0558  1.5604 -1.4883
   22POPC  C315 2942   4.402   3.833   5.122 -0.0527 -0.1468  0.2568
   22POPC  H15X 2943   4.454   3.838   5.024  1.3934  1.0664  1.0391
   22POPC  H15Y 2944   4.480   3.863   5.196 -0.4139  0.1172  0.5355
   22POPC  C316 2945   4.285   3.930   5.127 -0.3682 -0.5341  0.4560
   22POPC  H16X 2946   4.220   3.926   5.217 -5.7841  4.4516 -2.4744
   22POPC  H16Y 2947   4.215   3.907   5.043  1.3636  1.1222 -1.5727
   22POPC  H16Z 2948   4.302   4.040   5.121 -0.7253 -0.3847  1.9308
   23POPC     N 2949   3.304   3.894   7.545  0.0351  0.5675  0.4648
   23POPC   C12 2950   3.167   3.867   7.488  0.2349  0.2949  0.1072
   23POPC   C13 2951   3.380   3.943   7.424 -0.3828 -0.3174 -0.1614
   23POPC   C14 2952   3.302   4.009   7.643  0.9747  0.8945  0.1196
   23POPC   C15 2953   3.360   3.766   7.603  0.0441  0.3038 -0.1188
   23POPC  H12A 2954   3.125   3.958   7.449 -0.2300  0.2648  0.5183
   23POPC  H12B 2955   3.102   3.848   7.573 -0.0946 -0.0568 -0.2170
   23POPC  H13A 2956   3.473   3.983   7.459 -0.0110 -1.4995  0.2480
   23POPC  H13B 2957   3.405   3.865   7.353 -0.9509 -0.0269 -0.6983
   23POPC  H13C 2958   3.320   4.026   7.389  1.4933  1.1119 -0.1412
   23POPC  H14A 2959   3.238   4.084   7.600 -1.1530 -0.3694  0.9040
   23POPC  H14B 2960   3.248   3.973   7.730 -1.0432  0.9502 -1.0332
   23POPC  H14C 2961   3.404   4.029   7.671  1.0006  1.0617 -0.0925
   23POPC  H15A 2962   3.295   3.734   7.684 -0.2389 -1.9897 -1.1579
   23POPC  H15B 2963   3.464   3.782   7.625  0.0745 -1.3656  1.1321
   23POPC  H15C 2964   3.355   3.689   7.528 -1.3745  0.8329 -0.6107
   23POPC   C11 2965   3.141   3.752   7.390  0.4407  0.4401 -0.1173
   23POPC  H11A 2966   3.033   3.728   7.382 -0.1972  2.7149  0.7933
   23POPC  H11B 2967   3.176   3.666   7.451 -1.5312  0.0472  0.5118
   23POPC     P 2968   3.125   3.811   7.142  0.2929 -0.1631  0.0265
   23POPC   O13 2969   3.002   3.733   7.115  0.1927 -0.0666  0.2042
   23POPC   O14 2970   3.110   3.957   7.160 -0.0967 -0.2173  0.1457
   23POPC   O12 2971   3.208   3.749   7.264  0.4542 -0.1920 -0.0975
   23POPC   O11 2972   3.220   3.787   7.015  0.2073 -0.1346 -0.0433
   23POPC    C1 2973   3.319   3.683   7.019  0.2060 -0.1307  0.1154
   23POPC    HA 2974   3.289   3.595   7.079 -0.0284  0.4293  0.8413
   23POPC    HB 2975   3.407   3.729   7.067 -1.4429 -0.7962  4.1803
   23POPC    C2 2976   3.366   3.637   6.880 -0.0155 -0.0358  0.0078
   23POPC    HS 2977   3.452   3.567   6.874  1.1536  1.4449 -1.9112
   23POPC   O21 2978   3.395   3.754   6.804  0.3662 -0.2093 -0.1157
   23POPC   C21 2979   3.502   3.827   6.836  0.4322  0.0924 -0.9812
   23POPC   O22 2980   3.588   3.800   6.918 -0.2335 -0.3078 -0.3960
   23POPC   C22 2981   3.487   3.964   6.772 -0.7381  0.3997 -0.0765
   23POPC   H2R 2982   3.578   4.026   6.789 -1.4834  1.3555  0.5823
   23POPC   H2S 2983   3.408   4.012   6.835  0.3783  0.9787  0.9310
   23POPC    C3 2984   3.257   3.558   6.805 -0.2629 -0.1623  0.4980
   23POPC    HX 2985   3.161   3.613   6.814 -0.8669 -1.1955  0.5430
   23POPC    HY 2986   3.248   3.463   6.863 -0.5618  0.6840  1.8934
   23POPC   O31 2987   3.297   3.537   6.670  0.1961  0.0385  0.6001
   23POPC   C31 2988   3.208   3.582   6.581  0.4414 -0.4592  0.0996
   23POPC   O32 2989   3.098   3.631   6.600  0.3790 -0.7866  0.5959
   23POPC   C32 2990   3.271   3.550   6.446  0.3849 -0.4250  0.0647
   23POPC   H2X 2991   3.219   3.465   6.397 -0.5754  0.4844 -0.5378
   23POPC   H2Y 2992   3.378   3.520   6.453  0.6660  0.4213 -0.4202
   23POPC   C23 2993   3.452   3.943   6.625 -0.5149 -0.0940 -0.0591
   23POPC   H3R 2994   3.352   3.899   6.605  0.5252 -1.7543 -2.0579
   23POPC   H3S 2995   3.515   3.864   6.578 -1.7715  0.5036 -2.9817
   23POPC   C24 2996   3.474   4.075   6.552 -0.9263  0.2127  0.3643
   23POPC   H4R 2997   3.585   4.087   6.555 -1.1058  3.0263 -0.6201
   23POPC   H4S 2998   3.435   4.161   6.610  2.2767  0.9470  1.6663
   23POPC   C25 2999   3.422   4.082   6.408 -0.3190 -0.4084  0.1092
   23POPC   H5R 3000   3.459   3.991   6.356  1.5313 -0.2004  0.9617
   23POPC   H5S 3001   3.458   4.170   6.350 -0.1368 -1.5448 -1.5508
   23POPC   C26 3002   3.269   4.089   6.407 -0.3099 -0.1229  0.3756
   23POPC   H6R 3003   3.231   4.185   6.447  1.5641 -0.0057  2.0244
   23POPC   H6S 3004   3.228   4.011   6.474  0.8361 -2.5358 -1.5816
   23POPC   C27 3005   3.208   4.061   6.269  0.1940 -0.0727  0.1361
   23POPC   H7R 3006   3.224   3.955   6.238  0.3983  0.8726 -3.4234
   23POPC   H7S 3007   3.270   4.118   6.198  1.0591 -0.4372  0.5726
   23POPC   C28 3008   3.059   4.088   6.245  0.2178  0.1416  0.2348
   23POPC   H8R 3009   3.031   4.162   6.324 -0.3038  1.0100 -0.7420
   23POPC   H8S 3010   3.003   3.994   6.262  2.4817 -1.3837 -0.2134
   23POPC   C29 3011   3.028   4.151   6.113  0.1719 -0.2560  0.0560
   23POPC   H91 3012   3.095   4.232   6.080  0.6622 -0.6924 -0.0257
   23POPC  C210 3013   2.947   4.090   6.026  0.3313 -0.2686 -0.0849
   23POPC  H101 3014   2.926   4.136   5.928 -3.8883 -2.9508 -0.7110
   23POPC  C211 3015   2.866   3.964   6.039  0.0712 -0.0279  0.6450
   23POPC  H11R 3016   2.769   3.990   5.991  0.7399  0.4106 -0.4887
   23POPC  H11S 3017   2.834   3.936   6.142  1.1288 -1.5626  0.5833
   23POPC  C212 3018   2.920   3.830   5.990 -0.0840  0.0608  0.2242
   23POPC  H12R 3019   3.012   3.801   6.044  0.1459  0.8940  0.2919
   23POPC  H12S 3020   2.949   3.844   5.884  0.0002  0.0147  0.2410
   23POPC  C213 3021   2.820   3.714   6.003 -0.2977  0.1796 -0.3520
   23POPC  H13R 3022   2.744   3.716   5.922 -0.0734  2.3482 -0.5587
   23POPC  H13S 3023   2.765   3.713   6.099 -2.1725 -3.0669 -1.3119
   23POPC  C214 3024   2.897   3.582   5.989 -0.3029  0.1918 -0.5015
   23POPC  H14R 3025   2.966   3.590   6.076 -0.2582 -2.3138 -0.2488
   23POPC  H14S 3026   2.945   3.574   5.889  2.0423  2.0647  0.3811
   23POPC  C215 3027   2.810   3.459   6.016 -0.0074  0.1387  0.2348
   23POPC  H15R 3028   2.721   3.497   6.070 -0.4629  1.2778 -1.2621
   23POPC  H15S 3029   2.864   3.375   6.064  0.3366 -0.8673 -1.7913
   23POPC  C216 3030   2.767   3.398   5.882 -0.3433 -0.3973  0.5846
   23POPC  H16R 3031   2.752   3.468   5.797  0.1847 -0.1442  0.6929
   23POPC  H16S 3032   2.670   3.346   5.895 -0.6519 -0.4107 -1.4559
   23POPC  C217 3033   2.856   3.291   5.821 -0.3470 -0.3025  0.4125
   23POPC  H17R 3034   2.962   3.324   5.809  0.0692 -1.8040 -0.3220
   23POPC  H17S 3035   2.813   3.269   5.721 -1.2285  0.6846  0.5609
   23POPC  C218 3036   2.852   3.160   5.900 -0.8329 -0.4847  0.0882
   23POPC  H18R 3037   2.911   3.162   5.994 -0.1161 -1.1169 -0.3314
   23POPC  H18S 3038   2.891   3.072   5.844 -0.1604 -1.5958  2.1883
   23POPC  H18T 3039   2.750   3.136   5.936 -0.9929  1.9053  1.4612
   23POPC   C33 3040   3.251   3.671   6.355  0.5367 -0.1106  0.4492
   23POPC   H3X 3041   3.334   3.744   6.369  0.6763 -0.2293  0.2388
   23POPC   H3Y 3042   3.154   3.717   6.387  0.6716 -0.8535  2.0322
   23POPC   C34 3043   3.250   3.636   6.206  0.1261  0.3510  0.3393
   23POPC   H4X 3044   3.233   3.732   6.152  0.2576  0.4265  0.4311
   23POPC   H4Y 3045   3.152   3.586   6.191  0.6728 -0.2784 -1.3663
   23POPC   C35 3046   3.363   3.551   6.147 -0.2892 -0.0742  0.1521
   23POPC   H5X 3047   3.319   3.449   6.145 -1.5821  0.4402 -2.9202
   23POPC   H5Y 3048   3.462   3.567   6.194 -0.1974 -0.4320  0.0773
   23POPC   C36 3049   3.378   3.592   6.001 -0.2819 -0.2190  0.1115
   23POPC   H6X 3050   3.478   3.554   5.972 -0.2205  0.6545 -0.9046
   23POPC   H6Y 3051   3.378   3.701   5.980 -1.8021 -0.4731 -1.4325
   23POPC   C37 3052   3.276   3.516   5.915 -0.2238 -0.0728 -0.0865
   23POPC   H7X 3053   3.178   3.533   5.963  0.1668  0.2018  0.6328
   23POPC   H7Y 3054   3.299   3.408   5.920 -0.8083 -0.2155 -0.4696
   23POPC   C38 3055   3.267   3.568   5.771  0.4291 -0.2027 -0.1800
   23POPC   H8X 3056   3.368   3.546   5.732  0.3980 -0.4029 -0.1485
   23POPC   H8Y 3057   3.232   3.673   5.777  1.3447  0.1714 -1.2407
   23POPC   C39 3058   3.154   3.495   5.698  0.2946  0.1033 -0.2821
   23POPC   H9X 3059   3.059   3.550   5.710 -0.4512 -0.7028 -2.1512
   23POPC   H9Y 3060   3.140   3.391   5.736 -1.5044 -0.3126 -1.9469
   23POPC  C310 3061   3.176   3.475   5.548  0.0696 -0.0510 -0.2956
   23POPC  H10X 3062   3.270   3.416   5.538 -1.1223 -2.0340 -0.1707
   23POPC  H10Y 3063   3.170   3.572   5.494 -0.6337  0.4787  0.6961
   23POPC  C311 3064   3.066   3.393   5.480  0.3223 -0.3345 -0.3638
   23POPC  H11X 3065   2.971   3.444   5.506 -0.6364 -3.1907  2.3725
   23POPC  H11Y 3066   3.052   3.294   5.528  1.2867  0.6148  2.0591
   23POPC  C312 3067   3.101   3.364   5.334 -0.2940  0.3326 -0.6478
   23POPC  H12X 3068   3.200   3.315   5.326  0.5500  1.7817  0.4348
   23POPC  H12Y 3069   3.114   3.461   5.282  0.2648  1.3981  1.3628
   23POPC  C313 3070   2.995   3.290   5.252 -0.4158  0.0913 -0.2749
   23POPC  H13X 3071   2.998   3.184   5.286 -1.6277  0.1733  0.1730
   23POPC  H13Y 3072   3.029   3.288   5.147 -1.4425 -0.4497 -0.6096
   23POPC  C314 3073   2.850   3.336   5.268 -0.2694  0.3699  0.2701
   23POPC  H14X 3074   2.833   3.358   5.376 -0.3153  2.4056 -0.1031
   23POPC  H14Y 3075   2.784   3.254   5.232 -1.2924  2.0993 -2.0249
   23POPC  C315 3076   2.820   3.466   5.193 -0.1434  0.2244 -0.0296
   23POPC  H15X 3077   2.826   3.444   5.084 -0.6099  1.4845 -0.3315
   23POPC  H15Y 3078   2.901   3.534   5.229 -0.2390 -0.2107  1.0226
   23POPC  C316 3079   2.677   3.515   5.215 -0.4068 -0.1913 -0.7805
   23POPC  H16X 3080   2.596   3.456   5.167 -2.1904  2.0442 -0.6745
   23POPC  H16Y 3081   2.660   3.614   5.167 -3.7035 -1.5594 -2.7727
   23POPC  H16Z 3082   2.654   3.521   5.323  1.7559 -0.5889 -0.2570
   24POPC     N 3083   0.786   6.441   7.324 -0.4452  0.2504  0.0545
   24POPC   C12 3084   0.865   6.533   7.234 -0.0098 -0.0560  0.1170
   24POPC   C13 3085   0.662   6.519   7.359 -0.5143 -0.0108  0.4020
   24POPC   C14 3086   0.746   6.312   7.256  0.2643 -0.0443  0.1822
   24POPC   C15 3087   0.854   6.419   7.457 -0.7220  0.3311  0.2097
   24POPC  H12A 3088   0.879   6.631   7.277  1.0423  0.0180 -0.3622
   24POPC  H12B 3089   0.801   6.554   7.150  0.1320 -0.4720 -0.0989
   24POPC  H13A 3090   0.596   6.452   7.410 -1.3244 -1.6199 -2.5502
   24POPC  H13B 3091   0.679   6.608   7.418  0.0424  0.5008 -0.5051
   24POPC  H13C 3092   0.607   6.547   7.271 -1.7477 -1.2625  0.7589
   24POPC  H14A 3093   0.722   6.239   7.331  0.7683  0.4494  0.8420
   24POPC  H14B 3094   0.657   6.340   7.202  1.3164 -0.0910 -1.6932
   24POPC  H14C 3095   0.819   6.276   7.185  0.2827  2.3643 -1.1203
   24POPC  H15A 3096   0.874   6.508   7.516  2.1049 -0.4892  0.6572
   24POPC  H15B 3097   0.948   6.374   7.430  0.1624  0.8050  2.2874
   24POPC  H15C 3098   0.802   6.358   7.529  0.5330  0.3333  1.1663
   24POPC   C11 3099   1.000   6.488   7.179  0.1432  0.0272  0.4262
   24POPC  H11A 3100   1.034   6.561   7.103  1.4217 -2.4111 -1.5124
   24POPC  H11B 3101   0.975   6.410   7.104 -0.2810  0.4323  0.1471
   24POPC     P 3102   1.213   6.365   7.230  0.2961  0.0347  0.0835
   24POPC   O13 3103   1.325   6.381   7.325  0.2537  0.8735  0.0003
   24POPC   O14 3104   1.163   6.227   7.212 -0.2446  0.2222  0.1176
   24POPC   O12 3105   1.094   6.458   7.283  0.2298 -0.1691  0.2931
   24POPC   O11 3106   1.244   6.433   7.089  0.0444  0.0127  0.0164
   24POPC    C1 3107   1.369   6.417   7.021 -0.1195  0.2863 -0.3552
   24POPC    HA 3108   1.413   6.320   7.053 -2.8252 -1.4130 -1.4162
   24POPC    HB 3109   1.437   6.496   7.059  1.4409 -0.1512 -2.0567
   24POPC    C2 3110   1.363   6.405   6.868 -0.6871  0.1200 -0.3216
   24POPC    HS 3111   1.467   6.399   6.830 -0.4750 -1.4649  0.4429
   24POPC   O21 3112   1.292   6.518   6.815 -0.6576  0.2956  0.0151
   24POPC   C21 3113   1.343   6.640   6.833 -0.3449  0.1595  0.0630
   24POPC   O22 3114   1.450   6.658   6.890 -0.2312 -0.0518 -0.0797
   24POPC   C22 3115   1.259   6.745   6.762  0.0186  0.1562 -0.3788
   24POPC   H2R 3116   1.250   6.839   6.820  1.3393 -0.1075  0.3020
   24POPC   H2S 3117   1.158   6.710   6.733  0.2601 -2.2325  1.3502
   24POPC    C3 3118   1.293   6.277   6.819  0.1728 -0.4792 -0.0079
   24POPC    HX 3119   1.196   6.272   6.874  0.1230 -0.9594 -0.1330
   24POPC    HY 3120   1.344   6.183   6.848  1.3494  0.1494 -0.0062
   24POPC   O31 3121   1.260   6.280   6.679  0.3134  0.4721 -0.0237
   24POPC   C31 3122   1.358   6.233   6.601 -0.3653 -0.4149 -0.3533
   24POPC   O32 3123   1.464   6.186   6.637  0.0451  0.4937 -0.3263
   24POPC   C32 3124   1.312   6.237   6.456 -0.1786  0.4613 -0.3935
   24POPC   H2X 3125   1.273   6.339   6.434 -3.2771 -0.8140 -1.3784
   24POPC   H2Y 3126   1.221   6.173   6.454 -0.4708  0.8070  0.9332
   24POPC   C23 3127   1.329   6.794   6.635 -0.0544  1.0521 -0.0829
   24POPC   H3R 3128   1.431   6.748   6.636 -0.7637 -0.6019 -0.3072
   24POPC   H3S 3129   1.332   6.905   6.631  0.4149  1.1159  1.3422
   24POPC   C24 3130   1.266   6.728   6.512  0.4469  0.4419 -0.0239
   24POPC   H4R 3131   1.156   6.737   6.524  0.5887  0.0542  1.9512
   24POPC   H4S 3132   1.296   6.621   6.510  1.5922  0.7357  0.5215
   24POPC   C25 3133   1.301   6.793   6.378  0.8437  1.1016  0.3906
   24POPC   H5R 3134   1.236   6.747   6.300  0.1584  0.0469  1.5375
   24POPC   H5S 3135   1.403   6.758   6.353  0.7210  1.1206 -0.1495
   24POPC   C26 3136   1.279   6.944   6.367 -0.1122  0.9749  0.4016
   24POPC   H6R 3137   1.358   6.996   6.426  0.7141 -1.7171  1.8271
   24POPC   H6S 3138   1.177   6.957   6.408 -0.5023 -1.0926  0.2185
   24POPC   C27 3139   1.266   6.986   6.220  0.4511 -0.1664  0.0099
   24POPC   H7R 3140   1.237   7.093   6.217  0.3587 -0.0349  2.8310
   24POPC   H7S 3141   1.182   6.925   6.181  0.1740  1.9736 -3.1301
   24POPC   C28 3142   1.395   6.972   6.138  0.3612 -0.3478 -0.1012
   24POPC   H8R 3143   1.421   6.864   6.139 -0.1217 -0.4775  1.8619
   24POPC   H8S 3144   1.475   7.025   6.195 -0.6988  0.2776  0.8662
   24POPC   C29 3145   1.366   7.036   6.005 -0.0541  0.0528  0.1745
   24POPC   H91 3146   1.339   6.971   5.921 -0.1906  0.9103 -0.4591
   24POPC  C210 3147   1.366   7.168   5.981  0.2139  0.0584  0.1950
   24POPC  H101 3148   1.353   7.202   5.878 -0.4794  0.8559  0.5319
   24POPC  C211 3149   1.400   7.282   6.073  0.1646  0.0394  0.2386
   24POPC  H11R 3150   1.473   7.253   6.151 -0.2087 -0.9826  0.2148
   24POPC  H11S 3151   1.321   7.328   6.135 -0.0731 -1.1214  0.8185
   24POPC  C212 3152   1.474   7.384   5.985  0.3432 -0.3775 -0.1026
   24POPC  H12R 3153   1.402   7.408   5.904 -0.3918 -0.4351  0.5227
   24POPC  H12S 3154   1.566   7.348   5.936  2.6143  1.6749  2.3143
   24POPC  C213 3155   1.520   7.514   6.053 -0.1568 -0.0222 -0.4382
   24POPC  H13R 3156   1.582   7.487   6.141  0.3018  1.2255 -0.3629
   24POPC  H13S 3157   1.429   7.559   6.099 -0.0918 -1.3142  1.0274
   24POPC  C214 3158   1.602   7.611   5.968  0.0870  0.5139  0.3969
   24POPC  H14R 3159   1.675   7.551   5.910 -1.2365 -0.1971 -0.5918
   24POPC  H14S 3160   1.659   7.683   6.030  1.1839  0.3286 -0.3805
   24POPC  C215 3161   1.528   7.692   5.861 -0.1917 -0.0368  0.1698
   24POPC  H15R 3162   1.518   7.800   5.883  0.9379  0.5143 -1.7643
   24POPC  H15S 3163   1.425   7.652   5.852 -0.1319  0.2363 -3.4754
   24POPC  C216 3164   1.587   7.664   5.722  0.2662 -0.1121  0.3783
   24POPC  H16R 3165   1.576   7.555   5.701  1.5218  0.0886 -1.5488
   24POPC  H16S 3166   1.698   7.675   5.721  0.9621 -4.8557  1.5187
   24POPC  C217 3167   1.518   7.753   5.619  0.5293 -0.1608  0.1604
   24POPC  H17R 3168   1.547   7.715   5.519  0.3445 -1.1865  0.4925
   24POPC  H17S 3169   1.565   7.854   5.615 -1.0076  0.5569 -0.4783
   24POPC  C218 3170   1.366   7.755   5.613  0.5464 -0.0317 -0.3174
   24POPC  H18R 3171   1.331   7.653   5.641  5.3348 -2.0117 -0.7212
   24POPC  H18S 3172   1.324   7.779   5.513 -1.2257 -5.4074 -1.1967
   24POPC  H18T 3173   1.331   7.833   5.685 -2.0889 -0.4137 -1.0688
   24POPC   C33 3174   1.421   6.197   6.356  0.0278  0.3135 -0.1092
   24POPC   H3X 3175   1.469   6.098   6.373 -1.3326 -0.5572 -1.1681
   24POPC   H3Y 3176   1.502   6.272   6.370  1.1162 -0.9498  0.6169
   24POPC   C34 3177   1.380   6.224   6.212 -0.2523 -0.4045 -0.1685
   24POPC   H4X 3178   1.350   6.331   6.203  1.0953  0.0259  0.2760
   24POPC   H4Y 3179   1.285   6.176   6.178 -1.1147 -0.3246  2.0020
   24POPC   C35 3180   1.495   6.203   6.114  0.3305  0.3690  0.3406
   24POPC   H5X 3181   1.523   6.098   6.094  2.2150  0.9991 -0.7065
   24POPC   H5Y 3182   1.587   6.257   6.145  0.3296  1.3229 -1.1888
   24POPC   C36 3183   1.453   6.254   5.975 -0.3817 -0.7001  0.1578
   24POPC   H6X 3184   1.431   6.363   5.979 -0.7226 -0.7834  0.9481
   24POPC   H6Y 3185   1.362   6.202   5.938  0.4219 -2.0265 -0.0307
   24POPC   C37 3186   1.561   6.232   5.870  0.0369  0.3068  0.3721
   24POPC   H7X 3187   1.580   6.124   5.854 -4.0726 -0.5062 -0.0871
   24POPC   H7Y 3188   1.653   6.284   5.906  0.3315 -0.5924  0.9458
   24POPC   C38 3189   1.522   6.291   5.734  0.1794 -0.4122  0.0133
   24POPC   H8X 3190   1.456   6.379   5.752 -0.0724  0.2461 -3.4933
   24POPC   H8Y 3191   1.462   6.218   5.677 -2.5974 -0.8511  3.1787
   24POPC   C39 3192   1.642   6.343   5.654 -0.0290 -0.2969 -0.2229
   24POPC   H9X 3193   1.714   6.398   5.718 -0.3815  0.2030 -0.2496
   24POPC   H9Y 3194   1.603   6.416   5.579 -1.3479 -0.2319  0.4890
   24POPC  C310 3195   1.713   6.228   5.582 -0.1403 -0.5634  0.0910
   24POPC  H10X 3196   1.760   6.154   5.650 -0.4498  0.5091  1.5431
   24POPC  H10Y 3197   1.799   6.282   5.537  0.7306 -0.6729  1.5651
   24POPC  C311 3198   1.635   6.144   5.481 -0.0673 -0.6023  0.0660
   24POPC  H11X 3199   1.544   6.104   5.530  1.2887 -1.1187  2.2891
   24POPC  H11Y 3200   1.696   6.054   5.459  0.6906  0.5525 -3.0687
   24POPC  C312 3201   1.593   6.209   5.349 -0.5579  0.1707  0.5907
   24POPC  H12X 3202   1.683   6.257   5.305  0.6967 -2.7857 -0.3132
   24POPC  H12Y 3203   1.523   6.288   5.382 -0.1482  0.2094  1.3768
   24POPC  C313 3204   1.522   6.114   5.251 -0.6966  0.2896  0.5743
   24POPC  H13X 3205   1.445   6.052   5.302 -1.8025  1.1967  0.0396
   24POPC  H13Y 3206   1.601   6.039   5.231 -1.7661 -0.7993  0.3286
   24POPC  C314 3207   1.471   6.179   5.122 -0.1765 -0.0985  0.1682
   24POPC  H14X 3208   1.555   6.235   5.076  1.2601 -0.6476  1.9779
   24POPC  H14Y 3209   1.393   6.244   5.167 -1.3526 -1.7304  0.5735
   24POPC  C315 3210   1.408   6.080   5.023 -0.4016  0.4239 -0.2137
   24POPC  H15X 3211   1.323   6.018   5.058 -1.2515  1.1153 -1.0205
   24POPC  H15Y 3212   1.483   5.999   5.008  1.0384  1.2275  2.0523
   24POPC  C316 3213   1.368   6.144   4.890  0.2279 -0.1324 -0.6758
   24POPC  H16X 3214   1.286   6.218   4.900  2.0405  1.8862  0.0885
   24POPC  H16Y 3215   1.364   6.060   4.817  0.7850  0.2876 -1.2021
   24POPC  H16Z 3216   1.449   6.208   4.849  0.8508  0.0693  0.8023
   25POPC     N 3217   4.516   5.001   6.825 -0.0534  0.4435  0.0687
   25POPC   C12 3218   4.642   4.983   6.744  0.2926 -0.2039  0.7460
   25POPC   C13 3219   4.453   5.138   6.808  0.1192  0.5165  0.0182
   25POPC   C14 3220   4.415   4.898   6.782 -0.1586  0.4632  0.2678
   25POPC   C15 3221   4.555   4.981   6.970  0.3257  0.0682 -0.0857
   25POPC  H12A 3222   4.724   5.043   6.782  0.4043  0.0398  0.1210
   25POPC  H12B 3223   4.612   5.006   6.643 -0.8364 -3.8965  0.0662
   25POPC  H13A 3224   4.438   5.166   6.705 -1.2024  1.5205  0.4681
   25POPC  H13B 3225   4.356   5.144   6.854  0.2566  2.5598  0.1037
   25POPC  H13C 3226   4.515   5.211   6.858  1.1575 -0.1679 -0.2361
   25POPC  H14A 3227   4.460   4.800   6.771  1.0773  1.1714 -1.3236
   25POPC  H14B 3228   4.336   4.898   6.856  0.4750  0.6255  0.9592
   25POPC  H14C 3229   4.376   4.918   6.684  4.1883 -0.2796 -1.8354
   25POPC  H15A 3230   4.475   5.015   7.034  0.0380  2.5440 -1.6350
   25POPC  H15B 3231   4.647   5.032   6.993  0.0487  0.2480  0.6372
   25POPC  H15C 3232   4.572   4.879   7.002 -0.1434 -0.0757 -0.2874
   25POPC   C11 3233   4.708   4.845   6.733  0.0128 -0.2605 -0.2971
   25POPC  H11A 3234   4.797   4.854   6.667 -0.0720  2.4423 -0.1341
   25POPC  H11B 3235   4.637   4.767   6.699 -1.4591  0.4607  0.9912
   25POPC     P 3236   4.747   4.646   6.882  0.4261  0.4289 -0.0833
   25POPC   O13 3237   4.828   4.615   7.002 -0.0008  0.7058  0.2775
   25POPC   O14 3238   4.609   4.593   6.879  0.5323  0.1401  0.1169
   25POPC   O12 3239   4.744   4.805   6.866  0.5708  0.4170 -0.2371
   25POPC   O11 3240   4.828   4.608   6.749  0.5150  0.0627  0.0730
   25POPC    C1 3241   4.802   4.497   6.662  0.6135  0.0015  0.1225
   25POPC    HA 3242   4.697   4.468   6.641  0.3295  0.9200  0.2263
   25POPC    HB 3243   4.842   4.406   6.712 -0.6067 -0.0914  0.9804
   25POPC    C2 3244   4.862   4.519   6.523  0.0284  0.5955 -0.0425
   25POPC    HS 3245   4.960   4.566   6.543 -1.2216  2.0812  3.1948
   25POPC   O21 3246   4.781   4.617   6.457 -0.1807  0.2413 -0.3200
   25POPC   C21 3247   4.846   4.688   6.364 -0.1178 -0.4520 -0.8123
   25POPC   O22 3248   4.963   4.673   6.335  0.1968  0.1894  0.0740
   25POPC   C22 3249   4.753   4.790   6.301 -0.7205 -0.1707  0.4988
   25POPC   H2R 3250   4.813   4.875   6.263  0.5936 -1.3272 -0.0968
   25POPC   H2S 3251   4.679   4.830   6.375 -0.7551 -0.5652  0.6809
   25POPC    C3 3252   4.887   4.395   6.435 -0.4148  0.5322 -0.0835
   25POPC    HX 3253   4.938   4.319   6.498  1.0706  1.0325 -0.6206
   25POPC    HY 3254   4.961   4.424   6.357 -1.8165 -0.3761 -1.8094
   25POPC   O31 3255   4.769   4.352   6.368 -0.2229 -0.3723  0.1381
   25POPC   C31 3256   4.780   4.228   6.319  0.2625 -0.1694 -0.2693
   25POPC   O32 3257   4.882   4.161   6.326  0.3149 -0.0472  0.2050
   25POPC   C32 3258   4.654   4.186   6.245 -0.4490  0.4134  0.5793
   25POPC   H2X 3259   4.691   4.137   6.151  0.6997 -0.4153  1.4299
   25POPC   H2Y 3260   4.593   4.274   6.215  0.9351  0.7166 -1.6476
   25POPC   C23 3261   4.701   4.712   6.180 -0.2960  0.5757 -0.1719
   25POPC   H3R 3262   4.606   4.762   6.153 -0.5129  0.6653  0.7229
   25POPC   H3S 3263   4.679   4.608   6.212  2.0440  0.4391  1.2247
   25POPC   C24 3264   4.786   4.720   6.053 -0.5600  0.7551 -0.3391
   25POPC   H4R 3265   4.880   4.665   6.075 -1.8743 -0.3530  3.2289
   25POPC   H4S 3266   4.831   4.818   6.025  0.2225  0.1201 -1.3777
   25POPC   C25 3267   4.710   4.666   5.933 -0.1908 -0.1654 -0.1636
   25POPC   H5R 3268   4.612   4.717   5.922  0.5090  2.0953  2.7849
   25POPC   H5S 3269   4.692   4.556   5.930 -1.8467  0.0862 -1.6294
   25POPC   C26 3270   4.786   4.697   5.804 -0.3240  0.4615 -0.0951
   25POPC   H6R 3271   4.886   4.651   5.818 -0.8361 -0.1501  1.8607
   25POPC   H6S 3272   4.790   4.808   5.800 -0.2103  0.4297 -2.4046
   25POPC   C27 3273   4.715   4.654   5.675  0.4706  0.0170 -0.3902
   25POPC   H7R 3274   4.623   4.715   5.666  1.6150  1.6318 -2.0056
   25POPC   H7S 3275   4.689   4.546   5.678  0.3871  0.0558  0.7183
   25POPC   C28 3276   4.802   4.684   5.553  0.7946  0.1207 -0.1346
   25POPC   H8R 3277   4.899   4.636   5.578 -0.1158 -2.0792 -0.5801
   25POPC   H8S 3278   4.819   4.793   5.536  0.3664  0.6538  2.5084
   25POPC   C29 3279   4.749   4.616   5.430  0.5448 -0.4788  0.3011
   25POPC   H91 3280   4.764   4.507   5.421 -0.5756 -0.5692 -0.6780
   25POPC  C210 3281   4.725   4.671   5.310 -0.6286  0.2012  0.8284
   25POPC  H101 3282   4.703   4.602   5.228  0.7353  0.1757  0.4481
   25POPC  C211 3283   4.730   4.816   5.270 -0.2374 -0.0022  0.1346
   25POPC  H11R 3284   4.703   4.864   5.366  0.1248 -1.0680  0.7841
   25POPC  H11S 3285   4.655   4.839   5.191 -0.3289  0.6452  0.4043
   25POPC  C212 3286   4.864   4.866   5.215 -0.4689  0.3236 -0.1415
   25POPC  H12R 3287   4.903   4.807   5.129 -1.5516  0.8240 -1.0021
   25POPC  H12S 3288   4.938   4.869   5.298  1.9647  2.3856 -2.2086
   25POPC  C213 3289   4.865   5.010   5.163  0.7241  0.4298  0.1523
   25POPC  H13R 3290   4.813   5.075   5.236  0.9639  0.7825  0.0101
   25POPC  H13S 3291   4.806   5.018   5.070 -0.5999  2.1244  1.0883
   25POPC  C214 3292   4.999   5.071   5.122  0.8975 -0.1464 -0.1477
   25POPC  H14R 3293   5.046   5.006   5.045 -1.4000 -2.4360  0.2510
   25POPC  H14S 3294   5.067   5.074   5.209  1.8817 -0.2832 -0.8960
   25POPC  C215 3295   4.997   5.209   5.057 -0.1906 -0.2321 -0.3105
   25POPC  H15R 3296   4.965   5.287   5.130  0.0305 -0.3620 -0.0776
   25POPC  H15S 3297   4.929   5.215   4.969 -0.1343 -1.3209 -0.4396
   25POPC  C216 3298   5.143   5.242   5.025 -0.1315 -0.5054 -0.3198
   25POPC  H16R 3299   5.177   5.167   4.951 -1.1658  0.8665 -2.2970
   25POPC  H16S 3300   5.202   5.238   5.119 -1.7508 -1.6907  0.7105
   25POPC  C217 3301   5.168   5.386   4.979  0.3155 -0.3533  0.3944
   25POPC  H17R 3302   5.107   5.406   4.889  0.4928  0.3479  0.4277
   25POPC  H17S 3303   5.274   5.395   4.946  0.2228 -2.6718 -0.7225
   25POPC  C218 3304   5.119   5.492   5.077  1.0091  0.1202  0.2376
   25POPC  H18R 3305   5.012   5.518   5.066  1.6074  2.5570 -0.5542
   25POPC  H18S 3306   5.172   5.583   5.042  0.5900  0.6101  0.8642
   25POPC  H18T 3307   5.143   5.465   5.183  1.0822  1.0229  0.4619
   25POPC   C33 3308   4.560   4.098   6.327 -0.3656 -0.3733 -0.1532
   25POPC   H3X 3309   4.459   4.095   6.282 -0.4864 -0.3048  0.1132
   25POPC   H3Y 3310   4.541   4.144   6.426  0.2493  3.5822 -1.7249
   25POPC   C34 3311   4.605   3.954   6.354 -0.0628 -0.1450  0.5874
   25POPC   H4X 3312   4.536   3.913   6.430  0.4558  0.5307  1.4337
   25POPC   H4Y 3313   4.701   3.949   6.408 -0.4509 -0.5849  1.2465
   25POPC   C35 3314   4.583   3.865   6.231 -0.2214  0.6833  0.0047
   25POPC   H5X 3315   4.641   3.771   6.244 -1.1097  0.0131 -0.7469
   25POPC   H5Y 3316   4.630   3.916   6.145  0.6658 -0.7608 -0.4065
   25POPC   C36 3317   4.437   3.833   6.198 -0.0735 -0.0861  0.0604
   25POPC   H6X 3318   4.370   3.922   6.193  2.6931  2.1702  0.6534
   25POPC   H6Y 3319   4.398   3.776   6.284  0.7265 -0.0406  0.4604
   25POPC   C37 3320   4.412   3.748   6.073 -0.2961  0.9820 -0.6382
   25POPC   H7X 3321   4.460   3.649   6.088  1.1092  1.9838  2.2130
   25POPC   H7Y 3322   4.467   3.806   5.995  3.0180 -2.5995 -1.2627
   25POPC   C38 3323   4.264   3.715   6.054 -0.1609 -0.1876  0.2658
   25POPC   H8X 3324   4.221   3.670   6.146  1.2082  1.2580  1.6863
   25POPC   H8Y 3325   4.265   3.636   5.976 -0.0753  0.6090 -0.5487
   25POPC   C39 3326   4.178   3.832   6.007 -0.0998 -0.5657 -0.8068
   25POPC   H9X 3327   4.201   3.921   6.068  1.4517 -1.7210  0.3786
   25POPC   H9Y 3328   4.071   3.805   6.026 -0.2716 -0.2789 -1.3432
   25POPC  C310 3329   4.217   3.868   5.863  0.7196 -0.1463 -0.4848
   25POPC  H10X 3330   4.177   3.788   5.796 -2.8906  0.3277  0.8812
   25POPC  H10Y 3331   4.327   3.878   5.855  0.5316  3.9321  0.0376
   25POPC  C311 3332   4.162   4.006   5.830  0.5456 -0.0505  0.1904
   25POPC  H11X 3333   4.197   4.095   5.887  0.8939  0.1172 -0.2761
   25POPC  H11Y 3334   4.051   4.007   5.837  0.3612 -1.4102 -1.6552
   25POPC  C312 3335   4.172   4.027   5.679  0.1810  0.3449  0.2164
   25POPC  H12X 3336   4.153   3.937   5.615  0.0853  0.1707  0.4888
   25POPC  H12Y 3337   4.274   4.070   5.668  0.0330  1.0600  1.4558
   25POPC  C313 3338   4.083   4.132   5.612  0.5557  0.2891 -0.3748
   25POPC  H13X 3339   4.105   4.233   5.653 -1.1490  0.3346  0.4917
   25POPC  H13Y 3340   3.974   4.115   5.616  0.9186 -2.6475 -0.6868
   25POPC  C314 3341   4.125   4.159   5.467  0.7876  0.0182 -0.3585
   25POPC  H14X 3342   4.168   4.067   5.421 -2.3480 -2.1046  0.6319
   25POPC  H14Y 3343   4.197   4.243   5.464  0.9023  0.0440  1.7449
   25POPC  C315 3344   4.018   4.194   5.363  0.2981 -0.0828  0.1051
   25POPC  H15X 3345   3.965   4.284   5.403  0.2534  0.2690 -0.7237
   25POPC  H15Y 3346   3.941   4.116   5.348  0.5652 -0.0696 -1.4956
   25POPC  C316 3347   4.073   4.248   5.231 -0.1393 -0.1891 -0.1222
   25POPC  H16X 3348   4.116   4.348   5.256 -3.0288  1.1612 -0.2234
   25POPC  H16Y 3349   3.982   4.252   5.168  0.2293  0.7672 -0.6168
   25POPC  H16Z 3350   4.146   4.187   5.173 -1.3434 -0.5291 -1.3318
   26POPC     N 3351   5.892   4.157   7.073 -0.0254 -0.1516  0.2122
   26POPC   C12 3352   5.972   4.214   6.958 -0.1604  0.2214  0.3007
   26POPC   C13 3353   5.840   4.021   7.031 -0.1197 -0.1254  0.2439
   26POPC   C14 3354   5.974   4.150   7.199  0.0927 -0.1927  0.1332
   26POPC   C15 3355   5.771   4.241   7.106  0.2339  0.4833 -0.4126
   26POPC  H12A 3356   5.924   4.189   6.865 -1.6934 -0.2338  1.1871
   26POPC  H12B 3357   6.068   4.163   6.952 -0.5125 -0.5802  1.1374
   26POPC  H13A 3358   5.926   3.969   6.992 -0.3563 -1.5659  1.5415
   26POPC  H13B 3359   5.799   3.965   7.114  0.8721  0.9978  1.5388
   26POPC  H13C 3360   5.759   4.035   6.961 -1.0489 -0.7169  1.1817
   26POPC  H14A 3361   5.923   4.107   7.283  1.6539 -1.8699  0.2945
   26POPC  H14B 3362   6.068   4.098   7.187  0.3010 -0.4252  2.3486
   26POPC  H14C 3363   6.002   4.250   7.231  1.4874 -0.8500  1.0908
   26POPC  H15A 3364   5.702   4.194   7.175  0.1573  0.0488 -0.7826
   26POPC  H15B 3365   5.721   4.259   7.012  0.1779 -1.1125 -0.7103
   26POPC  H15C 3366   5.788   4.341   7.142 -0.4816  0.2420  0.6579
   26POPC   C11 3367   6.001   4.364   6.962  0.0641  0.1903 -0.0809
   26POPC  H11A 3368   5.902   4.413   6.954  0.1345  0.2537 -0.5557
   26POPC  H11B 3369   6.075   4.393   6.884  1.2869 -1.1695  0.5209
   26POPC     P 3370   6.076   4.558   7.103 -0.6742 -0.2978 -0.0454
   26POPC   O13 3371   5.976   4.636   7.026 -0.1862  0.3481 -0.0376
   26POPC   O14 3372   6.080   4.593   7.247  0.0400  0.3923 -0.2293
   26POPC   O12 3373   6.049   4.401   7.092 -0.0181 -0.4255  0.1272
   26POPC   O11 3374   6.220   4.583   7.039 -0.4142  0.0130  0.6541
   26POPC    C1 3375   6.326   4.487   7.042 -0.0105  0.4131 -0.3429
   26POPC    HA 3376   6.349   4.443   6.943  0.0104  0.2232 -0.2554
   26POPC    HB 3377   6.298   4.399   7.104  2.6250 -0.5933 -0.4247
   26POPC    C2 3378   6.459   4.539   7.100 -0.0447  0.2896 -0.1577
   26POPC    HS 3379   6.434   4.556   7.207 -0.7563 -0.0713 -0.2570
   26POPC   O21 3380   6.481   4.668   7.043  0.0963  0.0413 -0.6632
   26POPC   C21 3381   6.584   4.733   7.096  0.2697 -0.4174 -0.4350
   26POPC   O22 3382   6.644   4.692   7.195  0.3927 -0.1939 -0.4162
   26POPC   C22 3383   6.601   4.861   7.016 -0.2747  0.0813  0.2385
   26POPC   H2R 3384   6.577   4.954   7.071 -0.5968  0.5282 -0.6421
   26POPC   H2S 3385   6.531   4.865   6.930 -2.4740  0.9785  1.9395
   26POPC    C3 3386   6.575   4.439   7.083  0.2662  0.6152  0.0446
   26POPC    HX 3387   6.537   4.339   7.113 -1.8194  1.2866 -0.1677
   26POPC    HY 3388   6.659   4.456   7.154  0.8207 -0.3579 -0.3560
   26POPC   O31 3389   6.636   4.446   6.954  0.1094  0.2383 -0.0504
   26POPC   C31 3390   6.610   4.343   6.873  0.6601 -0.1800  0.2895
   26POPC   O32 3391   6.558   4.236   6.898 -0.0106 -0.0049 -0.3153
   26POPC   C32 3392   6.661   4.384   6.735  0.1473 -0.3771  0.0401
   26POPC   H2X 3393   6.771   4.380   6.747  0.4295  2.9569 -0.4726
   26POPC   H2Y 3394   6.627   4.486   6.707  0.6646 -0.8304 -2.5246
   26POPC   C23 3395   6.745   4.875   6.966 -0.5603 -0.4780 -0.7634
   26POPC   H3R 3396   6.816   4.828   7.037 -1.1774  0.0451  0.2297
   26POPC   H3S 3397   6.781   4.980   6.959  1.9643 -1.3659 -2.4828
   26POPC   C24 3398   6.768   4.811   6.829 -0.0881 -0.5062 -0.6700
   26POPC   H4R 3399   6.718   4.712   6.831 -1.1100  0.0150  0.2652
   26POPC   H4S 3400   6.877   4.792   6.819 -0.2561 -3.0259  1.2917
   26POPC   C25 3401   6.713   4.876   6.702  0.0358  0.1191 -0.4063
   26POPC   H5R 3402   6.763   4.974   6.683 -0.7576  0.2938 -1.7420
   26POPC   H5S 3403   6.606   4.893   6.727  0.5708  1.2205  1.3873
   26POPC   C26 3404   6.713   4.783   6.582 -0.1794 -0.1198 -0.2220
   26POPC   H6R 3405   6.656   4.694   6.617  1.1518 -0.0521  2.3536
   26POPC   H6S 3406   6.816   4.743   6.570 -0.2756 -0.1963 -0.8172
   26POPC   C27 3407   6.650   4.835   6.452  0.1345  0.8198 -0.0020
   26POPC   H7R 3408   6.704   4.924   6.414 -0.2633  0.6361 -1.0201
   26POPC   H7S 3409   6.547   4.857   6.488 -0.0203 -1.2994  1.0168
   26POPC   C28 3410   6.621   4.723   6.352 -0.1509  0.7391  0.1721
   26POPC   H8R 3411   6.561   4.775   6.274 -0.4994  1.4641  0.9112
   26POPC   H8S 3412   6.580   4.629   6.396 -1.4440  1.2461  0.1088
   26POPC   C29 3413   6.755   4.699   6.289  0.0158  0.5671  0.5870
   26POPC   H91 3414   6.786   4.795   6.244 -0.9647  1.9627  2.7157
   26POPC  C210 3415   6.821   4.584   6.271 -0.5308  0.2943  0.2790
   26POPC  H101 3416   6.915   4.580   6.213 -0.1787 -0.1636  0.8669
   26POPC  C211 3417   6.778   4.452   6.329  0.1297  0.0932  0.3209
   26POPC  H11R 3418   6.733   4.464   6.430  0.7850 -1.2278  0.7912
   26POPC  H11S 3419   6.867   4.388   6.346  0.2374 -0.0320 -0.6310
   26POPC  C212 3420   6.680   4.374   6.241  0.4884  0.4199 -0.3764
   26POPC  H12R 3421   6.594   4.435   6.208 -0.2916 -1.7727 -2.7097
   26POPC  H12S 3422   6.642   4.298   6.312 -0.3919  0.2091 -1.0525
   26POPC  C213 3423   6.741   4.298   6.123 -0.1380 -0.3079 -0.2415
   26POPC  H13R 3424   6.667   4.234   6.071 -0.8187  1.4337 -1.5284
   26POPC  H13S 3425   6.826   4.237   6.162  0.1143  0.9417  1.2536
   26POPC  C214 3426   6.802   4.393   6.019 -0.3834 -0.0845 -0.1828
   26POPC  H14R 3427   6.889   4.449   6.058  0.6401 -0.4207 -1.8695
   26POPC  H14S 3428   6.721   4.465   5.995  0.3008  0.5843 -0.5201
   26POPC  C215 3429   6.853   4.326   5.891  0.1580 -0.4584  0.2228
   26POPC  H15R 3430   6.872   4.409   5.819 -1.1056 -0.8628 -0.5916
   26POPC  H15S 3431   6.772   4.262   5.852  0.3959  1.0601 -3.1938
   26POPC  C216 3432   6.973   4.235   5.920  0.0540 -0.5779  0.2814
   26POPC  H16R 3433   6.958   4.161   6.000  0.3980 -1.0154 -0.0541
   26POPC  H16S 3434   7.061   4.296   5.952 -0.1545 -0.5477  0.8052
   26POPC  C217 3435   7.040   4.166   5.801  0.0231  0.3724 -0.3062
   26POPC  H17R 3436   7.003   4.212   5.707  0.8774  1.2706 -0.2137
   26POPC  H17S 3437   7.022   4.056   5.795  1.0840  0.0186  1.8893
   26POPC  C218 3438   7.192   4.176   5.811 -0.0087  0.0548  0.6189
   26POPC  H18R 3439   7.229   4.171   5.915  1.3520 -1.5363  0.1103
   26POPC  H18S 3440   7.229   4.275   5.776  0.5944 -0.9187 -1.7400
   26POPC  H18T 3441   7.228   4.094   5.745  1.1686  1.2850 -0.3294
   26POPC   C33 3442   6.609   4.288   6.627 -0.3064 -0.0433 -0.0423
   26POPC   H3X 3443   6.598   4.186   6.668 -1.5509  0.9571  2.3186
   26POPC   H3Y 3444   6.669   4.281   6.534 -0.8490  1.4683 -0.5384
   26POPC   C34 3445   6.464   4.326   6.595 -0.0711  0.3749 -0.6420
   26POPC   H4X 3446   6.471   4.432   6.563 -0.0545  1.0458  1.4380
   26POPC   H4Y 3447   6.410   4.320   6.692  2.1404 -1.6514  0.5845
   26POPC   C35 3448   6.390   4.238   6.495  0.0473 -0.2833 -0.1617
   26POPC   H5X 3449   6.390   4.132   6.526 -0.6560 -0.0349  0.7155
   26POPC   H5Y 3450   6.449   4.239   6.400  0.7186  0.4509  0.2549
   26POPC   C36 3451   6.245   4.287   6.481  0.2570  0.6921  0.9269
   26POPC   H6X 3452   6.215   4.346   6.570 -1.7760  0.1432  0.6461
   26POPC   H6Y 3453   6.175   4.202   6.466  1.1526  0.2295 -0.9782
   26POPC   C37 3454   6.229   4.397   6.376 -0.1743  0.2279  0.4999
   26POPC   H7X 3455   6.292   4.479   6.417 -0.2121  0.3393  0.3342
   26POPC   H7Y 3456   6.121   4.421   6.374  0.0186  1.7510  3.2630
   26POPC   C38 3457   6.267   4.362   6.232 -0.3944  0.2300  0.4417
   26POPC   H8X 3458   6.203   4.279   6.194  0.2972  0.1259 -0.5252
   26POPC   H8Y 3459   6.374   4.332   6.229 -0.4419  0.0912  0.0933
   26POPC   C39 3460   6.258   4.484   6.141  0.1220  0.1199  0.2447
   26POPC   H9X 3461   6.315   4.563   6.195  0.4929 -0.3078  0.4835
   26POPC   H9Y 3462   6.153   4.515   6.124  0.6675  1.1907 -1.4795
   26POPC  C310 3463   6.320   4.462   6.002 -0.1998  0.2775  0.0747
   26POPC  H10X 3464   6.261   4.373   5.971 -1.2809  0.1706  2.2048
   26POPC  H10Y 3465   6.430   4.445   6.001  0.0279  1.6047 -1.3390
   26POPC  C311 3466   6.302   4.580   5.908 -0.1279  0.2112 -0.0221
   26POPC  H11X 3467   6.193   4.604   5.911 -0.4070 -0.9633 -0.4062
   26POPC  H11Y 3468   6.339   4.560   5.805 -1.2608 -1.9526 -0.0612
   26POPC  C312 3469   6.371   4.709   5.952  0.1902  0.2832 -0.7088
   26POPC  H12X 3470   6.346   4.726   6.059 -0.4018  1.5314 -1.0258
   26POPC  H12Y 3471   6.325   4.801   5.908 -0.0575  0.9553  0.8743
   26POPC  C313 3472   6.524   4.715   5.951  0.2198 -0.3962 -0.2747
   26POPC  H13X 3473   6.576   4.624   5.990 -1.5145 -2.5316 -2.5731
   26POPC  H13Y 3474   6.551   4.803   6.013 -0.1702 -0.2467 -0.3130
   26POPC  C314 3475   6.586   4.744   5.815  0.4039 -0.1131 -0.1313
   26POPC  H14X 3476   6.550   4.846   5.788 -0.2442 -0.1856  0.4289
   26POPC  H14Y 3477   6.554   4.676   5.733  1.8660  1.2142 -1.8890
   26POPC  C315 3478   6.738   4.756   5.820  0.4083 -0.2922  0.1679
   26POPC  H15X 3479   6.774   4.654   5.795  2.7364  0.5164 -0.0712
   26POPC  H15Y 3480   6.772   4.781   5.923 -1.9693  1.6350  0.5787
   26POPC  C316 3481   6.792   4.862   5.724 -0.2918  0.0013  0.0946
   26POPC  H16X 3482   6.758   4.846   5.619  0.8409  2.2837 -0.6915
   26POPC  H16Y 3483   6.903   4.858   5.718 -0.3663 -0.3664 -2.8749
   26POPC  H16Z 3484   6.753   4.961   5.755 -2.7357 -0.5992 -0.7914
   27POPC     N 3485   6.864   1.396   7.181 -0.5346 -0.1965 -0.1836
   27POPC   C12 3486   6.757   1.290   7.182 -0.0683 -0.6771  0.9791
   27POPC   C13 3487   6.899   1.475   7.057  0.5519  0.1633  0.3375
   27POPC   C14 3488   6.828   1.502   7.282 -0.2199  0.3429 -0.6339
   27POPC   C15 3489   6.989   1.325   7.228 -0.3135  0.3186  0.0177
   27POPC  H12A 3490   6.743   1.250   7.281 -1.1020  2.0359  2.0179
   27POPC  H12B 3491   6.795   1.209   7.121 -0.5017  1.6174 -2.6313
   27POPC  H13A 3492   6.904   1.409   6.971 -1.9422  0.7937 -0.3932
   27POPC  H13B 3493   6.822   1.547   7.036  0.5977 -0.3100 -1.7039
   27POPC  H13C 3494   6.993   1.526   7.068 -1.0954  3.3290  0.7367
   27POPC  H14A 3495   6.911   1.571   7.275 -1.1442  1.7282  1.2614
   27POPC  H14B 3496   6.739   1.559   7.261 -0.1689  0.4178 -0.6475
   27POPC  H14C 3497   6.817   1.464   7.382 -0.0205 -0.1691 -0.8009
   27POPC  H15A 3498   7.062   1.402   7.210  0.6010 -0.1588  1.5156
   27POPC  H15B 3499   7.011   1.241   7.164  0.9910  1.0889 -0.5743
   27POPC  H15C 3500   6.980   1.296   7.332 -0.6725 -1.5210 -0.4796
   27POPC   C11 3501   6.618   1.334   7.134  0.7118  0.1677 -0.5932
   27POPC  H11A 3502   6.562   1.396   7.207 -0.2433  1.0832 -2.0511
   27POPC  H11B 3503   6.551   1.246   7.124 -0.3496  0.8571  0.2678
   27POPC     P 3504   6.495   1.468   6.948 -0.1525  0.1918 -0.0464
   27POPC   O13 3505   6.391   1.362   6.945 -0.1072  0.1437  0.0488
   27POPC   O14 3506   6.471   1.583   7.038 -0.7838 -0.4115  0.5683
   27POPC   O12 3507   6.627   1.399   7.007  0.0842  0.1024 -0.6758
   27POPC   O11 3508   6.537   1.513   6.801 -0.2525  0.1341 -0.0923
   27POPC    C1 3509   6.638   1.613   6.787 -0.0251 -0.1256 -0.3558
   27POPC    HA 3510   6.693   1.604   6.691  0.0385 -0.8461 -0.2574
   27POPC    HB 3511   6.711   1.603   6.870 -1.3086 -1.4339  0.6507
   27POPC    C2 3512   6.578   1.755   6.789 -0.2020 -0.2069  0.2910
   27POPC    HS 3513   6.524   1.774   6.885 -1.3923  3.2101 -0.9074
   27POPC   O21 3514   6.497   1.771   6.673  0.2137  0.2808  0.0586
   27POPC   C21 3515   6.410   1.870   6.693  0.6119  0.7099 -0.3360
   27POPC   O22 3516   6.392   1.925   6.800 -0.2419 -0.4223  0.1239
   27POPC   C22 3517   6.312   1.887   6.577  0.0113  0.1963  0.0918
   27POPC   H2R 3518   6.249   1.975   6.600  2.9948  2.9291 -1.3614
   27POPC   H2S 3519   6.247   1.799   6.556  0.9071 -0.8089  1.3682
   27POPC    C3 3520   6.693   1.858   6.782 -0.1120 -0.3197  0.1035
   27POPC    HX 3521   6.761   1.837   6.867  1.3662 -3.0476 -1.6275
   27POPC    HY 3522   6.649   1.960   6.790 -0.1629 -0.2517 -0.9628
   27POPC   O31 3523   6.775   1.848   6.666 -0.4226  0.0435 -0.1524
   27POPC   C31 3524   6.757   1.943   6.575  0.1412  0.5073  0.2096
   27POPC   O32 3525   6.662   2.020   6.575 -0.6329 -0.4321 -0.1646
   27POPC   C32 3526   6.854   1.935   6.458 -0.2307  0.2600 -0.0843
   27POPC   H2X 3527   6.846   1.847   6.390  1.1660 -0.5040  0.6830
   27POPC   H2Y 3528   6.956   1.921   6.500 -0.1139 -2.3233 -1.0376
   27POPC   C23 3529   6.384   1.919   6.446  0.6456 -0.0477  0.3787
   27POPC   H3R 3530   6.493   1.930   6.466  1.0523 -1.1174 -1.0925
   27POPC   H3S 3531   6.351   2.020   6.416 -0.9026 -0.5468  0.3418
   27POPC   C24 3532   6.350   1.817   6.337  0.3085  0.5711 -0.0977
   27POPC   H4R 3533   6.241   1.825   6.316 -0.2635 -1.7089  1.5990
   27POPC   H4S 3534   6.366   1.713   6.371  0.0681  0.1200 -1.3206
   27POPC   C25 3535   6.398   1.839   6.194  0.0216  0.5053 -0.2050
   27POPC   H5R 3536   6.376   1.944   6.165 -1.2426 -0.3327 -2.5770
   27POPC   H5S 3537   6.340   1.773   6.126 -0.4234  2.0203 -1.3389
   27POPC   C26 3538   6.549   1.819   6.177  0.0094  0.0179  0.2427
   27POPC   H6R 3539   6.585   1.722   6.217 -0.9270 -0.7736 -0.7873
   27POPC   H6S 3540   6.599   1.900   6.236  0.4531 -0.3119  0.3235
   27POPC   C27 3541   6.600   1.838   6.034  0.1006  0.0300  0.2759
   27POPC   H7R 3542   6.588   1.946   6.014 -0.8177  0.1671  1.4276
   27POPC   H7S 3543   6.534   1.785   5.961 -1.7850 -0.5262  2.2715
   27POPC   C28 3544   6.744   1.788   6.032 -0.0599 -0.4329 -0.2787
   27POPC   H8R 3545   6.734   1.681   6.057 -0.3232 -0.6928 -1.4401
   27POPC   H8S 3546   6.797   1.855   6.103  0.1647  0.7072 -1.4776
   27POPC   C29 3547   6.784   1.812   5.889 -0.5082  0.4140 -0.2690
   27POPC   H91 3548   6.808   1.917   5.869  1.5547 -0.2643 -1.6191
   27POPC  C210 3549   6.786   1.722   5.790 -0.1413 -0.2249  0.3107
   27POPC  H101 3550   6.822   1.758   5.693 -0.1893 -3.6732 -1.1405
   27POPC  C211 3551   6.771   1.572   5.799 -0.3315 -0.1545  1.3276
   27POPC  H11R 3552   6.806   1.533   5.897  2.1640  0.7450  0.8629
   27POPC  H11S 3553   6.834   1.522   5.722 -0.2890  2.1796 -0.2743
   27POPC  C212 3554   6.629   1.523   5.767  0.1523 -0.5391 -0.3580
   27POPC  H12R 3555   6.564   1.564   5.847 -1.3356  1.5878 -2.5061
   27POPC  H12S 3556   6.650   1.414   5.763  1.9633 -0.2104 -1.0364
   27POPC  C213 3557   6.573   1.565   5.631  0.3074  0.1403 -0.2163
   27POPC  H13R 3558   6.640   1.546   5.545  2.0611  0.9690  0.9121
   27POPC  H13S 3559   6.575   1.676   5.631  2.8658  0.2384  2.7739
   27POPC  C214 3560   6.439   1.504   5.589  0.6242 -0.5503 -0.2390
   27POPC  H14R 3561   6.353   1.559   5.634 -1.2033 -1.4404 -2.4669
   27POPC  H14S 3562   6.442   1.397   5.618  2.0001  0.1315  2.4722
   27POPC  C215 3563   6.422   1.511   5.437 -0.3534  0.0767 -0.1096
   27POPC  H15R 3564   6.347   1.434   5.407 -0.3372  0.6075 -1.5558
   27POPC  H15S 3565   6.522   1.481   5.399 -0.1667 -0.3982  0.7026
   27POPC  C216 3566   6.395   1.649   5.378 -0.5135  0.0536 -0.0939
   27POPC  H16R 3567   6.490   1.705   5.395 -0.1977 -0.1415 -1.1692
   27POPC  H16S 3568   6.307   1.705   5.415 -1.5752 -1.1891 -0.6821
   27POPC  C217 3569   6.379   1.628   5.228  0.3476  0.2097 -0.2131
   27POPC  H17R 3570   6.282   1.578   5.209  0.5655 -0.2178 -0.2308
   27POPC  H17S 3571   6.455   1.568   5.172  1.4404  2.3007 -1.0731
   27POPC  C218 3572   6.381   1.770   5.172  0.6011  0.3821  0.2292
   27POPC  H18R 3573   6.313   1.842   5.221  0.8684  0.7414  0.0767
   27POPC  H18S 3574   6.352   1.767   5.064  2.3305  0.5411 -0.2686
   27POPC  H18T 3575   6.483   1.815   5.175  0.0237  1.6931  1.9108
   27POPC   C33 3576   6.847   2.059   6.369 -0.7394  0.4641  0.2339
   27POPC   H3X 3577   6.872   2.144   6.435  2.8846  0.4846 -0.8925
   27POPC   H3Y 3578   6.747   2.070   6.322  1.1671  3.0485 -3.8140
   27POPC   C34 3579   6.961   2.064   6.266 -0.4670  0.5357  0.5381
   27POPC   H4X 3580   6.936   2.153   6.205  0.9230  1.2305  0.9295
   27POPC   H4Y 3581   6.953   1.982   6.192 -2.1066  0.3610  0.8738
   27POPC   C35 3582   7.099   2.091   6.326 -0.1984  0.2721  0.0407
   27POPC   H5X 3583   7.135   2.004   6.384 -0.0971  0.5818  0.4480
   27POPC   H5Y 3584   7.098   2.176   6.397  1.0321  2.4975 -2.4103
   27POPC   C36 3585   7.206   2.130   6.223 -0.5960  0.2923 -0.3675
   27POPC   H6X 3586   7.303   2.100   6.268 -1.4319 -0.2606  1.1514
   27POPC   H6Y 3587   7.210   2.241   6.220 -2.0979  0.3560 -0.6822
   27POPC   C37 3588   7.189   2.075   6.082  0.1196  0.0365 -0.3569
   27POPC   H7X 3589   7.271   2.094   6.009 -0.1059 -0.8611 -0.8651
   27POPC   H7Y 3590   7.100   2.124   6.038  0.8921  1.0682 -0.8096
   27POPC   C38 3591   7.186   1.922   6.083 -0.0667  0.0420 -0.1303
   27POPC   H8X 3592   7.095   1.869   6.119  0.8330 -2.6322 -1.5436
   27POPC   H8Y 3593   7.261   1.890   6.160 -0.1769  0.8152  0.3083
   27POPC   C39 3594   7.231   1.859   5.951  0.0904  0.1385 -0.1241
   27POPC   H9X 3595   7.203   1.751   5.955  1.7832 -0.4597 -2.4898
   27POPC   H9Y 3596   7.336   1.872   5.918 -0.1182  0.7208 -0.5699
   27POPC  C310 3597   7.156   1.915   5.830  0.2127  0.0249 -0.2526
   27POPC  H10X 3598   7.175   2.023   5.809 -3.0944  0.6587 -0.5120
   27POPC  H10Y 3599   7.048   1.913   5.856  0.2210 -0.7994 -0.2801
   27POPC  C311 3600   7.180   1.846   5.696  0.1188  0.0283 -0.2714
   27POPC  H11X 3601   7.119   1.909   5.628 -1.8428 -0.6760  0.7785
   27POPC  H11Y 3602   7.127   1.749   5.689 -1.1673  0.5580  1.4089
   27POPC  C312 3603   7.327   1.839   5.652  0.2105 -0.1198  0.0583
   27POPC  H12X 3604   7.386   1.792   5.734  0.5358  1.8442  0.9923
   27POPC  H12Y 3605   7.374   1.939   5.650  1.1467 -0.5003  1.3981
   27POPC  C313 3606   7.349   1.767   5.519 -0.0543  0.2535 -0.1872
   27POPC  H13X 3607   7.264   1.696   5.506 -1.1954  1.7107 -0.9468
   27POPC  H13Y 3608   7.449   1.720   5.524 -0.5596 -1.1050 -1.7198
   27POPC  C314 3609   7.360   1.851   5.392  0.3718  0.2231 -0.1712
   27POPC  H14X 3610   7.409   1.785   5.317  4.2507 -0.0987  2.3484
   27POPC  H14Y 3611   7.434   1.933   5.404  1.3854 -0.6717 -0.1803
   27POPC  C315 3612   7.226   1.898   5.334  0.3967  0.5271  0.0114
   27POPC  H15X 3613   7.186   1.965   5.413 -0.6245 -0.3003  0.2202
   27POPC  H15Y 3614   7.166   1.804   5.329  1.6566 -0.3746  1.1401
   27POPC  C316 3615   7.230   1.979   5.204  0.0597  0.1469 -0.2419
   27POPC  H16X 3616   7.291   2.071   5.219 -0.7704  0.6001  0.4153
   27POPC  H16Y 3617   7.129   2.017   5.179  0.1734  1.2244  0.8150
   27POPC  H16Z 3618   7.274   1.914   5.126 -1.5105 -0.2396 -0.8206
   28POPC     N 3619   7.077   1.874   6.956  0.1157  0.2298 -0.2281
   28POPC   C12 3620   7.048   1.782   6.840  0.5261 -0.2835  0.0781
   28POPC   C13 3621   7.001   2.003   6.934  0.3938  0.5125  0.4289
   28POPC   C14 3622   7.043   1.821   7.093 -0.1792  0.3571 -0.2504
   28POPC   C15 3623   7.224   1.904   6.945  0.0308  0.7584  0.0471
   28POPC  H12A 3624   7.053   1.842   6.751 -2.5056  2.3196  1.4525
   28POPC  H12B 3625   6.943   1.757   6.849  0.5686 -1.0709 -1.3334
   28POPC  H13A 3626   6.899   1.982   6.963  1.4309 -0.5939  3.6882
   28POPC  H13B 3627   7.026   2.085   6.999  0.2729  0.4086  0.6064
   28POPC  H13C 3628   7.014   2.038   6.832 -0.2054 -2.7523 -0.9014
   28POPC  H14A 3629   7.053   1.714   7.080 -2.1519  0.3642 -2.4782
   28POPC  H14B 3630   7.116   1.835   7.171 -0.2585  1.1792 -0.3143
   28POPC  H14C 3631   6.944   1.838   7.133  0.3132 -1.7413  2.1165
   28POPC  H15A 3632   7.251   1.930   6.844  0.5481  0.8140  0.1960
   28POPC  H15B 3633   7.284   1.822   6.980 -0.1185  1.4535  2.0841
   28POPC  H15C 3634   7.253   1.996   6.994  0.2048  0.0159  1.3962
   28POPC   C11 3635   7.144   1.663   6.831  0.5659 -0.2443 -0.0193
   28POPC  H11A 3636   7.244   1.695   6.797  0.2083 -0.9985 -1.9054
   28POPC  H11B 3637   7.107   1.586   6.759  1.5386 -1.1239  0.3904
   28POPC     P 3638   7.292   1.518   6.989 -0.0691 -0.0115 -0.0020
   28POPC   O13 3639   7.394   1.619   7.022  0.2970 -0.3724 -0.0215
   28POPC   O14 3640   7.281   1.415   7.095 -0.0617  0.0168  0.0261
   28POPC   O12 3641   7.155   1.594   6.956 -0.0892  0.0392  0.1994
   28POPC   O11 3642   7.321   1.446   6.849  0.0364 -0.7859  0.4089
   28POPC    C1 3643   7.458   1.434   6.808 -0.0016 -0.0866  0.0501
   28POPC    HA 3644   7.482   1.327   6.789 -0.0447  0.0196 -0.6275
   28POPC    HB 3645   7.536   1.475   6.875  1.7202 -0.9326 -1.3492
   28POPC    C2 3646   7.482   1.505   6.673 -0.1035 -0.1752 -0.0154
   28POPC    HS 3647   7.484   1.615   6.680 -0.9817  0.0021 -1.9306
   28POPC   O21 3648   7.375   1.462   6.589  0.1355 -0.4141 -0.2011
   28POPC   C21 3649   7.309   1.561   6.529  0.5261 -0.1308 -0.1641
   28POPC   O22 3650   7.326   1.680   6.546  0.2675 -0.1230  0.0525
   28POPC   C22 3651   7.209   1.504   6.429 -0.1039 -0.0708  0.4258
   28POPC   H2R 3652   7.123   1.446   6.469  1.4240 -2.0354  0.9980
   28POPC   H2S 3653   7.258   1.428   6.364 -0.5969 -0.7656  0.8522
   28POPC    C3 3654   7.619   1.476   6.609 -0.3065 -0.0129 -0.5199
   28POPC    HX 3655   7.627   1.366   6.594 -0.8888 -0.1672  0.2130
   28POPC    HY 3656   7.705   1.496   6.675 -1.3238  2.5549  0.1360
   28POPC   O31 3657   7.640   1.533   6.479  0.0668  0.4866 -0.2417
   28POPC   C31 3658   7.690   1.656   6.483  0.2793  0.3943 -0.0528
   28POPC   O32 3659   7.728   1.708   6.587  0.2541  0.2810  0.0125
   28POPC   C32 3660   7.711   1.716   6.345 -0.4517 -0.5261 -0.5706
   28POPC   H2X 3661   7.731   1.632   6.274 -0.0606 -1.6769  0.8556
   28POPC   H2Y 3662   7.795   1.788   6.330 -0.3031 -1.2758 -4.5850
   28POPC   C23 3663   7.149   1.607   6.333  0.2261 -0.0404  0.2527
   28POPC   H3R 3664   7.238   1.647   6.279  1.0370 -0.2567  1.3980
   28POPC   H3S 3665   7.110   1.698   6.385 -0.3056 -0.1396  0.0230
   28POPC   C24 3666   7.049   1.548   6.234  0.0818  0.7033 -0.0520
   28POPC   H4R 3667   7.000   1.614   6.159 -1.2346 -0.1439  0.0325
   28POPC   H4S 3668   6.965   1.501   6.290  1.0120 -1.8051 -0.6350
   28POPC   C25 3669   7.110   1.441   6.143  0.0007  0.0772  0.6241
   28POPC   H5R 3670   7.143   1.360   6.212  1.1983 -0.3046 -0.3723
   28POPC   H5S 3671   7.190   1.492   6.086 -1.3332  1.2229 -0.2938
   28POPC   C26 3672   6.996   1.383   6.059  0.0375  0.3570  0.3797
   28POPC   H6R 3673   6.955   1.471   6.005  1.8327  0.1516 -1.4380
   28POPC   H6S 3674   6.913   1.339   6.118 -0.4480  1.2007  0.3303
   28POPC   C27 3675   7.052   1.281   5.960 -0.1948 -0.1664  0.7834
   28POPC   H7R 3676   7.112   1.203   6.012 -0.9075 -0.8159  0.6535
   28POPC   H7S 3677   7.133   1.325   5.897  0.5263 -0.5295  1.4367
   28POPC   C28 3678   6.953   1.215   5.864  0.3775 -0.0408  0.0914
   28POPC   H8R 3679   6.891   1.287   5.807 -1.5961 -1.5838  0.1718
   28POPC   H8S 3680   6.883   1.154   5.926  0.7260  1.1016  1.6760
   28POPC   C29 3681   7.021   1.120   5.770  0.9102  0.0194  0.4164
   28POPC   H91 3682   7.066   1.166   5.680  3.1288 -1.6122  0.5977
   28POPC  C210 3683   7.029   0.986   5.777  0.6273  0.0092  0.5436
   28POPC  H101 3684   7.105   0.944   5.709  2.4724  0.7135  2.0809
   28POPC  C211 3685   6.959   0.890   5.869 -0.1285  0.3641  0.3517
   28POPC  H11R 3686   6.901   0.828   5.798  0.5510  0.1862 -0.0671
   28POPC  H11S 3687   6.888   0.955   5.924 -2.2903 -1.3566 -0.2643
   28POPC  C212 3688   7.039   0.806   5.969  0.2129  0.2715  0.0055
   28POPC  H12R 3689   7.072   0.876   6.048  3.3421  0.7305 -1.5604
   28POPC  H12S 3690   7.129   0.768   5.917 -0.2737  1.7283 -2.0362
   28POPC  C213 3691   6.962   0.684   6.021  0.1882  0.2395 -0.1045
   28POPC  H13R 3692   6.938   0.616   5.937 -1.2525  1.8197 -1.0200
   28POPC  H13S 3693   6.861   0.716   6.053  1.1089  2.3720  0.9157
   28POPC  C214 3694   7.033   0.598   6.127 -0.2439  0.0642  0.0453
   28POPC  H14R 3695   7.049   0.659   6.218  0.6552  0.0024 -0.0654
   28POPC  H14S 3696   7.135   0.570   6.092 -0.4927  0.7098 -1.2734
   28POPC  C215 3697   6.956   0.471   6.162 -0.0986 -0.0192  0.0617
   28POPC  H15R 3698   6.925   0.418   6.070 -0.6642 -1.8853  1.2484
   28POPC  H15S 3699   6.862   0.504   6.210  0.2912  1.0930  0.0914
   28POPC  C216 3700   7.036   0.365   6.240 -0.2338 -0.6685 -0.6711
   28POPC  H16R 3701   7.067   0.400   6.341  0.3043 -2.5931 -0.1402
   28POPC  H16S 3702   7.126   0.349   6.178  0.6704  0.2865  0.3416
   28POPC  C217 3703   6.966   0.230   6.250 -0.0146 -0.7147  0.3180
   28POPC  H17R 3704   6.958   0.189   6.147  0.0292  2.9071 -1.2660
   28POPC  H17S 3705   6.864   0.230   6.295  0.1007 -4.0961  0.8825
   28POPC  C218 3706   7.035   0.132   6.345  0.1643 -0.2930  0.6252
   28POPC  H18R 3707   6.960   0.054   6.371  0.6330 -1.4420 -1.2781
   28POPC  H18S 3708   7.077   0.177   6.437  1.1696 -0.7452  0.4061
   28POPC  H18T 3709   7.122   0.093   6.287  0.9480  0.7665  1.0485
   28POPC   C33 3710   7.586   1.792   6.301 -0.3940  0.1700  0.4431
   28POPC   H3X 3711   7.557   1.876   6.368  0.2000 -0.1537  1.1081
   28POPC   H3Y 3712   7.502   1.721   6.294 -0.4645  0.3801 -1.8762
   28POPC   C34 3713   7.594   1.861   6.164 -0.1958 -0.1164  0.3088
   28POPC   H4X 3714   7.667   1.941   6.186 -1.5122  0.8949  1.1556
   28POPC   H4Y 3715   7.492   1.905   6.159 -0.9845 -1.7274  1.1982
   28POPC   C35 3716   7.637   1.770   6.049 -0.4532 -0.1864  0.2673
   28POPC   H5X 3717   7.550   1.702   6.038  0.7331 -2.0806  1.8032
   28POPC   H5Y 3718   7.733   1.715   6.063 -0.3858 -0.7132 -1.9399
   28POPC   C36 3719   7.638   1.849   5.918 -0.0851  0.5444  0.7042
   28POPC   H6X 3720   7.549   1.916   5.922 -1.7258 -1.5167  0.7120
   28POPC   H6Y 3721   7.611   1.789   5.828 -0.3739  2.9343 -0.8990
   28POPC   C37 3722   7.755   1.944   5.891  0.4678 -0.1985  0.4512
   28POPC   H7X 3723   7.850   1.889   5.878 -0.0289 -0.7814 -0.8938
   28POPC   H7Y 3724   7.759   2.006   5.983  0.9928  0.7180 -0.1713
   28POPC   C38 3725   7.737   2.036   5.770 -0.1550 -0.2571  0.4945
   28POPC   H8X 3726   7.654   2.000   5.705 -0.1302  0.8334 -0.1803
   28POPC   H8Y 3727   7.827   2.026   5.705 -0.4770  6.2508 -1.7134
   28POPC   C39 3728   7.721   2.185   5.798 -0.4482 -0.1958  0.0119
   28POPC   H9X 3729   7.742   2.247   5.707 -2.0385 -0.0053 -0.2594
   28POPC   H9Y 3730   7.802   2.221   5.865 -0.0210 -0.1401 -0.5244
   28POPC  C310 3731   7.590   2.218   5.869 -0.4703  0.3091 -0.2600
   28POPC  H10X 3732   7.585   2.329   5.879 -0.5941  0.1639  1.5169
   28POPC  H10Y 3733   7.589   2.159   5.962  0.5940 -1.2408 -1.1939
   28POPC  C311 3734   7.461   2.187   5.792 -0.2538 -0.4815 -0.3041
   28POPC  H11X 3735   7.374   2.231   5.845 -1.3085  3.2848 -4.5529
   28POPC  H11Y 3736   7.447   2.077   5.783 -0.4056 -0.5130  0.2800
   28POPC  C312 3737   7.468   2.263   5.660 -0.3865  0.0597 -0.0036
   28POPC  H12X 3738   7.532   2.190   5.606 -1.2386 -1.4088  0.8933
   28POPC  H12Y 3739   7.523   2.358   5.675  0.7151 -0.3560 -1.2218
   28POPC  C313 3740   7.334   2.280   5.587 -0.4458 -0.3386  0.0066
   28POPC  H13X 3741   7.273   2.350   5.649 -0.3054 -0.0947 -0.1251
   28POPC  H13Y 3742   7.271   2.192   5.565  0.3758 -0.3727 -2.4951
   28POPC  C314 3743   7.352   2.355   5.455 -0.5014  0.1306  0.2631
   28POPC  H14X 3744   7.435   2.311   5.395 -1.0828  0.2913 -0.6838
   28POPC  H14Y 3745   7.395   2.454   5.482  0.7668 -1.2270  3.8249
   28POPC  C315 3746   7.226   2.382   5.373 -0.4819 -0.6493 -0.0268
   28POPC  H15X 3747   7.144   2.410   5.443  0.6950  0.2088  1.0526
   28POPC  H15Y 3748   7.201   2.292   5.313  3.8936  0.0638 -3.4793
   28POPC  C316 3749   7.238   2.486   5.262 -0.5996 -0.1729  0.4023
   28POPC  H16X 3750   7.140   2.513   5.217  0.6871  0.4052 -2.2433
   28POPC  H16Y 3751   7.294   2.459   5.170 -1.1616  1.4045 -0.4474
   28POPC  H16Z 3752   7.280   2.578   5.307 -0.8428  0.0818  0.1119
   29POPC     N 3753   0.920   0.064   7.312  0.3871 -0.0685  0.2720
   29POPC   C12 3754   0.926   8.051   7.393 -0.0433 -0.4082 -0.2225
   29POPC   C13 3755   0.775   0.092   7.282  0.3929 -0.4209 -0.0962
   29POPC   C14 3756   0.978   0.171   7.401  0.2717  0.2952 -0.0907
   29POPC   C15 3757   1.004   0.047   7.188  0.3159  0.4383  0.1523
   29POPC  H12A 3758   0.861   8.063   7.479  0.4562  1.4899 -0.0650
   29POPC  H12B 3759   1.024   8.043   7.439 -0.8462  2.8361  2.5470
   29POPC  H13A 3760   0.723   0.095   7.377 -0.6040  1.4039 -0.6642
   29POPC  H13B 3761   0.762   0.188   7.235 -2.0455  0.4399  2.0867
   29POPC  H13C 3762   0.751   0.006   7.221  1.3888 -0.8213  0.0485
   29POPC  H14A 3763   0.996   0.253   7.333 -2.0205  0.2751 -0.8065
   29POPC  H14B 3764   0.896   0.191   7.469  1.4199  0.2006  1.3818
   29POPC  H14C 3765   1.071   0.133   7.441 -0.6177 -2.5169 -0.4683
   29POPC  H15A 3766   0.997   0.142   7.138 -0.7881 -0.7894 -2.2355
   29POPC  H15B 3767   0.964   8.081   7.127 -0.1219  0.6216  0.1910
   29POPC  H15C 3768   1.104   0.017   7.216 -0.4828 -1.3901  1.1958
   29POPC   C11 3769   0.889   7.922   7.321 -0.1341 -0.3215 -0.3315
   29POPC  H11A 3770   0.844   7.848   7.391  1.5468  0.7447  2.0199
   29POPC  H11B 3771   0.983   7.872   7.287  1.4204  1.2129  1.4777
   29POPC     P 3772   0.780   7.821   7.115 -0.1542 -0.0807 -0.1205
   29POPC   O13 3773   0.842   7.698   7.171  0.3537  0.0553 -0.3747
   29POPC   O14 3774   0.637   7.816   7.079 -0.1992  0.4006 -0.0168
   29POPC   O12 3775   0.804   7.948   7.209 -0.4534 -0.0880 -0.0350
   29POPC   O11 3776   0.870   7.847   6.986  0.1582  0.2710  0.1653
   29POPC    C1 3777   0.824   7.953   6.900  0.1687  0.0612 -0.1009
   29POPC    HA 3778   0.908   8.006   6.851 -0.3164  0.6461 -0.3009
   29POPC    HB 3779   0.774   8.025   6.969  1.5434  0.5798  0.3920
   29POPC    C2 3780   0.724   7.894   6.799  0.0578  0.0160  0.0352
   29POPC    HS 3781   0.637   7.844   6.847 -0.7447  1.3733  0.0513
   29POPC   O21 3782   0.786   7.796   6.716 -0.2675 -0.1657  0.0091
   29POPC   C21 3783   0.699   7.727   6.641  0.3513  0.1941 -1.0545
   29POPC   O22 3784   0.579   7.749   6.635  0.2508  0.1964  0.5829
   29POPC   C22 3785   0.771   7.603   6.590 -0.4934 -0.6822 -0.1585
   29POPC   H2R 3786   0.818   7.563   6.682 -0.2905 -1.6877 -0.6840
   29POPC   H2S 3787   0.847   7.632   6.514  0.0680 -0.5893  0.4209
   29POPC    C3 3788   0.671   8.014   6.720  0.0409  0.3805  0.5923
   29POPC    HX 3789   0.646   8.095   6.792 -0.5345  0.4512  0.3204
   29POPC    HY 3790   0.579   7.988   6.663  0.3353  0.7206 -0.0489
   29POPC   O31 3791   0.761   8.060   6.619 -0.3621 -0.5012 -0.1875
   29POPC   C31 3792   0.704   0.034   6.537 -0.1575 -0.3687 -0.1873
   29POPC   O32 3793   0.597   0.090   6.556  0.2880  0.3182  0.3086
   29POPC   C32 3794   0.784   0.050   6.409  0.1498 -0.4944 -0.0118
   29POPC   H2X 3795   0.892   0.036   6.429  0.7223  3.5590  0.5057
   29POPC   H2Y 3796   0.773   0.154   6.371  0.8976 -0.5524 -0.4048
   29POPC   C23 3797   0.670   7.518   6.514 -0.6009 -0.4571 -0.2701
   29POPC   H3R 3798   0.620   7.578   6.436  0.5460 -1.1590 -1.5724
   29POPC   H3S 3799   0.588   7.484   6.582 -0.1861  0.3611  0.6571
   29POPC   C24 3800   0.739   7.399   6.448  0.5091 -0.1641  0.3497
   29POPC   H4R 3801   0.799   7.339   6.521  1.5003 -0.2440 -0.5019
   29POPC   H4S 3802   0.804   7.421   6.361 -2.3364  1.3500 -1.5270
   29POPC   C25 3803   0.630   7.310   6.388  0.1325  0.6270 -0.1550
   29POPC   H5R 3804   0.564   7.272   6.469  0.8936 -3.0682 -1.0642
   29POPC   H5S 3805   0.685   7.223   6.344  1.6772  1.3041  0.3412
   29POPC   C26 3806   0.561   7.374   6.268 -0.3450  0.2689 -0.0734
   29POPC   H6R 3807   0.615   7.363   6.171 -1.4649  1.5725 -0.8853
   29POPC   H6S 3808   0.546   7.482   6.286  2.9343  0.7632  0.4190
   29POPC   C27 3809   0.423   7.311   6.250 -0.2264 -0.1491  0.4550
   29POPC   H7R 3810   0.370   7.392   6.194 -0.8756 -1.6088 -1.1446
   29POPC   H7S 3811   0.384   7.291   6.352  0.4347 -0.5690  0.6305
   29POPC   C28 3812   0.431   7.195   6.151  0.0948  0.5360 -0.3306
   29POPC   H8R 3813   0.490   7.115   6.200  1.3776  0.0047 -2.5575
   29POPC   H8S 3814   0.496   7.230   6.068  0.3089 -1.6096 -1.1398
   29POPC   C29 3815   0.298   7.137   6.112 -0.1057  0.6762  0.1472
   29POPC   H91 3816   0.254   7.083   6.197  3.5841  0.1075  1.8860
   29POPC  C210 3817   0.251   7.112   5.989 -0.5430  1.0927  0.2231
   29POPC  H101 3818   0.154   7.062   5.971 -2.5207  3.1374  4.0149
   29POPC  C211 3819   0.328   7.142   5.863  0.1997 -0.2693  0.3354
   29POPC  H11R 3820   0.437   7.157   5.875  0.1809  0.9208 -0.8045
   29POPC  H11S 3821   0.276   7.229   5.818 -2.6195 -1.2471  1.4394
   29POPC  C212 3822   0.295   7.025   5.770 -0.3360  0.1099  0.0444
   29POPC  H12R 3823   0.187   6.997   5.779 -0.1464 -1.0773 -1.1142
   29POPC  H12S 3824   0.354   6.938   5.808 -0.1369  1.3831  2.9541
   29POPC  C213 3825   0.320   7.055   5.623  0.7142 -0.3010  0.1318
   29POPC  H13R 3826   0.226   7.096   5.579  0.3150 -0.7692  0.5344
   29POPC  H13S 3827   0.339   6.954   5.580  1.0002 -0.5891  0.9163
   29POPC  C214 3828   0.442   7.139   5.584  0.3794 -0.0832 -0.4685
   29POPC  H14R 3829   0.530   7.116   5.648  0.7696 -0.2933 -1.0767
   29POPC  H14S 3830   0.412   7.245   5.596  1.6217  0.4462 -1.7980
   29POPC  C215 3831   0.485   7.115   5.440 -0.2071 -0.3460 -0.6040
   29POPC  H15R 3832   0.396   7.093   5.378 -1.3694  0.5723  0.6829
   29POPC  H15S 3833   0.534   7.015   5.444 -0.3824 -0.4682 -1.3967
   29POPC  C216 3834   0.564   7.225   5.369 -0.4606 -0.0147 -0.3698
   29POPC  H16R 3835   0.510   7.321   5.387 -3.2533 -1.5245 -0.1533
   29POPC  H16S 3836   0.569   7.212   5.259 -0.4006 -0.2919 -0.3348
   29POPC  C217 3837   0.704   7.229   5.430 -0.6020 -0.0617 -0.0353
   29POPC  H17R 3838   0.700   7.235   5.541  1.0234  1.4114  0.0045
   29POPC  H17S 3839   0.743   7.330   5.403 -1.0181  0.2728  0.5927
   29POPC  C218 3840   0.806   7.130   5.373 -0.4291  0.1458 -0.0922
   29POPC  H18R 3841   0.789   7.028   5.413 -3.8278  1.0878  1.2741
   29POPC  H18S 3842   0.904   7.167   5.409 -0.8830  0.4240  0.8844
   29POPC  H18T 3843   0.814   7.136   5.262  0.0062  1.3342 -0.0075
   29POPC   C33 3844   0.726   8.069   6.304  0.1599  0.0103 -0.4823
   29POPC   H3X 3845   0.794   8.076   6.217 -1.0886  0.5591 -1.4474
   29POPC   H3Y 3846   0.624   8.104   6.277 -1.1140 -2.7423  0.4181
   29POPC   C34 3847   0.744   7.924   6.348  0.4039  0.0116 -0.5765
   29POPC   H4X 3848   0.666   7.901   6.424  0.6483  0.2543 -0.2504
   29POPC   H4Y 3849   0.843   7.916   6.398  1.0162  1.1613 -1.5432
   29POPC   C35 3850   0.754   7.826   6.231 -0.1968 -0.1693 -0.4783
   29POPC   H5X 3851   0.736   7.727   6.279 -1.8104  0.2470 -0.1829
   29POPC   H5Y 3852   0.856   7.837   6.188  0.1610  0.4315  0.4769
   29POPC   C36 3853   0.645   7.844   6.126  0.0858  0.3038 -0.6911
   29POPC   H6X 3854   0.660   7.942   6.076  0.4644  1.2559  1.1971
   29POPC   H6Y 3855   0.549   7.832   6.180 -0.2228 -1.0789 -1.4880
   29POPC   C37 3856   0.641   7.736   6.018  0.1134 -0.2726 -0.1188
   29POPC   H7X 3857   0.671   7.641   6.067  0.1703 -0.6965 -0.9489
   29POPC   H7Y 3858   0.723   7.769   5.951  0.5185 -0.0993  0.4516
   29POPC   C38 3859   0.513   7.736   5.934  0.3480  0.2336 -0.4811
   29POPC   H8X 3860   0.474   7.840   5.942 -0.2223  0.0532 -0.8866
   29POPC   H8Y 3861   0.443   7.671   5.991 -2.5983  1.4461 -2.4393
   29POPC   C39 3862   0.533   7.684   5.792  0.4012  0.0138 -0.3928
   29POPC   H9X 3863   0.601   7.595   5.790  0.1812 -0.2202  1.3812
   29POPC   H9Y 3864   0.565   7.774   5.735  0.3921  1.9634  2.4796
   29POPC  C310 3865   0.403   7.629   5.733  0.2447 -0.3564  0.2845
   29POPC  H10X 3866   0.340   7.716   5.705  0.3587  0.1176  1.4711
   29POPC  H10Y 3867   0.344   7.568   5.805 -0.1153  1.2985  1.4419
   29POPC  C311 3868   0.439   7.550   5.607  0.5390  0.1168  0.0679
   29POPC  H11X 3869   0.469   7.445   5.630 -0.7553  0.0671  1.7142
   29POPC  H11Y 3870   0.525   7.602   5.560  0.6000  1.6019  1.7221
   29POPC  C312 3871   0.335   7.560   5.495  0.6050  0.4451  0.0351
   29POPC  H12X 3872   0.379   7.488   5.422  0.6229  0.4964 -0.0045
   29POPC  H12Y 3873   0.344   7.663   5.454 -0.6410  0.3735 -0.4477
   29POPC  C313 3874   0.192   7.522   5.533  0.7382  0.5234  0.6249
   29POPC  H13X 3875   0.129   7.553   5.447 -0.8276 -1.1741  1.0914
   29POPC  H13Y 3876   0.157   7.584   5.619 -0.9794  0.2903  0.1455
   29POPC  C314 3877   0.158   7.375   5.559 -0.0530  0.5459 -0.2269
   29POPC  H14X 3878   0.212   7.339   5.649  1.1976  0.7773 -0.8702
   29POPC  H14Y 3879   0.196   7.313   5.475  1.9341  0.6632  0.5234
   29POPC  C315 3880   0.008   7.345   5.567  0.0645  0.0832  0.3605
   29POPC  H15X 3881   8.099   7.241   5.536 -1.3233  0.2849  0.6789
   29POPC  H15Y 3882   8.069   7.418   5.502 -2.1760 -0.8770  1.0425
   29POPC  C316 3883   8.056   7.345   5.704 -0.5963  0.2033  0.0453
   29POPC  H16X 3884   8.054   7.447   5.747  2.4087  0.7812 -0.9290
   29POPC  H16Y 3885   8.109   7.270   5.767  1.7855  0.8718 -1.0559
   29POPC  H16Z 3886   7.952   7.308   5.702 -0.4263 -0.4170  1.4539
   30POPC     N 3887   1.082   3.274   7.654 -0.4305  0.1184 -0.1061
   30POPC   C12 3888   0.994   3.228   7.540 -0.0767 -0.2980 -0.2133
   30POPC   C13 3889   1.196   3.357   7.600 -0.0642 -0.0727  0.3723
   30POPC   C14 3890   1.006   3.360   7.752  0.3819 -0.0102  0.6442
   30POPC   C15 3891   1.136   3.153   7.726  0.2110  0.8591  0.6702
   30POPC  H12A 3892   0.937   3.313   7.507  1.2691  0.8845  0.4184
   30POPC  H12B 3893   0.925   3.151   7.571  0.3200 -0.8541 -0.6863
   30POPC  H13A 3894   1.249   3.298   7.526 -1.9326 -1.9617  0.4414
   30POPC  H13B 3895   1.154   3.444   7.553 -2.6063 -1.3971  0.0260
   30POPC  H13C 3896   1.256   3.393   7.682 -1.2583  3.1200 -0.0409
   30POPC  H14A 3897   0.972   3.454   7.711  2.3261  0.4976  0.0511
   30POPC  H14B 3898   0.928   3.299   7.794  0.6228  0.0438  1.1807
   30POPC  H14C 3899   1.076   3.405   7.821  0.8918  1.1192 -0.5599
   30POPC  H15A 3900   1.192   3.092   7.657 -0.8290  0.0975  0.4723
   30POPC  H15B 3901   1.046   3.097   7.745  0.5363 -0.2598 -0.8811
   30POPC  H15C 3902   1.199   3.186   7.807  1.1791  1.3103 -0.2371
   30POPC   C11 3903   1.054   3.184   7.407 -0.0857 -0.4882 -0.1559
   30POPC  H11A 3904   1.094   3.267   7.344  1.7529 -1.6920 -0.6877
   30POPC  H11B 3905   0.973   3.152   7.338 -1.0127 -0.9879  1.1507
   30POPC     P 3906   1.106   2.939   7.409 -0.1050 -0.0291 -0.0110
   30POPC   O13 3907   1.188   2.856   7.500  0.0758  0.5521  0.3613
   30POPC   O14 3908   0.959   2.931   7.424 -0.1248 -0.2722 -0.3154
   30POPC   O12 3909   1.160   3.089   7.421  0.1781 -0.1469  0.1934
   30POPC   O11 3910   1.134   2.908   7.255 -0.0628  0.1414 -0.0380
   30POPC    C1 3911   1.271   2.921   7.215 -0.0353 -0.7025 -0.2438
   30POPC    HA 3912   1.318   2.820   7.215  2.1120  0.2146  1.4303
   30POPC    HB 3913   1.336   2.972   7.289 -0.6801 -1.6277  1.0000
   30POPC    C2 3914   1.285   2.994   7.081 -0.0953 -0.4394 -0.1066
   30POPC    HS 3915   1.356   3.077   7.102  0.3159 -0.1368 -2.4221
   30POPC   O21 3916   1.165   3.059   7.039  0.3242  0.2604 -0.2427
   30POPC   C21 3917   1.180   3.162   6.955  0.2748  0.4529 -0.0205
   30POPC   O22 3918   1.286   3.221   6.946  0.5423  0.0307  0.3131
   30POPC   C22 3919   1.062   3.191   6.863 -0.0845 -0.0003  0.2893
   30POPC   H2R 3920   1.045   3.297   6.834 -2.4531 -0.1926  0.7631
   30POPC   H2S 3921   0.969   3.158   6.914 -2.3665 -0.5832 -3.7915
   30POPC    C3 3922   1.342   2.905   6.969  0.1413 -0.6888  0.2119
   30POPC    HX 3923   1.411   2.826   7.007  0.2447 -0.0446  1.4199
   30POPC    HY 3924   1.402   2.959   6.894 -0.7192 -0.9653 -0.7047
   30POPC   O31 3925   1.240   2.843   6.890  0.3038 -0.0859 -0.4761
   30POPC   C31 3926   1.284   2.749   6.807  0.1225 -0.2603 -0.3765
   30POPC   O32 3927   1.402   2.724   6.788  0.4180  0.6824  0.1449
   30POPC   C32 3928   1.169   2.687   6.730 -0.2324  0.3013 -0.2989
   30POPC   H2X 3929   1.081   2.755   6.735  0.6506  1.5446 -1.1152
   30POPC   H2Y 3930   1.142   2.588   6.773 -3.2700  2.1337  2.5135
   30POPC   C23 3931   1.074   3.103   6.738  0.0599  0.1346  0.2075
   30POPC   H3R 3932   1.072   2.999   6.776  0.0573  0.6277  1.6565
   30POPC   H3S 3933   1.176   3.118   6.697 -0.0162  2.6773  0.7655
   30POPC   C24 3934   0.973   3.126   6.626  0.3644  0.5522  0.0155
   30POPC   H4R 3935   0.879   3.081   6.663  0.7506 -1.2899 -1.0849
   30POPC   H4S 3936   1.013   3.060   6.545  1.7580  0.6039  0.6199
   30POPC   C25 3937   0.952   3.268   6.573 -0.1520  0.4515 -0.0494
   30POPC   H5R 3938   1.052   3.304   6.540  0.0597  0.9554  1.0950
   30POPC   H5S 3939   0.918   3.339   6.651 -0.3895 -1.0945  1.3183
   30POPC   C26 3940   0.854   3.280   6.456 -0.0566  0.3436 -0.1409
   30POPC   H6R 3941   0.751   3.264   6.493 -0.2884 -1.3284 -1.3838
   30POPC   H6S 3942   0.880   3.207   6.376  0.0927  0.4476 -0.1879
   30POPC   C27 3943   0.854   3.420   6.395  0.0349  0.6531  0.5632
   30POPC   H7R 3944   0.957   3.455   6.371 -0.0895  1.7668  1.5427
   30POPC   H7S 3945   0.828   3.493   6.474 -2.5302  0.5539 -0.1125
   30POPC   C28 3946   0.761   3.423   6.273 -0.6923  1.0994  1.1197
   30POPC   H8R 3947   0.653   3.408   6.293 -1.0366  1.7748 -0.1928
   30POPC   H8S 3948   0.774   3.330   6.213 -2.0020  0.2089  2.1442
   30POPC   C29 3949   0.776   3.559   6.211  0.6146  0.4946  0.0580
   30POPC   H91 3950   0.764   3.644   6.280  1.3634  0.1897  0.5892
   30POPC  C210 3951   0.783   3.570   6.078 -0.4254  0.2181 -0.0274
   30POPC  H101 3952   0.788   3.675   6.043  1.3706 -0.3231 -1.5578
   30POPC  C211 3953   0.785   3.458   5.978 -0.3753  0.1025  0.1024
   30POPC  H11R 3954   0.709   3.382   6.006 -1.3956  1.0810  0.0880
   30POPC  H11S 3955   0.879   3.399   5.976 -0.2515  0.3206 -1.2979
   30POPC  C212 3956   0.767   3.518   5.838 -0.1209 -0.7524 -0.2980
   30POPC  H12R 3957   0.847   3.593   5.820 -0.7300 -0.5911 -2.6367
   30POPC  H12S 3958   0.674   3.578   5.831  0.2894 -0.1464 -0.6265
   30POPC  C213 3959   0.759   3.410   5.729 -0.3406 -0.3980 -0.6351
   30POPC  H13R 3960   0.685   3.334   5.762 -1.1578  0.8951  0.6130
   30POPC  H13S 3961   0.855   3.355   5.724  0.1765  0.4057  0.1295
   30POPC  C214 3962   0.708   3.472   5.599 -0.5244  0.6364 -0.0885
   30POPC  H14R 3963   0.779   3.552   5.569 -1.7732  0.7256 -3.1297
   30POPC  H14S 3964   0.602   3.503   5.603 -0.6728  0.0369  1.0745
   30POPC  C215 3965   0.731   3.390   5.471 -0.4133  0.2145  0.1997
   30POPC  H15R 3966   0.697   3.285   5.485  0.4495 -0.2604 -1.1471
   30POPC  H15S 3967   0.838   3.387   5.445 -0.4673 -0.1403  0.0063
   30POPC  C216 3968   0.656   3.458   5.356 -0.1145  0.2306  0.0156
   30POPC  H16R 3969   0.714   3.550   5.336  0.7382  0.3394  2.5820
   30POPC  H16S 3970   0.554   3.485   5.389 -0.1679  0.8788 -0.6580
   30POPC  C217 3971   0.644   3.382   5.224  0.1801 -0.0523  0.1484
   30POPC  H17R 3972   0.577   3.444   5.160  1.3939  0.5510 -0.5839
   30POPC  H17S 3973   0.600   3.286   5.257  0.9220 -0.7425 -0.7908
   30POPC  C218 3974   0.781   3.368   5.156  0.2143  0.0553  0.1951
   30POPC  H18R 3975   0.832   3.466   5.170  1.6028 -0.5811 -0.2687
   30POPC  H18S 3976   0.772   3.366   5.046  1.8596 -0.0061  0.0479
   30POPC  H18T 3977   0.840   3.287   5.203  0.9684 -0.3172 -1.3473
   30POPC   C33 3978   1.224   2.660   6.590  0.0932  0.9056 -0.2918
   30POPC   H3X 3979   1.280   2.565   6.602 -0.3091  0.7349  0.2753
   30POPC   H3Y 3980   1.290   2.744   6.561  0.2991  1.1220  0.7652
   30POPC   C34 3981   1.105   2.643   6.495  0.5053 -0.6305 -0.5471
   30POPC   H4X 3982   1.034   2.566   6.532  0.3209 -1.3396 -2.2808
   30POPC   H4Y 3983   1.147   2.604   6.399 -0.8380 -2.1046 -0.5863
   30POPC   C35 3984   1.051   2.778   6.449  0.1143 -0.4781  0.3490
   30POPC   H5X 3985   1.134   2.848   6.428 -0.5338  0.5131  0.9908
   30POPC   H5Y 3986   0.990   2.827   6.529  2.1959  1.6824  0.7418
   30POPC   C36 3987   0.973   2.775   6.318 -0.0029 -0.2155  0.4108
   30POPC   H6X 3988   0.894   2.697   6.320  1.6150 -1.9370  0.4124
   30POPC   H6Y 3989   1.040   2.749   6.233 -0.9779 -0.4985 -0.2960
   30POPC   C37 3990   0.933   2.918   6.284  0.7768 -0.0599  0.1145
   30POPC   H7X 3991   1.027   2.977   6.280 -0.1536  1.4515 -2.3520
   30POPC   H7Y 3992   0.871   2.962   6.365  0.0156  2.3339 -1.6273
   30POPC   C38 3993   0.865   2.934   6.148  0.1704 -0.2419  0.3930
   30POPC   H8X 3994   0.815   3.032   6.130  0.9965 -0.3607 -3.4771
   30POPC   H8Y 3995   0.778   2.866   6.161 -1.9805  2.2795  0.0068
   30POPC   C39 3996   0.949   2.900   6.024  0.0605  0.4338  0.1252
   30POPC   H9X 3997   0.969   2.791   6.016  1.8835  0.7007  0.6166
   30POPC   H9Y 3998   1.051   2.938   6.042  1.3616 -2.4566 -0.6485
   30POPC  C310 3999   0.886   2.931   5.888 -0.6292  0.0087  0.3423
   30POPC  H10X 4000   0.778   2.956   5.903 -0.3718  1.1409  0.3747
   30POPC  H10Y 4001   0.891   2.841   5.824  0.8329 -0.2312  0.7622
   30POPC  C311 4002   0.938   3.063   5.833 -0.5520 -0.3133 -0.3692
   30POPC  H11X 4003   1.047   3.066   5.854 -0.0520 -1.6579 -2.4966
   30POPC  H11Y 4004   0.884   3.139   5.894 -1.1662 -1.2845  0.3209
   30POPC  C312 4005   0.925   3.069   5.681 -0.6063 -0.0555 -0.3545
   30POPC  H12X 4006   0.951   3.170   5.641 -0.0366 -0.7083 -1.6879
   30POPC  H12Y 4007   0.818   3.056   5.658 -0.7361  1.0362 -0.4364
   30POPC  C313 4008   1.017   2.968   5.613 -0.1917  0.1929 -0.1698
   30POPC  H13X 4009   0.977   2.866   5.634 -2.2786  0.6310 -1.6703
   30POPC  H13Y 4010   1.120   2.988   5.651 -1.3156  0.1886  3.1348
   30POPC  C314 4011   1.019   2.990   5.461  0.2540  0.0597 -0.1870
   30POPC  H14X 4012   1.062   3.089   5.439 -2.1528  1.1110 -0.5123
   30POPC  H14Y 4013   0.913   2.989   5.427  0.7786 -2.6539 -2.1367
   30POPC  C315 4014   1.103   2.884   5.390 -0.4019 -0.1761 -0.6186
   30POPC  H15X 4015   1.187   2.871   5.461 -0.3538  0.4508 -0.5572
   30POPC  H15Y 4016   1.152   2.911   5.294 -0.5914  2.3736 -0.0711
   30POPC  C316 4017   1.026   2.755   5.361 -0.1423 -0.3309 -0.6150
   30POPC  H16X 4018   1.093   2.700   5.290 -1.2702 -1.5677 -0.7588
   30POPC  H16Y 4019   0.932   2.769   5.304 -0.7055 -0.2196  0.3291
   30POPC  H16Z 4020   1.015   2.712   5.463  0.8980  0.0320 -0.3321
   31POPC     N 4021   2.501   7.608   6.539 -0.2595  0.1897 -0.4019
   31POPC   C12 4022   2.525   7.742   6.473  0.2139  0.2781 -0.0555
   31POPC   C13 4023   2.634   7.554   6.586 -0.5735  0.0831  0.3815
   31POPC   C14 4024   2.395   7.615   6.647  0.1415  0.1511 -0.0016
   31POPC   C15 4025   2.444   7.509   6.441 -0.3410 -0.0184 -0.1473
   31POPC  H12A 4026   2.428   7.784   6.450  0.9584  2.8837  1.1135
   31POPC  H12B 4027   2.586   7.721   6.387  1.6580 -0.6490  1.1338
   31POPC  H13A 4028   2.673   7.613   6.668 -0.4641 -0.7608  0.9543
   31POPC  H13B 4029   2.615   7.449   6.603 -2.2610  0.0449 -1.4535
   31POPC  H13C 4030   2.708   7.554   6.508  0.1360  2.9273  0.9445
   31POPC  H14A 4031   2.368   7.514   6.673  0.9493 -0.2314 -0.5985
   31POPC  H14B 4032   2.429   7.685   6.721  3.9074  0.1264 -1.5076
   31POPC  H14C 4033   2.304   7.656   6.605 -0.3729  0.6862  1.5639
   31POPC  H15A 4034   2.350   7.549   6.404 -0.5070 -1.0787 -0.9385
   31POPC  H15B 4035   2.411   7.425   6.500 -4.9107  1.3752 -0.2870
   31POPC  H15C 4036   2.519   7.499   6.364  0.0272  1.3407  0.0084
   31POPC   C11 4037   2.601   7.848   6.553  0.0208  0.1622  0.2850
   31POPC  H11A 4038   2.594   7.945   6.498 -1.1057  1.9087  3.2722
   31POPC  H11B 4039   2.705   7.810   6.561  0.0368  0.2824  0.6602
   31POPC     P 4040   2.616   7.938   6.788 -0.3859 -0.0263 -0.1497
   31POPC   O13 4041   2.539   7.979   6.907 -0.1138 -0.1051  0.0556
   31POPC   O14 4042   2.741   7.861   6.807 -0.5472 -0.1090  0.5954
   31POPC   O12 4043   2.532   7.858   6.678 -0.8515  0.5469 -0.2143
   31POPC   O11 4044   2.658   8.066   6.703  0.0519 -0.1179 -0.0755
   31POPC    C1 4045   2.749   0.043   6.763 -0.5811  0.2917  0.2721
   31POPC    HA 4046   2.784   0.004   6.861 -1.0043  3.4509  1.7919
   31POPC    HB 4047   2.703   0.141   6.788 -0.3393  0.4992 -0.0753
   31POPC    C2 4048   2.862   0.089   6.669 -0.4294  0.0976  0.3585
   31POPC    HS 4049   2.897   0.193   6.687  0.8475  0.6479 -3.9873
   31POPC   O21 4050   2.816   0.079   6.534  0.3635 -0.1498  0.0996
   31POPC   C21 4051   2.762   0.190   6.484  0.0216 -0.3744 -0.0390
   31POPC   O22 4052   2.766   0.298   6.540  0.1609 -0.1471 -0.4763
   31POPC   C22 4053   2.712   0.167   6.342 -0.2709 -0.3691  0.0629
   31POPC   H2R 4054   2.645   0.078   6.337 -0.2813 -0.3752  0.3304
   31POPC   H2S 4055   2.800   0.153   6.275 -1.0375  1.2276 -1.3485
   31POPC    C3 4056   2.985   8.114   6.693  0.0170  0.5905 -0.0545
   31POPC    HX 4057   2.964   8.005   6.696  0.5090  0.3089 -3.3657
   31POPC    HY 4058   3.022   0.030   6.793 -0.4513  2.8995 -0.5211
   31POPC   O31 4059   3.085   0.016   6.593  0.1158  0.8047  0.0775
   31POPC   C31 4060   3.197   0.083   6.620  0.4921  0.0918  0.3116
   31POPC   O32 4061   3.214   0.145   6.724 -0.5444  0.2778  0.3810
   31POPC   C32 4062   3.287   0.071   6.498  0.0024 -0.4640 -0.0017
   31POPC   H2X 4063   3.233   0.115   6.411 -0.6849 -1.8766 -0.3183
   31POPC   H2Y 4064   3.303   8.077   6.485  0.4142 -0.2091 -1.9984
   31POPC   C23 4065   2.629   0.288   6.299  0.3624  0.0380 -0.0219
   31POPC   H3R 4066   2.679   0.385   6.278 -1.9064  1.3895  0.5229
   31POPC   H3S 4067   2.552   0.313   6.375  0.7141  3.1810 -0.5544
   31POPC   C24 4068   2.552   0.248   6.174 -0.2235  0.2391  0.2674
   31POPC   H4R 4069   2.466   0.315   6.157 -1.2742 -1.1268  0.0214
   31POPC   H4S 4070   2.502   0.148   6.179  0.7125 -0.2362  0.3943
   31POPC   C25 4071   2.635   0.243   6.045 -0.7051  1.3410 -0.0955
   31POPC   H5R 4072   2.733   0.193   6.059 -0.8831  0.9248 -0.3208
   31POPC   H5S 4073   2.656   0.346   6.008 -1.0533  0.9933 -1.2897
   31POPC   C26 4074   2.567   0.160   5.936  0.4215  0.0279  0.1640
   31POPC   H6R 4075   2.463   0.198   5.927 -0.0402 -1.5600 -2.3331
   31POPC   H6S 4076   2.554   0.059   5.980  1.6365 -0.0146  0.4731
   31POPC   C27 4077   2.637   0.159   5.800 -0.2184 -0.5974 -0.1616
   31POPC   H7R 4078   2.742   0.127   5.817  0.2506  0.4585 -0.9638
   31POPC   H7S 4079   2.650   0.257   5.749  0.7100 -0.3331  0.5823
   31POPC   C28 4080   2.575   0.066   5.695 -0.6483 -0.4899 -0.0081
   31POPC   H8R 4081   2.547   8.088   5.750  2.1097 -2.5836 -1.8071
   31POPC   H8S 4082   2.651   0.042   5.617 -0.8412 -1.7398  0.1580
   31POPC   C29 4083   2.465   0.136   5.621 -0.0295  0.1822 -0.3030
   31POPC   H91 4084   2.499   0.192   5.533 -0.6834 -0.9995 -1.3231
   31POPC  C210 4085   2.333   0.138   5.647 -0.0687  0.5963 -0.5206
   31POPC  H101 4086   2.264   0.197   5.585 -1.5875 -2.7280 -2.2633
   31POPC  C211 4087   2.268   0.057   5.755 -0.0569  0.2068 -0.8005
   31POPC  H11R 4088   2.344   0.022   5.828 -0.1590  1.8500  0.1546
   31POPC  H11S 4089   2.214   8.083   5.717 -0.8520 -0.5276  1.7908
   31POPC  C212 4090   2.175   0.139   5.846 -0.5415 -0.6513 -0.5131
   31POPC  H12R 4091   2.094   0.165   5.774  0.9047  2.7154 -1.1100
   31POPC  H12S 4092   2.227   0.232   5.875  0.2950 -1.6853  1.5201
   31POPC  C213 4093   2.116   0.068   5.968  0.4942 -0.6651 -0.0109
   31POPC  H13R 4094   2.107   8.074   5.948  1.1205 -0.8617  0.7501
   31POPC  H13S 4095   2.013   0.108   5.978  0.9734  0.3780  1.0017
   31POPC  C214 4096   2.191   0.106   6.095  0.6735  0.2619 -0.3873
   31POPC  H14R 4097   2.179   0.217   6.101  0.4468  0.1691  1.7753
   31POPC  H14S 4098   2.297   0.079   6.080  1.4704  1.3775  2.4340
   31POPC  C215 4099   2.138   0.036   6.220 -0.5831  0.7068 -0.6527
   31POPC  H15R 4100   2.134   8.040   6.210 -1.8082  0.6491  0.2248
   31POPC  H15S 4101   2.032   0.066   6.233 -0.8654 -0.9031  1.3396
   31POPC  C216 4102   2.226   0.052   6.344 -0.1838 -0.0390 -0.8334
   31POPC  H16R 4103   2.233   0.160   6.371 -0.0751 -0.4329  0.8409
   31POPC  H16S 4104   2.325   0.009   6.317  0.1517  0.0244  0.2364
   31POPC  C217 4105   2.173   8.102   6.472  0.4442  0.3215 -0.3824
   31POPC  H17R 4106   2.127   8.002   6.457  3.8125 -1.7267  1.6126
   31POPC  H17S 4107   2.093   0.059   6.500  0.0001 -0.0462 -0.6828
   31POPC  C218 4108   2.275   8.101   6.586  0.4184  0.1897 -0.3605
   31POPC  H18R 4109   2.331   0.080   6.571  0.9614  0.0785  0.8608
   31POPC  H18S 4110   2.331   8.005   6.599 -0.5666 -0.3288  0.1899
   31POPC  H18T 4111   2.209   8.106   6.675 -4.8621  1.2175 -3.8839
   31POPC   C33 4112   3.418   0.147   6.519 -0.1248 -0.3873  0.5292
   31POPC   H3X 4113   3.482   0.085   6.586 -0.8265 -0.3683  1.2351
   31POPC   H3Y 4114   3.399   0.247   6.563 -0.1650 -0.3606  0.4509
   31POPC   C34 4115   3.489   0.167   6.385  0.6938 -0.0057  1.0088
   31POPC   H4X 4116   3.450   0.101   6.305 -0.7689  2.0837 -0.1177
   31POPC   H4Y 4117   3.599   0.157   6.393  0.8812 -0.2229 -1.2550
   31POPC   C35 4118   3.468   0.310   6.334  0.3122 -0.4119 -0.0081
   31POPC   H5X 4119   3.487   0.379   6.419  0.9544 -1.9691  1.1655
   31POPC   H5Y 4120   3.364   0.329   6.300 -0.3639 -1.6761  1.2508
   31POPC   C36 4121   3.568   0.362   6.231 -1.1231  0.6271 -0.9151
   31POPC   H6X 4122   3.666   0.372   6.283 -0.6075  1.5332 -1.9975
   31POPC   H6Y 4123   3.531   0.466   6.213 -1.7972  0.3061 -1.4096
   31POPC   C37 4124   3.578   0.277   6.105  0.4546 -0.4398 -0.1044
   31POPC   H7X 4125   3.472   0.246   6.092  0.3797 -0.3370  0.2540
   31POPC   H7Y 4126   3.631   0.185   6.136  0.9218  0.5577  2.2071
   31POPC   C38 4127   3.609   0.347   5.972 -0.1076 -0.1457 -0.0817
   31POPC   H8X 4128   3.714   0.381   5.963  0.5897 -2.1897 -0.2187
   31POPC   H8Y 4129   3.550   0.441   5.974  2.4515  1.5913 -0.9296
   31POPC   C39 4130   3.564   0.278   5.843  0.3274  0.1234 -0.3817
   31POPC   H9X 4131   3.453   0.278   5.855  0.2795 -0.6124 -0.7268
   31POPC   H9Y 4132   3.588   0.169   5.848  0.1795  0.1280  3.5570
   31POPC  C310 4133   3.594   0.358   5.717 -0.0085  0.2612 -0.3776
   31POPC  H10X 4134   3.559   0.462   5.730 -1.0794 -0.1605  0.2262
   31POPC  H10Y 4135   3.543   0.314   5.628  1.4040  0.5486 -1.3748
   31POPC  C311 4136   3.738   0.363   5.664  0.3474 -0.1906  0.5233
   31POPC  H11X 4137   3.804   0.418   5.734 -0.1681  0.6992  0.3286
   31POPC  H11Y 4138   3.748   0.416   5.567 -1.1681  1.6613  1.3219
   31POPC  C312 4139   3.791   0.221   5.644 -0.2687 -0.2713 -0.6175
   31POPC  H12X 4140   3.798   0.162   5.738 -0.1885  0.1665 -0.3479
   31POPC  H12Y 4141   3.898   0.223   5.615 -0.7539 -0.4236 -2.5430
   31POPC  C313 4142   3.715   0.136   5.542  0.0685 -0.6805 -0.5324
   31POPC  H13X 4143   3.692   0.204   5.457 -0.9541 -1.5720 -0.9919
   31POPC  H13Y 4144   3.619   0.091   5.575  1.3693 -1.9924  1.6709
   31POPC  C314 4145   3.786   0.020   5.472  0.7137 -0.7477  0.2178
   31POPC  H14X 4146   3.822   8.057   5.542 -1.1422 -0.7302  1.2786
   31POPC  H14Y 4147   3.873   0.064   5.420 -0.8195  0.5576 -1.3817
   31POPC  C315 4148   3.684   8.069   5.379 -0.0659  0.7909 -0.0604
   31POPC  H15X 4149   3.646   0.023   5.301  1.5823  3.4707  1.3599
   31POPC  H15Y 4150   3.592   8.045   5.436 -2.5008  0.8495 -3.6354
   31POPC  C316 4151   3.730   7.943   5.304 -0.3576  0.1676  0.7890
   31POPC  H16X 4152   3.646   7.908   5.240  0.4462  2.3373 -1.6347
   31POPC  H16Y 4153   3.769   7.863   5.370  1.5017 -0.9806 -1.5625
   31POPC  H16Z 4154   3.818   7.960   5.239  0.9745 -1.7434  1.9863
   32POPC     N 4155   1.295   1.387   7.586 -0.2486  0.4027  0.1732
   32POPC   C12 4156   1.305   1.383   7.435 -0.2417 -0.0642  0.1829
   32POPC   C13 4157   1.433   1.398   7.646 -0.2664  0.5560  0.1856
   32POPC   C14 4158   1.201   1.497   7.626 -0.4895  0.1527  0.2982
   32POPC   C15 4159   1.228   1.259   7.631  0.0376  0.1364 -0.1497
   32POPC  H12A 4160   1.322   1.485   7.402 -1.1663  0.4112  1.1081
   32POPC  H12B 4161   1.214   1.349   7.388 -0.2085  1.9375 -1.4789
   32POPC  H13A 4162   1.506   1.356   7.578  0.3372 -1.1080  1.7965
   32POPC  H13B 4163   1.466   1.501   7.654  1.2738  0.2751 -1.6885
   32POPC  H13C 4164   1.438   1.352   7.744 -2.1476 -0.5978 -0.2278
   32POPC  H14A 4165   1.251   1.592   7.615  0.1406 -0.4247 -2.4193
   32POPC  H14B 4166   1.123   1.498   7.551  0.3730 -4.9826 -1.0262
   32POPC  H14C 4167   1.176   1.499   7.731  0.3043  1.6185  0.4987
   32POPC  H15A 4168   1.232   1.251   7.738  1.0442 -0.8867 -0.2371
   32POPC  H15B 4169   1.279   1.177   7.583  3.1899  1.8750 -0.0728
   32POPC  H15C 4170   1.130   1.259   7.586  0.7791  0.0474 -1.8461
   32POPC   C11 4171   1.428   1.310   7.382 -0.6582 -0.2965 -0.4773
   32POPC  H11A 4172   1.515   1.373   7.411 -0.9731 -0.9737  2.2784
   32POPC  H11B 4173   1.427   1.316   7.271 -1.3445  0.0185 -0.4525
   32POPC     P 4174   1.539   1.084   7.361  0.1051  0.0627 -0.0853
   32POPC   O13 4175   1.666   1.160   7.364 -0.0241  0.2477  0.7756
   32POPC   O14 4176   1.547   0.949   7.422 -0.5259  0.1245  0.1341
   32POPC   O12 4177   1.434   1.177   7.436  0.1857 -0.0222  0.1320
   32POPC   O11 4178   1.487   1.074   7.210  0.2147 -0.7871 -0.0744
   32POPC    C1 4179   1.361   1.008   7.192 -0.4655  0.6567 -0.8508
   32POPC    HA 4180   1.278   1.080   7.207 -2.0646 -0.9891 -1.4234
   32POPC    HB 4181   1.350   0.935   7.275 -0.6912 -0.7565 -2.0687
   32POPC    C2 4182   1.359   0.931   7.059  0.0235 -0.5223 -0.1988
   32POPC    HS 4183   1.454   0.873   7.060  0.4945  0.1639 -1.6360
   32POPC   O21 4184   1.347   1.020   6.947  0.0913 -0.1567  0.0811
   32POPC   C21 4185   1.459   1.039   6.877 -0.0673  0.0522 -0.1202
   32POPC   O22 4186   1.567   0.984   6.893 -0.1091 -0.1000 -0.3631
   32POPC   C22 4187   1.427   1.149   6.777  0.1315  0.0525 -0.1836
   32POPC   H2R 4188   1.486   1.238   6.808  0.2251  0.2147 -0.8225
   32POPC   H2S 4189   1.319   1.169   6.792  0.0587 -0.9180  0.6948
   32POPC    C3 4190   1.235   0.841   7.058 -0.2920 -0.0893 -0.3153
   32POPC    HX 4191   1.143   0.903   7.048 -0.9032 -0.7772  0.8146
   32POPC    HY 4192   1.210   0.794   7.156  0.8597  1.8530  0.9763
   32POPC   O31 4193   1.251   0.741   6.957  0.3502  0.1134 -0.4186
   32POPC   C31 4194   1.137   0.680   6.922  0.2325  0.3401 -0.4348
   32POPC   O32 4195   1.027   0.714   6.962  0.1933 -0.5273  0.2164
   32POPC   C32 4196   1.152   0.554   6.838 -0.1981  0.2817 -0.4235
   32POPC   H2X 4197   1.060   0.549   6.775 -0.5480  0.5769  0.0532
   32POPC   H2Y 4198   1.165   0.470   6.909  1.6091  0.8558 -0.0123
   32POPC   C23 4199   1.473   1.113   6.636  0.5527 -0.4009  0.0608
   32POPC   H3R 4200   1.420   1.020   6.607  1.5087 -0.6516 -0.9225
   32POPC   H3S 4201   1.582   1.092   6.636  0.6663  0.1628  0.5925
   32POPC   C24 4202   1.475   1.219   6.525 -0.0516  0.5641  0.9564
   32POPC   H4R 4203   1.507   1.164   6.434  0.2031  0.9604  0.8072
   32POPC   H4S 4204   1.538   1.307   6.548  0.2909  0.4274  0.5515
   32POPC   C25 4205   1.334   1.274   6.500  0.0847  0.2778 -0.5279
   32POPC   H5R 4206   1.282   1.297   6.596  0.0776 -2.1344  0.1155
   32POPC   H5S 4207   1.276   1.192   6.454 -0.2868 -0.1901  0.7274
   32POPC   C26 4208   1.324   1.400   6.414  0.2343  0.6681  0.0202
   32POPC   H6R 4209   1.395   1.474   6.457 -0.2329  0.1316  1.7849
   32POPC   H6S 4210   1.219   1.437   6.419  0.4205  1.2825 -0.4658
   32POPC   C27 4211   1.347   1.374   6.265  0.1056 -0.2549  0.1603
   32POPC   H7R 4212   1.283   1.292   6.226 -0.5397  1.7080 -3.2945
   32POPC   H7S 4213   1.453   1.344   6.251  0.3831  0.7582  0.0379
   32POPC   C28 4214   1.324   1.494   6.174  1.2966  0.1753  0.4040
   32POPC   H8R 4215   1.382   1.582   6.211 -3.2858  3.7847 -0.0793
   32POPC   H8S 4216   1.216   1.520   6.174  1.1231 -0.5109 -0.5347
   32POPC   C29 4217   1.374   1.455   6.038 -0.2106 -0.3540 -0.0228
   32POPC   H91 4218   1.473   1.406   6.041 -0.3045 -0.6406  4.0605
   32POPC  C210 4219   1.315   1.481   5.921  0.5053  0.0588 -0.3048
   32POPC  H101 4220   1.357   1.436   5.830  2.3551 -3.4022  2.0288
   32POPC  C211 4221   1.185   1.553   5.900  0.2291 -0.1888  0.5062
   32POPC  H11R 4222   1.211   1.652   5.858 -1.1166  0.8240  1.9328
   32POPC  H11S 4223   1.139   1.575   5.999 -0.3683 -3.8035  1.1776
   32POPC  C212 4224   1.082   1.469   5.824  0.2079 -0.1024  0.4385
   32POPC  H12R 4225   1.044   1.382   5.882  1.0216 -0.1823  0.8640
   32POPC  H12S 4226   1.139   1.437   5.734  0.2243  0.5588  0.2033
   32POPC  C213 4227   0.949   1.537   5.788  0.5804  0.5647  0.3048
   32POPC  H13R 4228   0.890   1.555   5.880 -1.9973  0.0701 -1.1593
   32POPC  H13S 4229   0.906   1.450   5.734 -1.5268  0.8889  1.3690
   32POPC  C214 4230   0.962   1.662   5.702  0.9048  0.2578 -0.0940
   32POPC  H14R 4231   1.035   1.732   5.748  1.4176 -1.1321  1.2717
   32POPC  H14S 4232   0.857   1.698   5.700  0.3996 -1.1723 -1.7719
   32POPC  C215 4233   1.013   1.632   5.561 -0.3202  0.2076 -0.5399
   32POPC  H15R 4234   0.933   1.570   5.516  0.6580 -0.3926 -1.5258
   32POPC  H15S 4235   1.100   1.566   5.580  1.8625  3.1497  0.5123
   32POPC  C216 4236   1.054   1.755   5.479  0.5646  0.2510 -0.0397
   32POPC  H16R 4237   1.125   1.723   5.399 -0.4353 -1.2004 -0.3825
   32POPC  H16S 4238   1.113   1.817   5.551  0.2691  1.3708 -0.7357
   32POPC  C217 4239   0.933   1.832   5.428  0.6725  0.3499 -0.1499
   32POPC  H17R 4240   0.956   1.940   5.415 -0.1821  1.0185  2.8970
   32POPC  H17S 4241   0.852   1.828   5.504  0.1596 -2.7208 -0.7399
   32POPC  C218 4242   0.882   1.787   5.291 -0.4780  0.7287  0.1421
   32POPC  H18R 4243   0.802   1.856   5.257 -1.2207 -0.9197 -1.5987
   32POPC  H18S 4244   0.831   1.689   5.303  2.0535 -0.6504  0.1378
   32POPC  H18T 4245   0.966   1.780   5.219  1.4476  0.6277  2.2792
   32POPC   C33 4246   1.268   0.543   6.739  0.4711 -0.0705  0.3938
   32POPC   H3X 4247   1.362   0.507   6.786  1.5866  1.9806 -0.1231
   32POPC   H3Y 4248   1.281   0.649   6.707 -0.4167  0.3997  1.5200
   32POPC   C34 4249   1.233   0.468   6.611 -0.0120 -0.1073  0.5459
   32POPC   H4X 4250   1.137   0.508   6.570 -1.1310 -1.7348  1.4940
   32POPC   H4Y 4251   1.212   0.360   6.625 -1.0379  0.3087  2.5405
   32POPC   C35 4252   1.340   0.486   6.503 -0.4739  0.2113  0.1327
   32POPC   H5X 4253   1.436   0.444   6.541 -0.1940 -0.6486 -1.4380
   32POPC   H5Y 4254   1.377   0.591   6.497  1.3714 -0.4596 -1.5044
   32POPC   C36 4255   1.287   0.448   6.365 -0.0463  0.3859 -0.0830
   32POPC   H6X 4256   1.228   0.529   6.316 -2.2773 -1.3099 -0.3419
   32POPC   H6Y 4257   1.206   0.373   6.376  0.3516 -0.0965 -0.4286
   32POPC   C37 4258   1.392   0.391   6.270 -0.2299  0.2860 -0.2264
   32POPC   H7X 4259   1.453   0.320   6.329 -0.7380 -1.0000 -1.1971
   32POPC   H7Y 4260   1.463   0.463   6.224 -0.5310  0.2549 -0.7540
   32POPC   C38 4261   1.329   0.310   6.156  0.5778  0.0340 -0.5012
   32POPC   H8X 4262   1.239   0.257   6.196  1.3544 -0.0485  1.2669
   32POPC   H8Y 4263   1.399   0.236   6.111  0.5947 -0.7867  0.8145
   32POPC   C39 4264   1.296   0.418   6.054  0.4912 -0.2090 -0.7330
   32POPC   H9X 4265   1.392   0.456   6.013  0.9222 -0.8946 -0.3658
   32POPC   H9Y 4266   1.257   0.506   6.110 -0.7412 -1.9666  1.3212
   32POPC  C310 4267   1.206   0.377   5.937 -0.6345 -0.0835  0.0755
   32POPC  H10X 4268   1.105   0.368   5.982  0.1180 -4.9646  1.3279
   32POPC  H10Y 4269   1.241   0.283   5.889  1.2560  0.9143 -0.6020
   32POPC  C311 4270   1.188   0.480   5.826  0.4941 -0.4508 -0.4606
   32POPC  H11X 4271   1.255   0.473   5.737  0.2722  1.9096 -0.8872
   32POPC  H11Y 4272   1.211   0.579   5.872 -0.2795 -0.7173  0.5208
   32POPC  C312 4273   1.039   0.484   5.795  0.4243  0.4348 -0.0653
   32POPC  H12X 4274   0.975   0.485   5.886 -0.5902 -0.7862 -0.7227
   32POPC  H12Y 4275   1.015   0.384   5.753  1.0598  0.6298 -0.9153
   32POPC  C313 4276   0.985   0.594   5.703  0.2556 -0.0159 -0.5156
   32POPC  H13X 4277   1.015   0.693   5.745 -0.4959 -0.0765  0.1979
   32POPC  H13Y 4278   0.876   0.606   5.719  0.1121  0.0711 -1.4958
   32POPC  C314 4279   1.025   0.569   5.558  0.1118  0.2244 -0.5972
   32POPC  H14X 4280   0.997   0.466   5.527 -0.3236  0.4093 -0.8162
   32POPC  H14Y 4281   1.136   0.576   5.558  0.0512  1.3275 -0.6464
   32POPC  C315 4282   0.961   0.669   5.462  0.0932  0.3568 -0.4473
   32POPC  H15X 4283   1.010   0.768   5.474 -0.8164  0.8930 -0.9911
   32POPC  H15Y 4284   0.852   0.688   5.476 -0.7525 -2.1300 -2.8421
   32POPC  C316 4285   0.969   0.629   5.314  0.6034 -0.0151 -0.3209
   32POPC  H16X 4286   1.072   0.609   5.280  1.3571 -0.0785  1.8231
   32POPC  H16Y 4287   0.919   0.707   5.253 -0.8173 -0.7952 -0.2020
   32POPC  H16Z 4288   0.919   0.532   5.297 -0.7480  0.6920 -0.5486
   33POPC     N 4289   6.554   2.732   7.401 -0.2843 -0.1439 -0.1179
   33POPC   C12 4290   6.696   2.710   7.354 -0.2475  0.3893 -0.2634
   33POPC   C13 4291   6.489   2.606   7.454  0.0401 -0.1358  0.3140
   33POPC   C14 4292   6.568   2.829   7.516  0.0013  0.0922 -0.3498
   33POPC   C15 4293   6.468   2.801   7.298 -0.9742 -0.6350  0.1272
   33POPC  H12A 4294   6.751   2.674   7.440  0.3641  1.6155 -0.1236
   33POPC  H12B 4295   6.741   2.803   7.324 -2.4921  1.6803  0.1612
   33POPC  H13A 4296   6.473   2.539   7.370  0.4672  0.5036 -0.2929
   33POPC  H13B 4297   6.548   2.559   7.531 -2.1456 -0.5964  1.8038
   33POPC  H13C 4298   6.391   2.623   7.497  0.4619 -0.6292  1.4779
   33POPC  H14A 4299   6.622   2.918   7.487  0.8836 -0.7185 -1.2699
   33POPC  H14B 4300   6.472   2.853   7.559  0.2907 -2.0421  1.6686
   33POPC  H14C 4301   6.629   2.784   7.592 -0.3304  0.9793  0.4731
   33POPC  H15A 4302   6.428   2.729   7.228 -1.6958 -0.6482  0.5364
   33POPC  H15B 4303   6.509   2.879   7.237 -2.6666 -0.9786 -1.5608
   33POPC  H15C 4304   6.378   2.842   7.342  0.4491  2.1703  0.6533
   33POPC   C11 4305   6.709   2.600   7.248  0.5101  0.4130 -0.2039
   33POPC  H11A 4306   6.658   2.510   7.289 -0.1290  1.0975  0.5574
   33POPC  H11B 4307   6.817   2.589   7.228 -0.0248 -0.9868 -2.7836
   33POPC     P 4308   6.631   2.500   7.027 -0.2819 -0.0749 -0.4089
   33POPC   O13 4309   6.744   2.405   7.029 -0.3889 -0.1971 -0.1416
   33POPC   O14 4310   6.501   2.439   7.064 -0.1057 -0.2080 -0.0110
   33POPC   O12 4311   6.654   2.629   7.119 -0.0374 -0.3119 -0.1375
   33POPC   O11 4312   6.623   2.556   6.877  0.1487  0.2618 -0.3069
   33POPC    C1 4313   6.531   2.663   6.852 -0.0475  0.1640 -0.0090
   33POPC    HA 4314   6.589   2.742   6.800  0.4522 -0.7270 -0.8475
   33POPC    HB 4315   6.501   2.714   6.946  1.2847 -0.4640  0.7929
   33POPC    C2 4316   6.415   2.604   6.770 -0.1421  0.4002 -0.0470
   33POPC    HS 4317   6.375   2.513   6.821  2.5341 -1.5816 -1.2054
   33POPC   O21 4318   6.491   2.566   6.655  0.2690  0.2136  0.2800
   33POPC   C21 4319   6.451   2.451   6.600  0.5284  0.3544 -0.2134
   33POPC   O22 4320   6.351   2.392   6.639  0.8597 -0.0415  0.0531
   33POPC   C22 4321   6.535   2.415   6.478  0.4817 -0.3531 -0.0472
   33POPC   H2R 4322   6.608   2.340   6.514 -1.3802 -2.4104 -0.3820
   33POPC   H2S 4323   6.591   2.507   6.450 -0.0813  0.1036  0.2812
   33POPC    C3 4324   6.304   2.699   6.722 -0.1364  0.4316  0.0019
   33POPC    HX 4325   6.234   2.718   6.806 -1.0248 -0.4738 -0.5122
   33POPC    HY 4326   6.251   2.639   6.645  0.7755  0.9216 -1.0402
   33POPC   O31 4327   6.352   2.821   6.666  0.2189  0.2469 -0.1001
   33POPC   C31 4328   6.257   2.914   6.651  0.1801  0.2259  0.0184
   33POPC   O32 4329   6.137   2.898   6.663  0.2063 -0.0816 -0.1186
   33POPC   C32 4330   6.344   3.037   6.627  0.5530  0.0084  0.2394
   33POPC   H2X 4331   6.382   3.027   6.524 -0.3712 -1.6252  0.0115
   33POPC   H2Y 4332   6.429   3.028   6.698 -0.1758 -3.2437  0.8776
   33POPC   C23 4333   6.458   2.335   6.373  0.7162 -0.1672 -0.3629
   33POPC   H3R 4334   6.365   2.294   6.418  2.0141 -1.6035  1.1839
   33POPC   H3S 4335   6.516   2.249   6.334  0.0416 -0.7747 -0.0568
   33POPC   C24 4336   6.412   2.400   6.242  0.0607 -0.0574 -0.0828
   33POPC   H4R 4337   6.501   2.446   6.194 -0.0950  0.3284 -0.0119
   33POPC   H4S 4338   6.348   2.489   6.261 -1.5301 -1.0967 -0.4330
   33POPC   C25 4339   6.354   2.305   6.139  0.0098 -0.2081  0.0846
   33POPC   H5R 4340   6.252   2.302   6.184  0.0632  0.0633  0.2203
   33POPC   H5S 4341   6.399   2.203   6.134 -1.1916 -0.7134 -1.0580
   33POPC   C26 4342   6.353   2.366   5.998 -0.6452  0.3815  0.3366
   33POPC   H6R 4343   6.448   2.340   5.947 -1.0636 -1.4441  0.4082
   33POPC   H6S 4344   6.336   2.475   6.009 -1.2983  0.3788 -0.5470
   33POPC   C27 4345   6.239   2.314   5.911 -0.0047  0.1291 -0.3582
   33POPC   H7R 4346   6.142   2.341   5.957  1.2063  1.3546  1.5766
   33POPC   H7S 4347   6.249   2.203   5.919 -1.0436  0.1861  2.7131
   33POPC   C28 4348   6.252   2.364   5.767  0.3767  0.3388 -0.2516
   33POPC   H8R 4349   6.350   2.328   5.728  0.7523 -1.5826  2.1871
   33POPC   H8S 4350   6.260   2.474   5.777  2.3291  0.0901  1.8549
   33POPC   C29 4351   6.139   2.316   5.680  0.1716  0.0883  0.1512
   33POPC   H91 4352   6.117   2.209   5.692  1.4199 -0.0847  1.0957
   33POPC  C210 4353   6.057   2.380   5.596  0.1111 -0.1718  0.0100
   33POPC  H101 4354   5.962   2.334   5.565 -0.1306  0.2683  0.0792
   33POPC  C211 4355   6.045   2.530   5.590  0.4515 -0.1447 -0.0028
   33POPC  H11R 4356   5.993   2.566   5.499 -0.2588  0.2529  0.5595
   33POPC  H11S 4357   6.147   2.574   5.587  0.1768  0.4854 -0.5489
   33POPC  C212 4358   5.970   2.574   5.715  0.0124  0.1704 -0.3739
   33POPC  H12R 4359   6.025   2.545   5.807 -1.4246  0.3761  0.5864
   33POPC  H12S 4360   5.877   2.516   5.733 -0.8465  0.9907 -1.9857
   33POPC  C213 4361   5.943   2.725   5.723  0.7485  0.2768  0.1947
   33POPC  H13R 4362   5.865   2.734   5.802  1.0828  0.2368  0.5341
   33POPC  H13S 4363   5.886   2.752   5.632 -0.7447 -0.9792  0.7100
   33POPC  C214 4364   6.066   2.811   5.755  1.3452 -0.5994  0.3191
   33POPC  H14R 4365   6.118   2.811   5.657 -1.8338  4.3051 -1.8035
   33POPC  H14S 4366   6.126   2.761   5.833  1.0833  0.5350  1.2808
   33POPC  C215 4367   6.025   2.954   5.791  0.9280 -0.6206 -0.0481
   33POPC  H15R 4368   5.963   2.955   5.883 -2.0621 -0.4177 -1.9285
   33POPC  H15S 4369   5.960   2.994   5.711 -0.7876 -1.9802  0.6011
   33POPC  C216 4370   6.148   3.041   5.819  0.6047 -0.2072  0.0906
   33POPC  H16R 4371   6.205   3.051   5.724 -0.2449  0.6839 -0.3399
   33POPC  H16S 4372   6.212   2.980   5.887  1.8821 -0.9605 -1.7083
   33POPC  C217 4373   6.119   3.175   5.889  0.4592 -0.3182  0.2455
   33POPC  H17R 4374   6.024   3.167   5.946  0.4760 -2.8440  0.0492
   33POPC  H17S 4375   6.093   3.237   5.800  1.8985 -0.1024 -0.0454
   33POPC  C218 4376   6.247   3.218   5.960  0.7492  0.3309 -0.6416
   33POPC  H18R 4377   6.321   3.257   5.887  0.8900 -0.1657 -0.7716
   33POPC  H18S 4378   6.301   3.128   5.998  1.2613  0.1285 -1.8055
   33POPC  H18T 4379   6.218   3.283   6.045  0.6601 -1.4051  0.7228
   33POPC   C33 4380   6.254   3.160   6.646 -0.4358 -0.5932 -0.4350
   33POPC   H3X 4381   6.321   3.239   6.687 -0.1620 -0.2404 -1.5320
   33POPC   H3Y 4382   6.187   3.131   6.729  0.6304 -0.9595  0.3299
   33POPC   C34 4383   6.200   3.213   6.513  0.3765 -0.0336 -0.5511
   33POPC   H4X 4384   6.102   3.253   6.545  1.1613  0.4347  1.3846
   33POPC   H4Y 4385   6.187   3.129   6.441 -0.8281  0.3730 -0.8286
   33POPC   C35 4386   6.281   3.323   6.444  0.4184  0.2562 -0.0426
   33POPC   H5X 4387   6.310   3.395   6.523  1.6324 -1.0444  0.7483
   33POPC   H5Y 4388   6.217   3.378   6.372  1.6625  0.7446 -0.8131
   33POPC   C36 4389   6.410   3.270   6.380 -0.1993 -0.2151 -0.9140
   33POPC   H6X 4390   6.379   3.207   6.294 -1.5535  1.0493 -1.4022
   33POPC   H6Y 4391   6.470   3.214   6.455 -0.7504 -1.2541 -1.2212
   33POPC   C37 4392   6.498   3.383   6.328  0.0704 -0.0652 -0.1500
   33POPC   H7X 4393   6.496   3.469   6.399 -1.0510  1.6085 -2.0855
   33POPC   H7Y 4394   6.450   3.421   6.235  0.0847 -0.8590 -0.4864
   33POPC   C38 4395   6.638   3.342   6.284  0.0690 -0.4788  0.2287
   33POPC   H8X 4396   6.682   3.266   6.352  2.8815 -1.0083 -1.9603
   33POPC   H8Y 4397   6.690   3.440   6.286  1.6393 -1.2733  0.5698
   33POPC   C39 4398   6.635   3.277   6.145  0.6914 -0.5853  0.2599
   33POPC   H9X 4399   6.582   3.351   6.082 -0.7780 -1.1892  0.7491
   33POPC   H9Y 4400   6.573   3.185   6.145 -3.7661  2.1201 -0.7936
   33POPC  C310 4401   6.768   3.270   6.070  0.3106  0.2640 -0.5008
   33POPC  H10X 4402   6.826   3.216   6.147  1.1674  0.1375 -1.2124
   33POPC  H10Y 4403   6.828   3.363   6.058  0.3735  0.4313  0.9736
   33POPC  C311 4404   6.765   3.198   5.935 -0.2289  0.2769 -0.4993
   33POPC  H11X 4405   6.708   3.106   5.960 -0.7077  0.2141 -1.7433
   33POPC  H11Y 4406   6.868   3.179   5.896 -0.1365 -1.1371  0.3550
   33POPC  C312 4407   6.698   3.273   5.820 -0.3108  0.1772 -0.5161
   33POPC  H12X 4408   6.779   3.343   5.792 -0.0361  0.0498 -0.0381
   33POPC  H12Y 4409   6.609   3.331   5.853  0.4440 -0.5230  3.2191
   33POPC  C313 4410   6.691   3.192   5.690  0.0616  0.2357 -0.5720
   33POPC  H13X 4411   6.629   3.248   5.617 -2.2897 -2.1294 -0.5325
   33POPC  H13Y 4412   6.639   3.094   5.700 -1.2605  0.9774  0.1474
   33POPC  C314 4413   6.829   3.169   5.628  0.1912 -0.2335 -0.1140
   33POPC  H14X 4414   6.857   3.066   5.660 -0.8601 -0.7181 -0.7067
   33POPC  H14Y 4415   6.892   3.252   5.666 -0.5229 -0.5564  1.9213
   33POPC  C315 4416   6.814   3.165   5.476  0.8722 -0.0583 -0.1879
   33POPC  H15X 4417   6.743   3.091   5.433  2.2607  0.5457 -3.8798
   33POPC  H15Y 4418   6.912   3.141   5.430  1.5371  1.6992  0.2105
   33POPC  C316 4419   6.787   3.301   5.410  0.5027  0.0459  0.1725
   33POPC  H16X 4420   6.773   3.286   5.301 -2.8839  1.7859  0.2401
   33POPC  H16Y 4421   6.880   3.356   5.436  0.6248 -0.0947  0.0411
   33POPC  H16Z 4422   6.697   3.337   5.464  0.1255 -0.0180 -0.4125
   34POPC     N 4423   7.309   4.143   7.395  0.0239  0.0965  0.2745
   34POPC   C12 4424   7.436   4.114   7.320 -0.0405  0.1403  0.1480
   34POPC   C13 4425   7.218   4.023   7.381  0.4284 -0.1320 -0.4114
   34POPC   C14 4426   7.334   4.164   7.543 -0.3116  0.0608  0.3382
   34POPC   C15 4427   7.237   4.265   7.344 -0.0816 -0.1073 -0.0676
   34POPC  H12A 4428   7.417   4.077   7.220  1.8848  1.1548 -0.6566
   34POPC  H12B 4429   7.486   4.042   7.383 -0.0651  0.3803  0.4432
   34POPC  H13A 4430   7.269   3.934   7.416  0.7989 -0.7569 -2.4209
   34POPC  H13B 4431   7.136   4.035   7.450  1.7633  3.3120  0.8153
   34POPC  H13C 4432   7.192   4.005   7.278 -0.5229  0.7739 -0.3449
   34POPC  H14A 4433   7.388   4.078   7.579 -0.0547  0.3376  0.6187
   34POPC  H14B 4434   7.397   4.252   7.552 -2.5412  1.9656 -1.2040
   34POPC  H14C 4435   7.247   4.185   7.602  1.2077 -0.4487  2.9022
   34POPC  H15A 4436   7.146   4.277   7.402 -0.0373 -0.7523  0.1437
   34POPC  H15B 4437   7.228   4.260   7.237  0.1605 -0.3384 -0.0779
   34POPC  H15C 4438   7.302   4.351   7.351 -0.9975  0.5126  1.2492
   34POPC   C11 4439   7.528   4.234   7.297 -0.3461  0.3758  0.1559
   34POPC  H11A 4440   7.476   4.307   7.232  0.1460  0.6512  0.0605
   34POPC  H11B 4441   7.619   4.205   7.240 -1.7620  0.1451 -2.0758
   34POPC     P 4442   7.703   4.256   7.487  0.1560  0.3053 -0.2704
   34POPC   O13 4443   7.787   4.377   7.508  0.3130  0.1577 -0.0378
   34POPC   O14 4444   7.665   4.172   7.602  0.2984  0.0614 -0.4014
   34POPC   O12 4445   7.566   4.301   7.418 -0.3665 -0.1589  0.4602
   34POPC   O11 4446   7.787   4.171   7.381 -0.5474 -0.1880 -0.4399
   34POPC    C1 4447   7.896   4.083   7.412 -0.3875  0.0908 -0.2118
   34POPC    HA 4448   7.873   3.991   7.355 -0.0513  1.4057 -2.6120
   34POPC    HB 4449   7.899   4.062   7.521 -0.9676 -1.9070 -0.5446
   34POPC    C2 4450   8.031   4.133   7.358 -0.3348  0.5566  0.3337
   34POPC    HS 4451   8.055   4.220   7.423  1.8734 -0.2799  0.7444
   34POPC   O21 4452   8.018   4.179   7.223 -0.5809  0.3191  0.2761
   34POPC   C21 4453   8.098   4.282   7.194 -0.0099 -0.0908  0.3783
   34POPC   O22 4454   0.053   4.348   7.268  0.2101 -0.1411  0.2176
   34POPC   C22 4455   8.098   4.301   7.043  0.7802 -0.2932  0.3489
   34POPC   H2R 4456   7.993   4.294   7.009  0.3062  0.3281  1.6301
   34POPC   H2S 4457   0.043   4.224   6.989 -0.2427 -0.4799 -0.5552
   34POPC    C3 4458   0.038   4.040   7.364 -0.3849  0.4524 -0.2095
   34POPC    HX 4459   0.068   4.019   7.469  3.4662  1.6653 -0.9040
   34POPC    HY 4460   0.131   4.086   7.325  1.0175 -1.1655  1.0530
   34POPC   O31 4461   0.020   3.912   7.302  0.1005  0.1148  0.3330
   34POPC   C31 4462   0.053   3.914   7.173 -0.2838  0.3317  0.2374
   34POPC   O32 4463   0.114   3.997   7.107 -0.2194  0.1219  0.0307
   34POPC   C32 4464   8.109   3.786   7.114 -0.0513  0.1718  0.3522
   34POPC   H2X 4465   8.007   3.761   7.149 -0.2263  0.0452 -0.2468
   34POPC   H2Y 4466   0.062   3.703   7.144 -2.6334 -1.5794  1.6784
   34POPC   C23 4467   0.016   4.441   6.991 -0.8498 -0.1057 -0.2148
   34POPC   H3R 4468   0.125   4.459   6.999 -1.2482  1.7652  2.2385
   34POPC   H3S 4469   8.082   4.514   7.059 -1.0699  1.0451 -1.5532
   34POPC   C24 4470   8.080   4.472   6.850 -0.7120  0.3356 -0.1693
   34POPC   H4R 4471   7.976   4.436   6.834 -0.8079  1.1131 -1.4258
   34POPC   H4S 4472   0.029   4.417   6.778 -2.2854  0.5089 -1.7771
   34POPC   C25 4473   8.082   4.619   6.807 -0.1573  0.4098  0.1029
   34POPC   H5R 4474   0.070   4.661   6.809  0.7584 -1.6930  2.1840
   34POPC   H5S 4475   8.031   4.689   6.876  1.6080  0.3587  1.5369
   34POPC   C26 4476   8.038   4.636   6.661  0.2454  0.5269 -0.0079
   34POPC   H6R 4477   7.952   4.567   6.644 -0.0027  1.1642 -1.4957
   34POPC   H6S 4478   8.104   4.602   6.579 -0.8701  0.0357 -0.7337
   34POPC   C27 4479   7.994   4.781   6.640  0.4110  0.5635 -0.0992
   34POPC   H7R 4480   8.076   4.849   6.670  1.1719 -0.4215  0.1219
   34POPC   H7S 4481   7.915   4.785   6.718  0.6236  0.4636  0.1250
   34POPC   C28 4482   7.933   4.798   6.501 -0.6866 -0.1084  0.2897
   34POPC   H8R 4483   7.837   4.743   6.493 -1.4893  1.4312 -1.2184
   34POPC   H8S 4484   7.987   4.743   6.421 -2.5954 -1.7807  0.0781
   34POPC   C29 4485   7.912   4.944   6.471  0.0094 -0.2760 -1.0730
   34POPC   H91 4486   7.828   4.991   6.523 -0.2137 -1.6872 -0.0874
   34POPC  C210 4487   7.990   5.032   6.407 -0.2976  0.4917 -0.4106
   34POPC  H101 4488   7.952   5.134   6.396  1.7362  1.5830  1.7216
   34POPC  C211 4489   8.113   5.002   6.325 -0.2467 -0.0610 -0.1370
   34POPC  H11R 4490   0.022   4.893   6.321  1.7655  0.3227  0.2460
   34POPC  H11S 4491   0.090   5.046   6.369  2.8478 -3.4071 -2.6462
   34POPC  C212 4492   8.101   5.057   6.183  0.0059  0.2256 -0.0483
   34POPC  H12R 4493   8.100   5.168   6.194  1.4932  0.4929 -2.1335
   34POPC  H12S 4494   8.007   5.024   6.134  0.9498  1.2029 -2.6771
   34POPC  C213 4495   0.103   5.024   6.091  0.3756  0.1990  0.4283
   34POPC  H13R 4496   0.089   4.918   6.061  1.1921  0.1131  0.3257
   34POPC  H13S 4497   0.199   5.035   6.147 -0.8190  2.6629  2.1521
   34POPC  C214 4498   0.115   5.106   5.962  0.1154 -0.3045  0.0812
   34POPC  H14R 4499   0.010   5.116   5.928 -1.0691 -1.1362  3.1691
   34POPC  H14S 4500   0.174   5.052   5.885 -1.6993 -0.5051 -1.2115
   34POPC  C215 4501   0.178   5.243   5.989 -0.1935 -0.0621 -0.4375
   34POPC  H15R 4502   0.286   5.235   6.014 -0.3893  1.3187  0.9564
   34POPC  H15S 4503   0.134   5.291   6.079  1.4236  4.1265 -1.6408
   34POPC  C216 4504   0.172   5.339   5.870 -0.0720 -0.0410 -0.4268
   34POPC  H16R 4505   0.194   5.441   5.910 -0.8247 -0.5340  1.3413
   34POPC  H16S 4506   0.070   5.345   5.824 -0.3718  0.7975  0.3128
   34POPC  C217 4507   0.273   5.308   5.760  0.7847  0.0938  0.3158
   34POPC  H17R 4508   0.260   5.204   5.723  0.4865  0.7391 -1.5122
   34POPC  H17S 4509   0.373   5.306   5.808  0.0781 -0.5238  1.8160
   34POPC  C218 4510   0.274   5.413   5.649 -0.7229  0.0959  0.2859
   34POPC  H18R 4511   0.175   5.427   5.600 -0.4224 -0.3165 -0.4655
   34POPC  H18S 4512   0.347   5.389   5.568  0.3732 -2.2323  1.8468
   34POPC  H18T 4513   0.315   5.504   5.698 -0.1702  0.2264 -0.3966
   34POPC   C33 4514   8.108   3.793   6.961 -0.3370 -0.3522  0.3304
   34POPC   H3X 4515   0.101   3.800   6.939 -0.0984  1.1570  1.8032
   34POPC   H3Y 4516   8.052   3.881   6.924  1.4835  0.4148 -0.7317
   34POPC   C34 4517   8.045   3.672   6.892 -0.5632  0.1336 -0.3195
   34POPC   H4X 4518   7.945   3.652   6.935  0.0337  1.1459  1.6417
   34POPC   H4Y 4519   8.109   3.581   6.900 -0.9814 -0.3640 -2.0764
   34POPC   C35 4520   8.033   3.702   6.742 -0.1914  0.3562 -0.3044
   34POPC   H5X 4521   7.945   3.765   6.718 -0.5727 -1.0245 -2.8279
   34POPC   H5Y 4522   8.006   3.604   6.698 -1.3439  0.2578  0.5630
   34POPC   C36 4523   0.048   3.742   6.671  0.6245 -0.3659  0.7374
   34POPC   H6X 4524   0.127   3.679   6.716 -0.8716  0.0959  4.3625
   34POPC   H6Y 4525   0.067   3.851   6.676  0.8722 -0.3332 -0.5403
   34POPC   C37 4526   0.027   3.715   6.522  0.7154 -0.4170  0.7347
   34POPC   H7X 4527   8.053   3.767   6.483  1.1772  0.1952  0.4803
   34POPC   H7Y 4528   0.012   3.607   6.501 -0.7861  0.4433 -3.6144
   34POPC   C38 4529   0.155   3.734   6.440  0.2241 -0.1960  0.0046
   34POPC   H8X 4530   0.230   3.657   6.471  0.5088 -0.5719 -1.4964
   34POPC   H8Y 4531   0.202   3.833   6.454 -0.4139 -0.3181  4.3463
   34POPC   C39 4532   0.132   3.725   6.289  0.2355 -1.0019  0.0457
   34POPC   H9X 4533   0.036   3.775   6.265  0.2057 -0.0523  2.0033
   34POPC   H9Y 4534   0.127   3.624   6.242 -1.3114 -0.9868  0.1304
   34POPC  C310 4535   0.247   3.790   6.211 -0.0718 -0.0242  0.3923
   34POPC  H10X 4536   0.343   3.742   6.237 -0.3853 -3.0519 -3.1129
   34POPC  H10Y 4537   0.259   3.898   6.233  0.9072 -0.5319  2.6134
   34POPC  C311 4538   0.228   3.769   6.060  0.8099 -0.5410  0.3449
   34POPC  H11X 4539   0.179   3.860   6.020 -0.4094 -1.1045  0.5108
   34POPC  H11Y 4540   0.160   3.683   6.040  1.4047 -1.4476  2.0110
   34POPC  C312 4541   0.358   3.745   5.984  0.3360 -0.0651 -0.6460
   34POPC  H12X 4542   0.374   3.635   5.978  1.0618 -0.1317  1.5353
   34POPC  H12Y 4543   0.448   3.786   6.035 -1.6203  2.0146  1.3721
   34POPC  C313 4544   0.355   3.783   5.836  0.0588 -0.2928 -0.7012
   34POPC  H13X 4545   0.448   3.757   5.781 -0.0671  1.0085 -1.5901
   34POPC  H13Y 4546   0.342   3.894   5.837 -0.7785 -0.3908 -0.6218
   34POPC  C314 4547   0.228   3.746   5.760 -0.8483  0.0030  0.6253
   34POPC  H14X 4548   0.141   3.770   5.824 -1.7623  0.9401 -0.9167
   34POPC  H14Y 4549   0.225   3.639   5.729 -0.4129  0.7330 -2.2150
   34POPC  C315 4550   0.214   3.823   5.629  0.5836 -0.8335 -0.0486
   34POPC  H15X 4551   0.290   3.782   5.559  1.2054 -0.2282  0.2698
   34POPC  H15Y 4552   0.236   3.931   5.640 -1.2017 -0.5756  1.4635
   34POPC  C316 4553   0.074   3.808   5.568  0.8208 -0.3434 -0.7257
   34POPC  H16X 4554   0.068   3.703   5.533  1.0821 -0.2286 -1.1217
   34POPC  H16Y 4555   0.040   3.872   5.484  2.4095  0.2890 -0.9362
   34POPC  H16Z 4556   8.114   3.811   5.650  0.6139 -0.4102 -0.9141
   35POPC     N 4557   2.813   4.851   7.101  0.5173  0.0058 -0.2785
   35POPC   C12 4558   2.714   4.737   7.089  0.1936  0.2060  0.4360
   35POPC   C13 4559   2.738   4.979   7.129 -0.3022 -0.3550 -0.7794
   35POPC   C14 4560   2.917   4.831   7.208  0.0396 -0.7448  0.0546
   35POPC   C15 4561   2.903   4.866   6.981  0.3855  0.3427 -0.3376
   35POPC  H12A 4562   2.654   4.775   7.008  0.2746  0.8115  0.6598
   35POPC  H12B 4563   2.653   4.742   7.178  0.1751 -1.7741  0.5816
   35POPC  H13A 4564   2.804   5.062   7.150 -0.1674  0.1541 -2.9726
   35POPC  H13B 4565   2.670   5.007   7.049  0.3644  2.3597 -0.5063
   35POPC  H13C 4566   2.685   4.961   7.221  0.2078 -1.3389 -0.6689
   35POPC  H14A 4567   2.972   4.740   7.192 -0.8840 -1.3879  0.4760
   35POPC  H14B 4568   2.984   4.916   7.211 -0.3337 -0.4618  1.1458
   35POPC  H14C 4569   2.868   4.827   7.305  2.0514 -1.7392  1.0984
   35POPC  H15A 4570   2.959   4.774   6.973  1.4177  0.6709  2.1819
   35POPC  H15B 4571   2.972   4.947   7.001  2.1954 -1.5512  1.8443
   35POPC  H15C 4572   2.841   4.881   6.894 -0.7021  0.1626  0.3921
   35POPC   C11 4573   2.768   4.597   7.058 -0.1764  0.3531 -0.9067
   35POPC  H11A 4574   2.773   4.594   6.947 -3.0774  1.6130 -1.1696
   35POPC  H11B 4575   2.685   4.526   7.078 -0.3050  0.5604 -0.6944
   35POPC     P 4576   3.003   4.503   7.050 -0.1314  0.2335 -0.1350
   35POPC   O13 4577   3.106   4.604   7.021 -0.1634  0.4456  0.4832
   35POPC   O14 4578   3.055   4.387   7.125 -0.3124  0.1578 -0.1257
   35POPC   O12 4579   2.882   4.563   7.136 -0.5067  0.0730 -0.5433
   35POPC   O11 4580   2.935   4.455   6.913  0.0755 -0.1618 -0.0995
   35POPC    C1 4581   2.949   4.322   6.862 -0.2688 -0.1027 -0.3538
   35POPC    HA 4582   2.885   4.317   6.771 -0.1772  0.2147 -0.4375
   35POPC    HB 4583   2.911   4.256   6.942  0.3425  1.9287  1.7378
   35POPC    C2 4584   3.096   4.283   6.834 -0.1227  0.3757 -0.2631
   35POPC    HS 4585   3.146   4.282   6.933  1.3396  1.8028 -0.9481
   35POPC   O21 4586   3.160   4.379   6.749  0.0258  0.5633  0.0567
   35POPC   C21 4587   3.292   4.373   6.764  0.0862 -0.1854 -0.7100
   35POPC   O22 4588   3.355   4.285   6.820 -0.4416  0.0934  0.3413
   35POPC   C22 4589   3.350   4.507   6.721  0.5544  0.1253  0.8446
   35POPC   H2R 4590   3.434   4.535   6.789  0.1307 -0.0696  1.4534
   35POPC   H2S 4591   3.276   4.589   6.729 -1.3518 -1.5549  1.0700
   35POPC    C3 4592   3.113   4.138   6.787  0.4674  0.4924 -0.4123
   35POPC    HX 4593   3.084   4.079   6.877  1.3137  0.3154 -0.2462
   35POPC    HY 4594   3.217   4.101   6.775 -0.1498 -2.0795  1.4013
   35POPC   O31 4595   3.055   4.100   6.662 -0.3412 -0.0599  0.1165
   35POPC   C31 4596   2.942   4.032   6.678 -0.4467  0.0933  0.0265
   35POPC   O32 4597   2.889   4.001   6.784 -0.0460  0.2190  0.2653
   35POPC   C32 4598   2.897   3.978   6.543  0.1365  0.1088 -0.1745
   35POPC   H2X 4599   2.957   3.886   6.526 -2.3301 -1.5555 -0.3748
   35POPC   H2Y 4600   2.921   4.048   6.460  0.7183  0.4534  0.2775
   35POPC   C23 4601   3.414   4.506   6.582 -0.1317  0.1855  0.5224
   35POPC   H3R 4602   3.479   4.415   6.578 -1.6934 -0.9134 -0.7278
   35POPC   H3S 4603   3.475   4.597   6.563 -2.0958  1.2472 -1.1334
   35POPC   C24 4604   3.320   4.509   6.462  0.1394  0.5598  0.3172
   35POPC   H4R 4605   3.266   4.606   6.451  0.4382  0.5408 -1.7326
   35POPC   H4S 4606   3.245   4.428   6.463  1.9770 -1.2142  0.2124
   35POPC   C25 4607   3.392   4.500   6.327  0.1340 -0.0048  0.3529
   35POPC   H5R 4608   3.439   4.401   6.307  2.0079  0.8570  0.2848
   35POPC   H5S 4609   3.468   4.580   6.336 -0.2818  0.5220 -0.7243
   35POPC   C26 4610   3.301   4.532   6.208 -0.3899  0.3470  0.8435
   35POPC   H6R 4611   3.238   4.621   6.229  0.6811  1.5128 -0.6285
   35POPC   H6S 4612   3.238   4.444   6.186 -0.3726  0.4467  0.3970
   35POPC   C27 4613   3.390   4.556   6.086 -0.2604 -0.0189  0.8649
   35POPC   H7R 4614   3.487   4.503   6.099 -0.1283  0.0722  0.2803
   35POPC   H7S 4615   3.433   4.657   6.070  0.2631 -0.5042 -0.9813
   35POPC   C28 4616   3.326   4.516   5.952  0.2824 -0.5485  0.7593
   35POPC   H8R 4617   3.264   4.425   5.964 -1.2886  0.4527  0.5285
   35POPC   H8S 4618   3.411   4.491   5.886 -0.3724 -0.5638 -0.0864
   35POPC   C29 4619   3.241   4.637   5.926  0.3120 -0.5526  0.6432
   35POPC   H91 4620   3.144   4.645   5.977  1.4225 -0.1682  2.8386
   35POPC  C210 4621   3.269   4.735   5.840  0.8768 -0.5688  0.8048
   35POPC  H101 4622   3.208   4.826   5.848  0.5775 -0.7711  0.8122
   35POPC  C211 4623   3.384   4.761   5.746  0.0737  0.0158 -0.0317
   35POPC  H11R 4624   3.349   4.807   5.651 -1.1205 -2.5568 -0.9512
   35POPC  H11S 4625   3.443   4.669   5.723 -1.5367 -0.7390 -1.4024
   35POPC  C212 4626   3.478   4.863   5.809 -0.2080  0.1447  0.1849
   35POPC  H12R 4627   3.512   4.803   5.897 -0.2284 -1.9074 -1.1405
   35POPC  H12S 4628   3.416   4.944   5.852 -1.3391  0.3010 -1.6257
   35POPC  C213 4629   3.589   4.927   5.725  0.1296 -0.6671 -0.0026
   35POPC  H13R 4630   3.665   4.852   5.696 -0.3877 -0.9209 -0.7298
   35POPC  H13S 4631   3.641   5.001   5.791  0.4073  0.6035 -1.5940
   35POPC  C214 4632   3.546   4.999   5.597  0.9932 -0.4279 -0.1638
   35POPC  H14R 4633   3.450   5.052   5.613  0.8893 -0.7272  0.2381
   35POPC  H14S 4634   3.538   4.912   5.529  1.8109  0.3728 -1.3293
   35POPC  C215 4635   3.652   5.101   5.554  0.2541  0.4142 -0.0062
   35POPC  H15R 4636   3.743   5.042   5.531 -1.5174 -2.5029 -0.0136
   35POPC  H15S 4637   3.668   5.174   5.637  0.9969 -1.1913  1.3170
   35POPC  C216 4638   3.612   5.186   5.433  0.0807  0.1503 -0.1335
   35POPC  H16R 4639   3.590   5.118   5.347  1.2743 -0.2593 -0.1368
   35POPC  H16S 4640   3.708   5.232   5.402  1.4810 -0.3544  3.0426
   35POPC  C217 4641   3.498   5.286   5.451 -0.2491 -0.1896 -0.2961
   35POPC  H17R 4642   3.516   5.363   5.372 -1.3203  0.6395  0.2433
   35POPC  H17S 4643   3.501   5.338   5.549  0.5612 -2.6762  1.0837
   35POPC  C218 4644   3.355   5.236   5.437 -0.2357 -0.4113  0.3428
   35POPC  H18R 4645   3.270   5.290   5.483 -1.3938 -2.6280  0.9617
   35POPC  H18S 4646   3.337   5.145   5.498  1.1867 -1.0198 -0.1118
   35POPC  H18T 4647   3.331   5.199   5.334 -0.8633 -0.6972  0.5848
   35POPC   C33 4648   2.747   3.949   6.555  0.1393  0.1811  0.0431
   35POPC   H3X 4649   2.703   4.039   6.602  1.8879 -0.2590  2.7719
   35POPC   H3Y 4650   2.733   3.863   6.624  1.8244  1.3572  1.9632
   35POPC   C34 4651   2.687   3.930   6.416 -0.0914 -0.1115  0.1807
   35POPC   H4X 4652   2.763   3.882   6.350  1.0439  2.4029 -0.4688
   35POPC   H4Y 4653   2.671   4.030   6.371 -1.2944 -0.4548 -0.1936
   35POPC   C35 4654   2.555   3.853   6.410 -0.0244 -0.2439  0.3866
   35POPC   H5X 4655   2.575   3.752   6.451 -1.4751  0.1905  2.2857
   35POPC   H5Y 4656   2.530   3.846   6.302 -1.6692 -3.9872  0.8442
   35POPC   C36 4657   2.429   3.911   6.474  0.0258  0.0059  0.2598
   35POPC   H6X 4658   2.421   4.008   6.420  1.1396 -0.0560 -0.0449
   35POPC   H6Y 4659   2.451   3.932   6.581 -2.9082 -0.4091  1.0320
   35POPC   C37 4660   2.312   3.813   6.463  0.3243 -0.2806 -0.3833
   35POPC   H7X 4661   2.225   3.854   6.518  1.3826  0.1074  1.0440
   35POPC   H7Y 4662   2.341   3.718   6.513 -0.6317  0.1061  0.9534
   35POPC   C38 4663   2.264   3.776   6.322  0.1448  0.4577 -0.5203
   35POPC   H8X 4664   2.357   3.741   6.272  0.9964 -0.6621  1.7241
   35POPC   H8Y 4665   2.217   3.869   6.282 -2.0290  0.1348  1.1139
   35POPC   C39 4666   2.153   3.671   6.319  0.5666  0.0053 -0.4168
   35POPC   H9X 4667   2.090   3.691   6.408  1.5798 -0.2401  0.3755
   35POPC   H9Y 4668   2.206   3.574   6.334 -0.4193 -1.1166 -3.4502
   35POPC  C310 4669   2.084   3.649   6.184  0.3709  0.5127 -0.4012
   35POPC  H10X 4670   2.093   3.734   6.114 -1.4779  1.6442  0.6567
   35POPC  H10Y 4671   1.975   3.633   6.203  0.2975  2.6436  1.3396
   35POPC  C311 4672   2.121   3.518   6.115  0.1018  0.0594  0.3007
   35POPC  H11X 4673   2.087   3.437   6.183  0.9209  0.9790  1.8583
   35POPC  H11Y 4674   2.232   3.507   6.114 -0.0496 -2.9431  2.0242
   35POPC  C312 4675   2.054   3.489   5.980 -0.1473 -0.0658  0.4495
   35POPC  H12X 4676   1.950   3.466   6.009 -0.5069  1.6159  0.6116
   35POPC  H12Y 4677   2.099   3.391   5.954  0.2090  0.0319  0.6782
   35POPC  C313 4678   2.071   3.593   5.869 -0.1791 -0.1229  0.3908
   35POPC  H13X 4679   2.179   3.597   5.847 -0.4866  1.2519 -1.0250
   35POPC  H13Y 4680   2.028   3.688   5.908 -1.2824 -0.7282  0.7049
   35POPC  C314 4681   2.022   3.546   5.732  0.6648  0.3514 -0.0790
   35POPC  H14X 4682   1.912   3.544   5.743  0.5834 -0.5513 -0.9456
   35POPC  H14Y 4683   2.068   3.452   5.694  0.8713  0.5153 -0.2411
   35POPC  C315 4684   2.043   3.649   5.621 -0.2665  0.3530 -0.2573
   35POPC  H15X 4685   1.997   3.598   5.534  1.5531  0.6651 -1.4643
   35POPC  H15Y 4686   2.148   3.672   5.592 -0.3850  0.7190 -0.3966
   35POPC  C316 4687   1.974   3.783   5.646 -0.3839  0.1588  0.4600
   35POPC  H16X 4688   2.000   3.855   5.567 -2.2432  1.1637  0.7051
   35POPC  H16Y 4689   2.003   3.820   5.747  0.0097 -1.0107  0.7987
   35POPC  H16Z 4690   1.865   3.762   5.637 -0.3004 -1.2488  2.0708
   36POPC     N 4691   0.205   7.378   7.045  0.2530  0.0418  0.3597
   36POPC   C12 4692   0.355   7.371   7.063  0.2329  0.3686  0.6706
   36POPC   C13 4693   0.158   7.302   6.924  0.3676  0.1317  0.2587
   36POPC   C14 4694   0.126   7.326   7.163  0.7594 -0.2638  0.5677
   36POPC   C15 4695   0.171   7.525   7.031 -0.5815 -0.2194 -0.3866
   36POPC  H12A 4696   0.384   7.444   7.138  2.5828  1.0851 -0.8489
   36POPC  H12B 4697   0.406   7.404   6.974  1.1947  0.3371  1.2031
   36POPC  H13A 4698   0.054   7.329   6.911  0.8064  2.1174  0.6120
   36POPC  H13B 4699   0.207   7.332   6.833 -1.2803  1.3862 -0.2682
   36POPC  H13C 4700   0.162   7.197   6.948 -1.1754  0.6704  3.4357
   36POPC  H14A 4701   0.144   7.221   7.176 -0.4024 -0.5026  0.4063
   36POPC  H14B 4702   0.163   7.387   7.244 -1.1725 -1.5080  2.5093
   36POPC  H14C 4703   0.022   7.353   7.151 -0.1395 -2.7345  2.0466
   36POPC  H15A 4704   0.179   7.574   7.126  0.4898  0.2610 -0.7196
   36POPC  H15B 4705   0.069   7.529   6.995 -0.9064 -3.0825 -0.0608
   36POPC  H15C 4706   0.247   7.571   6.971  0.2510 -1.6673 -0.5021
   36POPC   C11 4707   0.416   7.233   7.087  0.0286  0.1401 -0.1155
   36POPC  H11A 4708   0.371   7.197   7.181  1.6245  1.2233  1.1113
   36POPC  H11B 4709   0.527   7.231   7.096  0.4362 -1.1866 -3.6930
   36POPC     P 4710   0.377   7.002   6.998  0.2040 -0.1760  0.0927
   36POPC   O13 4711   0.466   6.955   7.107 -0.1747  0.1008  0.5270
   36POPC   O14 4712   0.236   6.963   7.018  0.2492 -0.3472  0.0774
   36POPC   O12 4713   0.385   7.159   6.968 -0.4052 -0.1290  0.1637
   36POPC   O11 4714   0.438   6.943   6.863  0.0872 -0.1334  0.0218
   36POPC    C1 4715   0.411   7.015   6.742  0.0345  0.2142  0.2393
   36POPC    HA 4716   0.501   7.078   6.722  1.7574 -1.9586  0.6931
   36POPC    HB 4717   0.318   7.073   6.754  0.2989  1.7669 -3.7669
   36POPC    C2 4718   0.406   6.916   6.624 -0.2277  0.3517  0.1335
   36POPC    HS 4719   0.298   6.906   6.601  0.2081 -0.7990 -1.5556
   36POPC   O21 4720   0.479   6.796   6.651 -0.6348  0.1569  0.3859
   36POPC   C21 4721   0.404   6.686   6.635  0.1013 -0.3458  0.3189
   36POPC   O22 4722   0.283   6.688   6.623  0.1254  0.1562  0.1339
   36POPC   C22 4723   0.491   6.562   6.650  0.2329 -0.2545  0.3141
   36POPC   H2R 4724   0.501   6.545   6.759  2.2192 -1.1559  0.0369
   36POPC   H2S 4725   0.591   6.585   6.606 -0.7225 -2.7953 -3.7823
   36POPC    C3 4726   0.456   6.992   6.500 -0.2815 -0.1250 -0.1845
   36POPC    HX 4727   0.528   7.071   6.530 -0.2245  1.2140 -3.4661
   36POPC    HY 4728   0.369   7.048   6.460  0.2246  2.2802  1.8261
   36POPC   O31 4729   0.515   6.909   6.400 -0.0866 -0.0536 -0.1283
   36POPC   C31 4730   0.440   6.833   6.321 -0.0209  0.3298 -0.5608
   36POPC   O32 4731   0.320   6.818   6.334  0.0458 -0.0163 -0.3211
   36POPC   C32 4732   0.526   6.771   6.211 -0.1270 -0.2520 -0.3177
   36POPC   H2X 4733   0.517   6.662   6.230 -0.0340 -0.2345 -0.1694
   36POPC   H2Y 4734   0.628   6.802   6.244 -0.8439  0.0002  1.8606
   36POPC   C23 4735   0.418   6.446   6.583 -0.1054  0.3308 -0.3437
   36POPC   H3R 4736   0.316   6.437   6.628  0.4394  2.0147  1.3732
   36POPC   H3S 4737   0.466   6.353   6.618  0.3418  0.8593  0.4790
   36POPC   C24 4738   0.428   6.439   6.431  0.1534  0.1737 -0.3179
   36POPC   H4R 4739   0.533   6.452   6.395  0.7446 -1.4827  0.6969
   36POPC   H4S 4740   0.367   6.521   6.387 -0.6145 -0.5828 -0.6849
   36POPC   C25 4741   0.387   6.301   6.378  0.7232 -0.2695  0.3824
   36POPC   H5R 4742   0.277   6.292   6.380  0.4632  1.7815 -1.3560
   36POPC   H5S 4743   0.420   6.214   6.439  1.2691  0.1412  0.6904
   36POPC   C26 4744   0.414   6.291   6.228 -0.1509  0.4049  0.1743
   36POPC   H6R 4745   0.524   6.284   6.213  0.2369 -0.1120  2.8057
   36POPC   H6S 4746   0.382   6.389   6.186 -0.7511  0.5261  0.9015
   36POPC   C27 4747   0.349   6.171   6.159 -0.0628  0.3528  0.1822
   36POPC   H7R 4748   0.239   6.188   6.150  0.1403  1.7327  0.0666
   36POPC   H7S 4749   0.352   6.087   6.231  2.0479 -0.8387 -1.1905
   36POPC   C28 4750   0.417   6.127   6.029 -0.3426 -0.1984  0.2189
   36POPC   H8R 4751   0.526   6.141   6.042 -0.5544  1.6195  0.2991
   36POPC   H8S 4752   0.387   6.208   5.959 -1.6800 -0.7685  0.1000
   36POPC   C29 4753   0.367   5.993   5.984 -0.1747 -0.0307 -0.4832
   36POPC   H91 4754   0.408   5.907   6.039 -1.5262 -1.3766 -1.4986
   36POPC  C210 4755   0.293   5.960   5.877 -0.5002 -0.2067 -0.2064
   36POPC  H101 4756   0.274   5.853   5.860 -0.7689  0.1060 -2.0505
   36POPC  C211 4757   0.228   6.052   5.779 -0.1815  0.0449 -0.1837
   36POPC  H11R 4758   0.266   6.038   5.675  3.5460  2.6409  0.6141
   36POPC  H11S 4759   0.232   6.162   5.797 -0.5629  0.1907 -0.9218
   36POPC  C212 4760   0.080   6.014   5.773 -0.1212 -0.2349  0.1079
   36POPC  H12R 4761   0.050   6.014   5.880  0.8973  1.7217  0.4377
   36POPC  H12S 4762   0.062   5.913   5.728 -1.4860  0.2307 -0.4405
   36POPC  C213 4763   0.002   6.117   5.690 -0.0000  0.1233  0.4388
   36POPC  H13R 4764   0.038   6.219   5.714  0.6842  0.2541 -1.0604
   36POPC  H13S 4765   8.014   6.091   5.721 -0.1693  0.8082  0.4574
   36POPC  C214 4766   0.028   6.111   5.540 -0.5651 -0.1252  0.3498
   36POPC  H14R 4767   8.106   6.014   5.499  1.2647 -0.5483 -0.3812
   36POPC  H14S 4768   0.136   6.107   5.517 -0.3135 -0.9034  1.6176
   36POPC  C215 4769   8.071   6.217   5.456  0.1138  0.1626  0.1291
   36POPC  H15R 4770   8.085   6.207   5.346  0.2070 -0.2392  0.1765
   36POPC  H15S 4771   0.013   6.311   5.475  1.4033 -1.0416  2.7131
   36POPC  C216 4772   7.928   6.259   5.490 -0.1577 -0.2889 -0.4264
   36POPC  H16R 4773   7.912   6.361   5.450 -0.5741 -0.6388 -1.1661
   36POPC  H16S 4774   7.928   6.258   5.601 -1.0044 -1.2939 -0.4266
   36POPC  C217 4775   7.814   6.167   5.447 -0.3686 -0.3484  0.2467
   36POPC  H17R 4776   7.843   6.063   5.474  1.0028 -0.0343  0.0732
   36POPC  H17S 4777   7.799   6.193   5.340 -0.0224 -0.2673  0.2171
   36POPC  C218 4778   7.689   6.218   5.519 -0.1283  0.1672  0.3075
   36POPC  H18R 4779   7.650   6.311   5.474 -0.2106  0.2566  0.5612
   36POPC  H18S 4780   7.705   6.227   5.628 -1.1382  0.6534  0.4263
   36POPC  H18T 4781   7.612   6.140   5.500  1.0409 -1.1579  0.7951
   36POPC   C33 4782   0.495   6.814   6.068 -0.0868  0.1736 -0.2021
   36POPC   H3X 4783   0.508   6.924   6.071  3.7312 -0.1713  0.7656
   36POPC   H3Y 4784   0.391   6.785   6.044 -0.4896  1.0398  0.4715
   36POPC   C34 4785   0.574   6.744   5.957  0.2532  0.2393 -0.0027
   36POPC   H4X 4786   0.681   6.777   5.957  0.8756 -1.5376 -1.8534
   36POPC   H4Y 4787   0.536   6.779   5.858  1.0548 -0.3056 -0.5223
   36POPC   C35 4788   0.575   6.592   5.973 -0.5067  0.2820  0.4877
   36POPC   H5X 4789   0.470   6.562   5.990 -0.8571  2.1502  1.8876
   36POPC   H5Y 4790   0.636   6.543   6.052 -0.5798 -0.6826 -0.0447
   36POPC   C36 4791   0.619   6.514   5.848 -0.6931  0.4292  0.3291
   36POPC   H6X 4792   0.727   6.496   5.866 -0.8869 -0.8774  0.2795
   36POPC   H6Y 4793   0.606   6.572   5.754  2.1288  1.3121  0.3987
   36POPC   C37 4794   0.542   6.383   5.835  0.3633 -0.1754  0.0823
   36POPC   H7X 4795   0.443   6.400   5.787  0.8318  0.3375 -0.7266
   36POPC   H7Y 4796   0.534   6.347   5.939  1.6673 -2.1935 -0.4552
   36POPC   C38 4797   0.627   6.277   5.764 -0.2346 -0.3652 -0.3624
   36POPC   H8X 4798   0.591   6.172   5.771  0.8387 -0.7182  0.1345
   36POPC   H8Y 4799   0.731   6.272   5.803 -0.0538  1.9567 -0.3897
   36POPC   C39 4800   0.654   6.297   5.615  0.3227  0.1028 -0.2035
   36POPC   H9X 4801   0.753   6.265   5.576  1.5110  4.1299 -0.9270
   36POPC   H9Y 4802   0.661   6.407   5.602  0.1723  0.0267 -0.9876
   36POPC  C310 4803   0.532   6.263   5.529  0.4344  0.0504 -0.3401
   36POPC  H10X 4804   0.440   6.291   5.585  0.8782  3.6692 -1.1923
   36POPC  H10Y 4805   0.526   6.152   5.518  0.8115 -0.0291  0.2373
   36POPC  C311 4806   0.533   6.311   5.384  0.2827 -0.2627 -0.4466
   36POPC  H11X 4807   0.623   6.280   5.327  0.2397 -1.4807  0.1351
   36POPC  H11Y 4808   0.524   6.422   5.375 -0.9353 -0.4141 -1.4509
   36POPC  C312 4809   0.415   6.251   5.307 -0.0918  0.2650 -0.2956
   36POPC  H12X 4810   0.315   6.272   5.352 -0.6421 -1.2841 -0.7279
   36POPC  H12Y 4811   0.431   6.141   5.306  0.2452  0.3065  0.4150
   36POPC  C313 4812   0.403   6.313   5.168  0.2039 -0.2062 -0.5366
   36POPC  H13X 4813   0.495   6.296   5.108  0.5786  4.2340 -1.5963
   36POPC  H13Y 4814   0.392   6.423   5.178  0.2144 -0.0952 -1.6193
   36POPC  C314 4815   0.285   6.264   5.084 -0.3362 -0.0244  0.1080
   36POPC  H14X 4816   0.275   6.320   4.988 -1.1312 -2.6975 -1.4925
   36POPC  H14Y 4817   0.192   6.287   5.141 -1.0825 -1.3688 -0.5158
   36POPC  C315 4818   0.268   6.114   5.058 -0.0089  0.0271 -0.4179
   36POPC  H15X 4819   0.369   6.071   5.039  0.4000  1.2473 -1.1867
   36POPC  H15Y 4820   0.218   6.117   4.959 -2.2337  1.2635  0.6665
   36POPC  C316 4821   0.176   6.032   5.148  0.7154 -0.1639  0.1584
   36POPC  H16X 4822   0.083   6.090   5.161  0.1847 -0.8525 -0.4815
   36POPC  H16Y 4823   0.237   6.030   5.241  2.9512 -0.4517 -1.2142
   36POPC  H16Z 4824   0.155   5.934   5.100 -1.0136  0.7504 -1.0248
   37POPC     N 4825   2.553   5.631   7.430  0.3278  0.0940  0.4001
   37POPC   C12 4826   2.582   5.693   7.296 -0.7868  0.4858  0.3293
   37POPC   C13 4827   2.465   5.721   7.514 -0.0748 -0.0649  0.1500
   37POPC   C14 4828   2.471   5.506   7.408  0.1832  0.2353  0.1382
   37POPC   C15 4829   2.683   5.597   7.499  0.3369 -0.5959  0.0524
   37POPC  H12A 4830   2.487   5.690   7.246 -0.7544 -1.2741  0.3019
   37POPC  H12B 4831   2.640   5.624   7.236 -0.8058  0.1137  0.7337
   37POPC  H13A 4832   2.449   5.675   7.610 -1.0974 -0.7816 -0.3360
   37POPC  H13B 4833   2.521   5.812   7.529 -0.0954 -0.1695  0.8646
   37POPC  H13C 4834   2.378   5.745   7.454  0.2754  1.5907  0.2667
   37POPC  H14A 4835   2.540   5.434   7.367  1.2497 -0.1812  2.5024
   37POPC  H14B 4836   2.452   5.473   7.509  2.3819 -0.9671  0.2236
   37POPC  H14C 4837   2.376   5.529   7.362  0.2212  0.8923  0.3712
   37POPC  H15A 4838   2.738   5.690   7.502 -0.5924 -0.0032 -0.6982
   37POPC  H15B 4839   2.739   5.516   7.454  2.0471 -0.5521  1.9671
   37POPC  H15C 4840   2.660   5.560   7.598 -1.2234  2.0858  0.7945
   37POPC   C11 4841   2.664   5.822   7.292 -0.3370  0.1882 -0.5017
   37POPC  H11A 4842   2.667   5.860   7.188 -1.5877 -0.1423 -0.6759
   37POPC  H11B 4843   2.768   5.799   7.325 -0.5975  1.5540  1.4453
   37POPC     P 4844   2.632   6.073   7.340 -0.1269 -0.1519  0.0306
   37POPC   O13 4845   2.508   6.133   7.287  0.0501  0.4844  0.3166
   37POPC   O14 4846   2.686   6.128   7.467  0.1591 -1.1686  0.3568
   37POPC   O12 4847   2.599   5.920   7.374  0.0024 -0.1467  0.1843
   37POPC   O11 4848   2.741   6.072   7.223 -0.1089  0.2767  0.0425
   37POPC    C1 4849   2.744   6.177   7.126  0.1534  0.2894  0.0643
   37POPC    HA 4850   2.839   6.171   7.069 -0.6141 -0.5740 -1.1932
   37POPC    HB 4851   2.726   6.279   7.167 -1.3022  0.4751 -0.9359
   37POPC    C2 4852   2.638   6.168   7.014  0.2837  0.0472 -0.0399
   37POPC    HS 4853   2.548   6.218   7.056  0.4468  0.0198  0.3464
   37POPC   O21 4854   2.600   6.031   6.997 -0.3029  0.1587  0.3406
   37POPC   C21 4855   2.476   6.004   6.955 -0.0977  0.1741 -0.2953
   37POPC   O22 4856   2.385   6.085   6.951  0.0655  0.3430 -0.6289
   37POPC   C22 4857   2.456   5.861   6.908 -0.2667  0.0578  0.1278
   37POPC   H2R 4858   2.380   5.807   6.970  1.4097 -0.4416  1.8319
   37POPC   H2S 4859   2.552   5.811   6.932 -0.9441 -1.1043  0.5106
   37POPC    C3 4860   2.675   6.228   6.877  0.2564  0.0849 -0.0313
   37POPC    HX 4861   2.754   6.157   6.844 -0.9759 -0.9023 -0.9443
   37POPC    HY 4862   2.720   6.329   6.882  2.6522 -0.6655 -3.3554
   37POPC   O31 4863   2.568   6.242   6.784 -0.1608  0.0097  0.4331
   37POPC   C31 4864   2.480   6.339   6.812 -0.1207  0.2653 -0.3098
   37POPC   O32 4865   2.490   6.412   6.909  0.2838 -0.4194  0.1790
   37POPC   C32 4866   2.365   6.332   6.713 -0.6003  0.9651  0.1915
   37POPC   H2X 4867   2.391   6.402   6.631  2.5020  1.0652  1.1429
   37POPC   H2Y 4868   2.284   6.374   6.777 -0.3782  2.2045 -0.3237
   37POPC   C23 4869   2.415   5.848   6.761  0.7822 -0.0507 -0.1589
   37POPC   H3R 4870   2.497   5.890   6.699  0.5870  1.7553  0.7267
   37POPC   H3S 4871   2.329   5.913   6.734  0.4462 -0.4873 -0.1565
   37POPC   C24 4872   2.380   5.706   6.718 -0.1259  0.1237 -0.0204
   37POPC   H4R 4873   2.305   5.721   6.637 -3.4006  0.2502  2.7960
   37POPC   H4S 4874   2.329   5.664   6.807 -0.6639  0.5680 -0.1163
   37POPC   C25 4875   2.503   5.621   6.684 -0.5425 -0.3452 -0.3658
   37POPC   H5R 4876   2.573   5.635   6.769  0.1908 -1.4376 -0.7640
   37POPC   H5S 4877   2.555   5.649   6.590 -0.3517  0.7985  0.0664
   37POPC   C26 4878   2.467   5.473   6.667 -0.4769 -0.4519  0.3773
   37POPC   H6R 4879   2.429   5.428   6.761 -2.5338 -0.2873 -0.3099
   37POPC   H6S 4880   2.563   5.432   6.628  0.0796 -0.1413  1.3859
   37POPC   C27 4881   2.352   5.440   6.571 -0.7311  0.2075  0.4508
   37POPC   H7R 4882   2.366   5.485   6.471  2.0078 -3.1011 -0.8571
   37POPC   H7S 4883   2.255   5.473   6.614 -2.5812 -1.8966 -1.8358
   37POPC   C28 4884   2.355   5.288   6.553 -0.4712  0.2900 -0.2012
   37POPC   H8R 4885   2.335   5.241   6.651  0.8534  1.9391  0.9292
   37POPC   H8S 4886   2.451   5.254   6.507 -0.2468  1.1056 -0.3578
   37POPC   C29 4887   2.251   5.255   6.450 -0.2989  0.2794 -0.3735
   37POPC   H91 4888   2.161   5.316   6.468 -0.4998 -0.2109  0.3384
   37POPC  C210 4889   2.251   5.177   6.341  0.1099 -0.5357  0.1943
   37POPC  H101 4890   2.152   5.167   6.293  0.3242 -1.6163 -0.0371
   37POPC  C211 4891   2.361   5.092   6.284  0.4276 -0.1423  0.2164
   37POPC  H11R 4892   2.357   4.984   6.312 -0.5669 -0.6189 -1.6098
   37POPC  H11S 4893   2.455   5.135   6.324  0.0743 -0.4745  1.4602
   37POPC  C212 4894   2.365   5.123   6.135  0.1470 -0.1113  0.2146
   37POPC  H12R 4895   2.361   5.231   6.110 -0.2109 -0.2322 -0.2737
   37POPC  H12S 4896   2.276   5.074   6.090 -0.0950 -0.1671  0.7463
   37POPC  C213 4897   2.491   5.060   6.074 -0.0123 -0.8355  0.6159
   37POPC  H13R 4898   2.588   5.088   6.121 -0.9019 -0.3214  2.2279
   37POPC  H13S 4899   2.493   5.111   5.975 -2.6422 -0.3380  0.7307
   37POPC  C214 4900   2.488   4.908   6.064  1.0225 -0.8233 -0.0516
   37POPC  H14R 4901   2.470   4.859   6.162  0.8386 -0.5429  0.0556
   37POPC  H14S 4902   2.588   4.874   6.030  1.4241  0.8874 -0.6705
   37POPC  C215 4903   2.393   4.850   5.958  0.4362  0.0660 -0.0198
   37POPC  H15R 4904   2.290   4.874   5.993  0.6891  0.9064  0.1778
   37POPC  H15S 4905   2.399   4.740   5.974 -1.0022  0.0482  0.5345
   37POPC  C216 4906   2.434   4.876   5.813 -0.5035  0.1791 -0.2698
   37POPC  H16R 4907   2.538   4.868   5.775 -1.2457  3.3269 -3.5076
   37POPC  H16S 4908   2.420   4.985   5.795 -0.0462  0.8071  2.7338
   37POPC  C217 4909   2.337   4.805   5.718 -0.7415  0.0043  0.1037
   37POPC  H17R 4910   2.381   4.826   5.619  0.9808 -1.2849  0.5515
   37POPC  H17S 4911   2.231   4.839   5.718 -0.3213  1.3907 -0.8499
   37POPC  C218 4912   2.348   4.652   5.722  0.1627  0.0632  0.1040
   37POPC  H18R 4913   2.260   4.627   5.659 -1.2425  0.8872  1.6414
   37POPC  H18S 4914   2.321   4.617   5.824 -1.1307  0.2093 -0.1627
   37POPC  H18T 4915   2.445   4.608   5.692  0.7219  0.5977  1.0710
   37POPC   C33 4916   2.334   6.199   6.644 -0.1410  0.6321  0.6207
   37POPC   H3X 4917   2.311   6.123   6.722 -1.6704  0.5940  0.1675
   37POPC   H3Y 4918   2.422   6.167   6.584 -2.2731  0.1154 -2.4515
   37POPC   C34 4919   2.221   6.223   6.543 -0.2466 -0.2733  0.5169
   37POPC   H4X 4920   2.256   6.299   6.471  0.3136 -0.4902  0.5514
   37POPC   H4Y 4921   2.130   6.264   6.593 -1.2090 -0.1998 -1.2447
   37POPC   C35 4922   2.181   6.099   6.462  0.0899  0.3095 -0.5571
   37POPC   H5X 4923   2.173   6.007   6.524  2.3696  0.8616  0.7021
   37POPC   H5Y 4924   2.252   6.072   6.382  0.6577  0.0474  0.0230
   37POPC   C36 4925   2.046   6.126   6.396 -0.1709 -0.3003 -0.2822
   37POPC   H6X 4926   1.983   6.189   6.463 -1.5002  1.0275 -2.6584
   37POPC   H6Y 4927   1.989   6.032   6.382 -0.6829 -0.1171  0.5045
   37POPC   C37 4928   2.062   6.206   6.266 -0.3442 -0.2634 -0.2819
   37POPC   H7X 4929   2.128   6.142   6.204  1.3036  2.1085 -1.0885
   37POPC   H7Y 4930   2.109   6.304   6.288 -2.8013  0.6122  1.5423
   37POPC   C38 4931   1.929   6.230   6.194 -0.2628  0.1985 -0.2820
   37POPC   H8X 4932   1.861   6.277   6.269  0.3878  0.5798  0.0749
   37POPC   H8Y 4933   1.896   6.129   6.162 -0.2294 -0.3725  1.3809
   37POPC   C39 4934   1.955   6.309   6.066  0.1872  0.1178 -0.2429
   37POPC   H9X 4935   2.046   6.371   6.081 -0.7303  0.9598  2.4753
   37POPC   H9Y 4936   1.862   6.369   6.057 -0.1971 -0.3711  0.3953
   37POPC  C310 4937   1.977   6.214   5.948  0.6648  0.1560 -0.1859
   37POPC  H10X 4938   1.886   6.169   5.903  0.1593 -0.3388  1.2706
   37POPC  H10Y 4939   2.035   6.132   5.994 -0.6070 -1.8408 -1.9401
   37POPC  C311 4940   2.050   6.275   5.828  0.4677 -0.5641 -0.6751
   37POPC  H11X 4941   2.112   6.360   5.861 -3.1765  1.4939  1.5550
   37POPC  H11Y 4942   1.971   6.308   5.756  2.2873  0.7827 -2.1431
   37POPC  C312 4943   2.137   6.169   5.760  0.8238 -0.7768  0.1156
   37POPC  H12X 4944   2.089   6.069   5.759  0.6047 -0.6911  0.9914
   37POPC  H12Y 4945   2.231   6.160   5.820  0.9818  0.6911  0.1352
   37POPC  C313 4946   2.174   6.214   5.619  0.5308  0.0029  0.2837
   37POPC  H13X 4947   2.282   6.240   5.613  0.6038 -0.6719 -3.1884
   37POPC  H13Y 4948   2.112   6.299   5.584  1.2906  0.0970 -0.9000
   37POPC  C314 4949   2.156   6.110   5.508 -0.0269  0.3063  0.0848
   37POPC  H14X 4950   2.206   6.016   5.542  0.4599 -0.2700 -2.0844
   37POPC  H14Y 4951   2.206   6.146   5.416 -2.4898 -1.2754 -1.9924
   37POPC  C315 4952   2.011   6.070   5.483  0.2815 -0.5749 -0.3411
   37POPC  H15X 4953   1.935   6.150   5.470  0.5161 -0.4146 -0.7335
   37POPC  H15Y 4954   1.977   6.013   5.573  0.2092  0.3289  0.2208
   37POPC  C316 4955   1.992   5.973   5.367  0.0674 -0.2520 -0.5800
   37POPC  H16X 4956   2.062   6.011   5.289  1.6066 -4.7625 -1.7152
   37POPC  H16Y 4957   1.889   5.962   5.327  0.5281 -1.2054 -1.5613
   37POPC  H16Z 4958   2.032   5.872   5.392 -0.0087  0.0026  0.6387
   38POPC     N 4959   2.278   2.023   8.209  0.0288  0.3831 -0.8341
   38POPC   C12 4960   2.271   1.873   8.190  0.9546  0.1830  0.2719
   38POPC   C13 4961   2.188   2.056   8.326  0.4719  0.9071 -0.6385
   38POPC   C14 4962   2.419   2.060   8.250  0.1469 -0.6840 -0.2294
   38POPC   C15 4963   2.237   2.113   8.096 -0.2386  0.7193 -0.4707
   38POPC  H12A 4964   2.165   1.852   8.194  0.4854  2.4320  2.8654
   38POPC  H12B 4965   2.309   1.833   8.283 -0.5555  0.4294  1.0320
   38POPC  H13A 4966   2.219   2.003   8.416 -0.2508  1.0257 -0.3157
   38POPC  H13B 4967   2.187   2.161   8.351 -1.5479  0.6358  0.6724
   38POPC  H13C 4968   2.091   2.021   8.295  1.8616 -0.0976 -4.4061
   38POPC  H14A 4969   2.442   2.025   8.350  0.7495 -0.3782 -0.2599
   38POPC  H14B 4970   2.488   2.019   8.178 -0.5889 -1.9090 -0.2699
   38POPC  H14C 4971   2.418   2.168   8.257  0.3744 -0.7571  1.3380
   38POPC  H15A 4972   2.292   2.103   8.004  0.6723 -0.1263  0.1441
   38POPC  H15B 4973   2.247   2.215   8.132  1.4642 -0.1887  1.8935
   38POPC  H15C 4974   2.137   2.082   8.069  0.3025 -0.6174 -1.0258
   38POPC   C11 4975   2.348   1.812   8.073  0.1048 -0.5255  0.0763
   38POPC  H11A 4976   2.334   1.702   8.079 -1.3569 -0.2885  1.6463
   38POPC  H11B 4977   2.453   1.842   8.093  0.2157  0.1194 -1.3438
   38POPC     P 4978   2.183   1.787   7.884  0.0496  0.1462  0.2189
   38POPC   O13 4979   2.233   1.663   7.819 -0.6266  0.0163 -0.0581
   38POPC   O14 4980   2.078   1.764   7.985 -0.8509 -0.3086 -0.8006
   38POPC   O12 4981   2.308   1.865   7.946 -0.2346  0.3480  0.5393
   38POPC   O11 4982   2.129   1.887   7.771  0.1455 -0.3526 -0.2775
   38POPC    C1 4983   2.005   1.870   7.703 -0.1976 -0.0825  0.2698
   38POPC    HA 4984   1.966   1.967   7.666  0.1655 -0.5571 -1.4476
   38POPC    HB 4985   1.926   1.823   7.766 -0.9922  0.7664 -0.0643
   38POPC    C2 4986   2.026   1.782   7.579 -0.2177  0.2735  0.0115
   38POPC    HS 4987   2.016   1.682   7.627 -0.1182  0.1566 -0.2084
   38POPC   O21 4988   2.157   1.799   7.523 -0.1973 -0.2668 -0.1119
   38POPC   C21 4989   2.200   1.695   7.450 -0.1513 -0.1013 -0.3204
   38POPC   O22 4990   2.142   1.588   7.447 -0.2907 -0.0125 -1.0364
   38POPC   C22 4991   2.322   1.725   7.365  0.2022  0.4011  0.3530
   38POPC   H2R 4992   2.410   1.762   7.422  1.7816 -1.1043 -0.9870
   38POPC   H2S 4993   2.290   1.811   7.302 -0.9689 -0.0592  0.3079
   38POPC    C3 4994   1.911   1.791   7.477  0.3255 -0.4620 -0.6793
   38POPC    HX 4995   1.825   1.762   7.541 -0.2562  0.8847 -0.8190
   38POPC    HY 4996   1.921   1.717   7.394 -1.9113 -0.6054 -0.8643
   38POPC   O31 4997   1.894   1.923   7.425 -0.4895 -0.1580  0.3392
   38POPC   C31 4998   1.963   1.958   7.317  0.1169  0.2246  0.8412
   38POPC   O32 4999   2.056   1.894   7.271 -0.0735  0.3574  0.2527
   38POPC   C32 5000   1.902   2.080   7.249  0.1730 -0.0233  0.3352
   38POPC   H2X 5001   1.938   2.173   7.298  1.3514 -0.5474  0.4842
   38POPC   H2Y 5002   1.791   2.069   7.251  0.2755 -1.1483  1.7743
   38POPC   C23 5003   2.377   1.604   7.289  0.1982  0.0217  0.9509
   38POPC   H3R 5004   2.303   1.560   7.219  0.2592 -1.0471  1.5295
   38POPC   H3S 5005   2.417   1.533   7.365 -0.7842 -0.5450  0.9501
   38POPC   C24 5006   2.499   1.646   7.207 -0.2827  0.2790  0.3628
   38POPC   H4R 5007   2.565   1.700   7.277 -2.2218 -0.6775  3.1022
   38POPC   H4S 5008   2.471   1.705   7.117 -0.9352  0.0490  0.4058
   38POPC   C25 5009   2.572   1.524   7.150 -0.6089  0.0963  0.3339
   38POPC   H5R 5010   2.584   1.448   7.230 -0.0575  0.4950  0.6272
   38POPC   H5S 5011   2.667   1.560   7.106 -1.3908  1.3254 -0.4106
   38POPC   C26 5012   2.496   1.449   7.040 -0.3135 -0.2030  0.3318
   38POPC   H6R 5013   2.465   1.523   6.964  0.0333  0.0503  0.4360
   38POPC   H6S 5014   2.406   1.400   7.085 -1.7092  2.9734  1.2606
   38POPC   C27 5015   2.580   1.342   6.971  0.1687  0.5715 -0.2842
   38POPC   H7R 5016   2.614   1.269   7.047 -0.3020  0.0761 -0.5445
   38POPC   H7S 5017   2.666   1.377   6.910  0.2712 -0.2720 -0.6424
   38POPC   C28 5018   2.503   1.255   6.871 -0.3434  0.3835  0.2717
   38POPC   H8R 5019   2.432   1.195   6.932 -1.9533  1.0008 -0.9661
   38POPC   H8S 5020   2.570   1.181   6.821 -0.2750  0.0230  0.8785
   38POPC   C29 5021   2.427   1.332   6.767 -0.3711 -0.3445 -0.2559
   38POPC   H91 5022   2.380   1.419   6.815 -2.1373 -0.6810 -1.3101
   38POPC  C210 5023   2.423   1.323   6.634  0.1095  0.4502 -0.3339
   38POPC  H101 5024   2.358   1.399   6.588 -2.6539 -1.7624 -0.3413
   38POPC  C211 5025   2.478   1.215   6.544  0.5540 -0.1027  0.5860
   38POPC  H11R 5026   2.397   1.149   6.509  0.7235 -0.9339  1.7056
   38POPC  H11S 5027   2.544   1.156   6.610 -1.4693 -0.2691  2.6009
   38POPC  C212 5028   2.567   1.277   6.436 -0.2547  0.0731  0.0109
   38POPC  H12R 5029   2.623   1.189   6.399 -2.1114 -0.5116 -1.5759
   38POPC  H12S 5030   2.637   1.348   6.485 -0.4906  0.4766 -0.2351
   38POPC  C213 5031   2.497   1.365   6.333  0.3583 -0.3903 -0.8137
   38POPC  H13R 5032   2.572   1.415   6.267  1.2513 -1.5760 -0.7185
   38POPC  H13S 5033   2.437   1.447   6.378  0.2558  0.2075 -1.9700
   38POPC  C214 5034   2.391   1.293   6.249  0.1563 -0.3126 -0.6236
   38POPC  H14R 5035   2.346   1.373   6.187 -0.3262  1.2054  1.5428
   38POPC  H14S 5036   2.316   1.250   6.320 -2.8769  3.1702 -1.3729
   38POPC  C215 5037   2.433   1.171   6.167 -0.2074 -0.4623 -0.5892
   38POPC  H15R 5038   2.342   1.140   6.111  0.5796  0.0895 -2.2498
   38POPC  H15S 5039   2.470   1.086   6.228 -0.2859 -0.2828 -0.2870
   38POPC  C216 5040   2.529   1.202   6.052  0.4683 -0.0007  0.0953
   38POPC  H16R 5041   2.628   1.230   6.096  1.3641 -1.8703 -0.6163
   38POPC  H16S 5042   2.500   1.294   5.997 -0.3726  0.6345  1.5209
   38POPC  C217 5043   2.559   1.076   5.971  0.1905 -0.1471  0.2187
   38POPC  H17R 5044   2.472   1.017   5.936 -2.3383  4.4401 -2.0526
   38POPC  H17S 5045   2.629   1.014   6.032  1.2511 -0.1349 -0.9308
   38POPC  C218 5046   2.634   1.109   5.842 -0.0861  0.0761  0.1160
   38POPC  H18R 5047   2.653   1.014   5.789 -2.0243 -0.3371  0.0646
   38POPC  H18S 5048   2.735   1.142   5.875 -0.1434 -1.0127  1.4494
   38POPC  H18T 5049   2.585   1.187   5.780  2.7965  1.3091 -0.7674
   38POPC   C33 5050   1.949   2.088   7.104  0.3441  0.0268  0.3940
   38POPC   H3X 5051   1.922   1.997   7.045 -0.1217  0.4852 -0.1081
   38POPC   H3Y 5052   2.060   2.083   7.099  0.2627 -1.0922 -2.4416
   38POPC   C34 5053   1.898   2.213   7.034 -0.6175 -0.6437 -0.1213
   38POPC   H4X 5054   1.899   2.299   7.104 -1.0836  0.9604 -1.9877
   38POPC   H4Y 5055   1.794   2.203   6.995 -0.4734 -0.7461 -0.4858
   38POPC   C35 5056   1.981   2.238   6.908 -0.2702  0.6765  0.3526
   38POPC   H5X 5057   1.971   2.161   6.829 -4.0153  1.6399 -0.2749
   38POPC   H5Y 5058   2.087   2.243   6.941  0.0273 -0.5111 -0.3556
   38POPC   C36 5059   1.954   2.376   6.848 -0.2544  0.3959 -0.3016
   38POPC   H6X 5060   1.950   2.449   6.931 -0.3126 -0.6145  0.6006
   38POPC   H6Y 5061   1.853   2.380   6.800  0.5345  2.0851 -1.9433
   38POPC   C37 5062   2.059   2.414   6.743  0.3025  0.3888  0.2501
   38POPC   H7X 5063   2.064   2.335   6.666 -1.9389 -0.3075  0.7366
   38POPC   H7Y 5064   2.154   2.423   6.799  1.1801 -3.8561 -0.2871
   38POPC   C38 5065   2.023   2.551   6.683  0.3782  0.4528  0.3505
   38POPC   H8X 5066   2.026   2.623   6.767 -0.9602 -1.0688  1.7862
   38POPC   H8Y 5067   1.918   2.554   6.648  0.1662  3.0956  1.0039
   38POPC   C39 5068   2.117   2.592   6.570  0.2359  0.1206  0.1114
   38POPC   H9X 5069   2.217   2.562   6.609 -0.1693 -0.0696  1.0102
   38POPC   H9Y 5070   2.116   2.703   6.570  0.5143  0.1248 -0.0707
   38POPC  C310 5071   2.084   2.547   6.427 -0.1806  0.2778  0.1562
   38POPC  H10X 5072   2.068   2.438   6.409 -0.2041  0.6782 -2.6708
   38POPC  H10Y 5073   2.173   2.569   6.365 -0.9653 -0.4116 -1.2724
   38POPC  C311 5074   1.967   2.622   6.363  0.0290  0.3112 -0.1903
   38POPC  H11X 5075   1.985   2.731   6.377 -2.1788  0.9451 -1.8433
   38POPC  H11Y 5076   1.876   2.584   6.414  0.6853  1.0626  1.6350
   38POPC  C312 5077   1.953   2.618   6.211 -0.0660 -1.0565 -0.1586
   38POPC  H12X 5078   1.931   2.518   6.169 -0.0597 -0.1959 -2.3112
   38POPC  H12Y 5079   2.049   2.654   6.169  1.0570 -2.2326  1.3146
   38POPC  C313 5080   1.842   2.714   6.167  0.8012  0.0123 -0.0663
   38POPC  H13X 5081   1.855   2.812   6.218 -3.7159  0.0224  1.5455
   38POPC  H13Y 5082   1.752   2.663   6.209  0.3819  1.8877  1.4309
   38POPC  C314 5083   1.820   2.734   6.017  0.5651 -0.0185 -0.0365
   38POPC  H14X 5084   1.741   2.810   5.998 -0.6473 -1.5513 -1.3575
   38POPC  H14Y 5085   1.775   2.642   5.976 -2.1828  1.0214  0.4350
   38POPC  C315 5086   1.943   2.780   5.939  0.4387  0.6168  0.1272
   38POPC  H15X 5087   2.042   2.757   5.984  0.7780  0.9925 -0.4032
   38POPC  H15Y 5088   1.939   2.891   5.934  1.0377  0.6765  0.7416
   38POPC  C316 5089   1.945   2.734   5.793  0.6493  0.1884  0.2628
   38POPC  H16X 5090   1.958   2.624   5.802  2.4286  0.1712 -1.7535
   38POPC  H16Y 5091   2.035   2.782   5.746  0.5102  0.8754  0.6851
   38POPC  H16Z 5092   1.849   2.760   5.744 -0.1508 -2.0504  0.5510
   39POPC     N 5093   1.547   5.682   7.413  0.1745  0.1573  0.4364
   39POPC   C12 5094   1.538   5.688   7.262 -0.2715 -0.0683  0.4530
   39POPC   C13 5095   1.416   5.634   7.470  0.3243  0.0792  0.7169
   39POPC   C14 5096   1.640   5.574   7.462  0.4695  0.2445  0.0774
   39POPC   C15 5097   1.574   5.814   7.482 -0.3665  0.3905  0.2133
   39POPC  H12A 5098   1.442   5.732   7.239  0.4184  1.6728  0.7170
   39POPC  H12B 5099   1.537   5.585   7.228  1.8360  0.5426 -1.7530
   39POPC  H13A 5100   1.408   5.653   7.576 -0.4744  2.3968  0.3127
   39POPC  H13B 5101   1.327   5.682   7.431 -1.6077 -2.2274  2.0293
   39POPC  H13C 5102   1.405   5.529   7.451 -1.5049 -0.1322  2.6095
   39POPC  H14A 5103   1.600   5.473   7.463 -1.2867  0.9059  0.3790
   39POPC  H14B 5104   1.735   5.585   7.413 -1.0775 -0.4724 -3.3972
   39POPC  H14C 5105   1.655   5.595   7.567 -1.9753 -0.2602  0.5848
   39POPC  H15A 5106   1.580   5.799   7.589  1.1443 -0.8507  0.0024
   39POPC  H15B 5107   1.487   5.874   7.463 -1.0471 -0.7131 -0.2255
   39POPC  H15C 5108   1.657   5.862   7.432 -0.1392 -1.0763 -0.8966
   39POPC   C11 5109   1.639   5.771   7.183 -0.6309  0.0413  0.1039
   39POPC  H11A 5110   1.623   5.736   7.079 -2.1398 -0.6165  0.5423
   39POPC  H11B 5111   1.745   5.766   7.216 -0.4520 -2.0664 -0.6298
   39POPC     P 5112   1.683   6.014   7.101  0.0705 -0.1185 -0.1843
   39POPC   O13 5113   1.604   6.138   7.087  0.3930  0.0812 -0.2273
   39POPC   O14 5114   1.817   6.026   7.163  0.0189 -0.1557 -0.0643
   39POPC   O12 5115   1.598   5.908   7.186 -0.5106  0.0934 -0.4946
   39POPC   O11 5116   1.697   5.939   6.960 -0.2663 -0.4267 -0.0558
   39POPC    C1 5117   1.824   5.889   6.918 -0.1373  0.0056 -0.1819
   39POPC    HA 5118   1.807   5.804   6.848  1.5445  0.2454 -0.9379
   39POPC    HB 5119   1.887   5.844   6.997 -0.0895 -0.6965 -0.6074
   39POPC    C2 5120   1.913   5.992   6.846  0.2712 -0.1565  0.0893
   39POPC    HS 5121   1.966   6.056   6.919  0.2600 -0.6194  0.5089
   39POPC   O21 5122   1.836   6.079   6.762  0.3525  0.0159  0.1934
   39POPC   C21 5123   1.894   6.198   6.745  0.1344  0.1667  0.4829
   39POPC   O22 5124   2.003   6.229   6.790  0.2871  0.8184 -0.3172
   39POPC   C22 5125   1.799   6.299   6.681  0.2827  0.1412  0.2203
   39POPC   H2R 5126   1.706   6.311   6.740 -1.0163 -0.6783 -1.5653
   39POPC   H2S 5127   1.756   6.259   6.587 -1.2470 -0.7931  1.2637
   39POPC    C3 5128   2.020   5.930   6.754  0.3780 -0.0617  0.1492
   39POPC    HX 5129   2.073   5.844   6.798  0.0805 -0.1694  0.3035
   39POPC    HY 5130   2.095   6.010   6.736 -2.6830  3.1619  0.4380
   39POPC   O31 5131   1.951   5.888   6.636  0.4405 -0.1103  0.1306
   39POPC   C31 5132   1.949   5.756   6.618 -0.6495 -0.0687 -0.0709
   39POPC   O32 5133   1.991   5.674   6.697 -0.4064  0.2983  0.1838
   39POPC   C32 5134   1.890   5.728   6.480  0.1297  0.6910 -0.5691
   39POPC   H2X 5135   1.909   5.623   6.450  1.9620  1.0739 -0.8485
   39POPC   H2Y 5136   1.941   5.796   6.409  1.0880 -0.7092 -1.2572
   39POPC   C23 5137   1.872   6.431   6.658  0.1590  0.1709  0.0055
   39POPC   H3R 5138   1.964   6.413   6.598 -1.0655  0.0880 -1.9531
   39POPC   H3S 5139   1.902   6.482   6.752  0.3336  0.3425 -0.1415
   39POPC   C24 5140   1.774   6.532   6.596 -0.3698 -0.2087  0.2161
   39POPC   H4R 5141   1.825   6.630   6.589  1.7025 -1.1524  1.1958
   39POPC   H4S 5142   1.682   6.537   6.657 -0.0578  1.2306  0.6055
   39POPC   C25 5143   1.740   6.496   6.451  0.0683 -0.4894  0.1781
   39POPC   H5R 5144   1.689   6.400   6.429 -0.2448  0.3403 -3.4665
   39POPC   H5S 5145   1.834   6.488   6.392  0.8256 -1.9404  1.5213
   39POPC   C26 5146   1.645   6.599   6.387  0.5063 -0.2256 -0.0539
   39POPC   H6R 5147   1.687   6.701   6.376  2.2804 -1.0941 -2.1121
   39POPC   H6S 5148   1.552   6.604   6.448 -0.8557  2.8566 -2.1559
   39POPC   C27 5149   1.600   6.570   6.244 -0.1356  0.5805 -0.0209
   39POPC   H7R 5150   1.490   6.585   6.244 -0.4157 -1.2280 -0.9041
   39POPC   H7S 5151   1.605   6.462   6.219  0.8060  0.8182 -0.9424
   39POPC   C28 5152   1.675   6.661   6.146 -0.4595  0.4931 -0.3539
   39POPC   H8R 5153   1.784   6.642   6.149 -0.5219  0.1970  0.1779
   39POPC   H8S 5154   1.665   6.771   6.159  0.5232  0.6129 -0.5490
   39POPC   C29 5155   1.621   6.633   6.009 -0.8259 -0.0256 -0.1073
   39POPC   H91 5156   1.512   6.637   5.998 -0.8573 -0.8441 -0.1686
   39POPC  C210 5157   1.692   6.602   5.899  0.5068 -0.0455  0.7319
   39POPC  H101 5158   1.638   6.583   5.806 -0.6885 -1.5191  1.6781
   39POPC  C211 5159   1.842   6.590   5.892  0.4779 -0.1061  0.1972
   39POPC  H11R 5160   1.871   6.493   5.847  0.6683 -0.0852  0.2755
   39POPC  H11S 5161   1.884   6.611   5.993 -0.6363 -2.0972  1.1355
   39POPC  C212 5162   1.914   6.703   5.818 -0.4907  0.5648  0.2515
   39POPC  H12R 5163   2.022   6.686   5.839 -0.4497 -1.3165 -1.2500
   39POPC  H12S 5164   1.887   6.804   5.857 -0.4548  0.1031  1.5021
   39POPC  C213 5165   1.886   6.699   5.668 -0.1991  0.6594  0.1950
   39POPC  H13R 5166   1.925   6.789   5.615 -0.8290  1.1851  0.6180
   39POPC  H13S 5167   1.777   6.685   5.657 -0.1565  1.1215 -0.9444
   39POPC  C214 5168   1.954   6.584   5.592  0.0042  0.2919  0.9264
   39POPC  H14R 5169   1.907   6.486   5.615 -0.9630  0.1643 -1.3865
   39POPC  H14S 5170   2.061   6.576   5.619  1.1178 -1.0539 -3.2360
   39POPC  C215 5171   1.923   6.587   5.442 -0.0998 -0.3629  0.9325
   39POPC  H15R 5172   1.954   6.485   5.410 -0.8400  0.5209 -3.0607
   39POPC  H15S 5173   1.984   6.660   5.384 -1.2758  0.1192  0.2718
   39POPC  C216 5174   1.776   6.613   5.409  0.1967  0.1486 -0.0185
   39POPC  H16R 5175   1.770   6.716   5.451  1.8059 -0.0479  0.7742
   39POPC  H16S 5176   1.712   6.540   5.463  1.7480 -0.2139  1.4318
   39POPC  C217 5177   1.745   6.607   5.260  0.2450 -0.5352 -0.0052
   39POPC  H17R 5178   1.770   6.508   5.217 -1.7488 -1.7995  1.6213
   39POPC  H17S 5179   1.811   6.680   5.208  1.0963 -0.2269  1.4637
   39POPC  C218 5180   1.597   6.627   5.227  0.3139 -0.4698 -0.2789
   39POPC  H18R 5181   1.570   6.596   5.124 -0.5116 -0.8801  0.0552
   39POPC  H18S 5182   1.570   6.735   5.228 -2.7100 -1.1224 -1.2065
   39POPC  H18T 5183   1.541   6.570   5.304  0.8917  0.8512  1.1602
   39POPC   C33 5184   1.746   5.780   6.466 -0.1197  0.2452  0.2923
   39POPC   H3X 5185   1.740   5.886   6.496 -1.7925  0.6350 -1.2881
   39POPC   H3Y 5186   1.677   5.726   6.535  0.0376  1.1893  1.2157
   39POPC   C34 5187   1.684   5.779   6.327  0.4348 -0.0587  0.0435
   39POPC   H4X 5188   1.578   5.806   6.346 -0.2375 -2.8733  0.8037
   39POPC   H4Y 5189   1.676   5.673   6.294  2.2245 -0.4460  0.7399
   39POPC   C35 5190   1.758   5.865   6.224  0.2228 -0.3259 -0.3370
   39POPC   H5X 5191   1.863   5.827   6.220 -1.1086 -4.5161 -0.8583
   39POPC   H5Y 5192   1.759   5.966   6.271 -0.4624  0.4373 -1.9198
   39POPC   C36 5193   1.703   5.862   6.082 -0.5203 -0.1370 -0.0568
   39POPC   H6X 5194   1.744   5.951   6.029 -0.5941 -1.4594 -2.5012
   39POPC   H6Y 5195   1.592   5.869   6.078 -0.5280 -0.2798 -0.1002
   39POPC   C37 5196   1.755   5.749   5.993  0.2230  0.2296 -0.0968
   39POPC   H7X 5197   1.685   5.663   5.998  0.6752 -0.3281 -2.2541
   39POPC   H7Y 5198   1.853   5.708   6.027  0.5968  1.5582  0.4850
   39POPC   C38 5199   1.775   5.786   5.846 -0.6574  0.0971 -0.2551
   39POPC   H8X 5200   1.871   5.840   5.833 -0.3230 -0.1896  0.8486
   39POPC   H8Y 5201   1.692   5.851   5.810 -0.6721  1.6486  2.2738
   39POPC   C39 5202   1.776   5.657   5.765 -0.3143 -0.2498  0.2974
   39POPC   H9X 5203   1.683   5.598   5.782 -0.1191 -1.4375 -2.2709
   39POPC   H9Y 5204   1.853   5.582   5.793 -2.1722 -2.0276  0.9415
   39POPC  C310 5205   1.785   5.686   5.615  0.2163  0.1826  0.4137
   39POPC  H10X 5206   1.852   5.772   5.590  0.2232  0.3479  0.9778
   39POPC  H10Y 5207   1.688   5.710   5.567  1.5576  2.7709 -1.2320
   39POPC  C311 5208   1.834   5.561   5.542  0.7193  0.6171 -0.0031
   39POPC  H11X 5209   1.798   5.469   5.593 -1.9177  0.5848 -1.7539
   39POPC  H11Y 5210   1.945   5.561   5.552  0.8828  0.6762 -1.5780
   39POPC  C312 5211   1.785   5.553   5.398  0.1479 -0.3645  0.2340
   39POPC  H12X 5212   1.677   5.581   5.399 -0.0921 -1.1488 -1.1859
   39POPC  H12Y 5213   1.801   5.454   5.351  0.3521 -1.4178  2.4117
   39POPC  C313 5214   1.857   5.661   5.316 -0.3476 -0.2589 -0.0680
   39POPC  H13X 5215   1.966   5.649   5.334 -0.4985  1.0340  2.0527
   39POPC  H13Y 5216   1.829   5.758   5.363 -0.8883 -1.2923  1.8336
   39POPC  C314 5217   1.819   5.674   5.168 -0.7295  0.3842  0.0825
   39POPC  H14X 5218   1.857   5.584   5.114  0.9038 -0.7347  2.8737
   39POPC  H14Y 5219   1.877   5.762   5.135 -1.3986  0.8598  0.1604
   39POPC  C315 5220   1.676   5.713   5.132 -0.5279  0.7197 -0.3564
   39POPC  H15X 5221   1.669   5.787   5.049  1.1530  3.7763  2.0291
   39POPC  H15Y 5222   1.627   5.754   5.223  0.2172 -1.9507  1.3282
   39POPC  C316 5223   1.586   5.591   5.111  0.0874  0.0843  0.6531
   39POPC  H16X 5224   1.584   5.541   5.210  0.9030  0.1008  0.6883
   39POPC  H16Y 5225   1.610   5.520   5.029 -1.8894  0.5596 -0.3961
   39POPC  H16Z 5226   1.486   5.632   5.087 -0.0094 -0.6895 -0.3136
   40POPC     N 5227   1.963   6.502   7.141 -0.0737  0.4168  0.0979
   40POPC   C12 5228   2.028   6.527   7.007  0.2046 -0.3603  0.0853
   40POPC   C13 5229   1.845   6.416   7.107  0.2238  0.0559 -0.0256
   40POPC   C14 5230   2.047   6.436   7.248  0.3495 -0.0768 -0.5326
   40POPC   C15 5231   1.902   6.632   7.189 -0.4712  0.2239  0.1191
   40POPC  H12A 5232   1.959   6.586   6.948  0.0096  1.1611  1.7780
   40POPC  H12B 5233   2.058   6.436   6.956  0.7699 -0.2716  0.2562
   40POPC  H13A 5234   1.785   6.468   7.034  0.3725 -0.6677 -0.6742
   40POPC  H13B 5235   1.883   6.324   7.065 -1.2666 -0.2164 -0.8454
   40POPC  H13C 5236   1.790   6.384   7.195 -1.0857 -1.0899 -1.2073
   40POPC  H14A 5237   2.085   6.338   7.221  1.6085 -0.2252  1.5519
   40POPC  H14B 5238   2.136   6.493   7.269  0.7162 -1.0739  0.7556
   40POPC  H14C 5239   1.986   6.433   7.337 -0.0357 -0.3806 -0.8029
   40POPC  H15A 5240   1.845   6.615   7.278 -0.8666  0.7202 -0.0326
   40POPC  H15B 5241   1.839   6.675   7.112 -0.8154  1.1537  0.8974
   40POPC  H15C 5242   1.981   6.706   7.195 -0.6554  0.5086 -0.8294
   40POPC   C11 5243   2.160   6.602   7.002  0.0013 -0.0172 -0.1762
   40POPC  H11A 5244   2.195   6.612   6.897  0.5350 -0.1439 -0.0163
   40POPC  H11B 5245   2.232   6.542   7.062  1.0976  0.4341 -0.9814
   40POPC     P 5246   2.274   6.815   7.109  0.2428 -0.4097  0.0932
   40POPC   O13 5247   2.230   6.931   7.189  0.8064 -0.1478  0.0285
   40POPC   O14 5248   2.370   6.727   7.179  0.8199  0.4173  0.3552
   40POPC   O12 5249   2.146   6.726   7.073  0.0788 -0.2041  0.1649
   40POPC   O11 5250   2.347   6.857   6.973 -0.4581  0.0178 -0.1572
   40POPC    C1 5251   2.299   6.975   6.908 -0.0478  0.3437  0.1221
   40POPC    HA 5252   2.381   7.033   6.861 -0.8633  2.2277  0.9380
   40POPC    HB 5253   2.266   7.041   6.990 -0.8623  1.2621 -0.9057
   40POPC    C2 5254   2.185   6.950   6.807  0.1720 -0.5686  0.0874
   40POPC    HS 5255   2.096   6.932   6.872  0.2294  0.4541  0.4751
   40POPC   O21 5256   2.216   6.826   6.742  0.6702 -0.3888 -0.0231
   40POPC   C21 5257   2.136   6.786   6.644  0.0913  0.0446  0.2648
   40POPC   O22 5258   2.019   6.820   6.629  0.0105 -0.1994  0.3378
   40POPC   C22 5259   2.220   6.686   6.565 -0.4891 -0.2638  0.0301
   40POPC   H2R 5260   2.215   6.583   6.606  0.9892 -0.1601  0.5214
   40POPC   H2S 5261   2.326   6.718   6.569 -0.4465 -0.2241 -1.1200
   40POPC    C3 5262   2.147   7.065   6.713  0.4153 -0.2257  0.4061
   40POPC    HX 5263   2.123   7.161   6.764 -2.5921  1.1676 -3.1503
   40POPC    HY 5264   2.045   7.062   6.669  0.9414 -1.7055 -0.7756
   40POPC   O31 5265   2.241   7.083   6.607  0.1444  0.6306  0.2992
   40POPC   C31 5266   2.212   7.181   6.521  0.3462 -0.0435 -0.5545
   40POPC   O32 5267   2.109   7.246   6.524  0.5144  0.2093  0.3847
   40POPC   C32 5268   2.326   7.180   6.420  0.5945 -0.7690 -0.2753
   40POPC   H2X 5269   2.348   7.075   6.392  0.0010 -1.4483  1.6790
   40POPC   H2Y 5270   2.416   7.218   6.472  0.0423  0.1254  0.0424
   40POPC   C23 5271   2.167   6.666   6.423  0.3961 -0.1037 -0.3249
   40POPC   H3R 5272   2.057   6.652   6.433  0.2903  0.4761 -0.6760
   40POPC   H3S 5273   2.207   6.571   6.381  0.9697  0.1824 -0.4441
   40POPC   C24 5274   2.224   6.762   6.319 -0.3721  0.6674 -0.0401
   40POPC   H4R 5275   2.332   6.739   6.308 -0.8408 -0.3454 -3.8485
   40POPC   H4S 5276   2.204   6.867   6.349  0.3973  0.0201  3.1576
   40POPC   C25 5277   2.168   6.722   6.183 -0.1833  0.0909  0.0496
   40POPC   H5R 5278   2.058   6.733   6.166 -0.5883  2.6722  3.4117
   40POPC   H5S 5279   2.203   6.617   6.177  2.1359  0.7326  1.0331
   40POPC   C26 5280   2.231   6.797   6.065 -0.5790  0.0360 -0.2025
   40POPC   H6R 5281   2.228   6.740   5.970 -1.9993  0.0141 -0.1610
   40POPC   H6S 5282   2.336   6.828   6.088 -0.5220  1.5590 -2.2696
   40POPC   C27 5283   2.152   6.922   6.027 -0.1143  0.2522 -0.4734
   40POPC   H7R 5284   2.154   6.990   6.115  1.4141 -0.8766  0.3961
   40POPC   H7S 5285   2.050   6.891   5.996 -0.3086  1.0265 -0.6368
   40POPC   C28 5286   2.227   6.993   5.914 -0.0077  0.5502 -0.2182
   40POPC   H8R 5287   2.336   6.984   5.932 -0.0006 -2.7175 -1.2532
   40POPC   H8S 5288   2.201   7.101   5.924 -0.1464  0.3470  2.6120
   40POPC   C29 5289   2.181   6.949   5.778 -0.0401 -0.6082  0.1544
   40POPC   H91 5290   2.238   6.862   5.742  0.2592 -0.6755  0.7754
   40POPC  C210 5291   2.078   6.997   5.707  0.0504 -0.2305  0.2741
   40POPC  H101 5292   2.055   6.966   5.604 -2.0441  0.0094  0.6210
   40POPC  C211 5293   1.994   7.113   5.749  0.2837  0.0761 -0.0938
   40POPC  H11R 5294   2.056   7.190   5.801  0.9492 -1.2498  1.1404
   40POPC  H11S 5295   1.915   7.081   5.821 -1.2493  1.6900 -0.9631
   40POPC  C212 5296   1.924   7.183   5.632  0.6304  0.2524 -0.1944
   40POPC  H12R 5297   1.898   7.099   5.565  3.3087 -2.7854  2.2175
   40POPC  H12S 5298   1.996   7.253   5.584 -0.3740 -0.2511 -2.5151
   40POPC  C213 5299   1.795   7.255   5.670  0.5451  0.1006 -0.1963
   40POPC  H13R 5300   1.820   7.344   5.732 -1.4075  2.3787 -2.4573
   40POPC  H13S 5301   1.736   7.183   5.731 -2.0609  4.2892  2.8366
   40POPC  C214 5302   1.709   7.296   5.550  0.5474 -0.3043 -0.3383
   40POPC  H14R 5303   1.614   7.329   5.597  0.2005 -3.4226  1.4236
   40POPC  H14S 5304   1.683   7.216   5.478 -1.3318  0.3527 -0.4432
   40POPC  C215 5305   1.773   7.414   5.476 -0.0346 -0.1909 -0.6610
   40POPC  H15R 5306   1.868   7.377   5.433 -0.6111 -2.2968 -0.2115
   40POPC  H15S 5307   1.805   7.493   5.547 -1.4438 -0.7686  0.6687
   40POPC  C216 5308   1.692   7.471   5.358 -0.3985  0.2436 -0.2055
   40POPC  H16R 5309   1.747   7.560   5.321  1.3059 -1.0367 -0.9254
   40POPC  H16S 5310   1.594   7.504   5.398  0.7857  0.6871  2.6047
   40POPC  C217 5311   1.689   7.366   5.247  0.4781  0.0424 -0.0488
   40POPC  H17R 5312   1.617   7.285   5.273  0.9517  0.0068  1.2473
   40POPC  H17S 5313   1.792   7.326   5.232  1.0328  2.4307 -4.1039
   40POPC  C218 5314   1.637   7.426   5.117  0.5711 -0.3556 -0.2707
   40POPC  H18R 5315   1.641   7.353   5.033 -0.1390  0.2016 -0.8061
   40POPC  H18S 5316   1.688   7.516   5.077 -3.4673  0.7874 -3.5729
   40POPC  H18T 5317   1.533   7.461   5.137  0.1666 -0.9352 -1.2575
   40POPC   C33 5318   2.292   7.258   6.293 -0.3181 -0.5718  0.0798
   40POPC   H3X 5319   2.238   7.355   6.305 -0.3497 -0.2012 -2.5246
   40POPC   H3Y 5320   2.214   7.206   6.234  2.0590 -2.0492 -1.9687
   40POPC   C34 5321   2.415   7.279   6.204 -0.3407 -0.6844  0.0224
   40POPC   H4X 5322   2.451   7.174   6.195  1.1983 -0.5198  2.9575
   40POPC   H4Y 5323   2.497   7.341   6.246 -0.1644 -0.1990 -1.0174
   40POPC   C35 5324   2.370   7.324   6.065 -0.2479 -0.1762  0.1566
   40POPC   H5X 5325   2.355   7.434   6.071  0.1827 -0.1918  2.2493
   40POPC   H5Y 5326   2.275   7.273   6.041  1.0954 -2.3747 -0.8216
   40POPC   C36 5327   2.463   7.275   5.954  0.0168  0.1442  0.2348
   40POPC   H6X 5328   2.471   7.164   5.957 -0.3784  0.1287  0.7352
   40POPC   H6Y 5329   2.561   7.316   5.986  0.6390 -0.6870 -0.5407
   40POPC   C37 5330   2.445   7.334   5.814 -0.1215  0.2994  0.3177
   40POPC   H7X 5331   2.521   7.292   5.744 -1.2152 -0.3309 -0.5165
   40POPC   H7Y 5332   2.458   7.445   5.815  0.3042  0.2947 -1.2330
   40POPC   C38 5333   2.311   7.319   5.743  0.1336 -0.2385 -0.0596
   40POPC   H8X 5334   2.249   7.398   5.792  1.1763 -0.1759  1.2074
   40POPC   H8Y 5335   2.265   7.219   5.757 -2.2416  0.9919  1.6063
   40POPC   C39 5336   2.307   7.356   5.594  0.3089 -0.0391 -0.0155
   40POPC   H9X 5337   2.385   7.434   5.581 -0.3602  0.8844  1.3329
   40POPC   H9Y 5338   2.212   7.399   5.556  0.2204 -1.8847 -2.0828
   40POPC  C310 5339   2.361   7.248   5.499 -0.0097  0.0889 -0.3428
   40POPC  H10X 5340   2.277   7.175   5.503  0.3725 -0.3297  0.3089
   40POPC  H10Y 5341   2.448   7.207   5.555 -0.9720 -3.3180 -1.1179
   40POPC  C311 5342   2.397   7.293   5.357  0.0895 -0.0308 -0.3556
   40POPC  H11X 5343   2.436   7.397   5.352 -0.9606  0.3080 -2.3995
   40POPC  H11Y 5344   2.318   7.292   5.279  0.5614  1.1486 -0.8661
   40POPC  C312 5345   2.511   7.203   5.310  0.2287 -0.2995  0.4647
   40POPC  H12X 5346   2.476   7.099   5.326 -1.9683  0.4202  0.6296
   40POPC  H12Y 5347   2.599   7.231   5.372 -0.4800  2.1093  0.4880
   40POPC  C313 5348   2.551   7.228   5.164 -0.0934  0.0669  0.4379
   40POPC  H13X 5349   2.585   7.332   5.148  1.4202 -0.6429 -1.3080
   40POPC  H13Y 5350   2.450   7.218   5.119 -0.2760  0.3449  0.7879
   40POPC  C314 5351   2.641   7.123   5.097 -0.2598  0.0196  0.2884
   40POPC  H14X 5352   2.590   7.024   5.092 -0.0469 -0.1080  0.6645
   40POPC  H14Y 5353   2.737   7.127   5.152  0.4762 -3.1858 -0.5893
   40POPC  C315 5354   2.674   7.158   4.952  0.1067 -0.7147  0.1955
   40POPC  H15X 5355   2.741   7.247   4.954  0.7959 -1.2260  0.4543
   40POPC  H15Y 5356   2.586   7.186   4.891  1.7137 -1.6592 -2.8085
   40POPC  C316 5357   2.744   7.046   4.874  0.2846 -0.0423 -0.6278
   40POPC  H16X 5358   2.740   7.064   4.765 -1.2029 -0.6901 -0.7113
   40POPC  H16Y 5359   2.677   6.958   4.887  1.3202 -0.6862  0.5148
   40POPC  H16Z 5360   2.850   7.026   4.898  0.3100  0.1140 -0.6091
   41POPC     N 5361   1.977   0.400   7.436  0.0261 -0.4178  0.1620
   41POPC   C12 5362   1.996   0.408   7.286 -0.5193  0.0577  0.1136
   41POPC   C13 5363   1.836   0.448   7.461 -0.1320 -0.2851 -0.9384
   41POPC   C14 5364   1.989   0.263   7.498 -0.4126 -0.3521  0.3975
   41POPC   C15 5365   2.078   0.488   7.505  0.5287 -0.5286 -0.4182
   41POPC  H12A 5366   2.098   0.385   7.259 -1.4818 -1.6965 -2.3637
   41POPC  H12B 5367   1.978   0.510   7.254  0.2980  0.1447 -0.0797
   41POPC  H13A 5368   1.825   0.554   7.446 -0.5365  0.5014  3.5442
   41POPC  H13B 5369   1.773   0.377   7.408  0.6856 -3.3984  1.9006
   41POPC  H13C 5370   1.805   0.447   7.564 -1.8281  0.6577 -1.3949
   41POPC  H14A 5371   1.988   0.251   7.605 -1.0111 -2.6925  0.1838
   41POPC  H14B 5372   1.909   0.203   7.458 -0.1554 -1.2430  1.1865
   41POPC  H14C 5373   2.080   0.223   7.455 -0.0863  0.7823 -0.0154
   41POPC  H15A 5374   2.173   0.470   7.458  1.9642  0.0176  2.0776
   41POPC  H15B 5375   2.075   0.466   7.611  0.7628 -0.7442 -0.4579
   41POPC  H15C 5376   2.050   0.591   7.486  1.4772 -0.1972 -0.0969
   41POPC   C11 5377   1.901   0.329   7.197 -0.0145 -0.1487 -0.2466
   41POPC  H11A 5378   1.922   0.359   7.092  2.8662 -0.0514  0.2792
   41POPC  H11B 5379   1.801   0.352   7.241  1.4384  0.6375  2.9108
   41POPC     P 5380   1.817   0.087   7.174  0.2112  0.1741 -0.0624
   41POPC   O13 5381   1.867   8.065   7.205  0.7412  0.4006  0.0992
   41POPC   O14 5382   1.693   0.123   7.246  0.1473  0.0237 -0.0957
   41POPC   O12 5383   1.932   0.190   7.213  0.5087 -0.0429 -0.3538
   41POPC   O11 5384   1.794   0.089   7.016 -0.2823 -0.0035  0.0066
   41POPC    C1 5385   1.907   0.043   6.942 -0.6108 -0.6750 -0.0790
   41POPC    HA 5386   1.947   8.065   6.989 -3.9656 -2.4916 -0.4851
   41POPC    HB 5387   1.990   0.117   6.938 -1.4300  0.2342 -2.9901
   41POPC    C2 5388   1.874   8.115   6.798  0.3076 -0.3572 -0.3866
   41POPC    HS 5389   1.966   8.096   6.737  1.6051 -3.1492  2.1533
   41POPC   O21 5390   1.796   0.098   6.729  0.0925 -0.3272 -0.1028
   41POPC   C21 5391   1.876   0.196   6.686  0.1075 -0.4524 -0.3674
   41POPC   O22 5392   1.997   0.204   6.698  0.0172  0.3297  0.0448
   41POPC   C22 5393   1.796   0.303   6.615  0.1390  0.0999  0.4110
   41POPC   H2R 5394   1.853   0.398   6.614 -1.8994  1.3892 -0.3324
   41POPC   H2S 5395   1.692   0.325   6.647 -0.2973  0.0855 -0.9051
   41POPC    C3 5396   1.788   7.988   6.808 -0.1653  0.0058  0.2331
   41POPC    HX 5397   1.698   8.013   6.868 -0.7261  0.8475 -0.9264
   41POPC    HY 5398   1.851   7.910   6.855 -0.1789  0.9785  1.9232
   41POPC   O31 5399   1.746   7.939   6.680 -0.2032 -0.7433  0.5250
   41POPC   C31 5400   1.823   7.865   6.600 -0.6129 -0.9511  0.3210
   41POPC   O32 5401   1.940   7.839   6.625 -0.4268  0.2159  0.7329
   41POPC   C32 5402   1.741   7.813   6.483 -0.1554 -0.4207 -0.2416
   41POPC   H2X 5403   1.669   7.894   6.457  0.2745  0.6362  1.7005
   41POPC   H2Y 5404   1.687   7.720   6.509 -1.3804 -0.1652 -1.7104
   41POPC   C23 5405   1.799   0.254   6.470  0.0229  0.2151  0.3689
   41POPC   H3R 5406   1.712   0.192   6.438  0.0516  1.0426 -1.4580
   41POPC   H3S 5407   1.893   0.201   6.442 -0.2062  0.2258 -0.4409
   41POPC   C24 5408   1.774   0.364   6.367  0.1603 -0.1373 -0.0434
   41POPC   H4R 5409   1.849   0.445   6.367 -0.1197  0.1264 -0.1804
   41POPC   H4S 5410   1.676   0.410   6.393 -0.9067 -2.0771 -0.4124
   41POPC   C25 5411   1.756   0.320   6.221 -0.4461 -0.0168 -0.0062
   41POPC   H5R 5412   1.684   0.235   6.218 -2.0749  1.2269  1.3753
   41POPC   H5S 5413   1.855   0.285   6.188  0.2283  0.4512  1.4515
   41POPC   C26 5414   1.740   0.441   6.128  0.1190  0.4294  0.4722
   41POPC   H6R 5415   1.655   0.500   6.168  0.1456 -0.6575  2.2411
   41POPC   H6S 5416   1.713   0.396   6.030  0.8058 -0.5493  0.7096
   41POPC   C27 5417   1.848   0.549   6.116  0.0810  0.3470 -0.6573
   41POPC   H7R 5418   1.948   0.505   6.098  1.0101  3.0014 -2.6728
   41POPC   H7S 5419   1.862   0.606   6.210 -0.9845  0.6792 -0.6824
   41POPC   C28 5420   1.823   0.648   6.002 -0.3308  0.4969 -0.4386
   41POPC   H8R 5421   1.899   0.729   6.011 -0.4765  0.4544  1.6926
   41POPC   H8S 5422   1.729   0.704   6.021  0.9869  2.7215 -0.0396
   41POPC   C29 5423   1.827   0.558   5.882 -0.5298 -0.5003  0.2950
   41POPC   H91 5424   1.903   0.479   5.886  0.1169 -0.0190 -1.4699
   41POPC  C210 5425   1.748   0.578   5.776  0.4283 -0.0027 -0.3375
   41POPC  H101 5426   1.755   0.510   5.690  2.2725  0.1101 -0.3074
   41POPC  C211 5427   1.644   0.684   5.754  0.0947 -0.2220  0.1713
   41POPC  H11R 5428   1.675   0.749   5.670 -0.7670  0.3777  0.3011
   41POPC  H11S 5429   1.627   0.751   5.840 -1.7053 -2.0030  1.2951
   41POPC  C212 5430   1.501   0.642   5.717  0.1454  0.1475 -0.4589
   41POPC  H12R 5431   1.459   0.572   5.792  0.1647 -0.2501 -0.8136
   41POPC  H12S 5432   1.508   0.586   5.621  2.2519 -0.1421 -0.1778
   41POPC  C213 5433   1.415   0.762   5.679 -0.4456  0.0577  0.5570
   41POPC  H13R 5434   1.411   0.838   5.760  0.8149  1.3328 -0.5237
   41POPC  H13S 5435   1.312   0.723   5.663 -0.2220 -0.9880  1.5794
   41POPC  C214 5436   1.450   0.829   5.546 -0.3616 -0.0166  0.5409
   41POPC  H14R 5437   1.552   0.869   5.527 -0.9363  2.2799  1.9700
   41POPC  H14S 5438   1.381   0.916   5.541  0.7889  0.8717 -1.2110
   41POPC  C215 5439   1.402   0.743   5.428  0.0533 -0.2995  0.5787
   41POPC  H15R 5440   1.300   0.711   5.458  0.7697 -1.8576  1.4740
   41POPC  H15S 5441   1.464   0.654   5.405 -0.4451 -0.2438 -1.1128
   41POPC  C216 5442   1.401   0.823   5.297 -0.1422  0.0133  0.7683
   41POPC  H16R 5443   1.327   0.905   5.297  2.2120  2.2760  2.1999
   41POPC  H16S 5444   1.368   0.751   5.219  0.6610 -1.6731  1.9065
   41POPC  C217 5445   1.533   0.883   5.248 -0.0552 -0.6566  0.1502
   41POPC  H17R 5446   1.619   0.821   5.277  2.2314  2.6940  1.1673
   41POPC  H17S 5447   1.538   0.981   5.302 -1.0345 -0.0715 -0.7830
   41POPC  C218 5448   1.541   0.911   5.098 -0.7520 -0.2267  0.1872
   41POPC  H18R 5449   1.492   0.836   5.033 -1.1796  0.7871 -0.6906
   41POPC  H18S 5450   1.647   0.931   5.072 -0.7993  0.5718  0.5699
   41POPC  H18T 5451   1.487   1.006   5.078  2.4901  1.8113  0.3817
   41POPC   C33 5452   1.820   7.782   6.355  0.0717  0.2991 -0.2854
   41POPC   H3X 5453   1.760   7.708   6.297 -0.3749  1.6918 -1.6544
   41POPC   H3Y 5454   1.918   7.736   6.380 -0.1295  0.4661  0.8918
   41POPC   C34 5455   1.849   7.910   6.277 -0.1050  0.8347  0.5173
   41POPC   H4X 5456   1.946   7.902   6.224  0.2619 -0.1679  1.3095
   41POPC   H4Y 5457   1.846   8.000   6.343  2.9944  1.4126  0.0108
   41POPC   C35 5458   1.748   7.930   6.164 -0.2067  0.1531  0.4840
   41POPC   H5X 5459   1.641   7.925   6.195 -0.7757 -1.4752 -1.4993
   41POPC   H5Y 5460   1.757   7.844   6.094  0.7764  0.6526 -0.0353
   41POPC   C36 5461   1.754   8.069   6.101  0.3753 -0.0599  0.0646
   41POPC   H6X 5462   1.857   8.084   6.061  0.3069  0.3033  0.0145
   41POPC   H6Y 5463   1.724   0.031   6.176 -1.4369 -0.8562  0.2048
   41POPC   C37 5464   1.660   8.083   5.980  1.0169 -0.2256 -0.4603
   41POPC   H7X 5465   1.557   8.049   6.002 -0.3182  1.6318 -3.2704
   41POPC   H7Y 5466   1.697   8.013   5.902  0.6530 -2.8860  1.5724
   41POPC   C38 5467   1.664   0.106   5.915  0.2030  0.0913  0.1475
   41POPC   H8X 5468   1.770   0.122   5.885  0.7671  0.6229  2.2734
   41POPC   H8Y 5469   1.632   0.193   5.976  1.5925  0.7472 -0.0374
   41POPC   C39 5470   1.590   0.108   5.781  0.0705 -0.2933  0.2127
   41POPC   H9X 5471   1.637   0.038   5.709  1.4636  0.5313  0.2703
   41POPC   H9Y 5472   1.609   0.212   5.746  2.8147 -0.2274  1.6190
   41POPC  C310 5473   1.438   0.093   5.785 -0.0146  0.5747  0.4117
   41POPC  H10X 5474   1.402   0.168   5.859 -0.5478 -0.5296  1.2896
   41POPC  H10Y 5475   1.415   8.101   5.803 -0.3846  0.0745 -2.4837
   41POPC  C311 5476   1.367   0.116   5.651  0.0019 -0.8743  0.1393
   41POPC  H11X 5477   1.380   0.221   5.617  4.2663 -1.1097  0.5214
   41POPC  H11Y 5478   1.257   0.102   5.656  0.0378 -1.5129 -0.6594
   41POPC  C312 5479   1.423   0.021   5.545  0.1014 -0.2097 -0.4106
   41POPC  H12X 5480   1.387   8.035   5.575 -0.0357 -0.6063 -1.8412
   41POPC  H12Y 5481   1.533   0.028   5.534  0.1892 -0.2734  0.4121
   41POPC  C313 5482   1.350   0.042   5.412  0.0349 -0.0813 -0.3540
   41POPC  H13X 5483   1.351   0.150   5.385  0.2454 -0.6248 -2.7112
   41POPC  H13Y 5484   1.240   0.035   5.428 -0.0372  1.8104  0.2362
   41POPC  C314 5485   1.400   8.077   5.292 -0.0205  0.1647 -0.5421
   41POPC  H14X 5486   1.434   7.980   5.336  2.8119  0.8582 -0.9557
   41POPC  H14Y 5487   1.498   0.006   5.262 -0.4087  0.5941 -1.2051
   41POPC  C315 5488   1.300   8.053   5.179  0.1305 -0.2718 -0.5862
   41POPC  H15X 5489   1.358   7.987   5.110  0.2850  0.7055 -1.4178
   41POPC  H15Y 5490   1.273   0.031   5.124 -0.8142 -0.5312 -0.5764
   41POPC  C316 5491   1.171   7.984   5.224  0.3269 -0.1752  0.1311
   41POPC  H16X 5492   1.130   8.030   5.316  0.9250  1.7592 -0.5258
   41POPC  H16Y 5493   1.187   7.874   5.225  0.2236 -0.2043 -0.9414
   41POPC  H16Z 5494   1.100   8.000   5.140  0.5400  1.7063  0.2701
   42POPC     N 5495   7.384   4.913   7.716  0.0481  0.0398  0.6935
   42POPC   C12 5496   7.339   4.935   7.573  0.0258 -0.4898  0.6176
   42POPC   C13 5497   7.494   4.812   7.735 -0.0144 -0.2966 -0.5958
   42POPC   C14 5498   7.429   5.042   7.781  0.1343  0.1504  0.4190
   42POPC   C15 5499   7.254   4.861   7.772  0.1503 -0.5391  0.4037
   42POPC  H12A 5500   7.251   4.997   7.568  0.3116 -0.1277 -0.0094
   42POPC  H12B 5501   7.307   4.837   7.543 -2.0719  0.6454 -1.1138
   42POPC  H13A 5502   7.523   4.802   7.839 -3.1040  1.3869  0.5655
   42POPC  H13B 5503   7.458   4.715   7.705 -0.2388 -0.8133  1.1923
   42POPC  H13C 5504   7.583   4.849   7.687  1.8123  0.7591  3.1627
   42POPC  H14A 5505   7.457   5.030   7.885  2.3763 -0.6198 -0.2132
   42POPC  H14B 5506   7.494   5.097   7.714 -1.2221  0.4104 -0.7431
   42POPC  H14C 5507   7.336   5.098   7.786  0.0177 -0.0596  0.6114
   42POPC  H15A 5508   7.175   4.931   7.749  0.2319 -0.6288 -0.1533
   42POPC  H15B 5509   7.260   4.839   7.878  1.6458 -4.0806 -0.2779
   42POPC  H15C 5510   7.226   4.772   7.718 -1.3380  0.6928 -0.9445
   42POPC   C11 5511   7.444   4.980   7.471 -0.2155 -0.1039  0.5354
   42POPC  H11A 5512   7.418   4.978   7.363 -1.7683  0.0427  0.8848
   42POPC  H11B 5513   7.521   4.900   7.471  0.2414  0.3294  0.4675
   42POPC     P 5514   7.572   5.184   7.386  0.4409  0.3425 -0.2762
   42POPC   O13 5515   7.473   5.279   7.330  0.0342  0.0685 -0.0295
   42POPC   O14 5516   7.694   5.248   7.438 -0.1309  0.9181  0.3719
   42POPC   O12 5517   7.495   5.109   7.505 -0.2624  0.2731 -0.7624
   42POPC   O11 5518   7.602   5.071   7.276 -0.5622 -0.3330  0.1189
   42POPC    C1 5519   7.727   5.001   7.277 -0.2081  0.2781 -0.2982
   42POPC    HA 5520   7.704   4.895   7.254  0.3737  0.1595 -0.3381
   42POPC    HB 5521   7.775   5.000   7.377  0.7730 -1.3654 -0.7509
   42POPC    C2 5522   7.832   5.050   7.176  0.1243  0.0848 -0.0476
   42POPC    HS 5523   7.883   5.129   7.235  0.4024 -0.7896  0.9157
   42POPC   O21 5524   7.770   5.083   7.051 -0.5134 -0.0811  0.2195
   42POPC   C21 5525   7.746   5.211   7.025  0.6268  0.0677 -0.1780
   42POPC   O22 5526   7.789   5.304   7.091  0.4633  0.2476 -0.3210
   42POPC   C22 5527   7.669   5.215   6.894 -0.0801  0.7317  0.2444
   42POPC   H2R 5528   7.575   5.157   6.908  0.0738 -0.1522 -1.8483
   42POPC   H2S 5529   7.731   5.161   6.819 -0.1287 -0.5861  1.1222
   42POPC    C3 5530   7.940   4.944   7.151 -0.4421 -0.3620 -0.6400
   42POPC    HX 5531   7.885   4.849   7.136  0.3759 -0.8343 -0.7165
   42POPC    HY 5532   7.999   4.918   7.241 -1.5908 -1.3223 -0.1442
   42POPC   O31 5533   8.010   4.971   7.029  0.4032 -0.3842 -0.1714
   42POPC   C31 5534   0.001   5.050   7.049 -0.0181  0.2669 -0.4539
   42POPC   O32 5535   0.023   5.114   7.151 -0.1997 -0.0664 -0.2023
   42POPC   C32 5536   0.088   5.046   6.924 -0.2483 -0.8088 -0.5927
   42POPC   H2X 5537   0.123   4.943   6.904 -1.4542 -1.5578  0.9157
   42POPC   H2Y 5538   0.176   5.109   6.950 -0.5314 -1.4973  2.3954
   42POPC   C23 5539   7.643   5.358   6.845 -0.0315  0.5293 -0.3936
   42POPC   H3R 5540   7.736   5.418   6.846 -0.6762  1.5418 -0.8061
   42POPC   H3S 5541   7.579   5.406   6.923 -1.3834  1.2130 -1.8750
   42POPC   C24 5542   7.568   5.367   6.712 -0.2887 -0.3272 -0.3130
   42POPC   H4R 5543   7.535   5.473   6.713 -1.9112 -0.7805 -1.7556
   42POPC   H4S 5544   7.471   5.313   6.721 -0.8704  0.5043 -1.4465
   42POPC   C25 5545   7.648   5.319   6.591  0.2555 -0.5688  0.1385
   42POPC   H5R 5546   7.665   5.210   6.578  0.2177 -0.5371 -0.1807
   42POPC   H5S 5547   7.745   5.368   6.618 -0.0525 -0.3287  0.8398
   42POPC   C26 5548   7.590   5.392   6.470  0.3208 -0.9775 -0.1394
   42POPC   H6R 5549   7.586   5.500   6.496  1.0608 -0.9179 -0.2534
   42POPC   H6S 5550   7.487   5.352   6.458 -0.2611  1.0784 -3.5090
   42POPC   C27 5551   7.665   5.368   6.338  0.4584  0.1238 -0.2738
   42POPC   H7R 5552   7.625   5.430   6.256  1.7965  1.0238 -0.2710
   42POPC   H7S 5553   7.641   5.263   6.308  1.5612 -0.3860  0.5610
   42POPC   C28 5554   7.817   5.385   6.337  0.5210 -0.3941  0.0458
   42POPC   H8R 5555   7.852   5.305   6.406 -1.3258 -0.5530  0.8591
   42POPC   H8S 5556   7.848   5.490   6.354 -1.0487  0.3614 -1.4600
   42POPC   C29 5557   7.871   5.338   6.205  0.1011  0.4274 -0.4236
   42POPC   H91 5558   7.872   5.229   6.196 -1.9045  0.0582  2.5337
   42POPC  C210 5559   7.931   5.402   6.103  1.0643  0.1484 -0.0431
   42POPC  H101 5560   7.977   5.339   6.026 -1.5387 -2.5250  0.3829
   42POPC  C211 5561   7.946   5.552   6.102 -0.0935  0.2756 -0.3800
   42POPC  H11R 5562   7.892   5.591   6.191 -0.1028 -2.1252  0.7678
   42POPC  H11S 5563   7.910   5.597   6.008  0.8873  0.2845 -0.7666
   42POPC  C212 5564   8.093   5.586   6.127  0.0511 -0.5348 -0.0919
   42POPC  H12R 5565   8.108   5.695   6.113  0.8870 -0.1844  2.8118
   42POPC  H12S 5566   0.039   5.525   6.055  0.5689  0.8600 -0.8779
   42POPC  C213 5567   0.032   5.547   6.265 -0.4133  0.8060  0.4757
   42POPC  H13R 5568   8.112   5.442   6.273  2.5082 -0.2681  0.1244
   42POPC  H13S 5569   8.111   5.611   6.349  0.8777  1.6630  0.3986
   42POPC  C214 5570   0.184   5.563   6.270 -0.2470 -0.5594  0.0127
   42POPC  H14R 5571   0.195   5.673   6.264  1.5993 -0.7676 -1.2539
   42POPC  H14S 5572   0.238   5.522   6.182 -0.3249 -2.4152  0.7714
   42POPC  C215 5573   0.236   5.508   6.403  0.3957  0.5635  0.2324
   42POPC  H15R 5574   0.172   5.532   6.490 -0.1933 -0.3157  0.0485
   42POPC  H15S 5575   0.340   5.542   6.424  0.4824  1.0704 -0.9651
   42POPC  C216 5576   0.250   5.356   6.404 -0.0293  0.5194 -0.3359
   42POPC  H16R 5577   0.309   5.320   6.317 -0.7009  0.7146 -0.8796
   42POPC  H16S 5578   0.150   5.307   6.401 -0.3366  0.8335  2.3577
   42POPC  C217 5579   0.319   5.311   6.533 -0.0242  0.2660 -0.4250
   42POPC  H17R 5580   0.272   5.352   6.625 -0.6708 -1.4119  0.0332
   42POPC  H17S 5581   0.424   5.345   6.527 -0.0957  0.8207  0.9922
   42POPC  C218 5582   0.323   5.161   6.560 -0.4593  0.3381  0.0703
   42POPC  H18R 5583   0.219   5.127   6.577  0.1127 -0.5711  2.0527
   42POPC  H18S 5584   0.366   5.129   6.657  0.0793 -0.2500 -0.3528
   42POPC  H18T 5585   0.369   5.098   6.481 -0.4617  0.2473  0.1407
   42POPC   C33 5586   0.009   5.104   6.806 -0.0798  0.5182 -0.0712
   42POPC   H3X 5587   8.044   5.029   6.787  0.5871 -0.6753  1.5485
   42POPC   H3Y 5588   0.066   5.121   6.713  0.6530  0.4893  0.3645
   42POPC   C34 5589   8.080   5.246   6.842  0.1901  0.5235  0.2413
   42POPC   H4X 5590   0.031   5.292   6.919 -2.8111  1.0822  2.6784
   42POPC   H4Y 5591   7.982   5.249   6.894 -0.2101  0.6741 -0.5072
   42POPC   C35 5592   8.056   5.345   6.728 -0.0656 -0.0716 -0.2228
   42POPC   H5X 5593   7.980   5.300   6.660  0.4031 -2.0315  0.4950
   42POPC   H5Y 5594   0.036   5.349   6.670  1.3630  2.4463  2.0862
   42POPC   C36 5595   8.016   5.489   6.762 -0.4414 -0.2647  0.1609
   42POPC   H6X 5596   8.100   5.535   6.817  2.2936 -0.6619 -3.3355
   42POPC   H6Y 5597   7.930   5.486   6.833 -0.8761 -1.0064 -0.3780
   42POPC   C37 5598   7.976   5.564   6.635  0.1874  0.0108  0.1227
   42POPC   H7X 5599   7.902   5.508   6.573  0.4313 -1.1782  0.8793
   42POPC   H7Y 5600   8.068   5.564   6.573  0.2087 -1.3417  0.1259
   42POPC   C38 5601   7.917   5.703   6.662  0.0636 -0.0082 -0.0475
   42POPC   H8X 5602   7.981   5.778   6.714 -1.3704  0.7199  0.7173
   42POPC   H8Y 5603   7.852   5.693   6.751 -0.0787  3.1162  0.3231
   42POPC   C39 5604   7.849   5.763   6.539 -0.0817  0.0055  0.0391
   42POPC   H9X 5605   7.795   5.687   6.479 -0.4318  2.4949 -3.0810
   42POPC   H9Y 5606   7.922   5.800   6.463 -1.4701  1.1147 -0.8077
   42POPC  C310 5607   7.750   5.871   6.583 -0.3022 -0.2263  0.1146
   42POPC  H10X 5608   7.808   5.955   6.628 -0.7677  0.2737 -0.2014
   42POPC  H10Y 5609   7.678   5.830   6.657 -0.7167  0.6539  0.2202
   42POPC  C311 5610   7.681   5.955   6.475 -0.2257  0.1375  0.3458
   42POPC  H11X 5611   7.607   5.897   6.416 -0.5063  1.2698 -0.4494
   42POPC  H11Y 5612   7.761   5.975   6.401 -0.8280  1.6152  0.0533
   42POPC  C312 5613   7.598   6.071   6.531 -0.2804 -0.1169  0.8013
   42POPC  H12X 5614   7.660   6.159   6.561  1.0820 -0.8434  0.2100
   42POPC  H12Y 5615   7.553   6.046   6.629 -1.8626  1.8380  0.6336
   42POPC  C313 5616   7.502   6.122   6.424  0.0265 -0.4574  0.3562
   42POPC  H13X 5617   7.547   6.147   6.326 -1.4070 -0.8170 -0.4306
   42POPC  H13Y 5618   7.467   6.224   6.454 -0.7775 -0.9284  1.0678
   42POPC  C314 5619   7.375   6.039   6.400  0.0438 -0.2889 -0.3212
   42POPC  H14X 5620   7.327   6.009   6.495  0.3965 -1.3961 -0.4767
   42POPC  H14Y 5621   7.420   5.955   6.342  2.0970  0.2609  0.3667
   42POPC  C315 5622   7.273   6.105   6.306  0.4772  0.2386 -0.4293
   42POPC  H15X 5623   7.317   6.151   6.215 -1.7889  1.8112 -0.7860
   42POPC  H15Y 5624   7.227   6.186   6.367  0.7131 -0.7399  1.1106
   42POPC  C316 5625   7.161   6.019   6.249  0.4616  0.1612 -0.2832
   42POPC  H16X 5626   7.085   6.080   6.196  2.8871  2.6372 -1.1262
   42POPC  H16Y 5627   7.108   5.974   6.336 -0.3806 -2.3686 -1.9658
   42POPC  H16Z 5628   7.200   5.934   6.188 -1.8049 -2.2325  1.3836
   43POPC     N 5629   1.928   3.346   7.425  0.4391  0.4884  0.2214
   43POPC   C12 5630   1.931   3.355   7.274  0.0828 -0.1233  0.1779
   43POPC   C13 5631   1.795   3.395   7.477 -0.0700 -0.3211 -0.3115
   43POPC   C14 5632   1.946   3.201   7.460  0.4802  0.1741 -1.0527
   43POPC   C15 5633   2.041   3.425   7.488  0.4948  0.6794 -0.1126
   43POPC  H12A 5634   1.911   3.459   7.258  0.3208  0.2706  2.1605
   43POPC  H12B 5635   1.854   3.293   7.231 -1.8604  2.6402 -0.5732
   43POPC  H13A 5636   1.710   3.349   7.428 -2.4129 -0.1008  3.1933
   43POPC  H13B 5637   1.790   3.360   7.579  2.0269  1.5969  0.5151
   43POPC  H13C 5638   1.796   3.502   7.463  2.3441 -0.5173 -2.3067
   43POPC  H14A 5639   1.859   3.144   7.431 -0.3085  1.2912 -0.9274
   43POPC  H14B 5640   2.037   3.167   7.413  0.3045 -2.6515  0.4019
   43POPC  H14C 5641   1.956   3.203   7.568 -1.1023 -0.2635 -0.8677
   43POPC  H15A 5642   2.029   3.529   7.464 -0.8098  0.2015 -1.7183
   43POPC  H15B 5643   2.135   3.384   7.454  0.5498  0.6989  0.0161
   43POPC  H15C 5644   2.033   3.424   7.596 -0.4824  1.7256 -0.1622
   43POPC   C11 5645   2.068   3.335   7.208 -0.2179  0.0857 -0.5167
   43POPC  H11A 5646   2.101   3.440   7.216 -2.5765  0.8512 -0.2127
   43POPC  H11B 5647   2.051   3.311   7.101  0.3234 -1.2162 -0.3297
   43POPC     P 5648   2.308   3.266   7.263 -0.0321  0.1497  0.0749
   43POPC   O13 5649   2.344   3.388   7.339  0.4853  0.0576 -0.0172
   43POPC   O14 5650   2.371   3.138   7.303 -0.5748 -0.1548 -0.0378
   43POPC   O12 5651   2.151   3.239   7.275 -0.1045  0.5025 -0.0550
   43POPC   O11 5652   2.330   3.301   7.108 -0.1625 -0.3640 -0.0621
   43POPC    C1 5653   2.298   3.198   7.015 -0.0520 -0.0831 -0.4152
   43POPC    HA 5654   2.255   3.245   6.924  0.3615  0.5587 -0.2874
   43POPC    HB 5655   2.208   3.136   7.035 -1.1059 -0.1076 -4.3565
   43POPC    C2 5656   2.420   3.108   6.989  0.1517  0.0711  0.0041
   43POPC    HS 5657   2.459   3.078   7.089 -0.2904  0.3955  0.2780
   43POPC   O21 5658   2.518   3.178   6.911  0.0346 -0.0484 -0.2495
   43POPC   C21 5659   2.644   3.158   6.951 -0.1704  0.0548  0.4637
   43POPC   O22 5660   2.676   3.084   7.042  0.3356 -0.1201  0.1487
   43POPC   C22 5661   2.735   3.244   6.864 -0.4222 -0.3523 -0.2110
   43POPC   H2R 5662   2.802   3.298   6.934  0.9079 -4.3790  1.9656
   43POPC   H2S 5663   2.668   3.307   6.802 -1.4430  0.5435  1.7137
   43POPC    C3 5664   2.384   2.980   6.913  0.2152  0.2064 -0.2531
   43POPC    HX 5665   2.309   2.917   6.965  1.2073  1.0260  2.2782
   43POPC    HY 5666   2.480   2.923   6.910  0.0648 -0.0650 -2.9666
   43POPC   O31 5667   2.355   3.005   6.775  0.1856  0.5328 -0.1878
   43POPC   C31 5668   2.231   2.978   6.734  0.1036  0.1230  0.3259
   43POPC   O32 5669   2.142   2.968   6.817 -0.2849 -0.5480 -0.1585
   43POPC   C32 5670   2.219   2.995   6.584  0.2856 -0.1491  0.2792
   43POPC   H2X 5671   2.228   2.897   6.533  0.4043  0.7714 -1.5894
   43POPC   H2Y 5672   2.297   3.066   6.550  2.4663 -2.4997  0.1094
   43POPC   C23 5673   2.821   3.155   6.774  0.2073  0.1110 -0.0732
   43POPC   H3R 5674   2.748   3.085   6.729  0.8404 -0.2062 -0.6276
   43POPC   H3S 5675   2.901   3.098   6.827  0.3212  0.0972 -0.2595
   43POPC   C24 5676   2.890   3.237   6.664 -0.0239  0.5695  0.1202
   43POPC   H4R 5677   2.949   3.322   6.705 -1.9226  2.2337 -0.4540
   43POPC   H4S 5678   2.812   3.287   6.604 -0.9723 -0.0934  0.7691
   43POPC   C25 5679   2.965   3.147   6.565 -0.7721  0.3113 -0.2235
   43POPC   H5R 5680   2.910   3.054   6.539  0.4509 -0.8276  1.1021
   43POPC   H5S 5681   3.057   3.099   6.605 -0.6810 -0.1803 -1.0137
   43POPC   C26 5682   3.012   3.229   6.445 -0.6466  0.2321 -0.2282
   43POPC   H6R 5683   3.059   3.321   6.487 -1.3104 -0.2121  1.5515
   43POPC   H6S 5684   2.928   3.262   6.380 -2.2488 -2.4632  0.3167
   43POPC   C27 5685   3.115   3.157   6.357  0.0319  0.8478  0.0508
   43POPC   H7R 5686   3.196   3.117   6.421  0.8751 -1.6490 -2.3792
   43POPC   H7S 5687   3.155   3.230   6.283  0.4935 -0.3561 -0.9196
   43POPC   C28 5688   3.061   3.039   6.276  0.4033  0.8077 -0.1408
   43POPC   H8R 5689   3.021   3.070   6.177  0.8640  0.0326 -0.5752
   43POPC   H8S 5690   2.982   2.985   6.332 -0.1301  1.8043  0.1017
   43POPC   C29 5691   3.177   2.956   6.231 -0.0332  0.4367 -0.5978
   43POPC   H91 5692   3.228   2.906   6.315 -0.1487 -0.3134 -0.9690
   43POPC  C210 5693   3.215   2.923   6.107 -0.4389 -0.5169 -0.4743
   43POPC  H101 5694   3.308   2.864   6.109  0.8890  1.4894  0.5930
   43POPC  C211 5695   3.171   2.966   5.970 -0.4213 -0.0329 -0.3275
   43POPC  H11R 5696   3.238   3.049   5.939  0.6169 -1.2072 -1.2988
   43POPC  H11S 5697   3.069   3.009   5.977 -0.9760 -1.5808  2.7966
   43POPC  C212 5698   3.184   2.850   5.871 -0.0566 -0.2817  0.0064
   43POPC  H12R 5699   3.105   2.776   5.896  0.8920 -1.2933  0.0308
   43POPC  H12S 5700   3.281   2.799   5.858  0.6600  0.9370  0.3865
   43POPC  C213 5701   3.156   2.915   5.735  0.3014 -0.4024 -0.1261
   43POPC  H13R 5702   3.229   2.995   5.709 -0.8496  0.6180 -0.3437
   43POPC  H13S 5703   3.056   2.965   5.739  1.2498  1.6015 -0.1824
   43POPC  C214 5704   3.147   2.813   5.622 -0.1099 -0.0321 -0.4344
   43POPC  H14R 5705   3.072   2.735   5.647 -0.6461  1.4743  3.3461
   43POPC  H14S 5706   3.247   2.763   5.626  0.2845  0.7802  3.1560
   43POPC  C215 5707   3.115   2.872   5.484 -0.2872  0.3524 -0.2281
   43POPC  H15R 5708   3.032   2.945   5.495  0.5354  1.0361  1.9413
   43POPC  H15S 5709   3.081   2.795   5.412 -1.9396 -1.1858  2.0256
   43POPC  C216 5710   3.231   2.944   5.415 -0.2745  0.0887 -0.4808
   43POPC  H16R 5711   3.239   3.047   5.454 -1.4870  0.3452 -0.8452
   43POPC  H16S 5712   3.216   2.943   5.305  0.9296 -0.4624 -0.6468
   43POPC  C217 5713   3.373   2.889   5.420 -0.4085 -0.2189  0.0599
   43POPC  H17R 5714   3.403   2.874   5.526 -0.0777  0.1781  0.0232
   43POPC  H17S 5715   3.444   2.960   5.371  0.5340 -0.9707  0.3052
   43POPC  C218 5716   3.394   2.762   5.336  0.4555 -0.2254  0.2715
   43POPC  H18R 5717   3.387   2.789   5.228  0.6053 -2.3769 -0.3145
   43POPC  H18S 5718   3.313   2.693   5.369  0.5239 -1.5189 -2.0904
   43POPC  H18T 5719   3.494   2.718   5.355  1.8540  1.8392 -1.7473
   43POPC   C33 5720   2.081   3.045   6.538  0.0734 -0.5876  0.4348
   43POPC   H3X 5721   2.048   3.137   6.590 -2.1096 -0.1335 -1.6116
   43POPC   H3Y 5722   1.998   2.974   6.557 -1.8487  0.2659 -3.6826
   43POPC   C34 5723   2.081   3.071   6.387 -0.4406  0.3941  0.5976
   43POPC   H4X 5724   2.092   2.977   6.330  2.2790  1.0460 -0.1060
   43POPC   H4Y 5725   2.171   3.135   6.371 -0.9272  1.0268  0.3368
   43POPC   C35 5726   1.949   3.132   6.340 -0.2168  0.3893 -0.0498
   43POPC   H5X 5727   1.948   3.237   6.378  0.7236  0.0993  0.8223
   43POPC   H5Y 5728   1.868   3.065   6.376  0.5524 -1.9993 -2.4625
   43POPC   C36 5729   1.940   3.126   6.188 -0.0956 -0.0242 -0.0409
   43POPC   H6X 5730   1.944   3.020   6.156 -0.7821  0.3590 -1.5317
   43POPC   H6Y 5731   2.015   3.188   6.135  0.7939 -0.9642  0.0857
   43POPC   C37 5732   1.801   3.177   6.147  0.0084  0.2590 -0.0439
   43POPC   H7X 5733   1.777   3.276   6.192 -0.6621  0.7393 -1.4080
   43POPC   H7Y 5734   1.737   3.096   6.188  0.3341  0.3883  0.7434
   43POPC   C38 5735   1.781   3.195   5.997 -0.0497  0.4053 -0.0176
   43POPC   H8X 5736   1.825   3.113   5.937  0.5680  2.1755 -2.1249
   43POPC   H8Y 5737   1.844   3.283   5.973  0.1955  0.5227  1.0265
   43POPC   C39 5738   1.637   3.231   5.957 -0.2547 -0.5361 -0.1534
   43POPC   H9X 5739   1.617   3.332   5.998 -1.1236 -1.5732  2.1547
   43POPC   H9Y 5740   1.571   3.154   6.002  0.1376  1.1382  3.6581
   43POPC  C310 5741   1.615   3.240   5.806 -0.3213 -0.2230 -0.1250
   43POPC  H10X 5742   1.517   3.290   5.788  0.2120  0.2845 -1.8521
   43POPC  H10Y 5743   1.599   3.136   5.771  1.4958 -0.3361 -0.7422
   43POPC  C311 5744   1.726   3.311   5.727  0.0057 -0.8034 -0.1944
   43POPC  H11X 5745   1.820   3.256   5.744 -0.8783 -2.1591  0.4697
   43POPC  H11Y 5746   1.733   3.414   5.770  0.4759 -0.3430 -1.3447
   43POPC  C312 5747   1.707   3.308   5.575 -0.2379  0.3240 -0.1960
   43POPC  H12X 5748   1.619   3.374   5.561 -1.5840 -0.7276  2.5051
   43POPC  H12Y 5749   1.682   3.202   5.554  0.4074  0.2732 -0.7480
   43POPC  C313 5750   1.839   3.338   5.504 -0.2241  0.0220 -0.2961
   43POPC  H13X 5751   1.918   3.266   5.536 -0.5697  0.3741  1.4112
   43POPC  H13Y 5752   1.877   3.438   5.534  2.1722 -0.7578 -0.5283
   43POPC  C314 5753   1.823   3.328   5.352 -0.1396  0.2676 -0.3212
   43POPC  H14X 5754   1.746   3.398   5.315 -0.3254 -0.5201 -1.4720
   43POPC  H14Y 5755   1.788   3.226   5.327 -0.8293  0.5965 -0.7275
   43POPC  C315 5756   1.956   3.355   5.280  0.0606 -0.1889 -0.1257
   43POPC  H15X 5757   2.046   3.312   5.329 -0.0832 -0.4070 -0.0493
   43POPC  H15Y 5758   1.980   3.463   5.287  1.9570 -0.4778 -1.4578
   43POPC  C316 5759   1.955   3.309   5.135 -0.0146 -0.1970 -0.1230
   43POPC  H16X 5760   2.063   3.283   5.123 -0.0324 -0.4190  0.1997
   43POPC  H16Y 5761   1.929   3.384   5.058 -2.0613 -2.0850 -1.4050
   43POPC  H16Z 5762   1.881   3.227   5.120 -2.2749  1.8582 -0.7140
   44POPC     N 5763   7.689   5.606   7.236 -0.4082  0.5757  0.3108
   44POPC   C12 5764   7.748   5.655   7.106 -0.8971  0.4858  0.0567
   44POPC   C13 5765   7.646   5.730   7.310 -0.3201  0.1312  1.1153
   44POPC   C14 5766   7.569   5.516   7.222  0.0080  0.1165 -0.4250
   44POPC   C15 5767   7.791   5.530   7.318 -0.1694 -0.1693 -0.6557
   44POPC  H12A 5768   7.680   5.726   7.060 -1.7079 -0.2426  0.1093
   44POPC  H12B 5769   7.745   5.574   7.035  3.2160  0.4008 -0.2632
   44POPC  H13A 5770   7.574   5.766   7.239  0.5131 -1.5165 -0.6490
   44POPC  H13B 5771   7.601   5.693   7.401 -2.6140 -1.4079 -0.5300
   44POPC  H13C 5772   7.732   5.792   7.333  2.6458 -3.4249  0.5918
   44POPC  H14A 5773   7.594   5.429   7.164 -0.4372 -0.0598 -0.3560
   44POPC  H14B 5774   7.536   5.480   7.319  2.9695 -0.3118  0.5183
   44POPC  H14C 5775   7.491   5.571   7.172 -0.0526 -1.0389 -1.6474
   44POPC  H15A 5776   7.872   5.595   7.344 -1.7919  1.4699  0.5539
   44POPC  H15B 5777   7.833   5.450   7.258  1.9007  0.9690 -0.8077
   44POPC  H15C 5778   7.740   5.496   7.407 -0.1082 -0.4542 -0.7284
   44POPC   C11 5779   7.888   5.715   7.111 -0.4491 -0.5640  0.3350
   44POPC  H11A 5780   7.920   5.748   7.009 -0.5240 -0.2561  0.4089
   44POPC  H11B 5781   7.961   5.638   7.141  0.7132 -0.4655 -1.9599
   44POPC     P 5782   8.029   5.854   7.272 -0.0834  0.0569 -0.2070
   44POPC   O13 5783   8.014   5.975   7.356  0.4578 -0.2028  0.2643
   44POPC   O14 5784   8.068   5.731   7.344  0.2443 -0.1526 -0.7327
   44POPC   O12 5785   7.890   5.829   7.197  0.0061 -0.0558 -0.3362
   44POPC   O11 5786   0.016   5.882   7.152  0.4091 -0.2594  0.1357
   44POPC    C1 5787   0.139   5.951   7.178  0.3045  0.3959 -1.0293
   44POPC    HA 5788   0.217   5.896   7.121 -0.4729 -1.0512 -0.7364
   44POPC    HB 5789   0.168   5.940   7.285  0.5526  0.5077 -1.0844
   44POPC    C2 5790   0.129   6.098   7.134 -0.1265  0.6505 -0.1136
   44POPC    HS 5791   0.045   6.125   7.201 -1.0582 -0.4424 -0.7976
   44POPC   O21 5792   0.100   6.105   6.994 -0.3449 -0.2440 -0.1176
   44POPC   C21 5793   0.025   6.212   6.970 -0.5882 -0.5296 -0.6576
   44POPC   O22 5794   8.088   6.278   7.059  0.9834 -0.2871  0.1108
   44POPC   C22 5795   0.003   6.252   6.825 -0.4047 -0.7363 -0.7412
   44POPC   H2R 5796   8.080   6.167   6.764 -0.3229  0.5744 -2.7158
[truncated: 4,568,384 more chars]
