# Supplementary material for: Interaction of MRI Contrast Agent [Gd(DOTA)]− with Lipid Membranes: A Molecular Dynamics Study
Source: Inorg Chem. 2024 May 25;63(24):10897–914. doi: 10.1021/acs.inorgchem.4c00972 (PMC11186012; doi:10.1021/acs.inorgchem.4c00972)
Supplement: Supplementary file 2 — ic4c00972_si_002.zip [file ic4c00972_si_002.zip › coordinate_files/water_replica1_after_minimization.gro]

POPC - 200 lipids & 75 H2O/lipid 1 gd-dota
72004
    1POPC     N    1   1.798   7.221   7.771
    1POPC   C12    2   1.786   7.190   7.623
    1POPC   C13    3   1.893   7.123   7.834
    1POPC   C14    4   1.852   7.359   7.792
    1POPC   C15    5   1.665   7.208   7.840
    1POPC  H12A    6   1.751   7.088   7.614
    1POPC  H12B    7   1.887   7.192   7.582
    1POPC  H13A    8   1.858   7.022   7.819
    1POPC  H13B    9   1.991   7.132   7.788
    1POPC  H13C   10   1.902   7.142   7.940
    1POPC  H14A   11   1.869   7.375   7.898
    1POPC  H14B   12   1.945   7.372   7.738
    1POPC  H14C   13   1.779   7.431   7.758
    1POPC  H15A   14   1.628   7.108   7.827
    1POPC  H15B   15   1.596   7.278   7.795
    1POPC  H15C   16   1.675   7.231   7.945
    1POPC   C11   17   1.697   7.278   7.533
    1POPC  H11A   18   1.705   7.243   7.428
    1POPC  H11B   19   1.737   7.382   7.534
    1POPC     P   20   1.466   7.169   7.522
    1POPC   O13   21   1.531   7.037   7.538
    1POPC   O14   22   1.334   7.180   7.587
    1POPC   O12   23   1.561   7.282   7.577
    1POPC   O11   24   1.455   7.198   7.367
    1POPC    C1   25   1.387   7.315   7.320
    1POPC    HA   26   1.437   7.350   7.227
    1POPC    HB   27   1.392   7.398   7.394
    1POPC    C2   28   1.238   7.288   7.286
    1POPC    HS   29   1.187   7.267   7.382
    1POPC   O21   30   1.231   7.172   7.200
    1POPC   C21   31   1.112   7.114   7.205
    1POPC   O22   32   1.019   7.151   7.276
    1POPC   C22   33   1.111   6.996   7.109
    1POPC   H2R   34   1.197   6.930   7.133
    1POPC   H2S   35   1.121   7.032   7.005
    1POPC    C3   36   1.169   7.412   7.220
    1POPC    HX   37   1.172   7.495   7.295
    1POPC    HY   38   1.063   7.388   7.199
    1POPC   O31   39   1.236   7.454   7.100
    1POPC   C31   40   1.173   7.553   7.037
    1POPC   O32   41   1.063   7.597   7.068
    1POPC   C32   42   1.257   7.599   6.918
    1POPC   H2X   43   1.297   7.508   6.866
    1POPC   H2Y   44   1.343   7.660   6.954
    1POPC   C23   45   0.980   6.916   7.124
    1POPC   H3R   46   0.894   6.977   7.089
    1POPC   H3S   47   0.965   6.892   7.231
    1POPC   C24   48   0.981   6.781   7.049
    1POPC   H4R   49   1.063   6.719   7.090
    1POPC   H4S   50   1.001   6.798   6.941
    1POPC   C25   51   0.849   6.705   7.066
    1POPC   H5R   52   0.770   6.752   7.005
    1POPC   H5S   53   0.819   6.714   7.173
    1POPC   C26   54   0.857   6.555   7.032
    1POPC   H6R   55   0.765   6.504   7.067
    1POPC   H6S   56   0.943   6.512   7.090
    1POPC   C27   57   0.878   6.523   6.883
    1POPC   H7R   58   0.909   6.417   6.874
    1POPC   H7S   59   0.962   6.586   6.845
    1POPC   C28   60   0.756   6.545   6.792
    1POPC   H8R   61   0.789   6.532   6.687
    1POPC   H8S   62   0.722   6.651   6.801
    1POPC   C29   63   0.641   6.452   6.823
    1POPC   H91   64   0.573   6.488   6.902
    1POPC  C210   65   0.613   6.335   6.762
    1POPC  H101   66   0.524   6.279   6.796
    1POPC  C211   67   0.693   6.268   6.654
    1POPC  H11R   68   0.724   6.167   6.690
    1POPC  H11S   69   0.786   6.323   6.630
    1POPC  C212   70   0.613   6.247   6.523
    1POPC  H12R   71   0.515   6.200   6.547
    1POPC  H12S   72   0.670   6.177   6.459
    1POPC  C213   73   0.590   6.376   6.443
    1POPC  H13R   74   0.689   6.424   6.424
    1POPC  H13S   75   0.529   6.447   6.504
    1POPC  C214   76   0.520   6.351   6.309
    1POPC  H14R   77   0.420   6.306   6.328
    1POPC  H14S   78   0.580   6.278   6.251
    1POPC  C215   79   0.503   6.479   6.226
    1POPC  H15R   80   0.602   6.528   6.216
    1POPC  H15S   81   0.435   6.549   6.280
    1POPC  C216   82   0.447   6.453   6.085
    1POPC  H16R   83   0.349   6.402   6.093
    1POPC  H16S   84   0.517   6.384   6.032
    1POPC  C217   85   0.431   6.581   6.003
    1POPC  H17R   86   0.528   6.634   6.000
    1POPC  H17S   87   0.358   6.647   6.054
    1POPC  C218   88   0.384   6.557   5.859
    1POPC  H18R   89   0.456   6.491   5.805
    1POPC  H18S   90   0.377   6.653   5.804
    1POPC  H18T   91   0.284   6.509   5.858
    1POPC   C33   92   1.172   7.679   6.819
    1POPC   H3X   93   1.157   7.783   6.857
    1POPC   H3Y   94   1.071   7.632   6.810
    1POPC   C34   95   1.230   7.684   6.676
    1POPC   H4X   96   1.156   7.735   6.610
    1POPC   H4Y   97   1.242   7.580   6.640
    1POPC   C35   98   1.364   7.757   6.664
    1POPC   H5X   99   1.443   7.704   6.722
    1POPC   H5Y  100   1.353   7.859   6.708
    1POPC   C36  101   1.411   7.772   6.518
    1POPC   H6X  102   1.495   7.845   6.515
    1POPC   H6Y  103   1.328   7.815   6.458
    1POPC   C37  104   1.459   7.641   6.454
    1POPC   H7X  105   1.381   7.563   6.461
    1POPC   H7Y  106   1.547   7.606   6.512
    1POPC   C38  107   1.502   7.658   6.308
    1POPC   H8X  108   1.571   7.574   6.282
    1POPC   H8Y  109   1.557   7.753   6.297
    1POPC   C39  110   1.386   7.655   6.207
    1POPC   H9X  111   1.314   7.736   6.229
    1POPC   H9Y  112   1.333   7.558   6.217
    1POPC  C310  113   1.435   7.669   6.062
    1POPC  H10X  114   1.517   7.595   6.046
    1POPC  H10Y  115   1.478   7.770   6.047
    1POPC  C311  116   1.326   7.643   5.957
    1POPC  H11X  117   1.247   7.720   5.964
    1POPC  H11Y  118   1.280   7.544   5.979
    1POPC  C312  119   1.383   7.638   5.814
    1POPC  H12X  120   1.481   7.585   5.818
    1POPC  H12Y  121   1.402   7.741   5.778
    1POPC  C313  122   1.293   7.562   5.715
    1POPC  H13X  123   1.270   7.463   5.759
    1POPC  H13Y  124   1.351   7.545   5.621
    1POPC  C314  125   1.161   7.633   5.680
    1POPC  H14X  126   1.183   7.718   5.612
    1POPC  H14Y  127   1.116   7.674   5.773
    1POPC  C315  128   1.059   7.538   5.615
    1POPC  H15X  129   0.967   7.596   5.591
    1POPC  H15Y  130   1.031   7.461   5.690
    1POPC  C316  131   1.107   7.467   5.488
    1POPC  H16X  132   1.127   7.541   5.408
    1POPC  H16Y  133   1.029   7.396   5.453
    1POPC  H16Z  134   1.200   7.410   5.508
    2POPC     N  135   7.253   6.232   7.517
    2POPC   C12  136   7.163   6.306   7.421
    2POPC   C13  137   7.202   6.245   7.657
    2POPC   C14  138   7.261   6.088   7.481
    2POPC   C15  139   7.390   6.290   7.511
    2POPC  H12A  140   7.199   6.288   7.321
    2POPC  H12B  141   7.175   6.412   7.441
    2POPC  H13A  142   7.194   6.350   7.684
    2POPC  H13B  143   7.105   6.198   7.665
    2POPC  H13C  144   7.270   6.196   7.725
    2POPC  H14A  145   7.311   6.076   7.386
    2POPC  H14B  146   7.317   6.034   7.556
    2POPC  H14C  147   7.161   6.046   7.475
    2POPC  H15A  148   7.437   6.263   7.417
    2POPC  H15B  149   7.450   6.250   7.592
    2POPC  H15C  150   7.385   6.397   7.522
    2POPC   C11  151   7.012   6.276   7.426
    2POPC  H11A  152   6.964   6.343   7.351
    2POPC  H11B  153   6.971   6.304   7.525
    2POPC     P  154   6.905   6.106   7.272
    2POPC   O13  155   6.900   5.960   7.247
    2POPC   O14  156   6.774   6.176   7.280
    2POPC   O12  157   6.985   6.137   7.403
    2POPC   O11  158   6.994   6.176   7.162
    2POPC    C1  159   6.975   6.144   7.025
    2POPC    HA  160   6.940   6.236   6.972
    2POPC    HB  161   6.897   6.066   7.009
    2POPC    C2  162   7.106   6.096   6.956
    2POPC    HS  163   7.128   5.994   6.995
    2POPC   O21  164   7.210   6.189   6.990
    2POPC   C21  165   7.331   6.138   6.988
    2POPC   O22  166   7.358   6.021   6.965
    2POPC   C22  167   7.433   6.247   7.019
    2POPC   H2R  168   7.474   6.232   7.122
    2POPC   H2S  169   7.383   6.346   7.015
    2POPC    C3  170   7.083   6.092   6.802
    2POPC    HX  171   7.057   6.196   6.772
    2POPC    HY  172   6.992   6.030   6.781
    2POPC   O31  173   7.196   6.049   6.723
    2POPC   C31  174   7.204   5.917   6.710
    2POPC   O32  175   7.131   5.837   6.766
    2POPC   C32  176   7.309   5.881   6.606
    2POPC   H2X  177   7.294   5.941   6.514
    2POPC   H2Y  178   7.297   5.774   6.580
    2POPC   C23  179   7.547   6.243   6.917
    2POPC   H3R  180   7.504   6.239   6.814
    2POPC   H3S  181   7.609   6.152   6.931
    2POPC   C24  182   7.637   6.367   6.926
    2POPC   H4R  183   7.679   6.374   7.028
    2POPC   H4S  184   7.575   6.457   6.907
    2POPC   C25  185   7.754   6.365   6.825
    2POPC   H5R  186   7.714   6.349   6.723
    2POPC   H5S  187   7.819   6.278   6.851
    2POPC   C26  188   7.838   6.493   6.829
    2POPC   H6R  189   7.938   6.472   6.784
    2POPC   H6S  190   7.855   6.521   6.936
    2POPC   C27  191   7.777   6.613   6.754
    2POPC   H7R  192   7.834   6.704   6.784
    2POPC   H7S  193   7.672   6.627   6.786
    2POPC   C28  194   7.786   6.599   6.601
    2POPC   H8R  195   7.725   6.511   6.570
    2POPC   H8S  196   7.891   6.577   6.575
    2POPC   C29  197   7.742   6.725   6.532
    2POPC   H91  198   7.776   6.817   6.581
    2POPC  C210  199   7.667   6.735   6.420
    2POPC  H101  200   7.644   6.836   6.381
    2POPC  C211  201   7.613   6.622   6.337
    2POPC  H11R  202   7.503   6.632   6.326
    2POPC  H11S  203   7.633   6.523   6.382
    2POPC  C212  204   7.677   6.625   6.197
    2POPC  H12R  205   7.787   6.622   6.207
    2POPC  H12S  206   7.649   6.719   6.146
    2POPC  C213  207   7.633   6.507   6.109
    2POPC  H13R  208   7.522   6.505   6.103
    2POPC  H13S  209   7.667   6.412   6.156
    2POPC  C214  210   7.689   6.515   5.966
    2POPC  H14R  211   7.800   6.525   5.971
    2POPC  H14S  212   7.649   6.607   5.917
    2POPC  C215  213   7.655   6.393   5.881
    2POPC  H15R  214   7.545   6.375   5.886
    2POPC  H15S  215   7.706   6.304   5.923
    2POPC  C216  216   7.695   6.411   5.734
    2POPC  H16R  217   7.803   6.436   5.730
    2POPC  H16S  218   7.638   6.497   5.693
    2POPC  C217  219   7.669   6.287   5.647
    2POPC  H17R  220   7.673   6.318   5.540
    2POPC  H17S  221   7.566   6.250   5.667
    2POPC  C218  222   7.769   6.173   5.667
    2POPC  H18R  223   7.767   6.137   5.773
    2POPC  H18S  224   7.872   6.207   5.643
    2POPC  H18T  225   7.744   6.088   5.601
    2POPC   C33  226   7.451   5.904   6.660
    2POPC   H3X  227   7.459   5.853   6.759
    2POPC   H3Y  228   7.471   6.012   6.675
    2POPC   C34  229   7.558   5.843   6.567
    2POPC   H4X  230   7.568   5.905   6.475
    2POPC   H4Y  231   7.521   5.743   6.536
    2POPC   C35  232   7.694   5.821   6.634
    2POPC   H5X  233   7.749   5.744   6.576
    2POPC   H5Y  234   7.676   5.779   6.736
    2POPC   C36  235   7.783   5.946   6.648
    2POPC   H6X  236   7.874   5.917   6.706
    2POPC   H6Y  237   7.729   6.023   6.708
    2POPC   C37  238   7.829   6.010   6.516
    2POPC   H7X  239   7.904   6.089   6.540
    2POPC   H7Y  240   7.742   6.060   6.468
    2POPC   C38  241   7.891   5.914   6.413
    2POPC   H8X  242   7.925   5.974   6.325
    2POPC   H8Y  243   7.812   5.845   6.378
    2POPC   C39  244   8.011   5.833   6.465
    2POPC   H9X  245   7.979   5.769   6.551
    2POPC   H9Y  246   8.088   5.903   6.502
    2POPC  C310  247   8.074   5.741   6.359
    2POPC  H10X  248   8.162   5.690   6.405
    2POPC  H10Y  249   8.111   5.805   6.275
    2POPC  C311  250   7.980   5.633   6.304
    2POPC  H11X  251   7.895   5.681   6.251
    2POPC  H11Y  252   7.938   5.577   6.390
    2POPC  C312  253   8.048   5.533   6.209
    2POPC  H12X  254   7.974   5.455   6.180
    2POPC  H12Y  255   8.129   5.482   6.266
    2POPC  C313  256   8.109   5.593   6.081
    2POPC  H13X  257   8.163   5.512   6.028
    2POPC  H13Y  258   8.182   5.672   6.108
    2POPC  C314  259   8.004   5.652   5.985
    2POPC  H14X  260   7.943   5.728   6.039
    2POPC  H14Y  261   7.937   5.571   5.952
    2POPC  C315  262   8.066   5.720   5.862
    2POPC  H15X  263   8.123   5.810   5.895
    2POPC  H15Y  264   7.983   5.756   5.797
    2POPC  C316  265   8.158   5.631   5.778
    2POPC  H16X  266   8.250   5.605   5.836
    2POPC  H16Y  267   8.189   5.684   5.685
    2POPC  H16Z  268   8.106   5.537   5.751
    3POPC     N  269   2.691   5.482   7.254
    3POPC   C12  270   2.786   5.500   7.138
    3POPC   C13  271   2.738   5.372   7.343
    3POPC   C14  272   2.678   5.608   7.333
    3POPC   C15  273   2.557   5.443   7.200
    3POPC  H12A  274   2.734   5.557   7.061
    3POPC  H12B  275   2.806   5.402   7.097
    3POPC  H13A  276   2.837   5.395   7.381
    3POPC  H13B  277   2.671   5.359   7.427
    3POPC  H13C  278   2.745   5.279   7.288
    3POPC  H14A  279   2.645   5.689   7.270
    3POPC  H14B  280   2.606   5.595   7.413
    3POPC  H14C  281   2.774   5.633   7.376
    3POPC  H15A  282   2.519   5.519   7.133
    3POPC  H15B  283   2.486   5.430   7.282
    3POPC  H15C  284   2.565   5.350   7.145
    3POPC   C11  285   2.922   5.571   7.163
    3POPC  H11A  286   2.901   5.679   7.180
    3POPC  H11B  287   2.983   5.561   7.071
    3POPC     P  288   3.110   5.605   7.326
    3POPC   O13  289   3.051   5.715   7.407
    3POPC   O14  290   3.212   5.521   7.394
    3POPC   O12  291   2.991   5.515   7.274
    3POPC   O11  292   3.172   5.664   7.194
    3POPC    C1  293   3.257   5.779   7.201
    3POPC    HA  294   3.328   5.775   7.116
    3POPC    HB  295   3.318   5.779   7.295
    3POPC    C2  296   3.177   5.912   7.191
    3POPC    HS  297   3.120   5.920   7.286
    3POPC   O21  298   3.087   5.901   7.080
    3POPC   C21  299   2.980   5.977   7.090
    3POPC   O22  300   2.944   6.034   7.193
    3POPC   C22  301   2.906   5.984   6.957
    3POPC   H2R  302   2.967   6.039   6.882
    3POPC   H2S  303   2.812   6.042   6.974
    3POPC    C3  304   3.269   6.037   7.181
    3POPC    HX  305   3.327   6.041   7.276
    3POPC    HY  306   3.208   6.130   7.179
    3POPC   O31  307   3.364   6.033   7.072
    3POPC   C31  308   3.316   6.081   6.957
    3POPC   O32  309   3.201   6.117   6.940
    3POPC   C32  310   3.428   6.086   6.853
    3POPC   H2X  311   3.500   6.004   6.874
    3POPC   H2Y  312   3.482   6.183   6.863
    3POPC   C23  313   2.868   5.845   6.901
    3POPC   H3R  314   2.784   5.862   6.830
    3POPC   H3S  315   2.829   5.780   6.982
    3POPC   C24  316   2.981   5.775   6.824
    3POPC   H4R  317   3.064   5.752   6.893
    3POPC   H4S  318   3.019   5.845   6.746
    3POPC   C25  319   2.939   5.644   6.755
    3POPC   H5R  320   2.901   5.573   6.832
    3POPC   H5S  321   3.031   5.599   6.711
    3POPC   C26  322   2.833   5.661   6.645
    3POPC   H6R  323   2.862   5.744   6.578
    3POPC   H6S  324   2.737   5.688   6.694
    3POPC   C27  325   2.809   5.534   6.560
    3POPC   H7R  326   2.717   5.548   6.500
    3POPC   H7S  327   2.792   5.449   6.630
    3POPC   C28  328   2.925   5.498   6.466
    3POPC   H8R  329   2.906   5.396   6.426
    3POPC   H8S  330   3.019   5.491   6.524
    3POPC   C29  331   2.939   5.594   6.350
    3POPC   H91  332   2.863   5.580   6.271
    3POPC  C210  333   3.033   5.688   6.333
    3POPC  H101  334   3.030   5.749   6.242
    3POPC  C211  335   3.145   5.724   6.428
    3POPC  H11R  336   3.149   5.656   6.515
    3POPC  H11S  337   3.129   5.827   6.467
    3POPC  C212  338   3.281   5.722   6.356
    3POPC  H12R  339   3.276   5.791   6.269
    3POPC  H12S  340   3.300   5.620   6.318
    3POPC  C213  341   3.399   5.765   6.445
    3POPC  H13R  342   3.378   5.866   6.486
    3POPC  H13S  343   3.490   5.773   6.381
    3POPC  C214  344   3.431   5.669   6.560
    3POPC  H14R  345   3.454   5.569   6.518
    3POPC  H14S  346   3.342   5.658   6.626
    3POPC  C215  347   3.550   5.716   6.646
    3POPC  H15R  348   3.522   5.812   6.695
    3POPC  H15S  349   3.637   5.735   6.579
    3POPC  C216  350   3.591   5.615   6.753
    3POPC  H16R  351   3.627   5.522   6.704
    3POPC  H16S  352   3.502   5.589   6.815
    3POPC  C217  353   3.701   5.669   6.846
    3POPC  H17R  354   3.661   5.760   6.897
    3POPC  H17S  355   3.787   5.701   6.783
    3POPC  C218  356   3.751   5.570   6.951
    3POPC  H18R  357   3.667   5.537   7.016
    3POPC  H18S  358   3.829   5.616   7.014
    3POPC  H18T  359   3.794   5.480   6.901
    3POPC   C33  360   3.375   6.070   6.709
    3POPC   H3X  361   3.318   5.975   6.699
    3POPC   H3Y  362   3.464   6.063   6.643
    3POPC   C34  363   3.289   6.187   6.659
    3POPC   H4X  364   3.327   6.283   6.701
    3POPC   H4Y  365   3.185   6.172   6.696
    3POPC   C35  366   3.283   6.201   6.506
    3POPC   H5X  367   3.194   6.263   6.481
    3POPC   H5Y  368   3.270   6.101   6.459
    3POPC   C36  369   3.406   6.272   6.447
    3POPC   H6X  370   3.497   6.210   6.463
    3POPC   H6Y  371   3.420   6.368   6.503
    3POPC   C37  372   3.392   6.306   6.299
    3POPC   H7X  373   3.292   6.352   6.281
    3POPC   H7Y  374   3.397   6.212   6.239
    3POPC   C38  375   3.499   6.404   6.250
    3POPC   H8X  376   3.599   6.360   6.272
    3POPC   H8Y  377   3.490   6.499   6.306
    3POPC   C39  378   3.491   6.432   6.099
    3POPC   H9X  379   3.393   6.478   6.075
    3POPC   H9Y  380   3.498   6.335   6.046
    3POPC  C310  381   3.605   6.522   6.050
    3POPC  H10X  382   3.700   6.484   6.093
    3POPC  H10Y  383   3.590   6.626   6.087
    3POPC  C311  384   3.619   6.523   5.897
    3POPC  H11X  385   3.532   6.575   5.852
    3POPC  H11Y  386   3.618   6.417   5.862
    3POPC  C312  387   3.750   6.588   5.851
    3POPC  H12X  388   3.833   6.547   5.913
    3POPC  H12Y  389   3.745   6.697   5.869
    3POPC  C313  390   3.785   6.561   5.704
    3POPC  H13X  391   3.797   6.451   5.689
    3POPC  H13Y  392   3.882   6.610   5.682
    3POPC  C314  393   3.680   6.614   5.605
    3POPC  H14X  394   3.653   6.718   5.636
    3POPC  H14Y  395   3.589   6.552   5.610
    3POPC  C315  396   3.731   6.619   5.460
    3POPC  H15X  397   3.815   6.691   5.455
    3POPC  H15Y  398   3.649   6.659   5.396
    3POPC  C316  399   3.779   6.485   5.403
    3POPC  H16X  400   3.865   6.447   5.461
    3POPC  H16Y  401   3.811   6.498   5.298
    3POPC  H16Z  402   3.697   6.410   5.407
    4POPC     N  403   3.588   7.206   7.331
    4POPC   C12  404   3.554   7.256   7.192
    4POPC   C13  405   3.556   7.308   7.435
    4POPC   C14  406   3.513   7.080   7.360
    4POPC   C15  407   3.735   7.176   7.338
    4POPC  H12A  408   3.564   7.172   7.124
    4POPC  H12B  409   3.629   7.329   7.164
    4POPC  H13A  410   3.451   7.333   7.429
    4POPC  H13B  411   3.577   7.268   7.533
    4POPC  H13C  412   3.616   7.397   7.420
    4POPC  H14A  413   3.407   7.100   7.357
    4POPC  H14B  414   3.538   7.003   7.288
    4POPC  H14C  415   3.538   7.044   7.459
    4POPC  H15A  416   3.760   7.137   7.436
    4POPC  H15B  417   3.792   7.266   7.322
    4POPC  H15C  418   3.762   7.102   7.264
    4POPC   C11  419   3.415   7.321   7.171
    4POPC  H11A  420   3.398   7.333   7.061
    4POPC  H11B  421   3.418   7.422   7.217
    4POPC     P  422   3.165   7.295   7.212
    4POPC   O13  423   3.088   7.251   7.330
    4POPC   O14  424   3.166   7.442   7.186
    4POPC   O12  425   3.312   7.243   7.229
    4POPC   O11  426   3.114   7.220   7.084
    4POPC    C1  427   3.118   7.077   7.080
    4POPC    HA  428   3.035   7.042   7.014
    4POPC    HB  429   3.102   7.032   7.180
    4POPC    C2  430   3.251   7.022   7.019
    4POPC    HS  431   3.330   7.035   7.095
    4POPC   O21  432   3.279   7.099   6.901
    4POPC   C21  433   3.403   7.086   6.859
    4POPC   O22  434   3.493   7.029   6.919
    4POPC   C22  435   3.415   7.155   6.723
    4POPC   H2R  436   3.418   7.264   6.742
    4POPC   H2S  437   3.326   7.132   6.661
    4POPC    C3  438   3.240   6.870   6.984
    4POPC    HX  439   3.202   6.816   7.074
    4POPC    HY  440   3.343   6.833   6.963
    4POPC   O31  441   3.150   6.850   6.873
    4POPC   C31  442   3.179   6.746   6.797
    4POPC   O32  443   3.266   6.664   6.819
    4POPC   C32  444   3.088   6.747   6.675
    4POPC   H2X  445   3.049   6.849   6.658
    4POPC   H2Y  446   3.002   6.678   6.693
    4POPC   C23  447   3.543   7.114   6.649
    4POPC   H3R  448   3.629   7.106   6.719
    4POPC   H3S  449   3.567   7.195   6.577
    4POPC   C24  450   3.531   6.984   6.567
    4POPC   H4R  451   3.447   6.996   6.495
    4POPC   H4S  452   3.508   6.898   6.634
    4POPC   C25  453   3.660   6.957   6.489
    4POPC   H5R  454   3.740   6.932   6.562
    4POPC   H5S  455   3.689   7.052   6.439
    4POPC   C26  456   3.652   6.846   6.384
    4POPC   H6R  457   3.583   6.876   6.302
    4POPC   H6S  458   3.612   6.754   6.432
    4POPC   C27  459   3.790   6.812   6.324
    4POPC   H7R  460   3.783   6.720   6.262
    4POPC   H7S  461   3.858   6.790   6.410
    4POPC   C28  462   3.853   6.924   6.239
    4POPC   H8R  463   3.825   7.022   6.282
    4POPC   H8S  464   3.809   6.919   6.137
    4POPC   C29  465   4.004   6.915   6.237
    4POPC   H91  466   4.049   6.915   6.337
    4POPC  C210  467   4.085   6.912   6.130
    4POPC  H101  468   4.194   6.906   6.147
    4POPC  C211  469   4.044   6.913   5.986
    4POPC  H11R  470   4.055   7.015   5.943
    4POPC  H11S  471   3.937   6.883   5.974
    4POPC  C212  472   4.128   6.815   5.901
    4POPC  H12R  473   4.111   6.712   5.938
    4POPC  H12S  474   4.236   6.839   5.913
    4POPC  C213  475   4.092   6.822   5.753
    4POPC  H13R  476   4.122   6.921   5.712
    4POPC  H13S  477   3.981   6.814   5.742
    4POPC  C214  478   4.157   6.711   5.669
    4POPC  H14R  479   4.117   6.613   5.704
    4POPC  H14S  480   4.266   6.711   5.686
    4POPC  C215  481   4.128   6.726   5.520
    4POPC  H15R  482   4.178   6.818   5.482
    4POPC  H15S  483   4.019   6.740   5.506
    4POPC  C216  484   4.172   6.605   5.437
    4POPC  H16R  485   4.119   6.515   5.474
    4POPC  H16S  486   4.282   6.589   5.451
    4POPC  C217  487   4.143   6.623   5.288
    4POPC  H17R  488   4.202   6.709   5.250
    4POPC  H17S  489   4.035   6.649   5.276
    4POPC  C218  490   4.173   6.500   5.202
    4POPC  H18R  491   4.282   6.477   5.205
    4POPC  H18S  492   4.143   6.518   5.097
    4POPC  H18T  493   4.118   6.412   5.240
    4POPC   C33  494   3.168   6.701   6.552
    4POPC   H3X  495   3.211   6.600   6.570
    4POPC   H3Y  496   3.252   6.772   6.536
    4POPC   C34  497   3.083   6.695   6.424
    4POPC   H4X  498   3.027   6.790   6.412
    4POPC   H4Y  499   3.009   6.612   6.435
    4POPC   C35  500   3.169   6.670   6.300
    4POPC   H5X  501   3.245   6.592   6.324
    4POPC   H5Y  502   3.224   6.763   6.275
    4POPC   C36  503   3.091   6.621   6.177
    4POPC   H6X  504   3.048   6.521   6.201
    4POPC   H6Y  505   3.162   6.608   6.092
    4POPC   C37  506   2.975   6.713   6.131
    4POPC   H7X  507   2.901   6.723   6.213
    4POPC   H7Y  508   2.925   6.662   6.046
    4POPC   C38  509   3.019   6.852   6.084
    4POPC   H8X  510   3.098   6.839   6.007
    4POPC   H8Y  511   3.063   6.908   6.169
    4POPC   C39  512   2.902   6.933   6.026
    4POPC   H9X  513   2.829   6.951   6.107
    4POPC   H9Y  514   2.851   6.871   5.948
    4POPC  C310  515   2.942   7.068   5.965
    4POPC  H10X  516   3.000   7.125   6.041
    4POPC  H10Y  517   2.850   7.125   5.942
    4POPC  C311  518   3.028   7.059   5.837
    4POPC  H11X  519   3.114   6.992   5.855
    4POPC  H11Y  520   3.069   7.160   5.815
    4POPC  C312  521   2.951   7.012   5.712
    4POPC  H12X  522   2.878   7.090   5.683
    4POPC  H12Y  523   2.895   6.919   5.735
    4POPC  C313  524   3.046   6.983   5.595
    4POPC  H13X  525   3.109   6.896   5.623
    4POPC  H13Y  526   3.114   7.071   5.580
    4POPC  C314  527   2.977   6.951   5.462
    4POPC  H14X  528   2.887   6.889   5.481
    4POPC  H14Y  529   3.047   6.891   5.400
    4POPC  C315  530   2.940   7.076   5.381
    4POPC  H15X  531   3.032   7.136   5.366
    4POPC  H15Y  532   2.867   7.137   5.438
    4POPC  C316  533   2.881   7.044   5.243
    4POPC  H16X  534   2.952   6.981   5.185
    4POPC  H16Y  535   2.864   7.138   5.186
    4POPC  H16Z  536   2.785   6.990   5.253
    5POPC     N  537   2.172   5.758   7.856
    5POPC   C12  538   2.073   5.727   7.746
    5POPC   C13  539   2.233   5.892   7.834
    5POPC   C14  540   2.097   5.759   7.986
    5POPC   C15  541   2.280   5.655   7.864
    5POPC  H12A  542   1.995   5.803   7.750
    5POPC  H12B  543   2.026   5.632   7.769
    5POPC  H13A  544   2.296   5.920   7.917
    5POPC  H13B  545   2.293   5.891   7.744
    5POPC  H13C  546   2.155   5.967   7.821
    5POPC  H14A  547   2.050   5.663   8.002
    5POPC  H14B  548   2.165   5.780   8.067
    5POPC  H14C  549   2.019   5.835   7.983
    5POPC  H15A  550   2.348   5.678   7.944
    5POPC  H15B  551   2.334   5.653   7.771
    5POPC  H15C  552   2.236   5.557   7.880
    5POPC   C11  553   2.125   5.721   7.601
    5POPC  H11A  554   2.175   5.817   7.575
    5POPC  H11B  555   2.036   5.709   7.535
    5POPC     P  556   2.318   5.617   7.470
    5POPC   O13  557   2.439   5.685   7.523
    5POPC   O14  558   2.338   5.481   7.416
    5POPC   O12  559   2.211   5.610   7.584
    5POPC   O11  560   2.253   5.708   7.359
    5POPC    C1  561   2.137   5.660   7.289
    5POPC    HA  562   2.059   5.739   7.294
    5POPC    HB  563   2.094   5.568   7.335
    5POPC    C2  564   2.167   5.631   7.140
    5POPC    HS  565   2.229   5.538   7.137
    5POPC   O21  566   2.235   5.745   7.084
    5POPC   C21  567   2.339   5.716   7.009
    5POPC   O22  568   2.384   5.604   6.988
    5POPC   C22  569   2.398   5.845   6.954
    5POPC   H2R  570   2.491   5.869   7.010
    5POPC   H2S  571   2.326   5.929   6.968
    5POPC    C3  572   2.034   5.606   7.063
    5POPC    HX  573   1.970   5.695   7.080
    5POPC    HY  574   1.981   5.519   7.108
    5POPC   O31  575   2.051   5.590   6.921
    5POPC   C31  576   2.090   5.468   6.885
    5POPC   O32  577   2.119   5.379   6.962
    5POPC   C32  578   2.086   5.456   6.733
    5POPC   H2X  579   1.983   5.478   6.698
    5POPC   H2Y  580   2.112   5.352   6.705
    5POPC   C23  581   2.430   5.828   6.805
    5POPC   H3R  582   2.336   5.803   6.750
    5POPC   H3S  583   2.501   5.744   6.792
    5POPC   C24  584   2.491   5.954   6.743
    5POPC   H4R  585   2.578   5.984   6.806
    5POPC   H4S  586   2.416   6.036   6.747
    5POPC   C25  587   2.540   5.937   6.599
    5POPC   H5R  588   2.605   5.847   6.593
    5POPC   H5S  589   2.602   6.026   6.573
    5POPC   C26  590   2.428   5.926   6.494
    5POPC   H6R  591   2.365   6.017   6.499
    5POPC   H6S  592   2.364   5.838   6.517
    5POPC   C27  593   2.485   5.913   6.352
    5POPC   H7R  594   2.549   5.822   6.347
    5POPC   H7S  595   2.549   6.001   6.332
    5POPC   C28  596   2.379   5.905   6.240
    5POPC   H8R  597   2.433   5.908   6.143
    5POPC   H8S  598   2.316   5.996   6.246
    5POPC   C29  599   2.296   5.780   6.249
    5POPC   H91  600   2.348   5.693   6.293
    5POPC  C210  601   2.168   5.765   6.210
    5POPC  H101  602   2.120   5.667   6.223
    5POPC  C211  603   2.081   5.870   6.146
    5POPC  H11R  604   2.128   5.970   6.149
    5POPC  H11S  605   1.984   5.878   6.199
    5POPC  C212  606   2.055   5.837   5.997
    5POPC  H12R  607   2.153   5.832   5.945
    5POPC  H12S  608   1.998   5.921   5.952
    5POPC  C213  609   1.980   5.705   5.972
    5POPC  H13R  610   2.041   5.620   6.011
    5POPC  H13S  611   1.971   5.690   5.862
    5POPC  C214  612   1.840   5.695   6.035
    5POPC  H14R  613   1.849   5.692   6.146
    5POPC  H14S  614   1.794   5.599   6.003
    5POPC  C215  615   1.743   5.810   5.997
    5POPC  H15R  616   1.778   5.904   6.046
    5POPC  H15S  617   1.643   5.786   6.038
    5POPC  C216  618   1.731   5.834   5.846
    5POPC  H16R  619   1.703   5.739   5.796
    5POPC  H16S  620   1.829   5.866   5.806
    5POPC  C217  621   1.628   5.942   5.811
    5POPC  H17R  622   1.651   6.034   5.871
    5POPC  H17S  623   1.527   5.907   5.841
    5POPC  C218  624   1.626   5.980   5.663
    5POPC  H18R  625   1.603   5.891   5.600
    5POPC  H18S  626   1.726   6.020   5.633
    5POPC  H18T  627   1.550   6.058   5.644
    5POPC   C33  628   2.184   5.554   6.667
    5POPC   H3X  629   2.288   5.531   6.698
    5POPC   H3Y  630   2.160   5.657   6.702
    5POPC   C34  631   2.175   5.555   6.514
    5POPC   H4X  632   2.236   5.639   6.476
    5POPC   H4Y  633   2.069   5.575   6.486
    5POPC   C35  634   2.220   5.426   6.443
    5POPC   H5X  635   2.191   5.435   6.336
    5POPC   H5Y  636   2.166   5.339   6.485
    5POPC   C36  637   2.371   5.400   6.448
    5POPC   H6X  638   2.401   5.378   6.553
    5POPC   H6Y  639   2.425   5.492   6.415
    5POPC   C37  640   2.413   5.284   6.357
    5POPC   H7X  641   2.380   5.306   6.253
    5POPC   H7Y  642   2.359   5.193   6.390
    5POPC   C38  643   2.563   5.255   6.357
    5POPC   H8X  644   2.598   5.249   6.463
    5POPC   H8Y  645   2.617   5.339   6.308
    5POPC   C39  646   2.602   5.123   6.288
    5POPC   H9X  647   2.560   5.038   6.347
    5POPC   H9Y  648   2.712   5.113   6.288
    5POPC  C310  649   2.551   5.109   6.143
    5POPC  H10X  650   2.585   5.197   6.084
    5POPC  H10Y  651   2.440   5.108   6.142
    5POPC  C311  652   2.601   4.979   6.076
    5POPC  H11X  653   2.569   4.894   6.141
    5POPC  H11Y  654   2.712   4.979   6.072
    5POPC  C312  655   2.545   4.955   5.935
    5POPC  H12X  656   2.434   4.968   5.937
    5POPC  H12Y  657   2.566   4.849   5.907
    5POPC  C313  658   2.604   5.045   5.825
    5POPC  H13X  659   2.715   5.038   5.827
    5POPC  H13Y  660   2.575   5.150   5.845
    5POPC  C314  661   2.554   5.003   5.686
    5POPC  H14X  662   2.444   4.993   5.690
    5POPC  H14Y  663   2.597   4.904   5.660
    5POPC  C315  664   2.588   5.103   5.574
    5POPC  H15X  665   2.698   5.117   5.570
    5POPC  H15Y  666   2.542   5.201   5.600
    5POPC  C316  667   2.537   5.060   5.436
    5POPC  H16X  668   2.555   5.140   5.362
    5POPC  H16Y  669   2.428   5.040   5.440
    5POPC  H16Z  670   2.589   4.968   5.403
    6POPC     N  671   5.456   0.813   7.278
    6POPC   C12  672   5.478   0.941   7.356
    6POPC   C13  673   5.310   0.780   7.271
    6POPC   C14  674   5.511   0.824   7.140
    6POPC   C15  675   5.528   0.701   7.347
    6POPC  H12A  676   5.585   0.959   7.358
    6POPC  H12B  677   5.446   0.924   7.458
    6POPC  H13A  678   5.258   0.859   7.218
    6POPC  H13B  679   5.298   0.687   7.218
    6POPC  H13C  680   5.270   0.772   7.371
    6POPC  H14A  681   5.495   0.732   7.086
    6POPC  H14B  682   5.464   0.907   7.089
    6POPC  H14C  683   5.618   0.844   7.146
    6POPC  H15A  684   5.634   0.723   7.350
    6POPC  H15B  685   5.512   0.609   7.292
    6POPC  H15C  686   5.492   0.690   7.448
    6POPC   C11  687   5.410   1.071   7.306
    6POPC  H11A  688   5.435   1.153   7.377
    6POPC  H11B  689   5.300   1.057   7.312
    6POPC     P  690   5.570   1.196   7.156
    6POPC   O13  691   5.545   1.328   7.219
    6POPC   O14  692   5.688   1.121   7.203
    6POPC   O12  693   5.443   1.105   7.172
    6POPC   O11  694   5.577   1.213   6.999
    6POPC    C1  695   5.495   1.311   6.934
    6POPC    HA  696   5.545   1.339   6.838
    6POPC    HB  697   5.487   1.404   6.994
    6POPC    C2  698   5.352   1.262   6.899
    6POPC    HS  699   5.301   1.242   6.996
    6POPC   O21  700   5.363   1.141   6.823
    6POPC   C21  701   5.252   1.070   6.824
    6POPC   O22  702   5.152   1.095   6.890
    6POPC   C22  703   5.270   0.948   6.733
    6POPC   H2R  704   5.376   0.941   6.702
    6POPC   H2S  705   5.206   0.959   6.643
    6POPC    C3  706   5.271   1.373   6.823
    6POPC    HX  707   5.258   1.457   6.895
    6POPC    HY  708   5.169   1.337   6.799
    6POPC   O31  709   5.339   1.425   6.706
    6POPC   C31  710   5.307   1.364   6.592
    6POPC   O32  711   5.235   1.266   6.583
    6POPC   C32  712   5.376   1.435   6.476
    6POPC   H2X  713   5.466   1.375   6.449
    6POPC   H2Y  714   5.408   1.536   6.506
    6POPC   C23  715   5.231   0.821   6.812
    6POPC   H3R  716   5.121   0.820   6.827
    6POPC   H3S  717   5.280   0.826   6.912
    6POPC   C24  718   5.277   0.690   6.746
    6POPC   H4R  719   5.244   0.605   6.810
    6POPC   H4S  720   5.388   0.688   6.742
    6POPC   C25  721   5.224   0.665   6.603
    6POPC   H5R  722   5.261   0.566   6.570
    6POPC   H5S  723   5.267   0.742   6.535
    6POPC   C26  724   5.071   0.667   6.591
    6POPC   H6R  725   5.035   0.772   6.601
    6POPC   H6S  726   5.028   0.608   6.675
    6POPC   C27  727   5.018   0.609   6.459
    6POPC   H7R  728   4.907   0.619   6.457
    6POPC   H7S  729   5.043   0.500   6.457
    6POPC   C28  730   5.078   0.674   6.333
    6POPC   H8R  731   5.188   0.666   6.336
    6POPC   H8S  732   5.052   0.782   6.335
    6POPC   C29  733   5.027   0.608   6.207
    6POPC   H91  734   4.994   0.504   6.220
    6POPC  C210  735   5.014   0.666   6.087
    6POPC  H101  736   4.974   0.606   6.003
    6POPC  C211  737   5.053   0.807   6.050
    6POPC  H11R  738   5.105   0.858   6.134
    6POPC  H11S  739   4.962   0.866   6.028
    6POPC  C212  740   5.144   0.812   5.926
    6POPC  H12R  741   5.160   0.919   5.900
    6POPC  H12S  742   5.091   0.765   5.840
    6POPC  C213  743   5.283   0.749   5.940
    6POPC  H13R  744   5.341   0.773   5.848
    6POPC  H13S  745   5.273   0.638   5.945
    6POPC  C214  746   5.363   0.797   6.062
    6POPC  H14R  747   5.323   0.749   6.154
    6POPC  H14S  748   5.350   0.907   6.072
    6POPC  C215  749   5.514   0.768   6.051
    6POPC  H15R  750   5.552   0.822   5.962
    6POPC  H15S  751   5.530   0.659   6.035
    6POPC  C216  752   5.591   0.813   6.176
    6POPC  H16R  753   5.566   0.745   6.260
    6POPC  H16S  754   5.558   0.916   6.204
    6POPC  C217  755   5.744   0.816   6.157
    6POPC  H17R  756   5.778   0.717   6.123
    6POPC  H17S  757   5.790   0.836   6.256
    6POPC  C218  758   5.793   0.924   6.059
    6POPC  H18R  759   5.904   0.923   6.054
    6POPC  H18S  760   5.760   1.024   6.093
    6POPC  H18T  761   5.754   0.905   5.957
    6POPC   C33  762   5.281   1.446   6.355
    6POPC   H3X  763   5.203   1.522   6.379
    6POPC   H3Y  764   5.230   1.349   6.336
    6POPC   C34  765   5.353   1.487   6.225
    6POPC   H4X  766   5.420   1.574   6.245
    6POPC   H4Y  767   5.277   1.519   6.151
    6POPC   C35  768   5.434   1.372   6.163
    6POPC   H5X  769   5.365   1.287   6.144
    6POPC   H5Y  770   5.511   1.338   6.235
    6POPC   C36  771   5.504   1.408   6.031
    6POPC   H6X  772   5.579   1.488   6.051
    6POPC   H6Y  773   5.429   1.447   5.959
    6POPC   C37  774   5.575   1.286   5.971
    6POPC   H7X  775   5.498   1.211   5.942
    6POPC   H7Y  776   5.639   1.240   6.050
    6POPC   C38  777   5.664   1.315   5.849
    6POPC   H8X  778   5.711   1.219   5.819
    6POPC   H8Y  779   5.746   1.384   5.879
    6POPC   C39  780   5.591   1.373   5.727
    6POPC   H9X  781   5.484   1.344   5.728
    6POPC   H9Y  782   5.638   1.326   5.636
    6POPC  C310  783   5.607   1.525   5.711
    6POPC  H10X  784   5.715   1.549   5.721
    6POPC  H10Y  785   5.552   1.578   5.791
    6POPC  C311  786   5.561   1.574   5.573
    6POPC  H11X  787   5.450   1.575   5.567
    6POPC  H11Y  788   5.599   1.502   5.497
    6POPC  C312  789   5.618   1.712   5.536
    6POPC  H12X  790   5.727   1.711   5.555
    6POPC  H12Y  791   5.572   1.790   5.602
    6POPC  C313  792   5.595   1.748   5.389
    6POPC  H13X  793   5.486   1.761   5.370
    6POPC  H13Y  794   5.631   1.664   5.326
    6POPC  C314  795   5.671   1.875   5.346
    6POPC  H14X  796   5.779   1.861   5.367
    6POPC  H14Y  797   5.635   1.961   5.407
    6POPC  C315  798   5.653   1.907   5.197
    6POPC  H15X  799   5.545   1.925   5.178
    6POPC  H15Y  800   5.684   1.818   5.138
    6POPC  C316  801   5.733   2.029   5.150
    6POPC  H16X  802   5.842   2.011   5.164
    6POPC  H16Y  803   5.704   2.119   5.208
    6POPC  H16Z  804   5.714   2.048   5.042
    7POPC     N  805   4.069   4.662   7.024
    7POPC   C12  806   4.140   4.658   7.157
    7POPC   C13  807   4.119   4.775   6.940
    7POPC   C14  808   4.088   4.533   6.950
    7POPC   C15  809   3.922   4.682   7.047
    7POPC  H12A  810   4.087   4.586   7.220
    7POPC  H12B  811   4.129   4.755   7.203
    7POPC  H13A  812   4.076   4.771   6.841
    7POPC  H13B  813   4.097   4.870   6.987
    7POPC  H13C  814   4.227   4.766   6.931
    7POPC  H14A  815   4.043   4.452   7.006
    7POPC  H14B  816   4.043   4.540   6.852
    7POPC  H14C  817   4.194   4.514   6.939
    7POPC  H15A  818   3.869   4.686   6.953
    7POPC  H15B  819   3.907   4.774   7.102
    7POPC  H15C  820   3.883   4.600   7.106
    7POPC   C11  821   4.290   4.619   7.157
    7POPC  H11A  822   4.298   4.514   7.122
    7POPC  H11B  823   4.328   4.623   7.261
    7POPC     P  824   4.499   4.650   7.023
    7POPC   O13  825   4.565   4.565   7.126
    7POPC   O14  826   4.473   4.584   6.893
    7POPC   O12  827   4.365   4.709   7.077
    7POPC   O11  828   4.590   4.776   6.997
    7POPC    C1  829   4.601   4.877   7.097
    7POPC    HA  830   4.700   4.928   7.083
    7POPC    HB  831   4.601   4.834   7.200
    7POPC    C2  832   4.492   4.988   7.087
    7POPC    HS  833   4.401   4.946   7.135
    7POPC   O21  834   4.469   5.017   6.948
    7POPC   C21  835   4.346   5.057   6.922
    7POPC   O22  836   4.252   5.053   6.999
    7POPC   C22  837   4.341   5.109   6.779
    7POPC   H2R  838   4.406   5.044   6.715
    7POPC   H2S  839   4.382   5.212   6.776
    7POPC    C3  840   4.534   5.116   7.163
    7POPC    HX  841   4.633   5.148   7.125
    7POPC    HY  842   4.546   5.088   7.270
    7POPC   O31  843   4.440   5.224   7.143
    7POPC   C31  844   4.391   5.281   7.252
    7POPC   O32  845   4.425   5.258   7.367
    7POPC   C32  846   4.280   5.378   7.212
    7POPC   H2X  847   4.189   5.351   7.269
    7POPC   H2Y  848   4.256   5.368   7.104
    7POPC   C23  849   4.198   5.108   6.722
    7POPC   H3R  850   4.138   5.187   6.773
    7POPC   H3S  851   4.151   5.009   6.740
    7POPC   C24  852   4.200   5.134   6.571
    7POPC   H4R  853   4.258   5.051   6.523
    7POPC   H4S  854   4.255   5.229   6.552
    7POPC   C25  855   4.062   5.141   6.505
    7POPC   H5R  856   4.012   5.236   6.535
    7POPC   H5S  857   3.999   5.057   6.543
    7POPC   C26  858   4.067   5.133   6.351
    7POPC   H6R  859   3.965   5.154   6.311
    7POPC   H6S  860   4.093   5.028   6.323
    7POPC   C27  861   4.169   5.227   6.286
    7POPC   H7R  862   4.270   5.201   6.324
    7POPC   H7S  863   4.147   5.332   6.314
    7POPC   C28  864   4.172   5.214   6.133
    7POPC   H8R  865   4.081   5.262   6.090
    7POPC   H8S  866   4.167   5.106   6.107
    7POPC   C29  867   4.300   5.271   6.077
    7POPC   H91  868   4.390   5.214   6.104
    7POPC  C210  869   4.313   5.377   5.995
    7POPC  H101  870   4.414   5.405   5.961
    7POPC  C211  871   4.203   5.468   5.947
    7POPC  H11R  872   4.114   5.464   6.013
    7POPC  H11S  873   4.171   5.439   5.844
    7POPC  C212  874   4.255   5.613   5.941
    7POPC  H12R  875   4.347   5.613   5.879
    7POPC  H12S  876   4.282   5.647   6.043
    7POPC  C213  877   4.153   5.709   5.880
    7POPC  H13R  878   4.066   5.718   5.949
    7POPC  H13S  879   4.115   5.665   5.785
    7POPC  C214  880   4.207   5.850   5.850
    7POPC  H14R  881   4.233   5.899   5.946
    7POPC  H14S  882   4.126   5.909   5.803
    7POPC  C215  883   4.330   5.855   5.758
    7POPC  H15R  884   4.419   5.815   5.812
    7POPC  H15S  885   4.352   5.962   5.735
    7POPC  C216  886   4.314   5.778   5.626
    7POPC  H16R  887   4.220   5.809   5.576
    7POPC  H16S  888   4.306   5.669   5.649
    7POPC  C217  889   4.431   5.797   5.529
    7POPC  H17R  890   4.424   5.719   5.450
    7POPC  H17S  891   4.527   5.781   5.584
    7POPC  C218  892   4.435   5.934   5.460
    7POPC  H18R  893   4.522   5.940   5.391
    7POPC  H18S  894   4.443   6.016   5.535
    7POPC  H18T  895   4.342   5.950   5.400
    7POPC   C33  896   4.321   5.521   7.250
    7POPC   H3X  897   4.366   5.522   7.351
    7POPC   H3Y  898   4.229   5.583   7.255
    7POPC   C34  899   4.418   5.588   7.150
    7POPC   H4X  900   4.515   5.533   7.153
    7POPC   H4Y  901   4.437   5.692   7.184
    7POPC   C35  902   4.369   5.592   7.005
    7POPC   H5X  903   4.369   5.489   6.962
    7POPC   H5Y  904   4.441   5.652   6.945
    7POPC   C36  905   4.229   5.654   6.988
    7POPC   H6X  906   4.230   5.756   7.032
    7POPC   H6Y  907   4.153   5.594   7.042
    7POPC   C37  908   4.185   5.664   6.841
    7POPC   H7X  909   4.273   5.696   6.780
    7POPC   H7Y  910   4.107   5.743   6.833
    7POPC   C38  911   4.128   5.533   6.785
    7POPC   H8X  912   4.028   5.517   6.831
    7POPC   H8Y  913   4.193   5.448   6.816
    7POPC   C39  914   4.115   5.530   6.632
    7POPC   H9X  915   4.053   5.442   6.604
    7POPC   H9Y  916   4.216   5.517   6.588
    7POPC  C310  917   4.053   5.657   6.572
    7POPC  H10X  918   4.121   5.743   6.591
    7POPC  H10Y  919   3.955   5.679   6.620
    7POPC  C311  920   4.033   5.647   6.420
    7POPC  H11X  921   4.123   5.603   6.373
    7POPC  H11Y  922   4.022   5.751   6.381
    7POPC  C312  923   3.907   5.569   6.379
    7POPC  H12X  924   3.821   5.609   6.435
    7POPC  H12Y  925   3.919   5.462   6.404
    7POPC  C313  926   3.878   5.584   6.229
    7POPC  H13X  927   3.959   5.537   6.169
    7POPC  H13Y  928   3.877   5.693   6.205
    7POPC  C314  929   3.742   5.526   6.187
    7POPC  H14X  930   3.666   5.553   6.263
    7POPC  H14Y  931   3.749   5.415   6.184
    7POPC  C315  932   3.696   5.578   6.051
    7POPC  H15X  933   3.772   5.554   5.974
    7POPC  H15Y  934   3.689   5.689   6.057
    7POPC  C316  935   3.560   5.524   6.005
    7POPC  H16X  936   3.482   5.546   6.082
    7POPC  H16Y  937   3.565   5.414   5.990
    7POPC  H16Z  938   3.529   5.572   5.910
    8POPC     N  939   5.140   1.971   7.743
    8POPC   C12  940   5.114   1.893   7.616
    8POPC   C13  941   5.120   2.117   7.719
    8POPC   C14  942   5.042   1.926   7.847
    8POPC   C15  943   5.278   1.947   7.792
    8POPC  H12A  944   5.008   1.897   7.596
    8POPC  H12B  945   5.142   1.790   7.635
    8POPC  H13A  946   5.021   2.136   7.679
    8POPC  H13B  947   5.132   2.172   7.812
    8POPC  H13C  948   5.193   2.154   7.648
    8POPC  H14A  949   4.941   1.944   7.812
    8POPC  H14B  950   5.055   1.822   7.869
    8POPC  H14C  951   5.056   1.984   7.938
    8POPC  H15A  952   5.296   2.004   7.882
    8POPC  H15B  953   5.349   1.975   7.716
    8POPC  H15C  954   5.292   1.841   7.813
    8POPC   C11  955   5.186   1.939   7.486
    8POPC  H11A  956   5.147   2.038   7.455
    8POPC  H11B  957   5.159   1.864   7.408
    8POPC     P  958   5.409   1.998   7.382
    8POPC   O13  959   5.420   2.146   7.392
    8POPC   O14  960   5.538   1.926   7.373
    8POPC   O12  961   5.327   1.944   7.505
    8POPC   O11  962   5.320   1.965   7.257
    8POPC    C1  963   5.324   1.835   7.198
    8POPC    HA  964   5.220   1.806   7.172
    8POPC    HB  965   5.365   1.758   7.268
    8POPC    C2  966   5.408   1.835   7.067
    8POPC    HS  967   5.514   1.822   7.097
    8POPC   O21  968   5.385   1.960   7.002
    8POPC   C21  969   5.490   2.007   6.938
    8POPC   O22  970   5.600   1.954   6.933
    8POPC   C22  971   5.453   2.138   6.869
    8POPC   H2R  972   5.426   2.212   6.947
    8POPC   H2S  973   5.364   2.123   6.804
    8POPC    C3  974   5.364   1.716   6.975
    8POPC    HX  975   5.253   1.720   6.969
    8POPC    HY  976   5.391   1.620   7.023
    8POPC   O31  977   5.416   1.727   6.841
    8POPC   C31  978   5.538   1.678   6.822
    8POPC   O32  979   5.602   1.614   6.903
    8POPC   C32  980   5.587   1.729   6.686
    8POPC   H2X  981   5.645   1.821   6.705
    8POPC   H2Y  982   5.499   1.755   6.624
    8POPC   C23  983   5.571   2.193   6.787
    8POPC   H3R  984   5.666   2.182   6.843
    8POPC   H3S  985   5.554   2.302   6.771
    8POPC   C24  986   5.581   2.128   6.648
    8POPC   H4R  987   5.487   2.150   6.593
    8POPC   H4S  988   5.589   2.018   6.658
    8POPC   C25  989   5.698   2.180   6.564
    8POPC   H5R  990   5.701   2.290   6.571
    8POPC   H5S  991   5.679   2.153   6.458
    8POPC   C26  992   5.836   2.124   6.604
    8POPC   H6R  993   5.831   2.014   6.616
    8POPC   H6S  994   5.864   2.169   6.702
    8POPC   C27  995   5.945   2.158   6.501
    8POPC   H7R  996   6.045   2.149   6.548
    8POPC   H7S  997   5.930   2.264   6.470
    8POPC   C28  998   5.941   2.068   6.376
    8POPC   H8R  999   5.836   2.043   6.352
    8POPC   H8S 1000   5.993   1.972   6.400
    8POPC   C29 1001   6.003   2.138   6.257
    8POPC   H91 1002   5.950   2.230   6.227
    8POPC  C210 1003   6.112   2.102   6.187
    8POPC  H101 1004   6.144   2.165   6.103
    8POPC  C211 1005   6.199   1.980   6.210
    8POPC  H11R 1006   6.143   1.901   6.265
    8POPC  H11S 1007   6.287   2.007   6.271
    8POPC  C212 1008   6.250   1.917   6.079
    8POPC  H12R 1009   6.164   1.890   6.014
    8POPC  H12S 1010   6.304   1.823   6.105
    8POPC  C213 1011   6.347   2.008   6.000
    8POPC  H13R 1012   6.421   2.049   6.072
    8POPC  H13S 1013   6.291   2.093   5.956
    8POPC  C214 1014   6.424   1.935   5.889
    8POPC  H14R 1015   6.483   1.852   5.934
    8POPC  H14S 1016   6.496   2.007   5.844
    8POPC  C215 1017   6.336   1.879   5.776
    8POPC  H15R 1018   6.278   1.963   5.733
    8POPC  H15S 1019   6.265   1.805   5.817
    8POPC  C216 1020   6.418   1.813   5.664
    8POPC  H16R 1021   6.515   1.867   5.653
    8POPC  H16S 1022   6.362   1.823   5.569
    8POPC  C217 1023   6.445   1.664   5.689
    8POPC  H17R 1024   6.347   1.611   5.690
    8POPC  H17S 1025   6.492   1.651   5.789
    8POPC  C218 1026   6.535   1.598   5.584
    8POPC  H18R 1027   6.542   1.489   5.602
    8POPC  H18S 1028   6.637   1.642   5.587
    8POPC  H18T 1029   6.493   1.614   5.482
    8POPC   C33 1030   5.675   1.631   6.609
    8POPC   H3X 1031   5.618   1.539   6.585
    8POPC   H3Y 1032   5.764   1.602   6.670
    8POPC   C34 1033   5.722   1.698   6.479
    8POPC   H4X 1034   5.794   1.779   6.505
    8POPC   H4Y 1035   5.633   1.746   6.432
    8POPC   C35 1036   5.787   1.606   6.375
    8POPC   H5X 1037   5.714   1.527   6.346
    8POPC   H5Y 1038   5.876   1.557   6.419
    8POPC   C36 1039   5.828   1.685   6.250
    8POPC   H6X 1040   5.898   1.766   6.280
    8POPC   H6Y 1041   5.736   1.733   6.209
    8POPC   C37 1042   5.892   1.601   6.139
    8POPC   H7X 1043   5.826   1.514   6.117
    8POPC   H7Y 1044   5.990   1.563   6.174
    8POPC   C38 1045   5.911   1.684   6.011
    8POPC   H8X 1046   5.971   1.774   6.034
    8POPC   H8Y 1047   5.810   1.717   5.976
    8POPC   C39 1048   5.978   1.606   5.898
    8POPC   H9X 1049   5.923   1.511   5.882
    8POPC   H9Y 1050   6.082   1.580   5.929
    8POPC  C310 1051   5.982   1.682   5.765
    8POPC  H10X 1052   6.047   1.771   5.777
    8POPC  H10Y 1053   5.880   1.718   5.740
    8POPC  C311 1054   6.034   1.595   5.650
    8POPC  H11X 1055   5.962   1.512   5.633
    8POPC  H11Y 1056   6.131   1.550   5.681
    8POPC  C312 1057   6.054   1.673   5.520
    8POPC  H12X 1058   6.125   1.756   5.540
    8POPC  H12Y 1059   5.957   1.716   5.488
    8POPC  C313 1060   6.110   1.585   5.407
    8POPC  H13X 1061   6.042   1.497   5.393
    8POPC  H13Y 1062   6.209   1.546   5.437
    8POPC  C314 1063   6.122   1.657   5.272
    8POPC  H14X 1064   6.022   1.692   5.240
    8POPC  H14Y 1065   6.159   1.585   5.196
    8POPC  C315 1066   6.218   1.778   5.274
    8POPC  H15X 1067   6.318   1.743   5.309
    8POPC  H15Y 1068   6.181   1.852   5.348
    8POPC  C316 1069   6.233   1.847   5.139
    8POPC  H16X 1070   6.305   1.931   5.147
    8POPC  H16Y 1071   6.135   1.887   5.105
    8POPC  H16Z 1072   6.271   1.776   5.063
    9POPC     N 1073   7.139   1.947   7.196
    9POPC   C12 1074   7.002   2.011   7.208
    9POPC   C13 1075   7.228   2.040   7.119
    9POPC   C14 1076   7.201   1.922   7.330
    9POPC   C15 1077   7.131   1.818   7.121
    9POPC  H12A 1078   6.968   2.032   7.107
    9POPC  H12B 1079   7.014   2.105   7.259
    9POPC  H13A 1080   7.185   2.062   7.021
    9POPC  H13B 1081   7.240   2.134   7.171
    9POPC  H13C 1082   7.326   1.997   7.104
    9POPC  H14A 1083   7.134   1.862   7.390
    9POPC  H14B 1084   7.295   1.869   7.318
    9POPC  H14C 1085   7.221   2.016   7.380
    9POPC  H15A 1086   7.071   1.746   7.176
    9POPC  H15B 1087   7.230   1.777   7.107
    9POPC  H15C 1088   7.087   1.834   7.023
    9POPC   C11 1089   6.889   1.932   7.279
    9POPC  H11A 1090   6.876   1.834   7.228
    9POPC  H11B 1091   6.795   1.991   7.266
    9POPC     P 1092   6.816   1.821   7.495
    9POPC   O13 1093   6.884   1.690   7.514
    9POPC   O14 1094   6.771   1.888   7.619
    9POPC   O12 1095   6.916   1.915   7.417
    9POPC   O11 1096   6.693   1.801   7.398
    9POPC    C1 1097   6.602   1.694   7.420
    9POPC    HA 1098   6.506   1.736   7.457
    9POPC    HB 1099   6.638   1.622   7.497
    9POPC    C2 1100   6.576   1.614   7.289
    9POPC    HS 1101   6.670   1.559   7.268
    9POPC   O21 1102   6.556   1.702   7.177
    9POPC   C21 1103   6.444   1.772   7.176
    9POPC   O22 1104   6.356   1.770   7.261
    9POPC   C22 1105   6.438   1.856   7.049
    9POPC   H2R 1106   6.537   1.854   6.997
    9POPC   H2S 1107   6.414   1.960   7.077
    9POPC    C3 1108   6.466   1.503   7.303
    9POPC    HX 1109   6.373   1.548   7.343
    9POPC    HY 1110   6.498   1.429   7.379
    9POPC   O31 1111   6.435   1.442   7.175
    9POPC   C31 1112   6.505   1.332   7.149
    9POPC   O32 1113   6.588   1.282   7.223
    9POPC   C32 1114   6.466   1.274   7.012
    9POPC   H2X 1115   6.376   1.211   7.026
    9POPC   H2Y 1116   6.549   1.209   6.976
    9POPC   C23 1117   6.328   1.798   6.959
    9POPC   H3R 1118   6.234   1.790   7.017
    9POPC   H3S 1119   6.357   1.696   6.926
    9POPC   C24 1120   6.298   1.884   6.834
    9POPC   H4R 1121   6.266   1.985   6.867
    9POPC   H4S 1122   6.213   1.838   6.780
    9POPC   C25 1123   6.416   1.897   6.737
    9POPC   H5R 1124   6.453   1.795   6.710
    9POPC   H5S 1125   6.498   1.952   6.786
    9POPC   C26 1126   6.376   1.971   6.608
    9POPC   H6R 1127   6.321   2.063   6.638
    9POPC   H6S 1128   6.307   1.909   6.549
    9POPC   C27 1129   6.494   2.014   6.519
    9POPC   H7R 1130   6.567   2.073   6.579
    9POPC   H7S 1131   6.453   2.081   6.441
    9POPC   C28 1132   6.566   1.899   6.447
    9POPC   H8R 1133   6.610   1.942   6.354
    9POPC   H8S 1134   6.490   1.825   6.415
    9POPC   C29 1135   6.674   1.832   6.529
    9POPC   H91 1136   6.648   1.817   6.635
    9POPC  C210 1137   6.796   1.794   6.487
    9POPC  H101 1138   6.864   1.748   6.560
    9POPC  C211 1139   6.853   1.807   6.348
    9POPC  H11R 1140   6.794   1.876   6.285
    9POPC  H11S 1141   6.854   1.709   6.297
    9POPC  C212 1142   6.997   1.860   6.354
    9POPC  H12R 1143   7.061   1.790   6.412
    9POPC  H12S 1144   6.996   1.958   6.408
    9POPC  C213 1145   7.059   1.882   6.215
    9POPC  H13R 1146   6.985   1.934   6.151
    9POPC  H13S 1147   7.080   1.783   6.169
    9POPC  C214 1148   7.187   1.966   6.220
    9POPC  H14R 1149   7.264   1.913   6.280
    9POPC  H14S 1150   7.164   2.063   6.271
    9POPC  C215 1151   7.243   1.997   6.081
    9POPC  H15R 1152   7.166   2.049   6.020
    9POPC  H15S 1153   7.267   1.901   6.030
    9POPC  C216 1154   7.370   2.084   6.085
    9POPC  H16R 1155   7.444   2.035   6.153
    9POPC  H16S 1156   7.344   2.183   6.128
    9POPC  C217 1157   7.434   2.103   5.947
    9POPC  H17R 1158   7.360   2.150   5.880
    9POPC  H17S 1159   7.459   2.003   5.905
    9POPC  C218 1160   7.561   2.189   5.949
    9POPC  H18R 1161   7.538   2.292   5.984
    9POPC  H18S 1162   7.605   2.195   5.847
    9POPC  H18T 1163   7.637   2.144   6.017
    9POPC   C33 1164   6.436   1.383   6.907
    9POPC   H3X 1165   6.346   1.440   6.939
    9POPC   H3Y 1166   6.409   1.331   6.812
    9POPC   C34 1167   6.549   1.483   6.878
    9POPC   H4X 1168   6.565   1.546   6.968
    9POPC   H4Y 1169   6.516   1.550   6.796
    9POPC   C35 1170   6.685   1.422   6.838
    9POPC   H5X 1171   6.728   1.364   6.922
    9POPC   H5Y 1172   6.754   1.507   6.818
    9POPC   C36 1173   6.680   1.333   6.713
    9POPC   H6X 1174   6.601   1.371   6.644
    9POPC   H6Y 1175   6.651   1.230   6.743
    9POPC   C37 1176   6.813   1.329   6.636
    9POPC   H7X 1177   6.808   1.243   6.565
    9POPC   H7Y 1178   6.897   1.310   6.706
    9POPC   C38 1179   6.839   1.457   6.554
    9POPC   H8X 1180   6.874   1.537   6.622
    9POPC   H8Y 1181   6.742   1.489   6.510
    9POPC   C39 1182   6.938   1.439   6.438
    9POPC   H9X 1183   6.937   1.532   6.377
    9POPC   H9Y 1184   6.902   1.356   6.374
    9POPC  C310 1185   7.082   1.413   6.482
    9POPC  H10X 1186   7.085   1.317   6.538
    9POPC  H10Y 1187   7.115   1.494   6.551
    9POPC  C311 1188   7.182   1.403   6.366
    9POPC  H11X 1189   7.282   1.378   6.408
    9POPC  H11Y 1190   7.191   1.503   6.317
    9POPC  C312 1191   7.144   1.299   6.259
    9POPC  H12X 1192   7.058   1.338   6.200
    9POPC  H12Y 1193   7.112   1.205   6.309
    9POPC  C313 1194   7.259   1.267   6.162
    9POPC  H13X 1195   7.305   1.362   6.129
    9POPC  H13Y 1196   7.218   1.214   6.073
    9POPC  C314 1197   7.366   1.177   6.226
    9POPC  H14X 1198   7.354   1.073   6.188
    9POPC  H14Y 1199   7.348   1.174   6.336
    9POPC  C315 1200   7.510   1.224   6.204
    9POPC  H15X 1201   7.578   1.156   6.260
    9POPC  H15Y 1202   7.521   1.326   6.248
    9POPC  C316 1203   7.555   1.228   6.058
    9POPC  H16X 1204   7.661   1.261   6.052
    9POPC  H16Y 1205   7.493   1.299   6.000
    9POPC  H16Z 1206   7.546   1.127   6.012
   10POPC     N 1207   6.972   2.238   7.639
   10POPC   C12 1208   6.857   2.294   7.558
   10POPC   C13 1209   7.072   2.174   7.550
   10POPC   C14 1210   7.037   2.347   7.719
   10POPC   C15 1211   6.919   2.136   7.734
   10POPC  H12A 1212   6.774   2.312   7.626
   10POPC  H12B 1213   6.825   2.218   7.488
   10POPC  H13A 1214   7.025   2.094   7.494
   10POPC  H13B 1215   7.110   2.249   7.481
   10POPC  H13C 1216   7.154   2.136   7.608
   10POPC  H14A 1217   7.113   2.306   7.783
   10POPC  H14B 1218   7.082   2.419   7.651
   10POPC  H14C 1219   6.962   2.396   7.780
   10POPC  H15A 1220   6.849   2.183   7.802
   10POPC  H15B 1221   7.000   2.094   7.793
   10POPC  H15C 1222   6.869   2.057   7.680
   10POPC   C11 1223   6.880   2.426   7.481
   10POPC  H11A 1224   6.885   2.509   7.555
   10POPC  H11B 1225   6.792   2.444   7.414
   10POPC     P 1226   7.029   2.544   7.315
   10POPC   O13 1227   6.976   2.670   7.375
   10POPC   O14 1228   7.174   2.545   7.284
   10POPC   O12 1229   7.001   2.420   7.407
   10POPC   O11 1230   6.948   2.511   7.184
   10POPC    C1 1231   6.938   2.376   7.139
   10POPC    HA 1232   6.846   2.330   7.181
   10POPC    HB 1233   7.026   2.315   7.171
   10POPC    C2 1234   6.931   2.368   6.984
   10POPC    HS 1235   6.912   2.261   6.956
   10POPC   O21 1236   7.052   2.420   6.928
   10POPC   C21 1237   7.131   2.330   6.874
   10POPC   O22 1238   7.113   2.209   6.874
   10POPC   C22 1239   7.249   2.400   6.808
   10POPC   H2R 1240   7.336   2.395   6.877
   10POPC   H2S 1241   7.224   2.507   6.789
   10POPC    C3 1242   6.812   2.450   6.926
   10POPC    HX 1243   6.816   2.551   6.972
   10POPC    HY 1244   6.715   2.404   6.956
   10POPC   O31 1245   6.821   2.466   6.783
   10POPC   C31 1246   6.780   2.363   6.710
   10POPC   O32 1247   6.733   2.260   6.754
   10POPC   C32 1248   6.809   2.395   6.563
   10POPC   H2X 1249   6.917   2.422   6.553
   10POPC   H2Y 1250   6.748   2.482   6.532
   10POPC   C23 1251   7.286   2.331   6.675
   10POPC   H3R 1252   7.201   2.338   6.605
   10POPC   H3S 1253   7.307   2.224   6.695
   10POPC   C24 1254   7.411   2.393   6.610
   10POPC   H4R 1255   7.492   2.393   6.686
   10POPC   H4S 1256   7.390   2.499   6.583
   10POPC   C25 1257   7.459   2.317   6.487
   10POPC   H5R 1258   7.386   2.329   6.404
   10POPC   H5S 1259   7.464   2.209   6.512
   10POPC   C26 1260   7.599   2.361   6.440
   10POPC   H6R 1261   7.668   2.358   6.527
   10POPC   H6S 1262   7.595   2.465   6.402
   10POPC   C27 1263   7.656   2.269   6.331
   10POPC   H7R 1264   7.592   2.273   6.240
   10POPC   H7S 1265   7.653   2.165   6.369
   10POPC   C28 1266   7.802   2.301   6.293
   10POPC   H8R 1267   7.844   2.209   6.247
   10POPC   H8S 1268   7.858   2.319   6.387
   10POPC   C29 1269   7.816   2.419   6.201
   10POPC   H91 1270   7.772   2.513   6.240
   10POPC  C210 1271   7.873   2.422   6.079
   10POPC  H101 1272   7.873   2.517   6.024
   10POPC  C211 1273   7.939   2.307   6.006
   10POPC  H11R 1274   7.874   2.272   5.924
   10POPC  H11S 1275   7.956   2.220   6.074
   10POPC  C212 1276   8.076   2.344   5.945
   10POPC  H12R 1277   8.118   2.252   5.897
   10POPC  H12S 1278   8.146   2.375   6.025
   10POPC  C213 1279   8.068   2.455   5.839
   10POPC  H13R 1280   8.035   2.548   5.889
   10POPC  H13S 1281   7.992   2.428   5.763
   10POPC  C214 1282   8.201   2.484   5.768
   10POPC  H14R 1283   8.285   2.478   5.841
   10POPC  H14S 1284   8.197   2.588   5.729
   10POPC  C215 1285   8.230   2.391   5.649
   10POPC  H15R 1286   8.144   2.398   5.578
   10POPC  H15S 1287   8.237   2.286   5.683
   10POPC  C216 1288   8.357   2.432   5.574
   10POPC  H16R 1289   8.446   2.409   5.637
   10POPC  H16S 1290   8.354   2.542   5.558
   10POPC  C217 1291   8.373   2.365   5.437
   10POPC  H17R 1292   8.279   2.380   5.380
   10POPC  H17S 1293   8.388   2.256   5.451
   10POPC  C218 1294   8.489   2.422   5.355
   10POPC  H18R 1295   8.494   2.372   5.255
   10POPC  H18S 1296   8.586   2.405   5.407
   10POPC  H18T 1297   8.475   2.531   5.339
   10POPC   C33 1298   6.779   2.275   6.472
   10POPC   H3X 1299   6.671   2.248   6.482
   10POPC   H3Y 1300   6.840   2.188   6.505
   10POPC   C34 1301   6.808   2.303   6.324
   10POPC   H4X 1302   6.913   2.337   6.313
   10POPC   H4Y 1303   6.741   2.385   6.289
   10POPC   C35 1304   6.786   2.178   6.237
   10POPC   H5X 1305   6.685   2.138   6.256
   10POPC   H5Y 1306   6.860   2.101   6.269
   10POPC   C36 1307   6.802   2.199   6.085
   10POPC   H6X 1308   6.791   2.100   6.036
   10POPC   H6Y 1309   6.903   2.238   6.062
   10POPC   C37 1310   6.695   2.293   6.025
   10POPC   H7X 1311   6.724   2.398   6.047
   10POPC   H7Y 1312   6.598   2.273   6.076
   10POPC   C38 1313   6.674   2.275   5.874
   10POPC   H8X 1314   6.601   2.352   5.840
   10POPC   H8Y 1315   6.628   2.175   5.856
   10POPC   C39 1316   6.801   2.286   5.790
   10POPC   H9X 1317   6.871   2.203   5.814
   10POPC   H9Y 1318   6.852   2.381   5.818
   10POPC  C310 1319   6.774   2.286   5.639
   10POPC  H10X 1320   6.695   2.361   5.617
   10POPC  H10Y 1321   6.738   2.186   5.607
   10POPC  C311 1322   6.899   2.324   5.558
   10POPC  H11X 1323   6.981   2.253   5.581
   10POPC  H11Y 1324   6.931   2.425   5.590
   10POPC  C312 1325   6.879   2.328   5.406
   10POPC  H12X 1326   6.789   2.391   5.384
   10POPC  H12Y 1327   6.859   2.226   5.368
   10POPC  C313 1328   7.000   2.388   5.332
   10POPC  H13X 1329   7.088   2.323   5.351
   10POPC  H13Y 1330   7.021   2.489   5.374
   10POPC  C314 1331   6.978   2.403   5.181
   10POPC  H14X 1332   6.889   2.467   5.164
   10POPC  H14Y 1333   6.957   2.303   5.137
   10POPC  C315 1334   7.096   2.467   5.106
   10POPC  H15X 1335   7.116   2.567   5.151
   10POPC  H15Y 1336   7.065   2.483   5.000
   10POPC  C316 1337   7.225   2.386   5.108
   10POPC  H16X 1338   7.207   2.283   5.069
   10POPC  H16Y 1339   7.264   2.379   5.212
   10POPC  H16Z 1340   7.303   2.435   5.045
   11POPC     N 1341   0.666   1.881   7.436
   11POPC   C12 1342   0.667   1.799   7.310
   11POPC   C13 1343   0.700   1.799   7.556
   11POPC   C14 1344   0.762   1.995   7.422
   11POPC   C15 1345   0.529   1.938   7.456
   11POPC  H12A 1346   0.633   1.864   7.229
   11POPC  H12B 1347   0.593   1.721   7.320
   11POPC  H13A 1348   0.699   1.861   7.645
   11POPC  H13B 1349   0.628   1.720   7.568
   11POPC  H13C 1350   0.798   1.754   7.543
   11POPC  H14A 1351   0.737   2.052   7.334
   11POPC  H14B 1352   0.758   2.058   7.509
   11POPC  H14C 1353   0.863   1.956   7.411
   11POPC  H15A 1354   0.500   1.999   7.371
   11POPC  H15B 1355   0.526   1.996   7.548
   11POPC  H15C 1356   0.456   1.858   7.466
   11POPC   C11 1357   0.799   1.734   7.265
   11POPC  H11A 1358   0.878   1.812   7.255
   11POPC  H11B 1359   0.786   1.690   7.163
   11POPC     P 1360   0.795   1.490   7.333
   11POPC   O13 1361   0.804   1.415   7.461
   11POPC   O14 1362   0.663   1.491   7.265
   11POPC   O12 1363   0.844   1.637   7.359
   11POPC   O11 1364   0.904   1.433   7.234
   11POPC    C1 1365   1.043   1.447   7.268
   11POPC    HA 1366   1.097   1.358   7.230
   11POPC    HB 1367   1.059   1.451   7.378
   11POPC    C2 1368   1.109   1.571   7.202
   11POPC    HS 1369   1.084   1.658   7.267
   11POPC   O21 1370   1.052   1.588   7.071
   11POPC   C21 1371   1.063   1.711   7.026
   11POPC   O22 1372   1.104   1.806   7.090
   11POPC   C22 1373   1.011   1.713   6.883
   11POPC   H2R 1374   0.914   1.660   6.878
   11POPC   H2S 1375   1.084   1.660   6.817
   11POPC    C3 1376   1.264   1.557   7.194
   11POPC    HX 1377   1.300   1.535   7.297
   11POPC    HY 1378   1.309   1.654   7.166
   11POPC   O31 1379   1.306   1.449   7.108
   11POPC   C31 1380   1.343   1.485   6.986
   11POPC   O32 1381   1.332   1.597   6.939
   11POPC   C32 1382   1.412   1.368   6.916
   11POPC   H2X 1383   1.367   1.273   6.950
   11POPC   H2Y 1384   1.519   1.369   6.946
   11POPC   C23 1385   0.993   1.858   6.834
   11POPC   H3R 1386   1.092   1.909   6.831
   11POPC   H3S 1387   0.928   1.913   6.905
   11POPC   C24 1388   0.929   1.862   6.695
   11POPC   H4R 1389   0.831   1.809   6.700
   11POPC   H4S 1390   0.994   1.807   6.624
   11POPC   C25 1391   0.907   2.004   6.642
   11POPC   H5R 1392   1.003   2.060   6.650
   11POPC   H5S 1393   0.833   2.056   6.707
   11POPC   C26 1394   0.859   2.010   6.496
   11POPC   H6R 1395   0.941   1.970   6.431
   11POPC   H6S 1396   0.842   2.116   6.468
   11POPC   C27 1397   0.732   1.928   6.467
   11POPC   H7R 1398   0.648   1.965   6.530
   11POPC   H7S 1399   0.750   1.822   6.493
   11POPC   C28 1400   0.690   1.932   6.319
   11POPC   H8R 1401   0.619   1.848   6.302
   11POPC   H8S 1402   0.780   1.911   6.257
   11POPC   C29 1403   0.630   2.065   6.281
   11POPC   H91 1404   0.690   2.153   6.309
   11POPC  C210 1405   0.513   2.085   6.216
   11POPC  H101 1406   0.483   2.189   6.195
   11POPC  C211 1407   0.416   1.981   6.168
   11POPC  H11R 1408   0.312   2.010   6.193
   11POPC  H11S 1409   0.434   1.882   6.216
   11POPC  C212 1410   0.425   1.961   6.015
   11POPC  H12R 1411   0.362   1.874   5.988
   11POPC  H12S 1412   0.531   1.937   5.989
   11POPC  C213 1413   0.380   2.084   5.934
   11POPC  H13R 1414   0.432   2.174   5.972
   11POPC  H13S 1415   0.271   2.099   5.949
   11POPC  C214 1416   0.409   2.071   5.784
   11POPC  H14R 1417   0.519   2.061   5.771
   11POPC  H14S 1418   0.377   2.165   5.734
   11POPC  C215 1419   0.339   1.952   5.718
   11POPC  H15R 1420   0.230   1.958   5.741
   11POPC  H15S 1421   0.378   1.857   5.760
   11POPC  C216 1422   0.355   1.947   5.565
   11POPC  H16R 1423   0.314   2.040   5.521
   11POPC  H16S 1424   0.295   1.862   5.526
   11POPC  C217 1425   0.501   1.929   5.519
   11POPC  H17R 1426   0.541   1.836   5.565
   11POPC  H17S 1427   0.562   2.014   5.555
   11POPC  C218 1428   0.516   1.920   5.367
   11POPC  H18R 1429   0.484   2.014   5.319
   11POPC  H18S 1430   0.453   1.837   5.327
   11POPC  H18T 1431   0.622   1.900   5.340
   11POPC   C33 1432   1.402   1.381   6.763
   11POPC   H3X 1433   1.434   1.483   6.731
   11POPC   H3Y 1434   1.296   1.367   6.733
   11POPC   C34 1435   1.491   1.279   6.691
   11POPC   H4X 1436   1.481   1.180   6.741
   11POPC   H4Y 1437   1.597   1.312   6.700
   11POPC   C35 1438   1.456   1.263   6.543
   11POPC   H5X 1439   1.449   1.364   6.497
   11POPC   H5Y 1440   1.356   1.215   6.534
   11POPC   C36 1441   1.558   1.181   6.462
   11POPC   H6X 1442   1.568   1.079   6.504
   11POPC   H6Y 1443   1.657   1.231   6.471
   11POPC   C37 1444   1.520   1.174   6.314
   11POPC   H7X 1445   1.486   1.276   6.285
   11POPC   H7Y 1446   1.434   1.105   6.300
   11POPC   C38 1447   1.634   1.136   6.218
   11POPC   H8X 1448   1.729   1.184   6.251
   11POPC   H8Y 1449   1.608   1.177   6.118
   11POPC   C39 1450   1.655   0.985   6.199
   11POPC   H9X 1451   1.556   0.937   6.184
   11POPC   H9Y 1452   1.702   0.940   6.290
   11POPC  C310 1453   1.742   0.956   6.075
   11POPC  H10X 1454   1.845   0.994   6.092
   11POPC  H10Y 1455   1.699   1.013   5.990
   11POPC  C311 1456   1.746   0.808   6.035
   11POPC  H11X 1457   1.642   0.771   6.028
   11POPC  H11Y 1458   1.799   0.750   6.114
   11POPC  C312 1459   1.816   0.787   5.900
   11POPC  H12X 1460   1.921   0.822   5.909
   11POPC  H12Y 1461   1.766   0.849   5.822
   11POPC  C313 1462   1.818   0.640   5.854
   11POPC  H13X 1463   1.859   0.578   5.936
   11POPC  H13Y 1464   1.888   0.633   5.767
   11POPC  C314 1465   1.682   0.586   5.810
   11POPC  H14X 1466   1.645   0.651   5.727
   11POPC  H14Y 1467   1.610   0.592   5.894
   11POPC  C315 1468   1.686   0.441   5.758
   11POPC  H15X 1469   1.747   0.438   5.666
   11POPC  H15Y 1470   1.582   0.412   5.729
   11POPC  C316 1471   1.739   0.339   5.859
   11POPC  H16X 1472   1.846   0.358   5.881
   11POPC  H16Y 1473   1.730   0.236   5.817
   11POPC  H16Z 1474   1.681   0.344   5.954
   12POPC     N 1475   4.028   0.178   7.173
   12POPC   C12 1476   3.905   0.229   7.102
   12POPC   C13 1477   4.045   0.032   7.142
   12POPC   C14 1478   4.150   0.250   7.125
   12POPC   C15 1479   4.017   0.195   7.321
   12POPC  H12A 1480   3.819   0.181   7.146
   12POPC  H12B 1481   3.910   0.195   6.999
   12POPC  H13A 1482   4.050   0.017   7.035
   12POPC  H13B 1483   4.135  -0.005   7.189
   12POPC  H13C 1484   3.960  -0.023   7.182
   12POPC  H14A 1485   4.156   0.243   7.017
   12POPC  H14B 1486   4.144   0.354   7.153
   12POPC  H14C 1487   4.239   0.206   7.168
   12POPC  H15A 1488   4.003   0.299   7.345
   12POPC  H15B 1489   4.105   0.157   7.370
   12POPC  H15C 1490   3.931   0.139   7.357
   12POPC   C11 1491   3.877   0.382   7.098
   12POPC  H11A 1492   3.784   0.399   7.039
   12POPC  H11B 1493   3.959   0.432   7.042
   12POPC     P 1494   3.727   0.451   7.290
   12POPC   O13 1495   3.657   0.321   7.276
   12POPC   O14 1496   3.739   0.502   7.428
   12POPC   O12 1497   3.871   0.439   7.228
   12POPC   O11 1498   3.652   0.560   7.201
   12POPC    C1 1499   3.721   0.683   7.172
   12POPC    HA 1500   3.821   0.662   7.128
   12POPC    HB 1501   3.737   0.741   7.266
   12POPC    C2 1502   3.643   0.774   7.072
   12POPC    HS 1503   3.556   0.815   7.128
   12POPC   O21 1504   3.586   0.698   6.963
   12POPC   C21 1505   3.670   0.652   6.874
   12POPC   O22 1506   3.792   0.650   6.883
   12POPC   C22 1507   3.590   0.608   6.752
   12POPC   H2R 1508   3.559   0.698   6.694
   12POPC   H2S 1509   3.499   0.553   6.784
   12POPC    C3 1510   3.723   0.898   7.022
   12POPC    HX 1511   3.830   0.868   7.010
   12POPC    HY 1512   3.720   0.975   7.102
   12POPC   O31 1513   3.675   0.946   6.894
   12POPC   C31 1514   3.627   1.069   6.888
   12POPC   O32 1515   3.618   1.147   6.981
   12POPC   C32 1516   3.584   1.099   6.744
   12POPC   H2X 1517   3.474   1.114   6.742
   12POPC   H2Y 1518   3.609   1.013   6.679
   12POPC   C23 1519   3.674   0.516   6.663
   12POPC   H3R 1520   3.714   0.432   6.724
   12POPC   H3S 1521   3.760   0.574   6.622
   12POPC   C24 1522   3.594   0.458   6.546
   12POPC   H4R 1523   3.549   0.542   6.489
   12POPC   H4S 1524   3.511   0.396   6.586
   12POPC   C25 1525   3.680   0.374   6.451
   12POPC   H5R 1526   3.724   0.288   6.506
   12POPC   H5S 1527   3.763   0.438   6.414
   12POPC   C26 1528   3.601   0.323   6.331
   12POPC   H6R 1529   3.543   0.408   6.288
   12POPC   H6S 1530   3.528   0.246   6.364
   12POPC   C27 1531   3.691   0.266   6.221
   12POPC   H7R 1532   3.748   0.179   6.260
   12POPC   H7S 1533   3.763   0.345   6.191
   12POPC   C28 1534   3.609   0.224   6.098
   12POPC   H8R 1535   3.530   0.299   6.085
   12POPC   H8S 1536   3.559   0.127   6.119
   12POPC   C29 1537   3.695   0.212   5.974
   12POPC   H91 1538   3.779   0.141   5.983
   12POPC  C210 1539   3.679   0.279   5.858
   12POPC  H101 1540   3.750   0.260   5.776
   12POPC  C211 1541   3.571   0.379   5.826
   12POPC  H11R 1542   3.617   0.479   5.809
   12POPC  H11S 1543   3.498   0.391   5.909
   12POPC  C212 1544   3.490   0.341   5.701
   12POPC  H12R 1545   3.451   0.238   5.713
   12POPC  H12S 1546   3.557   0.343   5.612
   12POPC  C213 1547   3.372   0.437   5.679
   12POPC  H13R 1548   3.411   0.540   5.668
   12POPC  H13S 1549   3.308   0.434   5.770
   12POPC  C214 1550   3.284   0.404   5.557
   12POPC  H14R 1551   3.200   0.478   5.556
   12POPC  H14S 1552   3.240   0.303   5.569
   12POPC  C215 1553   3.358   0.413   5.423
   12POPC  H15R 1554   3.426   0.326   5.413
   12POPC  H15S 1555   3.420   0.506   5.423
   12POPC  C216 1556   3.262   0.419   5.303
   12POPC  H16R 1557   3.193   0.506   5.318
   12POPC  H16S 1558   3.200   0.327   5.300
   12POPC  C217 1559   3.334   0.438   5.169
   12POPC  H17R 1560   3.400   0.526   5.176
   12POPC  H17S 1561   3.257   0.459   5.091
   12POPC  C218 1562   3.415   0.317   5.122
   12POPC  H18R 1563   3.463   0.338   5.024
   12POPC  H18S 1564   3.349   0.228   5.111
   12POPC  H18T 1565   3.495   0.292   5.196
   12POPC   C33 1566   3.655   1.226   6.693
   12POPC   H3X 1567   3.724   1.265   6.771
   12POPC   H3Y 1568   3.580   1.305   6.672
   12POPC   C34 1569   3.739   1.200   6.567
   12POPC   H4X 1570   3.797   1.107   6.581
   12POPC   H4Y 1571   3.811   1.284   6.554
   12POPC   C35 1572   3.657   1.189   6.437
   12POPC   H5X 1573   3.610   1.288   6.417
   12POPC   H5Y 1574   3.575   1.115   6.450
   12POPC   C36 1575   3.742   1.149   6.316
   12POPC   H6X 1576   3.767   1.041   6.324
   12POPC   H6Y 1577   3.837   1.206   6.319
   12POPC   C37 1578   3.672   1.178   6.182
   12POPC   H7X 1579   3.668   1.288   6.169
   12POPC   H7Y 1580   3.568   1.139   6.185
   12POPC   C38 1581   3.745   1.117   6.062
   12POPC   H8X 1582   3.716   1.009   6.053
   12POPC   H8Y 1583   3.855   1.121   6.079
   12POPC   C39 1584   3.714   1.190   5.931
   12POPC   H9X 1585   3.760   1.291   5.936
   12POPC   H9Y 1586   3.604   1.203   5.922
   12POPC  C310 1587   3.767   1.118   5.807
   12POPC  H10X 1588   3.708   1.025   5.792
   12POPC  H10Y 1589   3.873   1.089   5.825
   12POPC  C311 1590   3.763   1.201   5.678
   12POPC  H11X 1591   3.812   1.143   5.597
   12POPC  H11Y 1592   3.822   1.294   5.695
   12POPC  C312 1593   3.621   1.238   5.632
   12POPC  H12X 1594   3.572   1.301   5.709
   12POPC  H12Y 1595   3.562   1.144   5.622
   12POPC  C313 1596   3.617   1.312   5.497
   12POPC  H13X 1597   3.511   1.323   5.465
   12POPC  H13Y 1598   3.670   1.250   5.421
   12POPC  C314 1599   3.680   1.452   5.501
   12POPC  H14X 1600   3.785   1.444   5.537
   12POPC  H14Y 1601   3.624   1.513   5.575
   12POPC  C315 1602   3.681   1.526   5.367
   12POPC  H15X 1603   3.725   1.626   5.383
   12POPC  H15Y 1604   3.576   1.541   5.333
   12POPC  C316 1605   3.759   1.455   5.255
   12POPC  H16X 1606   3.773   1.523   5.169
   12POPC  H16Y 1607   3.705   1.365   5.221
   12POPC  H16Z 1608   3.859   1.424   5.292
   13POPC     N 1609   0.064   0.968   7.854
   13POPC   C12 1610  -0.056   0.951   7.764
   13POPC   C13 1611   0.026   0.927   7.993
   13POPC   C14 1612   0.178   0.883   7.810
   13POPC   C15 1613   0.107   1.112   7.857
   13POPC  H12A 1614  -0.137   1.009   7.805
   13POPC  H12B 1615  -0.085   0.847   7.768
   13POPC  H13A 1616  -0.055   0.989   8.029
   13POPC  H13B 1617  -0.005   0.824   7.993
   13POPC  H13C 1618   0.110   0.939   8.060
   13POPC  H14A 1619   0.265   0.900   7.872
   13POPC  H14B 1620   0.150   0.779   7.815
   13POPC  H14C 1621   0.203   0.906   7.707
   13POPC  H15A 1622   0.190   1.125   7.925
   13POPC  H15B 1623   0.025   1.174   7.890
   13POPC  H15C 1624   0.137   1.143   7.758
   13POPC   C11 1625  -0.043   0.990   7.614
   13POPC  H11A 1626  -0.016   1.098   7.608
   13POPC  H11B 1627  -0.143   0.976   7.567
   13POPC     P 1628   0.090   0.960   7.404
   13POPC   O13 1629   0.157   1.091   7.420
   13POPC   O14 1630   0.166   0.854   7.332
   13POPC   O12 1631   0.053   0.908   7.548
   13POPC   O11 1632  -0.050   0.981   7.334
   13POPC    C1 1633  -0.135   0.870   7.305
   13POPC    HA 1634  -0.241   0.904   7.314
   13POPC    HB 1635  -0.122   0.787   7.378
   13POPC    C2 1636  -0.113   0.816   7.161
   13POPC    HS 1637  -0.023   0.752   7.166
   13POPC   O21 1638  -0.080   0.922   7.069
   13POPC   C21 1639  -0.177   1.005   7.038
   13POPC   O22 1640  -0.291   1.003   7.082
   13POPC   C22 1641  -0.125   1.108   6.938
   13POPC   H2R 1642  -0.057   1.060   6.865
   13POPC   H2S 1643  -0.068   1.185   6.994
   13POPC    C3 1644  -0.228   0.722   7.108
   13POPC    HX 1645  -0.325   0.764   7.140
   13POPC    HY 1646  -0.219   0.622   7.156
   13POPC   O31 1647  -0.226   0.714   6.964
   13POPC   C31 1648  -0.131   0.636   6.915
   13POPC   O32 1649  -0.066   0.555   6.980
   13POPC   C32 1650  -0.111   0.666   6.767
   13POPC   H2X 1651  -0.204   0.710   6.726
   13POPC   H2Y 1652  -0.088   0.572   6.713
   13POPC   C23 1653  -0.243   1.175   6.865
   13POPC   H3R 1654  -0.316   1.211   6.941
   13POPC   H3S 1655  -0.296   1.101   6.801
   13POPC   C24 1656  -0.202   1.297   6.782
   13POPC   H4R 1657  -0.119   1.349   6.833
   13POPC   H4S 1658  -0.288   1.367   6.777
   13POPC   C25 1659  -0.161   1.264   6.637
   13POPC   H5R 1660  -0.251   1.228   6.583
   13POPC   H5S 1661  -0.085   1.183   6.637
   13POPC   C26 1662  -0.104   1.387   6.565
   13POPC   H6R 1663  -0.001   1.405   6.603
   13POPC   H6S 1664  -0.166   1.476   6.591
   13POPC   C27 1665  -0.100   1.374   6.412
   13POPC   H7R 1666  -0.203   1.382   6.372
   13POPC   H7S 1667  -0.062   1.272   6.387
   13POPC   C28 1668  -0.008   1.476   6.344
   13POPC   H8R 1669  -0.004   1.451   6.236
   13POPC   H8S 1670   0.095   1.460   6.384
   13POPC   C29 1671  -0.049   1.620   6.365
   13POPC   H91 1672  -0.089   1.642   6.466
   13POPC  C210 1673  -0.045   1.721   6.276
   13POPC  H101 1674  -0.079   1.821   6.308
   13POPC  C211 1675   0.005   1.714   6.134
   13POPC  H11R 1676   0.024   1.610   6.103
   13POPC  H11S 1677   0.102   1.769   6.126
   13POPC  C212 1678  -0.093   1.776   6.033
   13POPC  H12R 1679  -0.107   1.884   6.055
   13POPC  H12S 1680  -0.192   1.725   6.043
   13POPC  C213 1681  -0.042   1.758   5.889
   13POPC  H13R 1682  -0.017   1.650   5.876
   13POPC  H13S 1683   0.051   1.817   5.875
   13POPC  C214 1684  -0.143   1.795   5.779
   13POPC  H14R 1685  -0.238   1.740   5.797
   13POPC  H14S 1686  -0.101   1.758   5.683
   13POPC  C215 1687  -0.172   1.945   5.766
   13POPC  H15R 1688  -0.077   2.001   5.760
   13POPC  H15S 1689  -0.225   1.979   5.858
   13POPC  C216 1690  -0.259   1.979   5.644
   13POPC  H16R 1691  -0.295   2.084   5.652
   13POPC  H16S 1692  -0.349   1.913   5.646
   13POPC  C217 1693  -0.188   1.962   5.508
   13POPC  H17R 1694  -0.266   1.962   5.429
   13POPC  H17S 1695  -0.137   1.864   5.504
   13POPC  C218 1696  -0.087   2.073   5.476
   13POPC  H18R 1697  -0.138   2.171   5.472
   13POPC  H18S 1698  -0.040   2.054   5.377
   13POPC  H18T 1699  -0.007   2.077   5.553
   13POPC   C33 1700   0.005   0.764   6.751
   13POPC   H3X 1701   0.100   0.714   6.779
   13POPC   H3Y 1702  -0.009   0.850   6.820
   13POPC   C34 1703   0.017   0.819   6.608
   13POPC   H4X 1704  -0.076   0.876   6.586
   13POPC   H4Y 1705   0.024   0.734   6.537
   13POPC   C35 1706   0.138   0.912   6.590
   13POPC   H5X 1707   0.231   0.853   6.599
   13POPC   H5Y 1708   0.137   0.987   6.672
   13POPC   C36 1709   0.138   0.989   6.457
   13POPC   H6X 1710   0.224   1.060   6.458
   13POPC   H6Y 1711   0.044   1.049   6.451
   13POPC   C37 1712   0.150   0.901   6.332
   13POPC   H7X 1713   0.065   0.830   6.326
   13POPC   H7Y 1714   0.244   0.841   6.341
   13POPC   C38 1715   0.156   0.982   6.201
   13POPC   H8X 1716   0.189   0.915   6.119
   13POPC   H8Y 1717   0.233   1.062   6.213
   13POPC   C39 1718   0.022   1.045   6.161
   13POPC   H9X 1719  -0.020   1.101   6.247
   13POPC   H9Y 1720  -0.049   0.964   6.134
   13POPC  C310 1721   0.034   1.141   6.042
   13POPC  H10X 1722   0.074   1.085   5.955
   13POPC  H10Y 1723   0.106   1.222   6.068
   13POPC  C311 1724  -0.100   1.206   6.003
   13POPC  H11X 1725  -0.135   1.270   6.087
   13POPC  H11Y 1726  -0.175   1.127   5.986
   13POPC  C312 1727  -0.088   1.292   5.876
   13POPC  H12X 1728  -0.052   1.227   5.794
   13POPC  H12Y 1729  -0.011   1.371   5.894
   13POPC  C313 1730  -0.218   1.361   5.835
   13POPC  H13X 1731  -0.249   1.428   5.918
   13POPC  H13Y 1732  -0.298   1.285   5.821
   13POPC  C314 1733  -0.204   1.445   5.707
   13POPC  H14X 1734  -0.116   1.512   5.719
   13POPC  H14Y 1735  -0.294   1.509   5.695
   13POPC  C315 1736  -0.185   1.364   5.578
   13POPC  H15X 1737  -0.097   1.297   5.587
   13POPC  H15Y 1738  -0.163   1.436   5.496
   13POPC  C316 1739  -0.307   1.281   5.536
   13POPC  H16X 1740  -0.397   1.347   5.525
   13POPC  H16Y 1741  -0.329   1.204   5.613
   13POPC  H16Z 1742  -0.289   1.231   5.439
   14POPC     N 1743   2.421   6.783   7.708
   14POPC   C12 1744   2.460   6.734   7.571
   14POPC   C13 1745   2.438   6.674   7.809
   14POPC   C14 1746   2.507   6.899   7.745
   14POPC   C15 1747   2.278   6.829   7.710
   14POPC  H12A 1748   2.568   6.727   7.567
   14POPC  H12B 1749   2.430   6.810   7.500
   14POPC  H13A 1750   2.410   6.709   7.908
   14POPC  H13B 1751   2.374   6.590   7.784
   14POPC  H13C 1752   2.541   6.640   7.812
   14POPC  H14A 1753   2.491   6.979   7.674
   14POPC  H14B 1754   2.482   6.935   7.844
   14POPC  H14C 1755   2.611   6.870   7.743
   14POPC  H15A 1756   2.214   6.747   7.680
   14POPC  H15B 1757   2.265   6.910   7.640
   14POPC  H15C 1758   2.251   6.861   7.809
   14POPC   C11 1759   2.402   6.599   7.524
   14POPC  H11A 1760   2.453   6.517   7.580
   14POPC  H11B 1761   2.424   6.585   7.416
   14POPC     P 1762   2.197   6.456   7.560
   14POPC   O13 1763   2.230   6.403   7.695
   14POPC   O14 1764   2.053   6.468   7.525
   14POPC   O12 1765   2.262   6.598   7.544
   14POPC   O11 1766   2.272   6.370   7.452
   14POPC    C1 1767   2.218   6.241   7.424
   14POPC    HA 1768   2.113   6.250   7.389
   14POPC    HB 1769   2.222   6.176   7.514
   14POPC    C2 1770   2.298   6.173   7.310
   14POPC    HS 1771   2.393   6.137   7.355
   14POPC   O21 1772   2.323   6.273   7.210
   14POPC   C21 1773   2.425   6.244   7.133
   14POPC   O22 1774   2.496   6.145   7.141
   14POPC   C22 1775   2.438   6.353   7.026
   14POPC   H2R 1776   2.540   6.397   7.033
   14POPC   H2S 1777   2.363   6.432   7.043
   14POPC    C3 1778   2.220   6.052   7.250
   14POPC    HX 1779   2.158   6.008   7.331
   14POPC    HY 1780   2.294   5.975   7.217
   14POPC   O31 1781   2.142   6.093   7.136
   14POPC   C31 1782   2.028   6.030   7.116
   14POPC   O32 1783   1.981   5.941   7.185
   14POPC   C32 1784   1.965   6.082   6.988
   14POPC   H2X 1785   1.993   6.188   6.974
   14POPC   H2Y 1786   1.855   6.074   6.994
   14POPC   C23 1787   2.418   6.287   6.890
   14POPC   H3R 1788   2.320   6.233   6.888
   14POPC   H3S 1789   2.499   6.213   6.874
   14POPC   C24 1790   2.420   6.385   6.772
   14POPC   H4R 1791   2.510   6.449   6.780
   14POPC   H4S 1792   2.330   6.451   6.776
   14POPC   C25 1793   2.424   6.311   6.638
   14POPC   H5R 1794   2.332   6.250   6.625
   14POPC   H5S 1795   2.511   6.241   6.641
   14POPC   C26 1796   2.443   6.402   6.517
   14POPC   H6R 1797   2.528   6.471   6.537
   14POPC   H6S 1798   2.352   6.464   6.502
   14POPC   C27 1799   2.472   6.323   6.388
   14POPC   H7R 1800   2.384   6.258   6.366
   14POPC   H7S 1801   2.558   6.256   6.407
   14POPC   C28 1802   2.503   6.410   6.266
   14POPC   H8R 1803   2.413   6.472   6.244
   14POPC   H8S 1804   2.517   6.343   6.179
   14POPC   C29 1805   2.626   6.495   6.286
   14POPC   H91 1806   2.721   6.439   6.282
   14POPC  C210 1807   2.631   6.628   6.307
   14POPC  H101 1808   2.728   6.676   6.322
   14POPC  C211 1809   2.513   6.721   6.317
   14POPC  H11R 1810   2.504   6.759   6.421
   14POPC  H11S 1811   2.417   6.670   6.293
   14POPC  C212 1812   2.524   6.843   6.224
   14POPC  H12R 1813   2.611   6.905   6.253
   14POPC  H12S 1814   2.432   6.904   6.238
   14POPC  C213 1815   2.533   6.809   6.074
   14POPC  H13R 1816   2.459   6.729   6.050
   14POPC  H13S 1817   2.635   6.769   6.052
   14POPC  C214 1818   2.504   6.931   5.986
   14POPC  H14R 1819   2.572   7.015   6.014
   14POPC  H14S 1820   2.400   6.963   6.007
   14POPC  C215 1821   2.517   6.904   5.836
   14POPC  H15R 1822   2.471   6.806   5.812
   14POPC  H15S 1823   2.625   6.900   5.809
   14POPC  C216 1824   2.445   7.012   5.753
   14POPC  H16R 1825   2.479   7.113   5.786
   14POPC  H16S 1826   2.336   7.004   5.774
   14POPC  C217 1827   2.467   6.999   5.601
   14POPC  H17R 1828   2.391   7.061   5.550
   14POPC  H17S 1829   2.450   6.893   5.571
   14POPC  C218 1830   2.605   7.045   5.554
   14POPC  H18R 1831   2.623   7.150   5.583
   14POPC  H18S 1832   2.612   7.037   5.443
   14POPC  H18T 1833   2.685   6.981   5.598
   14POPC   C33 1834   2.020   5.999   6.871
   14POPC   H3X 1835   1.980   5.895   6.877
   14POPC   H3Y 1836   2.131   5.994   6.878
   14POPC   C34 1837   1.985   6.060   6.735
   14POPC   H4X 1838   2.018   6.166   6.735
   14POPC   H4Y 1839   1.875   6.058   6.721
   14POPC   C35 1840   2.053   5.986   6.618
   14POPC   H5X 1841   2.029   5.878   6.624
   14POPC   H5Y 1842   2.163   5.997   6.629
   14POPC   C36 1843   2.011   6.038   6.479
   14POPC   H6X 1844   1.905   6.008   6.461
   14POPC   H6Y 1845   2.074   5.987   6.403
   14POPC   C37 1846   2.023   6.190   6.461
   14POPC   H7X 1847   2.126   6.223   6.487
   14POPC   H7Y 1848   1.953   6.238   6.533
   14POPC   C38 1849   1.986   6.238   6.320
   14POPC   H8X 1850   1.920   6.327   6.331
   14POPC   H8Y 1851   1.930   6.159   6.267
   14POPC   C39 1852   2.108   6.281   6.237
   14POPC   H9X 1853   2.174   6.193   6.220
   14POPC   H9Y 1854   2.165   6.357   6.294
   14POPC  C310 1855   2.067   6.342   6.102
   14POPC  H10X 1856   1.995   6.424   6.122
   14POPC  H10Y 1857   2.014   6.266   6.041
   14POPC  C311 1858   2.185   6.401   6.023
   14POPC  H11X 1859   2.242   6.468   6.091
   14POPC  H11Y 1860   2.145   6.464   5.940
   14POPC  C312 1861   2.281   6.298   5.963
   14POPC  H12X 1862   2.313   6.225   6.040
   14POPC  H12Y 1863   2.372   6.352   5.927
   14POPC  C313 1864   2.222   6.222   5.843
   14POPC  H13X 1865   2.184   6.297   5.769
   14POPC  H13Y 1866   2.136   6.160   5.876
   14POPC  C314 1867   2.324   6.132   5.772
   14POPC  H14X 1868   2.359   6.055   5.843
   14POPC  H14Y 1869   2.411   6.194   5.741
   14POPC  C315 1870   2.266   6.064   5.647
   14POPC  H15X 1871   2.229   6.142   5.577
   14POPC  H15Y 1872   2.179   6.003   5.678
   14POPC  C316 1873   2.366   5.975   5.573
   14POPC  H16X 1874   2.317   5.927   5.486
   14POPC  H16Y 1875   2.403   5.895   5.641
   14POPC  H16Z 1876   2.452   6.034   5.537
   15POPC     N 1877   2.099   0.028   7.229
   15POPC   C12 1878   2.053   0.024   7.084
   15POPC   C13 1879   2.164  -0.102   7.266
   15POPC   C14 1880   2.196   0.140   7.253
   15POPC   C15 1881   1.979   0.050   7.315
   15POPC  H12A 1882   2.017   0.123   7.058
   15POPC  H12B 1883   1.969  -0.043   7.078
   15POPC  H13A 1884   2.189  -0.103   7.371
   15POPC  H13B 1885   2.097  -0.184   7.244
   15POPC  H13C 1886   2.254  -0.115   7.207
   15POPC  H14A 1887   2.231   0.137   7.356
   15POPC  H14B 1888   2.279   0.131   7.185
   15POPC  H14C 1889   2.148   0.235   7.236
   15POPC  H15A 1890   1.905  -0.026   7.293
   15POPC  H15B 1891   1.935   0.147   7.292
   15POPC  H15C 1892   2.007   0.049   7.419
   15POPC   C11 1893   2.156  -0.020   6.977
   15POPC  H11A 1894   2.109  -0.009   6.877
   15POPC  H11B 1895   2.177  -0.128   6.993
   15POPC     P 1896   2.408  -0.009   6.953
   15POPC   O13 1897   2.511   0.094   6.933
   15POPC   O14 1898   2.436  -0.106   7.063
   15POPC   O12 1899   2.272   0.061   6.984
   15POPC   O11 1900   2.380  -0.086   6.818
   15POPC    C1 1901   2.381  -0.228   6.814
   15POPC    HA 1902   2.328  -0.261   6.722
   15POPC    HB 1903   2.325  -0.272   6.901
   15POPC    C2 1904   2.524  -0.287   6.810
   15POPC    HS 1905   2.576  -0.258   6.904
   15POPC   O21 1906   2.591  -0.230   6.697
   15POPC   C21 1907   2.721  -0.242   6.700
   15POPC   O22 1908   2.786  -0.292   6.791
   15POPC   C22 1909   2.778  -0.183   6.571
   15POPC   H2R 1910   2.826  -0.086   6.595
   15POPC   H2S 1911   2.696  -0.165   6.499
   15POPC    C3 1912   2.521  -0.443   6.802
   15POPC    HX 1913   2.457  -0.478   6.887
   15POPC    HY 1914   2.623  -0.483   6.816
   15POPC   O31 1915   2.467  -0.487   6.676
   15POPC   C31 1916   2.452  -0.619   6.672
   15POPC   O32 1917   2.472  -0.695   6.765
   15POPC   C32 1918   2.406  -0.659   6.532
   15POPC   H2X 1919   2.481  -0.621   6.459
   15POPC   H2Y 1920   2.308  -0.613   6.511
   15POPC   C23 1921   2.882  -0.277   6.506
   15POPC   H3R 1922   2.964  -0.298   6.577
   15POPC   H3S 1923   2.925  -0.223   6.419
   15POPC   C24 1924   2.824  -0.409   6.453
   15POPC   H4R 1925   2.732  -0.390   6.394
   15POPC   H4S 1926   2.796  -0.472   6.540
   15POPC   C25 1927   2.925  -0.485   6.366
   15POPC   H5R 1928   3.026  -0.467   6.408
   15POPC   H5S 1929   2.924  -0.445   6.263
   15POPC   C26 1930   2.902  -0.637   6.365
   15POPC   H6R 1931   2.806  -0.661   6.313
   15POPC   H6S 1932   2.893  -0.671   6.470
   15POPC   C27 1933   3.017  -0.714   6.299
   15POPC   H7R 1934   3.114  -0.679   6.342
   15POPC   H7S 1935   3.019  -0.690   6.190
   15POPC   C28 1936   3.008  -0.867   6.315
   15POPC   H8R 1937   3.090  -0.913   6.256
   15POPC   H8S 1938   2.913  -0.901   6.270
   15POPC   C29 1939   3.021  -0.911   6.459
   15POPC   H91 1940   3.124  -0.911   6.498
   15POPC  C210 1941   2.922  -0.950   6.540
   15POPC  H101 1942   2.947  -0.978   6.644
   15POPC  C211 1943   2.775  -0.955   6.508
   15POPC  H11R 1944   2.754  -0.929   6.402
   15POPC  H11S 1945   2.721  -0.880   6.570
   15POPC  C212 1946   2.711  -1.092   6.536
   15POPC  H12R 1947   2.760  -1.170   6.473
   15POPC  H12S 1948   2.604  -1.086   6.506
   15POPC  C213 1949   2.718  -1.132   6.683
   15POPC  H13R 1950   2.688  -1.043   6.743
   15POPC  H13S 1951   2.823  -1.157   6.710
   15POPC  C214 1952   2.626  -1.249   6.720
   15POPC  H14R 1953   2.650  -1.336   6.655
   15POPC  H14S 1954   2.521  -1.219   6.700
   15POPC  C215 1955   2.638  -1.292   6.868
   15POPC  H15R 1956   2.738  -1.339   6.883
   15POPC  H15S 1957   2.560  -1.369   6.888
   15POPC  C216 1958   2.623  -1.176   6.967
   15POPC  H16R 1959   2.528  -1.122   6.946
   15POPC  H16S 1960   2.707  -1.104   6.952
   15POPC  C217 1961   2.625  -1.218   7.114
   15POPC  H17R 1962   2.622  -1.125   7.176
   15POPC  H17S 1963   2.721  -1.269   7.136
   15POPC  C218 1964   2.509  -1.308   7.157
   15POPC  H18R 1965   2.514  -1.406   7.105
   15POPC  H18S 1966   2.412  -1.260   7.135
   15POPC  H18T 1967   2.514  -1.327   7.267
   15POPC   C33 1968   2.397  -0.812   6.520
   15POPC   H3X 1969   2.307  -0.848   6.575
   15POPC   H3Y 1970   2.487  -0.859   6.566
   15POPC   C34 1971   2.390  -0.862   6.374
   15POPC   H4X 1972   2.379  -0.973   6.376
   15POPC   H4Y 1973   2.486  -0.838   6.324
   15POPC   C35 1974   2.275  -0.802   6.292
   15POPC   H5X 1975   2.286  -0.691   6.290
   15POPC   H5Y 1976   2.178  -0.826   6.342
   15POPC   C36 1977   2.272  -0.853   6.148
   15POPC   H6X 1978   2.246  -0.961   6.147
   15POPC   H6Y 1979   2.374  -0.841   6.104
   15POPC   C37 1980   2.173  -0.775   6.059
   15POPC   H7X 1981   2.197  -0.668   6.067
   15POPC   H7Y 1982   2.069  -0.790   6.097
   15POPC   C38 1983   2.180  -0.816   5.911
   15POPC   H8X 1984   2.143  -0.920   5.899
   15POPC   H8Y 1985   2.288  -0.814   5.881
   15POPC   C39 1986   2.104  -0.722   5.816
   15POPC   H9X 1987   2.124  -0.755   5.711
   15POPC   H9Y 1988   2.145  -0.619   5.827
   15POPC  C310 1989   1.952  -0.720   5.837
   15POPC  H10X 1990   1.928  -0.686   5.940
   15POPC  H10Y 1991   1.914  -0.824   5.826
   15POPC  C311 1992   1.877  -0.631   5.736
   15POPC  H11X 1993   1.768  -0.653   5.743
   15POPC  H11Y 1994   1.910  -0.657   5.633
   15POPC  C312 1995   1.898  -0.481   5.759
   15POPC  H12X 1996   2.005  -0.456   5.749
   15POPC  H12Y 1997   1.866  -0.457   5.863
   15POPC  C313 1998   1.817  -0.394   5.662
   15POPC  H13X 1999   1.708  -0.410   5.680
   15POPC  H13Y 2000   1.839  -0.427   5.558
   15POPC  C314 2001   1.849  -0.243   5.670
   15POPC  H14X 2002   1.783  -0.190   5.599
   15POPC  H14Y 2003   1.954  -0.228   5.638
   15POPC  C315 2004   1.832  -0.180   5.810
   15POPC  H15X 2005   1.853  -0.071   5.801
   15POPC  H15Y 2006   1.907  -0.223   5.878
   15POPC  C316 2007   1.693  -0.197   5.872
   15POPC  H16X 2008   1.671  -0.305   5.888
   15POPC  H16Y 2009   1.615  -0.154   5.805
   15POPC  H16Z 2010   1.688  -0.145   5.970
   16POPC     N 2011   7.372   7.445   7.734
   16POPC   C12 2012   7.476   7.460   7.624
   16POPC   C13 2013   7.390   7.316   7.807
   16POPC   C14 2014   7.389   7.558   7.831
   16POPC   C15 2015   7.233   7.452   7.678
   16POPC  H12A 2016   7.573   7.462   7.672
   16POPC  H12B 2017   7.461   7.556   7.577
   16POPC  H13A 2018   7.320   7.309   7.889
   16POPC  H13B 2019   7.375   7.233   7.740
   16POPC  H13C 2020   7.492   7.311   7.846
   16POPC  H14A 2021   7.489   7.557   7.870
   16POPC  H14B 2022   7.374   7.652   7.780
   16POPC  H14C 2023   7.318   7.549   7.912
   16POPC  H15A 2024   7.161   7.442   7.758
   16POPC  H15B 2025   7.219   7.372   7.607
   16POPC  H15C 2026   7.218   7.546   7.628
   16POPC   C11 2027   7.481   7.353   7.513
   16POPC  H11A 2028   7.498   7.253   7.560
   16POPC  H11B 2029   7.568   7.375   7.448
   16POPC     P 2030   7.345   7.229   7.342
   16POPC   O13 2031   7.319   7.112   7.430
   16POPC   O14 2032   7.240   7.254   7.241
   16POPC   O12 2033   7.362   7.355   7.435
   16POPC   O11 2034   7.484   7.214   7.269
   16POPC    C1 2035   7.574   7.106   7.294
   16POPC    HA 2036   7.541   7.042   7.379
   16POPC    HB 2037   7.674   7.146   7.322
   16POPC    C2 2038   7.593   7.012   7.171
   16POPC    HS 2039   7.634   6.917   7.209
   16POPC   O21 2040   7.684   7.075   7.079
   16POPC   C21 2041   7.753   6.989   7.007
   16POPC   O22 2042   7.750   6.867   7.019
   16POPC   C22 2043   7.841   7.063   6.907
   16POPC   H2R 2044   7.941   7.016   6.905
   16POPC   H2S 2045   7.852   7.169   6.937
   16POPC    C3 2046   7.457   6.984   7.101
   16POPC    HX 2047   7.414   7.083   7.075
   16POPC    HY 2048   7.389   6.933   7.174
   16POPC   O31 2049   7.472   6.902   6.983
   16POPC   C31 2050   7.375   6.917   6.895
   16POPC   O32 2051   7.280   6.993   6.905
   16POPC   C32 2052   7.401   6.825   6.776
   16POPC   H2X 2053   7.510   6.823   6.753
   16POPC   H2Y 2054   7.346   6.864   6.688
   16POPC   C23 2055   7.777   7.054   6.768
   16POPC   H3R 2056   7.677   7.103   6.771
   16POPC   H3S 2057   7.761   6.947   6.742
   16POPC   C24 2058   7.863   7.119   6.659
   16POPC   H4R 2059   7.964   7.071   6.661
   16POPC   H4S 2060   7.876   7.226   6.683
   16POPC   C25 2061   7.807   7.107   6.516
   16POPC   H5R 2062   7.809   7.000   6.486
   16POPC   H5S 2063   7.874   7.163   6.448
   16POPC   C26 2064   7.664   7.160   6.501
   16POPC   H6R 2065   7.661   7.264   6.541
   16POPC   H6S 2066   7.594   7.098   6.560
   16POPC   C27 2067   7.615   7.162   6.355
   16POPC   H7R 2068   7.613   7.058   6.316
   16POPC   H7S 2069   7.687   7.221   6.294
   16POPC   C28 2070   7.477   7.227   6.343
   16POPC   H8R 2071   7.487   7.333   6.373
   16POPC   H8S 2072   7.410   7.178   6.417
   16POPC   C29 2073   7.417   7.213   6.205
   16POPC   H91 2074   7.380   7.111   6.182
   16POPC  C210 2075   7.398   7.310   6.114
   16POPC  H101 2076   7.351   7.283   6.018
   16POPC  C211 2077   7.442   7.454   6.123
   16POPC  H11R 2078   7.503   7.478   6.034
   16POPC  H11S 2079   7.506   7.473   6.212
   16POPC  C212 2080   7.324   7.553   6.125
   16POPC  H12R 2081   7.256   7.531   6.039
   16POPC  H12S 2082   7.364   7.656   6.110
   16POPC  C213 2083   7.240   7.554   6.254
   16POPC  H13R 2084   7.197   7.453   6.269
   16POPC  H13S 2085   7.156   7.625   6.241
   16POPC  C214 2086   7.320   7.595   6.380
   16POPC  H14R 2087   7.375   7.689   6.357
   16POPC  H14S 2088   7.394   7.517   6.403
   16POPC  C215 2089   7.233   7.619   6.505
   16POPC  H15R 2090   7.180   7.716   6.493
   16POPC  H15S 2091   7.301   7.629   6.592
   16POPC  C216 2092   7.128   7.512   6.535
   16POPC  H16R 2093   7.054   7.511   6.452
   16POPC  H16S 2094   7.073   7.541   6.628
   16POPC  C217 2095   7.182   7.369   6.555
   16POPC  H17R 2096   7.233   7.336   6.462
   16POPC  H17S 2097   7.094   7.301   6.570
   16POPC  C218 2098   7.277   7.352   6.673
   16POPC  H18R 2099   7.228   7.386   6.767
   16POPC  H18S 2100   7.369   7.411   6.658
   16POPC  H18T 2101   7.305   7.245   6.685
   16POPC   C33 2102   7.352   6.684   6.811
   16POPC   H3X 2103   7.248   6.691   6.850
   16POPC   H3Y 2104   7.415   6.640   6.892
   16POPC   C34 2105   7.351   6.590   6.690
   16POPC   H4X 2106   7.456   6.565   6.662
   16POPC   H4Y 2107   7.305   6.644   6.604
   16POPC   C35 2108   7.270   6.461   6.713
   16POPC   H5X 2109   7.170   6.489   6.753
   16POPC   H5Y 2110   7.322   6.400   6.790
   16POPC   C36 2111   7.249   6.377   6.586
   16POPC   H6X 2112   7.194   6.438   6.511
   16POPC   H6Y 2113   7.186   6.289   6.611
   16POPC   C37 2114   7.380   6.328   6.523
   16POPC   H7X 2115   7.436   6.269   6.599
   16POPC   H7Y 2116   7.442   6.415   6.494
   16POPC   C38 2117   7.358   6.241   6.399
   16POPC   H8X 2118   7.299   6.298   6.324
   16POPC   H8Y 2119   7.299   6.150   6.427
   16POPC   C39 2120   7.491   6.198   6.337
   16POPC   H9X 2121   7.551   6.145   6.414
   16POPC   H9Y 2122   7.546   6.290   6.308
   16POPC  C310 2123   7.478   6.108   6.213
   16POPC  H10X 2124   7.408   6.156   6.141
   16POPC  H10Y 2125   7.435   6.011   6.244
   16POPC  C311 2126   7.614   6.087   6.146
   16POPC  H11X 2127   7.682   6.039   6.219
   16POPC  H11Y 2128   7.656   6.187   6.121
   16POPC  C312 2129   7.612   6.003   6.017
   16POPC  H12X 2130   7.717   5.995   5.980
   16POPC  H12Y 2131   7.552   6.056   5.939
   16POPC  C313 2132   7.556   5.862   6.037
   16POPC  H13X 2133   7.445   5.869   6.047
   16POPC  H13Y 2134   7.597   5.819   6.131
   16POPC  C314 2135   7.591   5.768   5.921
   16POPC  H14X 2136   7.700   5.747   5.925
   16POPC  H14Y 2137   7.569   5.818   5.825
   16POPC  C315 2138   7.514   5.635   5.928
   16POPC  H15X 2139   7.407   5.656   5.909
   16POPC  H15Y 2140   7.524   5.594   6.031
   16POPC  C316 2141   7.563   5.530   5.828
   16POPC  H16X 2142   7.496   5.441   5.831
   16POPC  H16Y 2143   7.666   5.498   5.853
   16POPC  H16Z 2144   7.562   5.570   5.725
   17POPC     N 2145   3.377   0.344   7.622
   17POPC   C12 2146   3.289   0.416   7.522
   17POPC   C13 2147   3.314   0.218   7.671
   17POPC   C14 2148   3.509   0.311   7.561
   17POPC   C15 2149   3.402   0.434   7.740
   17POPC  H12A 2150   3.339   0.509   7.496
   17POPC  H12B 2151   3.197   0.443   7.572
   17POPC  H13A 2152   3.220   0.240   7.720
   17POPC  H13B 2153   3.295   0.153   7.587
   17POPC  H13C 2154   3.380   0.168   7.741
   17POPC  H14A 2155   3.496   0.244   7.476
   17POPC  H14B 2156   3.559   0.401   7.527
   17POPC  H14C 2157   3.572   0.261   7.634
   17POPC  H15A 2158   3.454   0.523   7.707
   17POPC  H15B 2159   3.463   0.382   7.812
   17POPC  H15C 2160   3.307   0.462   7.784
   17POPC   C11 2161   3.254   0.343   7.390
   17POPC  H11A 2162   3.349   0.320   7.337
   17POPC  H11B 2163   3.196   0.413   7.327
   17POPC     P 2164   3.159   0.131   7.295
   17POPC   O13 2165   3.292   0.097   7.239
   17POPC   O14 2166   3.073   0.017   7.335
   17POPC   O12 2167   3.178   0.226   7.417
   17POPC   O11 2168   3.078   0.218   7.192
   17POPC    C1 2169   3.039   0.154   7.069
   17POPC    HA 2170   2.940   0.194   7.039
   17POPC    HB 2171   3.028   0.044   7.079
   17POPC    C2 2172   3.139   0.186   6.956
   17POPC    HS 2173   3.234   0.130   6.978
   17POPC   O21 2174   3.160   0.327   6.962
   17POPC   C21 2175   3.281   0.367   6.937
   17POPC   O22 2176   3.369   0.302   6.881
   17POPC   C22 2177   3.297   0.508   6.993
   17POPC   H2R 2178   3.395   0.548   6.962
   17POPC   H2S 2179   3.297   0.502   7.104
   17POPC    C3 2180   3.084   0.141   6.818
   17POPC    HX 2181   2.993   0.201   6.799
   17POPC    HY 2182   3.051   0.035   6.823
   17POPC   O31 2183   3.176   0.163   6.710
   17POPC   C31 2184   3.269   0.068   6.698
   17POPC   O32 2185   3.274  -0.033   6.767
   17POPC   C32 2186   3.366   0.109   6.588
   17POPC   H2X 2187   3.439   0.181   6.632
   17POPC   H2Y 2188   3.311   0.162   6.507
   17POPC   C23 2189   3.183   0.599   6.945
   17POPC   H3R 2190   3.088   0.563   6.991
   17POPC   H3S 2191   3.173   0.592   6.835
   17POPC   C24 2192   3.204   0.746   6.986
   17POPC   H4R 2193   3.265   0.748   7.078
   17POPC   H4S 2194   3.106   0.792   7.009
   17POPC   C25 2195   3.272   0.830   6.877
   17POPC   H5R 2196   3.329   0.765   6.808
   17POPC   H5S 2197   3.346   0.897   6.927
   17POPC   C26 2198   3.175   0.920   6.799
   17POPC   H6R 2199   3.233   0.988   6.734
   17POPC   H6S 2200   3.119   0.982   6.872
   17POPC   C27 2201   3.073   0.845   6.711
   17POPC   H7R 2202   3.029   0.760   6.767
   17POPC   H7S 2203   3.125   0.804   6.622
   17POPC   C28 2204   2.958   0.937   6.667
   17POPC   H8R 2205   3.003   1.032   6.630
   17POPC   H8S 2206   2.897   0.962   6.757
   17POPC   C29 2207   2.871   0.874   6.561
   17POPC   H91 2208   2.853   0.766   6.574
   17POPC  C210 2209   2.817   0.936   6.454
   17POPC  H101 2210   2.756   0.876   6.385
   17POPC  C211 2211   2.826   1.082   6.420
   17POPC  H11R 2212   2.881   1.140   6.498
   17POPC  H11S 2213   2.724   1.126   6.414
   17POPC  C212 2214   2.896   1.108   6.286
   17POPC  H12R 2215   3.000   1.068   6.290
   17POPC  H12S 2216   2.903   1.219   6.270
   17POPC  C213 2217   2.824   1.048   6.164
   17POPC  H13R 2218   2.720   1.085   6.161
   17POPC  H13S 2219   2.822   0.937   6.175
   17POPC  C214 2220   2.895   1.082   6.033
   17POPC  H14R 2221   3.004   1.063   6.046
   17POPC  H14S 2222   2.882   1.191   6.012
   17POPC  C215 2223   2.848   1.001   5.912
   17POPC  H15R 2224   2.871   0.894   5.927
   17POPC  H15S 2225   2.906   1.037   5.824
   17POPC  C216 2226   2.699   1.016   5.879
   17POPC  H16R 2227   2.671   1.123   5.881
   17POPC  H16S 2228   2.638   0.963   5.955
   17POPC  C217 2229   2.667   0.960   5.739
   17POPC  H17R 2230   2.694   0.852   5.736
   17POPC  H17S 2231   2.733   1.012   5.666
   17POPC  C218 2232   2.523   0.977   5.694
   17POPC  H18R 2233   2.455   0.916   5.757
   17POPC  H18S 2234   2.511   0.943   5.588
   17POPC  H18T 2235   2.492   1.083   5.701
   17POPC   C33 2236   3.443  -0.011   6.532
   17POPC   H3X 2237   3.502  -0.060   6.613
   17POPC   H3Y 2238   3.517   0.028   6.458
   17POPC   C34 2239   3.358  -0.118   6.461
   17POPC   H4X 2240   3.304  -0.178   6.537
   17POPC   H4Y 2241   3.427  -0.186   6.406
   17POPC   C35 2242   3.254  -0.063   6.362
   17POPC   H5X 2243   3.302   0.006   6.290
   17POPC   H5Y 2244   3.177  -0.007   6.420
   17POPC   C36 2245   3.181  -0.174   6.284
   17POPC   H6X 2246   3.088  -0.132   6.241
   17POPC   H6Y 2247   3.153  -0.255   6.355
   17POPC   C37 2248   3.265  -0.234   6.170
   17POPC   H7X 2249   3.363  -0.269   6.209
   17POPC   H7Y 2250   3.285  -0.154   6.095
   17POPC   C38 2251   3.196  -0.352   6.100
   17POPC   H8X 2252   3.094  -0.322   6.069
   17POPC   H8Y 2253   3.187  -0.435   6.174
   17POPC   C39 2254   3.275  -0.403   5.979
   17POPC   H9X 2255   3.383  -0.405   6.006
   17POPC   H9Y 2256   3.263  -0.331   5.894
   17POPC  C310 2257   3.236  -0.544   5.935
   17POPC  H10X 2258   3.245  -0.611   6.023
   17POPC  H10Y 2259   3.308  -0.581   5.859
   17POPC  C311 2260   3.093  -0.558   5.880
   17POPC  H11X 2261   3.022  -0.506   5.948
   17POPC  H11Y 2262   3.066  -0.666   5.880
   17POPC  C312 2263   3.072  -0.506   5.737
   17POPC  H12X 2264   3.093  -0.397   5.732
   17POPC  H12Y 2265   2.964  -0.521   5.712
   17POPC  C313 2266   3.155  -0.580   5.631
   17POPC  H13X 2267   3.151  -0.689   5.653
   17POPC  H13Y 2268   3.262  -0.547   5.638
   17POPC  C314 2269   3.105  -0.557   5.488
   17POPC  H14X 2270   3.113  -0.449   5.462
   17POPC  H14Y 2271   2.997  -0.584   5.485
   17POPC  C315 2272   3.178  -0.642   5.383
   17POPC  H15X 2273   3.121  -0.638   5.288
   17POPC  H15Y 2274   3.179  -0.748   5.417
   17POPC  C316 2275   3.322  -0.597   5.355
   17POPC  H16X 2276   3.324  -0.491   5.321
   17POPC  H16Y 2277   3.367  -0.660   5.276
   17POPC  H16Z 2278   3.384  -0.606   5.447
   18POPC     N 2279   5.199   7.869   7.389
   18POPC   C12 2280   5.304   7.832   7.287
   18POPC   C13 2281   5.064   7.842   7.332
   18POPC   C14 2282   5.213   7.791   7.516
   18POPC   C15 2283   5.208   8.015   7.420
   18POPC  H12A 2284   5.291   7.896   7.201
   18POPC  H12B 2285   5.286   7.730   7.255
   18POPC  H13A 2286   4.986   7.866   7.403
   18POPC  H13B 2287   5.048   7.901   7.242
   18POPC  H13C 2288   5.054   7.738   7.305
   18POPC  H14A 2289   5.312   7.806   7.557
   18POPC  H14B 2290   5.139   7.823   7.588
   18POPC  H14C 2291   5.201   7.685   7.496
   18POPC  H15A 2292   5.129   8.041   7.489
   18POPC  H15B 2293   5.195   8.070   7.328
   18POPC  H15C 2294   5.304   8.037   7.464
   18POPC   C11 2295   5.452   7.840   7.331
   18POPC  H11A 2296   5.473   7.940   7.374
   18POPC  H11B 2297   5.516   7.831   7.240
   18POPC     P 2298   5.587   7.633   7.394
   18POPC   O13 2299   5.720   7.697   7.403
   18POPC   O14 2300   5.567   7.514   7.481
   18POPC   O12 2301   5.479   7.741   7.429
   18POPC   O11 2302   5.554   7.594   7.245
   18POPC    C1 2303   5.653   7.524   7.170
   18POPC    HA 2304   5.601   7.470   7.087
   18POPC    HB 2305   5.705   7.447   7.231
   18POPC    C2 2306   5.758   7.619   7.106
   18POPC    HS 2307   5.821   7.659   7.188
   18POPC   O21 2308   5.687   7.726   7.042
   18POPC   C21 2309   5.762   7.832   7.020
   18POPC   O22 2310   5.881   7.842   7.048
   18POPC   C22 2311   5.679   7.941   6.954
   18POPC   H2R 2312   5.577   7.942   6.998
   18POPC   H2S 2313   5.670   7.918   6.845
   18POPC    C3 2314   5.853   7.543   7.007
   18POPC    HX 2315   5.904   7.463   7.066
   18POPC    HY 2316   5.933   7.613   6.973
   18POPC   O31 2317   5.783   7.494   6.892
   18POPC   C31 2318   5.770   7.362   6.882
   18POPC   O32 2319   5.812   7.280   6.962
   18POPC   C32 2320   5.690   7.328   6.757
   18POPC   H2X 2321   5.594   7.384   6.759
   18POPC   H2Y 2322   5.668   7.219   6.755
   18POPC   C23 2323   5.747   8.077   6.975
   18POPC   H3R 2324   5.850   8.074   6.933
   18POPC   H3S 2325   5.754   8.097   7.084
   18POPC   C24 2326   5.672   8.194   6.908
   18POPC   H4R 2327   5.726   8.287   6.933
   18POPC   H4S 2328   5.570   8.202   6.950
   18POPC   C25 2329   5.665   8.183   6.755
   18POPC   H5R 2330   5.591   8.105   6.726
   18POPC   H5S 2331   5.765   8.152   6.717
   18POPC   C26 2332   5.628   8.317   6.690
   18POPC   H6R 2333   5.702   8.393   6.721
   18POPC   H6S 2334   5.528   8.349   6.728
   18POPC   C27 2335   5.625   8.311   6.537
   18POPC   H7R 2336   5.554   8.232   6.504
   18POPC   H7S 2337   5.726   8.283   6.501
   18POPC   C28 2338   5.584   8.445   6.474
   18POPC   H8R 2339   5.640   8.526   6.527
   18POPC   H8S 2340   5.476   8.463   6.495
   18POPC   C29 2341   5.616   8.452   6.328
   18POPC   H91 2342   5.724   8.458   6.305
   18POPC  C210 2343   5.529   8.458   6.225
   18POPC  H101 2344   5.570   8.464   6.123
   18POPC  C211 2345   5.379   8.451   6.232
   18POPC  H11R 2346   5.333   8.549   6.209
   18POPC  H11S 2347   5.344   8.420   6.333
   18POPC  C212 2348   5.326   8.348   6.130
   18POPC  H12R 2349   5.221   8.321   6.155
   18POPC  H12S 2350   5.388   8.256   6.137
   18POPC  C213 2351   5.329   8.401   5.986
   18POPC  H13R 2352   5.423   8.458   5.970
   18POPC  H13S 2353   5.244   8.471   5.972
   18POPC  C214 2354   5.321   8.291   5.879
   18POPC  H14R 2355   5.226   8.236   5.888
   18POPC  H14S 2356   5.404   8.219   5.896
   18POPC  C215 2357   5.334   8.348   5.737
   18POPC  H15R 2358   5.426   8.411   5.731
   18POPC  H15S 2359   5.247   8.413   5.715
   18POPC  C216 2360   5.345   8.238   5.630
   18POPC  H16R 2361   5.255   8.173   5.635
   18POPC  H16S 2362   5.434   8.176   5.653
   18POPC  C217 2363   5.359   8.293   5.488
   18POPC  H17R 2364   5.440   8.369   5.486
   18POPC  H17S 2365   5.264   8.345   5.460
   18POPC  C218 2366   5.391   8.186   5.384
   18POPC  H18R 2367   5.397   8.231   5.282
   18POPC  H18S 2368   5.312   8.108   5.383
   18POPC  H18T 2369   5.488   8.137   5.407
   18POPC   C33 2370   5.771   7.368   6.633
   18POPC   H3X 2371   5.863   7.306   6.626
   18POPC   H3Y 2372   5.802   7.475   6.642
   18POPC   C34 2373   5.691   7.355   6.502
   18POPC   H4X 2374   5.595   7.410   6.514
   18POPC   H4Y 2375   5.667   7.248   6.483
   18POPC   C35 2376   5.766   7.413   6.382
   18POPC   H5X 2377   5.854   7.349   6.359
   18POPC   H5Y 2378   5.806   7.513   6.410
   18POPC   C36 2379   5.679   7.430   6.257
   18POPC   H6X 2380   5.597   7.501   6.280
   18POPC   H6Y 2381   5.634   7.332   6.230
   18POPC   C37 2382   5.760   7.483   6.138
   18POPC   H7X 2383   5.840   7.409   6.113
   18POPC   H7Y 2384   5.811   7.577   6.169
   18POPC   C38 2385   5.676   7.511   6.013
   18POPC   H8X 2386   5.596   7.583   6.039
   18POPC   H8Y 2387   5.629   7.416   5.979
   18POPC   C39 2388   5.762   7.570   5.900
   18POPC   H9X 2389   5.845   7.499   5.878
   18POPC   H9Y 2390   5.808   7.664   5.937
   18POPC  C310 2391   5.687   7.599   5.770
   18POPC  H10X 2392   5.759   7.645   5.699
   18POPC  H10Y 2393   5.606   7.673   5.788
   18POPC  C311 2394   5.627   7.474   5.702
   18POPC  H11X 2395   5.533   7.445   5.753
   18POPC  H11Y 2396   5.699   7.390   5.714
   18POPC  C312 2397   5.603   7.495   5.552
   18POPC  H12X 2398   5.698   7.527   5.505
   18POPC  H12Y 2399   5.528   7.576   5.538
   18POPC  C313 2400   5.555   7.367   5.481
   18POPC  H13X 2401   5.455   7.339   5.521
   18POPC  H13Y 2402   5.626   7.285   5.503
   18POPC  C314 2403   5.547   7.384   5.329
   18POPC  H14X 2404   5.649   7.396   5.288
   18POPC  H14Y 2405   5.489   7.476   5.305
   18POPC  C315 2406   5.478   7.266   5.259
   18POPC  H15X 2407   5.375   7.255   5.300
   18POPC  H15Y 2408   5.534   7.172   5.283
   18POPC  C316 2409   5.469   7.280   5.107
   18POPC  H16X 2410   5.571   7.285   5.062
   18POPC  H16Y 2411   5.414   7.373   5.080
   18POPC  H16Z 2412   5.415   7.193   5.063
   19POPC     N 2413   6.828   3.240   7.531
   19POPC   C12 2414   6.743   3.297   7.642
   19POPC   C13 2415   6.944   3.331   7.504
   19POPC   C14 2416   6.880   3.106   7.571
   19POPC   C15 2417   6.749   3.224   7.406
   19POPC  H12A 2418   6.798   3.287   7.735
   19POPC  H12B 2419   6.655   3.234   7.651
   19POPC  H13A 2420   6.908   3.430   7.479
   19POPC  H13B 2421   7.008   3.337   7.591
   19POPC  H13C 2422   7.003   3.293   7.421
   19POPC  H14A 2423   6.944   3.115   7.659
   19POPC  H14B 2424   6.798   3.040   7.595
   19POPC  H14C 2425   6.938   3.063   7.490
   19POPC  H15A 2426   6.812   3.188   7.326
   19POPC  H15B 2427   6.708   3.320   7.378
   19POPC  H15C 2428   6.668   3.154   7.422
   19POPC   C11 2429   6.696   3.444   7.630
   19POPC  H11A 2430   6.785   3.510   7.642
   19POPC  H11B 2431   6.625   3.465   7.714
   19POPC     P 2432   6.578   3.613   7.488
   19POPC   O13 2433   6.447   3.620   7.558
   19POPC   O14 2434   6.680   3.712   7.528
   19POPC   O12 2435   6.634   3.467   7.504
   19POPC   O11 2436   6.557   3.621   7.331
   19POPC    C1 2437   6.432   3.578   7.275
   19POPC    HA 2438   6.417   3.631   7.178
   19POPC    HB 2439   6.346   3.607   7.339
   19POPC    C2 2440   6.424   3.425   7.245
   19POPC    HS 2441   6.450   3.370   7.338
   19POPC   O21 2442   6.518   3.397   7.140
   19POPC   C21 2443   6.546   3.269   7.127
   19POPC   O22 2444   6.508   3.179   7.201
   19POPC   C22 2445   6.636   3.250   7.005
   19POPC   H2R 2446   6.734   3.210   7.037
   19POPC   H2S 2447   6.651   3.348   6.956
   19POPC    C3 2448   6.279   3.387   7.204
   19POPC    HX 2449   6.212   3.410   7.291
   19POPC    HY 2450   6.271   3.277   7.187
   19POPC   O31 2451   6.235   3.466   7.092
   19POPC   C31 2452   6.223   3.403   6.976
   19POPC   O32 2453   6.231   3.283   6.960
   19POPC   C32 2454   6.196   3.505   6.866
   19POPC   H2X 2455   6.189   3.606   6.912
   19POPC   H2Y 2456   6.100   3.482   6.815
   19POPC   C23 2457   6.571   3.153   6.904
   19POPC   H3R 2458   6.461   3.171   6.901
   19POPC   H3S 2459   6.588   3.048   6.936
   19POPC   C24 2460   6.625   3.176   6.762
   19POPC   H4R 2461   6.734   3.158   6.761
   19POPC   H4S 2462   6.609   3.283   6.737
   19POPC   C25 2463   6.556   3.092   6.653
   19POPC   H5R 2464   6.590   3.131   6.554
   19POPC   H5S 2465   6.446   3.108   6.660
   19POPC   C26 2466   6.586   2.941   6.658
   19POPC   H6R 2467   6.539   2.895   6.568
   19POPC   H6S 2468   6.538   2.896   6.747
   19POPC   C27 2469   6.735   2.907   6.658
   19POPC   H7R 2470   6.777   2.927   6.759
   19POPC   H7S 2471   6.788   2.973   6.585
   19POPC   C28 2472   6.763   2.761   6.618
   19POPC   H8R 2473   6.733   2.747   6.512
   19POPC   H8S 2474   6.698   2.695   6.679
   19POPC   C29 2475   6.908   2.724   6.640
   19POPC   H91 2476   6.929   2.679   6.739
   19POPC  C210 2477   7.007   2.731   6.550
   19POPC  H101 2478   7.108   2.699   6.579
   19POPC  C211 2479   6.996   2.791   6.412
   19POPC  H11R 2480   7.075   2.869   6.399
   19POPC  H11S 2481   6.898   2.842   6.398
   19POPC  C212 2482   7.013   2.688   6.300
   19POPC  H12R 2483   6.938   2.607   6.312
   19POPC  H12S 2484   7.114   2.643   6.306
   19POPC  C213 2485   6.994   2.753   6.162
   19POPC  H13R 2486   7.067   2.837   6.152
   19POPC  H13S 2487   6.892   2.796   6.156
   19POPC  C214 2488   7.014   2.656   6.044
   19POPC  H14R 2489   6.944   2.571   6.054
   19POPC  H14S 2490   7.118   2.617   6.048
   19POPC  C215 2491   6.990   2.727   5.910
   19POPC  H15R 2492   7.055   2.818   5.906
   19POPC  H15S 2493   6.885   2.761   5.907
   19POPC  C216 2494   7.018   2.643   5.784
   19POPC  H16R 2495   7.002   2.708   5.695
   19POPC  H16S 2496   6.944   2.561   5.779
   19POPC  C217 2497   7.159   2.585   5.778
   19POPC  H17R 2498   7.172   2.510   5.859
   19POPC  H17S 2499   7.231   2.667   5.796
   19POPC  C218 2500   7.195   2.518   5.645
   19POPC  H18R 2501   7.167   2.584   5.560
   19POPC  H18S 2502   7.141   2.422   5.634
   19POPC  H18T 2503   7.304   2.498   5.640
   19POPC   C33 2504   6.312   3.506   6.764
   19POPC   H3X 2505   6.409   3.493   6.816
   19POPC   H3Y 2506   6.312   3.606   6.716
   19POPC   C34 2507   6.298   3.402   6.651
   19POPC   H4X 2508   6.196   3.412   6.607
   19POPC   H4Y 2509   6.308   3.300   6.692
   19POPC   C35 2510   6.401   3.424   6.539
   19POPC   H5X 2511   6.503   3.403   6.577
   19POPC   H5Y 2512   6.397   3.531   6.509
   19POPC   C36 2513   6.373   3.339   6.414
   19POPC   H6X 2514   6.266   3.352   6.389
   19POPC   H6Y 2515   6.390   3.232   6.436
   19POPC   C37 2516   6.455   3.381   6.291
   19POPC   H7X 2517   6.559   3.343   6.300
   19POPC   H7Y 2518   6.460   3.492   6.288
   19POPC   C38 2519   6.390   3.332   6.161
   19POPC   H8X 2520   6.286   3.372   6.159
   19POPC   H8Y 2521   6.385   3.221   6.162
   19POPC   C39 2522   6.459   3.379   6.033
   19POPC   H9X 2523   6.559   3.331   6.024
   19POPC   H9Y 2524   6.473   3.489   6.036
   19POPC  C310 2525   6.374   3.344   5.909
   19POPC  H10X 2526   6.274   3.390   5.921
   19POPC  H10Y 2527   6.360   3.233   5.907
   19POPC  C311 2528   6.435   3.391   5.777
   19POPC  H11X 2529   6.535   3.345   5.764
   19POPC  H11Y 2530   6.448   3.502   5.781
   19POPC  C312 2531   6.349   3.357   5.654
   19POPC  H12X 2532   6.397   3.399   5.563
   19POPC  H12Y 2533   6.249   3.405   5.664
   19POPC  C313 2534   6.329   3.206   5.633
   19POPC  H13X 2535   6.226   3.179   5.666
   19POPC  H13Y 2536   6.401   3.150   5.697
   19POPC  C314 2537   6.350   3.160   5.489
   19POPC  H14X 2538   6.456   3.178   5.461
   19POPC  H14Y 2539   6.286   3.220   5.421
   19POPC  C315 2540   6.318   3.011   5.469
   19POPC  H15X 2541   6.209   2.996   5.487
   19POPC  H15Y 2542   6.373   2.952   5.546
   19POPC  C316 2543   6.353   2.956   5.331
   19POPC  H16X 2544   6.463   2.960   5.314
   19POPC  H16Y 2545   6.303   3.016   5.252
   19POPC  H16Z 2546   6.320   2.851   5.321
   20POPC     N 2547   0.341   7.735   7.348
   20POPC   C12 2548   0.220   7.799   7.283
   20POPC   C13 2549   0.377   7.807   7.474
   20POPC   C14 2550   0.316   7.592   7.380
   20POPC   C15 2551   0.458   7.743   7.254
   20POPC  H12A 2552   0.190   7.737   7.200
   20POPC  H12B 2553   0.250   7.896   7.244
   20POPC  H13A 2554   0.401   7.910   7.452
   20POPC  H13B 2555   0.295   7.804   7.544
   20POPC  H13C 2556   0.465   7.761   7.518
   20POPC  H14A 2557   0.401   7.551   7.432
   20POPC  H14B 2558   0.227   7.584   7.442
   20POPC  H14C 2559   0.299   7.535   7.290
   20POPC  H15A 2560   0.436   7.692   7.162
   20POPC  H15B 2561   0.544   7.698   7.302
   20POPC  H15C 2562   0.481   7.847   7.234
   20POPC   C11 2563   0.096   7.823   7.373
   20POPC  H11A 2564   0.015   7.866   7.310
   20POPC  H11B 2565   0.122   7.899   7.450
   20POPC     P 2566  -0.052   7.718   7.546
   20POPC   O13 2567  -0.111   7.586   7.577
   20POPC   O14 2568   0.012   7.786   7.662
   20POPC   O12 2569   0.055   7.701   7.433
   20POPC   O11 2570  -0.159   7.812   7.481
   20POPC    C1 2571  -0.278   7.753   7.426
   20POPC    HA 2572  -0.350   7.835   7.402
   20POPC    HB 2573  -0.327   7.687   7.500
   20POPC    C2 2574  -0.255   7.672   7.296
   20POPC    HS 2575  -0.191   7.585   7.322
   20POPC   O21 2576  -0.193   7.758   7.199
   20POPC   C21 2577  -0.111   7.696   7.116
   20POPC   O22 2578  -0.074   7.580   7.126
   20POPC   C22 2579  -0.067   7.794   7.007
   20POPC   H2R 2580  -0.026   7.886   7.054
   20POPC   H2S 2581  -0.157   7.821   6.947
   20POPC    C3 2582  -0.390   7.618   7.241
   20POPC    HX 2583  -0.448   7.704   7.201
   20POPC    HY 2584  -0.446   7.572   7.325
   20POPC   O31 2585  -0.368   7.519   7.139
   20POPC   C31 2586  -0.480   7.475   7.084
   20POPC   O32 2587  -0.592   7.518   7.109
   20POPC   C32 2588  -0.448   7.366   6.984
   20POPC   H2X 2589  -0.524   7.285   6.995
   20POPC   H2Y 2590  -0.348   7.323   7.005
   20POPC   C23 2591   0.038   7.728   6.917
   20POPC   H3R 2592  -0.003   7.631   6.879
   20POPC   H3S 2593   0.130   7.706   6.975
   20POPC   C24 2594   0.074   7.814   6.795
   20POPC   H4R 2595   0.128   7.906   6.828
   20POPC   H4S 2596  -0.021   7.846   6.747
   20POPC   C25 2597   0.157   7.739   6.691
   20POPC   H5R 2598   0.107   7.642   6.669
   20POPC   H5S 2599   0.258   7.716   6.733
   20POPC   C26 2600   0.172   7.815   6.559
   20POPC   H6R 2601   0.234   7.906   6.575
   20POPC   H6S 2602   0.071   7.848   6.525
   20POPC   C27 2603   0.235   7.730   6.448
   20POPC   H7R 2604   0.174   7.639   6.432
   20POPC   H7S 2605   0.336   7.698   6.482
   20POPC   C28 2606   0.251   7.804   6.313
   20POPC   H8R 2607   0.316   7.741   6.248
   20POPC   H8S 2608   0.306   7.898   6.333
   20POPC   C29 2609   0.120   7.836   6.247
   20POPC   H91 2610   0.050   7.895   6.309
   20POPC  C210 2611   0.082   7.803   6.122
   20POPC  H101 2612  -0.018   7.834   6.087
   20POPC  C211 2613   0.159   7.722   6.021
   20POPC  H11R 2614   0.092   7.649   5.971
   20POPC  H11S 2615   0.241   7.664   6.069
   20POPC  C212 2616   0.220   7.813   5.912
   20POPC  H12R 2617   0.299   7.876   5.958
   20POPC  H12S 2618   0.140   7.881   5.874
   20POPC  C213 2619   0.278   7.737   5.792
   20POPC  H13R 2620   0.329   7.811   5.725
   20POPC  H13S 2621   0.194   7.692   5.735
   20POPC  C214 2622   0.377   7.625   5.826
   20POPC  H14R 2623   0.412   7.578   5.731
   20POPC  H14S 2624   0.324   7.546   5.885
   20POPC  C215 2625   0.501   7.670   5.905
   20POPC  H15R 2626   0.469   7.723   5.997
   20POPC  H15S 2627   0.560   7.741   5.843
   20POPC  C216 2628   0.590   7.552   5.946
   20POPC  H16R 2629   0.618   7.492   5.856
   20POPC  H16S 2630   0.530   7.486   6.013
   20POPC  C217 2631   0.716   7.594   6.021
   20POPC  H17R 2632   0.699   7.695   6.065
   20POPC  H17S 2633   0.800   7.602   5.950
   20POPC  C218 2634   0.753   7.499   6.135
   20POPC  H18R 2635   0.672   7.497   6.211
   20POPC  H18S 2636   0.847   7.531   6.184
   20POPC  H18T 2637   0.766   7.396   6.096
   20POPC   C33 2638  -0.454   7.424   6.843
   20POPC   H3X 2639  -0.549   7.481   6.828
   20POPC   H3Y 2640  -0.455   7.338   6.771
   20POPC   C34 2641  -0.334   7.513   6.808
   20POPC   H4X 2642  -0.241   7.456   6.827
   20POPC   H4Y 2643  -0.333   7.603   6.873
   20POPC   C35 2644  -0.336   7.557   6.661
   20POPC   H5X 2645  -0.425   7.620   6.642
   20POPC   H5Y 2646  -0.345   7.465   6.599
   20POPC   C36 2647  -0.209   7.633   6.620
   20POPC   H6X 2648  -0.121   7.571   6.649
   20POPC   H6Y 2649  -0.204   7.728   6.677
   20POPC   C37 2650  -0.199   7.663   6.470
   20POPC   H7X 2651  -0.101   7.712   6.450
   20POPC   H7Y 2652  -0.279   7.735   6.441
   20POPC   C38 2653  -0.211   7.539   6.381
   20POPC   H8X 2654  -0.316   7.502   6.383
   20POPC   H8Y 2655  -0.145   7.458   6.421
   20POPC   C39 2656  -0.172   7.566   6.235
   20POPC   H9X 2657  -0.063   7.587   6.231
   20POPC   H9Y 2658  -0.227   7.657   6.201
   20POPC  C310 2659  -0.205   7.448   6.143
   20POPC  H10X 2660  -0.315   7.433   6.142
   20POPC  H10Y 2661  -0.158   7.357   6.185
   20POPC  C311 2662  -0.156   7.466   5.998
   20POPC  H11X 2663  -0.189   7.379   5.938
   20POPC  H11Y 2664  -0.045   7.467   5.999
   20POPC  C312 2665  -0.206   7.595   5.930
   20POPC  H12X 2666  -0.168   7.683   5.986
   20POPC  H12Y 2667  -0.317   7.597   5.932
   20POPC  C313 2668  -0.158   7.606   5.785
   20POPC  H13X 2669  -0.203   7.523   5.726
   20POPC  H13Y 2670  -0.048   7.594   5.782
   20POPC  C314 2671  -0.196   7.740   5.721
   20POPC  H14X 2672  -0.143   7.822   5.774
   20POPC  H14Y 2673  -0.305   7.756   5.734
   20POPC  C315 2674  -0.164   7.749   5.571
   20POPC  H15X 2675  -0.201   7.847   5.534
   20POPC  H15Y 2676  -0.220   7.669   5.518
   20POPC  C316 2677  -0.015   7.737   5.536
   20POPC  H16X 2678   0.043   7.819   5.585
   20POPC  H16Y 2679  -0.001   7.745   5.427
   20POPC  H16Z 2680   0.026   7.640   5.570
   21POPC     N 2681   2.841   0.395   7.447
   21POPC   C12 2682   2.923   0.461   7.339
   21POPC   C13 2683   2.931   0.352   7.559
   21POPC   C14 2684   2.741   0.491   7.504
   21POPC   C15 2685   2.770   0.276   7.392
   21POPC  H12A 2686   3.004   0.393   7.314
   21POPC  H12B 2687   2.967   0.551   7.380
   21POPC  H13A 2688   2.978   0.438   7.603
   21POPC  H13B 2689   2.873   0.300   7.634
   21POPC  H13C 2690   3.007   0.285   7.521
   21POPC  H14A 2691   2.682   0.443   7.580
   21POPC  H14B 2692   2.791   0.578   7.545
   21POPC  H14C 2693   2.675   0.524   7.425
   21POPC  H15A 2694   2.841   0.206   7.351
   21POPC  H15B 2695   2.701   0.307   7.315
   21POPC  H15C 2696   2.714   0.227   7.471
   21POPC   C11 2697   2.853   0.497   7.205
   21POPC  H11A 2698   2.820   0.404   7.156
   21POPC  H11B 2699   2.928   0.544   7.137
   21POPC     P 2700   2.759   0.734   7.206
   21POPC   O13 2701   2.641   0.804   7.264
   21POPC   O14 2702   2.892   0.776   7.256
   21POPC   O12 2703   2.740   0.580   7.226
   21POPC   O11 2704   2.755   0.751   7.048
   21POPC    C1 2705   2.640   0.702   6.977
   21POPC    HA 2706   2.614   0.775   6.897
   21POPC    HB 2707   2.551   0.692   7.043
   21POPC    C2 2708   2.663   0.565   6.906
   21POPC    HS 2709   2.684   0.491   6.987
   21POPC   O21 2710   2.776   0.577   6.818
   21POPC   C21 2711   2.823   0.458   6.785
   21POPC   O22 2712   2.794   0.353   6.841
   21POPC   C22 2713   2.922   0.467   6.669
   21POPC   H2R 2714   3.024   0.450   6.707
   21POPC   H2S 2715   2.916   0.567   6.622
   21POPC    C3 2716   2.535   0.518   6.830
   21POPC    HX 2717   2.461   0.488   6.907
   21POPC    HY 2718   2.555   0.426   6.770
   21POPC   O31 2719   2.475   0.622   6.750
   21POPC   C31 2720   2.517   0.631   6.625
   21POPC   O32 2721   2.600   0.559   6.572
   21POPC   C32 2722   2.444   0.748   6.559
   21POPC   H2X 2723   2.492   0.843   6.591
   21POPC   H2Y 2724   2.338   0.748   6.593
   21POPC   C23 2725   2.884   0.358   6.568
   21POPC   H3R 2726   2.783   0.379   6.527
   21POPC   H3S 2727   2.879   0.259   6.619
   21POPC   C24 2728   2.983   0.344   6.452
   21POPC   H4R 2729   3.083   0.316   6.491
   21POPC   H4S 2730   2.991   0.442   6.400
   21POPC   C25 2731   2.936   0.237   6.352
   21POPC   H5R 2732   2.837   0.268   6.311
   21POPC   H5S 2733   2.920   0.141   6.407
   21POPC   C26 2734   3.031   0.210   6.235
   21POPC   H6R 2735   2.982   0.140   6.165
   21POPC   H6S 2736   3.123   0.160   6.274
   21POPC   C27 2737   3.075   0.335   6.157
   21POPC   H7R 2738   3.148   0.393   6.219
   21POPC   H7S 2739   2.986   0.400   6.139
   21POPC   C28 2740   3.139   0.302   6.021
   21POPC   H8R 2741   3.172   0.397   5.974
   21POPC   H8S 2742   3.060   0.258   5.957
   21POPC   C29 2743   3.257   0.209   6.036
   21POPC   H91 2744   3.331   0.242   6.111
   21POPC  C210 2745   3.276   0.092   5.974
   21POPC  H101 2746   3.367   0.034   5.996
   21POPC  C211 2747   3.186   0.030   5.870
   21POPC  H11R 2748   3.118   0.105   5.825
   21POPC  H11S 2749   3.123  -0.050   5.916
   21POPC  C212 2750   3.268  -0.034   5.757
   21POPC  H12R 2751   3.323  -0.122   5.797
   21POPC  H12S 2752   3.343   0.040   5.721
   21POPC  C213 2753   3.181  -0.078   5.638
   21POPC  H13R 2754   3.139   0.013   5.590
   21POPC  H13S 2755   3.096  -0.139   5.677
   21POPC  C214 2756   3.256  -0.161   5.533
   21POPC  H14R 2757   3.188  -0.178   5.447
   21POPC  H14S 2758   3.281  -0.261   5.576
   21POPC  C215 2759   3.386  -0.097   5.483
   21POPC  H15R 2760   3.460  -0.096   5.566
   21POPC  H15S 2761   3.367   0.008   5.453
   21POPC  C216 2762   3.449  -0.171   5.363
   21POPC  H16R 2763   3.452  -0.280   5.386
   21POPC  H16S 2764   3.553  -0.136   5.350
   21POPC  C217 2765   3.374  -0.149   5.231
   21POPC  H17R 2766   3.375  -0.040   5.208
   21POPC  H17S 2767   3.268  -0.180   5.242
   21POPC  C218 2768   3.435  -0.225   5.113
   21POPC  H18R 2769   3.378  -0.203   5.020
   21POPC  H18S 2770   3.432  -0.334   5.133
   21POPC  H18T 2771   3.541  -0.195   5.098
   21POPC   C33 2772   2.447   0.738   6.405
   21POPC   H3X 2773   2.407   0.640   6.374
   21POPC   H3Y 2774   2.552   0.746   6.369
   21POPC   C34 2775   2.363   0.849   6.340
   21POPC   H4X 2776   2.403   0.948   6.370
   21POPC   H4Y 2777   2.259   0.842   6.380
   21POPC   C35 2778   2.357   0.842   6.187
   21POPC   H5X 2779   2.323   0.740   6.156
   21POPC   H5Y 2780   2.459   0.858   6.146
   21POPC   C36 2781   2.260   0.946   6.127
   21POPC   H6X 2782   2.291   1.047   6.163
   21POPC   H6Y 2783   2.158   0.925   6.164
   21POPC   C37 2784   2.259   0.947   5.974
   21POPC   H7X 2785   2.239   0.844   5.936
   21POPC   H7Y 2786   2.360   0.978   5.939
   21POPC   C38 2787   2.155   1.044   5.916
   21POPC   H8X 2788   2.166   1.141   5.968
   21POPC   H8Y 2789   2.052   1.007   5.937
   21POPC   C39 2790   2.171   1.071   5.765
   21POPC   H9X 2791   2.276   1.104   5.747
   21POPC   H9Y 2792   2.104   1.155   5.737
   21POPC  C310 2793   2.139   0.952   5.673
   21POPC  H10X 2794   2.030   0.935   5.674
   21POPC  H10Y 2795   2.189   0.860   5.711
   21POPC  C311 2796   2.187   0.978   5.530
   21POPC  H11X 2797   2.297   0.963   5.525
   21POPC  H11Y 2798   2.168   1.085   5.506
   21POPC  C312 2799   2.120   0.892   5.422
   21POPC  H12X 2800   2.011   0.917   5.420
   21POPC  H12Y 2801   2.131   0.785   5.447
   21POPC  C313 2802   2.181   0.918   5.283
   21POPC  H13X 2803   2.286   0.884   5.283
   21POPC  H13Y 2804   2.180   1.028   5.266
   21POPC  C314 2805   2.105   0.851   5.168
   21POPC  H14X 2806   1.997   0.877   5.175
   21POPC  H14Y 2807   2.115   0.741   5.177
   21POPC  C315 2808   2.157   0.897   5.031
   21POPC  H15X 2809   2.265   0.872   5.024
   21POPC  H15Y 2810   2.147   1.008   5.025
   21POPC  C316 2811   2.084   0.835   4.912
   21POPC  H16X 2812   2.098   0.725   4.910
   21POPC  H16Y 2813   2.123   0.877   4.817
   21POPC  H16Z 2814   1.975   0.857   4.917
   22POPC     N 2815   7.895   2.760   7.769
   22POPC   C12 2816   7.982   2.699   7.662
   22POPC   C13 2817   7.961   2.885   7.819
   22POPC   C14 2818   7.761   2.797   7.713
   22POPC   C15 2819   7.877   2.666   7.884
   22POPC  H12A 2820   8.076   2.668   7.708
   22POPC  H12B 2821   8.006   2.777   7.590
   22POPC  H13A 2822   7.901   2.931   7.897
   22POPC  H13B 2823   8.059   2.861   7.858
   22POPC  H13C 2824   7.973   2.955   7.738
   22POPC  H14A 2825   7.708   2.708   7.682
   22POPC  H14B 2826   7.702   2.848   7.789
   22POPC  H14C 2827   7.774   2.863   7.628
   22POPC  H15A 2828   7.973   2.648   7.932
   22POPC  H15B 2829   7.839   2.571   7.848
   22POPC  H15C 2830   7.808   2.707   7.956
   22POPC   C11 2831   7.926   2.579   7.581
   22POPC  H11A 2832   8.003   2.550   7.506
   22POPC  H11B 2833   7.837   2.617   7.526
   22POPC     P 2834   7.788   2.370   7.601
   22POPC   O13 2835   7.821   2.228   7.630
   22POPC   O14 2836   7.654   2.416   7.643
   22POPC   O12 2837   7.896   2.467   7.664
   22POPC   O11 2838   7.810   2.395   7.447
   22POPC    C1 2839   7.742   2.316   7.352
   22POPC    HA 2840   7.635   2.302   7.381
   22POPC    HB 2841   7.790   2.216   7.343
   22POPC    C2 2842   7.745   2.383   7.213
   22POPC    HS 2843   7.686   2.319   7.143
   22POPC   O21 2844   7.883   2.395   7.173
   22POPC   C21 2845   7.898   2.397   7.042
   22POPC   O22 2846   7.810   2.376   6.960
   22POPC   C22 2847   8.042   2.433   7.007
   22POPC   H2R 2848   8.110   2.360   7.056
   22POPC   H2S 2849   8.065   2.534   7.044
   22POPC    C3 2850   7.679   2.525   7.221
   22POPC    HX 2851   7.737   2.583   7.296
   22POPC    HY 2852   7.576   2.515   7.262
   22POPC   O31 2853   7.683   2.596   7.096
   22POPC   C31 2854   7.579   2.573   7.017
   22POPC   O32 2855   7.476   2.515   7.049
   22POPC   C32 2856   7.609   2.628   6.878
   22POPC   H2X 2857   7.625   2.543   6.809
   22POPC   H2Y 2858   7.702   2.689   6.881
   22POPC   C23 2859   8.062   2.428   6.854
   22POPC   H3R 2860   8.018   2.334   6.814
   22POPC   H3S 2861   8.171   2.425   6.832
   22POPC   C24 2862   8.002   2.549   6.781
   22POPC   H4R 2863   8.082   2.624   6.764
   22POPC   H4S 2864   7.924   2.596   6.846
   22POPC   C25 2865   7.936   2.510   6.648
   22POPC   H5R 2866   7.864   2.427   6.668
   22POPC   H5S 2867   8.014   2.471   6.580
   22POPC   C26 2868   7.858   2.622   6.578
   22POPC   H6R 2869   7.770   2.647   6.641
   22POPC   H6S 2870   7.822   2.584   6.481
   22POPC   C27 2871   7.937   2.752   6.555
   22POPC   H7R 2872   8.033   2.729   6.504
   22POPC   H7S 2873   7.961   2.798   6.654
   22POPC   C28 2874   7.857   2.853   6.471
   22POPC   H8R 2875   7.753   2.854   6.510
   22POPC   H8S 2876   7.851   2.814   6.367
   22POPC   C29 2877   7.913   2.993   6.479
   22POPC   H91 2878   7.923   3.031   6.581
   22POPC  C210 2879   7.947   3.073   6.377
   22POPC  H101 2880   7.986   3.174   6.400
   22POPC  C211 2881   7.942   3.042   6.229
   22POPC  H11R 2882   7.917   2.936   6.210
   22POPC  H11S 2883   8.041   3.061   6.183
   22POPC  C212 2884   7.839   3.129   6.155
   22POPC  H12R 2885   7.859   3.237   6.174
   22POPC  H12S 2886   7.737   3.105   6.194
   22POPC  C213 2887   7.841   3.103   6.004
   22POPC  H13R 2888   7.840   2.993   5.988
   22POPC  H13S 2889   7.935   3.144   5.961
   22POPC  C214 2890   7.721   3.165   5.930
   22POPC  H14R 2891   7.718   3.274   5.949
   22POPC  H14S 2892   7.628   3.120   5.971
   22POPC  C215 2893   7.722   3.142   5.778
   22POPC  H15R 2894   7.811   3.193   5.734
   22POPC  H15S 2895   7.631   3.188   5.734
   22POPC  C216 2896   7.726   2.993   5.737
   22POPC  H16R 2897   7.644   2.940   5.791
   22POPC  H16S 2898   7.822   2.948   5.769
   22POPC  C217 2899   7.709   2.969   5.586
   22POPC  H17R 2900   7.611   3.010   5.555
   22POPC  H17S 2901   7.708   2.859   5.569
   22POPC  C218 2902   7.819   3.031   5.499
   22POPC  H18R 2903   7.919   2.994   5.530
   22POPC  H18S 2904   7.818   3.142   5.508
   22POPC  H18T 2905   7.802   3.005   5.392
   22POPC   C33 2906   7.492   2.714   6.827
   22POPC   H3X 2907   7.476   2.801   6.895
   22POPC   H3Y 2908   7.399   2.653   6.826
   22POPC   C34 2909   7.519   2.764   6.685
   22POPC   H4X 2910   7.548   2.675   6.625
   22POPC   H4Y 2911   7.606   2.834   6.686
   22POPC   C35 2912   7.399   2.833   6.618
   22POPC   H5X 2913   7.381   2.930   6.668
   22POPC   H5Y 2914   7.309   2.769   6.632
   22POPC   C36 2915   7.419   2.855   6.467
   22POPC   H6X 2916   7.513   2.913   6.451
   22POPC   H6Y 2917   7.334   2.915   6.428
   22POPC   C37 2918   7.427   2.724   6.387
   22POPC   H7X 2919   7.338   2.662   6.413
   22POPC   H7Y 2920   7.518   2.668   6.418
   22POPC   C38 2921   7.431   2.740   6.235
   22POPC   H8X 2922   7.528   2.787   6.205
   22POPC   H8Y 2923   7.349   2.807   6.203
   22POPC   C39 2924   7.414   2.604   6.165
   22POPC   H9X 2925   7.315   2.564   6.195
   22POPC   H9Y 2926   7.491   2.533   6.202
   22POPC  C310 2927   7.419   2.610   6.012
   22POPC  H10X 2928   7.367   2.701   5.976
   22POPC  H10Y 2929   7.364   2.521   5.975
   22POPC  C311 2930   7.561   2.602   5.954
   22POPC  H11X 2931   7.613   2.516   6.002
   22POPC  H11Y 2932   7.618   2.694   5.978
   22POPC  C312 2933   7.560   2.578   5.802
   22POPC  H12X 2934   7.525   2.670   5.751
   22POPC  H12Y 2935   7.488   2.497   5.780
   22POPC  C313 2936   7.697   2.537   5.746
   22POPC  H13X 2937   7.731   2.446   5.800
   22POPC  H13Y 2938   7.771   2.618   5.766
   22POPC  C314 2939   7.693   2.508   5.596
   22POPC  H14X 2940   7.663   2.600   5.542
   22POPC  H14Y 2941   7.617   2.430   5.576
   22POPC  C315 2942   7.828   2.460   5.541
   22POPC  H15X 2943   7.857   2.366   5.593
   22POPC  H15Y 2944   7.905   2.537   5.565
   22POPC  C316 2945   7.830   2.434   5.390
   22POPC  H16X 2946   7.758   2.354   5.364
   22POPC  H16Y 2947   7.931   2.403   5.358
   22POPC  H16Z 2948   7.802   2.527   5.335
   23POPC     N 2949   1.326   0.126   7.405
   23POPC   C12 2950   1.468   0.077   7.384
   23POPC   C13 2951   1.321   0.223   7.519
   23POPC   C14 2952   1.275   0.191   7.280
   23POPC   C15 2953   1.238   0.010   7.439
   23POPC  H12A 2954   1.463  -0.011   7.321
   23POPC  H12B 2955   1.504   0.044   7.481
   23POPC  H13A 2956   1.219   0.253   7.538
   23POPC  H13B 2957   1.359   0.174   7.608
   23POPC  H13C 2958   1.383   0.308   7.497
   23POPC  H14A 2959   1.281   0.121   7.198
   23POPC  H14B 2960   1.171   0.220   7.293
   23POPC  H14C 2961   1.335   0.278   7.257
   23POPC  H15A 2962   1.235  -0.059   7.356
   23POPC  H15B 2963   1.138   0.044   7.461
   23POPC  H15C 2964   1.278  -0.040   7.526
   23POPC   C11 2965   1.572   0.173   7.321
   23POPC  H11A 2966   1.555   0.177   7.212
   23POPC  H11B 2967   1.672   0.129   7.339
   23POPC     P 2968   1.690   0.389   7.388
   23POPC   O13 2969   1.650   0.533   7.387
   23POPC   O14 2970   1.766   0.344   7.507
   23POPC   O12 2971   1.559   0.304   7.375
   23POPC   O11 2972   1.771   0.354   7.258
   23POPC    C1 2973   1.771   0.451   7.153
   23POPC    HA 2974   1.826   0.542   7.184
   23POPC    HB 2975   1.666   0.479   7.128
   23POPC    C2 2976   1.835   0.396   7.023
   23POPC    HS 2977   1.816   0.468   6.939
   23POPC   O21 2978   1.783   0.266   6.993
   23POPC   C21 2979   1.669   0.269   6.929
   23POPC   O22 2980   1.607   0.371   6.898
   23POPC   C22 2981   1.629   0.127   6.892
   23POPC   H2R 2982   1.537   0.129   6.830
   23POPC   H2S 2983   1.607   0.072   6.986
   23POPC    C3 2984   1.989   0.381   7.034
   23POPC    HX 2985   2.008   0.325   7.128
   23POPC    HY 2986   2.038   0.480   7.044
   23POPC   O31 2987   2.044   0.305   6.925
   23POPC   C31 2988   2.059   0.372   6.811
   23POPC   O32 2989   2.035   0.491   6.797
   23POPC   C32 2990   2.104   0.276   6.702
   23POPC   H2X 2991   2.049   0.299   6.608
   23POPC   H2Y 2992   2.080   0.172   6.732
   23POPC   C23 2993   1.744   0.057   6.817
   23POPC   H3R 2994   1.716  -0.050   6.806
   23POPC   H3S 2995   1.837   0.060   6.878
   23POPC   C24 2996   1.774   0.113   6.677
   23POPC   H4R 2997   1.868   0.067   6.641
   23POPC   H4S 2998   1.790   0.223   6.683
   23POPC   C25 2999   1.663   0.081   6.576
   23POPC   H5R 3000   1.568   0.129   6.608
   23POPC   H5S 3001   1.648  -0.029   6.575
   23POPC   C26 3002   1.696   0.126   6.433
   23POPC   H6R 3003   1.795   0.087   6.404
   23POPC   H6S 3004   1.701   0.237   6.428
   23POPC   C27 3005   1.590   0.075   6.334
   23POPC   H7R 3006   1.491   0.116   6.363
   23POPC   H7S 3007   1.585  -0.036   6.344
   23POPC   C28 3008   1.616   0.110   6.187
   23POPC   H8R 3009   1.721   0.083   6.162
   23POPC   H8S 3010   1.605   0.219   6.172
   23POPC   C29 3011   1.521   0.029   6.103
   23POPC   H91 3012   1.532  -0.080   6.116
   23POPC  C210 3013   1.427   0.073   6.018
   23POPC  H101 3014   1.365  -0.002   5.966
   23POPC  C211 3015   1.393   0.216   5.983
   23POPC  H11R 3016   1.474   0.286   6.012
   23POPC  H11S 3017   1.301   0.247   6.037
   23POPC  C212 3018   1.370   0.226   5.832
   23POPC  H12R 3019   1.300   0.145   5.800
   23POPC  H12S 3020   1.467   0.210   5.780
   23POPC  C213 3021   1.310   0.360   5.786
   23POPC  H13R 3022   1.315   0.364   5.674
   23POPC  H13S 3023   1.371   0.444   5.826
   23POPC  C214 3024   1.163   0.379   5.827
   23POPC  H14R 3025   1.156   0.384   5.937
   23POPC  H14S 3026   1.106   0.290   5.792
   23POPC  C215 3027   1.100   0.505   5.767
   23POPC  H15R 3028   1.106   0.500   5.656
   23POPC  H15S 3029   1.160   0.593   5.801
   23POPC  C216 3030   0.954   0.528   5.809
   23POPC  H16R 3031   0.921   0.627   5.772
   23POPC  H16S 3032   0.948   0.530   5.920
   23POPC  C217 3033   0.856   0.422   5.755
   23POPC  H17R 3034   0.886   0.322   5.793
   23POPC  H17S 3035   0.863   0.420   5.644
   23POPC  C218 3036   0.710   0.447   5.795
   23POPC  H18R 3037   0.645   0.367   5.753
   23POPC  H18S 3038   0.676   0.545   5.756
   23POPC  H18T 3039   0.700   0.447   5.906
   23POPC   C33 3040   2.255   0.291   6.680
   23POPC   H3X 3041   2.307   0.282   6.778
   23POPC   H3Y 3042   2.277   0.391   6.637
   23POPC   C34 3043   2.311   0.182   6.588
   23POPC   H4X 3044   2.258   0.186   6.490
   23POPC   H4Y 3045   2.290   0.083   6.634
   23POPC   C35 3046   2.463   0.195   6.566
   23POPC   H5X 3047   2.507   0.213   6.667
   23POPC   H5Y 3048   2.485   0.283   6.503
   23POPC   C36 3049   2.531   0.069   6.509
   23POPC   H6X 3050   2.484  -0.021   6.554
   23POPC   H6Y 3051   2.637   0.072   6.543
   23POPC   C37 3052   2.533   0.057   6.356
   23POPC   H7X 3053   2.594  -0.033   6.330
   23POPC   H7Y 3054   2.584   0.145   6.313
   23POPC   C38 3055   2.396   0.041   6.289
   23POPC   H8X 3056   2.341   0.137   6.297
   23POPC   H8Y 3057   2.337  -0.038   6.341
   23POPC   C39 3058   2.407   0.005   6.140
   23POPC   H9X 3059   2.452  -0.097   6.131
   23POPC   H9Y 3060   2.476   0.077   6.092
   23POPC  C310 3061   2.272   0.007   6.067
   23POPC  H10X 3062   2.232   0.111   6.070
   23POPC  H10Y 3063   2.201  -0.059   6.121
   23POPC  C311 3064   2.279  -0.038   5.920
   23POPC  H11X 3065   2.178  -0.027   5.875
   23POPC  H11Y 3066   2.306  -0.146   5.916
   23POPC  C312 3067   2.380   0.040   5.835
   23POPC  H12X 3068   2.482   0.025   5.876
   23POPC  H12Y 3069   2.356   0.149   5.843
   23POPC  C313 3070   2.380  -0.001   5.688
   23POPC  H13X 3071   2.277   0.009   5.646
   23POPC  H13Y 3072   2.411  -0.107   5.680
   23POPC  C314 3073   2.476   0.086   5.605
   23POPC  H14X 3074   2.576   0.087   5.656
   23POPC  H14Y 3075   2.438   0.190   5.603
   23POPC  C315 3076   2.496   0.037   5.461
   23POPC  H15X 3077   2.543  -0.064   5.464
   23POPC  H15Y 3078   2.568   0.106   5.411
   23POPC  C316 3079   2.369   0.031   5.376
   23POPC  H16X 3080   2.395   0.005   5.271
   23POPC  H16Y 3081   2.317   0.129   5.376
   23POPC  H16Z 3082   2.300  -0.047   5.415
   24POPC     N 3083   2.960   1.439   7.619
   24POPC   C12 3084   3.074   1.418   7.522
   24POPC   C13 3085   2.873   1.318   7.622
   24POPC   C14 3086   3.019   1.462   7.755
   24POPC   C15 3087   2.878   1.558   7.582
   24POPC  H12A 3088   3.131   1.332   7.557
   24POPC  H12B 3089   3.139   1.505   7.527
   24POPC  H13A 3090   2.795   1.329   7.696
   24POPC  H13B 3091   2.826   1.303   7.525
   24POPC  H13C 3092   2.932   1.230   7.644
   24POPC  H14A 3093   2.941   1.474   7.828
   24POPC  H14B 3094   3.081   1.377   7.783
   24POPC  H14C 3095   3.081   1.551   7.753
   24POPC  H15A 3096   2.840   1.545   7.482
   24POPC  H15B 3097   2.941   1.647   7.583
   24POPC  H15C 3098   2.796   1.571   7.651
   24POPC   C11 3099   3.040   1.393   7.373
   24POPC  H11A 3100   2.972   1.306   7.363
   24POPC  H11B 3101   3.137   1.369   7.322
   24POPC     P 3102   2.965   1.510   7.162
   24POPC   O13 3103   2.864   1.409   7.125
   24POPC   O14 3104   2.937   1.651   7.123
   24POPC   O12 3105   2.981   1.509   7.318
   24POPC   O11 3106   3.107   1.465   7.109
   24POPC    C1 3107   3.205   1.565   7.081
   24POPC    HA 3108   3.306   1.522   7.097
   24POPC    HB 3109   3.197   1.652   7.149
   24POPC    C2 3110   3.192   1.614   6.934
   24POPC    HS 3111   3.101   1.678   6.931
   24POPC   O21 3112   3.165   1.506   6.844
   24POPC   C21 3113   3.257   1.414   6.835
   24POPC   O22 3114   3.367   1.415   6.889
   24POPC   C22 3115   3.207   1.302   6.745
   24POPC   H2R 3116   3.107   1.268   6.779
   24POPC   H2S 3117   3.278   1.217   6.752
   24POPC    C3 3118   3.308   1.707   6.885
   24POPC    HX 3119   3.405   1.661   6.916
   24POPC    HY 3120   3.301   1.805   6.936
   24POPC   O31 3121   3.310   1.722   6.741
   24POPC   C31 3122   3.215   1.802   6.693
   24POPC   O32 3123   3.127   1.854   6.760
   24POPC   C32 3124   3.228   1.807   6.541
   24POPC   H2X 3125   3.185   1.714   6.499
   24POPC   H2Y 3126   3.336   1.812   6.514
   24POPC   C23 3127   3.199   1.352   6.600
   24POPC   H3R 3128   3.242   1.454   6.591
   24POPC   H3S 3129   3.092   1.358   6.571
   24POPC   C24 3130   3.273   1.260   6.502
   24POPC   H4R 3131   3.248   1.154   6.529
   24POPC   H4S 3132   3.382   1.273   6.513
   24POPC   C25 3133   3.230   1.282   6.357
   24POPC   H5R 3134   3.119   1.275   6.354
   24POPC   H5S 3135   3.272   1.201   6.293
   24POPC   C26 3136   3.271   1.418   6.298
   24POPC   H6R 3137   3.377   1.413   6.267
   24POPC   H6S 3138   3.262   1.498   6.375
   24POPC   C27 3139   3.183   1.460   6.179
   24POPC   H7R 3140   3.230   1.548   6.130
   24POPC   H7S 3141   3.084   1.492   6.219
   24POPC   C28 3142   3.158   1.350   6.074
   24POPC   H8R 3143   3.091   1.394   5.997
   24POPC   H8S 3144   3.102   1.267   6.121
   24POPC   C29 3145   3.286   1.298   6.014
   24POPC   H91 3146   3.358   1.257   6.087
   24POPC  C210 3147   3.320   1.298   5.884
   24POPC  H101 3148   3.418   1.257   5.855
   24POPC  C211 3149   3.238   1.349   5.769
   24POPC  H11R 3150   3.133   1.369   5.798
   24POPC  H11S 3151   3.235   1.273   5.688
   24POPC  C212 3152   3.298   1.479   5.715
   24POPC  H12R 3153   3.403   1.459   5.684
   24POPC  H12S 3154   3.299   1.556   5.795
   24POPC  C213 3155   3.221   1.535   5.595
   24POPC  H13R 3156   3.123   1.575   5.628
   24POPC  H13S 3157   3.202   1.452   5.522
   24POPC  C214 3158   3.301   1.644   5.524
   24POPC  H14R 3159   3.400   1.602   5.495
   24POPC  H14S 3160   3.319   1.728   5.595
   24POPC  C215 3161   3.233   1.697   5.398
   24POPC  H15R 3162   3.141   1.754   5.426
   24POPC  H15S 3163   3.203   1.612   5.334
   24POPC  C216 3164   3.327   1.788   5.318
   24POPC  H16R 3165   3.419   1.730   5.293
   24POPC  H16S 3166   3.357   1.874   5.381
   24POPC  C217 3167   3.264   1.839   5.188
   24POPC  H17R 3168   3.171   1.895   5.213
   24POPC  H17S 3169   3.235   1.752   5.125
   24POPC  C218 3170   3.358   1.929   5.109
   24POPC  H18R 3171   3.392   2.015   5.171
   24POPC  H18S 3172   3.307   1.969   5.019
   24POPC  H18T 3173   3.447   1.871   5.077
   24POPC   C33 3174   3.153   1.928   6.482
   24POPC   H3X 3175   3.204   2.021   6.517
   24POPC   H3Y 3176   3.049   1.929   6.521
   24POPC   C34 3177   3.146   1.929   6.328
   24POPC   H4X 3178   3.087   2.017   6.296
   24POPC   H4Y 3179   3.092   1.838   6.295
   24POPC   C35 3180   3.283   1.935   6.258
   24POPC   H5X 3181   3.338   1.840   6.278
   24POPC   H5Y 3182   3.342   2.019   6.303
   24POPC   C36 3183   3.277   1.958   6.106
   24POPC   H6X 3184   3.380   1.949   6.066
   24POPC   H6Y 3185   3.241   2.061   6.086
   24POPC   C37 3186   3.187   1.858   6.032
   24POPC   H7X 3187   3.081   1.877   6.059
   24POPC   H7Y 3188   3.213   1.755   6.067
   24POPC   C38 3189   3.202   1.860   5.879
   24POPC   H8X 3190   3.136   1.781   5.838
   24POPC   H8Y 3191   3.307   1.836   5.852
   24POPC   C39 3192   3.163   1.993   5.813
   24POPC   H9X 3193   3.237   2.072   5.839
   24POPC   H9Y 3194   3.064   2.025   5.852
   24POPC  C310 3195   3.154   1.978   5.661
   24POPC  H10X 3196   3.089   1.891   5.638
   24POPC  H10Y 3197   3.256   1.957   5.621
   24POPC  C311 3198   3.096   2.099   5.586
   24POPC  H11X 3199   3.161   2.188   5.603
   24POPC  H11Y 3200   2.994   2.122   5.624
   24POPC  C312 3201   3.088   2.070   5.436
   24POPC  H12X 3202   3.026   1.979   5.419
   24POPC  H12Y 3203   3.191   2.048   5.400
   24POPC  C313 3204   3.032   2.184   5.350
   24POPC  H13X 3205   3.087   2.278   5.375
   24POPC  H13Y 3206   2.924   2.200   5.373
   24POPC  C314 3207   3.051   2.154   5.200
   24POPC  H14X 3208   2.992   2.064   5.173
   24POPC  H14Y 3209   3.158   2.131   5.184
   24POPC  C315 3210   3.013   2.270   5.107
   24POPC  H15X 3211   3.059   2.362   5.148
   24POPC  H15Y 3212   2.903   2.284   5.108
   24POPC  C316 3213   3.063   2.250   4.964
   24POPC  H16X 3214   3.173   2.234   4.963
   24POPC  H16Y 3215   3.040   2.339   4.902
   24POPC  H16Z 3216   3.014   2.162   4.918
   25POPC     N 3217   1.691   6.966   7.194
   25POPC   C12 3218   1.736   7.107   7.165
   25POPC   C13 3219   1.761   6.870   7.102
   25POPC   C14 3220   1.721   6.925   7.334
   25POPC   C15 3221   1.543   6.957   7.173
   25POPC  H12A 3222   1.680   7.173   7.231
   25POPC  H12B 3223   1.705   7.131   7.064
   25POPC  H13A 3224   1.734   6.891   6.999
   25POPC  H13B 3225   1.868   6.877   7.115
   25POPC  H13C 3226   1.729   6.769   7.126
   25POPC  H14A 3227   1.826   6.940   7.356
   25POPC  H14B 3228   1.663   6.985   7.403
   25POPC  H14C 3229   1.696   6.821   7.349
   25POPC  H15A 3230   1.494   7.030   7.236
   25POPC  H15B 3231   1.508   6.858   7.200
   25POPC  H15C 3232   1.518   6.976   7.070
   25POPC   C11 3233   1.886   7.141   7.179
   25POPC  H11A 3234   1.900   7.247   7.148
   25POPC  H11B 3235   1.945   7.076   7.111
   25POPC     P 3236   2.053   7.197   7.360
   25POPC   O13 3237   2.013   7.335   7.395
   25POPC   O14 3238   2.119   7.119   7.468
   25POPC   O12 3239   1.927   7.119   7.312
   25POPC   O11 3240   2.148   7.201   7.233
   25POPC    C1 3241   2.254   7.297   7.240
   25POPC    HA 3242   2.312   7.285   7.334
   25POPC    HB 3243   2.212   7.400   7.239
   25POPC    C2 3244   2.354   7.286   7.121
   25POPC    HS 3245   2.394   7.388   7.099
   25POPC   O21 3246   2.292   7.229   7.005
   25POPC   C21 3247   2.210   7.313   6.945
   25POPC   O22 3248   2.183   7.426   6.983
   25POPC   C22 3249   2.155   7.250   6.818
   25POPC   H2R 3250   2.213   7.158   6.793
   25POPC   H2S 3251   2.170   7.324   6.736
   25POPC    C3 3252   2.476   7.198   7.160
   25POPC    HX 3253   2.436   7.097   7.185
   25POPC    HY 3254   2.524   7.238   7.252
   25POPC   O31 3255   2.572   7.183   7.054
   25POPC   C31 3256   2.662   7.280   7.043
   25POPC   O32 3257   2.668   7.378   7.116
   25POPC   C32 3258   2.756   7.249   6.928
   25POPC   H2X 3259   2.697   7.238   6.834
   25POPC   H2Y 3260   2.810   7.154   6.949
   25POPC   C23 3261   2.006   7.217   6.834
   25POPC   H3R 3262   1.953   7.307   6.873
   25POPC   H3S 3263   1.996   7.136   6.908
   25POPC   C24 3264   1.936   7.173   6.704
   25POPC   H4R 3265   1.831   7.147   6.728
   25POPC   H4S 3266   1.987   7.082   6.665
   25POPC   C25 3267   1.937   7.281   6.594
   25POPC   H5R 3268   2.042   7.300   6.563
   25POPC   H5S 3269   1.895   7.375   6.636
   25POPC   C26 3270   1.857   7.242   6.469
   25POPC   H6R 3271   1.749   7.243   6.494
   25POPC   H6S 3272   1.884   7.139   6.437
   25POPC   C27 3273   1.883   7.340   6.353
   25POPC   H7R 3274   1.985   7.321   6.313
   25POPC   H7S 3275   1.883   7.443   6.395
   25POPC   C28 3276   1.781   7.335   6.238
   25POPC   H8R 3277   1.815   7.407   6.160
   25POPC   H8S 3278   1.685   7.373   6.279
   25POPC   C29 3279   1.762   7.199   6.176
   25POPC   H91 3280   1.844   7.127   6.192
   25POPC  C210 3281   1.651   7.159   6.110
   25POPC  H101 3282   1.646   7.057   6.070
   25POPC  C211 3283   1.531   7.245   6.081
   25POPC  H11R 3284   1.540   7.346   6.127
   25POPC  H11S 3285   1.439   7.199   6.124
   25POPC  C212 3286   1.508   7.267   5.930
   25POPC  H12R 3287   1.604   7.296   5.883
   25POPC  H12S 3288   1.437   7.351   5.917
   25POPC  C213 3289   1.450   7.144   5.858
   25POPC  H13R 3290   1.354   7.117   5.908
   25POPC  H13S 3291   1.521   7.059   5.868
   25POPC  C214 3292   1.423   7.170   5.710
   25POPC  H14R 3293   1.517   7.204   5.662
   25POPC  H14S 3294   1.348   7.251   5.700
   25POPC  C215 3295   1.372   7.045   5.636
   25POPC  H15R 3296   1.280   7.008   5.688
   25POPC  H15S 3297   1.448   6.965   5.644
   25POPC  C216 3298   1.339   7.071   5.489
   25POPC  H16R 3299   1.432   7.103   5.436
   25POPC  H16S 3300   1.265   7.154   5.483
   25POPC  C217 3301   1.281   6.948   5.416
   25POPC  H17R 3302   1.253   6.979   5.313
   25POPC  H17S 3303   1.187   6.918   5.468
   25POPC  C218 3304   1.375   6.828   5.407
   25POPC  H18R 3305   1.400   6.790   5.509
   25POPC  H18S 3306   1.469   6.856   5.356
   25POPC  H18T 3307   1.327   6.746   5.350
   25POPC   C33 3308   2.857   7.363   6.912
   25POPC   H3X 3309   2.918   7.370   7.005
   25POPC   H3Y 3310   2.804   7.460   6.898
   25POPC   C34 3311   2.953   7.343   6.794
   25POPC   H4X 3312   2.894   7.341   6.700
   25POPC   H4Y 3313   3.003   7.244   6.805
   25POPC   C35 3314   3.060   7.452   6.786
   25POPC   H5X 3315   3.117   7.453   6.881
   25POPC   H5Y 3316   3.011   7.551   6.774
   25POPC   C36 3317   3.158   7.430   6.670
   25POPC   H6X 3318   3.103   7.439   6.574
   25POPC   H6Y 3319   3.197   7.326   6.676
   25POPC   C37 3320   3.276   7.528   6.671
   25POPC   H7X 3321   3.332   7.515   6.766
   25POPC   H7Y 3322   3.237   7.632   6.666
   25POPC   C38 3323   3.372   7.505   6.553
   25POPC   H8X 3324   3.315   7.521   6.458
   25POPC   H8Y 3325   3.407   7.399   6.553
   25POPC   C39 3326   3.493   7.598   6.552
   25POPC   H9X 3327   3.457   7.703   6.562
   25POPC   H9Y 3328   3.543   7.589   6.453
   25POPC  C310 3329   3.596   7.574   6.663
   25POPC  H10X 3330   3.632   7.468   6.659
   25POPC  H10Y 3331   3.547   7.590   6.762
   25POPC  C311 3332   3.717   7.668   6.653
   25POPC  H11X 3333   3.771   7.670   6.750
   25POPC  H11Y 3334   3.678   7.771   6.634
   25POPC  C312 3335   3.817   7.629   6.543
   25POPC  H12X 3336   3.761   7.593   6.454
   25POPC  H12Y 3337   3.877   7.543   6.580
   25POPC  C313 3338   3.912   7.741   6.499
   25POPC  H13X 3339   3.987   7.697   6.429
   25POPC  H13Y 3340   3.967   7.779   6.588
   25POPC  C314 3341   3.846   7.859   6.426
   25POPC  H14X 3342   3.926   7.928   6.392
   25POPC  H14Y 3343   3.781   7.916   6.497
   25POPC  C315 3344   3.761   7.819   6.304
   25POPC  H15X 3345   3.673   7.761   6.339
   25POPC  H15Y 3346   3.822   7.753   6.239
   25POPC  C316 3347   3.710   7.937   6.221
   25POPC  H16X 3348   3.648   7.900   6.136
   25POPC  H16Y 3349   3.796   7.994   6.179
   25POPC  H16Z 3350   3.648   8.005   6.283
   26POPC     N 3351   1.794   2.046   7.437
   26POPC   C12 3352   1.758   2.086   7.295
   26POPC   C13 3353   1.940   2.018   7.451
   26POPC   C14 3354   1.757   2.154   7.533
   26POPC   C15 3355   1.718   1.922   7.472
   26POPC  H12A 3356   1.650   2.090   7.289
   26POPC  H12B 3357   1.791   2.006   7.229
   26POPC  H13A 3358   1.996   2.105   7.421
   26POPC  H13B 3359   1.963   1.994   7.554
   26POPC  H13C 3360   1.967   1.934   7.388
   26POPC  H14A 3361   1.811   2.244   7.511
   26POPC  H14B 3362   1.651   2.173   7.530
   26POPC  H14C 3363   1.782   2.123   7.634
   26POPC  H15A 3364   1.750   1.840   7.408
   26POPC  H15B 3365   1.612   1.937   7.459
   26POPC  H15C 3366   1.738   1.895   7.575
   26POPC   C11 3367   1.814   2.219   7.241
   26POPC  H11A 3368   1.774   2.303   7.302
   26POPC  H11B 3369   1.774   2.235   7.138
   26POPC     P 3370   2.032   2.212   7.110
   26POPC   O13 3371   2.023   2.345   7.045
   26POPC   O14 3372   2.168   2.160   7.134
   26POPC   O12 3373   1.956   2.222   7.247
   26POPC   O11 3374   1.949   2.106   7.028
   26POPC    C1 3375   1.993   1.969   7.026
   26POPC    HA 3376   1.903   1.903   7.021
   26POPC    HB 3377   2.048   1.942   7.119
   26POPC    C2 3378   2.082   1.937   6.902
   26POPC    HS 3379   2.171   2.004   6.903
   26POPC   O21 3380   2.003   1.953   6.783
   26POPC   C21 3381   2.011   2.072   6.728
   26POPC   O22 3382   2.088   2.161   6.758
   26POPC   C22 3383   1.907   2.083   6.616
   26POPC   H2R 3384   1.873   1.982   6.586
   26POPC   H2S 3385   1.956   2.131   6.529
   26POPC    C3 3386   2.134   1.791   6.906
   26POPC    HX 3387   2.046   1.726   6.921
   26POPC    HY 3388   2.200   1.777   6.994
   26POPC   O31 3389   2.199   1.752   6.782
   26POPC   C31 3390   2.327   1.787   6.777
   26POPC   O32 3391   2.386   1.848   6.864
   26POPC   C32 3392   2.391   1.737   6.648
   26POPC   H2X 3393   2.392   1.627   6.644
   26POPC   H2Y 3394   2.497   1.773   6.647
   26POPC   C23 3395   1.789   2.169   6.662
   26POPC   H3R 3396   1.721   2.182   6.576
   26POPC   H3S 3397   1.827   2.270   6.691
   26POPC   C24 3398   1.706   2.114   6.779
   26POPC   H4R 3399   1.627   2.188   6.806
   26POPC   H4S 3400   1.772   2.103   6.867
   26POPC   C25 3401   1.637   1.979   6.754
   26POPC   H5R 3402   1.611   1.936   6.854
   26POPC   H5S 3403   1.706   1.908   6.705
   26POPC   C26 3404   1.506   1.989   6.674
   26POPC   H6R 3405   1.528   2.027   6.573
   26POPC   H6S 3406   1.438   2.061   6.725
   26POPC   C27 3407   1.435   1.853   6.663
   26POPC   H7R 3408   1.406   1.818   6.764
   26POPC   H7S 3409   1.508   1.780   6.621
   26POPC   C28 3410   1.312   1.856   6.572
   26POPC   H8R 3411   1.338   1.908   6.477
   26POPC   H8S 3412   1.232   1.917   6.621
   26POPC   C29 3413   1.263   1.716   6.545
   26POPC   H91 3414   1.182   1.681   6.611
   26POPC  C210 3415   1.307   1.635   6.447
   26POPC  H101 3416   1.263   1.535   6.437
   26POPC  C211 3417   1.417   1.667   6.349
   26POPC  H11R 3418   1.501   1.595   6.361
   26POPC  H11S 3419   1.459   1.768   6.367
   26POPC  C212 3420   1.371   1.662   6.202
   26POPC  H12R 3421   1.450   1.707   6.139
   26POPC  H12S 3422   1.279   1.724   6.192
   26POPC  C213 3423   1.343   1.520   6.150
   26POPC  H13R 3424   1.263   1.474   6.212
   26POPC  H13S 3425   1.435   1.460   6.160
   26POPC  C214 3426   1.298   1.520   6.003
   26POPC  H14R 3427   1.381   1.555   5.939
   26POPC  H14S 3428   1.214   1.593   5.992
   26POPC  C215 3429   1.249   1.383   5.953
   26POPC  H15R 3430   1.210   1.396   5.850
   26POPC  H15S 3431   1.164   1.349   6.017
   26POPC  C216 3432   1.357   1.274   5.951
   26POPC  H16R 3433   1.391   1.255   6.055
   26POPC  H16S 3434   1.444   1.310   5.892
   26POPC  C217 3435   1.306   1.143   5.890
   26POPC  H17R 3436   1.276   1.161   5.784
   26POPC  H17S 3437   1.215   1.111   5.946
   26POPC  C218 3438   1.408   1.029   5.893
   26POPC  H18R 3439   1.363   0.936   5.852
   26POPC  H18S 3440   1.441   1.009   5.998
   26POPC  H18T 3441   1.497   1.054   5.832
   26POPC   C33 3442   2.319   1.791   6.523
   26POPC   H3X 3443   2.289   1.897   6.540
   26POPC   H3Y 3444   2.228   1.731   6.504
   26POPC   C34 3445   2.413   1.786   6.401
   26POPC   H4X 3446   2.443   1.680   6.385
   26POPC   H4Y 3447   2.505   1.844   6.425
   26POPC   C35 3448   2.355   1.842   6.271
   26POPC   H5X 3449   2.269   1.780   6.238
   26POPC   H5Y 3450   2.435   1.833   6.193
   26POPC   C36 3451   2.313   1.989   6.278
   26POPC   H6X 3452   2.389   2.046   6.335
   26POPC   H6Y 3453   2.216   1.997   6.332
   26POPC   C37 3454   2.301   2.051   6.138
   26POPC   H7X 3455   2.233   1.989   6.076
   26POPC   H7Y 3456   2.402   2.048   6.092
   26POPC   C38 3457   2.252   2.197   6.137
   26POPC   H8X 3458   2.273   2.238   6.035
   26POPC   H8Y 3459   2.309   2.257   6.211
   26POPC   C39 3460   2.101   2.210   6.161
   26POPC   H9X 3461   2.078   2.194   6.269
   26POPC   H9Y 3462   2.050   2.129   6.103
   26POPC  C310 3463   2.044   2.344   6.114
   26POPC  H10X 3464   1.933   2.340   6.117
   26POPC  H10Y 3465   2.074   2.359   6.007
   26POPC  C311 3466   2.090   2.465   6.195
   26POPC  H11X 3467   2.201   2.462   6.208
   26POPC  H11Y 3468   2.044   2.460   6.296
   26POPC  C312 3469   2.053   2.598   6.128
   26POPC  H12X 3470   1.944   2.599   6.107
   26POPC  H12Y 3471   2.107   2.604   6.031
   26POPC  C313 3472   2.089   2.721   6.213
   26POPC  H13X 3473   2.195   2.714   6.246
   26POPC  H13Y 3474   2.025   2.722   6.304
   26POPC  C314 3475   2.069   2.852   6.136
   26POPC  H14X 3476   1.966   2.854   6.094
   26POPC  H14Y 3477   2.141   2.854   6.050
   26POPC  C315 3478   2.090   2.977   6.222
   26POPC  H15X 3479   2.193   2.974   6.265
   26POPC  H15Y 3480   2.017   2.975   6.306
   26POPC  C316 3481   2.073   3.108   6.145
   26POPC  H16X 3482   1.972   3.113   6.098
   26POPC  H16Y 3483   2.149   3.116   6.065
   26POPC  H16Z 3484   2.084   3.195   6.214
   27POPC     N 3485   4.056   0.743   7.555
   27POPC   C12 3486   4.002   0.715   7.416
   27POPC   C13 3487   3.940   0.752   7.649
   27POPC   C14 3488   4.146   0.634   7.601
   27POPC   C15 3489   4.129   0.873   7.559
   27POPC  H12A 3490   3.926   0.789   7.395
   27POPC  H12B 3491   3.953   0.618   7.419
   27POPC  H13A 3492   3.973   0.781   7.748
   27POPC  H13B 3493   3.869   0.825   7.613
   27POPC  H13C 3494   3.890   0.655   7.655
   27POPC  H14A 3495   4.090   0.541   7.607
   27POPC  H14B 3496   4.226   0.621   7.529
   27POPC  H14C 3497   4.188   0.658   7.697
   27POPC  H15A 3498   4.169   0.890   7.659
   27POPC  H15B 3499   4.063   0.954   7.533
   27POPC  H15C 3500   4.213   0.871   7.490
   27POPC   C11 3501   4.102   0.715   7.298
   27POPC  H11A 3502   4.141   0.818   7.285
   27POPC  H11B 3503   4.045   0.688   7.206
   27POPC     P 3504   4.332   0.640   7.227
   27POPC   O13 3505   4.416   0.750   7.283
   27POPC   O14 3506   4.400   0.510   7.209
   27POPC   O12 3507   4.206   0.621   7.318
   27POPC   O11 3508   4.273   0.690   7.090
   27POPC    C1 3509   4.244   0.596   6.986
   27POPC    HA 3510   4.157   0.633   6.927
   27POPC    HB 3511   4.215   0.497   7.028
   27POPC    C2 3512   4.364   0.577   6.889
   27POPC    HS 3513   4.452   0.549   6.952
   27POPC   O21 3514   4.387   0.702   6.823
   27POPC   C21 3515   4.508   0.708   6.770
   27POPC   O22 3516   4.592   0.620   6.777
   27POPC   C22 3517   4.525   0.840   6.695
   27POPC   H2R 3518   4.470   0.921   6.747
   27POPC   H2S 3519   4.485   0.829   6.592
   27POPC    C3 3520   4.339   0.461   6.787
   27POPC    HX 3521   4.328   0.366   6.844
   27POPC    HY 3522   4.430   0.448   6.725
   27POPC   O31 3523   4.228   0.487   6.699
   27POPC   C31 3524   4.117   0.420   6.726
   27POPC   O32 3525   4.099   0.348   6.823
   27POPC   C32 3526   4.014   0.442   6.615
   27POPC   H2X 3527   3.992   0.551   6.609
   27POPC   H2Y 3528   3.922   0.387   6.641
   27POPC   C23 3529   4.675   0.872   6.691
   27POPC   H3R 3530   4.732   0.787   6.648
   27POPC   H3S 3531   4.711   0.888   6.795
   27POPC   C24 3532   4.708   0.996   6.607
   27POPC   H4R 3533   4.640   1.080   6.633
   27POPC   H4S 3534   4.692   0.971   6.500
   27POPC   C25 3535   4.853   1.041   6.627
   27POPC   H5R 3536   4.917   0.950   6.636
   27POPC   H5S 3537   4.861   1.097   6.723
   27POPC   C26 3538   4.910   1.126   6.513
   27POPC   H6R 3539   4.915   1.066   6.420
   27POPC   H6S 3540   5.013   1.155   6.541
   27POPC   C27 3541   4.829   1.254   6.485
   27POPC   H7R 3542   4.801   1.300   6.582
   27POPC   H7S 3543   4.735   1.228   6.431
   27POPC   C28 3544   4.909   1.358   6.404
   27POPC   H8R 3545   4.937   1.313   6.307
   27POPC   H8S 3546   5.003   1.379   6.460
   27POPC   C29 3547   4.830   1.485   6.388
   27POPC   H91 3548   4.768   1.511   6.476
   27POPC  C210 3549   4.825   1.565   6.280
   27POPC  H101 3550   4.762   1.655   6.286
   27POPC  C211 3551   4.900   1.549   6.151
   27POPC  H11R 3552   4.829   1.534   6.067
   27POPC  H11S 3553   4.967   1.460   6.153
   27POPC  C212 3554   4.986   1.672   6.121
   27POPC  H12R 3555   5.058   1.687   6.205
   27POPC  H12S 3556   4.921   1.762   6.114
   27POPC  C213 3557   5.067   1.657   5.991
   27POPC  H13R 3558   4.998   1.651   5.905
   27POPC  H13S 3559   5.122   1.561   5.997
   27POPC  C214 3560   5.172   1.766   5.968
   27POPC  H14R 3561   5.234   1.737   5.881
   27POPC  H14S 3562   5.239   1.770   6.057
   27POPC  C215 3563   5.116   1.907   5.943
   27POPC  H15R 3564   5.204   1.974   5.927
   27POPC  H15S 3565   5.062   1.944   6.032
   27POPC  C216 3566   5.024   1.915   5.820
   27POPC  H16R 3567   4.927   1.868   5.845
   27POPC  H16S 3568   5.071   1.857   5.737
   27POPC  C217 3569   4.999   2.058   5.770
   27POPC  H17R 3570   4.959   2.119   5.853
   27POPC  H17S 3571   4.922   2.053   5.690
   27POPC  C218 3572   5.122   2.128   5.711
   27POPC  H18R 3573   5.160   2.072   5.623
   27POPC  H18S 3574   5.203   2.132   5.787
   27POPC  H18T 3575   5.097   2.231   5.680
   27POPC   C33 3576   4.069   0.393   6.480
   27POPC   H3X 3577   4.168   0.439   6.460
   27POPC   H3Y 3578   3.999   0.427   6.401
   27POPC   C34 3579   4.081   0.240   6.471
   27POPC   H4X 3580   3.981   0.193   6.480
   27POPC   H4Y 3581   4.142   0.205   6.558
   27POPC   C35 3582   4.150   0.192   6.343
   27POPC   H5X 3583   4.178   0.085   6.354
   27POPC   H5Y 3584   4.244   0.250   6.330
   27POPC   C36 3585   4.064   0.206   6.217
   27POPC   H6X 3586   4.016   0.306   6.215
   27POPC   H6Y 3587   3.983   0.130   6.220
   27POPC   C37 3588   4.145   0.189   6.089
   27POPC   H7X 3589   4.200   0.092   6.092
   27POPC   H7Y 3590   4.220   0.271   6.083
   27POPC   C38 3591   4.060   0.191   5.962
   27POPC   H8X 3592   3.991   0.279   5.965
   27POPC   H8Y 3593   3.998   0.099   5.958
   27POPC   C39 3594   4.145   0.201   5.835
   27POPC   H9X 3595   4.225   0.124   5.839
   27POPC   H9Y 3596   4.195   0.301   5.833
   27POPC  C310 3597   4.066   0.182   5.705
   27POPC  H10X 3598   3.981   0.254   5.703
   27POPC  H10Y 3599   4.023   0.079   5.704
   27POPC  C311 3600   4.153   0.203   5.582
   27POPC  H11X 3601   4.246   0.142   5.591
   27POPC  H11Y 3602   4.183   0.310   5.578
   27POPC  C312 3603   4.084   0.167   5.450
   27POPC  H12X 3604   3.982   0.213   5.449
   27POPC  H12Y 3605   4.072   0.056   5.444
   27POPC  C313 3606   4.163   0.217   5.329
   27POPC  H13X 3607   4.268   0.180   5.336
   27POPC  H13Y 3608   4.166   0.328   5.333
   27POPC  C314 3609   4.105   0.176   5.192
   27POPC  H14X 3610   4.117   0.066   5.179
   27POPC  H14Y 3611   4.166   0.226   5.114
   27POPC  C315 3612   3.958   0.214   5.172
   27POPC  H15X 3613   3.945   0.320   5.203
   27POPC  H15Y 3614   3.895   0.150   5.238
   27POPC  C316 3615   3.910   0.199   5.027
   27POPC  H16X 3616   3.968   0.267   4.961
   27POPC  H16Y 3617   3.802   0.224   5.020
   27POPC  H16Z 3618   3.925   0.095   4.992
   28POPC     N 3619   5.858   7.067   7.753
   28POPC   C12 3620   5.957   6.986   7.833
   28POPC   C13 3621   5.879   7.213   7.777
   28POPC   C14 3622   5.870   7.039   7.606
   28POPC   C15 3623   5.720   7.030   7.797
   28POPC  H12A 3624   5.936   6.881   7.818
   28POPC  H12B 3625   5.938   7.007   7.938
   28POPC  H13A 3626   5.875   7.234   7.883
   28POPC  H13B 3627   5.975   7.244   7.738
   28POPC  H13C 3628   5.801   7.271   7.728
   28POPC  H14A 3629   5.969   7.066   7.574
   28POPC  H14B 3630   5.855   6.933   7.588
   28POPC  H14C 3631   5.797   7.097   7.551
   28POPC  H15A 3632   5.646   7.087   7.742
   28POPC  H15B 3633   5.709   7.052   7.903
   28POPC  H15C 3634   5.703   6.924   7.782
   28POPC   C11 3635   6.108   7.008   7.808
   28POPC  H11A 3636   6.164   6.953   7.888
   28POPC  H11B 3637   6.133   7.116   7.822
   28POPC     P 3638   6.234   6.841   7.660
   28POPC   O13 3639   6.332   6.832   7.770
   28POPC   O14 3640   6.148   6.722   7.638
   28POPC   O12 3641   6.144   6.970   7.676
   28POPC   O11 3642   6.313   6.872   7.527
   28POPC    C1 3643   6.348   7.007   7.496
   28POPC    HA 3644   6.447   7.006   7.445
   28POPC    HB 3645   6.359   7.070   7.587
   28POPC    C2 3646   6.247   7.075   7.398
   28POPC    HS 3647   6.158   7.104   7.458
   28POPC   O21 3648   6.213   6.977   7.298
   28POPC   C21 3649   6.092   6.991   7.248
   28POPC   O22 3650   6.009   7.074   7.282
   28POPC   C22 3651   6.072   6.886   7.139
   28POPC   H2R 3652   5.981   6.827   7.162
   28POPC   H2S 3653   6.160   6.818   7.135
   28POPC    C3 3654   6.308   7.203   7.333
   28POPC    HX 3655   6.408   7.173   7.295
   28POPC    HY 3656   6.323   7.279   7.412
   28POPC   O31 3657   6.223   7.257   7.230
   28POPC   C31 3658   6.282   7.291   7.116
   28POPC   O32 3659   6.401   7.281   7.092
   28POPC   C32 3660   6.177   7.343   7.018
   28POPC   H2X 3661   6.125   7.429   7.064
   28POPC   H2Y 3662   6.103   7.263   6.998
   28POPC   C23 3663   6.056   6.959   7.005
   28POPC   H3R 3664   6.148   7.018   6.983
   28POPC   H3S 3665   5.971   7.030   7.012
   28POPC   C24 3666   6.028   6.864   6.888
   28POPC   H4R 3667   5.944   6.797   6.914
   28POPC   H4S 3668   6.118   6.801   6.869
   28POPC   C25 3669   5.992   6.941   6.759
   28POPC   H5R 3670   6.077   7.008   6.733
   28POPC   H5S 3671   5.903   7.004   6.780
   28POPC   C26 3672   5.960   6.849   6.641
   28POPC   H6R 3673   5.880   6.778   6.672
   28POPC   H6S 3674   6.050   6.789   6.614
   28POPC   C27 3675   5.911   6.925   6.516
   28POPC   H7R 3676   5.826   6.990   6.547
   28POPC   H7S 3677   5.872   6.851   6.442
   28POPC   C28 3678   6.018   7.013   6.449
   28POPC   H8R 3679   6.099   6.947   6.412
   28POPC   H8S 3680   6.061   7.081   6.525
   28POPC   C29 3681   5.955   7.094   6.338
   28POPC   H91 3682   5.857   7.137   6.364
   28POPC  C210 3683   6.005   7.117   6.216
   28POPC  H101 3684   5.946   7.180   6.147
   28POPC  C211 3685   6.135   7.068   6.159
   28POPC  H11R 3686   6.119   7.025   6.058
   28POPC  H11S 3687   6.180   6.988   6.221
   28POPC  C212 3688   6.240   7.181   6.148
   28POPC  H12R 3689   6.335   7.138   6.111
   28POPC  H12S 3690   6.258   7.221   6.250
   28POPC  C213 3691   6.201   7.299   6.056
   28POPC  H13R 3692   6.279   7.378   6.067
   28POPC  H13S 3693   6.104   7.342   6.089
   28POPC  C214 3694   6.192   7.262   5.907
   28POPC  H14R 3695   6.110   7.188   5.892
   28POPC  H14S 3696   6.287   7.213   5.877
   28POPC  C215 3697   6.169   7.384   5.818
   28POPC  H15R 3698   6.242   7.463   5.847
   28POPC  H15S 3699   6.067   7.424   5.836
   28POPC  C216 3700   6.188   7.356   5.667
   28POPC  H16R 3701   6.292   7.320   5.652
   28POPC  H16S 3702   6.176   7.452   5.611
   28POPC  C217 3703   6.091   7.253   5.608
   28POPC  H17R 3704   6.101   7.156   5.662
   28POPC  H17S 3705   6.122   7.234   5.502
   28POPC  C218 3706   5.944   7.296   5.607
   28POPC  H18R 3707   5.907   7.307   5.711
   28POPC  H18S 3708   5.882   7.220   5.556
   28POPC  H18T 3709   5.932   7.393   5.554
   28POPC   C33 3710   6.243   7.386   6.886
   28POPC   H3X 3711   6.308   7.305   6.848
   28POPC   H3Y 3712   6.308   7.475   6.906
   28POPC   C34 3713   6.142   7.422   6.776
   28POPC   H4X 3714   6.070   7.497   6.816
   28POPC   H4Y 3715   6.086   7.331   6.748
   28POPC   C35 3716   6.210   7.481   6.652
   28POPC   H5X 3717   6.286   7.409   6.613
   28POPC   H5Y 3718   6.264   7.573   6.682
   28POPC   C36 3719   6.113   7.516   6.538
   28POPC   H6X 3720   6.028   7.574   6.579
   28POPC   H6Y 3721   6.073   7.422   6.495
   28POPC   C37 3722   6.181   7.598   6.428
   28POPC   H7X 3723   6.273   7.545   6.396
   28POPC   H7Y 3724   6.212   7.696   6.471
   28POPC   C38 3725   6.094   7.624   6.305
   28POPC   H8X 3726   6.001   7.677   6.335
   28POPC   H8Y 3727   6.065   7.526   6.260
   28POPC   C39 3728   6.169   7.707   6.200
   28POPC   H9X 3729   6.265   7.656   6.177
   28POPC   H9Y 3730   6.192   7.806   6.243
   28POPC  C310 3731   6.093   7.726   6.068
   28POPC  H10X 3732   5.997   7.780   6.088
   28POPC  H10Y 3733   6.069   7.627   6.025
   28POPC  C311 3734   6.176   7.807   5.967
   28POPC  H11X 3735   6.272   7.754   5.951
   28POPC  H11Y 3736   6.198   7.906   6.011
   28POPC  C312 3737   6.105   7.827   5.832
   28POPC  H12X 3738   6.006   7.873   5.851
   28POPC  H12Y 3739   6.089   7.728   5.784
   28POPC  C313 3740   6.183   7.919   5.736
   28POPC  H13X 3741   6.191   8.020   5.783
   28POPC  H13Y 3742   6.124   7.930   5.642
   28POPC  C314 3743   6.324   7.871   5.698
   28POPC  H14X 3744   6.387   7.864   5.789
   28POPC  H14Y 3745   6.370   7.949   5.632
   28POPC  C315 3746   6.328   7.737   5.623
   28POPC  H15X 3747   6.263   7.746   5.533
   28POPC  H15Y 3748   6.285   7.658   5.688
   28POPC  C316 3749   6.468   7.694   5.579
   28POPC  H16X 3750   6.463   7.600   5.522
   28POPC  H16Y 3751   6.533   7.679   5.668
   28POPC  H16Z 3752   6.514   7.772   5.515
   29POPC     N 3753   2.802   2.704   6.794
   29POPC   C12 3754   2.890   2.704   6.671
   29POPC   C13 3755   2.722   2.831   6.803
   29POPC   C14 3756   2.708   2.589   6.785
   29POPC   C15 3757   2.885   2.690   6.918
   29POPC  H12A 3758   2.828   2.680   6.585
   29POPC  H12B 3759   2.962   2.624   6.682
   29POPC  H13A 3760   2.790   2.915   6.812
   29POPC  H13B 3761   2.663   2.845   6.714
   29POPC  H13C 3762   2.658   2.829   6.890
   29POPC  H14A 3763   2.642   2.600   6.700
   29POPC  H14B 3764   2.762   2.496   6.776
   29POPC  H14C 3765   2.648   2.584   6.876
   29POPC  H15A 3766   2.941   2.598   6.915
   29POPC  H15B 3767   2.820   2.690   7.005
   29POPC  H15C 3768   2.953   2.773   6.925
   29POPC   C11 3769   2.966   2.834   6.636
   29POPC  H11A 3770   2.892   2.902   6.587
   29POPC  H11B 3771   3.045   2.810   6.561
   29POPC     P 3772   3.054   3.046   6.731
   29POPC   O13 3773   2.927   3.120   6.721
   29POPC   O14 3774   3.144   3.095   6.839
   29POPC   O12 3775   3.024   2.893   6.752
   29POPC   O11 3776   3.129   3.051   6.593
   29POPC    C1 3777   3.217   3.160   6.565
   29POPC    HA 3778   3.274   3.134   6.473
   29POPC    HB 3779   3.291   3.175   6.647
   29POPC    C2 3780   3.142   3.294   6.538
   29POPC    HS 3781   3.096   3.325   6.634
   29POPC   O21 3782   3.041   3.270   6.439
   29POPC   C21 3783   2.948   3.364   6.441
   29POPC   O22 3784   2.941   3.455   6.522
   29POPC   C22 3785   2.855   3.346   6.322
   29POPC   H2R 3786   2.749   3.346   6.357
   29POPC   H2S 3787   2.876   3.249   6.272
   29POPC    C3 3788   3.240   3.407   6.494
   29POPC    HX 3789   3.310   3.427   6.577
   29POPC    HY 3790   3.183   3.501   6.479
   29POPC   O31 3791   3.308   3.375   6.370
   29POPC   C31 3792   3.435   3.337   6.381
   29POPC   O32 3793   3.499   3.333   6.484
   29POPC   C32 3794   3.486   3.295   6.244
   29POPC   H2X 3795   3.405   3.303   6.168
   29POPC   H2Y 3796   3.517   3.188   6.250
   29POPC   C23 3797   2.880   3.463   6.225
   29POPC   H3R 3798   2.988   3.488   6.224
   29POPC   H3S 3799   2.824   3.552   6.259
   29POPC   C24 3800   2.842   3.430   6.080
   29POPC   H4R 3801   2.906   3.346   6.046
   29POPC   H4S 3802   2.864   3.518   6.016
   29POPC   C25 3803   2.694   3.391   6.061
   29POPC   H5R 3804   2.631   3.474   6.099
   29POPC   H5S 3805   2.671   3.301   6.122
   29POPC   C26 3806   2.655   3.363   5.915
   29POPC   H6R 3807   2.664   3.457   5.857
   29POPC   H6S 3808   2.549   3.331   5.913
   29POPC   C27 3809   2.740   3.255   5.844
   29POPC   H7R 3810   2.843   3.293   5.831
   29POPC   H7S 3811   2.696   3.238   5.743
   29POPC   C28 3812   2.745   3.120   5.918
   29POPC   H8R 3813   2.641   3.087   5.936
   29POPC   H8S 3814   2.793   3.135   6.017
   29POPC   C29 3815   2.823   3.019   5.838
   29POPC   H91 3816   2.923   3.054   5.807
   29POPC  C210 3817   2.783   2.897   5.800
   29POPC  H101 3818   2.852   2.835   5.740
   29POPC  C211 3819   2.652   2.830   5.832
   29POPC  H11R 3820   2.597   2.884   5.913
   29POPC  H11S 3821   2.671   2.727   5.870
   29POPC  C212 3822   2.561   2.819   5.709
   29POPC  H12R 3823   2.615   2.765   5.629
   29POPC  H12S 3824   2.537   2.922   5.672
   29POPC  C213 3825   2.430   2.745   5.740
   29POPC  H13R 3826   2.371   2.804   5.813
   29POPC  H13S 3827   2.457   2.648   5.789
   29POPC  C214 3828   2.344   2.713   5.617
   29POPC  H14R 3829   2.258   2.650   5.650
   29POPC  H14S 3830   2.404   2.653   5.545
   29POPC  C215 3831   2.287   2.836   5.545
   29POPC  H15R 3832   2.371   2.900   5.508
   29POPC  H15S 3833   2.228   2.896   5.618
   29POPC  C216 3834   2.198   2.797   5.426
   29POPC  H16R 3835   2.115   2.733   5.462
   29POPC  H16S 3836   2.260   2.736   5.356
   29POPC  C217 3837   2.140   2.916   5.349
   29POPC  H17R 3838   2.095   2.877   5.255
   29POPC  H17S 3839   2.223   2.984   5.320
   29POPC  C218 3840   2.033   2.996   5.424
   29POPC  H18R 3841   1.997   3.080   5.361
   29POPC  H18S 3842   2.073   3.037   5.519
   29POPC  H18T 3843   1.946   2.930   5.448
   29POPC   C33 3844   3.605   3.382   6.203
   29POPC   H3X 3845   3.648   3.338   6.111
   29POPC   H3Y 3846   3.684   3.378   6.282
   29POPC   C34 3847   3.570   3.528   6.174
   29POPC   H4X 3848   3.558   3.582   6.270
   29POPC   H4Y 3849   3.472   3.531   6.120
   29POPC   C35 3850   3.676   3.597   6.088
   29POPC   H5X 3851   3.666   3.562   5.983
   29POPC   H5Y 3852   3.776   3.566   6.124
   29POPC   C36 3853   3.671   3.751   6.091
   29POPC   H6X 3854   3.745   3.791   6.018
   29POPC   H6Y 3855   3.704   3.783   6.193
   29POPC   C37 3856   3.534   3.816   6.062
   29POPC   H7X 3857   3.545   3.926   6.069
   29POPC   H7Y 3858   3.462   3.785   6.141
   29POPC   C38 3859   3.478   3.783   5.924
   29POPC   H8X 3860   3.546   3.711   5.874
   29POPC   H8Y 3861   3.476   3.875   5.861
   29POPC   C39 3862   3.337   3.722   5.927
   29POPC   H9X 3863   3.261   3.803   5.929
   29POPC   H9Y 3864   3.325   3.662   6.020
   29POPC  C310 3865   3.312   3.627   5.809
   29POPC  H10X 3866   3.210   3.583   5.817
   29POPC  H10Y 3867   3.385   3.544   5.816
   29POPC  C311 3868   3.327   3.693   5.671
   29POPC  H11X 3869   3.422   3.750   5.667
   29POPC  H11Y 3870   3.243   3.763   5.654
   29POPC  C312 3871   3.332   3.589   5.558
   29POPC  H12X 3872   3.237   3.530   5.558
   29POPC  H12Y 3873   3.416   3.519   5.578
   29POPC  C313 3874   3.353   3.651   5.420
   29POPC  H13X 3875   3.445   3.714   5.423
   29POPC  H13Y 3876   3.267   3.718   5.397
   29POPC  C314 3877   3.366   3.546   5.309
   29POPC  H14X 3878   3.271   3.487   5.306
   29POPC  H14Y 3879   3.449   3.476   5.335
   29POPC  C315 3880   3.392   3.606   5.170
   29POPC  H15X 3881   3.316   3.685   5.151
   29POPC  H15Y 3882   3.377   3.525   5.095
   29POPC  C316 3883   3.532   3.664   5.151
   29POPC  H16X 3884   3.551   3.746   5.223
   29POPC  H16Y 3885   3.543   3.704   5.048
   29POPC  H16Z 3886   3.609   3.585   5.166
   30POPC     N 3887   0.540   0.038   6.886
   30POPC   C12 3888   0.634  -0.051   6.808
   30POPC   C13 3889   0.614   0.129   6.979
   30POPC   C14 3890   0.457   0.119   6.791
   30POPC   C15 3891   0.450  -0.049   6.967
   30POPC  H12A 3892   0.575  -0.119   6.748
   30POPC  H12B 3893   0.689  -0.112   6.879
   30POPC  H13A 3894   0.546   0.194   7.031
   30POPC  H13B 3895   0.670   0.070   7.050
   30POPC  H13C 3896   0.685   0.189   6.923
   30POPC  H14A 3897   0.386   0.178   6.848
   30POPC  H14B 3898   0.521   0.185   6.735
   30POPC  H14C 3899   0.404   0.054   6.724
   30POPC  H15A 3900   0.398  -0.119   6.904
   30POPC  H15B 3901   0.380   0.012   7.023
   30POPC  H15C 3902   0.511  -0.107   7.037
   30POPC   C11 3903   0.739   0.016   6.716
   30POPC  H11A 3904   0.685   0.079   6.641
   30POPC  H11B 3905   0.792  -0.063   6.657
   30POPC     P 3906   0.949   0.023   6.854
   30POPC   O13 3907   1.040   0.123   6.915
   30POPC   O14 3908   0.895  -0.081   6.944
   30POPC   O12 3909   0.828   0.100   6.788
   30POPC   O11 3910   1.018  -0.043   6.729
   30POPC    C1 3911   1.141   0.008   6.678
   30POPC    HA 3912   1.171  -0.056   6.592
   30POPC    HB 3913   1.222   0.000   6.754
   30POPC    C2 3914   1.135   0.155   6.625
   30POPC    HS 3915   1.151   0.221   6.713
   30POPC   O21 3916   1.007   0.179   6.565
   30POPC   C21 3917   0.974   0.306   6.566
   30POPC   O22 3918   1.033   0.395   6.625
   30POPC   C22 3919   0.848   0.325   6.481
   30POPC   H2R 3920   0.764   0.270   6.528
   30POPC   H2S 3921   0.867   0.281   6.380
   30POPC    C3 3922   1.249   0.181   6.521
   30POPC    HX 3923   1.345   0.164   6.574
   30POPC    HY 3924   1.248   0.288   6.489
   30POPC   O31 3925   1.240   0.089   6.410
   30POPC   C31 3926   1.166   0.132   6.308
   30POPC   O32 3927   1.123   0.246   6.295
   30POPC   C32 3928   1.136   0.015   6.215
   30POPC   H2X 3929   1.081  -0.063   6.272
   30POPC   H2Y 3930   1.230  -0.028   6.177
   30POPC   C23 3931   0.813   0.473   6.466
   30POPC   H3R 3932   0.900   0.529   6.425
   30POPC   H3S 3933   0.790   0.515   6.567
   30POPC   C24 3934   0.692   0.495   6.374
   30POPC   H4R 3935   0.608   0.433   6.412
   30POPC   H4S 3936   0.718   0.459   6.272
   30POPC   C25 3937   0.647   0.641   6.368
   30POPC   H5R 3938   0.724   0.702   6.316
   30POPC   H5S 3939   0.638   0.680   6.472
   30POPC   C26 3940   0.511   0.661   6.299
   30POPC   H6R 3941   0.484   0.769   6.302
   30POPC   H6S 3942   0.434   0.606   6.358
   30POPC   C27 3943   0.504   0.613   6.154
   30POPC   H7R 3944   0.530   0.505   6.152
   30POPC   H7S 3945   0.579   0.667   6.092
   30POPC   C28 3946   0.364   0.632   6.093
   30POPC   H8R 3947   0.356   0.735   6.052
   30POPC   H8S 3948   0.289   0.623   6.175
   30POPC   C29 3949   0.337   0.526   5.989
   30POPC   H91 3950   0.363   0.424   6.021
   30POPC  C210 3951   0.288   0.543   5.865
   30POPC  H101 3952   0.275   0.454   5.802
   30POPC  C211 3953   0.244   0.671   5.800
   30POPC  H11R 3954   0.228   0.752   5.875
   30POPC  H11S 3955   0.147   0.656   5.748
   30POPC  C212 3956   0.348   0.721   5.698
   30POPC  H12R 3957   0.442   0.744   5.753
   30POPC  H12S 3958   0.311   0.816   5.652
   30POPC  C213 3959   0.380   0.620   5.586
   30POPC  H13R 3960   0.293   0.608   5.519
   30POPC  H13S 3961   0.401   0.521   5.632
   30POPC  C214 3962   0.505   0.659   5.505
   30POPC  H14R 3963   0.536   0.572   5.443
   30POPC  H14S 3964   0.588   0.680   5.577
   30POPC  C215 3965   0.487   0.780   5.413
   30POPC  H15R 3966   0.588   0.809   5.375
   30POPC  H15S 3967   0.447   0.867   5.470
   30POPC  C216 3968   0.398   0.752   5.291
   30POPC  H16R 3969   0.293   0.737   5.325
   30POPC  H16S 3970   0.433   0.657   5.244
   30POPC  C217 3971   0.403   0.863   5.186
   30POPC  H17R 3972   0.510   0.882   5.160
   30POPC  H17S 3973   0.361   0.956   5.230
   30POPC  C218 3974   0.327   0.831   5.057
   30POPC  H18R 3975   0.368   0.739   5.010
   30POPC  H18S 3976   0.336   0.915   4.985
   30POPC  H18T 3977   0.219   0.814   5.079
   30POPC   C33 3978   1.048   0.066   6.099
   30POPC   H3X 3979   1.104   0.142   6.041
   30POPC   H3Y 3980   0.958   0.115   6.140
   30POPC   C34 3981   1.002  -0.044   6.001
   30POPC   H4X 3982   0.947  -0.122   6.057
   30POPC   H4Y 3983   1.091  -0.090   5.953
   30POPC   C35 3984   0.911   0.016   5.894
   30POPC   H5X 3985   0.964   0.101   5.846
   30POPC   H5Y 3986   0.820   0.057   5.943
   30POPC   C36 3987   0.866  -0.081   5.783
   30POPC   H6X 3988   0.815  -0.168   5.827
   30POPC   H6Y 3989   0.957  -0.116   5.728
   30POPC   C37 3990   0.772  -0.009   5.684
   30POPC   H7X 3991   0.818   0.089   5.658
   30POPC   H7Y 3992   0.676   0.011   5.735
   30POPC   C38 3993   0.744  -0.083   5.552
   30POPC   H8X 3994   0.840  -0.097   5.497
   30POPC   H8Y 3995   0.679  -0.017   5.491
   30POPC   C39 3996   0.674  -0.218   5.567
   30POPC   H9X 3997   0.597  -0.212   5.647
   30POPC   H9Y 3998   0.749  -0.295   5.596
   30POPC  C310 3999   0.604  -0.262   5.437
   30POPC  H10X 4000   0.600  -0.373   5.433
   30POPC  H10Y 4001   0.663  -0.226   5.350
   30POPC  C311 4002   0.460  -0.209   5.428
   30POPC  H11X 4003   0.457  -0.102   5.458
   30POPC  H11Y 4004   0.398  -0.266   5.501
   30POPC  C312 4005   0.396  -0.222   5.288
   30POPC  H12X 4006   0.424  -0.321   5.245
   30POPC  H12Y 4007   0.436  -0.142   5.222
   30POPC  C313 4008   0.242  -0.214   5.295
   30POPC  H13X 4009   0.211  -0.123   5.350
   30POPC  H13Y 4010   0.209  -0.302   5.354
   30POPC  C314 4011   0.171  -0.218   5.159
   30POPC  H14X 4012   0.068  -0.257   5.176
   30POPC  H14Y 4013   0.224  -0.289   5.091
   30POPC  C315 4014   0.159  -0.083   5.089
   30POPC  H15X 4015   0.260  -0.047   5.061
   30POPC  H15Y 4016   0.114  -0.010   5.160
   30POPC  C316 4017   0.071  -0.087   4.963
   30POPC  H16X 4018   0.069   0.012   4.914
   30POPC  H16Y 4019  -0.033  -0.115   4.990
   30POPC  H16Z 4020   0.110  -0.162   4.891
   31POPC     N 4021   7.255   1.292   7.858
   31POPC   C12 4022   7.141   1.247   7.947
   31POPC   C13 4023   7.375   1.205   7.877
   31POPC   C14 4024   7.213   1.289   7.715
   31POPC   C15 4025   7.292   1.433   7.895
   31POPC  H12A 4026   7.053   1.304   7.919
   31POPC  H12B 4027   7.166   1.274   8.049
   31POPC  H13A 4028   7.353   1.104   7.845
   31POPC  H13B 4029   7.458   1.242   7.818
   31POPC  H13C 4030   7.404   1.204   7.981
   31POPC  H14A 4031   7.182   1.189   7.689
   31POPC  H14B 4032   7.130   1.357   7.699
   31POPC  H14C 4033   7.295   1.320   7.651
   31POPC  H15A 4034   7.376   1.465   7.834
   31POPC  H15B 4035   7.321   1.437   7.999
   31POPC  H15C 4036   7.209   1.499   7.879
   31POPC   C11 4037   7.104   1.097   7.948
   31POPC  H11A 4038   7.018   1.083   8.017
   31POPC  H11B 4039   7.192   1.043   7.992
   31POPC     P 4040   7.095   0.893   7.804
   31POPC   O13 4041   7.219   0.875   7.726
   31POPC   O14 4042   7.090   0.827   7.938
   31POPC   O12 4043   7.069   1.047   7.819
   31POPC   O11 4044   6.972   0.841   7.718
   31POPC    C1 4045   6.945   0.699   7.728
   31POPC    HA 4046   6.855   0.682   7.791
   31POPC    HB 4047   7.029   0.643   7.774
   31POPC    C2 4048   6.923   0.632   7.590
   31POPC    HS 4049   6.930   0.522   7.605
   31POPC   O21 4050   7.019   0.684   7.496
   31POPC   C21 4051   7.082   0.590   7.427
   31POPC   O22 4052   7.072   0.469   7.443
   31POPC   C22 4053   7.166   0.657   7.319
   31POPC   H2R 4054   7.227   0.738   7.364
   31POPC   H2S 4055   7.098   0.701   7.244
   31POPC    C3 4056   6.780   0.661   7.536
   31POPC    HX 4057   6.759   0.769   7.551
   31POPC    HY 4058   6.708   0.602   7.597
   31POPC   O31 4059   6.769   0.628   7.396
   31POPC   C31 4060   6.645   0.637   7.351
   31POPC   O32 4061   6.548   0.672   7.417
   31POPC   C32 4062   6.644   0.596   7.204
   31POPC   H2X 4063   6.678   0.491   7.196
   31POPC   H2Y 4064   6.713   0.661   7.147
   31POPC   C23 4065   7.257   0.553   7.252
   31POPC   H3R 4066   7.196   0.464   7.222
   31POPC   H3S 4067   7.335   0.519   7.323
   31POPC   C24 4068   7.323   0.607   7.124
   31POPC   H4R 4069   7.384   0.697   7.149
   31POPC   H4S 4070   7.241   0.639   7.055
   31POPC   C25 4071   7.410   0.505   7.051
   31POPC   H5R 4072   7.359   0.407   7.048
   31POPC   H5S 4073   7.506   0.493   7.107
   31POPC   C26 4074   7.441   0.549   6.908
   31POPC   H6R 4075   7.478   0.655   6.911
   31POPC   H6S 4076   7.347   0.548   6.848
   31POPC   C27 4077   7.547   0.464   6.838
   31POPC   H7R 4078   7.509   0.361   6.823
   31POPC   H7S 4079   7.638   0.459   6.902
   31POPC   C28 4080   7.584   0.525   6.702
   31POPC   H8R 4081   7.615   0.631   6.721
   31POPC   H8S 4082   7.492   0.530   6.641
   31POPC   C29 4083   7.696   0.454   6.631
   31POPC   H91 4084   7.794   0.461   6.681
   31POPC  C210 4085   7.690   0.387   6.515
   31POPC  H101 4086   7.782   0.342   6.475
   31POPC  C211 4087   7.567   0.360   6.433
   31POPC  H11R 4088   7.477   0.407   6.477
   31POPC  H11S 4089   7.548   0.250   6.431
   31POPC  C212 4090   7.578   0.407   6.287
   31POPC  H12R 4091   7.678   0.380   6.248
   31POPC  H12S 4092   7.567   0.517   6.283
   31POPC  C213 4093   7.472   0.341   6.199
   31POPC  H13R 4094   7.371   0.358   6.241
   31POPC  H13S 4095   7.492   0.231   6.200
   31POPC  C214 4096   7.475   0.389   6.053
   31POPC  H14R 4097   7.578   0.423   6.028
   31POPC  H14S 4098   7.407   0.476   6.042
   31POPC  C215 4099   7.437   0.278   5.954
   31POPC  H15R 4100   7.516   0.200   5.959
   31POPC  H15S 4101   7.436   0.319   5.851
   31POPC  C216 4102   7.302   0.209   5.981
   31POPC  H16R 4103   7.302   0.163   6.083
   31POPC  H16S 4104   7.289   0.127   5.908
   31POPC  C217 4105   7.181   0.302   5.969
   31POPC  H17R 4106   7.185   0.351   5.869
   31POPC  H17S 4107   7.187   0.382   6.046
   31POPC  C218 4108   7.046   0.230   5.982
   31POPC  H18R 4109   6.963   0.303   5.973
   31POPC  H18S 4110   7.039   0.180   6.081
   31POPC  H18T 4111   7.036   0.154   5.902
   31POPC   C33 4112   6.501   0.608   7.148
   31POPC   H3X 4113   6.471   0.715   7.151
   31POPC   H3Y 4114   6.431   0.551   7.212
   31POPC   C34 4115   6.486   0.557   7.004
   31POPC   H4X 4116   6.381   0.573   6.973
   31POPC   H4Y 4117   6.507   0.448   7.001
   31POPC   C35 4118   6.578   0.628   6.903
   31POPC   H5X 4119   6.683   0.592   6.918
   31POPC   H5Y 4120   6.576   0.737   6.923
   31POPC   C36 4121   6.536   0.604   6.758
   31POPC   H6X 4122   6.437   0.652   6.741
   31POPC   H6Y 4123   6.525   0.495   6.741
   31POPC   C37 4124   6.637   0.660   6.657
   31POPC   H7X 4125   6.730   0.599   6.663
   31POPC   H7Y 4126   6.663   0.765   6.686
   31POPC   C38 4127   6.588   0.661   6.511
   31POPC   H8X 4128   6.673   0.695   6.448
   31POPC   H8Y 4129   6.506   0.736   6.501
   31POPC   C39 4130   6.535   0.526   6.463
   31POPC   H9X 4131   6.440   0.502   6.516
   31POPC   H9Y 4132   6.610   0.447   6.489
   31POPC  C310 4133   6.509   0.519   6.311
   31POPC  H10X 4134   6.431   0.592   6.283
   31POPC  H10Y 4135   6.470   0.417   6.289
   31POPC  C311 4136   6.635   0.545   6.227
   31POPC  H11X 4137   6.723   0.499   6.279
   31POPC  H11Y 4138   6.653   0.655   6.222
   31POPC  C312 4139   6.630   0.489   6.084
   31POPC  H12X 4140   6.719   0.527   6.029
   31POPC  H12Y 4141   6.539   0.526   6.032
   31POPC  C313 4142   6.634   0.335   6.079
   31POPC  H13X 4143   6.538   0.294   6.119
   31POPC  H13Y 4144   6.716   0.300   6.145
   31POPC  C314 4145   6.658   0.281   5.938
   31POPC  H14X 4146   6.752   0.327   5.899
   31POPC  H14Y 4147   6.575   0.312   5.871
   31POPC  C315 4148   6.673   0.128   5.933
   31POPC  H15X 4149   6.746   0.097   6.011
   31POPC  H15Y 4150   6.715   0.101   5.834
   31POPC  C316 4151   6.542   0.052   5.953
   31POPC  H16X 4152   6.499   0.072   6.054
   31POPC  H16Y 4153   6.560  -0.058   5.944
   31POPC  H16Z 4154   6.467   0.081   5.876
   32POPC     N 4155   1.778   3.020   7.384
   32POPC   C12 4156   1.676   3.008   7.273
   32POPC   C13 4157   1.848   2.890   7.408
   32POPC   C14 4158   1.880   3.122   7.344
   32POPC   C15 4159   1.714   3.065   7.511
   32POPC  H12A 4160   1.726   2.967   7.186
   32POPC  H12B 4161   1.643   3.108   7.248
   32POPC  H13A 4162   1.917   2.901   7.490
   32POPC  H13B 4163   1.775   2.813   7.431
   32POPC  H13C 4164   1.904   2.861   7.319
   32POPC  H14A 4165   1.929   3.091   7.253
   32POPC  H14B 4166   1.832   3.217   7.328
   32POPC  H14C 4167   1.954   3.132   7.423
   32POPC  H15A 4168   1.667   3.162   7.497
   32POPC  H15B 4169   1.788   3.074   7.589
   32POPC  H15C 4170   1.639   2.993   7.543
   32POPC   C11 4171   1.549   2.923   7.299
   32POPC  H11A 4172   1.491   2.919   7.203
   32POPC  H11B 4173   1.486   2.975   7.374
   32POPC     P 4174   1.461   2.693   7.353
   32POPC   O13 4175   1.501   2.578   7.437
   32POPC   O14 4176   1.339   2.766   7.397
   32POPC   O12 4177   1.582   2.793   7.344
   32POPC   O11 4178   1.440   2.645   7.205
   32POPC    C1 4179   1.537   2.557   7.148
   32POPC    HA 4180   1.520   2.454   7.185
   32POPC    HB 4181   1.640   2.587   7.176
   32POPC    C2 4182   1.528   2.558   6.993
   32POPC    HS 4183   1.565   2.659   6.962
   32POPC   O21 4184   1.393   2.552   6.945
   32POPC   C21 4185   1.327   2.440   6.967
   32POPC   O22 4186   1.370   2.341   7.025
   32POPC   C22 4187   1.188   2.453   6.906
   32POPC   H2R 4188   1.172   2.556   6.867
   32POPC   H2S 4189   1.113   2.433   6.985
   32POPC    C3 4190   1.622   2.455   6.921
   32POPC    HX 4191   1.600   2.353   6.958
   32POPC    HY 4192   1.728   2.475   6.950
   32POPC   O31 4193   1.605   2.457   6.777
   32POPC   C31 4194   1.671   2.557   6.717
   32POPC   O32 4195   1.749   2.632   6.773
   32POPC   C32 4196   1.623   2.570   6.572
   32POPC   H2X 4197   1.678   2.654   6.524
   32POPC   H2Y 4198   1.515   2.596   6.574
   32POPC   C23 4199   1.172   2.351   6.792
   32POPC   H3R 4200   1.064   2.349   6.763
   32POPC   H3S 4201   1.199   2.250   6.829
   32POPC   C24 4202   1.255   2.384   6.667
   32POPC   H4R 4203   1.361   2.395   6.697
   32POPC   H4S 4204   1.222   2.482   6.625
   32POPC   C25 4205   1.247   2.276   6.558
   32POPC   H5R 4206   1.266   2.178   6.606
   32POPC   H5S 4207   1.329   2.294   6.485
   32POPC   C26 4208   1.114   2.270   6.483
   32POPC   H6R 4209   1.031   2.281   6.555
   32POPC   H6S 4210   1.103   2.170   6.435
   32POPC   C27 4211   1.100   2.377   6.373
   32POPC   H7R 4212   1.140   2.336   6.278
   32POPC   H7S 4213   1.161   2.466   6.401
   32POPC   C28 4214   0.955   2.422   6.354
   32POPC   H8R 4215   0.924   2.473   6.448
   32POPC   H8S 4216   0.890   2.333   6.343
   32POPC   C29 4217   0.942   2.517   6.238
   32POPC   H91 4218   0.991   2.614   6.253
   32POPC  C210 4219   0.874   2.497   6.123
   32POPC  H101 4220   0.874   2.578   6.048
   32POPC  C211 4221   0.800   2.373   6.081
   32POPC  H11R 4222   0.819   2.288   6.149
   32POPC  H11S 4223   0.835   2.342   5.980
   32POPC  C212 4224   0.647   2.394   6.074
   32POPC  H12R 4225   0.608   2.408   6.177
   32POPC  H12S 4226   0.603   2.300   6.033
   32POPC  C213 4227   0.599   2.512   5.987
   32POPC  H13R 4228   0.626   2.607   6.037
   32POPC  H13S 4229   0.488   2.508   5.982
   32POPC  C214 4230   0.654   2.514   5.844
   32POPC  H14R 4231   0.633   2.417   5.794
   32POPC  H14S 4232   0.764   2.528   5.848
   32POPC  C215 4233   0.594   2.628   5.760
   32POPC  H15R 4234   0.603   2.723   5.817
   32POPC  H15S 4235   0.486   2.609   5.744
   32POPC  C216 4236   0.663   2.645   5.625
   32POPC  H16R 4237   0.651   2.552   5.565
   32POPC  H16S 4238   0.772   2.661   5.642
   32POPC  C217 4239   0.609   2.764   5.544
   32POPC  H17R 4240   0.621   2.857   5.605
   32POPC  H17S 4241   0.500   2.749   5.528
   32POPC  C218 4242   0.678   2.785   5.409
   32POPC  H18R 4243   0.664   2.695   5.345
   32POPC  H18S 4244   0.787   2.802   5.424
   32POPC  H18T 4245   0.635   2.873   5.357
   32POPC   C33 4246   1.642   2.441   6.491
   32POPC   H3X 4247   1.592   2.357   6.542
   32POPC   H3Y 4248   1.751   2.420   6.484
   32POPC   C34 4249   1.584   2.452   6.348
   32POPC   H4X 4250   1.615   2.550   6.306
   32POPC   H4Y 4251   1.473   2.452   6.355
   32POPC   C35 4252   1.631   2.343   6.250
   32POPC   H5X 4253   1.742   2.350   6.243
   32POPC   H5Y 4254   1.590   2.365   6.150
   32POPC   C36 4255   1.595   2.198   6.288
   32POPC   H6X 4256   1.628   2.178   6.391
   32POPC   H6Y 4257   1.651   2.129   6.221
   32POPC   C37 4258   1.446   2.164   6.275
   32POPC   H7X 4259   1.388   2.258   6.273
   32POPC   H7Y 4260   1.414   2.106   6.365
   32POPC   C38 4261   1.412   2.081   6.150
   32POPC   H8X 4262   1.455   1.979   6.159
   32POPC   H8Y 4263   1.459   2.131   6.063
   32POPC   C39 4264   1.260   2.073   6.125
   32POPC   H9X 4265   1.218   2.174   6.146
   32POPC   H9Y 4266   1.213   2.001   6.196
   32POPC  C310 4267   1.225   2.038   5.980
   32POPC  H10X 4268   1.294   2.093   5.914
   32POPC  H10Y 4269   1.121   2.074   5.959
   32POPC  C311 4270   1.231   1.889   5.946
   32POPC  H11X 4271   1.142   1.838   5.991
   32POPC  H11Y 4272   1.322   1.845   5.992
   32POPC  C312 4273   1.237   1.860   5.795
   32POPC  H12X 4274   1.214   1.752   5.780
   32POPC  H12Y 4275   1.341   1.878   5.761
   32POPC  C313 4276   1.144   1.945   5.707
   32POPC  H13X 4277   1.171   2.052   5.720
   32POPC  H13Y 4278   1.038   1.932   5.739
   32POPC  C314 4279   1.158   1.912   5.558
   32POPC  H14X 4280   1.265   1.886   5.539
   32POPC  H14Y 4281   1.135   2.003   5.498
   32POPC  C315 4282   1.068   1.798   5.508
   32POPC  H15X 4283   1.074   1.713   5.580
   32POPC  H15Y 4284   1.108   1.763   5.410
   32POPC  C316 4285   0.922   1.839   5.488
   32POPC  H16X 4286   0.864   1.754   5.447
   32POPC  H16Y 4287   0.916   1.923   5.416
   32POPC  H16Z 4288   0.877   1.871   5.584
   33POPC     N 4289   4.058   3.210   7.734
   33POPC   C12 4290   3.946   3.168   7.641
   33POPC   C13 4291   4.018   3.177   7.874
   33POPC   C14 4292   4.186   3.139   7.704
   33POPC   C15 4293   4.079   3.358   7.724
   33POPC  H12A 4294   3.863   3.235   7.658
   33POPC  H12B 4295   3.913   3.069   7.670
   33POPC  H13A 4296   4.002   3.070   7.884
   33POPC  H13B 4297   4.096   3.207   7.943
   33POPC  H13C 4298   3.926   3.228   7.900
   33POPC  H14A 4299   4.263   3.173   7.773
   33POPC  H14B 4300   4.174   3.033   7.716
   33POPC  H14C 4301   4.218   3.160   7.603
   33POPC  H15A 4302   3.987   3.410   7.747
   33POPC  H15B 4303   4.111   3.385   7.625
   33POPC  H15C 4304   4.155   3.389   7.795
   33POPC   C11 4305   3.975   3.164   7.489
   33POPC  H11A 4306   4.029   3.257   7.459
   33POPC  H11B 4307   3.877   3.161   7.436
   33POPC     P 4308   4.139   3.052   7.330
   33POPC   O13 4309   4.259   3.132   7.365
   33POPC   O14 4310   4.165   2.913   7.287
   33POPC   O12 4311   4.047   3.046   7.457
   33POPC   O11 4312   4.055   3.128   7.223
   33POPC    C1 4313   3.936   3.071   7.169
   33POPC    HA 4314   3.848   3.129   7.206
   33POPC    HB 4315   3.922   2.965   7.199
   33POPC    C2 4316   3.935   3.081   7.014
   33POPC    HS 4317   3.838   3.045   6.975
   33POPC   O21 4318   4.043   3.004   6.957
   33POPC   C21 4319   4.009   2.877   6.943
   33POPC   O22 4320   3.905   2.827   6.981
   33POPC   C22 4321   4.117   2.803   6.865
   33POPC   H2R 4322   4.102   2.694   6.878
   33POPC   H2S 4323   4.217   2.831   6.905
   33POPC    C3 4324   3.950   3.228   6.968
   33POPC    HX 4325   4.041   3.268   7.017
   33POPC    HY 4326   3.863   3.288   7.004
   33POPC   O31 4327   3.967   3.240   6.825
   33POPC   C31 4328   3.855   3.236   6.754
   33POPC   O32 4329   3.743   3.232   6.803
   33POPC   C32 4330   3.886   3.235   6.604
   33POPC   H2X 4331   3.802   3.285   6.551
   33POPC   H2Y 4332   3.890   3.129   6.571
   33POPC   C23 4333   4.109   2.839   6.715
   33POPC   H3R 4334   4.205   2.808   6.668
   33POPC   H3S 4335   4.100   2.949   6.704
   33POPC   C24 4336   3.994   2.768   6.642
   33POPC   H4R 4337   3.900   2.785   6.698
   33POPC   H4S 4338   4.014   2.659   6.640
   33POPC   C25 4339   3.972   2.819   6.498
   33POPC   H5R 4340   3.960   2.930   6.501
   33POPC   H5S 4341   3.878   2.775   6.460
   33POPC   C26 4342   4.085   2.784   6.400
   33POPC   H6R 4343   4.083   2.674   6.382
   33POPC   H6S 4344   4.183   2.808   6.446
   33POPC   C27 4345   4.077   2.857   6.265
   33POPC   H7R 4346   4.158   2.817   6.200
   33POPC   H7S 4347   4.096   2.965   6.281
   33POPC   C28 4348   3.943   2.842   6.190
   33POPC   H8R 4349   3.864   2.898   6.246
   33POPC   H8S 4350   3.914   2.735   6.191
   33POPC   C29 4351   3.958   2.891   6.048
   33POPC   H91 4352   4.040   2.842   5.993
   33POPC  C210 4353   3.886   2.985   5.984
   33POPC  H101 4354   3.912   3.007   5.879
   33POPC  C211 4355   3.769   3.064   6.036
   33POPC  H11R 4356   3.798   3.169   6.053
   33POPC  H11S 4357   3.734   3.024   6.134
   33POPC  C212 4358   3.648   3.061   5.940
   33POPC  H12R 4359   3.560   3.104   5.993
   33POPC  H12S 4360   3.624   2.955   5.916
   33POPC  C213 4361   3.667   3.138   5.808
   33POPC  H13R 4362   3.581   3.115   5.742
   33POPC  H13S 4363   3.759   3.103   5.757
   33POPC  C214 4364   3.672   3.291   5.826
   33POPC  H14R 4365   3.767   3.319   5.877
   33POPC  H14S 4366   3.587   3.322   5.890
   33POPC  C215 4367   3.662   3.369   5.694
   33POPC  H15R 4368   3.664   3.478   5.717
   33POPC  H15S 4369   3.564   3.346   5.646
   33POPC  C216 4370   3.773   3.338   5.593
   33POPC  H16R 4371   3.768   3.231   5.563
   33POPC  H16S 4372   3.872   3.355   5.641
   33POPC  C217 4373   3.765   3.424   5.466
   33POPC  H17R 4374   3.772   3.531   5.495
   33POPC  H17S 4375   3.665   3.408   5.419
   33POPC  C218 4376   3.874   3.394   5.363
   33POPC  H18R 4377   3.867   3.288   5.330
   33POPC  H18S 4378   3.974   3.412   5.407
   33POPC  H18T 4379   3.862   3.460   5.274
   33POPC   C33 4380   4.019   3.305   6.570
   33POPC   H3X 4381   4.101   3.263   6.631
   33POPC   H3Y 4382   4.010   3.413   6.596
   33POPC   C34 4383   4.063   3.292   6.423
   33POPC   H4X 4384   4.085   3.185   6.402
   33POPC   H4Y 4385   4.157   3.350   6.411
   33POPC   C35 4386   3.959   3.342   6.322
   33POPC   H5X 4387   3.923   3.443   6.352
   33POPC   H5Y 4388   3.872   3.272   6.324
   33POPC   C36 4389   4.009   3.350   6.176
   33POPC   H6X 4390   3.922   3.377   6.113
   33POPC   H6Y 4391   4.044   3.249   6.144
   33POPC   C37 4392   4.121   3.452   6.155
   33POPC   H7X 4393   4.213   3.416   6.207
   33POPC   H7Y 4394   4.091   3.548   6.202
   33POPC   C38 4395   4.157   3.479   6.008
   33POPC   H8X 4396   4.179   3.383   5.958
   33POPC   H8Y 4397   4.249   3.542   6.006
   33POPC   C39 4398   4.047   3.554   5.930
   33POPC   H9X 4399   4.022   3.648   5.983
   33POPC   H9Y 4400   3.956   3.490   5.926
   33POPC  C310 4401   4.090   3.586   5.786
   33POPC  H10X 4402   4.125   3.492   5.738
   33POPC  H10Y 4403   4.176   3.657   5.788
   33POPC  C311 4404   3.978   3.644   5.699
   33POPC  H11X 4405   3.889   3.578   5.707
   33POPC  H11Y 4406   4.012   3.644   5.593
   33POPC  C312 4407   3.935   3.787   5.736
   33POPC  H12X 4408   4.023   3.855   5.725
   33POPC  H12Y 4409   3.902   3.790   5.842
   33POPC  C313 4410   3.821   3.838   5.646
   33POPC  H13X 4411   3.734   3.770   5.658
   33POPC  H13Y 4412   3.854   3.833   5.540
   33POPC  C314 4413   3.777   3.981   5.678
   33POPC  H14X 4414   3.864   4.050   5.666
   33POPC  H14Y 4415   3.744   3.986   5.785
   33POPC  C315 4416   3.662   4.029   5.588
   33POPC  H15X 4417   3.576   3.960   5.601
   33POPC  H15Y 4418   3.696   4.023   5.482
   33POPC  C316 4419   3.616   4.172   5.617
   33POPC  H16X 4420   3.531   4.199   5.550
   33POPC  H16Y 4421   3.699   4.243   5.599
   33POPC  H16Z 4422   3.582   4.182   5.722
   34POPC     N 4423   0.191   4.060   7.461
   34POPC   C12 4424   0.200   3.911   7.488
   34POPC   C13 4425   0.126   4.087   7.328
   34POPC   C14 4426   0.113   4.129   7.569
   34POPC   C15 4427   0.329   4.117   7.456
   34POPC  H12A 4428   0.267   3.898   7.572
   34POPC  H12B 4429   0.247   3.865   7.402
   34POPC  H13A 4430   0.117   4.194   7.313
   34POPC  H13B 4431   0.189   4.046   7.250
   34POPC  H13C 4432   0.029   4.040   7.326
   34POPC  H14A 4433   0.100   4.233   7.544
   34POPC  H14B 4434   0.015   4.083   7.577
   34POPC  H14C 4435   0.165   4.120   7.663
   34POPC  H15A 4436   0.380   4.097   7.548
   34POPC  H15B 4437   0.325   4.224   7.439
   34POPC  H15C 4438   0.384   4.072   7.374
   34POPC   C11 4439   0.069   3.834   7.520
   34POPC  H11A 4440   0.034   3.867   7.620
   34POPC  H11B 4441   0.093   3.726   7.527
   34POPC     P 4442  -0.177   3.864   7.467
   34POPC   O13 4443  -0.224   3.732   7.514
   34POPC   O14 4444  -0.186   3.976   7.564
   34POPC   O12 4445  -0.028   3.854   7.418
   34POPC   O11 4446  -0.256   3.903   7.336
   34POPC    C1 4447  -0.192   3.994   7.246
   34POPC    HA 4448  -0.099   3.950   7.206
   34POPC    HB 4449  -0.169   4.090   7.298
   34POPC    C2 4450  -0.283   4.025   7.125
   34POPC    HS 4451  -0.376   4.071   7.167
   34POPC   O21 4452  -0.308   3.900   7.058
   34POPC   C21 4453  -0.431   3.891   7.012
   34POPC   O22 4454  -0.516   3.978   7.020
   34POPC   C22 4455  -0.450   3.757   6.943
   34POPC   H2R 4456  -0.534   3.702   6.992
   34POPC   H2S 4457  -0.358   3.696   6.951
   34POPC    C3 4458  -0.216   4.128   7.030
   34POPC    HX 4459  -0.222   4.226   7.082
   34POPC    HY 4460  -0.275   4.135   6.935
   34POPC   O31 4461  -0.078   4.096   7.001
   34POPC   C31 4462  -0.014   4.200   6.948
   34POPC   O32 4463  -0.067   4.304   6.912
   34POPC   C32 4464   0.137   4.174   6.947
   34POPC   H2X 4465   0.159   4.077   6.995
   34POPC   H2Y 4466   0.185   4.255   7.006
   34POPC   C23 4467  -0.484   3.786   6.797
   34POPC   H3R 4468  -0.401   3.843   6.751
   34POPC   H3S 4469  -0.576   3.849   6.793
   34POPC   C24 4470  -0.508   3.660   6.713
   34POPC   H4R 4471  -0.596   3.605   6.754
   34POPC   H4S 4472  -0.419   3.593   6.721
   34POPC   C25 4473  -0.534   3.689   6.564
   34POPC   H5R 4474  -0.560   3.594   6.513
   34POPC   H5S 4475  -0.441   3.729   6.519
   34POPC   C26 4476  -0.648   3.789   6.541
   34POPC   H6R 4477  -0.615   3.891   6.572
   34POPC   H6S 4478  -0.735   3.760   6.604
   34POPC   C27 4479  -0.696   3.797   6.395
   34POPC   H7R 4480  -0.773   3.877   6.388
   34POPC   H7S 4481  -0.745   3.700   6.368
   34POPC   C28 4482  -0.585   3.825   6.293
   34POPC   H8R 4483  -0.513   3.740   6.291
   34POPC   H8S 4484  -0.528   3.915   6.325
   34POPC   C29 4485  -0.646   3.849   6.157
   34POPC   H91 4486  -0.667   3.954   6.134
   34POPC  C210 4487  -0.675   3.755   6.066
   34POPC  H101 4488  -0.720   3.786   5.970
   34POPC  C211 4489  -0.654   3.606   6.080
   34POPC  H11R 4490  -0.753   3.554   6.084
   34POPC  H11S 4491  -0.600   3.581   6.174
   34POPC  C212 4492  -0.574   3.547   5.962
   34POPC  H12R 4493  -0.553   3.440   5.983
   34POPC  H12S 4494  -0.477   3.600   5.955
   34POPC  C213 4495  -0.649   3.556   5.828
   34POPC  H13R 4496  -0.667   3.663   5.804
   34POPC  H13S 4497  -0.748   3.506   5.839
   34POPC  C214 4498  -0.574   3.492   5.710
   34POPC  H14R 4499  -0.636   3.508   5.619
   34POPC  H14S 4500  -0.565   3.383   5.727
   34POPC  C215 4501  -0.435   3.550   5.685
   34POPC  H15R 4502  -0.368   3.525   5.770
   34POPC  H15S 4503  -0.442   3.661   5.680
   34POPC  C216 4504  -0.371   3.499   5.556
   34POPC  H16R 4505  -0.439   3.520   5.470
   34POPC  H16S 4506  -0.358   3.389   5.564
   34POPC  C217 4507  -0.234   3.564   5.528
   34POPC  H17R 4508  -0.172   3.555   5.619
   34POPC  H17S 4509  -0.250   3.673   5.509
   34POPC  C218 4510  -0.159   3.503   5.410
   34POPC  H18R 4511  -0.220   3.509   5.317
   34POPC  H18S 4512  -0.136   3.396   5.430
   34POPC  H18T 4513  -0.063   3.557   5.393
   34POPC   C33 4514   0.193   4.177   6.804
   34POPC   H3X 4515   0.151   4.263   6.747
   34POPC   H3Y 4516   0.164   4.083   6.752
   34POPC   C34 4517   0.347   4.189   6.804
   34POPC   H4X 4518   0.387   4.111   6.871
   34POPC   H4Y 4519   0.375   4.288   6.845
   34POPC   C35 4520   0.413   4.171   6.666
   34POPC   H5X 4521   0.374   4.079   6.619
   34POPC   H5Y 4522   0.522   4.159   6.682
   34POPC   C36 4523   0.394   4.290   6.570
   34POPC   H6X 4524   0.433   4.381   6.619
   34POPC   H6Y 4525   0.286   4.306   6.550
   34POPC   C37 4526   0.468   4.270   6.437
   34POPC   H7X 4527   0.425   4.183   6.383
   34POPC   H7Y 4528   0.575   4.247   6.460
   34POPC   C38 4529   0.465   4.393   6.346
   34POPC   H8X 4530   0.508   4.480   6.401
   34POPC   H8Y 4531   0.359   4.418   6.320
   34POPC   C39 4532   0.545   4.373   6.216
   34POPC   H9X 4533   0.498   4.292   6.156
   34POPC   H9Y 4534   0.648   4.340   6.243
   34POPC  C310 4535   0.556   4.501   6.132
   34POPC  H10X 4536   0.598   4.581   6.197
   34POPC  H10Y 4537   0.455   4.533   6.100
   34POPC  C311 4538   0.647   4.487   6.009
   34POPC  H11X 4539   0.746   4.447   6.042
   34POPC  H11Y 4540   0.664   4.588   5.967
   34POPC  C312 4541   0.591   4.398   5.897
   34POPC  H12X 4542   0.493   4.439   5.866
   34POPC  H12Y 4543   0.575   4.295   5.935
   34POPC  C313 4544   0.684   4.394   5.775
   34POPC  H13X 4545   0.775   4.336   5.800
   34POPC  H13Y 4546   0.715   4.498   5.752
   34POPC  C314 4547   0.619   4.336   5.648
   34POPC  H14X 4548   0.690   4.348   5.563
   34POPC  H14Y 4549   0.528   4.396   5.624
   34POPC  C315 4550   0.579   4.188   5.658
   34POPC  H15X 4551   0.508   4.175   5.742
   34POPC  H15Y 4552   0.671   4.128   5.680
   34POPC  C316 4553   0.514   4.134   5.530
   34POPC  H16X 4554   0.584   4.143   5.444
   34POPC  H16Y 4555   0.422   4.191   5.507
   34POPC  H16Z 4556   0.488   4.027   5.543
   35POPC     N 4557   0.851   0.514   7.458
   35POPC   C12 4558   0.770   0.386   7.442
   35POPC   C13 4559   0.929   0.505   7.585
   35POPC   C14 4560   0.946   0.530   7.344
   35POPC   C15 4561   0.763   0.634   7.465
   35POPC  H12A 4562   0.701   0.381   7.525
   35POPC  H12B 4563   0.839   0.303   7.452
   35POPC  H13A 4564   0.859   0.501   7.669
   35POPC  H13B 4565   0.988   0.414   7.586
   35POPC  H13C 4566   0.993   0.591   7.596
   35POPC  H14A 4567   1.002   0.439   7.329
   35POPC  H14B 4568   0.890   0.552   7.254
   35POPC  H14C 4569   1.013   0.613   7.363
   35POPC  H15A 4570   0.700   0.628   7.553
   35POPC  H15B 4571   0.700   0.637   7.377
   35POPC  H15C 4572   0.823   0.724   7.469
   35POPC   C11 4573   0.692   0.366   7.311
   35POPC  H11A 4574   0.638   0.269   7.319
   35POPC  H11B 4575   0.763   0.359   7.225
   35POPC     P 4576   0.507   0.458   7.168
   35POPC   O13 4577   0.435   0.329   7.176
   35POPC   O14 4578   0.424   0.581   7.161
   35POPC   O12 4579   0.600   0.473   7.292
   35POPC   O11 4580   0.606   0.451   7.047
   35POPC    C1 4581   0.688   0.565   7.017
   35POPC    HA 4582   0.786   0.528   6.980
   35POPC    HB 4583   0.708   0.626   7.108
   35POPC    C2 4584   0.625   0.655   6.908
   35POPC    HS 4585   0.548   0.718   6.957
   35POPC   O21 4586   0.568   0.566   6.812
   35POPC   C21 4587   0.453   0.604   6.762
   35POPC   O22 4588   0.395   0.709   6.784
   35POPC   C22 4589   0.405   0.491   6.672
   35POPC   H2R 4590   0.391   0.399   6.733
   35POPC   H2S 4591   0.483   0.471   6.595
   35POPC    C3 4592   0.730   0.747   6.838
   35POPC    HX 4593   0.813   0.681   6.804
   35POPC    HY 4594   0.774   0.817   6.912
   35POPC   O31 4595   0.677   0.815   6.722
   35POPC   C31 4596   0.610   0.927   6.753
   35POPC   O32 4597   0.604   0.975   6.864
   35POPC   C32 4598   0.536   0.978   6.630
   35POPC   H2X 4599   0.483   1.072   6.656
   35POPC   H2Y 4600   0.461   0.902   6.600
   35POPC   C23 4601   0.273   0.525   6.602
   35POPC   H3R 4602   0.284   0.619   6.543
   35POPC   H3S 4603   0.193   0.541   6.678
   35POPC   C24 4604   0.229   0.412   6.508
   35POPC   H4R 4605   0.214   0.319   6.567
   35POPC   H4S 4606   0.312   0.393   6.435
   35POPC   C25 4607   0.102   0.444   6.430
   35POPC   H5R 4608   0.117   0.540   6.376
   35POPC   H5S 4609   0.017   0.457   6.501
   35POPC   C26 4610   0.067   0.335   6.328
   35POPC   H6R 4611   0.037   0.242   6.381
   35POPC   H6S 4612   0.158   0.313   6.268
   35POPC   C27 4613  -0.044   0.379   6.232
   35POPC   H7R 4614  -0.011   0.473   6.182
   35POPC   H7S 4615  -0.136   0.401   6.290
   35POPC   C28 4616  -0.075   0.274   6.125
   35POPC   H8R 4617  -0.122   0.185   6.174
   35POPC   H8S 4618   0.020   0.239   6.080
   35POPC   C29 4619  -0.168   0.332   6.022
   35POPC   H91 4620  -0.272   0.344   6.055
   35POPC  C210 4621  -0.137   0.365   5.895
   35POPC  H101 4622  -0.215   0.407   5.830
   35POPC  C211 4623  -0.000   0.358   5.831
   35POPC  H11R 4624   0.080   0.342   5.906
   35POPC  H11S 4625   0.022   0.455   5.781
   35POPC  C212 4626   0.010   0.246   5.726
   35POPC  H12R 4627  -0.004   0.148   5.777
   35POPC  H12S 4628   0.112   0.248   5.683
   35POPC  C213 4629  -0.092   0.259   5.613
   35POPC  H13R 4630  -0.088   0.360   5.568
   35POPC  H13S 4631  -0.194   0.244   5.655
   35POPC  C214 4632  -0.070   0.154   5.503
   35POPC  H14R 4633  -0.030   0.061   5.550
   35POPC  H14S 4634   0.005   0.192   5.431
   35POPC  C215 4635  -0.199   0.116   5.429
   35POPC  H15R 4636  -0.244   0.206   5.382
   35POPC  H15S 4637  -0.271   0.076   5.504
   35POPC  C216 4638  -0.174   0.009   5.323
   35POPC  H16R 4639  -0.103  -0.066   5.364
   35POPC  H16S 4640  -0.127   0.054   5.233
   35POPC  C217 4641  -0.303  -0.065   5.283
   35POPC  H17R 4642  -0.373   0.007   5.236
   35POPC  H17S 4643  -0.351  -0.103   5.376
   35POPC  C218 4644  -0.279  -0.183   5.189
   35POPC  H18R 4645  -0.232  -0.149   5.095
   35POPC  H18S 4646  -0.377  -0.231   5.166
   35POPC  H18T 4647  -0.213  -0.258   5.237
   35POPC   C33 4648   0.630   1.003   6.511
   35POPC   H3X 4649   0.686   0.910   6.487
   35POPC   H3Y 4650   0.705   1.081   6.537
   35POPC   C34 4651   0.553   1.046   6.385
   35POPC   H4X 4652   0.507   1.146   6.402
   35POPC   H4Y 4653   0.471   0.974   6.368
   35POPC   C35 4654   0.640   1.051   6.258
   35POPC   H5X 4655   0.704   0.959   6.256
   35POPC   H5Y 4656   0.707   1.139   6.263
   35POPC   C36 4657   0.558   1.055   6.129
   35POPC   H6X 4658   0.492   1.144   6.129
   35POPC   H6Y 4659   0.493   0.964   6.125
   35POPC   C37 4660   0.646   1.056   6.003
   35POPC   H7X 4661   0.719   0.973   6.011
   35POPC   H7Y 4662   0.703   1.151   6.000
   35POPC   C38 4663   0.567   1.041   5.872
   35POPC   H8X 4664   0.488   1.119   5.870
   35POPC   H8Y 4665   0.517   0.942   5.872
   35POPC   C39 4666   0.652   1.055   5.745
   35POPC   H9X 4667   0.701   1.155   5.747
   35POPC   H9Y 4668   0.586   1.050   5.656
   35POPC  C310 4669   0.762   0.949   5.730
   35POPC  H10X 4670   0.715   0.848   5.721
   35POPC  H10Y 4671   0.826   0.948   5.822
   35POPC  C311 4672   0.854   0.974   5.610
   35POPC  H11X 4673   0.894   1.077   5.617
   35POPC  H11Y 4674   0.795   0.966   5.516
   35POPC  C312 4675   0.972   0.876   5.605
   35POPC  H12X 4676   0.932   0.773   5.594
   35POPC  H12Y 4677   1.025   0.882   5.703
   35POPC  C313 4678   1.070   0.905   5.491
   35POPC  H13X 4679   1.108   1.009   5.502
   35POPC  H13Y 4680   1.015   0.899   5.395
   35POPC  C314 4681   1.189   0.809   5.486
   35POPC  H14X 4682   1.249   0.832   5.396
   35POPC  H14Y 4683   1.152   0.704   5.477
   35POPC  C315 4684   1.280   0.819   5.610
   35POPC  H15X 4685   1.224   0.787   5.700
   35POPC  H15Y 4686   1.308   0.926   5.624
   35POPC  C316 4687   1.409   0.736   5.601
   35POPC  H16X 4688   1.385   0.628   5.592
   35POPC  H16Y 4689   1.469   0.752   5.692
   35POPC  H16Z 4690   1.469   0.767   5.512
   36POPC     N 4691   2.080   1.355   7.568
   36POPC   C12 4692   2.221   1.379   7.516
   36POPC   C13 4693   2.068   1.409   7.707
   36POPC   C14 4694   1.978   1.424   7.483
   36POPC   C15 4695   2.051   1.209   7.570
   36POPC  H12A 4696   2.290   1.332   7.584
   36POPC  H12B 4697   2.240   1.486   7.518
   36POPC  H13A 4698   2.140   1.361   7.772
   36POPC  H13B 4699   2.086   1.516   7.706
   36POPC  H13C 4700   1.968   1.391   7.744
   36POPC  H14A 4701   1.879   1.399   7.518
   36POPC  H14B 4702   1.992   1.531   7.488
   36POPC  H14C 4703   1.990   1.392   7.380
   36POPC  H15A 4704   1.951   1.192   7.609
   36POPC  H15B 4705   2.122   1.157   7.632
   36POPC  H15C 4706   2.056   1.169   7.469
   36POPC   C11 4707   2.254   1.328   7.373
   36POPC  H11A 4708   2.233   1.219   7.367
   36POPC  H11B 4709   2.363   1.338   7.353
   36POPC     P 4710   2.234   1.527   7.215
   36POPC   O13 4711   2.122   1.619   7.187
   36POPC   O14 4712   2.343   1.580   7.302
   36POPC   O12 4713   2.175   1.394   7.275
   36POPC   O11 4714   2.292   1.480   7.077
   36POPC    C1 4715   2.427   1.436   7.063
   36POPC    HA 4716   2.430   1.326   7.074
   36POPC    HB 4717   2.494   1.480   7.140
   36POPC    C2 4718   2.481   1.477   6.924
   36POPC    HS 4719   2.505   1.586   6.932
   36POPC   O21 4720   2.379   1.469   6.823
   36POPC   C21 4721   2.330   1.350   6.798
   36POPC   O22 4722   2.371   1.243   6.842
   36POPC   C22 4723   2.211   1.365   6.703
   36POPC   H2R 4724   2.192   1.473   6.685
   36POPC   H2S 4725   2.120   1.320   6.748
   36POPC    C3 4726   2.615   1.406   6.885
   36POPC    HX 4727   2.605   1.298   6.910
   36POPC    HY 4728   2.696   1.447   6.949
   36POPC   O31 4729   2.649   1.417   6.745
   36POPC   C31 4730   2.701   1.534   6.710
   36POPC   O32 4731   2.708   1.633   6.781
   36POPC   C32 4732   2.748   1.524   6.565
   36POPC   H2X 4733   2.668   1.473   6.508
   36POPC   H2Y 4734   2.839   1.460   6.562
   36POPC   C23 4735   2.243   1.295   6.570
   36POPC   H3R 4736   2.233   1.185   6.582
   36POPC   H3S 4737   2.349   1.317   6.543
   36POPC   C24 4738   2.157   1.343   6.452
   36POPC   H4R 4739   2.171   1.453   6.441
   36POPC   H4S 4740   2.049   1.324   6.473
   36POPC   C25 4741   2.197   1.275   6.320
   36POPC   H5R 4742   2.158   1.171   6.318
   36POPC   H5S 4743   2.308   1.270   6.318
   36POPC   C26 4744   2.154   1.350   6.193
   36POPC   H6R 4745   2.208   1.304   6.107
   36POPC   H6S 4746   2.186   1.456   6.200
   36POPC   C27 4747   2.003   1.345   6.162
   36POPC   H7R 4748   1.948   1.400   6.241
   36POPC   H7S 4749   1.969   1.240   6.161
   36POPC   C28 4750   1.972   1.409   6.025
   36POPC   H8R 4751   2.021   1.347   5.946
   36POPC   H8S 4752   2.021   1.509   6.023
   36POPC   C29 4753   1.824   1.426   6.000
   36POPC   H91 4754   1.770   1.474   6.083
   36POPC  C210 4755   1.756   1.394   5.888
   36POPC  H101 4756   1.648   1.415   5.886
   36POPC  C211 4757   1.810   1.328   5.763
   36POPC  H11R 4758   1.905   1.275   5.783
   36POPC  H11S 4759   1.829   1.405   5.685
   36POPC  C212 4760   1.708   1.228   5.707
   36POPC  H12R 4761   1.615   1.282   5.680
   36POPC  H12S 4762   1.682   1.154   5.787
   36POPC  C213 4763   1.758   1.151   5.585
   36POPC  H13R 4764   1.842   1.086   5.617
   36POPC  H13S 4765   1.797   1.222   5.509
   36POPC  C214 4766   1.649   1.063   5.521
   36POPC  H14R 4767   1.583   1.025   5.602
   36POPC  H14S 4768   1.697   0.976   5.471
   36POPC  C215 4769   1.565   1.137   5.416
   36POPC  H15R 4770   1.622   1.143   5.321
   36POPC  H15S 4771   1.545   1.241   5.451
   36POPC  C216 4772   1.430   1.068   5.390
   36POPC  H16R 4773   1.367   1.082   5.480
   36POPC  H16S 4774   1.447   0.959   5.376
   36POPC  C217 4775   1.352   1.121   5.268
   36POPC  H17R 4776   1.348   1.232   5.274
   36POPC  H17S 4777   1.248   1.082   5.275
   36POPC  C218 4778   1.409   1.078   5.133
   36POPC  H18R 4779   1.509   1.124   5.117
   36POPC  H18S 4780   1.342   1.111   5.051
   36POPC  H18T 4781   1.419   0.968   5.128
   36POPC   C33 4782   2.779   1.662   6.505
   36POPC   H3X 4783   2.859   1.711   6.565
   36POPC   H3Y 4784   2.688   1.726   6.510
   36POPC   C34 4785   2.826   1.655   6.359
   36POPC   H4X 4786   2.919   1.593   6.355
   36POPC   H4Y 4787   2.852   1.757   6.323
   36POPC   C35 4788   2.723   1.593   6.263
   36POPC   H5X 4789   2.634   1.660   6.257
   36POPC   H5Y 4790   2.690   1.495   6.304
   36POPC   C36 4791   2.776   1.565   6.122
   36POPC   H6X 4792   2.879   1.524   6.131
   36POPC   H6Y 4793   2.782   1.660   6.064
   36POPC   C37 4794   2.691   1.462   6.047
   36POPC   H7X 4795   2.689   1.367   6.105
   36POPC   H7Y 4796   2.739   1.441   5.949
   36POPC   C38 4797   2.547   1.507   6.020
   36POPC   H8X 4798   2.551   1.601   5.961
   36POPC   H8Y 4799   2.495   1.529   6.116
   36POPC   C39 4800   2.465   1.401   5.944
   36POPC   H9X 4801   2.433   1.323   6.016
   36POPC   H9Y 4802   2.531   1.352   5.869
   36POPC  C310 4803   2.343   1.458   5.871
   36POPC  H10X 4804   2.282   1.519   5.941
   36POPC  H10Y 4805   2.280   1.372   5.837
   36POPC  C311 4806   2.381   1.541   5.748
   36POPC  H11X 4807   2.446   1.479   5.682
   36POPC  H11Y 4808   2.440   1.630   5.778
   36POPC  C312 4809   2.261   1.588   5.665
   36POPC  H12X 4810   2.200   1.659   5.725
   36POPC  H12Y 4811   2.198   1.500   5.640
   36POPC  C313 4812   2.305   1.657   5.534
   36POPC  H13X 4813   2.369   1.585   5.479
   36POPC  H13Y 4814   2.365   1.746   5.559
   36POPC  C314 4815   2.187   1.698   5.445
   36POPC  H14X 4816   2.122   1.769   5.501
   36POPC  H14Y 4817   2.126   1.608   5.423
   36POPC  C315 4818   2.229   1.763   5.312
   36POPC  H15X 4819   2.276   1.862   5.334
   36POPC  H15Y 4820   2.137   1.782   5.253
   36POPC  C316 4821   2.325   1.680   5.227
   36POPC  H16X 4822   2.285   1.578   5.211
   36POPC  H16Y 4823   2.424   1.671   5.278
   36POPC  H16Z 4824   2.341   1.729   5.128
   37POPC     N 4825   5.630   3.670   7.330
   37POPC   C12 4826   5.536   3.779   7.377
   37POPC   C13 4827   5.593   3.618   7.195
   37POPC   C14 4828   5.769   3.724   7.326
   37POPC   C15 4829   5.626   3.557   7.427
   37POPC  H12A 4830   5.563   3.804   7.479
   37POPC  H12B 4831   5.436   3.737   7.380
   37POPC  H13A 4832   5.663   3.542   7.164
   37POPC  H13B 4833   5.493   3.577   7.195
   37POPC  H13C 4834   5.594   3.700   7.124
   37POPC  H14A 4835   5.798   3.760   7.423
   37POPC  H14B 4836   5.838   3.645   7.297
   37POPC  H14C 4837   5.777   3.804   7.254
   37POPC  H15A 4838   5.664   3.588   7.524
   37POPC  H15B 4839   5.687   3.475   7.392
   37POPC  H15C 4840   5.524   3.523   7.440
   37POPC   C11 4841   5.530   3.910   7.296
   37POPC  H11A 4842   5.630   3.960   7.299
   37POPC  H11B 4843   5.456   3.978   7.345
   37POPC     P 4844   5.467   4.007   7.073
   37POPC   O13 4845   5.341   4.074   7.113
   37POPC   O14 4846   5.589   4.092   7.070
   37POPC   O12 4847   5.492   3.882   7.163
   37POPC   O11 4848   5.447   3.944   6.930
   37POPC    C1 4849   5.520   3.823   6.902
   37POPC    HA 4850   5.467   3.735   6.945
   37POPC    HB 4851   5.622   3.827   6.947
   37POPC    C2 4852   5.539   3.799   6.750
   37POPC    HS 4853   5.631   3.738   6.734
   37POPC   O21 4854   5.547   3.924   6.679
   37POPC   C21 4855   5.664   3.984   6.694
   37POPC   O22 4856   5.755   3.943   6.764
   37POPC   C22 4857   5.667   4.108   6.606
   37POPC   H2R 4858   5.769   4.153   6.611
   37POPC   H2S 4859   5.594   4.182   6.645
   37POPC    C3 4860   5.422   3.719   6.690
   37POPC    HX 4861   5.327   3.772   6.714
   37POPC    HY 4862   5.419   3.618   6.736
   37POPC   O31 4863   5.439   3.710   6.547
   37POPC   C31 4864   5.340   3.646   6.486
   37POPC   O32 4865   5.245   3.594   6.542
   37POPC   C32 4866   5.364   3.644   6.335
   37POPC   H2X 4867   5.265   3.653   6.285
   37POPC   H2Y 4868   5.409   3.546   6.308
   37POPC   C23 4869   5.633   4.071   6.461
   37POPC   H3R 4870   5.530   4.029   6.456
   37POPC   H3S 4871   5.704   3.992   6.427
   37POPC   C24 4872   5.641   4.188   6.362
   37POPC   H4R 4873   5.621   4.148   6.260
   37POPC   H4S 4874   5.744   4.230   6.363
   37POPC   C25 4875   5.540   4.301   6.391
   37POPC   H5R 4876   5.561   4.344   6.492
   37POPC   H5S 4877   5.438   4.258   6.393
   37POPC   C26 4878   5.542   4.416   6.290
   37POPC   H6R 4879   5.642   4.465   6.292
   37POPC   H6S 4880   5.467   4.492   6.321
   37POPC   C27 4881   5.513   4.375   6.145
   37POPC   H7R 4882   5.417   4.321   6.140
   37POPC   H7S 4883   5.594   4.306   6.110
   37POPC   C28 4884   5.510   4.496   6.050
   37POPC   H8R 4885   5.595   4.562   6.075
   37POPC   H8S 4886   5.417   4.554   6.069
   37POPC   C29 4887   5.517   4.455   5.905
   37POPC   H91 4888   5.420   4.444   5.853
   37POPC  C210 4889   5.631   4.440   5.835
   37POPC  H101 4890   5.625   4.411   5.729
   37POPC  C211 4891   5.770   4.449   5.893
   37POPC  H11R 4892   5.830   4.361   5.860
   37POPC  H11S 4893   5.768   4.445   6.004
   37POPC  C212 4894   5.846   4.577   5.853
   37POPC  H12R 4895   5.939   4.577   5.913
   37POPC  H12S 4896   5.787   4.666   5.881
   37POPC  C213 4897   5.881   4.583   5.703
   37POPC  H13R 4898   5.788   4.600   5.645
   37POPC  H13S 4899   5.923   4.484   5.674
   37POPC  C214 4900   5.985   4.691   5.667
   37POPC  H14R 4901   5.944   4.791   5.690
   37POPC  H14S 4902   6.003   4.685   5.557
   37POPC  C215 4903   6.119   4.672   5.740
   37POPC  H15R 4904   6.146   4.564   5.736
   37POPC  H15S 4905   6.107   4.701   5.846
   37POPC  C216 4906   6.234   4.752   5.679
   37POPC  H16R 4907   6.213   4.861   5.687
   37POPC  H16S 4908   6.242   4.727   5.571
   37POPC  C217 4909   6.370   4.722   5.746
   37POPC  H17R 4910   6.449   4.777   5.690
   37POPC  H17S 4911   6.390   4.613   5.736
   37POPC  C218 4912   6.378   4.760   5.894
   37POPC  H18R 4913   6.302   4.704   5.953
   37POPC  H18S 4914   6.360   4.869   5.907
   37POPC  H18T 4915   6.478   4.736   5.934
   37POPC   C33 4916   5.456   3.758   6.288
   37POPC   H3X 4917   5.557   3.746   6.331
   37POPC   H3Y 4918   5.414   3.855   6.323
   37POPC   C34 4919   5.466   3.763   6.135
   37POPC   H4X 4920   5.364   3.773   6.094
   37POPC   H4Y 4921   5.510   3.668   6.098
   37POPC   C35 4922   5.550   3.880   6.082
   37POPC   H5X 4923   5.655   3.868   6.116
   37POPC   H5Y 4924   5.511   3.975   6.126
   37POPC   C36 4925   5.547   3.890   5.929
   37POPC   H6X 4926   5.442   3.907   5.896
   37POPC   H6Y 4927   5.582   3.794   5.887
   37POPC   C37 4928   5.635   4.003   5.875
   37POPC   H7X 4929   5.738   3.989   5.915
   37POPC   H7Y 4930   5.598   4.101   5.912
   37POPC   C38 4931   5.642   4.007   5.722
   37POPC   H8X 4932   5.543   4.041   5.683
   37POPC   H8Y 4933   5.660   3.904   5.682
   37POPC   C39 4934   5.751   4.100   5.668
   37POPC   H9X 4935   5.749   4.195   5.726
   37POPC   H9Y 4936   5.729   4.124   5.562
   37POPC  C310 4937   5.892   4.039   5.674
   37POPC  H10X 4938   5.901   3.963   5.594
   37POPC  H10Y 4939   5.905   3.987   5.770
   37POPC  C311 4940   6.007   4.140   5.659
   37POPC  H11X 4941   6.103   4.083   5.656
   37POPC  H11Y 4942   6.009   4.206   5.748
   37POPC  C312 4943   5.998   4.228   5.533
   37POPC  H12X 4944   5.912   4.297   5.544
   37POPC  H12Y 4945   5.979   4.163   5.445
   37POPC  C313 4946   6.126   4.309   5.508
   37POPC  H13X 4947   6.209   4.239   5.485
   37POPC  H13Y 4948   6.152   4.364   5.602
   37POPC  C314 4949   6.110   4.411   5.394
   37POPC  H14X 4950   6.035   4.486   5.425
   37POPC  H14Y 4951   6.073   4.359   5.303
   37POPC  C315 4952   6.241   4.483   5.360
   37POPC  H15X 4953   6.290   4.517   5.454
   37POPC  H15Y 4954   6.216   4.574   5.300
   37POPC  C316 4955   6.341   4.399   5.279
   37POPC  H16X 4956   6.433   4.458   5.258
   37POPC  H16Y 4957   6.296   4.369   5.182
   37POPC  H16Z 4958   6.369   4.308   5.335
   38POPC     N 4959   2.801   2.138   7.268
   38POPC   C12 4960   2.836   2.244   7.167
   38POPC   C13 4961   2.704   2.188   7.370
   38POPC   C14 4962   2.744   2.019   7.198
   38POPC   C15 4963   2.925   2.095   7.341
   38POPC  H12A 4964   2.919   2.207   7.108
   38POPC  H12B 4965   2.872   2.330   7.222
   38POPC  H13A 4966   2.749   2.269   7.426
   38POPC  H13B 4967   2.615   2.225   7.321
   38POPC  H13C 4968   2.677   2.108   7.438
   38POPC  H14A 4969   2.815   1.981   7.126
   38POPC  H14B 4970   2.722   1.941   7.270
   38POPC  H14C 4971   2.653   2.046   7.147
   38POPC  H15A 4972   2.968   2.181   7.390
   38POPC  H15B 4973   2.997   2.055   7.270
   38POPC  H15C 4974   2.901   2.019   7.413
   38POPC   C11 4975   2.726   2.293   7.070
   38POPC  H11A 4976   2.699   2.211   7.000
   38POPC  H11B 4977   2.769   2.377   7.011
   38POPC     P 4978   2.528   2.452   7.088
   38POPC   O13 4979   2.402   2.462   7.166
   38POPC   O14 4980   2.614   2.573   7.084
   38POPC   O12 4981   2.611   2.331   7.143
   38POPC   O11 4982   2.494   2.409   6.940
   38POPC    C1 4983   2.397   2.304   6.927
   38POPC    HA 4984   2.294   2.346   6.931
   38POPC    HB 4985   2.406   2.230   7.010
   38POPC    C2 4986   2.413   2.223   6.796
   38POPC    HS 4987   2.352   2.131   6.809
   38POPC   O21 4988   2.552   2.189   6.781
   38POPC   C21 4989   2.569   2.092   6.693
   38POPC   O22 4990   2.480   2.039   6.629
   38POPC   C22 4991   2.716   2.057   6.681
   38POPC   H2R 4992   2.726   1.950   6.652
   38POPC   H2S 4993   2.766   2.071   6.780
   38POPC    C3 4994   2.356   2.301   6.672
   38POPC    HX 4995   2.256   2.337   6.704
   38POPC    HY 4996   2.341   2.230   6.587
   38POPC   O31 4997   2.438   2.412   6.629
   38POPC   C31 4998   2.373   2.485   6.538
   38POPC   O32 4999   2.258   2.467   6.503
   38POPC   C32 5000   2.463   2.596   6.486
   38POPC   H2X 5001   2.510   2.649   6.571
   38POPC   H2Y 5002   2.400   2.668   6.429
   38POPC   C23 5003   2.781   2.147   6.575
   38POPC   H3R 5004   2.891   2.128   6.575
   38POPC   H3S 5005   2.766   2.254   6.602
   38POPC   C24 5006   2.728   2.122   6.433
   38POPC   H4R 5007   2.620   2.149   6.429
   38POPC   H4S 5008   2.737   2.013   6.412
   38POPC   C25 5009   2.803   2.201   6.325
   38POPC   H5R 5010   2.907   2.165   6.321
   38POPC   H5S 5011   2.805   2.308   6.354
   38POPC   C26 5012   2.740   2.188   6.185
   38POPC   H6R 5013   2.807   2.239   6.112
   38POPC   H6S 5014   2.642   2.242   6.185
   38POPC   C27 5015   2.715   2.043   6.141
   38POPC   H7R 5016   2.638   1.999   6.208
   38POPC   H7S 5017   2.809   1.984   6.153
   38POPC   C28 5018   2.664   2.030   5.997
   38POPC   H8R 5019   2.588   2.110   5.980
   38POPC   H8S 5020   2.611   1.933   5.989
   38POPC   C29 5021   2.774   2.041   5.895
   38POPC   H91 5022   2.836   2.131   5.905
   38POPC  C210 5023   2.802   1.955   5.796
   38POPC  H101 5024   2.887   1.978   5.729
   38POPC  C211 5025   2.734   1.825   5.763
   38POPC  H11R 5026   2.665   1.793   5.844
   38POPC  H11S 5027   2.809   1.744   5.752
   38POPC  C212 5028   2.652   1.833   5.632
   38POPC  H12R 5029   2.571   1.907   5.646
   38POPC  H12S 5030   2.605   1.734   5.614
   38POPC  C213 5031   2.734   1.872   5.508
   38POPC  H13R 5032   2.816   1.799   5.492
   38POPC  H13S 5033   2.780   1.972   5.525
   38POPC  C214 5034   2.647   1.879   5.382
   38POPC  H14R 5035   2.554   1.935   5.407
   38POPC  H14S 5036   2.618   1.776   5.351
   38POPC  C215 5037   2.715   1.951   5.264
   38POPC  H15R 5038   2.806   1.896   5.232
   38POPC  H15S 5039   2.746   2.052   5.299
   38POPC  C216 5040   2.620   1.968   5.145
   38POPC  H16R 5041   2.523   2.004   5.185
   38POPC  H16S 5042   2.602   1.871   5.095
   38POPC  C217 5043   2.668   2.073   5.042
   38POPC  H17R 5044   2.709   2.160   5.097
   38POPC  H17S 5045   2.579   2.108   4.985
   38POPC  C218 5046   2.771   2.022   4.942
   38POPC  H18R 5047   2.801   2.103   4.873
   38POPC  H18S 5048   2.729   1.939   4.882
   38POPC  H18T 5049   2.862   1.985   4.995
   38POPC   C33 5050   2.569   2.535   6.393
   38POPC   H3X 5051   2.518   2.475   6.314
   38POPC   H3Y 5052   2.636   2.468   6.450
   38POPC   C34 5053   2.653   2.644   6.324
   38POPC   H4X 5054   2.715   2.695   6.401
   38POPC   H4Y 5055   2.583   2.719   6.280
   38POPC   C35 5056   2.742   2.589   6.212
   38POPC   H5X 5057   2.677   2.534   6.140
   38POPC   H5Y 5058   2.815   2.517   6.253
   38POPC   C36 5059   2.816   2.699   6.135
   38POPC   H6X 5060   2.742   2.776   6.104
   38POPC   H6Y 5061   2.861   2.656   6.043
   38POPC   C37 5062   2.927   2.768   6.216
   38POPC   H7X 5063   3.006   2.694   6.241
   38POPC   H7Y 5064   2.885   2.807   6.311
   38POPC   C38 5065   2.989   2.886   6.139
   38POPC   H8X 5066   2.907   2.956   6.114
   38POPC   H8Y 5067   3.032   2.848   6.044
   38POPC   C39 5068   3.095   2.962   6.220
   38POPC   H9X 5069   3.186   2.900   6.231
   38POPC   H9Y 5070   3.054   2.981   6.322
   38POPC  C310 5071   3.131   3.098   6.158
   38POPC  H10X 5072   3.199   3.152   6.227
   38POPC  H10Y 5073   3.038   3.158   6.149
   38POPC  C311 5074   3.197   3.091   6.019
   38POPC  H11X 5075   3.140   3.021   5.955
   38POPC  H11Y 5076   3.301   3.053   6.030
   38POPC  C312 5077   3.199   3.228   5.950
   38POPC  H12X 5078   3.247   3.303   6.017
   38POPC  H12Y 5079   3.094   3.261   5.934
   38POPC  C313 5080   3.271   3.231   5.815
   38POPC  H13X 5081   3.380   3.213   5.830
   38POPC  H13Y 5082   3.259   3.333   5.771
   38POPC  C314 5083   3.217   3.128   5.714
   38POPC  H14X 5084   3.106   3.124   5.725
   38POPC  H14Y 5085   3.258   3.028   5.738
   38POPC  C315 5086   3.249   3.164   5.569
   38POPC  H15X 5087   3.359   3.171   5.556
   38POPC  H15Y 5088   3.206   3.264   5.547
   38POPC  C316 5089   3.193   3.062   5.469
   38POPC  H16X 5090   3.085   3.045   5.489
   38POPC  H16Y 5091   3.246   2.965   5.478
   38POPC  H16Z 5092   3.204   3.100   5.365
   39POPC     N 5093   7.717   1.380   7.237
   39POPC   C12 5094   7.825   1.411   7.135
   39POPC   C13 5095   7.581   1.397   7.178
   39POPC   C14 5096   7.732   1.238   7.284
   39POPC   C15 5097   7.732   1.468   7.356
   39POPC  H12A 5098   7.810   1.344   7.050
   39POPC  H12B 5099   7.921   1.385   7.179
   39POPC  H13A 5100   7.504   1.373   7.250
   39POPC  H13B 5101   7.569   1.499   7.144
   39POPC  H13C 5102   7.570   1.331   7.092
   39POPC  H14A 5103   7.721   1.170   7.201
   39POPC  H14B 5104   7.830   1.225   7.328
   39POPC  H14C 5105   7.657   1.217   7.359
   39POPC  H15A 5106   7.721   1.572   7.328
   39POPC  H15B 5107   7.830   1.453   7.400
   39POPC  H15C 5108   7.657   1.443   7.430
   39POPC   C11 5109   7.835   1.555   7.079
   39POPC  H11A 5110   7.915   1.557   7.002
   39POPC  H11B 5111   7.864   1.623   7.162
   39POPC     P 5112   7.693   1.745   6.988
   39POPC   O13 5113   7.560   1.761   6.924
   39POPC   O14 5114   7.717   1.825   7.111
   39POPC   O12 5115   7.712   1.593   7.022
   39POPC   O11 5116   7.805   1.776   6.881
   39POPC    C1 5117   7.799   1.709   6.754
   39POPC    HA 5118   7.761   1.605   6.765
   39POPC    HB 5119   7.902   1.701   6.713
   39POPC    C2 5120   7.712   1.782   6.649
   39POPC    HS 5121   7.608   1.788   6.689
   39POPC   O21 5122   7.713   1.704   6.528
   39POPC   C21 5123   7.610   1.731   6.450
   39POPC   O22 5124   7.525   1.816   6.471
   39POPC   C22 5125   7.615   1.640   6.327
   39POPC   H2R 5126   7.570   1.542   6.353
   39POPC   H2S 5127   7.720   1.624   6.297
   39POPC    C3 5128   7.762   1.928   6.624
   39POPC    HX 5129   7.757   1.979   6.723
   39POPC    HY 5130   7.693   1.980   6.555
   39POPC   O31 5131   7.898   1.932   6.573
   39POPC   C31 5132   7.944   2.057   6.569
   39POPC   O32 5133   7.880   2.155   6.604
   39POPC   C32 5134   8.089   2.059   6.521
   39POPC   H2X 5135   8.110   1.969   6.460
   39POPC   H2Y 5136   8.155   2.060   6.610
   39POPC   C23 5137   7.536   1.704   6.212
   39POPC   H3R 5138   7.580   1.803   6.189
   39POPC   H3S 5139   7.430   1.718   6.242
   39POPC   C24 5140   7.539   1.619   6.083
   39POPC   H4R 5141   7.491   1.521   6.104
   39POPC   H4S 5142   7.644   1.601   6.054
   39POPC   C25 5143   7.465   1.688   5.967
   39POPC   H5R 5144   7.513   1.786   5.948
   39POPC   H5S 5145   7.360   1.706   5.998
   39POPC   C26 5146   7.465   1.607   5.837
   39POPC   H6R 5147   7.412   1.510   5.854
   39POPC   H6S 5148   7.569   1.584   5.807
   39POPC   C27 5149   7.395   1.681   5.722
   39POPC   H7R 5150   7.451   1.775   5.701
   39POPC   H7S 5151   7.292   1.708   5.754
   39POPC   C28 5152   7.386   1.598   5.592
   39POPC   H8R 5153   7.334   1.503   5.615
   39POPC   H8S 5154   7.490   1.571   5.561
   39POPC   C29 5155   7.318   1.674   5.481
   39POPC   H91 5156   7.382   1.746   5.429
   39POPC  C210 5157   7.191   1.659   5.439
   39POPC  H101 5158   7.155   1.722   5.356
   39POPC  C211 5159   7.086   1.568   5.497
   39POPC  H11R 5160   7.006   1.631   5.543
   39POPC  H11S 5161   7.126   1.504   5.579
   39POPC  C212 5162   7.016   1.476   5.396
   39POPC  H12R 5163   7.088   1.400   5.359
   39POPC  H12S 5164   6.980   1.535   5.309
   39POPC  C213 5165   6.896   1.405   5.461
   39POPC  H13R 5166   6.818   1.481   5.484
   39POPC  H13S 5167   6.930   1.360   5.557
   39POPC  C214 5168   6.833   1.293   5.376
   39POPC  H14R 5169   6.911   1.216   5.357
   39POPC  H14S 5170   6.799   1.333   5.279
   39POPC  C215 5171   6.715   1.228   5.450
   39POPC  H15R 5172   6.627   1.296   5.446
   39POPC  H15S 5173   6.743   1.218   5.557
   39POPC  C216 5174   6.677   1.088   5.400
   39POPC  H16R 5175   6.603   1.045   5.470
   39POPC  H16S 5176   6.767   1.023   5.402
   39POPC  C217 5177   6.617   1.084   5.258
   39POPC  H17R 5178   6.592   0.978   5.235
   39POPC  H17S 5179   6.694   1.116   5.185
   39POPC  C218 5180   6.491   1.168   5.240
   39POPC  H18R 5181   6.415   1.141   5.317
   39POPC  H18S 5182   6.447   1.151   5.139
   39POPC  H18T 5183   6.515   1.276   5.250
   39POPC   C33 5184   8.113   2.187   6.438
   39POPC   H3X 5185   8.069   2.274   6.490
   39POPC   H3Y 5186   8.062   2.176   6.340
   39POPC   C34 5187   8.262   2.217   6.414
   39POPC   H4X 5188   8.310   2.126   6.374
   39POPC   H4Y 5189   8.309   2.241   6.512
   39POPC   C35 5190   8.287   2.335   6.318
   39POPC   H5X 5191   8.225   2.318   6.227
   39POPC   H5Y 5192   8.394   2.335   6.286
   39POPC   C36 5193   8.253   2.472   6.378
   39POPC   H6X 5194   8.340   2.511   6.435
   39POPC   H6Y 5195   8.170   2.459   6.449
   39POPC   C37 5196   8.207   2.576   6.275
   39POPC   H7X 5197   8.161   2.661   6.329
   39POPC   H7Y 5198   8.128   2.530   6.211
   39POPC   C38 5199   8.318   2.632   6.185
   39POPC   H8X 5200   8.373   2.549   6.136
   39POPC   H8Y 5201   8.390   2.688   6.248
   39POPC   C39 5202   8.260   2.725   6.078
   39POPC   H9X 5203   8.185   2.791   6.127
   39POPC   H9Y 5204   8.206   2.665   6.002
   39POPC  C310 5205   8.363   2.815   6.009
   39POPC  H10X 5206   8.436   2.753   5.953
   39POPC  H10Y 5207   8.419   2.872   6.087
   39POPC  C311 5208   8.295   2.915   5.914
   39POPC  H11X 5209   8.217   2.970   5.972
   39POPC  H11Y 5210   8.243   2.858   5.834
   39POPC  C312 5211   8.391   3.017   5.852
   39POPC  H12X 5212   8.460   2.964   5.782
   39POPC  H12Y 5213   8.453   3.061   5.933
   39POPC  C313 5214   8.319   3.131   5.778
   39POPC  H13X 5215   8.396   3.198   5.733
   39POPC  H13Y 5216   8.264   3.191   5.854
   39POPC  C314 5217   8.219   3.088   5.670
   39POPC  H14X 5218   8.176   3.179   5.623
   39POPC  H14Y 5219   8.136   3.033   5.718
   39POPC  C315 5220   8.278   3.000   5.558
   39POPC  H15X 5221   8.195   2.973   5.489
   39POPC  H15Y 5222   8.317   2.905   5.602
   39POPC  C316 5223   8.389   3.066   5.476
   39POPC  H16X 5224   8.352   3.158   5.428
   39POPC  H16Y 5225   8.424   2.996   5.396
   39POPC  H16Z 5226   8.476   3.092   5.540
   40POPC     N 5227   0.147   2.216   7.635
   40POPC   C12 5228   0.098   2.280   7.507
   40POPC   C13 5229   0.065   2.096   7.667
   40POPC   C14 5230   0.290   2.176   7.623
   40POPC   C15 5231   0.133   2.316   7.746
   40POPC  H12A 5232   0.167   2.361   7.482
   40POPC  H12B 5233   0.002   2.326   7.528
   40POPC  H13A 5234   0.094   2.054   7.762
   40POPC  H13B 5235  -0.040   2.123   7.671
   40POPC  H13C 5236   0.079   2.021   7.590
   40POPC  H14A 5237   0.299   2.103   7.544
   40POPC  H14B 5238   0.351   2.262   7.599
   40POPC  H14C 5239   0.324   2.131   7.715
   40POPC  H15A 5240   0.168   2.274   7.839
   40POPC  H15B 5241   0.029   2.344   7.756
   40POPC  H15C 5242   0.190   2.405   7.722
   40POPC   C11 5243   0.079   2.191   7.382
   40POPC  H11A 5244   0.042   2.256   7.299
   40POPC  H11B 5245  -0.003   2.118   7.402
   40POPC     P 5246   0.271   2.163   7.219
   40POPC   O13 5247   0.307   2.306   7.231
   40POPC   O14 5248   0.385   2.071   7.195
   40POPC   O12 5249   0.197   2.120   7.350
   40POPC   O11 5250   0.163   2.147   7.107
   40POPC    C1 5251   0.102   2.021   7.077
   40POPC    HA 5252  -0.004   2.040   7.052
   40POPC    HB 5253   0.104   1.952   7.165
   40POPC    C2 5254   0.168   1.951   6.955
   40POPC    HS 5255   0.242   1.878   6.995
   40POPC   O21 5256   0.229   2.051   6.873
   40POPC   C21 5257   0.348   2.019   6.828
   40POPC   O22 5258   0.408   1.914   6.848
   40POPC   C22 5259   0.402   2.134   6.743
   40POPC   H2R 5260   0.347   2.227   6.769
   40POPC   H2S 5261   0.386   2.110   6.636
   40POPC    C3 5262   0.063   1.873   6.870
   40POPC    HX 5263  -0.015   1.946   6.841
   40POPC    HY 5264   0.013   1.797   6.934
   40POPC   O31 5265   0.119   1.815   6.750
   40POPC   C31 5266   0.171   1.694   6.768
   40POPC   O32 5267   0.175   1.636   6.876
   40POPC   C32 5268   0.222   1.638   6.636
   40POPC   H2X 5269   0.162   1.677   6.552
   40POPC   H2Y 5270   0.211   1.527   6.640
   40POPC   C23 5271   0.552   2.153   6.771
   40POPC   H3R 5272   0.608   2.071   6.722
   40POPC   H3S 5273   0.570   2.147   6.880
   40POPC   C24 5274   0.605   2.289   6.723
   40POPC   H4R 5275   0.715   2.293   6.737
   40POPC   H4S 5276   0.559   2.367   6.789
   40POPC   C25 5277   0.571   2.322   6.576
   40POPC   H5R 5278   0.461   2.317   6.563
   40POPC   H5S 5279   0.618   2.245   6.510
   40POPC   C26 5280   0.615   2.462   6.531
   40POPC   H6R 5281   0.573   2.480   6.429
   40POPC   H6S 5282   0.726   2.464   6.522
   40POPC   C27 5283   0.572   2.575   6.625
   40POPC   H7R 5284   0.636   2.570   6.716
   40POPC   H7S 5285   0.466   2.559   6.656
   40POPC   C28 5286   0.585   2.714   6.562
   40POPC   H8R 5287   0.499   2.729   6.493
   40POPC   H8S 5288   0.677   2.714   6.499
   40POPC   C29 5289   0.589   2.821   6.668
   40POPC   H91 5290   0.504   2.818   6.739
   40POPC  C210 5291   0.682   2.916   6.682
   40POPC  H101 5292   0.673   2.988   6.765
   40POPC  C211 5293   0.803   2.934   6.594
   40POPC  H11R 5294   0.836   2.836   6.554
   40POPC  H11S 5295   0.889   2.974   6.653
   40POPC  C212 5296   0.772   3.030   6.478
   40POPC  H12R 5297   0.772   3.134   6.517
   40POPC  H12S 5298   0.670   3.007   6.441
   40POPC  C213 5299   0.867   3.019   6.358
   40POPC  H13R 5300   0.971   3.045   6.389
   40POPC  H13S 5301   0.834   3.094   6.283
   40POPC  C214 5302   0.866   2.880   6.294
   40POPC  H14R 5303   0.761   2.841   6.295
   40POPC  H14S 5304   0.928   2.811   6.355
   40POPC  C215 5305   0.915   2.874   6.148
   40POPC  H15R 5306   0.919   2.767   6.119
   40POPC  H15S 5307   1.018   2.914   6.140
   40POPC  C216 5308   0.822   2.945   6.049
   40POPC  H16R 5309   0.847   3.053   6.043
   40POPC  H16S 5310   0.717   2.936   6.086
   40POPC  C217 5311   0.826   2.882   5.908
   40POPC  H17R 5312   0.747   2.929   5.846
   40POPC  H17S 5313   0.801   2.774   5.919
   40POPC  C218 5314   0.960   2.894   5.836
   40POPC  H18R 5315   0.955   2.841   5.738
   40POPC  H18S 5316   1.042   2.850   5.896
   40POPC  H18T 5317   0.983   3.001   5.816
   40POPC   C33 5318   0.371   1.672   6.617
   40POPC   H3X 5319   0.422   1.663   6.716
   40POPC   H3Y 5320   0.381   1.778   6.584
   40POPC   C34 5321   0.445   1.579   6.519
   40POPC   H4X 5322   0.433   1.474   6.554
   40POPC   H4Y 5323   0.553   1.604   6.523
   40POPC   C35 5324   0.398   1.588   6.373
   40POPC   H5X 5325   0.416   1.692   6.337
   40POPC   H5Y 5326   0.290   1.568   6.366
   40POPC   C36 5327   0.475   1.490   6.283
   40POPC   H6X 5328   0.450   1.386   6.313
   40POPC   H6Y 5329   0.584   1.505   6.301
   40POPC   C37 5330   0.449   1.507   6.132
   40POPC   H7X 5331   0.528   1.450   6.078
   40POPC   H7Y 5332   0.460   1.614   6.105
   40POPC   C38 5333   0.313   1.453   6.086
   40POPC   H8X 5334   0.232   1.514   6.131
   40POPC   H8Y 5335   0.302   1.349   6.123
   40POPC   C39 5336   0.297   1.451   5.933
   40POPC   H9X 5337   0.203   1.397   5.910
   40POPC   H9Y 5338   0.381   1.394   5.888
   40POPC  C310 5339   0.288   1.591   5.869
   40POPC  H10X 5340   0.386   1.643   5.877
   40POPC  H10Y 5341   0.214   1.650   5.927
   40POPC  C311 5342   0.243   1.587   5.722
   40POPC  H11X 5343   0.207   1.688   5.693
   40POPC  H11Y 5344   0.157   1.517   5.713
   40POPC  C312 5345   0.355   1.546   5.626
   40POPC  H12X 5346   0.402   1.452   5.662
   40POPC  H12Y 5347   0.433   1.625   5.628
   40POPC  C313 5348   0.310   1.527   5.480
   40POPC  H13X 5349   0.402   1.506   5.419
   40POPC  H13Y 5350   0.266   1.621   5.442
   40POPC  C314 5351   0.211   1.411   5.456
   40POPC  H14X 5352   0.203   1.396   5.346
   40POPC  H14Y 5353   0.111   1.440   5.494
   40POPC  C315 5354   0.254   1.279   5.521
   40POPC  H15X 5355   0.237   1.285   5.630
   40POPC  H15Y 5356   0.363   1.264   5.504
   40POPC  C316 5357   0.180   1.156   5.467
   40POPC  H16X 5358   0.202   1.142   5.359
   40POPC  H16Y 5359   0.070   1.168   5.479
   40POPC  H16Z 5360   0.212   1.065   5.521
   41POPC     N 5361   3.980   1.353   7.687
   41POPC   C12 5362   3.896   1.231   7.717
   41POPC   C13 5363   3.912   1.440   7.586
   41POPC   C14 5364   4.000   1.432   7.813
   41POPC   C15 5365   4.115   1.313   7.636
   41POPC  H12A 5366   3.814   1.261   7.780
   41POPC  H12B 5367   3.957   1.162   7.775
   41POPC  H13A 5368   3.815   1.471   7.623
   41POPC  H13B 5369   3.972   1.528   7.567
   41POPC  H13C 5370   3.898   1.385   7.494
   41POPC  H14A 5371   3.905   1.471   7.849
   41POPC  H14B 5372   4.042   1.369   7.891
   41POPC  H14C 5373   4.067   1.515   7.795
   41POPC  H15A 5374   4.167   1.253   7.710
   41POPC  H15B 5375   4.175   1.400   7.614
   41POPC  H15C 5376   4.103   1.253   7.547
   41POPC   C11 5377   3.836   1.153   7.597
   41POPC  H11A 5378   3.752   1.215   7.556
   41POPC  H11B 5379   3.794   1.058   7.635
   41POPC     P 5380   3.874   1.084   7.359
   41POPC   O13 5381   3.797   0.959   7.377
   41POPC   O14 5382   3.801   1.199   7.301
   41POPC   O12 5383   3.935   1.127   7.498
   41POPC   O11 5384   4.003   1.055   7.273
   41POPC    C1 5385   4.093   1.164   7.252
   41POPC    HA 5386   4.197   1.127   7.261
   41POPC    HB 5387   4.083   1.244   7.329
   41POPC    C2 5388   4.073   1.232   7.113
   41POPC    HS 5389   3.970   1.277   7.116
   41POPC   O21 5390   4.071   1.138   7.004
   41POPC   C21 5391   4.181   1.070   6.981
   41POPC   O22 5392   4.286   1.079   7.044
   41POPC   C22 5393   4.161   0.977   6.862
   41POPC   H2R 5394   4.083   0.901   6.887
   41POPC   H2S 5395   4.257   0.925   6.843
   41POPC    C3 5396   4.168   1.353   7.090
   41POPC    HX 5397   4.274   1.320   7.091
   41POPC    HY 5398   4.155   1.420   7.177
   41POPC   O31 5399   4.134   1.428   6.972
   41POPC   C31 5400   4.222   1.431   6.874
   41POPC   O32 5401   4.327   1.368   6.869
   41POPC   C32 5402   4.174   1.533   6.771
   41POPC   H2X 5403   4.210   1.634   6.800
   41POPC   H2Y 5404   4.063   1.534   6.770
   41POPC   C23 5405   4.120   1.057   6.737
   41POPC   H3R 5406   4.185   1.148   6.730
   41POPC   H3S 5407   4.015   1.091   6.747
   41POPC   C24 5408   4.136   0.978   6.607
   41POPC   H4R 5409   4.069   0.889   6.609
   41POPC   H4S 5410   4.241   0.943   6.600
   41POPC   C25 5411   4.102   1.062   6.483
   41POPC   H5R 5412   4.168   1.152   6.483
   41POPC   H5S 5413   3.997   1.098   6.492
   41POPC   C26 5414   4.116   0.989   6.348
   41POPC   H6R 5415   4.087   1.059   6.267
   41POPC   H6S 5416   4.043   0.905   6.346
   41POPC   C27 5417   4.256   0.933   6.317
   41POPC   H7R 5418   4.253   0.887   6.216
   41POPC   H7S 5419   4.278   0.853   6.391
   41POPC   C28 5420   4.369   1.037   6.320
   41POPC   H8R 5421   4.371   1.087   6.419
   41POPC   H8S 5422   4.349   1.115   6.243
   41POPC   C29 5423   4.501   0.968   6.297
   41POPC   H91 5424   4.515   0.876   6.356
   41POPC  C210 5425   4.600   1.004   6.213
   41POPC  H101 5426   4.690   0.941   6.209
   41POPC  C211 5427   4.607   1.125   6.124
   41POPC  H11R 5428   4.690   1.190   6.158
   41POPC  H11S 5429   4.514   1.186   6.127
   41POPC  C212 5430   4.633   1.083   5.978
   41POPC  H12R 5431   4.537   1.052   5.932
   41POPC  H12S 5432   4.702   0.996   5.976
   41POPC  C213 5433   4.697   1.194   5.892
   41POPC  H13R 5434   4.641   1.289   5.906
   41POPC  H13S 5435   4.688   1.164   5.785
   41POPC  C214 5436   4.846   1.215   5.923
   41POPC  H14R 5437   4.896   1.116   5.919
   41POPC  H14S 5438   4.857   1.254   6.027
   41POPC  C215 5439   4.916   1.311   5.826
   41POPC  H15R 5440   4.867   1.410   5.833
   41POPC  H15S 5441   4.903   1.274   5.722
   41POPC  C216 5442   5.066   1.328   5.855
   41POPC  H16R 5443   5.077   1.359   5.962
   41POPC  H16S 5444   5.106   1.410   5.792
   41POPC  C217 5445   5.153   1.203   5.835
   41POPC  H17R 5446   5.118   1.125   5.906
   41POPC  H17S 5447   5.257   1.229   5.863
   41POPC  C218 5448   5.153   1.146   5.693
   41POPC  H18R 5449   5.051   1.116   5.662
   41POPC  H18S 5450   5.219   1.056   5.688
   41POPC  H18T 5451   5.191   1.221   5.621
   41POPC   C33 5452   4.226   1.499   6.630
   41POPC   H3X 5453   4.204   1.393   6.606
   41POPC   H3Y 5454   4.336   1.513   6.628
   41POPC   C34 5455   4.162   1.589   6.523
   41POPC   H4X 5456   4.157   1.692   6.563
   41POPC   H4Y 5457   4.057   1.554   6.506
   41POPC   C35 5458   4.238   1.595   6.390
   41POPC   H5X 5459   4.336   1.645   6.409
   41POPC   H5Y 5460   4.181   1.658   6.319
   41POPC   C36 5461   4.267   1.458   6.325
   41POPC   H6X 5462   4.333   1.400   6.392
   41POPC   H6Y 5463   4.323   1.476   6.231
   41POPC   C37 5464   4.143   1.373   6.294
   41POPC   H7X 5465   4.092   1.348   6.390
   41POPC   H7Y 5466   4.178   1.277   6.250
   41POPC   C38 5467   4.039   1.435   6.200
   41POPC   H8X 5468   3.989   1.520   6.252
   41POPC   H8Y 5469   3.960   1.359   6.180
   41POPC   C39 5470   4.092   1.487   6.065
   41POPC   H9X 5471   4.151   1.579   6.083
   41POPC   H9Y 5472   4.004   1.516   6.003
   41POPC  C310 5473   4.179   1.389   5.984
   41POPC  H10X 5474   4.276   1.376   6.036
   41POPC  H10Y 5475   4.200   1.436   5.885
   41POPC  C311 5476   4.117   1.250   5.961
   41POPC  H11X 5477   4.020   1.261   5.909
   41POPC  H11Y 5478   4.099   1.202   6.059
   41POPC  C312 5479   4.210   1.159   5.879
   41POPC  H12X 5480   4.314   1.172   5.916
   41POPC  H12Y 5481   4.207   1.192   5.773
   41POPC  C313 5482   4.174   1.010   5.890
   41POPC  H13X 5483   4.067   0.995   5.863
   41POPC  H13Y 5484   4.186   0.979   5.997
   41POPC  C314 5485   4.261   0.919   5.802
   41POPC  H14X 5486   4.241   0.813   5.830
   41POPC  H14Y 5487   4.368   0.940   5.823
   41POPC  C315 5488   4.234   0.935   5.652
   41POPC  H15X 5489   4.326   0.972   5.602
   41POPC  H15Y 5490   4.155   1.011   5.638
   41POPC  C316 5491   4.188   0.805   5.584
   41POPC  H16X 5492   4.096   0.767   5.631
   41POPC  H16Y 5493   4.267   0.728   5.592
   41POPC  H16Z 5494   4.168   0.824   5.476
   42POPC     N 5495   5.210   3.296   7.307
   42POPC   C12 5496   5.247   3.265   7.163
   42POPC   C13 5497   5.062   3.321   7.314
   42POPC   C14 5498   5.242   3.180   7.396
   42POPC   C15 5499   5.283   3.417   7.354
   42POPC  H12A 5500   5.240   3.358   7.107
   42POPC  H12B 5501   5.171   3.198   7.123
   42POPC  H13A 5502   5.009   3.233   7.281
   42POPC  H13B 5503   5.033   3.344   7.416
   42POPC  H13C 5504   5.036   3.404   7.250
   42POPC  H14A 5505   5.188   3.093   7.363
   42POPC  H14B 5506   5.348   3.160   7.393
   42POPC  H14C 5507   5.213   3.203   7.498
   42POPC  H15A 5508   5.389   3.398   7.345
   42POPC  H15B 5509   5.258   3.440   7.456
   42POPC  H15C 5510   5.258   3.501   7.290
   42POPC   C11 5511   5.385   3.201   7.136
   42POPC  H11A 5512   5.403   3.203   7.026
   42POPC  H11B 5513   5.378   3.094   7.168
   42POPC     P 5514   5.617   3.183   7.229
   42POPC   O13 5515   5.735   3.271   7.248
   42POPC   O14 5516   5.587   3.088   7.339
   42POPC   O12 5517   5.489   3.271   7.203
   42POPC   O11 5518   5.634   3.102   7.094
   42POPC    C1 5519   5.756   3.116   7.021
   42POPC    HA 5520   5.771   3.023   6.961
   42POPC    HB 5521   5.844   3.124   7.088
   42POPC    C2 5522   5.757   3.235   6.921
   42POPC    HS 5523   5.734   3.329   6.978
   42POPC   O21 5524   5.655   3.209   6.824
   42POPC   C21 5525   5.626   3.315   6.751
   42POPC   O22 5526   5.663   3.429   6.774
   42POPC   C22 5527   5.539   3.273   6.633
   42POPC   H2R 5528   5.433   3.297   6.653
   42POPC   H2S 5529   5.549   3.163   6.621
   42POPC    C3 5530   5.898   3.249   6.856
   42POPC    HX 5531   5.964   3.291   6.935
   42POPC    HY 5532   5.898   3.322   6.772
   42POPC   O31 5533   5.952   3.121   6.816
   42POPC   C31 5534   5.921   3.081   6.694
   42POPC   O32 5535   5.857   3.145   6.612
   42POPC   C32 5536   5.970   2.938   6.674
   42POPC   H2X 5537   5.920   2.893   6.586
   42POPC   H2Y 5538   5.941   2.879   6.764
   42POPC   C23 5539   5.588   3.342   6.505
   42POPC   H3R 5540   5.698   3.352   6.508
   42POPC   H3S 5541   5.545   3.445   6.501
   42POPC   C24 5542   5.552   3.266   6.376
   42POPC   H4R 5543   5.568   3.335   6.290
   42POPC   H4S 5544   5.445   3.238   6.378
   42POPC   C25 5545   5.639   3.142   6.353
   42POPC   H5R 5546   5.622   3.067   6.434
   42POPC   H5S 5547   5.746   3.172   6.359
   42POPC   C26 5548   5.617   3.074   6.218
   42POPC   H6R 5549   5.623   3.151   6.138
   42POPC   H6S 5550   5.514   3.031   6.215
   42POPC   C27 5551   5.721   2.965   6.188
   42POPC   H7R 5552   5.713   2.886   6.267
   42POPC   H7S 5553   5.822   3.011   6.196
   42POPC   C28 5554   5.707   2.900   6.049
   42POPC   H8R 5555   5.790   2.827   6.037
   42POPC   H8S 5556   5.720   2.980   5.973
   42POPC   C29 5557   5.575   2.830   6.035
   42POPC   H91 5558   5.551   2.761   6.118
   42POPC  C210 5559   5.484   2.845   5.938
   42POPC  H101 5560   5.390   2.787   5.944
   42POPC  C211 5561   5.495   2.931   5.815
   42POPC  H11R 5562   5.599   2.965   5.796
   42POPC  H11S 5563   5.432   3.022   5.827
   42POPC  C212 5564   5.445   2.855   5.692
   42POPC  H12R 5565   5.345   2.812   5.715
   42POPC  H12S 5566   5.514   2.771   5.669
   42POPC  C213 5567   5.430   2.943   5.568
   42POPC  H13R 5568   5.531   2.976   5.534
   42POPC  H13S 5569   5.372   3.033   5.596
   42POPC  C214 5570   5.359   2.870   5.453
   42POPC  H14R 5571   5.261   2.833   5.489
   42POPC  H14S 5572   5.421   2.782   5.423
   42POPC  C215 5573   5.336   2.957   5.328
   42POPC  H15R 5574   5.296   2.892   5.248
   42POPC  H15S 5575   5.433   2.999   5.294
   42POPC  C216 5576   5.236   3.072   5.351
   42POPC  H16R 5577   5.273   3.137   5.434
   42POPC  H16S 5578   5.139   3.030   5.383
   42POPC  C217 5579   5.215   3.161   5.228
   42POPC  H17R 5580   5.312   3.206   5.198
   42POPC  H17S 5581   5.146   3.244   5.255
   42POPC  C218 5582   5.157   3.088   5.106
   42POPC  H18R 5583   5.228   3.011   5.070
   42POPC  H18S 5584   5.139   3.161   5.024
   42POPC  H18T 5585   5.061   3.039   5.132
   42POPC   C33 5586   6.123   2.932   6.660
   42POPC   H3X 5587   6.153   2.825   6.666
   42POPC   H3Y 5588   6.172   2.985   6.745
   42POPC   C34 5589   6.179   2.987   6.527
   42POPC   H4X 5590   6.288   2.963   6.524
   42POPC   H4Y 5591   6.169   3.098   6.526
   42POPC   C35 5592   6.114   2.929   6.401
   42POPC   H5X 5593   6.015   2.979   6.386
   42POPC   H5Y 5594   6.095   2.820   6.414
   42POPC   C36 5595   6.201   2.949   6.276
   42POPC   H6X 5596   6.285   2.877   6.279
   42POPC   H6Y 5597   6.243   3.052   6.279
   42POPC   C37 5598   6.125   2.933   6.144
   42POPC   H7X 5599   6.046   3.012   6.140
   42POPC   H7Y 5600   6.074   2.834   6.140
   42POPC   C38 5601   6.217   2.949   6.022
   42POPC   H8X 5602   6.269   2.853   6.003
   42POPC   H8Y 5603   6.294   3.026   6.047
   42POPC   C39 5604   6.146   2.996   5.894
   42POPC   H9X 5605   6.223   3.018   5.818
   42POPC   H9Y 5606   6.092   3.091   5.917
   42POPC  C310 5607   6.046   2.896   5.835
   42POPC  H10X 5608   5.975   2.864   5.914
   42POPC  H10Y 5609   6.103   2.806   5.802
   42POPC  C311 5610   5.967   2.954   5.717
   42POPC  H11X 5611   6.037   2.987   5.638
   42POPC  H11Y 5612   5.912   3.044   5.754
   42POPC  C312 5613   5.865   2.857   5.655
   42POPC  H12X 5614   5.803   2.913   5.581
   42POPC  H12Y 5615   5.797   2.821   5.736
   42POPC  C313 5616   5.927   2.736   5.585
   42POPC  H13X 5617   5.990   2.680   5.657
   42POPC  H13Y 5618   5.994   2.771   5.503
   42POPC  C314 5619   5.822   2.640   5.527
   42POPC  H14X 5620   5.770   2.689   5.442
   42POPC  H14Y 5621   5.746   2.620   5.606
   42POPC  C315 5622   5.879   2.505   5.481
   42POPC  H15X 5623   5.795   2.442   5.443
   42POPC  H15Y 5624   5.922   2.453   5.569
   42POPC  C316 5625   5.987   2.513   5.372
   42POPC  H16X 5626   6.075   2.571   5.408
   42POPC  H16Y 5627   5.946   2.564   5.282
   42POPC  H16Z 5628   6.020   2.412   5.343
   43POPC     N 5629   0.358   3.439   7.681
   43POPC   C12 5630   0.326   3.391   7.541
   43POPC   C13 5631   0.404   3.322   7.763
   43POPC   C14 5632   0.466   3.541   7.678
   43POPC   C15 5633   0.237   3.497   7.746
   43POPC  H12A 5634   0.261   3.305   7.550
   43POPC  H12B 5635   0.419   3.356   7.497
   43POPC  H13A 5636   0.496   3.282   7.720
   43POPC  H13B 5637   0.424   3.354   7.864
   43POPC  H13C 5638   0.328   3.245   7.763
   43POPC  H14A 5639   0.556   3.498   7.636
   43POPC  H14B 5640   0.435   3.624   7.616
   43POPC  H14C 5641   0.486   3.577   7.778
   43POPC  H15A 5642   0.260   3.529   7.846
   43POPC  H15B 5643   0.158   3.424   7.750
   43POPC  H15C 5644   0.203   3.583   7.689
   43POPC   C11 5645   0.259   3.490   7.444
   43POPC  H11A 5646   0.158   3.515   7.482
   43POPC  H11B 5647   0.244   3.438   7.347
   43POPC     P 5648   0.423   3.627   7.303
   43POPC   O13 5649   0.464   3.770   7.292
   43POPC   O14 5650   0.536   3.530   7.310
   43POPC   O12 5651   0.333   3.611   7.430
   43POPC   O11 5652   0.330   3.589   7.182
   43POPC    C1 5653   0.207   3.659   7.162
   43POPC    HA 5654   0.223   3.769   7.172
   43POPC    HB 5655   0.131   3.629   7.237
   43POPC    C2 5656   0.149   3.632   7.020
   43POPC    HS 5657   0.091   3.537   7.028
   43POPC   O21 5658   0.250   3.605   6.922
   43POPC   C21 5659   0.339   3.700   6.901
   43POPC   O22 5660   0.335   3.814   6.943
   43POPC   C22 5661   0.453   3.639   6.817
   43POPC   H2R 5662   0.414   3.549   6.766
   43POPC   H2S 5663   0.535   3.608   6.885
   43POPC    C3 5664   0.046   3.740   6.973
   43POPC    HX 5665   0.090   3.840   6.992
   43POPC    HY 5666  -0.046   3.733   7.037
   43POPC   O31 5667   0.013   3.731   6.833
   43POPC   C31 5668  -0.075   3.636   6.802
   43POPC   O32 5669  -0.127   3.560   6.882
   43POPC   C32 5670  -0.102   3.641   6.652
   43POPC   H2X 5671  -0.031   3.712   6.604
   43POPC   H2Y 5672  -0.205   3.677   6.636
   43POPC   C23 5673   0.505   3.736   6.710
   43POPC   H3R 5674   0.423   3.794   6.664
   43POPC   H3S 5675   0.550   3.673   6.630
   43POPC   C24 5676   0.617   3.830   6.759
   43POPC   H4R 5677   0.687   3.771   6.823
   43POPC   H4S 5678   0.574   3.911   6.822
   43POPC   C25 5679   0.697   3.891   6.643
   43POPC   H5R 5680   0.629   3.950   6.579
   43POPC   H5S 5681   0.738   3.807   6.582
   43POPC   C26 5682   0.815   3.978   6.690
   43POPC   H6R 5683   0.875   3.918   6.763
   43POPC   H6S 5684   0.776   4.068   6.742
   43POPC   C27 5685   0.909   4.021   6.576
   43POPC   H7R 5686   0.945   3.930   6.523
   43POPC   H7S 5687   0.998   4.071   6.621
   43POPC   C28 5688   0.845   4.117   6.474
   43POPC   H8R 5689   0.815   4.210   6.526
   43POPC   H8S 5690   0.752   4.070   6.434
   43POPC   C29 5691   0.942   4.149   6.363
   43POPC   H91 5692   1.013   4.230   6.386
   43POPC  C210 5693   0.948   4.090   6.241
   43POPC  H101 5694   1.024   4.124   6.170
   43POPC  C211 5695   0.860   3.978   6.192
   43POPC  H11R 5696   0.775   3.959   6.261
   43POPC  H11S 5697   0.918   3.884   6.186
   43POPC  C212 5698   0.801   4.007   6.053
   43POPC  H12R 5699   0.884   4.000   5.978
   43POPC  H12S 5700   0.761   4.111   6.049
   43POPC  C213 5701   0.689   3.910   6.014
   43POPC  H13R 5702   0.717   3.807   6.048
   43POPC  H13S 5703   0.681   3.907   5.903
   43POPC  C214 5704   0.552   3.949   6.071
   43POPC  H14R 5705   0.523   4.046   6.025
   43POPC  H14S 5706   0.559   3.964   6.181
   43POPC  C215 5707   0.443   3.845   6.041
   43POPC  H15R 5708   0.472   3.790   5.949
   43POPC  H15S 5709   0.348   3.898   6.019
   43POPC  C216 5710   0.418   3.745   6.155
   43POPC  H16R 5711   0.515   3.713   6.199
   43POPC  H16S 5712   0.368   3.656   6.112
   43POPC  C217 5713   0.326   3.801   6.265
   43POPC  H17R 5714   0.230   3.832   6.218
   43POPC  H17S 5715   0.373   3.892   6.309
   43POPC  C218 5716   0.295   3.702   6.377
   43POPC  H18R 5717   0.388   3.672   6.430
   43POPC  H18S 5718   0.246   3.611   6.336
   43POPC  H18T 5719   0.226   3.748   6.451
   43POPC   C33 5720  -0.084   3.501   6.591
   43POPC   H3X 5721  -0.166   3.435   6.627
   43POPC   H3Y 5722   0.013   3.458   6.625
   43POPC   C34 5723  -0.084   3.501   6.437
   43POPC   H4X 5724  -0.091   3.396   6.402
   43POPC   H4Y 5725   0.013   3.543   6.402
   43POPC   C35 5726  -0.198   3.583   6.374
   43POPC   H5X 5727  -0.177   3.691   6.390
   43POPC   H5Y 5728  -0.293   3.559   6.426
   43POPC   C36 5729  -0.218   3.559   6.224
   43POPC   H6X 5730  -0.293   3.633   6.186
   43POPC   H6Y 5731  -0.261   3.457   6.209
   43POPC   C37 5732  -0.091   3.569   6.139
   43POPC   H7X 5733  -0.021   3.489   6.169
   43POPC   H7Y 5734  -0.041   3.667   6.158
   43POPC   C38 5735  -0.120   3.555   5.989
   43POPC   H8X 5736  -0.167   3.648   5.952
   43POPC   H8Y 5737  -0.193   3.472   5.975
   43POPC   C39 5738   0.004   3.520   5.904
   43POPC   H9X 5739  -0.028   3.512   5.797
   43POPC   H9Y 5740   0.041   3.420   5.935
   43POPC  C310 5741   0.121   3.619   5.914
   43POPC  H10X 5742   0.201   3.585   5.844
   43POPC  H10Y 5743   0.163   3.616   6.017
   43POPC  C311 5744   0.088   3.765   5.880
   43POPC  H11X 5745   0.183   3.823   5.876
   43POPC  H11Y 5746   0.026   3.809   5.961
   43POPC  C312 5747   0.014   3.784   5.746
   43POPC  H12X 5748  -0.090   3.745   5.756
   43POPC  H12Y 5749   0.065   3.725   5.667
   43POPC  C313 5750   0.008   3.931   5.702
   43POPC  H13X 5751   0.111   3.965   5.679
   43POPC  H13Y 5752  -0.031   3.993   5.786
   43POPC  C314 5753  -0.082   3.951   5.579
   43POPC  H14X 5754  -0.187   3.932   5.608
   43POPC  H14Y 5755  -0.054   3.877   5.502
   43POPC  C315 5756  -0.069   4.092   5.520
   43POPC  H15X 5757   0.037   4.108   5.491
   43POPC  H15Y 5758  -0.093   4.166   5.599
   43POPC  C316 5759  -0.158   4.117   5.399
   43POPC  H16X 5760  -0.144   4.220   5.360
   43POPC  H16Y 5761  -0.265   4.104   5.426
   43POPC  H16Z 5762  -0.134   4.045   5.317
   44POPC     N 5763   5.255   4.359   6.906
   44POPC   C12 5764   5.251   4.468   6.802
   44POPC   C13 5765   5.350   4.394   7.016
   44POPC   C14 5766   5.119   4.335   6.963
   44POPC   C15 5767   5.304   4.234   6.841
   44POPC  H12A 5768   5.165   4.452   6.738
   44POPC  H12B 5769   5.339   4.458   6.739
   44POPC  H13A 5770   5.450   4.404   6.976
   44POPC  H13B 5771   5.320   4.487   7.062
   44POPC  H13C 5772   5.351   4.315   7.091
   44POPC  H14A 5773   5.083   4.427   7.007
   44POPC  H14B 5774   5.050   4.304   6.886
   44POPC  H14C 5775   5.125   4.258   7.039
   44POPC  H15A 5776   5.301   4.152   6.913
   44POPC  H15B 5777   5.407   4.247   6.809
   44POPC  H15C 5778   5.242   4.209   6.756
   44POPC   C11 5779   5.249   4.613   6.853
   44POPC  H11A 5780   5.225   4.681   6.768
   44POPC  H11B 5781   5.352   4.637   6.889
   44POPC     P 5782   5.154   4.768   7.027
   44POPC   O13 5783   5.105   4.749   7.166
   44POPC   O14 5784   5.287   4.831   7.011
   44POPC   O12 5785   5.154   4.627   6.958
   44POPC   O11 5786   5.048   4.849   6.943
   44POPC    C1 5787   4.919   4.791   6.918
   44POPC    HA 5788   4.845   4.874   6.915
   44POPC    HB 5789   4.888   4.722   6.999
   44POPC    C2 5790   4.911   4.719   6.780
   44POPC    HS 5791   4.966   4.623   6.790
   44POPC   O21 5792   4.971   4.806   6.683
   44POPC   C21 5793   5.026   4.741   6.582
   44POPC   O22 5794   5.036   4.620   6.573
   44POPC   C22 5795   5.069   4.841   6.477
   44POPC   H2R 5796   5.178   4.831   6.457
   44POPC   H2S 5797   5.049   4.945   6.512
   44POPC    C3 5798   4.762   4.688   6.743
   44POPC    HX 5799   4.705   4.782   6.760
   44POPC    HY 5800   4.722   4.613   6.814
   44POPC   O31 5801   4.742   4.649   6.605
   44POPC   C31 5802   4.747   4.518   6.582
   44POPC   O32 5803   4.759   4.432   6.668
   44POPC   C32 5804   4.725   4.492   6.433
   44POPC   H2X 5805   4.753   4.583   6.375
   44POPC   H2Y 5806   4.617   4.472   6.417
   44POPC   C23 5807   4.988   4.813   6.350
   44POPC   H3R 5808   4.882   4.796   6.378
   44POPC   H3S 5809   5.026   4.720   6.301
   44POPC   C24 5810   4.990   4.929   6.249
   44POPC   H4R 5811   5.095   4.948   6.218
   44POPC   H4S 5812   4.952   5.020   6.299
   44POPC   C25 5813   4.903   4.899   6.127
   44POPC   H5R 5814   4.802   4.868   6.162
   44POPC   H5S 5815   4.947   4.814   6.071
   44POPC   C26 5816   4.885   5.019   6.031
   44POPC   H6R 5817   4.840   5.103   6.088
   44POPC   H6S 5818   4.815   4.989   5.951
   44POPC   C27 5819   5.016   5.066   5.967
   44POPC   H7R 5820   5.060   4.981   5.910
   44POPC   H7S 5821   5.088   5.095   6.047
   44POPC   C28 5822   4.997   5.185   5.873
   44POPC   H8R 5823   4.953   5.270   5.931
   44POPC   H8S 5824   4.924   5.158   5.794
   44POPC   C29 5825   5.128   5.224   5.810
   44POPC   H91 5826   5.157   5.162   5.723
   44POPC  C210 5827   5.209   5.325   5.847
   44POPC  H101 5828   5.302   5.340   5.790
   44POPC  C211 5829   5.190   5.420   5.962
   44POPC  H11R 5830   5.277   5.413   6.030
   44POPC  H11S 5831   5.100   5.395   6.022
   44POPC  C212 5832   5.177   5.567   5.916
   44POPC  H12R 5833   5.176   5.632   6.006
   44POPC  H12S 5834   5.080   5.579   5.863
   44POPC  C213 5835   5.290   5.613   5.822
   44POPC  H13R 5836   5.283   5.553   5.729
   44POPC  H13S 5837   5.389   5.592   5.869
   44POPC  C214 5838   5.281   5.761   5.785
   44POPC  H14R 5839   5.326   5.822   5.866
   44POPC  H14S 5840   5.174   5.789   5.775
   44POPC  C215 5841   5.352   5.792   5.652
   44POPC  H15R 5842   5.297   5.739   5.571
   44POPC  H15S 5843   5.456   5.752   5.654
   44POPC  C216 5844   5.357   5.942   5.620
   44POPC  H16R 5845   5.438   5.988   5.681
   44POPC  H16S 5846   5.261   5.989   5.649
   44POPC  C217 5847   5.382   5.970   5.471
   44POPC  H17R 5848   5.460   5.899   5.434
   44POPC  H17S 5849   5.423   6.073   5.461
   44POPC  C218 5850   5.257   5.960   5.384
   44POPC  H18R 5851   5.209   5.860   5.395
   44POPC  H18S 5852   5.283   5.974   5.277
   44POPC  H18T 5853   5.184   6.038   5.413
   44POPC   C33 5854   4.807   4.371   6.384
   44POPC   H3X 5855   4.797   4.289   6.459
   44POPC   H3Y 5856   4.914   4.399   6.378
   44POPC   C34 5857   4.758   4.314   6.250
   44POPC   H4X 5858   4.650   4.287   6.262
   44POPC   H4Y 5859   4.814   4.221   6.227
   44POPC   C35 5860   4.771   4.408   6.129
   44POPC   H5X 5861   4.730   4.508   6.154
   44POPC   H5Y 5862   4.708   4.367   6.046
   44POPC   C36 5863   4.914   4.422   6.076
   44POPC   H6X 5864   4.952   4.322   6.046
   44POPC   H6Y 5865   4.980   4.460   6.158
   44POPC   C37 5866   4.924   4.518   5.957
   44POPC   H7X 5867   4.888   4.618   5.991
   44POPC   H7Y 5868   4.856   4.484   5.876
   44POPC   C38 5869   5.066   4.532   5.902
   44POPC   H8X 5870   5.088   4.446   5.834
   44POPC   H8Y 5871   5.137   4.527   5.987
   44POPC   C39 5872   5.092   4.664   5.828
   44POPC   H9X 5873   5.199   4.671   5.802
   44POPC   H9Y 5874   5.069   4.747   5.899
   44POPC  C310 5875   5.009   4.687   5.701
   44POPC  H10X 5876   4.996   4.797   5.691
   44POPC  H10Y 5877   4.908   4.643   5.710
   44POPC  C311 5878   5.078   4.635   5.574
   44POPC  H11X 5879   5.067   4.525   5.571
   44POPC  H11Y 5880   5.186   4.659   5.577
   44POPC  C312 5881   5.020   4.695   5.445
   44POPC  H12X 5882   4.909   4.686   5.450
   44POPC  H12Y 5883   5.054   4.636   5.357
   44POPC  C313 5884   5.060   4.842   5.422
   44POPC  H13X 5885   5.164   4.843   5.381
   44POPC  H13Y 5886   5.064   4.897   5.518
   44POPC  C314 5887   4.967   4.918   5.327
   44POPC  H14X 5888   4.953   4.857   5.235
   44POPC  H14Y 5889   5.015   5.014   5.298
   44POPC  C315 5890   4.829   4.951   5.387
   44POPC  H15X 5891   4.783   4.859   5.428
   44POPC  H15Y 5892   4.764   4.986   5.304
   44POPC  C316 5893   4.831   5.060   5.495
   44POPC  H16X 5894   4.872   5.154   5.454
   44POPC  H16Y 5895   4.894   5.029   5.581
   44POPC  H16Z 5896   4.728   5.079   5.532
   45POPC     N 5897   1.779   7.775   7.595
   45POPC   C12 5898   1.689   7.655   7.574
   45POPC   C13 5899   1.810   7.842   7.466
   45POPC   C14 5900   1.714   7.872   7.689
   45POPC   C15 5901   1.909   7.729   7.653
   45POPC  H12A 5902   1.686   7.598   7.666
   45POPC  H12B 5903   1.736   7.593   7.498
   45POPC  H13A 5904   1.717   7.872   7.418
   45POPC  H13B 5905   1.872   7.928   7.485
   45POPC  H13C 5906   1.862   7.773   7.402
   45POPC  H14A 5907   1.617   7.901   7.650
   45POPC  H14B 5908   1.701   7.827   7.786
   45POPC  H14C 5909   1.775   7.961   7.698
   45POPC  H15A 5910   1.892   7.684   7.750
   45POPC  H15B 5911   1.976   7.813   7.665
   45POPC  H15C 5912   1.955   7.656   7.587
   45POPC   C11 5913   1.542   7.680   7.531
   45POPC  H11A 5914   1.486   7.720   7.618
   45POPC  H11B 5915   1.495   7.581   7.507
   45POPC     P 5916   1.467   7.730   7.290
   45POPC   O13 5917   1.320   7.723   7.309
   45POPC   O14 5918   1.516   7.820   7.184
   45POPC   O12 5919   1.534   7.773   7.425
   45POPC   O11 5920   1.524   7.585   7.264
   45POPC    C1 5921   1.663   7.572   7.233
   45POPC    HA 5922   1.703   7.482   7.284
   45POPC    HB 5923   1.722   7.659   7.268
   45POPC    C2 5924   1.688   7.556   7.080
   45POPC    HS 5925   1.639   7.642   7.029
   45POPC   O21 5926   1.630   7.431   7.040
   45POPC   C21 5927   1.592   7.428   6.914
   45POPC   O22 5928   1.601   7.519   6.834
   45POPC   C22 5929   1.534   7.290   6.885
   45POPC   H2R 5930   1.434   7.282   6.932
   45POPC   H2S 5931   1.600   7.212   6.929
   45POPC    C3 5932   1.841   7.558   7.051
   45POPC    HX 5933   1.886   7.468   7.098
   45POPC    HY 5934   1.886   7.646   7.103
   45POPC   O31 5935   1.874   7.558   6.910
   45POPC   C31 5936   1.870   7.679   6.856
   45POPC   O32 5937   1.843   7.782   6.916
   45POPC   C32 5938   1.903   7.669   6.707
   45POPC   H2X 5939   1.815   7.626   6.654
   45POPC   H2Y 5940   1.990   7.601   6.693
   45POPC   C23 5941   1.523   7.266   6.733
   45POPC   H3R 5942   1.624   7.274   6.687
   45POPC   H3S 5943   1.458   7.344   6.688
   45POPC   C24 5944   1.464   7.128   6.702
   45POPC   H4R 5945   1.361   7.123   6.744
   45POPC   H4S 5946   1.525   7.050   6.752
   45POPC   C25 5947   1.459   7.096   6.551
   45POPC   H5R 5948   1.562   7.102   6.511
   45POPC   H5S 5949   1.397   7.172   6.499
   45POPC   C26 5950   1.403   6.955   6.519
   45POPC   H6R 5951   1.464   6.880   6.574
   45POPC   H6S 5952   1.415   6.937   6.410
   45POPC   C27 5953   1.255   6.936   6.556
   45POPC   H7R 5954   1.194   7.008   6.497
   45POPC   H7S 5955   1.241   6.958   6.664
   45POPC   C28 5956   1.203   6.795   6.527
   45POPC   H8R 5957   1.273   6.722   6.573
   45POPC   H8S 5958   1.204   6.777   6.417
   45POPC   C29 5959   1.065   6.775   6.586
   45POPC   H91 5960   1.065   6.757   6.694
   45POPC  C210 5961   0.947   6.774   6.520
   45POPC  H101 5962   0.855   6.758   6.578
   45POPC  C211 5963   0.925   6.799   6.373
   45POPC  H11R 5964   0.887   6.707   6.323
   45POPC  H11S 5965   1.020   6.827   6.322
   45POPC  C212 5966   0.824   6.913   6.352
   45POPC  H12R 5967   0.856   7.000   6.413
   45POPC  H12S 5968   0.724   6.880   6.388
   45POPC  C213 5969   0.814   6.958   6.205
   45POPC  H13R 5970   0.776   6.875   6.142
   45POPC  H13S 5971   0.917   6.983   6.171
   45POPC  C214 5972   0.727   7.084   6.186
   45POPC  H14R 5973   0.748   7.128   6.087
   45POPC  H14S 5974   0.758   7.159   6.262
   45POPC  C215 5975   0.575   7.062   6.197
   45POPC  H15R 5976   0.525   7.161   6.191
   45POPC  H15S 5977   0.551   7.018   6.296
   45POPC  C216 5978   0.513   6.972   6.088
   45POPC  H16R 5979   0.404   6.965   6.107
   45POPC  H16S 5980   0.555   6.869   6.097
   45POPC  C217 5981   0.535   7.022   5.945
   45POPC  H17R 5982   0.644   7.025   5.923
   45POPC  H17S 5983   0.496   7.127   5.938
   45POPC  C218 5984   0.466   6.937   5.838
   45POPC  H18R 5985   0.486   6.979   5.737
   45POPC  H18S 5986   0.357   6.934   5.855
   45POPC  H18T 5987   0.505   6.833   5.841
   45POPC   C33 5988   1.936   7.808   6.653
   45POPC   H3X 5989   2.026   7.848   6.706
   45POPC   H3Y 5990   1.851   7.876   6.675
   45POPC   C34 5991   1.963   7.815   6.502
   45POPC   H4X 5992   2.050   7.752   6.476
   45POPC   H4Y 5993   1.988   7.921   6.478
   45POPC   C35 5994   1.842   7.774   6.415
   45POPC   H5X 5995   1.749   7.805   6.468
   45POPC   H5Y 5996   1.840   7.664   6.405
   45POPC   C36 5997   1.841   7.840   6.277
   45POPC   H6X 5998   1.827   7.950   6.291
   45POPC   H6Y 5999   1.754   7.803   6.218
   45POPC   C37 6000   1.968   7.821   6.193
   45POPC   H7X 6001   2.057   7.851   6.253
   45POPC   H7Y 6002   1.962   7.890   6.105
   45POPC   C38 6003   1.985   7.679   6.140
   45POPC   H8X 6004   1.897   7.655   6.076
   45POPC   H8Y 6005   1.986   7.606   6.224
   45POPC   C39 6006   2.113   7.661   6.058
   45POPC   H9X 6007   2.122   7.743   5.984
   45POPC   H9Y 6008   2.105   7.566   6.002
   45POPC  C310 6009   2.239   7.656   6.145
   45POPC  H10X 6010   2.225   7.576   6.222
   45POPC  H10Y 6011   2.253   7.752   6.199
   45POPC  C311 6012   2.366   7.624   6.065
   45POPC  H11X 6013   2.393   7.711   6.002
   45POPC  H11Y 6014   2.344   7.538   5.998
   45POPC  C312 6015   2.485   7.588   6.156
   45POPC  H12X 6016   2.459   7.498   6.215
   45POPC  H12Y 6017   2.502   7.672   6.227
   45POPC  C313 6018   2.616   7.561   6.080
   45POPC  H13X 6019   2.694   7.533   6.153
   45POPC  H13Y 6020   2.648   7.655   6.030
   45POPC  C314 6021   2.605   7.451   5.973
   45POPC  H14X 6022   2.533   7.482   5.894
   45POPC  H14Y 6023   2.565   7.358   6.021
   45POPC  C315 6024   2.739   7.420   5.907
   45POPC  H15X 6025   2.809   7.380   5.984
   45POPC  H15Y 6026   2.782   7.515   5.869
   45POPC  C316 6027   2.730   7.321   5.790
   45POPC  H16X 6028   2.831   7.301   5.749
   45POPC  H16Y 6029   2.667   7.362   5.709
   45POPC  H16Z 6030   2.686   7.225   5.824
   46POPC     N 6031   3.319   3.346   7.307
   46POPC   C12 6032   3.460   3.297   7.279
   46POPC   C13 6033   3.239   3.232   7.363
   46POPC   C14 6034   3.319   3.459   7.405
   46POPC   C15 6035   3.253   3.391   7.181
   46POPC  H12A 6036   3.452   3.216   7.208
   46POPC  H12B 6037   3.500   3.256   7.371
   46POPC  H13A 6038   3.238   3.149   7.294
   46POPC  H13B 6039   3.281   3.201   7.458
   46POPC  H13C 6040   3.137   3.265   7.381
   46POPC  H14A 6041   3.218   3.494   7.422
   46POPC  H14B 6042   3.361   3.425   7.499
   46POPC  H14C 6043   3.380   3.539   7.367
   46POPC  H15A 6044   3.152   3.423   7.200
   46POPC  H15B 6045   3.252   3.310   7.109
   46POPC  H15C 6046   3.308   3.474   7.138
   46POPC   C11 6047   3.564   3.398   7.224
   46POPC  H11A 6048   3.521   3.450   7.136
   46POPC  H11B 6049   3.652   3.341   7.186
   46POPC     P 6050   3.718   3.459   7.419
   46POPC   O13 6051   3.771   3.582   7.483
   46POPC   O14 6052   3.668   3.357   7.515
   46POPC   O12 6053   3.601   3.497   7.321
   46POPC   O11 6054   3.829   3.397   7.326
   46POPC    C1 6055   3.950   3.468   7.300
   46POPC    HA 6056   4.016   3.402   7.240
   46POPC    HB 6057   4.004   3.490   7.394
   46POPC    C2 6058   3.932   3.601   7.219
   46POPC    HS 6059   3.896   3.677   7.292
   46POPC   O21 6060   3.832   3.579   7.119
   46POPC   C21 6061   3.780   3.691   7.073
   46POPC   O22 6062   3.811   3.803   7.108
   46POPC   C22 6063   3.671   3.656   6.972
   46POPC   H2R 6064   3.573   3.677   7.020
   46POPC   H2S 6065   3.675   3.549   6.945
   46POPC    C3 6066   4.066   3.655   7.159
   46POPC    HX 6067   4.148   3.641   7.232
   46POPC    HY 6068   4.055   3.765   7.145
   46POPC   O31 6069   4.095   3.598   7.029
   46POPC   C31 6070   4.189   3.504   7.026
   46POPC   O32 6071   4.242   3.453   7.124
   46POPC   C32 6072   4.215   3.465   6.881
   46POPC   H2X 6073   4.124   3.480   6.820
   46POPC   H2Y 6074   4.243   3.357   6.878
   46POPC   C23 6075   3.685   3.744   6.847
   46POPC   H3R 6076   3.709   3.849   6.876
   46POPC   H3S 6077   3.588   3.745   6.794
   46POPC   C24 6078   3.791   3.694   6.747
   46POPC   H4R 6079   3.750   3.606   6.692
   46POPC   H4S 6080   3.882   3.660   6.802
   46POPC   C25 6081   3.831   3.803   6.648
   46POPC   H5R 6082   3.891   3.880   6.703
   46POPC   H5S 6083   3.739   3.852   6.611
   46POPC   C26 6084   3.912   3.753   6.528
   46POPC   H6R 6085   3.850   3.681   6.471
   46POPC   H6S 6086   4.003   3.700   6.564
   46POPC   C27 6087   3.952   3.869   6.435
   46POPC   H7R 6088   4.018   3.940   6.489
   46POPC   H7S 6089   3.860   3.923   6.406
   46POPC   C28 6090   4.022   3.822   6.306
   46POPC   H8R 6091   4.016   3.905   6.233
   46POPC   H8S 6092   3.965   3.736   6.264
   46POPC   C29 6093   4.166   3.784   6.330
   46POPC   H91 6094   4.188   3.745   6.431
   46POPC  C210 6095   4.268   3.799   6.243
   46POPC  H101 6096   4.369   3.769   6.274
   46POPC  C211 6097   4.258   3.849   6.101
   46POPC  H11R 6098   4.155   3.877   6.073
   46POPC  H11S 6099   4.290   3.768   6.032
   46POPC  C212 6100   4.351   3.969   6.077
   46POPC  H12R 6101   4.453   3.942   6.112
   46POPC  H12S 6102   4.315   4.057   6.135
   46POPC  C213 6103   4.362   4.006   5.928
   46POPC  H13R 6104   4.264   4.042   5.891
   46POPC  H13S 6105   4.388   3.913   5.873
   46POPC  C214 6106   4.469   4.112   5.901
   46POPC  H14R 6107   4.563   4.082   5.952
   46POPC  H14S 6108   4.436   4.209   5.946
   46POPC  C215 6109   4.501   4.134   5.752
   46POPC  H15R 6110   4.572   4.220   5.744
   46POPC  H15S 6111   4.407   4.162   5.699
   46POPC  C216 6112   4.564   4.012   5.684
   46POPC  H16R 6113   4.491   3.928   5.681
   46POPC  H16S 6114   4.652   3.979   5.744
   46POPC  C217 6115   4.611   4.040   5.540
   46POPC  H17R 6116   4.683   4.125   5.543
   46POPC  H17S 6117   4.523   4.072   5.480
   46POPC  C218 6118   4.677   3.920   5.472
   46POPC  H18R 6119   4.606   3.835   5.465
   46POPC  H18S 6120   4.766   3.887   5.530
   46POPC  H18T 6121   4.710   3.948   5.369
   46POPC   C33 6122   4.331   3.550   6.827
   46POPC   H3X 6123   4.418   3.538   6.895
   46POPC   H3Y 6124   4.303   3.657   6.827
   46POPC   C34 6125   4.375   3.509   6.686
   46POPC   H4X 6126   4.302   3.546   6.610
   46POPC   H4Y 6127   4.375   3.398   6.680
   46POPC   C35 6128   4.516   3.559   6.653
   46POPC   H5X 6129   4.582   3.537   6.741
   46POPC   H5Y 6130   4.514   3.669   6.640
   46POPC   C36 6131   4.582   3.494   6.531
   46POPC   H6X 6132   4.594   3.385   6.549
   46POPC   H6Y 6133   4.684   3.537   6.521
   46POPC   C37 6134   4.508   3.515   6.398
   46POPC   H7X 6135   4.488   3.623   6.385
   46POPC   H7Y 6136   4.410   3.461   6.399
   46POPC   C38 6137   4.592   3.466   6.280
   46POPC   H8X 6138   4.602   3.355   6.285
   46POPC   H8Y 6139   4.694   3.509   6.291
   46POPC   C39 6140   4.540   3.507   6.142
   46POPC   H9X 6141   4.527   3.617   6.140
   46POPC   H9Y 6142   4.440   3.460   6.124
   46POPC  C310 6143   4.637   3.467   6.030
   46POPC  H10X 6144   4.635   3.356   6.017
   46POPC  H10Y 6145   4.740   3.494   6.063
   46POPC  C311 6146   4.611   3.536   5.896
   46POPC  H11X 6147   4.605   3.646   5.913
   46POPC  H11Y 6148   4.513   3.502   5.855
   46POPC  C312 6149   4.722   3.507   5.794
   46POPC  H12X 6150   4.729   3.398   5.779
   46POPC  H12Y 6151   4.819   3.542   5.837
   46POPC  C313 6152   4.701   3.577   5.659
   46POPC  H13X 6153   4.678   3.685   5.677
   46POPC  H13Y 6154   4.613   3.531   5.609
   46POPC  C314 6155   4.822   3.569   5.565
   46POPC  H14X 6156   4.903   3.634   5.604
   46POPC  H14Y 6157   4.792   3.609   5.466
   46POPC  C315 6158   4.879   3.427   5.546
   46POPC  H15X 6159   4.795   3.358   5.522
   46POPC  H15Y 6160   4.924   3.393   5.642
   46POPC  C316 6161   4.984   3.416   5.436
   46POPC  H16X 6162   5.071   3.482   5.459
   46POPC  H16Y 6163   4.942   3.447   5.338
   46POPC  H16Z 6164   5.020   3.311   5.428
   47POPC     N 6165   3.272   2.180   7.611
   47POPC   C12 6166   3.403   2.106   7.630
   47POPC   C13 6167   3.274   2.258   7.483
   47POPC   C14 6168   3.158   2.083   7.611
   47POPC   C15 6169   3.254   2.275   7.724
   47POPC  H12A 6170   3.388   2.034   7.710
   47POPC  H12B 6171   3.476   2.178   7.664
   47POPC  H13A 6172   3.289   2.191   7.400
   47POPC  H13B 6173   3.182   2.313   7.470
   47POPC  H13C 6174   3.357   2.328   7.487
   47POPC  H14A 6175   3.159   2.027   7.703
   47POPC  H14B 6176   3.064   2.136   7.603
   47POPC  H14C 6177   3.170   2.014   7.529
   47POPC  H15A 6178   3.161   2.328   7.716
   47POPC  H15B 6179   3.336   2.346   7.723
   47POPC  H15C 6180   3.256   2.222   7.819
   47POPC   C11 6181   3.464   2.034   7.508
   47POPC  H11A 6182   3.543   1.966   7.545
   47POPC  H11B 6183   3.510   2.111   7.443
   47POPC     P 6184   3.424   1.872   7.319
   47POPC   O13 6185   3.478   1.749   7.384
   47POPC   O14 6186   3.317   1.856   7.217
   47POPC   O12 6187   3.366   1.963   7.433
   47POPC   O11 6188   3.544   1.953   7.258
   47POPC    C1 6189   3.520   2.065   7.173
   47POPC    HA 6190   3.576   2.153   7.212
   47POPC    HB 6191   3.413   2.093   7.170
   47POPC    C2 6192   3.569   2.040   7.028
   47POPC    HS 6193   3.523   1.945   6.993
   47POPC   O21 6194   3.713   2.033   7.029
   47POPC   C21 6195   3.764   1.953   6.938
   47POPC   O22 6196   3.702   1.871   6.873
   47POPC   C22 6197   3.913   1.986   6.921
   47POPC   H2R 6198   3.966   1.961   7.016
   47POPC   H2S 6199   3.923   2.094   6.901
   47POPC    C3 6200   3.523   2.155   6.934
   47POPC    HX 6201   3.547   2.250   6.986
   47POPC    HY 6202   3.413   2.152   6.921
   47POPC   O31 6203   3.594   2.157   6.808
   47POPC   C31 6204   3.538   2.085   6.711
   47POPC   O32 6205   3.431   2.028   6.717
   47POPC   C32 6206   3.633   2.087   6.592
   47POPC   H2X 6207   3.737   2.077   6.628
   47POPC   H2Y 6208   3.623   2.184   6.539
   47POPC   C23 6209   3.971   1.904   6.805
   47POPC   H3R 6210   3.912   1.921   6.712
   47POPC   H3S 6211   3.964   1.796   6.831
   47POPC   C24 6212   4.120   1.934   6.776
   47POPC   H4R 6213   4.159   1.854   6.709
   47POPC   H4S 6214   4.176   1.928   6.872
   47POPC   C25 6215   4.149   2.070   6.710
   47POPC   H5R 6216   4.259   2.078   6.696
   47POPC   H5S 6217   4.118   2.152   6.779
   47POPC   C26 6218   4.083   2.095   6.572
   47POPC   H6R 6219   4.126   2.189   6.531
   47POPC   H6S 6220   3.974   2.111   6.586
   47POPC   C27 6221   4.103   1.982   6.469
   47POPC   H7R 6222   4.039   1.896   6.498
   47POPC   H7S 6223   4.209   1.947   6.471
   47POPC   C28 6224   4.067   2.024   6.325
   47POPC   H8R 6225   3.972   2.083   6.329
   47POPC   H8S 6226   4.047   1.932   6.267
   47POPC   C29 6227   4.177   2.105   6.262
   47POPC   H91 6228   4.235   2.166   6.333
   47POPC  C210 6229   4.215   2.103   6.133
   47POPC  H101 6230   4.299   2.167   6.103
   47POPC  C211 6231   4.150   2.029   6.018
   47POPC  H11R 6232   4.056   1.978   6.048
   47POPC  H11S 6233   4.220   1.953   5.978
   47POPC  C212 6234   4.120   2.132   5.908
   47POPC  H12R 6235   4.208   2.199   5.897
   47POPC  H12S 6236   4.034   2.194   5.940
   47POPC  C213 6237   4.090   2.073   5.769
   47POPC  H13R 6238   3.999   2.009   5.774
   47POPC  H13S 6239   4.176   2.010   5.738
   47POPC  C214 6240   4.070   2.185   5.666
   47POPC  H14R 6241   4.153   2.258   5.680
   47POPC  H14S 6242   3.975   2.239   5.687
   47POPC  C215 6243   4.072   2.140   5.520
   47POPC  H15R 6244   4.159   2.073   5.503
   47POPC  H15S 6245   4.087   2.231   5.457
   47POPC  C216 6246   3.942   2.072   5.474
   47POPC  H16R 6247   3.858   2.139   5.501
   47POPC  H16S 6248   3.928   1.976   5.527
   47POPC  C217 6249   3.938   2.049   5.322
   47POPC  H17R 6250   3.965   2.144   5.271
   47POPC  H17S 6251   3.834   2.024   5.293
   47POPC  C218 6252   4.030   1.937   5.272
   47POPC  H18R 6253   4.025   1.930   5.161
   47POPC  H18S 6254   4.000   1.840   5.316
   47POPC  H18T 6255   4.135   1.958   5.301
   47POPC   C33 6256   3.603   1.972   6.494
   47POPC   H3X 6257   3.503   1.987   6.449
   47POPC   H3Y 6258   3.602   1.876   6.549
   47POPC   C34 6259   3.709   1.967   6.384
   47POPC   H4X 6260   3.806   1.939   6.430
   47POPC   H4Y 6261   3.720   2.069   6.340
   47POPC   C35 6262   3.679   1.869   6.269
   47POPC   H5X 6263   3.762   1.876   6.196
   47POPC   H5Y 6264   3.585   1.902   6.218
   47POPC   C36 6265   3.665   1.723   6.313
   47POPC   H6X 6266   3.568   1.709   6.367
   47POPC   H6Y 6267   3.747   1.699   6.384
   47POPC   C37 6268   3.672   1.624   6.196
   47POPC   H7X 6269   3.666   1.520   6.235
   47POPC   H7Y 6270   3.772   1.636   6.147
   47POPC   C38 6271   3.562   1.644   6.090
   47POPC   H8X 6272   3.563   1.749   6.054
   47POPC   H8Y 6273   3.464   1.626   6.139
   47POPC   C39 6274   3.575   1.550   5.969
   47POPC   H9X 6275   3.487   1.568   5.904
   47POPC   H9Y 6276   3.570   1.445   6.004
   47POPC  C310 6277   3.701   1.569   5.884
   47POPC  H10X 6278   3.695   1.500   5.797
   47POPC  H10Y 6279   3.790   1.540   5.943
   47POPC  C311 6280   3.720   1.712   5.830
   47POPC  H11X 6281   3.747   1.780   5.915
   47POPC  H11Y 6282   3.623   1.747   5.789
   47POPC  C312 6283   3.827   1.726   5.720
   47POPC  H12X 6284   3.832   1.833   5.689
   47POPC  H12Y 6285   3.794   1.667   5.632
   47POPC  C313 6286   3.968   1.680   5.762
   47POPC  H13X 6287   3.965   1.574   5.793
   47POPC  H13Y 6288   3.999   1.741   5.850
   47POPC  C314 6289   4.074   1.696   5.652
   47POPC  H14X 6290   4.174   1.685   5.698
   47POPC  H14Y 6291   4.067   1.798   5.608
   47POPC  C315 6292   4.061   1.591   5.540
   47POPC  H15X 6293   3.961   1.600   5.493
   47POPC  H15Y 6294   4.069   1.490   5.586
   47POPC  C316 6295   4.168   1.604   5.431
   47POPC  H16X 6296   4.270   1.597   5.476
   47POPC  H16Y 6297   4.159   1.701   5.379
   47POPC  H16Z 6298   4.156   1.523   5.356
   48POPC     N 6299   5.997   2.803   7.329
   48POPC   C12 6300   5.920   2.841   7.204
   48POPC   C13 6301   6.134   2.864   7.325
   48POPC   C14 6302   5.927   2.853   7.451
   48POPC   C15 6303   6.013   2.655   7.339
   48POPC  H12A 6304   5.971   2.796   7.120
   48POPC  H12B 6305   5.929   2.949   7.193
   48POPC  H13A 6306   6.188   2.840   7.415
   48POPC  H13B 6307   6.188   2.827   7.239
   48POPC  H13C 6308   6.124   2.971   7.315
   48POPC  H14A 6309   5.907   2.959   7.441
   48POPC  H14B 6310   5.833   2.801   7.464
   48POPC  H14C 6311   5.990   2.839   7.538
   48POPC  H15A 6312   6.067   2.629   7.429
   48POPC  H15B 6313   6.068   2.618   7.253
   48POPC  H15C 6314   5.916   2.607   7.340
   48POPC   C11 6315   5.770   2.805   7.197
   48POPC  H11A 6316   5.730   2.838   7.099
   48POPC  H11B 6317   5.716   2.862   7.277
   48POPC     P 6318   5.621   2.617   7.278
   48POPC   O13 6319   5.595   2.477   7.236
   48POPC   O14 6320   5.629   2.639   7.424
   48POPC   O12 6321   5.753   2.665   7.210
   48POPC   O11 6322   5.508   2.713   7.220
   48POPC    C1 6323   5.398   2.655   7.149
   48POPC    HA 6324   5.314   2.727   7.150
   48POPC    HB 6325   5.361   2.564   7.200
   48POPC    C2 6326   5.435   2.620   7.001
   48POPC    HS 6327   5.510   2.538   7.007
   48POPC   O21 6328   5.500   2.728   6.934
   48POPC   C21 6329   5.426   2.833   6.906
   48POPC   O22 6330   5.312   2.854   6.942
   48POPC   C22 6331   5.504   2.925   6.813
   48POPC   H2R 6332   5.613   2.911   6.830
   48POPC   H2S 6333   5.477   3.031   6.834
   48POPC    C3 6334   5.318   2.558   6.917
   48POPC    HX 6335   5.232   2.628   6.915
   48POPC    HY 6336   5.285   2.465   6.968
   48POPC   O31 6337   5.365   2.530   6.784
   48POPC   C31 6338   5.270   2.481   6.705
   48POPC   O32 6339   5.153   2.464   6.737
   48POPC   C32 6340   5.331   2.448   6.569
   48POPC   H2X 6341   5.406   2.367   6.583
   48POPC   H2Y 6342   5.384   2.537   6.530
   48POPC   C23 6343   5.470   2.889   6.667
   48POPC   H3R 6344   5.473   2.779   6.655
   48POPC   H3S 6345   5.549   2.933   6.602
   48POPC   C24 6346   5.334   2.943   6.619
   48POPC   H4R 6347   5.326   3.050   6.646
   48POPC   H4S 6348   5.252   2.888   6.671
   48POPC   C25 6349   5.311   2.931   6.467
   48POPC   H5R 6350   5.385   2.996   6.415
   48POPC   H5S 6351   5.210   2.969   6.442
   48POPC   C26 6352   5.326   2.788   6.412
   48POPC   H6R 6353   5.256   2.720   6.465
   48POPC   H6S 6354   5.430   2.754   6.433
   48POPC   C27 6355   5.305   2.775   6.260
   48POPC   H7R 6356   5.361   2.686   6.225
   48POPC   H7S 6357   5.348   2.865   6.210
   48POPC   C28 6358   5.158   2.758   6.219
   48POPC   H8R 6359   5.101   2.846   6.256
   48POPC   H8S 6360   5.118   2.669   6.272
   48POPC   C29 6361   5.145   2.739   6.070
   48POPC   H91 6362   5.176   2.641   6.034
   48POPC  C210 6363   5.099   2.828   5.981
   48POPC  H101 6364   5.096   2.800   5.874
   48POPC  C211 6365   5.053   2.968   6.010
   48POPC  H11R 6366   5.055   2.990   6.119
   48POPC  H11S 6367   4.948   2.983   5.976
   48POPC  C212 6368   5.143   3.071   5.940
   48POPC  H12R 6369   5.123   3.068   5.831
   48POPC  H12S 6370   5.250   3.044   5.955
   48POPC  C213 6371   5.122   3.213   5.993
   48POPC  H13R 6372   5.014   3.230   6.009
   48POPC  H13S 6373   5.158   3.286   5.917
   48POPC  C214 6374   5.199   3.238   6.124
   48POPC  H14R 6375   5.307   3.249   6.098
   48POPC  H14S 6376   5.191   3.150   6.191
   48POPC  C215 6377   5.154   3.362   6.201
   48POPC  H15R 6378   5.103   3.433   6.131
   48POPC  H15S 6379   5.245   3.413   6.240
   48POPC  C216 6380   5.062   3.333   6.321
   48POPC  H16R 6381   5.041   3.429   6.373
   48POPC  H16S 6382   5.117   3.267   6.391
   48POPC  C217 6383   4.929   3.266   6.285
   48POPC  H17R 6384   4.949   3.169   6.234
   48POPC  H17S 6385   4.874   3.331   6.214
   48POPC  C218 6386   4.840   3.239   6.407
   48POPC  H18R 6387   4.816   3.334   6.458
   48POPC  H18S 6388   4.892   3.172   6.478
   48POPC  H18T 6389   4.745   3.190   6.375
   48POPC   C33 6390   5.223   2.403   6.470
   48POPC   H3X 6391   5.146   2.482   6.458
   48POPC   H3Y 6392   5.174   2.311   6.509
   48POPC   C34 6393   5.282   2.372   6.331
   48POPC   H4X 6394   5.370   2.304   6.345
   48POPC   H4Y 6395   5.320   2.466   6.286
   48POPC   C35 6396   5.183   2.304   6.236
   48POPC   H5X 6397   5.095   2.370   6.219
   48POPC   H5Y 6398   5.147   2.211   6.284
   48POPC   C36 6399   5.246   2.268   6.101
   48POPC   H6X 6400   5.186   2.187   6.053
   48POPC   H6Y 6401   5.348   2.228   6.119
   48POPC   C37 6402   5.254   2.386   6.003
   48POPC   H7X 6403   5.284   2.477   6.060
   48POPC   H7Y 6404   5.154   2.404   5.959
   48POPC   C38 6405   5.357   2.365   5.892
   48POPC   H8X 6406   5.345   2.264   5.847
   48POPC   H8Y 6407   5.458   2.368   5.939
   48POPC   C39 6408   5.350   2.470   5.781
   48POPC   H9X 6409   5.334   2.570   5.827
   48POPC   H9Y 6410   5.264   2.448   5.715
   48POPC  C310 6411   5.480   2.475   5.699
   48POPC  H10X 6412   5.542   2.387   5.725
   48POPC  H10Y 6413   5.537   2.566   5.729
   48POPC  C311 6414   5.460   2.475   5.547
   48POPC  H11X 6415   5.558   2.502   5.501
   48POPC  H11Y 6416   5.387   2.553   5.518
   48POPC  C312 6417   5.419   2.338   5.491
   48POPC  H12X 6418   5.311   2.321   5.508
   48POPC  H12Y 6419   5.474   2.260   5.548
   48POPC  C313 6420   5.454   2.320   5.343
   48POPC  H13X 6421   5.435   2.215   5.313
   48POPC  H13Y 6422   5.564   2.338   5.332
   48POPC  C314 6423   5.380   2.413   5.246
   48POPC  H14X 6424   5.340   2.502   5.300
   48POPC  H14Y 6425   5.293   2.358   5.203
   48POPC  C315 6426   5.470   2.463   5.132
   48POPC  H15X 6427   5.528   2.377   5.092
   48POPC  H15Y 6428   5.544   2.536   5.174
   48POPC  C316 6429   5.395   2.529   5.016
   48POPC  H16X 6430   5.322   2.458   4.972
   48POPC  H16Y 6431   5.466   2.561   4.937
   48POPC  H16Z 6432   5.340   2.619   5.052
   49POPC     N 6433   3.193   2.776   7.656
   49POPC   C12 6434   3.288   2.698   7.568
   49POPC   C13 6435   3.202   2.923   7.627
   49POPC   C14 6436   3.052   2.732   7.634
   49POPC   C15 6437   3.230   2.755   7.800
   49POPC  H12A 6438   3.300   2.599   7.610
   49POPC  H12B 6439   3.385   2.747   7.573
   49POPC  H13A 6440   3.188   2.938   7.521
   49POPC  H13B 6441   3.126   2.977   7.680
   49POPC  H13C 6442   3.300   2.960   7.655
   49POPC  H14A 6443   3.026   2.744   7.530
   49POPC  H14B 6444   3.041   2.627   7.662
   49POPC  H14C 6445   2.985   2.792   7.694
   49POPC  H15A 6446   3.330   2.793   7.816
   49POPC  H15B 6447   3.229   2.649   7.823
   49POPC  H15C 6448   3.161   2.807   7.864
   49POPC   C11 6449   3.250   2.682   7.419
   49POPC  H11A 6450   3.169   2.606   7.410
   49POPC  H11B 6451   3.339   2.644   7.364
   49POPC     P 6452   3.155   2.805   7.218
   49POPC   O13 6453   3.011   2.767   7.215
   49POPC   O14 6454   3.185   2.939   7.162
   49POPC   O12 6455   3.207   2.806   7.365
   49POPC   O11 6456   3.241   2.696   7.145
   49POPC    C1 6457   3.355   2.736   7.069
   49POPC    HA 6458   3.436   2.661   7.085
   49POPC    HB 6459   3.397   2.833   7.104
   49POPC    C2 6460   3.323   2.747   6.918
   49POPC    HS 6461   3.262   2.840   6.906
   49POPC   O21 6462   3.237   2.640   6.873
   49POPC   C21 6463   3.290   2.520   6.877
   49POPC   O22 6464   3.400   2.489   6.921
   49POPC   C22 6465   3.193   2.422   6.813
   49POPC   H2R 6466   3.088   2.453   6.832
   49POPC   H2S 6467   3.209   2.321   6.856
   49POPC    C3 6468   3.447   2.767   6.826
   49POPC    HX 6469   3.525   2.692   6.851
   49POPC    HY 6470   3.488   2.868   6.848
   49POPC   O31 6471   3.411   2.754   6.686
   49POPC   C31 6472   3.504   2.800   6.603
   49POPC   O32 6473   3.608   2.853   6.637
   49POPC   C32 6474   3.461   2.773   6.459
   49POPC   H2X 6475   3.373   2.836   6.434
   49POPC   H2Y 6476   3.431   2.666   6.452
   49POPC   C23 6477   3.222   2.421   6.662
   49POPC   H3R 6478   3.329   2.393   6.646
   49POPC   H3S 6479   3.206   2.523   6.622
   49POPC   C24 6480   3.135   2.321   6.584
   49POPC   H4R 6481   3.029   2.354   6.589
   49POPC   H4S 6482   3.143   2.221   6.633
   49POPC   C25 6483   3.177   2.306   6.437
   49POPC   H5R 6484   3.112   2.229   6.390
   49POPC   H5S 6485   3.281   2.269   6.433
   49POPC   C26 6486   3.167   2.436   6.355
   49POPC   H6R 6487   3.232   2.513   6.401
   49POPC   H6S 6488   3.062   2.473   6.357
   49POPC   C27 6489   3.211   2.421   6.208
   49POPC   H7R 6490   3.313   2.377   6.205
   49POPC   H7S 6491   3.216   2.522   6.163
   49POPC   C28 6492   3.116   2.335   6.122
   49POPC   H8R 6493   3.014   2.378   6.132
   49POPC   H8S 6494   3.112   2.232   6.163
   49POPC   C29 6495   3.163   2.332   5.979
   49POPC   H91 6496   3.263   2.289   5.965
   49POPC  C210 6497   3.097   2.378   5.871
   49POPC  H101 6498   3.146   2.370   5.772
   49POPC  C211 6499   2.960   2.440   5.867
   49POPC  H11R 6500   2.968   2.550   5.855
   49POPC  H11S 6501   2.905   2.421   5.962
   49POPC  C212 6502   2.874   2.385   5.752
   49POPC  H12R 6503   2.870   2.275   5.761
   49POPC  H12S 6504   2.922   2.410   5.654
   49POPC  C213 6505   2.731   2.441   5.756
   49POPC  H13R 6506   2.731   2.547   5.723
   49POPC  H13S 6507   2.697   2.438   5.862
   49POPC  C214 6508   2.630   2.360   5.673
   49POPC  H14R 6509   2.528   2.393   5.701
   49POPC  H14S 6510   2.640   2.253   5.700
   49POPC  C215 6511   2.645   2.375   5.521
   49POPC  H15R 6512   2.748   2.346   5.490
   49POPC  H15S 6513   2.629   2.482   5.494
   49POPC  C216 6514   2.543   2.288   5.446
   49POPC  H16R 6515   2.441   2.309   5.485
   49POPC  H16S 6516   2.567   2.181   5.469
   49POPC  C217 6517   2.543   2.307   5.294
   49POPC  H17R 6518   2.494   2.217   5.249
   49POPC  H17S 6519   2.647   2.311   5.257
   49POPC  C218 6520   2.465   2.430   5.246
   49POPC  H18R 6521   2.470   2.437   5.135
   49POPC  H18S 6522   2.509   2.523   5.289
   49POPC  H18T 6523   2.359   2.423   5.277
   49POPC   C33 6524   3.577   2.801   6.363
   49POPC   H3X 6525   3.671   2.761   6.407
   49POPC   H3Y 6526   3.590   2.910   6.349
   49POPC   C34 6527   3.563   2.732   6.226
   49POPC   H4X 6528   3.555   2.622   6.242
   49POPC   H4Y 6529   3.656   2.751   6.167
   49POPC   C35 6530   3.443   2.776   6.141
   49POPC   H5X 6531   3.450   2.886   6.123
   49POPC   H5Y 6532   3.349   2.755   6.196
   49POPC   C36 6533   3.440   2.702   6.007
   49POPC   H6X 6534   3.435   2.592   6.027
   49POPC   H6Y 6535   3.534   2.722   5.952
   49POPC   C37 6536   3.321   2.740   5.917
   49POPC   H7X 6537   3.326   2.848   5.895
   49POPC   H7Y 6538   3.226   2.719   5.971
   49POPC   C38 6539   3.323   2.661   5.785
   49POPC   H8X 6540   3.319   2.553   5.808
   49POPC   H8Y 6541   3.419   2.682   5.732
   49POPC   C39 6542   3.206   2.696   5.692
   49POPC   H9X 6543   3.209   2.804   5.668
   49POPC   H9Y 6544   3.111   2.675   5.743
   49POPC  C310 6545   3.212   2.616   5.561
   49POPC  H10X 6546   3.216   2.507   5.585
   49POPC  H10Y 6547   3.305   2.643   5.506
   49POPC  C311 6548   3.091   2.641   5.470
   49POPC  H11X 6549   3.076   2.751   5.457
   49POPC  H11Y 6550   3.001   2.600   5.519
   49POPC  C312 6551   3.107   2.577   5.331
   49POPC  H12X 6552   3.007   2.542   5.297
   49POPC  H12Y 6553   3.173   2.488   5.341
   49POPC  C313 6554   3.162   2.675   5.227
   49POPC  H13X 6555   3.256   2.720   5.265
   49POPC  H13Y 6556   3.087   2.756   5.216
   49POPC  C314 6557   3.186   2.614   5.087
   49POPC  H14X 6558   3.210   2.697   5.017
   49POPC  H14Y 6559   3.092   2.567   5.052
   49POPC  C315 6560   3.300   2.511   5.082
   49POPC  H15X 6561   3.303   2.468   4.979
   49POPC  H15Y 6562   3.277   2.427   5.151
   49POPC  C316 6563   3.438   2.567   5.115
   49POPC  H16X 6564   3.439   2.610   5.217
   49POPC  H16Y 6565   3.466   2.646   5.042
   49POPC  H16Z 6566   3.514   2.486   5.111
   50POPC     N 6567   7.512   3.080   7.416
   50POPC   C12 6568   7.606   3.137   7.521
   50POPC   C13 6569   7.535   3.147   7.284
   50POPC   C14 6570   7.529   2.933   7.402
   50POPC   C15 6571   7.370   3.107   7.457
   50POPC  H12A 6572   7.591   3.081   7.612
   50POPC  H12B 6573   7.574   3.239   7.540
   50POPC  H13A 6574   7.636   3.129   7.250
   50POPC  H13B 6575   7.466   3.109   7.211
   50POPC  H13C 6576   7.520   3.254   7.294
   50POPC  H14A 6577   7.502   2.883   7.494
   50POPC  H14B 6578   7.464   2.896   7.324
   50POPC  H14C 6579   7.632   2.910   7.378
   50POPC  H15A 6580   7.355   3.214   7.466
   50POPC  H15B 6581   7.348   3.059   7.551
   50POPC  H15C 6582   7.303   3.068   7.381
   50POPC   C11 6583   7.757   3.142   7.489
   50POPC  H11A 6584   7.808   3.182   7.580
   50POPC  H11B 6585   7.774   3.213   7.406
   50POPC     P 6586   7.959   3.017   7.410
   50POPC   O13 6587   8.039   3.108   7.496
   50POPC   O14 6588   8.011   2.878   7.400
   50POPC   O12 6589   7.809   3.012   7.459
   50POPC   O11 6590   7.949   3.081   7.267
   50POPC    C1 6591   7.860   3.033   7.166
   50POPC    HA 6592   7.793   3.117   7.137
   50POPC    HB 6593   7.797   2.949   7.203
   50POPC    C2 6594   7.936   2.987   7.039
   50POPC    HS 6595   7.993   2.897   7.069
   50POPC   O21 6596   8.026   3.092   6.999
   50POPC   C21 6597   8.115   3.050   6.911
   50POPC   O22 6598   8.135   2.933   6.882
   50POPC   C22 6599   8.183   3.171   6.848
   50POPC   H2R 6600   8.175   3.256   6.919
   50POPC   H2S 6601   8.132   3.198   6.754
   50POPC    C3 6602   7.840   2.947   6.922
   50POPC    HX 6603   7.752   2.894   6.963
   50POPC    HY 6604   7.894   2.874   6.858
   50POPC   O31 6605   7.803   3.060   6.839
   50POPC   C31 6606   7.687   3.117   6.868
   50POPC   O32 6607   7.608   3.076   6.952
   50POPC   C32 6608   7.666   3.242   6.782
   50POPC   H2X 6609   7.759   3.302   6.783
   50POPC   H2Y 6610   7.585   3.302   6.829
   50POPC   C23 6611   8.333   3.143   6.825
   50POPC   H3R 6612   8.378   3.100   6.916
   50POPC   H3S 6613   8.381   3.242   6.807
   50POPC   C24 6614   8.368   3.055   6.703
   50POPC   H4R 6615   8.338   2.950   6.721
   50POPC   H4S 6616   8.479   3.057   6.694
   50POPC   C25 6617   8.309   3.102   6.570
   50POPC   H5R 6618   8.312   3.214   6.567
   50POPC   H5S 6619   8.202   3.071   6.563
   50POPC   C26 6620   8.387   3.047   6.450
   50POPC   H6R 6621   8.393   2.937   6.458
   50POPC   H6S 6622   8.491   3.086   6.456
   50POPC   C27 6623   8.330   3.083   6.312
   50POPC   H7R 6624   8.237   3.024   6.296
   50POPC   H7S 6625   8.404   3.050   6.235
   50POPC   C28 6626   8.298   3.232   6.288
   50POPC   H8R 6627   8.209   3.258   6.349
   50POPC   H8S 6628   8.267   3.243   6.182
   50POPC   C29 6629   8.411   3.326   6.322
   50POPC   H91 6630   8.420   3.350   6.429
   50POPC  C210 6631   8.495   3.386   6.236
   50POPC  H101 6632   8.572   3.454   6.276
   50POPC  C211 6633   8.502   3.364   6.087
   50POPC  H11R 6634   8.457   3.449   6.031
   50POPC  H11S 6635   8.447   3.272   6.058
   50POPC  C212 6636   8.648   3.348   6.041
   50POPC  H12R 6637   8.648   3.304   5.938
   50POPC  H12S 6638   8.700   3.276   6.108
   50POPC  C213 6639   8.727   3.479   6.035
   50POPC  H13R 6640   8.718   3.535   6.131
   50POPC  H13S 6641   8.684   3.543   5.955
   50POPC  C214 6642   8.876   3.456   6.006
   50POPC  H14R 6643   8.883   3.371   5.935
   50POPC  H14S 6644   8.928   3.426   6.099
   50POPC  C215 6645   8.947   3.576   5.942
   50POPC  H15R 6646   8.948   3.662   6.013
   50POPC  H15S 6647   8.891   3.606   5.851
   50POPC  C216 6648   9.091   3.541   5.901
   50POPC  H16R 6649   9.087   3.444   5.847
   50POPC  H16S 6650   9.153   3.527   5.992
   50POPC  C217 6651   9.158   3.644   5.809
   50POPC  H17R 6652   9.097   3.654   5.716
   50POPC  H17S 6653   9.258   3.603   5.779
   50POPC  C218 6654   9.178   3.782   5.870
   50POPC  H18R 6655   9.081   3.828   5.896
   50POPC  H18S 6656   9.231   3.849   5.799
   50POPC  H18T 6657   9.240   3.774   5.963
   50POPC   C33 6658   7.626   3.207   6.638
   50POPC   H3X 6659   7.542   3.134   6.637
   50POPC   H3Y 6660   7.713   3.160   6.587
   50POPC   C34 6661   7.584   3.333   6.561
   50POPC   H4X 6662   7.659   3.412   6.582
   50POPC   H4Y 6663   7.487   3.369   6.602
   50POPC   C35 6664   7.574   3.320   6.409
   50POPC   H5X 6665   7.673   3.290   6.368
   50POPC   H5Y 6666   7.549   3.420   6.367
   50POPC   C36 6667   7.467   3.221   6.360
   50POPC   H6X 6668   7.373   3.236   6.417
   50POPC   H6Y 6669   7.503   3.118   6.378
   50POPC   C37 6670   7.437   3.239   6.210
   50POPC   H7X 6671   7.533   3.251   6.156
   50POPC   H7Y 6672   7.378   3.333   6.197
   50POPC   C38 6673   7.361   3.122   6.147
   50POPC   H8X 6674   7.266   3.104   6.201
   50POPC   H8Y 6675   7.424   3.031   6.157
   50POPC   C39 6676   7.332   3.147   5.998
   50POPC   H9X 6677   7.420   3.199   5.954
   50POPC   H9Y 6678   7.245   3.215   5.988
   50POPC  C310 6679   7.309   3.019   5.917
   50POPC  H10X 6680   7.214   2.971   5.950
   50POPC  H10Y 6681   7.392   2.948   5.938
   50POPC  C311 6682   7.305   3.047   5.767
   50POPC  H11X 6683   7.399   3.098   5.738
   50POPC  H11Y 6684   7.221   3.116   5.745
   50POPC  C312 6685   7.290   2.920   5.681
   50POPC  H12X 6686   7.194   2.871   5.706
   50POPC  H12Y 6687   7.373   2.851   5.706
   50POPC  C313 6688   7.292   2.952   5.531
   50POPC  H13X 6689   7.385   3.007   5.507
   50POPC  H13Y 6690   7.206   3.018   5.508
   50POPC  C314 6691   7.283   2.829   5.438
   50POPC  H14X 6692   7.272   2.866   5.334
   50POPC  H14Y 6693   7.192   2.771   5.463
   50POPC  C315 6694   7.407   2.738   5.444
   50POPC  H15X 6695   7.416   2.695   5.546
   50POPC  H15Y 6696   7.498   2.800   5.425
   50POPC  C316 6697   7.405   2.623   5.343
   50POPC  H16X 6698   7.316   2.558   5.360
   50POPC  H16Y 6699   7.497   2.561   5.354
   50POPC  H16Z 6700   7.401   2.663   5.239
   51POPC     N 6701   4.229   5.312   7.863
   51POPC   C12 6702   4.365   5.340   7.804
   51POPC   C13 6703   4.194   5.412   7.969
   51POPC   C14 6704   4.123   5.315   7.758
   51POPC   C15 6705   4.231   5.175   7.925
   51POPC  H12A 6706   4.394   5.253   7.747
   51POPC  H12B 6707   4.435   5.348   7.886
   51POPC  H13A 6708   4.096   5.390   8.010
   51POPC  H13B 6709   4.268   5.409   8.048
   51POPC  H13C 6710   4.194   5.511   7.924
   51POPC  H14A 6711   4.115   5.415   7.717
   51POPC  H14B 6712   4.148   5.246   7.678
   51POPC  H14C 6713   4.028   5.288   7.801
   51POPC  H15A 6714   4.306   5.173   8.004
   51POPC  H15B 6715   4.257   5.101   7.851
   51POPC  H15C 6716   4.135   5.152   7.968
   51POPC   C11 6717   4.382   5.464   7.712
   51POPC  H11A 6718   4.327   5.446   7.617
   51POPC  H11B 6719   4.491   5.472   7.689
   51POPC     P 6720   4.362   5.716   7.703
   51POPC   O13 6721   4.232   5.784   7.682
   51POPC   O14 6722   4.462   5.791   7.784
   51POPC   O12 6723   4.335   5.581   7.777
   51POPC   O11 6724   4.423   5.678   7.564
   51POPC    C1 6725   4.547   5.734   7.521
   51POPC    HA 6726   4.587   5.671   7.439
   51POPC    HB 6727   4.622   5.734   7.603
   51POPC    C2 6728   4.533   5.879   7.465
   51POPC    HS 6729   4.513   5.946   7.551
   51POPC   O21 6730   4.420   5.880   7.376
   51POPC   C21 6731   4.380   6.001   7.343
   51POPC   O22 6732   4.431   6.105   7.380
   51POPC   C22 6733   4.259   5.992   7.251
   51POPC   H2R 6734   4.170   6.025   7.309
   51POPC   H2S 6735   4.242   5.887   7.218
   51POPC    C3 6736   4.666   5.924   7.397
   51POPC    HX 6737   4.748   5.910   7.470
   51POPC    HY 6738   4.659   6.033   7.374
   51POPC   O31 6739   4.692   5.846   7.279
   51POPC   C31 6740   4.766   5.907   7.187
   51POPC   O32 6741   4.813   6.019   7.197
   51POPC   C32 6742   4.778   5.815   7.067
   51POPC   H2X 6743   4.677   5.774   7.041
   51POPC   H2Y 6744   4.843   5.730   7.096
   51POPC   C23 6745   4.278   6.085   7.130
   51POPC   H3R 6746   4.306   6.187   7.164
   51POPC   H3S 6747   4.179   6.092   7.079
   51POPC   C24 6748   4.381   6.033   7.029
   51POPC   H4R 6749   4.350   5.933   6.993
   51POPC   H4S 6750   4.479   6.021   7.080
   51POPC   C25 6751   4.402   6.124   6.907
   51POPC   H5R 6752   4.476   6.076   6.840
   51POPC   H5S 6753   4.444   6.221   6.940
   51POPC   C26 6754   4.274   6.151   6.826
   51POPC   H6R 6755   4.205   6.212   6.888
   51POPC   H6S 6756   4.224   6.054   6.803
   51POPC   C27 6757   4.299   6.226   6.694
   51POPC   H7R 6758   4.359   6.316   6.715
   51POPC   H7S 6759   4.201   6.259   6.653
   51POPC   C28 6760   4.370   6.141   6.586
   51POPC   H8R 6761   4.308   6.050   6.568
   51POPC   H8S 6762   4.468   6.108   6.625
   51POPC   C29 6763   4.390   6.222   6.461
   51POPC   H91 6764   4.422   6.325   6.478
   51POPC  C210 6765   4.372   6.181   6.334
   51POPC  H101 6766   4.392   6.253   6.253
   51POPC  C211 6767   4.330   6.044   6.286
   51POPC  H11R 6768   4.246   6.053   6.214
   51POPC  H11S 6769   4.294   5.981   6.369
   51POPC  C212 6770   4.446   5.970   6.216
   51POPC  H12R 6771   4.411   5.867   6.191
   51POPC  H12S 6772   4.531   5.960   6.288
   51POPC  C213 6773   4.496   6.037   6.088
   51POPC  H13R 6774   4.530   6.140   6.111
   51POPC  H13S 6775   4.412   6.044   6.016
   51POPC  C214 6776   4.612   5.961   6.021
   51POPC  H14R 6777   4.580   5.857   6.002
   51POPC  H14S 6778   4.698   5.959   6.092
   51POPC  C215 6779   4.655   6.025   5.889
   51POPC  H15R 6780   4.695   6.127   5.909
   51POPC  H15S 6781   4.564   6.036   5.825
   51POPC  C216 6782   4.759   5.946   5.808
   51POPC  H16R 6783   4.770   5.997   5.710
   51POPC  H16S 6784   4.722   5.843   5.789
   51POPC  C217 6785   4.899   5.939   5.872
   51POPC  H17R 6786   4.920   6.035   5.924
   51POPC  H17S 6787   4.973   5.930   5.789
   51POPC  C218 6788   4.922   5.821   5.967
   51POPC  H18R 6789   5.026   5.824   6.007
   51POPC  H18S 6790   4.907   5.725   5.914
   51POPC  H18T 6791   4.852   5.825   6.053
   51POPC   C33 6792   4.837   5.888   6.945
   51POPC   H3X 6793   4.856   5.811   6.866
   51POPC   H3Y 6794   4.935   5.933   6.972
   51POPC   C34 6795   4.743   5.994   6.886
   51POPC   H4X 6796   4.741   6.082   6.953
   51POPC   H4Y 6797   4.641   5.950   6.884
   51POPC   C35 6798   4.778   6.039   6.744
   51POPC   H5X 6799   4.713   6.125   6.717
   51POPC   H5Y 6800   4.755   5.956   6.674
   51POPC   C36 6801   4.925   6.079   6.727
   51POPC   H6X 6802   4.990   5.990   6.740
   51POPC   H6Y 6803   4.952   6.152   6.806
   51POPC   C37 6804   4.958   6.144   6.591
   51POPC   H7X 6805   5.068   6.160   6.586
   51POPC   H7Y 6806   4.910   6.243   6.585
   51POPC   C38 6807   4.917   6.063   6.467
   51POPC   H8X 6808   4.963   6.111   6.378
   51POPC   H8Y 6809   4.806   6.068   6.454
   51POPC   C39 6810   4.959   5.915   6.470
   51POPC   H9X 6811   4.885   5.858   6.530
   51POPC   H9Y 6812   5.058   5.907   6.520
   51POPC  C310 6813   4.968   5.853   6.330
   51POPC  H10X 6814   5.058   5.893   6.279
   51POPC  H10Y 6815   4.879   5.885   6.271
   51POPC  C311 6816   4.972   5.700   6.330
   51POPC  H11X 6817   4.984   5.664   6.226
   51POPC  H11Y 6818   4.874   5.662   6.368
   51POPC  C312 6819   5.083   5.638   6.417
   51POPC  H12X 6820   5.068   5.667   6.523
   51POPC  H12Y 6821   5.181   5.676   6.383
   51POPC  C313 6822   5.083   5.484   6.408
   51POPC  H13X 6823   5.104   5.455   6.303
   51POPC  H13Y 6824   4.982   5.446   6.435
   51POPC  C314 6825   5.186   5.419   6.501
   51POPC  H14X 6826   5.158   5.441   6.606
   51POPC  H14Y 6827   5.286   5.463   6.482
   51POPC  C315 6828   5.195   5.266   6.484
   51POPC  H15X 6829   5.093   5.223   6.491
   51POPC  H15Y 6830   5.255   5.225   6.568
   51POPC  C316 6831   5.260   5.220   6.353
   51POPC  H16X 6832   5.203   5.257   6.265
   51POPC  H16Y 6833   5.264   5.109   6.348
   51POPC  H16Z 6834   5.364   5.259   6.346
   52POPC     N 6835   6.352   4.691   7.186
   52POPC   C12 6836   6.435   4.587   7.115
   52POPC   C13 6837   6.345   4.662   7.332
   52POPC   C14 6838   6.416   4.825   7.165
   52POPC   C15 6839   6.213   4.697   7.131
   52POPC  H12A 6840   6.538   4.599   7.147
   52POPC  H12B 6841   6.432   4.609   7.009
   52POPC  H13A 6842   6.284   4.737   7.381
   52POPC  H13B 6843   6.299   4.566   7.348
   52POPC  H13C 6844   6.444   4.662   7.375
   52POPC  H14A 6845   6.423   4.846   7.059
   52POPC  H14B 6846   6.357   4.902   7.213
   52POPC  H14C 6847   6.516   4.825   7.207
   52POPC  H15A 6848   6.167   4.599   7.138
   52POPC  H15B 6849   6.216   4.726   7.026
   52POPC  H15C 6850   6.154   4.769   7.185
   52POPC   C11 6851   6.398   4.438   7.135
   52POPC  H11A 6852   6.414   4.409   7.241
   52POPC  H11B 6853   6.470   4.379   7.074
   52POPC     P 6854   6.232   4.276   7.033
   52POPC   O13 6855   6.274   4.167   7.124
   52POPC   O14 6856   6.091   4.274   6.989
   52POPC   O12 6857   6.262   4.414   7.101
   52POPC   O11 6858   6.326   4.276   6.905
   52POPC    C1 6859   6.315   4.384   6.812
   52POPC    HA 6860   6.414   4.400   6.764
   52POPC    HB 6861   6.286   4.479   6.861
   52POPC    C2 6862   6.211   4.355   6.699
   52POPC    HS 6863   6.112   4.351   6.749
   52POPC   O21 6864   6.244   4.228   6.639
   52POPC   C21 6865   6.136   4.168   6.591
   52POPC   O22 6866   6.025   4.216   6.585
   52POPC   C22 6867   6.172   4.027   6.546
   52POPC   H2R 6868   6.242   3.981   6.619
   52POPC   H2S 6869   6.220   4.031   6.446
   52POPC    C3 6870   6.212   4.472   6.595
   52POPC    HX 6871   6.310   4.469   6.542
   52POPC    HY 6872   6.210   4.567   6.653
   52POPC   O31 6873   6.105   4.472   6.498
   52POPC   C31 6874   5.989   4.512   6.549
   52POPC   O32 6875   5.969   4.535   6.668
   52POPC   C32 6876   5.887   4.530   6.438
   52POPC   H2X 6877   5.814   4.446   6.444
   52POPC   H2Y 6878   5.936   4.526   6.338
   52POPC   C23 6879   6.042   3.945   6.539
   52POPC   H3R 6880   5.974   3.989   6.464
   52POPC   H3S 6881   5.990   3.953   6.638
   52POPC   C24 6882   6.062   3.797   6.508
   52POPC   H4R 6883   6.118   3.750   6.592
   52POPC   H4S 6884   6.123   3.785   6.416
   52POPC   C25 6885   5.927   3.726   6.491
   52POPC   H5R 6886   5.882   3.758   6.395
   52POPC   H5S 6887   5.860   3.759   6.572
   52POPC   C26 6888   5.934   3.573   6.495
   52POPC   H6R 6889   5.829   3.535   6.492
   52POPC   H6S 6890   5.979   3.539   6.591
   52POPC   C27 6891   6.010   3.510   6.377
   52POPC   H7R 6892   6.119   3.527   6.389
   52POPC   H7S 6893   5.976   3.562   6.284
   52POPC   C28 6894   5.979   3.360   6.362
   52POPC   H8R 6895   5.869   3.348   6.364
   52POPC   H8S 6896   6.020   3.305   6.449
   52POPC   C29 6897   6.035   3.305   6.233
   52POPC   H91 6898   6.133   3.256   6.242
   52POPC  C210 6899   5.975   3.312   6.113
   52POPC  H101 6900   6.025   3.269   6.025
   52POPC  C211 6901   5.840   3.374   6.088
   52POPC  H11R 6902   5.847   3.484   6.086
   52POPC  H11S 6903   5.770   3.347   6.170
   52POPC  C212 6904   5.779   3.325   5.956
   52POPC  H12R 6905   5.781   3.214   5.953
   52POPC  H12S 6906   5.841   3.363   5.872
   52POPC  C213 6907   5.634   3.372   5.938
   52POPC  H13R 6908   5.631   3.483   5.934
   52POPC  H13S 6909   5.575   3.340   6.027
   52POPC  C214 6910   5.566   3.315   5.813
   52POPC  H14R 6911   5.457   3.339   5.817
   52POPC  H14S 6912   5.577   3.204   5.814
   52POPC  C215 6913   5.623   3.370   5.682
   52POPC  H15R 6914   5.731   3.344   5.674
   52POPC  H15S 6915   5.614   3.481   5.683
   52POPC  C216 6916   5.551   3.316   5.558
   52POPC  H16R 6917   5.442   3.335   5.568
   52POPC  H16S 6918   5.566   3.206   5.551
   52POPC  C217 6919   5.601   3.382   5.428
   52POPC  H17R 6920   5.709   3.361   5.418
   52POPC  H17S 6921   5.589   3.492   5.438
   52POPC  C218 6922   5.528   3.336   5.302
   52POPC  H18R 6923   5.571   3.386   5.213
   52POPC  H18S 6924   5.420   3.361   5.309
   52POPC  H18T 6925   5.539   3.226   5.289
   52POPC   C33 6926   5.813   4.664   6.457
   52POPC   H3X 6927   5.768   4.666   6.559
   52POPC   H3Y 6928   5.729   4.668   6.384
   52POPC   C34 6929   5.898   4.790   6.437
   52POPC   H4X 6930   5.985   4.787   6.506
   52POPC   H4Y 6931   5.836   4.878   6.464
   52POPC   C35 6932   5.949   4.811   6.293
   52POPC   H5X 6933   5.862   4.807   6.225
   52POPC   H5Y 6934   6.019   4.728   6.266
   52POPC   C36 6935   6.022   4.945   6.276
   52POPC   H6X 6936   6.111   4.945   6.343
   52POPC   H6Y 6937   5.955   5.027   6.309
   52POPC   C37 6938   6.069   4.975   6.132
   52POPC   H7X 6939   6.133   4.892   6.096
   52POPC   H7Y 6940   6.131   5.067   6.135
   52POPC   C38 6941   5.953   4.998   6.034
   52POPC   H8X 6942   5.887   5.077   6.075
   52POPC   H8Y 6943   5.894   4.905   6.023
   52POPC   C39 6944   6.000   5.042   5.894
   52POPC   H9X 6945   6.059   4.961   5.848
   52POPC   H9Y 6946   6.065   5.131   5.905
   52POPC  C310 6947   5.882   5.079   5.802
   52POPC  H10X 6948   5.827   5.164   5.849
   52POPC  H10Y 6949   5.813   4.993   5.795
   52POPC  C311 6950   5.926   5.119   5.660
   52POPC  H11X 6951   5.966   5.028   5.610
   52POPC  H11Y 6952   6.008   5.193   5.666
   52POPC  C312 6953   5.812   5.178   5.576
   52POPC  H12X 6954   5.723   5.113   5.588
   52POPC  H12Y 6955   5.842   5.176   5.468
   52POPC  C313 6956   5.777   5.323   5.612
   52POPC  H13X 6957   5.865   5.387   5.590
   52POPC  H13Y 6958   5.757   5.330   5.721
   52POPC  C314 6959   5.655   5.380   5.537
   52POPC  H14X 6960   5.673   5.374   5.428
   52POPC  H14Y 6961   5.645   5.487   5.564
   52POPC  C315 6962   5.523   5.309   5.572
   52POPC  H15X 6963   5.513   5.306   5.683
   52POPC  H15Y 6964   5.528   5.204   5.535
   52POPC  C316 6965   5.399   5.376   5.513
   52POPC  H16X 6966   5.307   5.322   5.546
   52POPC  H16Y 6967   5.403   5.374   5.402
   52POPC  H16Z 6968   5.392   5.481   5.547
   53POPC     N 6969   6.098   5.129   6.773
   53POPC   C12 6970   6.235   5.176   6.730
   53POPC   C13 6971   6.042   5.033   6.673
   53POPC   C14 6972   6.103   5.064   6.907
   53POPC   C15 6973   6.006   5.247   6.784
   53POPC  H12A 6974   6.257   5.267   6.786
   53POPC  H12B 6975   6.229   5.203   6.625
   53POPC  H13A 6976   6.111   4.950   6.662
   53POPC  H13B 6977   5.947   4.995   6.708
   53POPC  H13C 6978   6.027   5.082   6.578
   53POPC  H14A 6979   6.003   5.039   6.940
   53POPC  H14B 6980   6.162   4.973   6.903
   53POPC  H14C 6981   6.147   5.133   6.979
   53POPC  H15A 6982   6.048   5.321   6.850
   53POPC  H15B 6983   5.911   5.214   6.824
   53POPC  H15C 6984   5.990   5.291   6.686
   53POPC   C11 6985   6.355   5.081   6.751
   53POPC  H11A 6986   6.370   5.070   6.861
   53POPC  H11B 6987   6.446   5.129   6.710
   53POPC     P 6988   6.362   4.827   6.771
   53POPC   O13 6989   6.483   4.847   6.856
   53POPC   O14 6990   6.237   4.791   6.841
   53POPC   O12 6991   6.335   4.956   6.685
   53POPC   O11 6992   6.391   4.718   6.662
   53POPC    C1 6993   6.525   4.685   6.623
   53POPC    HA 6994   6.519   4.604   6.547
   53POPC    HB 6995   6.581   4.643   6.710
   53POPC    C2 6996   6.603   4.803   6.560
   53POPC    HS 6997   6.625   4.875   6.642
   53POPC   O21 6998   6.517   4.862   6.461
   53POPC   C21 6999   6.537   4.991   6.444
   53POPC   O22 7000   6.625   5.057   6.498
   53POPC   C22 7001   6.430   5.046   6.351
   53POPC   H2R 7002   6.368   5.119   6.407
   53POPC   H2S 7003   6.364   4.964   6.315
   53POPC    C3 7004   6.739   4.757   6.500
   53POPC    HX 7005   6.797   4.716   6.586
   53POPC    HY 7006   6.792   4.844   6.457
   53POPC   O31 7007   6.721   4.655   6.399
   53POPC   C31 7008   6.834   4.589   6.373
   53POPC   O32 7009   6.943   4.616   6.421
   53POPC   C32 7010   6.805   4.476   6.276
   53POPC   H2X 7011   6.718   4.418   6.312
   53POPC   H2Y 7012   6.894   4.409   6.270
   53POPC   C23 7013   6.497   5.115   6.231
   53POPC   H3R 7014   6.563   5.197   6.266
   53POPC   H3S 7015   6.417   5.161   6.168
   53POPC   C24 7016   6.577   5.018   6.144
   53POPC   H4R 7017   6.513   4.929   6.122
   53POPC   H4S 7018   6.665   4.982   6.202
   53POPC   C25 7019   6.624   5.078   6.011
   53POPC   H5R 7020   6.680   5.172   6.029
   53POPC   H5S 7021   6.534   5.101   5.950
   53POPC   C26 7022   6.714   4.981   5.932
   53POPC   H6R 7023   6.717   5.012   5.826
   53POPC   H6S 7024   6.669   4.879   5.937
   53POPC   C27 7025   6.858   4.975   5.983
   53POPC   H7R 7026   6.860   4.964   6.093
   53POPC   H7S 7027   6.909   5.071   5.957
   53POPC   C28 7028   6.935   4.858   5.921
   53POPC   H8R 7029   6.912   4.858   5.812
   53POPC   H8S 7030   6.895   4.763   5.963
   53POPC   C29 7031   7.084   4.867   5.942
   53POPC   H91 7032   7.116   4.925   6.030
   53POPC  C210 7033   7.177   4.817   5.859
   53POPC  H101 7034   7.284   4.830   5.884
   53POPC  C211 7035   7.150   4.733   5.737
   53POPC  H11R 7036   7.041   4.711   5.726
   53POPC  H11S 7037   7.200   4.634   5.747
   53POPC  C212 7038   7.197   4.797   5.605
   53POPC  H12R 7039   7.215   4.906   5.618
   53POPC  H12S 7040   7.115   4.785   5.530
   53POPC  C213 7041   7.322   4.730   5.547
   53POPC  H13R 7042   7.336   4.764   5.442
   53POPC  H13S 7043   7.305   4.620   5.544
   53POPC  C214 7044   7.450   4.761   5.625
   53POPC  H14R 7045   7.433   4.747   5.734
   53POPC  H14S 7046   7.474   4.868   5.608
   53POPC  C215 7047   7.570   4.675   5.582
   53POPC  H15R 7048   7.663   4.723   5.619
   53POPC  H15S 7049   7.574   4.672   5.471
   53POPC  C216 7050   7.563   4.533   5.638
   53POPC  H16R 7051   7.468   4.484   5.606
   53POPC  H16S 7052   7.564   4.537   5.749
   53POPC  C217 7053   7.680   4.445   5.591
   53POPC  H17R 7054   7.776   4.494   5.618
   53POPC  H17S 7055   7.676   4.436   5.480
   53POPC  C218 7056   7.677   4.305   5.653
   53POPC  H18R 7057   7.758   4.243   5.611
   53POPC  H18S 7058   7.580   4.255   5.632
   53POPC  H18T 7059   7.691   4.312   5.763
   53POPC   C33 7060   6.776   4.537   6.139
   53POPC   H3X 7061   6.863   4.598   6.106
   53POPC   H3Y 7062   6.688   4.605   6.146
   53POPC   C34 7063   6.747   4.432   6.030
   53POPC   H4X 7064   6.667   4.364   6.066
   53POPC   H4Y 7065   6.838   4.372   6.013
   53POPC   C35 7066   6.703   4.497   5.898
   53POPC   H5X 7067   6.775   4.579   5.873
   53POPC   H5Y 7068   6.603   4.544   5.914
   53POPC   C36 7069   6.696   4.401   5.779
   53POPC   H6X 7070   6.798   4.371   5.749
   53POPC   H6Y 7071   6.650   4.455   5.694
   53POPC   C37 7072   6.614   4.274   5.807
   53POPC   H7X 7073   6.522   4.300   5.864
   53POPC   H7Y 7074   6.674   4.204   5.868
   53POPC   C38 7075   6.572   4.205   5.676
   53POPC   H8X 7076   6.663   4.188   5.615
   53POPC   H8Y 7077   6.504   4.273   5.620
   53POPC   C39 7078   6.500   4.071   5.698
   53POPC   H9X 7079   6.415   4.088   5.768
   53POPC   H9Y 7080   6.570   4.000   5.746
   53POPC  C310 7081   6.447   4.011   5.568
   53POPC  H10X 7082   6.531   3.990   5.499
   53POPC  H10Y 7083   6.380   4.086   5.519
   53POPC  C311 7084   6.367   3.882   5.591
   53POPC  H11X 7085   6.286   3.904   5.664
   53POPC  H11Y 7086   6.434   3.806   5.636
   53POPC  C312 7087   6.306   3.826   5.462
   53POPC  H12X 7088   6.389   3.797   5.394
   53POPC  H12Y 7089   6.246   3.904   5.412
   53POPC  C313 7090   6.217   3.703   5.487
   53POPC  H13X 7091   6.271   3.633   5.554
   53POPC  H13Y 7092   6.200   3.651   5.390
   53POPC  C314 7093   6.081   3.739   5.548
   53POPC  H14X 7094   6.020   3.790   5.471
   53POPC  H14Y 7095   6.096   3.809   5.633
   53POPC  C315 7096   6.005   3.617   5.601
   53POPC  H15X 7097   6.066   3.570   5.682
   53POPC  H15Y 7098   5.994   3.542   5.520
   53POPC  C316 7099   5.867   3.651   5.657
   53POPC  H16X 7100   5.821   3.561   5.703
   53POPC  H16Y 7101   5.800   3.688   5.576
   53POPC  H16Z 7102   5.874   3.730   5.735
   54POPC     N 7103   7.392   4.070   7.509
   54POPC   C12 7104   7.284   4.065   7.403
   54POPC   C13 7105   7.382   4.202   7.580
   54POPC   C14 7106   7.375   3.960   7.609
   54POPC   C15 7107   7.527   4.061   7.446
   54POPC  H12A 7108   7.294   4.152   7.340
   54POPC  H12B 7109   7.188   4.073   7.453
   54POPC  H13A 7110   7.394   4.283   7.510
   54POPC  H13B 7111   7.284   4.211   7.626
   54POPC  H13C 7112   7.458   4.208   7.656
   54POPC  H14A 7113   7.454   3.964   7.683
   54POPC  H14B 7114   7.279   3.969   7.658
   54POPC  H14C 7115   7.378   3.865   7.558
   54POPC  H15A 7116   7.537   3.966   7.394
   54POPC  H15B 7117   7.604   4.068   7.521
   54POPC  H15C 7118   7.540   4.142   7.375
   54POPC   C11 7119   7.279   3.941   7.310
   54POPC  H11A 7120   7.374   3.936   7.252
   54POPC  H11B 7121   7.196   3.957   7.239
   54POPC     P 7122   7.301   3.689   7.316
   54POPC   O13 7123   7.449   3.686   7.313
   54POPC   O14 7124   7.236   3.574   7.384
   54POPC   O12 7125   7.256   3.823   7.385
   54POPC   O11 7126   7.245   3.701   7.170
   54POPC    C1 7127   7.103   3.708   7.150
   54POPC    HA 7128   7.058   3.785   7.217
   54POPC    HB 7129   7.055   3.610   7.175
   54POPC    C2 7130   7.064   3.747   7.005
   54POPC    HS 7131   6.967   3.800   7.012
   54POPC   O21 7132   7.039   3.632   6.922
   54POPC   C21 7133   7.140   3.552   6.896
   54POPC   O22 7134   7.256   3.568   6.927
   54POPC   C22 7135   7.086   3.428   6.823
   54POPC   H2R 7136   6.987   3.449   6.779
   54POPC   H2S 7137   7.076   3.346   6.898
   54POPC    C3 7138   7.164   3.850   6.941
   54POPC    HX 7139   7.267   3.814   6.960
   54POPC    HY 7140   7.154   3.947   6.994
   54POPC   O31 7141   7.148   3.863   6.799
   54POPC   C31 7142   7.067   3.959   6.758
   54POPC   O32 7143   6.998   4.030   6.829
   54POPC   C32 7144   7.079   3.968   6.606
   54POPC   H2X 7145   7.083   3.864   6.565
   54POPC   H2Y 7146   7.175   4.019   6.582
   54POPC   C23 7147   7.185   3.384   6.713
   54POPC   H3R 7148   7.289   3.389   6.752
   54POPC   H3S 7149   7.178   3.454   6.627
   54POPC   C24 7150   7.163   3.239   6.665
   54POPC   H4R 7151   7.182   3.171   6.750
   54POPC   H4S 7152   7.240   3.217   6.587
   54POPC   C25 7153   7.025   3.207   6.606
   54POPC   H5R 7154   6.948   3.215   6.686
   54POPC   H5S 7155   7.027   3.101   6.572
   54POPC   C26 7156   6.983   3.295   6.488
   54POPC   H6R 7157   7.068   3.308   6.417
   54POPC   H6S 7158   6.955   3.395   6.527
   54POPC   C27 7159   6.863   3.237   6.411
   54POPC   H7R 7160   6.803   3.320   6.369
   54POPC   H7S 7161   6.799   3.182   6.483
   54POPC   C28 7162   6.904   3.144   6.295
   54POPC   H8R 7163   6.972   3.066   6.334
   54POPC   H8S 7164   6.961   3.205   6.222
   54POPC   C29 7165   6.783   3.080   6.232
   54POPC   H91 7166   6.716   3.029   6.303
   54POPC  C210 7167   6.747   3.084   6.102
   54POPC  H101 7168   6.655   3.033   6.071
   54POPC  C211 7169   6.825   3.147   5.990
   54POPC  H11R 7170   6.934   3.151   6.012
   54POPC  H11S 7171   6.790   3.252   5.975
   54POPC  C212 7172   6.805   3.074   5.857
   54POPC  H12R 7173   6.696   3.080   5.831
   54POPC  H12S 7174   6.832   2.967   5.866
   54POPC  C213 7175   6.884   3.136   5.741
   54POPC  H13R 7176   6.987   3.094   5.739
   54POPC  H13S 7177   6.892   3.245   5.759
   54POPC  C214 7178   6.816   3.116   5.605
   54POPC  H14R 7179   6.712   3.155   5.615
   54POPC  H14S 7180   6.810   3.008   5.580
   54POPC  C215 7181   6.884   3.192   5.491
   54POPC  H15R 7182   6.963   3.127   5.447
   54POPC  H15S 7183   6.934   3.283   5.531
   54POPC  C216 7184   6.785   3.235   5.381
   54POPC  H16R 7185   6.691   3.177   5.392
   54POPC  H16S 7186   6.828   3.211   5.282
   54POPC  C217 7187   6.754   3.386   5.382
   54POPC  H17R 7188   6.686   3.407   5.297
   54POPC  H17S 7189   6.849   3.442   5.364
   54POPC  C218 7190   6.690   3.437   5.511
   54POPC  H18R 7191   6.759   3.427   5.597
   54POPC  H18S 7192   6.598   3.378   5.532
   54POPC  H18T 7193   6.662   3.544   5.500
   54POPC   C33 7194   6.961   4.042   6.543
   54POPC   H3X 7195   6.955   4.146   6.582
   54POPC   H3Y 7196   6.867   3.990   6.572
   54POPC   C34 7197   6.970   4.045   6.390
   54POPC   H4X 7198   6.871   4.074   6.348
   54POPC   H4Y 7199   6.992   3.941   6.355
   54POPC   C35 7200   7.077   4.140   6.335
   54POPC   H5X 7201   7.171   4.130   6.394
   54POPC   H5Y 7202   7.040   4.245   6.348
   54POPC   C36 7203   7.113   4.117   6.187
   54POPC   H6X 7204   7.173   4.023   6.180
   54POPC   H6Y 7205   7.177   4.201   6.153
   54POPC   C37 7206   6.992   4.104   6.094
   54POPC   H7X 7207   6.924   4.191   6.110
   54POPC   H7Y 7208   6.936   4.012   6.122
   54POPC   C38 7209   7.027   4.095   5.945
   54POPC   H8X 7210   6.932   4.072   5.891
   54POPC   H8Y 7211   7.097   4.011   5.928
   54POPC   C39 7212   7.085   4.224   5.885
   54POPC   H9X 7213   7.191   4.237   5.915
   54POPC   H9Y 7214   7.027   4.310   5.925
   54POPC  C310 7215   7.073   4.227   5.732
   54POPC  H10X 7216   6.970   4.197   5.705
   54POPC  H10Y 7217   7.143   4.153   5.687
   54POPC  C311 7218   7.099   4.366   5.671
   54POPC  H11X 7219   7.207   4.389   5.672
   54POPC  H11Y 7220   7.048   4.441   5.735
   54POPC  C312 7221   7.041   4.382   5.529
   54POPC  H12X 7222   7.047   4.489   5.499
   54POPC  H12Y 7223   6.934   4.354   5.533
   54POPC  C313 7224   7.109   4.296   5.421
   54POPC  H13X 7225   7.041   4.289   5.333
   54POPC  H13Y 7226   7.124   4.194   5.460
   54POPC  C314 7227   7.244   4.352   5.370
   54POPC  H14X 7228   7.295   4.271   5.313
   54POPC  H14Y 7229   7.308   4.379   5.457
   54POPC  C315 7230   7.228   4.473   5.277
   54POPC  H15X 7231   7.177   4.555   5.332
   54POPC  H15Y 7232   7.163   4.443   5.192
   54POPC  C316 7233   7.360   4.527   5.221
   54POPC  H16X 7234   7.341   4.612   5.152
   54POPC  H16Y 7235   7.414   4.447   5.164
   54POPC  H16Z 7236   7.426   4.562   5.303
   55POPC     N 7237   2.417   3.746   7.108
   55POPC   C12 7238   2.501   3.642   7.038
   55POPC   C13 7239   2.394   3.863   7.018
   55POPC   C14 7240   2.284   3.685   7.141
   55POPC   C15 7241   2.483   3.793   7.233
   55POPC  H12A 7242   2.456   3.622   6.942
   55POPC  H12B 7243   2.494   3.550   7.095
   55POPC  H13A 7244   2.489   3.903   6.987
   55POPC  H13B 7245   2.340   3.832   6.929
   55POPC  H13C 7246   2.338   3.941   7.068
   55POPC  H14A 7247   2.298   3.598   7.204
   55POPC  H14B 7248   2.222   3.757   7.194
   55POPC  H14C 7249   2.234   3.655   7.051
   55POPC  H15A 7250   2.580   3.835   7.210
   55POPC  H15B 7251   2.496   3.710   7.302
   55POPC  H15C 7252   2.423   3.869   7.281
   55POPC   C11 7253   2.652   3.672   7.016
   55POPC  H11A 7254   2.691   3.591   6.951
   55POPC  H11B 7255   2.705   3.667   7.114
   55POPC     P 7256   2.815   3.835   6.914
   55POPC   O13 7257   2.813   3.948   6.819
   55POPC   O14 7258   2.902   3.851   7.034
   55POPC   O12 7259   2.669   3.800   6.957
   55POPC   O11 7260   2.862   3.707   6.835
   55POPC    C1 7261   3.002   3.675   6.829
   55POPC    HA 7262   3.011   3.569   6.798
   55POPC    HB 7263   3.050   3.684   6.929
   55POPC    C2 7264   3.080   3.760   6.726
   55POPC    HS 7265   3.082   3.865   6.762
   55POPC   O21 7266   3.013   3.748   6.600
   55POPC   C21 7267   3.021   3.855   6.524
   55POPC   O22 7268   3.070   3.962   6.556
   55POPC   C22 7269   2.966   3.821   6.386
   55POPC   H2R 7270   2.871   3.765   6.398
   55POPC   H2S 7271   3.039   3.755   6.333
   55POPC    C3 7272   3.226   3.707   6.715
   55POPC    HX 7273   3.218   3.596   6.715
   55POPC    HY 7274   3.282   3.735   6.807
   55POPC   O31 7275   3.294   3.746   6.594
   55POPC   C31 7276   3.371   3.854   6.606
   55POPC   O32 7277   3.386   3.920   6.707
   55POPC   C32 7278   3.438   3.879   6.472
   55POPC   H2X 7279   3.361   3.878   6.391
   55POPC   H2Y 7280   3.511   3.797   6.452
   55POPC   C23 7281   2.941   3.949   6.305
   55POPC   H3R 7282   3.038   3.999   6.285
   55POPC   H3S 7283   2.878   4.018   6.365
   55POPC   C24 7284   2.868   3.924   6.171
   55POPC   H4R 7285   2.845   4.023   6.125
   55POPC   H4S 7286   2.771   3.873   6.193
   55POPC   C25 7287   2.948   3.840   6.070
   55POPC   H5R 7288   2.973   3.741   6.114
   55POPC   H5S 7289   3.043   3.893   6.047
   55POPC   C26 7290   2.870   3.817   5.939
   55POPC   H6R 7291   2.835   3.916   5.901
   55POPC   H6S 7292   2.781   3.754   5.960
   55POPC   C27 7293   2.955   3.751   5.830
   55POPC   H7R 7294   2.992   3.652   5.866
   55POPC   H7S 7295   3.043   3.816   5.810
   55POPC   C28 7296   2.877   3.730   5.699
   55POPC   H8R 7297   2.823   3.825   5.677
   55POPC   H8S 7298   2.800   3.652   5.715
   55POPC   C29 7299   2.968   3.699   5.583
   55POPC   H91 7300   3.045   3.775   5.562
   55POPC  C210 7301   2.959   3.593   5.500
   55POPC  H101 7302   3.031   3.582   5.418
   55POPC  C211 7303   2.859   3.481   5.514
   55POPC  H11R 7304   2.758   3.514   5.483
   55POPC  H11S 7305   2.854   3.448   5.620
   55POPC  C212 7306   2.897   3.357   5.429
   55POPC  H12R 7307   3.006   3.337   5.438
   55POPC  H12S 7308   2.874   3.378   5.322
   55POPC  C213 7309   2.820   3.233   5.475
   55POPC  H13R 7310   2.713   3.259   5.488
   55POPC  H13S 7311   2.860   3.205   5.575
   55POPC  C214 7312   2.831   3.112   5.382
   55POPC  H14R 7313   2.937   3.100   5.351
   55POPC  H14S 7314   2.770   3.128   5.291
   55POPC  C215 7315   2.787   2.984   5.455
   55POPC  H15R 7316   2.680   2.992   5.484
   55POPC  H15S 7317   2.847   2.978   5.549
   55POPC  C216 7318   2.811   2.854   5.378
   55POPC  H16R 7319   2.810   2.770   5.451
   55POPC  H16S 7320   2.911   2.856   5.331
   55POPC  C217 7321   2.704   2.823   5.272
   55POPC  H17R 7322   2.708   2.901   5.192
   55POPC  H17S 7323   2.604   2.828   5.320
   55POPC  C218 7324   2.721   2.685   5.208
   55POPC  H18R 7325   2.722   2.606   5.286
   55POPC  H18S 7326   2.816   2.680   5.151
   55POPC  H18T 7327   2.636   2.665   5.139
   55POPC   C33 7328   3.511   4.013   6.472
   55POPC   H3X 7329   3.589   4.015   6.551
   55POPC   H3Y 7330   3.439   4.095   6.492
   55POPC   C34 7331   3.578   4.039   6.336
   55POPC   H4X 7332   3.500   4.035   6.257
   55POPC   H4Y 7333   3.650   3.957   6.317
   55POPC   C35 7334   3.651   4.172   6.327
   55POPC   H5X 7335   3.724   4.179   6.411
   55POPC   H5Y 7336   3.578   4.255   6.338
   55POPC   C36 7337   3.728   4.188   6.195
   55POPC   H6X 7338   3.658   4.179   6.109
   55POPC   H6Y 7339   3.803   4.107   6.187
   55POPC   C37 7340   3.800   4.323   6.189
   55POPC   H7X 7341   3.857   4.335   6.283
   55POPC   H7Y 7342   3.725   4.405   6.183
   55POPC   C38 7343   3.899   4.337   6.072
   55POPC   H8X 7344   3.960   4.245   6.063
   55POPC   H8Y 7345   3.969   4.421   6.098
   55POPC   C39 7346   3.836   4.372   5.937
   55POPC   H9X 7347   3.780   4.468   5.948
   55POPC   H9Y 7348   3.764   4.293   5.907
   55POPC  C310 7349   3.943   4.389   5.828
   55POPC  H10X 7350   3.979   4.288   5.799
   55POPC  H10Y 7351   4.028   4.446   5.871
   55POPC  C311 7352   3.893   4.463   5.703
   55POPC  H11X 7353   3.876   4.570   5.727
   55POPC  H11Y 7354   3.795   4.418   5.673
   55POPC  C312 7355   3.990   4.451   5.585
   55POPC  H12X 7356   3.939   4.486   5.492
   55POPC  H12Y 7357   4.013   4.343   5.571
   55POPC  C313 7358   4.121   4.529   5.601
   55POPC  H13X 7359   4.155   4.525   5.707
   55POPC  H13Y 7360   4.104   4.635   5.575
   55POPC  C314 7361   4.234   4.471   5.514
   55POPC  H14X 7362   4.197   4.460   5.409
   55POPC  H14Y 7363   4.259   4.370   5.551
   55POPC  C315 7364   4.361   4.557   5.512
   55POPC  H15X 7365   4.395   4.573   5.617
   55POPC  H15Y 7366   4.336   4.657   5.469
   55POPC  C316 7367   4.475   4.495   5.432
   55POPC  H16X 7368   4.563   4.563   5.431
   55POPC  H16Y 7369   4.443   4.477   5.327
   55POPC  H16Z 7370   4.506   4.398   5.477
   56POPC     N 7371   2.827   4.740   7.057
   56POPC   C12 7372   2.769   4.758   6.918
   56POPC   C13 7373   2.719   4.740   7.160
   56POPC   C14 7374   2.899   4.609   7.063
   56POPC   C15 7375   2.925   4.848   7.086
   56POPC  H12A 7376   2.725   4.663   6.887
   56POPC  H12B 7377   2.851   4.779   6.851
   56POPC  H13A 7378   2.669   4.836   7.161
   56POPC  H13B 7379   2.646   4.662   7.140
   56POPC  H13C 7380   2.762   4.722   7.258
   56POPC  H14A 7381   2.939   4.594   7.162
   56POPC  H14B 7382   2.831   4.528   7.041
   56POPC  H14C 7383   2.980   4.609   6.991
   56POPC  H15A 7384   3.009   4.839   7.019
   56POPC  H15B 7385   2.960   4.840   7.188
   56POPC  H15C 7386   2.878   4.945   7.072
   56POPC   C11 7387   2.660   4.866   6.899
   56POPC  H11A 7388   2.568   4.825   6.948
   56POPC  H11B 7389   2.638   4.876   6.791
   56POPC     P 7390   2.586   5.075   7.024
   56POPC   O13 7391   2.588   5.038   7.167
   56POPC   O14 7392   2.606   5.218   6.991
   56POPC   O12 7393   2.698   4.992   6.952
   56POPC   O11 7394   2.453   5.024   6.957
   56POPC    C1 7395   2.336   5.106   6.954
   56POPC    HA 7396   2.362   5.214   6.954
   56POPC    HB 7397   2.274   5.086   7.043
   56POPC    C2 7398   2.252   5.079   6.826
   56POPC    HS 7399   2.189   5.170   6.812
   56POPC   O21 7400   2.170   4.963   6.851
   56POPC   C21 7401   2.055   4.968   6.786
   56POPC   O22 7402   2.023   5.052   6.704
   56POPC   C22 7403   1.964   4.854   6.833
   56POPC   H2R 7404   1.858   4.880   6.811
   56POPC   H2S 7405   1.975   4.842   6.942
   56POPC    C3 7406   2.345   5.062   6.701
   56POPC    HX 7407   2.414   4.977   6.720
   56POPC    HY 7408   2.409   5.153   6.698
   56POPC   O31 7409   2.277   5.050   6.575
   56POPC   C31 7410   2.268   4.928   6.525
   56POPC   O32 7411   2.306   4.826   6.581
   56POPC   C32 7412   2.207   4.932   6.385
   56POPC   H2X 7413   2.226   5.031   6.339
   56POPC   H2Y 7414   2.098   4.915   6.392
   56POPC   C23 7415   2.002   4.723   6.762
   56POPC   H3R 7416   1.956   4.639   6.818
   56POPC   H3S 7417   2.112   4.709   6.765
   56POPC   C24 7418   1.953   4.715   6.617
   56POPC   H4R 7419   1.995   4.800   6.558
   56POPC   H4S 7420   1.842   4.726   6.615
   56POPC   C25 7421   1.991   4.583   6.548
   56POPC   H5R 7422   1.953   4.498   6.609
   56POPC   H5S 7423   2.102   4.577   6.545
   56POPC   C26 7424   1.936   4.570   6.405
   56POPC   H6R 7425   1.962   4.662   6.348
   56POPC   H6S 7426   1.825   4.563   6.409
   56POPC   C27 7427   1.992   4.449   6.330
   56POPC   H7R 7428   1.974   4.357   6.389
   56POPC   H7S 7429   2.102   4.462   6.320
   56POPC   C28 7430   1.931   4.432   6.190
   56POPC   H8R 7431   1.933   4.532   6.141
   56POPC   H8S 7432   1.824   4.404   6.201
   56POPC   C29 7433   2.008   4.334   6.105
   56POPC   H91 7434   2.116   4.353   6.102
   56POPC  C210 7435   1.957   4.233   6.032
   56POPC  H101 7436   2.027   4.170   5.975
   56POPC  C211 7437   1.813   4.192   6.024
   56POPC  H11R 7438   1.758   4.256   5.952
   56POPC  H11S 7439   1.764   4.204   6.123
   56POPC  C212 7440   1.795   4.045   5.981
   56POPC  H12R 7441   1.689   4.016   5.998
   56POPC  H12S 7442   1.858   3.980   6.046
   56POPC  C213 7443   1.832   4.017   5.834
   56POPC  H13R 7444   1.937   4.049   5.818
   56POPC  H13S 7445   1.767   4.078   5.767
   56POPC  C214 7446   1.820   3.869   5.796
   56POPC  H14R 7447   1.875   3.809   5.872
   56POPC  H14S 7448   1.870   3.852   5.698
   56POPC  C215 7449   1.676   3.817   5.787
   56POPC  H15R 7450   1.608   3.878   5.850
   56POPC  H15S 7451   1.674   3.713   5.826
   56POPC  C216 7452   1.622   3.813   5.643
   56POPC  H16R 7453   1.692   3.753   5.581
   56POPC  H16S 7454   1.619   3.917   5.602
   56POPC  C217 7455   1.482   3.751   5.632
   56POPC  H17R 7456   1.447   3.724   5.734
   56POPC  H17S 7457   1.489   3.657   5.573
   56POPC  C218 7458   1.378   3.842   5.566
   56POPC  H18R 7459   1.280   3.790   5.558
   56POPC  H18S 7460   1.411   3.871   5.464
   56POPC  H18T 7461   1.364   3.934   5.626
   56POPC   C33 7462   2.272   4.822   6.300
   56POPC   H3X 7463   2.248   4.722   6.344
   56POPC   H3Y 7464   2.383   4.835   6.301
   56POPC   C34 7465   2.225   4.822   6.154
   56POPC   H4X 7466   2.256   4.918   6.106
   56POPC   H4Y 7467   2.114   4.817   6.151
   56POPC   C35 7468   2.282   4.704   6.074
   56POPC   H5X 7469   2.247   4.609   6.120
   56POPC   H5Y 7470   2.393   4.707   6.082
   56POPC   C36 7471   2.245   4.705   5.925
   56POPC   H6X 7472   2.287   4.798   5.880
   56POPC   H6Y 7473   2.135   4.708   5.914
   56POPC   C37 7474   2.299   4.582   5.851
   56POPC   H7X 7475   2.247   4.492   5.890
   56POPC   H7Y 7476   2.408   4.571   5.874
   56POPC   C38 7477   2.283   4.586   5.698
   56POPC   H8X 7478   2.175   4.600   5.673
   56POPC   H8Y 7479   2.315   4.488   5.657
   56POPC   C39 7480   2.365   4.697   5.631
   56POPC   H9X 7481   2.471   4.691   5.665
   56POPC   H9Y 7482   2.326   4.795   5.665
   56POPC  C310 7483   2.360   4.694   5.477
   56POPC  H10X 7484   2.384   4.795   5.438
   56POPC  H10Y 7485   2.256   4.670   5.446
   56POPC  C311 7486   2.458   4.594   5.414
   56POPC  H11X 7487   2.428   4.577   5.308
   56POPC  H11Y 7488   2.450   4.497   5.467
   56POPC  C312 7489   2.603   4.642   5.415
   56POPC  H12X 7490   2.630   4.678   5.517
   56POPC  H12Y 7491   2.613   4.728   5.345
   56POPC  C313 7492   2.703   4.533   5.375
   56POPC  H13X 7493   2.675   4.491   5.276
   56POPC  H13Y 7494   2.697   4.451   5.450
   56POPC  C314 7495   2.847   4.585   5.368
   56POPC  H14X 7496   2.869   4.642   5.461
   56POPC  H14Y 7497   2.857   4.654   5.281
   56POPC  C315 7498   2.951   4.473   5.355
   56POPC  H15X 7499   2.924   4.408   5.269
   56POPC  H15Y 7500   2.946   4.410   5.447
   56POPC  C316 7501   3.095   4.522   5.338
   56POPC  H16X 7502   3.165   4.436   5.336
   56POPC  H16Y 7503   3.123   4.588   5.423
   56POPC  H16Z 7504   3.105   4.579   5.244
   57POPC     N 7505   3.370   4.001   7.355
   57POPC   C12 7506   3.402   4.062   7.489
   57POPC   C13 7507   3.494   3.997   7.271
   57POPC   C14 7508   3.322   3.861   7.376
   57POPC   C15 7509   3.263   4.078   7.285
   57POPC  H12A 7510   3.463   3.991   7.543
   57POPC  H12B 7511   3.309   4.072   7.544
   57POPC  H13A 7512   3.534   4.096   7.259
   57POPC  H13B 7513   3.568   3.935   7.320
   57POPC  H13C 7514   3.472   3.956   7.173
   57POPC  H14A 7515   3.397   3.806   7.432
   57POPC  H14B 7516   3.229   3.863   7.433
   57POPC  H14C 7517   3.305   3.812   7.281
   57POPC  H15A 7518   3.292   4.181   7.278
   57POPC  H15B 7519   3.171   4.071   7.342
   57POPC  H15C 7520   3.244   4.037   7.186
   57POPC   C11 7521   3.475   4.198   7.491
   57POPC  H11A 7522   3.578   4.186   7.452
   57POPC  H11B 7523   3.484   4.227   7.599
   57POPC     P 7524   3.420   4.441   7.470
   57POPC   O13 7525   3.339   4.451   7.594
   57POPC   O14 7526   3.565   4.473   7.482
   57POPC   O12 7527   3.405   4.295   7.413
   57POPC   O11 7528   3.359   4.536   7.362
   57POPC    C1 7529   3.257   4.496   7.271
   57POPC    HA 7530   3.165   4.555   7.292
   57POPC    HB 7531   3.230   4.389   7.280
   57POPC    C2 7532   3.299   4.524   7.124
   57POPC    HS 7533   3.211   4.499   7.061
   57POPC   O21 7534   3.415   4.443   7.095
   57POPC   C21 7535   3.414   4.391   6.974
   57POPC   O22 7536   3.321   4.396   6.895
   57POPC   C22 7537   3.548   4.323   6.947
   57POPC   H2R 7538   3.533   4.213   6.948
   57POPC   H2S 7539   3.621   4.350   7.026
   57POPC    C3 7540   3.333   4.675   7.104
   57POPC    HX 7541   3.417   4.699   7.172
   57POPC    HY 7542   3.246   4.736   7.137
   57POPC   O31 7543   3.373   4.710   6.969
   57POPC   C31 7544   3.271   4.734   6.887
   57POPC   O32 7545   3.154   4.716   6.913
   57POPC   C32 7546   3.324   4.796   6.757
   57POPC   H2X 7547   3.431   4.824   6.770
   57POPC   H2Y 7548   3.265   4.888   6.736
   57POPC   C23 7549   3.602   4.367   6.809
   57POPC   H3R 7550   3.524   4.353   6.731
   57POPC   H3S 7551   3.688   4.301   6.783
   57POPC   C24 7552   3.653   4.512   6.808
   57POPC   H4R 7553   3.736   4.520   6.881
   57POPC   H4S 7554   3.571   4.580   6.842
   57POPC   C25 7555   3.702   4.560   6.671
   57POPC   H5R 7556   3.615   4.569   6.602
   57POPC   H5S 7557   3.773   4.486   6.629
   57POPC   C26 7558   3.772   4.696   6.683
   57POPC   H6R 7559   3.867   4.682   6.739
   57POPC   H6S 7560   3.707   4.764   6.743
   57POPC   C27 7561   3.803   4.767   6.550
   57POPC   H7R 7562   3.858   4.860   6.574
   57POPC   H7S 7563   3.707   4.797   6.502
   57POPC   C28 7564   3.887   4.687   6.448
   57POPC   H8R 7565   3.944   4.609   6.502
   57POPC   H8S 7566   3.961   4.757   6.404
   57POPC   C29 7567   3.799   4.627   6.342
   57POPC   H91 7568   3.747   4.535   6.373
   57POPC  C210 7569   3.779   4.674   6.218
   57POPC  H101 7570   3.711   4.619   6.151
   57POPC  C211 7571   3.839   4.797   6.156
   57POPC  H11R 7572   3.931   4.830   6.209
   57POPC  H11S 7573   3.766   4.881   6.160
   57POPC  C212 7574   3.874   4.773   6.008
   57POPC  H12R 7575   3.784   4.734   5.957
   57POPC  H12S 7576   3.954   4.696   6.000
   57POPC  C213 7577   3.919   4.900   5.935
   57POPC  H13R 7578   4.011   4.941   5.983
   57POPC  H13S 7579   3.838   4.976   5.945
   57POPC  C214 7580   3.945   4.876   5.786
   57POPC  H14R 7581   3.861   4.816   5.745
   57POPC  H14S 7582   4.038   4.816   5.774
   57POPC  C215 7583   3.956   5.005   5.704
   57POPC  H15R 7584   4.044   5.064   5.738
   57POPC  H15S 7585   3.865   5.066   5.721
   57POPC  C216 7586   3.969   4.977   5.553
   57POPC  H16R 7587   3.882   4.916   5.521
   57POPC  H16S 7588   4.062   4.918   5.535
   57POPC  C217 7589   3.975   5.105   5.468
   57POPC  H17R 7590   4.063   5.165   5.499
   57POPC  H17S 7591   3.883   5.165   5.489
   57POPC  C218 7592   3.983   5.078   5.318
   57POPC  H18R 7593   3.988   5.173   5.262
   57POPC  H18S 7594   3.893   5.022   5.284
   57POPC  H18T 7595   4.073   5.017   5.294
   57POPC   C33 7596   3.309   4.697   6.641
   57POPC   H3X 7597   3.202   4.669   6.631
   57POPC   H3Y 7598   3.367   4.605   6.665
   57POPC   C34 7599   3.358   4.754   6.507
   57POPC   H4X 7600   3.463   4.787   6.519
   57POPC   H4Y 7601   3.296   4.842   6.481
   57POPC   C35 7602   3.351   4.651   6.393
   57POPC   H5X 7603   3.246   4.617   6.381
   57POPC   H5Y 7604   3.413   4.563   6.420
   57POPC   C36 7605   3.400   4.707   6.258
   57POPC   H6X 7606   3.503   4.746   6.270
   57POPC   H6Y 7607   3.334   4.791   6.228
   57POPC   C37 7608   3.400   4.600   6.148
   57POPC   H7X 7609   3.298   4.556   6.141
   57POPC   H7Y 7610   3.471   4.519   6.176
   57POPC   C38 7611   3.438   4.654   6.009
   57POPC   H8X 7612   3.538   4.702   6.014
   57POPC   H8Y 7613   3.364   4.731   5.979
   57POPC   C39 7614   3.441   4.543   5.903
   57POPC   H9X 7615   3.347   4.484   5.912
   57POPC   H9Y 7616   3.525   4.474   5.925
   57POPC  C310 7617   3.452   4.591   5.757
   57POPC  H10X 7618   3.358   4.643   5.728
   57POPC  H10Y 7619   3.462   4.501   5.692
   57POPC  C311 7620   3.570   4.684   5.730
   57POPC  H11X 7621   3.659   4.646   5.785
   57POPC  H11Y 7622   3.547   4.786   5.769
   57POPC  C312 7623   3.609   4.696   5.581
   57POPC  H12X 7624   3.650   4.598   5.548
   57POPC  H12Y 7625   3.690   4.771   5.571
   57POPC  C313 7626   3.494   4.733   5.487
   57POPC  H13X 7627   3.447   4.827   5.522
   57POPC  H13Y 7628   3.417   4.653   5.489
   57POPC  C314 7629   3.541   4.750   5.341
   57POPC  H14X 7630   3.600   4.660   5.313
   57POPC  H14Y 7631   3.607   4.839   5.335
   57POPC  C315 7632   3.426   4.765   5.240
   57POPC  H15X 7633   3.362   4.674   5.245
   57POPC  H15Y 7634   3.471   4.768   5.138
   57POPC  C316 7635   3.339   4.889   5.258
   57POPC  H16X 7636   3.401   4.981   5.254
   57POPC  H16Y 7637   3.286   4.886   5.356
   57POPC  H16Z 7638   3.262   4.894   5.178
   58POPC     N 7639   6.511   4.126   7.566
   58POPC   C12 7640   6.501   3.996   7.490
   58POPC   C13 7641   6.444   4.110   7.699
   58POPC   C14 7642   6.654   4.163   7.590
   58POPC   C15 7643   6.444   4.236   7.490
   58POPC  H12A 7644   6.398   3.962   7.494
   58POPC  H12B 7645   6.561   3.923   7.542
   58POPC  H13A 7646   6.495   4.032   7.755
   58POPC  H13B 7647   6.450   4.203   7.755
   58POPC  H13C 7648   6.341   4.081   7.686
   58POPC  H14A 7649   6.701   4.087   7.650
   58POPC  H14B 7650   6.705   4.168   7.495
   58POPC  H14C 7651   6.660   4.259   7.640
   58POPC  H15A 7652   6.496   4.251   7.396
   58POPC  H15B 7653   6.445   4.328   7.547
   58POPC  H15C 7654   6.341   4.208   7.468
   58POPC   C11 7655   6.543   3.995   7.341
   58POPC  H11A 7656   6.466   4.048   7.281
   58POPC  H11B 7657   6.548   3.889   7.307
   58POPC     P 7658   6.748   4.030   7.195
   58POPC   O13 7659   6.826   4.152   7.163
   58POPC   O14 7660   6.824   3.904   7.214
   58POPC   O12 7661   6.668   4.061   7.326
   58POPC   O11 7662   6.635   4.007   7.088
   58POPC    C1 7663   6.615   4.098   6.980
   58POPC    HA 7664   6.709   4.150   6.953
   58POPC    HB 7665   6.540   4.174   7.009
   58POPC    C2 7666   6.567   4.026   6.851
   58POPC    HS 7667   6.458   4.007   6.858
   58POPC   O21 7668   6.641   3.904   6.832
   58POPC   C21 7669   6.584   3.799   6.887
   58POPC   O22 7670   6.479   3.799   6.949
   58POPC   C22 7671   6.668   3.676   6.857
   58POPC   H2R 7672   6.636   3.596   6.928
   58POPC   H2S 7673   6.776   3.697   6.874
   58POPC    C3 7674   6.589   4.115   6.726
   58POPC    HX 7675   6.697   4.143   6.725
   58POPC    HY 7676   6.528   4.207   6.735
   58POPC   O31 7677   6.555   4.043   6.606
   58POPC   C31 7678   6.597   4.103   6.496
   58POPC   O32 7679   6.655   4.211   6.492
   58POPC   C32 7680   6.564   4.014   6.377
   58POPC   H2X 7681   6.470   3.960   6.399
   58POPC   H2Y 7682   6.646   3.939   6.363
   58POPC   C23 7683   6.643   3.628   6.713
   58POPC   H3R 7684   6.539   3.650   6.683
   58POPC   H3S 7685   6.656   3.517   6.712
   58POPC   C24 7686   6.739   3.685   6.607
   58POPC   H4R 7687   6.843   3.656   6.635
   58POPC   H4S 7688   6.733   3.796   6.605
   58POPC   C25 7689   6.708   3.630   6.467
   58POPC   H5R 7690   6.609   3.667   6.434
   58POPC   H5S 7691   6.702   3.519   6.474
   58POPC   C26 7692   6.813   3.664   6.361
   58POPC   H6R 7693   6.913   3.631   6.397
   58POPC   H6S 7694   6.817   3.774   6.346
   58POPC   C27 7695   6.784   3.596   6.227
   58POPC   H7R 7696   6.689   3.634   6.184
   58POPC   H7S 7697   6.771   3.487   6.246
   58POPC   C28 7698   6.897   3.612   6.123
   58POPC   H8R 7699   6.994   3.598   6.175
   58POPC   H8S 7700   6.895   3.716   6.083
   58POPC   C29 7701   6.882   3.508   6.016
   58POPC   H91 7702   6.905   3.406   6.050
   58POPC  C210 7703   6.849   3.526   5.886
   58POPC  H101 7704   6.844   3.438   5.821
   58POPC  C211 7705   6.815   3.656   5.819
   58POPC  H11R 7706   6.806   3.739   5.892
   58POPC  H11S 7707   6.718   3.648   5.765
   58POPC  C212 7708   6.926   3.691   5.719
   58POPC  H12R 7709   6.927   3.617   5.636
   58POPC  H12S 7710   7.023   3.684   5.772
   58POPC  C213 7711   6.911   3.833   5.661
   58POPC  H13R 7712   6.907   3.905   5.746
   58POPC  H13S 7713   6.814   3.840   5.607
   58POPC  C214 7714   7.024   3.875   5.566
   58POPC  H14R 7715   7.009   3.982   5.540
   58POPC  H14S 7716   7.018   3.816   5.473
   58POPC  C215 7717   7.165   3.859   5.626
   58POPC  H15R 7718   7.187   3.751   5.640
   58POPC  H15S 7719   7.167   3.908   5.726
   58POPC  C216 7720   7.276   3.920   5.539
   58POPC  H16R 7721   7.257   4.029   5.526
   58POPC  H16S 7722   7.273   3.872   5.439
   58POPC  C217 7723   7.415   3.902   5.600
   58POPC  H17R 7724   7.433   3.793   5.613
   58POPC  H17S 7725   7.417   3.948   5.701
   58POPC  C218 7726   7.529   3.961   5.516
   58POPC  H18R 7727   7.626   3.942   5.565
   58POPC  H18S 7728   7.515   4.070   5.504
   58POPC  H18T 7729   7.530   3.914   5.415
   58POPC   C33 7730   6.546   4.097   6.249
   58POPC   H3X 7731   6.646   4.125   6.208
   58POPC   H3Y 7732   6.492   4.191   6.274
   58POPC   C34 7733   6.463   4.024   6.142
   58POPC   H4X 7734   6.452   4.091   6.054
   58POPC   H4Y 7735   6.362   4.007   6.185
   58POPC   C35 7736   6.522   3.890   6.095
   58POPC   H5X 7737   6.537   3.822   6.182
   58POPC   H5Y 7738   6.622   3.910   6.050
   58POPC   C36 7739   6.434   3.817   5.992
   58POPC   H6X 7740   6.493   3.735   5.944
   58POPC   H6Y 7741   6.407   3.890   5.913
   58POPC   C37 7742   6.306   3.757   6.051
   58POPC   H7X 7743   6.264   3.831   6.123
   58POPC   H7Y 7744   6.330   3.665   6.109
   58POPC   C38 7745   6.199   3.727   5.945
   58POPC   H8X 7746   6.235   3.644   5.880
   58POPC   H8Y 7747   6.186   3.817   5.881
   58POPC   C39 7748   6.062   3.688   6.003
   58POPC   H9X 7749   6.070   3.589   6.052
   58POPC   H9Y 7750   5.990   3.678   5.919
   58POPC  C310 7751   6.002   3.788   6.105
   58POPC  H10X 7752   6.061   3.781   6.200
   58POPC  H10Y 7753   5.898   3.757   6.128
   58POPC  C311 7754   6.003   3.934   6.059
   58POPC  H11X 7755   5.942   3.941   5.966
   58POPC  H11Y 7756   6.106   3.965   6.034
   58POPC  C312 7757   5.947   4.032   6.162
   58POPC  H12X 7758   5.998   4.015   6.259
   58POPC  H12Y 7759   5.838   4.012   6.176
   58POPC  C313 7760   5.967   4.179   6.123
   58POPC  H13X 7761   5.896   4.243   6.179
   58POPC  H13Y 7762   5.945   4.190   6.014
   58POPC  C314 7763   6.110   4.230   6.151
   58POPC  H14X 7764   6.184   4.154   6.118
   58POPC  H14Y 7765   6.122   4.242   6.261
   58POPC  C315 7766   6.143   4.362   6.081
   58POPC  H15X 7767   6.066   4.438   6.108
   58POPC  H15Y 7768   6.137   4.345   5.971
   58POPC  C316 7769   6.281   4.418   6.116
   58POPC  H16X 7770   6.360   4.342   6.095
   58POPC  H16Y 7771   6.286   4.445   6.223
   58POPC  H16Z 7772   6.302   4.508   6.055
   59POPC     N 7773   5.899   1.956   7.111
   59POPC   C12 7774   6.035   1.943   7.178
   59POPC   C13 7775   5.905   2.047   6.993
   59POPC   C14 7776   5.854   1.821   7.066
   59POPC   C15 7777   5.798   2.009   7.207
   59POPC  H12A 7778   6.105   1.908   7.103
   59POPC  H12B 7779   6.026   1.864   7.252
   59POPC  H13A 7780   5.980   2.012   6.923
   59POPC  H13B 7781   5.808   2.050   6.945
   59POPC  H13C 7782   5.930   2.147   7.026
   59POPC  H14A 7783   5.845   1.755   7.152
   59POPC  H14B 7784   5.758   1.829   7.017
   59POPC  H14C 7785   5.926   1.778   6.998
   59POPC  H15A 7786   5.827   2.108   7.241
   59POPC  H15B 7787   5.789   1.943   7.292
   59POPC  H15C 7788   5.702   2.016   7.159
   59POPC   C11 7789   6.095   2.066   7.249
   59POPC  H11A 7790   6.194   2.037   7.292
   59POPC  H11B 7791   6.028   2.093   7.334
   59POPC     P 7792   6.110   2.315   7.227
   59POPC   O13 7793   5.970   2.344   7.264
   59POPC   O14 7794   6.208   2.320   7.338
   59POPC   O12 7795   6.114   2.174   7.157
   59POPC   O11 7796   6.155   2.415   7.115
   59POPC    C1 7797   6.276   2.394   7.042
   59POPC    HA 7798   6.315   2.291   7.057
   59POPC    HB 7799   6.354   2.464   7.079
   59POPC    C2 7800   6.260   2.417   6.889
   59POPC    HS 7801   6.304   2.516   6.862
   59POPC   O21 7802   6.121   2.411   6.851
   59POPC   C21 7803   6.058   2.526   6.867
   59POPC   O22 7804   6.110   2.632   6.899
   59POPC   C22 7805   5.910   2.509   6.835
   59POPC   H2R 7806   5.852   2.573   6.905
   59POPC   H2S 7807   5.879   2.403   6.849
   59POPC    C3 7808   6.339   2.310   6.808
   59POPC    HX 7809   6.302   2.211   6.841
   59POPC    HY 7810   6.447   2.314   6.836
   59POPC   O31 7811   6.320   2.319   6.665
   59POPC   C31 7812   6.403   2.404   6.606
   59POPC   O32 7813   6.486   2.473   6.663
   59POPC   C32 7814   6.380   2.402   6.455
   59POPC   H2X 7815   6.271   2.407   6.434
   59POPC   H2Y 7816   6.420   2.306   6.414
   59POPC   C23 7817   5.887   2.554   6.691
   59POPC   H3R 7818   5.916   2.472   6.622
   59POPC   H3S 7819   5.951   2.642   6.668
   59POPC   C24 7820   5.742   2.597   6.664
   59POPC   H4R 7821   5.717   2.681   6.734
   59POPC   H4S 7822   5.673   2.513   6.687
   59POPC   C25 7823   5.717   2.645   6.520
   59POPC   H5R 7824   5.789   2.726   6.495
   59POPC   H5S 7825   5.615   2.687   6.514
   59POPC   C26 7826   5.728   2.532   6.417
   59POPC   H6R 7827   5.658   2.451   6.447
   59POPC   H6S 7828   5.831   2.491   6.416
   59POPC   C27 7829   5.691   2.575   6.275
   59POPC   H7R 7830   5.764   2.650   6.239
   59POPC   H7S 7831   5.590   2.623   6.277
   59POPC   C28 7832   5.688   2.455   6.179
   59POPC   H8R 7833   5.609   2.384   6.212
   59POPC   H8S 7834   5.786   2.403   6.187
   59POPC   C29 7835   5.661   2.502   6.039
   59POPC   H91 7836   5.562   2.548   6.024
   59POPC  C210 7837   5.745   2.495   5.934
   59POPC  H101 7838   5.712   2.535   5.837
   59POPC  C211 7839   5.884   2.438   5.934
   59POPC  H11R 7840   5.902   2.383   5.839
   59POPC  H11S 7841   5.902   2.366   6.017
   59POPC  C212 7842   5.981   2.555   5.945
   59POPC  H12R 7843   5.968   2.604   6.044
   59POPC  H12S 7844   5.955   2.630   5.867
   59POPC  C213 7845   6.130   2.520   5.928
   59POPC  H13R 7846   6.164   2.456   6.012
   59POPC  H13S 7847   6.186   2.615   5.931
   59POPC  C214 7848   6.161   2.450   5.795
   59POPC  H14R 7849   6.090   2.486   5.717
   59POPC  H14S 7850   6.146   2.340   5.807
   59POPC  C215 7851   6.303   2.480   5.745
   59POPC  H15R 7852   6.377   2.450   5.822
   59POPC  H15S 7853   6.311   2.590   5.731
   59POPC  C216 7854   6.339   2.412   5.612
   59POPC  H16R 7855   6.436   2.454   5.577
   59POPC  H16S 7856   6.262   2.437   5.536
   59POPC  C217 7857   6.353   2.260   5.622
   59POPC  H17R 7858   6.255   2.216   5.650
   59POPC  H17S 7859   6.425   2.236   5.704
   59POPC  C218 7860   6.403   2.193   5.493
   59POPC  H18R 7861   6.331   2.212   5.410
   59POPC  H18S 7862   6.412   2.084   5.508
   59POPC  H18T 7863   6.502   2.234   5.465
   59POPC   C33 7864   6.452   2.520   6.389
   59POPC   H3X 7865   6.561   2.516   6.414
   59POPC   H3Y 7866   6.412   2.615   6.431
   59POPC   C34 7867   6.439   2.523   6.236
   59POPC   H4X 7868   6.331   2.532   6.210
   59POPC   H4Y 7869   6.477   2.428   6.195
   59POPC   C35 7870   6.515   2.640   6.174
   59POPC   H5X 7871   6.623   2.632   6.199
   59POPC   H5Y 7872   6.477   2.735   6.218
   59POPC   C36 7873   6.500   2.649   6.021
   59POPC   H6X 7874   6.392   2.646   5.996
   59POPC   H6Y 7875   6.549   2.560   5.974
   59POPC   C37 7876   6.560   2.778   5.963
   59POPC   H7X 7877   6.669   2.780   5.983
   59POPC   H7Y 7878   6.514   2.864   6.017
   59POPC   C38 7879   6.535   2.797   5.813
   59POPC   H8X 7880   6.569   2.899   5.785
   59POPC   H8Y 7881   6.426   2.791   5.792
   59POPC   C39 7882   6.610   2.697   5.724
   59POPC   H9X 7883   6.569   2.595   5.738
   59POPC   H9Y 7884   6.717   2.695   5.755
   59POPC  C310 7885   6.604   2.734   5.575
   59POPC  H10X 7886   6.642   2.838   5.563
   59POPC  H10Y 7887   6.499   2.731   5.539
   59POPC  C311 7888   6.691   2.641   5.488
   59POPC  H11X 7889   6.647   2.539   5.487
   59POPC  H11Y 7890   6.791   2.634   5.536
   59POPC  C312 7891   6.712   2.691   5.344
   59POPC  H12X 7892   6.804   2.643   5.304
   59POPC  H12Y 7893   6.730   2.801   5.347
   59POPC  C313 7894   6.597   2.662   5.246
   59POPC  H13X 7895   6.621   2.713   5.151
   59POPC  H13Y 7896   6.502   2.704   5.285
   59POPC  C314 7897   6.579   2.512   5.216
   59POPC  H14X 7898   6.534   2.460   5.303
   59POPC  H14Y 7899   6.679   2.469   5.197
   59POPC  C315 7900   6.494   2.485   5.091
   59POPC  H15X 7901   6.508   2.378   5.062
   59POPC  H15Y 7902   6.532   2.547   5.007
   59POPC  C316 7903   6.344   2.510   5.108
   59POPC  H16X 7904   6.325   2.617   5.133
   59POPC  H16Y 7905   6.304   2.447   5.190
   59POPC  H16Z 7906   6.290   2.485   5.014
   60POPC     N 7907   6.169   1.316   7.856
   60POPC   C12 7908   6.110   1.356   7.722
   60POPC   C13 7909   6.058   1.292   7.952
   60POPC   C14 7910   6.250   1.191   7.846
   60POPC   C15 7911   6.256   1.426   7.908
   60POPC  H12A 7912   6.046   1.442   7.738
   60POPC  H12B 7913   6.046   1.274   7.690
   60POPC  H13A 7914   5.990   1.217   7.913
   60POPC  H13B 7915   6.098   1.257   8.047
   60POPC  H13C 7916   6.003   1.383   7.970
   60POPC  H14A 7917   6.188   1.110   7.808
   60POPC  H14B 7918   6.333   1.206   7.778
   60POPC  H14C 7919   6.288   1.164   7.943
   60POPC  H15A 7920   6.338   1.445   7.839
   60POPC  H15B 7921   6.297   1.399   8.005
   60POPC  H15C 7922   6.198   1.517   7.920
   60POPC   C11 7923   6.206   1.389   7.605
   60POPC  H11A 7924   6.268   1.477   7.633
   60POPC  H11B 7925   6.146   1.420   7.516
   60POPC     P 7926   6.245   1.175   7.471
   60POPC   O13 7927   6.341   1.062   7.472
   60POPC   O14 7928   6.103   1.139   7.498
   60POPC   O12 7929   6.293   1.281   7.576
   60POPC   O11 7930   6.257   1.251   7.334
   60POPC    C1 7931   6.141   1.287   7.259
   60POPC    HA 7932   6.173   1.356   7.178
   60POPC    HB 7933   6.067   1.341   7.322
   60POPC    C2 7934   6.070   1.165   7.192
   60POPC    HS 7935   6.011   1.116   7.273
   60POPC   O21 7936   6.171   1.075   7.144
   60POPC   C21 7937   6.128   0.951   7.130
   60POPC   O22 7938   6.014   0.913   7.152
   60POPC   C22 7939   6.241   0.864   7.079
   60POPC   H2R 7940   6.237   0.766   7.131
   60POPC   H2S 7941   6.339   0.912   7.101
   60POPC    C3 7942   5.968   1.206   7.080
   60POPC    HX 7943   5.898   1.282   7.122
   60POPC    HY 7944   5.905   1.117   7.057
   60POPC   O31 7945   6.030   1.248   6.957
   60POPC   C31 7946   6.032   1.379   6.935
   60POPC   O32 7947   6.003   1.465   7.016
   60POPC   C32 7948   6.075   1.404   6.791
   60POPC   H2X 7949   5.999   1.361   6.723
   60POPC   H2Y 7950   6.172   1.352   6.773
   60POPC   C23 7951   6.225   0.842   6.928
   60POPC   H3R 7952   6.128   0.793   6.906
   60POPC   H3S 7953   6.306   0.774   6.894
   60POPC   C24 7954   6.236   0.972   6.847
   60POPC   H4R 7955   6.324   1.030   6.884
   60POPC   H4S 7956   6.145   1.034   6.863
   60POPC   C25 7957   6.255   0.949   6.697
   60POPC   H5R 7958   6.172   0.887   6.658
   60POPC   H5S 7959   6.350   0.893   6.683
   60POPC   C26 7960   6.260   1.082   6.619
   60POPC   H6R 7961   6.328   1.153   6.672
   60POPC   H6S 7962   6.158   1.126   6.619
   60POPC   C27 7963   6.309   1.067   6.474
   60POPC   H7R 7964   6.289   1.162   6.420
   60POPC   H7S 7965   6.251   0.986   6.425
   60POPC   C28 7966   6.459   1.037   6.463
   60POPC   H8R 7967   6.484   0.951   6.528
   60POPC   H8S 7968   6.515   1.124   6.503
   60POPC   C29 7969   6.497   1.004   6.321
   60POPC   H91 7970   6.424   0.942   6.267
   60POPC  C210 7971   6.608   1.043   6.257
   60POPC  H101 7972   6.623   1.011   6.153
   60POPC  C211 7973   6.721   1.127   6.311
   60POPC  H11R 7974   6.686   1.191   6.396
   60POPC  H11S 7975   6.757   1.197   6.232
   60POPC  C212 7976   6.840   1.042   6.360
   60POPC  H12R 7977   6.807   0.981   6.447
   60POPC  H12S 7978   6.920   1.110   6.394
   60POPC  C213 7979   6.896   0.947   6.252
   60POPC  H13R 7980   6.920   1.006   6.161
   60POPC  H13S 7981   6.818   0.873   6.226
   60POPC  C214 7982   7.022   0.871   6.297
   60POPC  H14R 7983   7.008   0.841   6.403
   60POPC  H14S 7984   7.109   0.940   6.292
   60POPC  C215 7985   7.049   0.744   6.215
   60POPC  H15R 7986   6.965   0.673   6.234
   60POPC  H15S 7987   7.143   0.697   6.252
   60POPC  C216 7988   7.059   0.763   6.063
   60POPC  H16R 7989   6.965   0.810   6.026
   60POPC  H16S 7990   7.067   0.663   6.015
   60POPC  C217 7991   7.179   0.848   6.016
   60POPC  H17R 7992   7.178   0.946   6.068
   60POPC  H17S 7993   7.167   0.868   5.908
   60POPC  C218 7994   7.315   0.780   6.037
   60POPC  H18R 7995   7.396   0.843   5.995
   60POPC  H18S 7996   7.316   0.681   5.986
   60POPC  H18T 7997   7.334   0.764   6.145
   60POPC   C33 7998   6.088   1.555   6.765
   60POPC   H3X 7999   6.167   1.596   6.831
   60POPC   H3Y 8000   5.992   1.605   6.791
   60POPC   C34 8001   6.121   1.589   6.620
   60POPC   H4X 8002   6.125   1.700   6.609
   60POPC   H4Y 8003   6.040   1.551   6.555
   60POPC   C35 8004   6.254   1.530   6.571
   60POPC   H5X 8005   6.250   1.419   6.575
   60POPC   H5Y 8006   6.336   1.564   6.638
   60POPC   C36 8007   6.288   1.571   6.427
   60POPC   H6X 8008   6.297   1.682   6.421
   60POPC   H6Y 8009   6.204   1.540   6.360
   60POPC   C37 8010   6.418   1.507   6.377
   60POPC   H7X 8011   6.407   1.396   6.379
   60POPC   H7Y 8012   6.500   1.534   6.447
   60POPC   C38 8013   6.456   1.551   6.236
   60POPC   H8X 8014   6.466   1.662   6.234
   60POPC   H8Y 8015   6.375   1.523   6.165
   60POPC   C39 8016   6.588   1.489   6.188
   60POPC   H9X 8017   6.576   1.378   6.181
   60POPC   H9Y 8018   6.667   1.510   6.264
   60POPC  C310 8019   6.633   1.545   6.053
   60POPC  H10X 8020   6.639   1.655   6.062
   60POPC  H10Y 8021   6.557   1.521   5.976
   60POPC  C311 8022   6.770   1.490   6.009
   60POPC  H11X 8023   6.762   1.380   5.997
   60POPC  H11Y 8024   6.844   1.510   6.090
   60POPC  C312 8025   6.822   1.552   5.878
   60POPC  H12X 8026   6.756   1.523   5.794
   60POPC  H12Y 8027   6.923   1.509   5.859
   60POPC  C313 8028   6.834   1.705   5.884
   60POPC  H13X 8029   6.879   1.732   5.982
   60POPC  H13Y 8030   6.733   1.751   5.878
   60POPC  C314 8031   6.923   1.762   5.773
   60POPC  H14X 8032   6.875   1.744   5.675
   60POPC  H14Y 8033   7.021   1.710   5.776
   60POPC  C315 8034   6.948   1.913   5.790
   60POPC  H15X 8035   6.981   1.932   5.894
   60POPC  H15Y 8036   6.853   1.967   5.773
   60POPC  C316 8037   7.055   1.968   5.694
   60POPC  H16X 8038   7.070   2.077   5.712
   60POPC  H16Y 8039   7.024   1.953   5.589
   60POPC  H16Z 8040   7.152   1.916   5.711
   61POPC     N 8041   7.683   5.086   7.715
   61POPC   C12 8042   7.812   5.017   7.755
   61POPC   C13 8043   7.650   5.189   7.819
   61POPC   C14 8044   7.700   5.154   7.583
   61POPC   C15 8045   7.571   4.988   7.707
   61POPC  H12A 8046   7.809   4.999   7.862
   61POPC  H12B 8047   7.893   5.086   7.736
   61POPC  H13A 8048   7.732   5.259   7.828
   61POPC  H13B 8049   7.561   5.243   7.791
   61POPC  H13C 8050   7.634   5.142   7.915
   61POPC  H14A 8051   7.720   5.080   7.507
   61POPC  H14B 8052   7.611   5.209   7.557
   61POPC  H14C 8053   7.784   5.222   7.588
   61POPC  H15A 8054   7.559   4.937   7.802
   61POPC  H15B 8055   7.593   4.915   7.630
   61POPC  H15C 8056   7.479   5.038   7.681
   61POPC   C11 8057   7.848   4.882   7.687
   61POPC  H11A 8058   7.779   4.803   7.726
   61POPC  H11B 8059   7.951   4.855   7.717
   61POPC     P 8060   7.878   4.762   7.465
   61POPC   O13 8061   7.900   4.646   7.555
   61POPC   O14 8062   7.778   4.743   7.357
   61POPC   O12 8063   7.837   4.890   7.546
   61POPC   O11 8064   8.018   4.799   7.403
   61POPC    C1 8065   8.065   4.934   7.399
   61POPC    HA 8066   8.175   4.933   7.382
   61POPC    HB 8067   8.049   4.987   7.495
   61POPC    C2 8068   8.002   5.014   7.282
   61POPC    HS 8069   7.896   5.031   7.309
   61POPC   O21 8070   8.013   4.932   7.165
   61POPC   C21 8071   7.937   4.973   7.066
   61POPC   O22 8072   7.858   5.066   7.072
   61POPC   C22 8073   7.966   4.888   6.943
   61POPC   H2R 8074   7.958   4.781   6.970
   61POPC   H2S 8075   8.070   4.909   6.910
   61POPC    C3 8076   8.071   5.152   7.264
   61POPC    HX 8077   8.073   5.202   7.363
   61POPC    HY 8078   8.011   5.215   7.195
   61POPC   O31 8079   8.205   5.137   7.214
   61POPC   C31 8080   8.265   5.255   7.198
   61POPC   O32 8081   8.215   5.363   7.225
   61POPC   C32 8082   8.404   5.235   7.138
   61POPC   H2X 8083   8.462   5.168   7.205
   61POPC   H2Y 8084   8.455   5.332   7.131
   61POPC   C23 8085   7.868   4.922   6.830
   61POPC   H3R 8086   7.860   5.033   6.819
   61POPC   H3S 8087   7.768   4.883   6.857
   61POPC   C24 8088   7.909   4.867   6.693
   61POPC   H4R 8089   8.006   4.912   6.663
   61POPC   H4S 8090   7.832   4.898   6.618
   61POPC   C25 8091   7.923   4.714   6.687
   61POPC   H5R 8092   7.830   4.665   6.724
   61POPC   H5S 8093   8.007   4.683   6.754
   61POPC   C26 8094   7.952   4.665   6.545
   61POPC   H6R 8095   8.025   4.734   6.498
   61POPC   H6S 8096   7.859   4.669   6.485
   61POPC   C27 8097   8.012   4.523   6.539
   61POPC   H7R 8098   7.942   4.450   6.584
   61POPC   H7S 8099   8.105   4.523   6.600
   61POPC   C28 8100   8.048   4.480   6.396
   61POPC   H8R 8101   8.122   4.397   6.403
   61POPC   H8S 8102   8.101   4.564   6.345
   61POPC   C29 8103   7.928   4.433   6.318
   61POPC   H91 8104   7.896   4.330   6.342
   61POPC  C210 8105   7.861   4.500   6.223
   61POPC  H101 8106   7.775   4.451   6.175
   61POPC  C211 8107   7.884   4.641   6.176
   61POPC  H11R 8108   7.971   4.689   6.227
   61POPC  H11S 8109   7.795   4.703   6.200
   61POPC  C212 8110   7.907   4.648   6.024
   61POPC  H12R 8111   7.824   4.593   5.973
   61POPC  H12S 8112   8.002   4.598   5.999
   61POPC  C213 8113   7.908   4.792   5.971
   61POPC  H13R 8114   7.987   4.851   6.022
   61POPC  H13S 8115   7.810   4.837   5.997
   61POPC  C214 8116   7.928   4.802   5.819
   61POPC  H14R 8117   7.894   4.902   5.785
   61POPC  H14S 8118   7.864   4.726   5.769
   61POPC  C215 8119   8.074   4.783   5.776
   61POPC  H15R 8120   8.113   4.689   5.819
   61POPC  H15S 8121   8.133   4.867   5.818
   61POPC  C216 8122   8.092   4.779   5.623
   61POPC  H16R 8123   8.053   4.874   5.580
   61POPC  H16S 8124   8.031   4.695   5.582
   61POPC  C217 8125   8.238   4.760   5.579
   61POPC  H17R 8126   8.240   4.752   5.468
   61POPC  H17S 8127   8.276   4.665   5.621
   61POPC  C218 8128   8.332   4.874   5.621
   61POPC  H18R 8129   8.339   4.879   5.731
   61POPC  H18S 8130   8.295   4.971   5.582
   61POPC  H18T 8131   8.434   4.856   5.580
   61POPC   C33 8132   8.394   5.170   6.998
   61POPC   H3X 8133   8.334   5.077   7.002
   61POPC   H3Y 8134   8.498   5.143   6.968
   61POPC   C34 8135   8.339   5.263   6.890
   61POPC   H4X 8136   8.388   5.363   6.900
   61POPC   H4Y 8137   8.230   5.277   6.902
   61POPC   C35 8138   8.370   5.209   6.749
   61POPC   H5X 8139   8.320   5.111   6.734
   61POPC   H5Y 8140   8.480   5.193   6.743
   61POPC   C36 8141   8.331   5.305   6.637
   61POPC   H6X 8142   8.351   5.409   6.670
   61POPC   H6Y 8143   8.222   5.296   6.616
   61POPC   C37 8144   8.412   5.279   6.509
   61POPC   H7X 8145   8.400   5.174   6.477
   61POPC   H7Y 8146   8.519   5.295   6.534
   61POPC   C38 8147   8.375   5.372   6.393
   61POPC   H8X 8148   8.366   5.476   6.432
   61POPC   H8Y 8149   8.277   5.341   6.352
   61POPC   C39 8150   8.482   5.370   6.283
   61POPC   H9X 8151   8.496   5.266   6.247
   61POPC   H9Y 8152   8.578   5.404   6.328
   61POPC  C310 8153   8.448   5.461   6.164
   61POPC  H10X 8154   8.422   5.563   6.202
   61POPC  H10Y 8155   8.360   5.420   6.111
   61POPC  C311 8156   8.566   5.474   6.067
   61POPC  H11X 8157   8.596   5.372   6.034
   61POPC  H11Y 8158   8.652   5.519   6.121
   61POPC  C312 8159   8.535   5.559   5.943
   61POPC  H12X 8160   8.499   5.659   5.976
   61POPC  H12Y 8161   8.454   5.511   5.884
   61POPC  C313 8162   8.659   5.577   5.854
   61POPC  H13X 8163   8.693   5.477   5.819
   61POPC  H13Y 8164   8.740   5.622   5.915
   61POPC  C314 8165   8.634   5.667   5.732
   61POPC  H14X 8166   8.603   5.768   5.766
   61POPC  H14Y 8167   8.550   5.624   5.672
   61POPC  C315 8168   8.758   5.680   5.643
   61POPC  H15X 8169   8.786   5.579   5.605
   61POPC  H15Y 8170   8.843   5.717   5.705
   61POPC  C316 8171   8.740   5.774   5.523
   61POPC  H16X 8172   8.832   5.776   5.461
   61POPC  H16Y 8173   8.718   5.877   5.558
   61POPC  H16Z 8174   8.656   5.739   5.459
   62POPC     N 8175   2.200   2.774   6.815
   62POPC   C12 8176   2.243   2.778   6.670
   62POPC   C13 8177   2.052   2.763   6.823
   62POPC   C14 8178   2.260   2.654   6.881
   62POPC   C15 8179   2.245   2.896   6.890
   62POPC  H12A 8180   2.234   2.678   6.631
   62POPC  H12B 8181   2.347   2.807   6.666
   62POPC  H13A 8182   2.007   2.849   6.777
   62POPC  H13B 8183   2.018   2.674   6.772
   62POPC  H13C 8184   2.021   2.758   6.927
   62POPC  H14A 8185   2.224   2.564   6.833
   62POPC  H14B 8186   2.368   2.658   6.878
   62POPC  H14C 8187   2.229   2.651   6.985
   62POPC  H15A 8188   2.353   2.901   6.893
   62POPC  H15B 8189   2.207   2.892   6.991
   62POPC  H15C 8190   2.206   2.984   6.841
   62POPC   C11 8191   2.162   2.870   6.575
   62POPC  H11A 8192   2.060   2.827   6.561
   62POPC  H11B 8193   2.209   2.870   6.474
   62POPC     P 8194   2.256   3.106   6.588
   62POPC   O13 8195   2.276   3.195   6.704
   62POPC   O14 8196   2.376   3.038   6.535
   62POPC   O12 8197   2.148   3.000   6.629
   62POPC   O11 8198   2.185   3.184   6.471
   62POPC    C1 8199   2.133   3.315   6.493
   62POPC    HA 8200   2.106   3.358   6.394
   62POPC    HB 8201   2.210   3.381   6.539
   62POPC    C2 8202   2.003   3.318   6.580
   62POPC    HS 8203   2.034   3.308   6.686
   62POPC   O21 8204   1.920   3.207   6.543
   62POPC   C21 8205   1.821   3.185   6.626
   62POPC   O22 8206   1.799   3.247   6.729
   62POPC   C22 8207   1.732   3.073   6.572
   62POPC   H2R 8208   1.645   3.060   6.641
   62POPC   H2S 8209   1.789   2.979   6.568
   62POPC    C3 8210   1.930   3.455   6.563
   62POPC    HX 8211   2.006   3.535   6.580
   62POPC    HY 8212   1.854   3.466   6.642
   62POPC   O31 8213   1.877   3.470   6.429
   62POPC   C31 8214   1.749   3.503   6.419
   62POPC   O32 8215   1.671   3.519   6.512
   62POPC   C32 8216   1.714   3.519   6.271
   62POPC   H2X 8217   1.680   3.422   6.230
   62POPC   H2Y 8218   1.804   3.553   6.215
   62POPC   C23 8219   1.681   3.112   6.432
   62POPC   H3R 8220   1.770   3.121   6.365
   62POPC   H3S 8221   1.631   3.211   6.436
   62POPC   C24 8222   1.583   3.010   6.373
   62POPC   H4R 8223   1.483   3.027   6.418
   62POPC   H4S 8224   1.616   2.907   6.401
   62POPC   C25 8225   1.573   3.016   6.220
   62POPC   H5R 8226   1.557   3.122   6.189
   62POPC   H5S 8227   1.484   2.957   6.188
   62POPC   C26 8228   1.697   2.960   6.149
   62POPC   H6R 8229   1.709   2.853   6.176
   62POPC   H6S 8230   1.787   3.015   6.186
   62POPC   C27 8231   1.695   2.974   5.996
   62POPC   H7R 8232   1.796   2.946   5.958
   62POPC   H7S 8233   1.677   3.080   5.969
   62POPC   C28 8234   1.591   2.885   5.927
   62POPC   H8R 8235   1.490   2.918   5.957
   62POPC   H8S 8236   1.605   2.781   5.963
   62POPC   C29 8237   1.606   2.894   5.777
   62POPC   H91 8238   1.597   2.997   5.737
   62POPC  C210 8239   1.629   2.795   5.689
   62POPC  H101 8240   1.637   2.820   5.583
   62POPC  C211 8241   1.644   2.648   5.720
   62POPC  H11R 8242   1.568   2.590   5.662
   62POPC  H11S 8243   1.626   2.626   5.827
   62POPC  C212 8244   1.783   2.596   5.683
   62POPC  H12R 8245   1.859   2.654   5.740
   62POPC  H12S 8246   1.801   2.612   5.575
   62POPC  C213 8247   1.801   2.446   5.716
   62POPC  H13R 8248   1.738   2.386   5.646
   62POPC  H13S 8249   1.763   2.429   5.819
   62POPC  C214 8250   1.946   2.397   5.709
   62POPC  H14R 8251   1.948   2.291   5.743
   62POPC  H14S 8252   2.007   2.457   5.781
   62POPC  C215 8253   2.011   2.407   5.571
   62POPC  H15R 8254   2.005   2.513   5.535
   62POPC  H15S 8255   1.955   2.344   5.499
   62POPC  C216 8256   2.160   2.367   5.569
   62POPC  H16R 8257   2.214   2.429   5.644
   62POPC  H16S 8258   2.202   2.390   5.469
   62POPC  C217 8259   2.187   2.218   5.600
   62POPC  H17R 8260   2.140   2.191   5.697
   62POPC  H17S 8261   2.297   2.205   5.613
   62POPC  C218 8262   2.139   2.122   5.492
   62POPC  H18R 8263   2.029   2.130   5.479
   62POPC  H18S 8264   2.164   2.017   5.519
   62POPC  H18T 8265   2.187   2.146   5.394
   62POPC   C33 8266   1.604   3.625   6.259
   62POPC   H3X 8267   1.631   3.714   6.319
   62POPC   H3Y 8268   1.509   3.584   6.300
   62POPC   C34 8269   1.580   3.670   6.114
   62POPC   H4X 8270   1.569   3.580   6.049
   62POPC   H4Y 8271   1.668   3.727   6.079
   62POPC   C35 8272   1.454   3.756   6.096
   62POPC   H5X 8273   1.365   3.694   6.121
   62POPC   H5Y 8274   1.446   3.785   5.989
   62POPC   C36 8275   1.449   3.882   6.184
   62POPC   H6X 8276   1.537   3.947   6.161
   62POPC   H6Y 8277   1.457   3.851   6.291
   62POPC   C37 8278   1.319   3.963   6.170
   62POPC   H7X 8279   1.313   4.038   6.252
   62POPC   H7Y 8280   1.234   3.892   6.181
   62POPC   C38 8281   1.305   4.037   6.036
   62POPC   H8X 8282   1.196   4.055   6.018
   62POPC   H8Y 8283   1.342   3.973   5.954
   62POPC   C39 8284   1.376   4.173   6.032
   62POPC   H9X 8285   1.483   4.161   6.061
   62POPC   H9Y 8286   1.327   4.239   6.108
   62POPC  C310 8287   1.368   4.242   5.895
   62POPC  H10X 8288   1.394   4.349   5.906
   62POPC  H10Y 8289   1.263   4.236   5.859
   62POPC  C311 8290   1.463   4.179   5.791
   62POPC  H11X 8291   1.441   4.071   5.781
   62POPC  H11Y 8292   1.567   4.189   5.829
   62POPC  C312 8293   1.457   4.243   5.651
   62POPC  H12X 8294   1.532   4.190   5.588
   62POPC  H12Y 8295   1.486   4.350   5.657
   62POPC  C313 8296   1.320   4.231   5.582
   62POPC  H13X 8297   1.265   4.145   5.625
   62POPC  H13Y 8298   1.337   4.209   5.474
   62POPC  C314 8299   1.236   4.359   5.590
   62POPC  H14X 8300   1.291   4.440   5.536
   62POPC  H14Y 8301   1.225   4.391   5.696
   62POPC  C315 8302   1.097   4.345   5.527
   62POPC  H15X 8303   1.108   4.305   5.424
   62POPC  H15Y 8304   1.051   4.446   5.520
   62POPC  C316 8305   1.001   4.254   5.606
   62POPC  H16X 8306   0.902   4.250   5.555
   62POPC  H16Y 8307   0.987   4.294   5.709
   62POPC  H16Z 8308   1.042   4.151   5.613
   63POPC     N 8309   0.855   5.780   7.936
   63POPC   C12 8310   0.791   5.855   7.821
   63POPC   C13 8311   0.999   5.749   7.908
   63POPC   C14 8312   0.850   5.865   8.059
   63POPC   C15 8313   0.782   5.653   7.963
   63POPC  H12A 8314   0.850   5.944   7.803
   63POPC  H12B 8315   0.693   5.886   7.853
   63POPC  H13A 8316   1.044   5.699   7.993
   63POPC  H13B 8317   1.005   5.685   7.821
   63POPC  H13C 8318   1.053   5.840   7.887
   63POPC  H14A 8319   0.904   5.958   8.043
   63POPC  H14B 8320   0.748   5.888   8.085
   63POPC  H14C 8321   0.898   5.813   8.141
   63POPC  H15A 8322   0.789   5.588   7.877
   63POPC  H15B 8323   0.678   5.673   7.984
   63POPC  H15C 8324   0.826   5.602   8.048
   63POPC   C11 8325   0.775   5.780   7.686
   63POPC  H11A 8326   0.732   5.854   7.614
   63POPC  H11B 8327   0.703   5.697   7.697
   63POPC     P 8328   0.915   5.679   7.496
   63POPC   O13 8329   1.050   5.716   7.449
   63POPC   O14 8330   0.884   5.534   7.494
   63POPC   O12 8331   0.900   5.731   7.642
   63POPC   O11 8332   0.808   5.758   7.411
   63POPC    C1 8333   0.690   5.691   7.366
   63POPC    HA 8334   0.608   5.766   7.361
   63POPC    HB 8335   0.656   5.612   7.436
   63POPC    C2 8336   0.708   5.629   7.224
   63POPC    HS 8337   0.758   5.530   7.239
   63POPC   O21 8338   0.799   5.705   7.143
   63POPC   C21 8339   0.757   5.826   7.109
   63POPC   O22 8340   0.651   5.876   7.140
   63POPC   C22 8341   0.861   5.896   7.022
   63POPC   H2R 8342   0.945   5.933   7.085
   63POPC   H2S 8343   0.812   5.984   6.975
   63POPC    C3 8344   0.572   5.598   7.153
   63POPC    HX 8345   0.501   5.679   7.180
   63POPC    HY 8346   0.530   5.504   7.193
   63POPC   O31 8347   0.581   5.595   7.009
   63POPC   C31 8348   0.635   5.485   6.958
   63POPC   O32 8349   0.677   5.391   7.023
   63POPC   C32 8350   0.639   5.498   6.806
   63POPC   H2X 8351   0.668   5.602   6.781
   63POPC   H2Y 8352   0.538   5.479   6.765
   63POPC   C23 8353   0.915   5.804   6.910
   63POPC   H3R 8354   0.830   5.747   6.867
   63POPC   H3S 8355   0.987   5.732   6.953
   63POPC   C24 8356   0.981   5.883   6.796
   63POPC   H4R 8357   1.067   5.941   6.835
   63POPC   H4S 8358   0.906   5.955   6.756
   63POPC   C25 8359   1.028   5.793   6.681
   63POPC   H5R 8360   0.946   5.722   6.656
   63POPC   H5S 8361   1.116   5.734   6.713
   63POPC   C26 8362   1.062   5.871   6.553
   63POPC   H6R 8363   1.141   5.946   6.574
   63POPC   H6S 8364   0.971   5.926   6.521
   63POPC   C27 8365   1.106   5.780   6.438
   63POPC   H7R 8366   1.040   5.691   6.438
   63POPC   H7S 8367   1.210   5.745   6.455
   63POPC   C28 8368   1.095   5.846   6.299
   63POPC   H8R 8369   0.991   5.883   6.287
   63POPC   H8S 8370   1.111   5.766   6.223
   63POPC   C29 8371   1.193   5.958   6.279
   63POPC   H91 8372   1.216   6.017   6.369
   63POPC  C210 8373   1.257   5.988   6.164
   63POPC  H101 8374   1.325   6.074   6.164
   63POPC  C211 8375   1.238   5.923   6.030
   63POPC  H11R 8376   1.154   5.849   6.031
   63POPC  H11S 8377   1.330   5.869   5.999
   63POPC  C212 8378   1.205   6.030   5.926
   63POPC  H12R 8379   1.294   6.095   5.910
   63POPC  H12S 8380   1.123   6.094   5.965
   63POPC  C213 8381   1.159   5.975   5.790
   63POPC  H13R 8382   1.070   5.911   5.806
   63POPC  H13S 8383   1.240   5.912   5.746
   63POPC  C214 8384   1.123   6.089   5.693
   63POPC  H14R 8385   1.216   6.142   5.663
   63POPC  H14S 8386   1.060   6.161   5.750
   63POPC  C215 8387   1.043   6.048   5.568
   63POPC  H15R 8388   1.000   6.142   5.528
   63POPC  H15S 8389   0.959   5.982   5.596
   63POPC  C216 8390   1.126   5.985   5.455
   63POPC  H16R 8391   1.227   6.032   5.452
   63POPC  H16S 8392   1.075   6.010   5.359
   63POPC  C217 8393   1.138   5.832   5.461
   63POPC  H17R 8394   1.036   5.789   5.470
   63POPC  H17S 8395   1.195   5.803   5.552
   63POPC  C218 8396   1.206   5.772   5.338
   63POPC  H18R 8397   1.149   5.798   5.246
   63POPC  H18S 8398   1.210   5.661   5.346
   63POPC  H18T 8399   1.309   5.811   5.327
   63POPC   C33 8400   0.741   5.401   6.745
   63POPC   H3X 8401   0.700   5.298   6.747
   63POPC   H3Y 8402   0.834   5.402   6.805
   63POPC   C34 8403   0.778   5.441   6.601
   63POPC   H4X 8404   0.832   5.538   6.605
   63POPC   H4Y 8405   0.684   5.456   6.543
   63POPC   C35 8406   0.866   5.338   6.530
   63POPC   H5X 8407   0.803   5.252   6.500
   63POPC   H5Y 8408   0.944   5.301   6.600
   63POPC   C36 8409   0.937   5.392   6.404
   63POPC   H6X 8410   0.981   5.307   6.349
   63POPC   H6Y 8411   1.020   5.458   6.437
   63POPC   C37 8412   0.847   5.472   6.309
   63POPC   H7X 8413   0.811   5.563   6.362
   63POPC   H7Y 8414   0.758   5.411   6.280
   63POPC   C38 8415   0.921   5.518   6.183
   63POPC   H8X 8416   1.027   5.538   6.209
   63POPC   H8Y 8417   0.875   5.613   6.147
   63POPC   C39 8418   0.915   5.416   6.068
   63POPC   H9X 8419   0.811   5.414   6.027
   63POPC   H9Y 8420   0.939   5.314   6.105
   63POPC  C310 8421   1.012   5.452   5.955
   63POPC  H10X 8422   1.115   5.425   5.987
   63POPC  H10Y 8423   1.009   5.562   5.939
   63POPC  C311 8424   0.980   5.384   5.822
   63POPC  H11X 8425   0.881   5.419   5.786
   63POPC  H11Y 8426   0.974   5.274   5.838
   63POPC  C312 8427   1.086   5.413   5.715
   63POPC  H12X 8428   1.182   5.366   5.745
   63POPC  H12Y 8429   1.102   5.523   5.707
   63POPC  C313 8430   1.046   5.359   5.577
   63POPC  H13X 8431   0.960   5.419   5.539
   63POPC  H13Y 8432   1.014   5.254   5.586
   63POPC  C314 8433   1.160   5.367   5.474
   63POPC  H14X 8434   1.244   5.303   5.509
   63POPC  H14Y 8435   1.197   5.472   5.469
   63POPC  C315 8436   1.117   5.321   5.335
   63POPC  H15X 8437   1.034   5.387   5.300
   63POPC  H15Y 8438   1.077   5.217   5.342
   63POPC  C316 8439   1.228   5.326   5.230
   63POPC  H16X 8440   1.262   5.430   5.215
   63POPC  H16Y 8441   1.191   5.286   5.133
   63POPC  H16Z 8442   1.314   5.264   5.263
   64POPC     N 8443   2.104   4.754   7.251
   64POPC   C12 8444   2.187   4.815   7.140
   64POPC   C13 8445   2.190   4.722   7.369
   64POPC   C14 8446   1.999   4.852   7.294
   64POPC   C15 8447   2.036   4.629   7.205
   64POPC  H12A 8448   2.219   4.913   7.173
   64POPC  H12B 8449   2.121   4.830   7.055
   64POPC  H13A 8450   2.130   4.675   7.447
   64POPC  H13B 8451   2.269   4.653   7.341
   64POPC  H13C 8452   2.235   4.813   7.408
   64POPC  H14A 8453   1.940   4.883   7.209
   64POPC  H14B 8454   1.934   4.805   7.366
   64POPC  H14C 8455   2.046   4.938   7.338
   64POPC  H15A 8456   1.982   4.585   7.288
   64POPC  H15B 8457   2.110   4.559   7.169
   64POPC  H15C 8458   1.966   4.652   7.126
   64POPC   C11 8459   2.312   4.739   7.091
   64POPC  H11A 8460   2.390   4.744   7.171
   64POPC  H11B 8461   2.350   4.793   7.002
   64POPC     P 8462   2.407   4.516   7.025
   64POPC   O13 8463   2.490   4.505   7.147
   64POPC   O14 8464   2.364   4.388   6.964
   64POPC   O12 8465   2.281   4.604   7.058
   64POPC   O11 8466   2.486   4.601   6.919
   64POPC    C1 8467   2.429   4.618   6.789
   64POPC    HA 8468   2.460   4.717   6.749
   64POPC    HB 8469   2.318   4.616   6.791
   64POPC    C2 8470   2.480   4.509   6.691
   64POPC    HS 8471   2.438   4.413   6.727
   64POPC   O21 8472   2.623   4.510   6.699
   64POPC   C21 8473   2.679   4.393   6.680
   64POPC   O22 8474   2.621   4.288   6.655
   64POPC   C22 8475   2.828   4.408   6.704
   64POPC   H2R 8476   2.858   4.348   6.792
   64POPC   H2S 8477   2.851   4.515   6.725
   64POPC    C3 8478   2.432   4.535   6.545
   64POPC    HX 8479   2.489   4.622   6.505
   64POPC    HY 8480   2.325   4.567   6.547
   64POPC   O31 8481   2.450   4.421   6.458
   64POPC   C31 8482   2.361   4.325   6.482
   64POPC   O32 8483   2.266   4.335   6.557
   64POPC   C32 8484   2.399   4.198   6.407
   64POPC   H2X 8485   2.327   4.118   6.434
   64POPC   H2Y 8486   2.501   4.167   6.436
   64POPC   C23 8487   2.908   4.363   6.580
   64POPC   H3R 8488   2.861   4.403   6.487
   64POPC   H3S 8489   2.907   4.252   6.575
   64POPC   C24 8490   3.052   4.415   6.588
   64POPC   H4R 8491   3.085   4.412   6.695
   64POPC   H4S 8492   3.054   4.521   6.555
   64POPC   C25 8493   3.155   4.335   6.507
   64POPC   H5R 8494   3.165   4.233   6.551
   64POPC   H5S 8495   3.254   4.385   6.518
   64POPC   C26 8496   3.123   4.321   6.358
   64POPC   H6R 8497   3.097   4.421   6.316
   64POPC   H6S 8498   3.036   4.254   6.345
   64POPC   C27 8499   3.243   4.265   6.281
   64POPC   H7R 8500   3.280   4.174   6.333
   64POPC   H7S 8501   3.325   4.341   6.284
   64POPC   C28 8502   3.213   4.229   6.135
   64POPC   H8R 8503   3.161   4.315   6.087
   64POPC   H8S 8504   3.144   4.142   6.133
   64POPC   C29 8505   3.341   4.197   6.062
   64POPC   H91 8506   3.429   4.183   6.127
   64POPC  C210 8507   3.357   4.192   5.929
   64POPC  H101 8508   3.457   4.169   5.889
   64POPC  C211 8509   3.249   4.210   5.826
   64POPC  H11R 8510   3.272   4.297   5.760
   64POPC  H11S 8511   3.150   4.227   5.873
   64POPC  C212 8512   3.242   4.083   5.739
   64POPC  H12R 8513   3.214   3.997   5.804
   64POPC  H12S 8514   3.342   4.063   5.696
   64POPC  C213 8515   3.141   4.091   5.623
   64POPC  H13R 8516   3.147   3.996   5.565
   64POPC  H13S 8517   3.171   4.174   5.555
   64POPC  C214 8518   2.996   4.112   5.666
   64POPC  H14R 8519   2.987   4.210   5.718
   64POPC  H14S 8520   2.968   4.033   5.738
   64POPC  C215 8521   2.899   4.108   5.547
   64POPC  H15R 8522   2.913   4.012   5.493
   64POPC  H15S 8523   2.925   4.191   5.478
   64POPC  C216 8524   2.750   4.121   5.585
   64POPC  H16R 8525   2.718   4.028   5.638
   64POPC  H16S 8526   2.691   4.128   5.491
   64POPC  C217 8527   2.717   4.242   5.674
   64POPC  H17R 8528   2.765   4.332   5.631
   64POPC  H17S 8529   2.761   4.225   5.775
   64POPC  C218 8530   2.568   4.269   5.690
   64POPC  H18R 8531   2.522   4.294   5.592
   64POPC  H18S 8532   2.550   4.353   5.760
   64POPC  H18T 8533   2.516   4.178   5.729
   64POPC   C33 8534   2.393   4.223   6.256
   64POPC   H3X 8535   2.470   4.298   6.227
   64POPC   H3Y 8536   2.293   4.263   6.228
   64POPC   C34 8537   2.418   4.093   6.177
   64POPC   H4X 8538   2.345   4.016   6.210
   64POPC   H4Y 8539   2.520   4.056   6.199
   64POPC   C35 8540   2.404   4.115   6.026
   64POPC   H5X 8541   2.468   4.201   5.996
   64POPC   H5Y 8542   2.298   4.141   6.003
   64POPC   C36 8543   2.446   3.993   5.942
   64POPC   H6X 8544   2.553   3.972   5.958
   64POPC   H6Y 8545   2.432   4.024   5.836
   64POPC   C37 8546   2.364   3.865   5.968
   64POPC   H7X 8547   2.256   3.890   5.958
   64POPC   H7Y 8548   2.383   3.830   6.071
   64POPC   C38 8549   2.396   3.751   5.869
   64POPC   H8X 8550   2.324   3.668   5.888
   64POPC   H8Y 8551   2.499   3.713   5.889
   64POPC   C39 8552   2.386   3.795   5.723
   64POPC   H9X 8553   2.469   3.866   5.702
   64POPC   H9Y 8554   2.290   3.849   5.709
   64POPC  C310 8555   2.393   3.682   5.619
   64POPC  H10X 8556   2.321   3.602   5.648
   64POPC  H10Y 8557   2.496   3.639   5.619
   64POPC  C311 8558   2.358   3.730   5.477
   64POPC  H11X 8559   2.252   3.765   5.478
   64POPC  H11Y 8560   2.365   3.645   5.406
   64POPC  C312 8561   2.445   3.846   5.426
   64POPC  H12X 8562   2.549   3.811   5.414
   64POPC  H12Y 8563   2.445   3.929   5.500
   64POPC  C313 8564   2.395   3.906   5.293
   64POPC  H13X 8565   2.287   3.932   5.305
   64POPC  H13Y 8566   2.404   3.830   5.213
   64POPC  C314 8567   2.471   4.033   5.255
   64POPC  H14X 8568   2.579   4.009   5.245
   64POPC  H14Y 8569   2.460   4.108   5.336
   64POPC  C315 8570   2.423   4.096   5.123
   64POPC  H15X 8571   2.314   4.120   5.133
   64POPC  H15Y 8572   2.433   4.021   5.042
   64POPC  C316 8573   2.498   4.223   5.084
   64POPC  H16X 8574   2.485   4.302   5.162
   64POPC  H16Y 8575   2.460   4.262   4.987
   64POPC  H16Z 8576   2.607   4.202   5.074
   65POPC     N 8577   0.930   4.724   7.721
   65POPC   C12 8578   0.849   4.735   7.594
   65POPC   C13 8579   0.855   4.650   7.827
   65POPC   C14 8580   1.060   4.655   7.695
   65POPC   C15 8581   0.959   4.862   7.772
   65POPC  H12A 8582   0.913   4.780   7.519
   65POPC  H12B 8583   0.768   4.805   7.613
   65POPC  H13A 8584   0.761   4.698   7.846
   65POPC  H13B 8585   0.837   4.548   7.795
   65POPC  H13C 8586   0.912   4.648   7.919
   65POPC  H14A 8587   1.115   4.642   7.788
   65POPC  H14B 8588   1.041   4.558   7.650
   65POPC  H14C 8589   1.120   4.714   7.626
   65POPC  H15A 8590   1.021   4.856   7.861
   65POPC  H15B 8591   0.867   4.912   7.798
   65POPC  H15C 8592   1.011   4.919   7.696
   65POPC   C11 8593   0.786   4.607   7.534
   65POPC  H11A 8594   0.736   4.636   7.438
   65POPC  H11B 8595   0.707   4.569   7.603
   65POPC     P 8596   0.841   4.390   7.418
   65POPC   O13 8597   0.940   4.281   7.430
   65POPC   O14 8598   0.700   4.352   7.445
   65POPC   O12 8599   0.884   4.506   7.514
   65POPC   O11 8600   0.853   4.451   7.272
   65POPC    C1 8601   0.966   4.535   7.246
   65POPC    HA 8602   1.049   4.514   7.317
   65POPC    HB 8603   0.936   4.641   7.260
   65POPC    C2 8604   1.026   4.520   7.103
   65POPC    HS 8605   1.119   4.582   7.106
   65POPC   O21 8606   0.942   4.583   7.005
   65POPC   C21 8607   0.847   4.514   6.948
   65POPC   O22 8608   0.800   4.407   6.986
   65POPC   C22 8609   0.803   4.589   6.822
   65POPC   H2R 8610   0.889   4.649   6.786
   65POPC   H2S 8611   0.721   4.659   6.848
   65POPC    C3 8612   1.075   4.377   7.065
   65POPC    HX 8613   0.993   4.305   7.081
   65POPC    HY 8614   1.158   4.350   7.134
   65POPC   O31 8615   1.122   4.376   6.929
   65POPC   C31 8616   1.147   4.255   6.881
   65POPC   O32 8617   1.122   4.149   6.938
   65POPC   C32 8618   1.211   4.267   6.743
   65POPC   H2X 8619   1.256   4.368   6.732
   65POPC   H2Y 8620   1.132   4.255   6.666
   65POPC   C23 8621   0.758   4.492   6.712
   65POPC   H3R 8622   0.648   4.478   6.721
   65POPC   H3S 8623   0.806   4.393   6.725
   65POPC   C24 8624   0.792   4.541   6.570
   65POPC   H4R 8625   0.766   4.649   6.561
   65POPC   H4S 8626   0.731   4.484   6.497
   65POPC   C25 8627   0.940   4.520   6.534
   65POPC   H5R 8628   0.964   4.412   6.543
   65POPC   H5S 8629   1.005   4.575   6.606
   65POPC   C26 8630   0.976   4.565   6.391
   65POPC   H6R 8631   0.958   4.674   6.382
   65POPC   H6S 8632   0.908   4.513   6.320
   65POPC   C27 8633   1.122   4.534   6.355
   65POPC   H7R 8634   1.143   4.427   6.376
   65POPC   H7S 8635   1.187   4.595   6.421
   65POPC   C28 8636   1.158   4.565   6.208
   65POPC   H8R 8637   1.269   4.560   6.199
   65POPC   H8S 8638   1.128   4.669   6.186
   65POPC   C29 8639   1.096   4.465   6.114
   65POPC   H91 8640   1.112   4.360   6.142
   65POPC  C210 8641   1.023   4.491   6.004
   65POPC  H101 8642   0.984   4.405   5.946
   65POPC  C211 8643   0.989   4.625   5.945
   65POPC  H11R 8644   1.050   4.707   5.989
   65POPC  H11S 8645   0.883   4.649   5.965
   65POPC  C212 8646   1.010   4.626   5.793
   65POPC  H12R 8647   0.960   4.537   5.748
   65POPC  H12S 8648   1.119   4.618   5.771
   65POPC  C213 8649   0.955   4.752   5.725
   65POPC  H13R 8650   0.996   4.841   5.776
   65POPC  H13S 8651   0.844   4.754   5.738
   65POPC  C214 8652   0.989   4.761   5.576
   65POPC  H14R 8653   0.936   4.680   5.521
   65POPC  H14S 8654   1.098   4.745   5.564
   65POPC  C215 8655   0.951   4.897   5.515
   65POPC  H15R 8656   1.009   4.977   5.567
   65POPC  H15S 8657   0.843   4.915   5.534
   65POPC  C216 8658   0.975   4.909   5.364
   65POPC  H16R 8659   0.945   5.011   5.331
   65POPC  H16S 8660   0.909   4.836   5.311
   65POPC  C217 8661   1.120   4.884   5.320
   65POPC  H17R 8662   1.147   4.779   5.346
   65POPC  H17S 8663   1.187   4.952   5.377
   65POPC  C218 8664   1.144   4.904   5.170
   65POPC  H18R 8665   1.076   4.840   5.111
   65POPC  H18S 8666   1.248   4.878   5.145
   65POPC  H18T 8667   1.126   5.010   5.142
   65POPC   C33 8668   1.319   4.159   6.727
   65POPC   H3X 8669   1.273   4.059   6.744
   65POPC   H3Y 8670   1.397   4.175   6.805
   65POPC   C34 8671   1.385   4.159   6.588
   65POPC   H4X 8672   1.430   4.258   6.567
   65POPC   H4Y 8673   1.305   4.140   6.513
   65POPC   C35 8674   1.492   4.049   6.574
   65POPC   H5X 8675   1.505   4.024   6.467
   65POPC   H5Y 8676   1.454   3.958   6.626
   65POPC   C36 8677   1.629   4.086   6.635
   65POPC   H6X 8678   1.682   3.993   6.663
   65POPC   H6Y 8679   1.613   4.145   6.728
   65POPC   C37 8680   1.722   4.167   6.541
   65POPC   H7X 8681   1.812   4.197   6.599
   65POPC   H7Y 8682   1.669   4.259   6.509
   65POPC   C38 8683   1.770   4.092   6.415
   65POPC   H8X 8684   1.830   4.162   6.354
   65POPC   H8Y 8685   1.682   4.062   6.353
   65POPC   C39 8686   1.856   3.967   6.442
   65POPC   H9X 8687   1.799   3.895   6.506
   65POPC   H9Y 8688   1.947   3.998   6.497
   65POPC  C310 8689   1.895   3.896   6.312
   65POPC  H10X 8690   1.944   3.969   6.244
   65POPC  H10Y 8691   1.802   3.861   6.263
   65POPC  C311 8692   1.989   3.776   6.331
   65POPC  H11X 8693   1.972   3.707   6.246
   65POPC  H11Y 8694   1.963   3.722   6.425
   65POPC  C312 8695   2.138   3.815   6.332
   65POPC  H12X 8696   2.156   3.883   6.418
   65POPC  H12Y 8697   2.160   3.870   6.238
   65POPC  C313 8698   2.235   3.696   6.342
   65POPC  H13X 8699   2.218   3.643   6.438
   65POPC  H13Y 8700   2.338   3.736   6.342
   65POPC  C314 8701   2.223   3.595   6.227
   65POPC  H14X 8702   2.223   3.649   6.130
   65POPC  H14Y 8703   2.126   3.540   6.235
   65POPC  C315 8704   2.338   3.492   6.226
   65POPC  H15X 8705   2.340   3.440   6.324
   65POPC  H15Y 8706   2.434   3.547   6.215
   65POPC  C316 8707   2.327   3.388   6.114
   65POPC  H16X 8708   2.232   3.332   6.124
   65POPC  H16Y 8709   2.411   3.316   6.121
   65POPC  H16Z 8710   2.329   3.437   6.015
   66POPC     N 8711   4.653   2.438   7.481
   66POPC   C12 8712   4.708   2.478   7.346
   66POPC   C13 8713   4.505   2.458   7.485
   66POPC   C14 8714   4.682   2.293   7.504
   66POPC   C15 8715   4.717   2.515   7.592
   66POPC  H12A 8716   4.667   2.410   7.272
   66POPC  H12B 8717   4.815   2.461   7.348
   66POPC  H13A 8718   4.467   2.430   7.583
   66POPC  H13B 8719   4.481   2.562   7.467
   66POPC  H13C 8720   4.457   2.397   7.410
   66POPC  H14A 8721   4.639   2.261   7.598
   66POPC  H14B 8722   4.644   2.233   7.423
   66POPC  H14C 8723   4.790   2.279   7.508
   66POPC  H15A 8724   4.696   2.620   7.580
   66POPC  H15B 8725   4.825   2.500   7.588
   66POPC  H15C 8726   4.680   2.481   7.687
   66POPC   C11 8727   4.683   2.623   7.298
   66POPC  H11A 8728   4.573   2.636   7.286
   66POPC  H11B 8729   4.730   2.635   7.198
   66POPC     P 8730   4.673   2.858   7.389
   66POPC   O13 8731   4.550   2.852   7.473
   66POPC   O14 8732   4.773   2.960   7.427
   66POPC   O12 8733   4.740   2.716   7.389
   66POPC   O11 8734   4.632   2.877   7.239
   66POPC    C1 8735   4.539   2.978   7.200
   66POPC    HA 8736   4.594   3.074   7.187
   66POPC    HB 8737   4.460   2.993   7.276
   66POPC    C2 8738   4.471   2.940   7.066
   66POPC    HS 8739   4.380   2.881   7.092
   66POPC   O21 8740   4.553   2.851   6.987
   66POPC   C21 8741   4.672   2.896   6.953
   66POPC   O22 8742   4.713   3.010   6.966
   66POPC   C22 8743   4.753   2.780   6.897
   66POPC   H2R 8744   4.687   2.691   6.881
   66POPC   H2S 8745   4.831   2.753   6.971
   66POPC    C3 8746   4.420   3.063   6.985
   66POPC    HX 8747   4.496   3.143   6.998
   66POPC    HY 8748   4.325   3.100   7.030
   66POPC   O31 8749   4.398   3.029   6.846
   66POPC   C31 8750   4.460   3.106   6.757
   66POPC   O32 8751   4.513   3.213   6.780
   66POPC   C32 8752   4.463   3.031   6.624
   66POPC   H2X 8753   4.400   2.939   6.631
   66POPC   H2Y 8754   4.568   2.999   6.604
   66POPC   C23 8755   4.817   2.821   6.764
   66POPC   H3R 8756   4.877   2.914   6.778
   66POPC   H3S 8757   4.736   2.843   6.692
   66POPC   C24 8758   4.910   2.712   6.708
   66POPC   H4R 8759   4.854   2.616   6.705
   66POPC   H4S 8760   4.995   2.699   6.778
   66POPC   C25 8761   4.965   2.743   6.568
   66POPC   H5R 8762   5.033   2.660   6.538
   66POPC   H5S 8763   5.025   2.836   6.573
   66POPC   C26 8764   4.858   2.760   6.458
   66POPC   H6R 8765   4.910   2.780   6.362
   66POPC   H6S 8766   4.796   2.850   6.481
   66POPC   C27 8767   4.765   2.640   6.438
   66POPC   H7R 8768   4.693   2.667   6.357
   66POPC   H7S 8769   4.706   2.621   6.530
   66POPC   C28 8770   4.838   2.511   6.396
   66POPC   H8R 8771   4.892   2.470   6.484
   66POPC   H8S 8772   4.914   2.537   6.320
   66POPC   C29 8773   4.739   2.410   6.343
   66POPC   H91 8774   4.672   2.368   6.420
   66POPC  C210 8775   4.725   2.368   6.216
   66POPC  H101 8776   4.647   2.294   6.193
   66POPC  C211 8777   4.805   2.414   6.097
   66POPC  H11R 8778   4.849   2.326   6.044
   66POPC  H11S 8779   4.891   2.479   6.126
   66POPC  C212 8780   4.719   2.493   5.997
   66POPC  H12R 8781   4.665   2.573   6.051
   66POPC  H12S 8782   4.644   2.424   5.952
   66POPC  C213 8783   4.804   2.557   5.886
   66POPC  H13R 8784   4.873   2.480   5.844
   66POPC  H13S 8785   4.867   2.637   5.931
   66POPC  C214 8786   4.722   2.616   5.771
   66POPC  H14R 8787   4.643   2.683   5.810
   66POPC  H14S 8788   4.672   2.531   5.718
   66POPC  C215 8789   4.808   2.693   5.670
   66POPC  H15R 8790   4.763   2.683   5.569
   66POPC  H15S 8791   4.909   2.647   5.667
   66POPC  C216 8792   4.820   2.842   5.702
   66POPC  H16R 8793   4.846   2.855   5.810
   66POPC  H16S 8794   4.721   2.890   5.685
   66POPC  C217 8795   4.926   2.913   5.617
   66POPC  H17R 8796   4.912   2.884   5.511
   66POPC  H17S 8797   5.027   2.877   5.649
   66POPC  C218 8798   4.923   3.066   5.627
   66POPC  H18R 8799   5.007   3.111   5.571
   66POPC  H18S 8800   4.930   3.098   5.733
   66POPC  H18T 8801   4.828   3.105   5.585
   66POPC   C33 8802   4.413   3.117   6.507
   66POPC   H3X 8803   4.476   3.208   6.499
   66POPC   H3Y 8804   4.308   3.149   6.526
   66POPC   C34 8805   4.420   3.040   6.374
   66POPC   H4X 8806   4.355   2.950   6.382
   66POPC   H4Y 8807   4.525   3.006   6.359
   66POPC   C35 8808   4.378   3.122   6.251
   66POPC   H5X 8809   4.440   3.213   6.244
   66POPC   H5Y 8810   4.272   3.153   6.262
   66POPC   C36 8811   4.392   3.041   6.121
   66POPC   H6X 8812   4.332   2.948   6.131
   66POPC   H6Y 8813   4.499   3.011   6.109
   66POPC   C37 8814   4.347   3.116   5.996
   66POPC   H7X 8815   4.413   3.205   5.979
   66POPC   H7Y 8816   4.243   3.153   6.011
   66POPC   C38 8817   4.349   3.027   5.871
   66POPC   H8X 8818   4.287   2.937   5.892
   66POPC   H8Y 8819   4.453   2.992   5.852
   66POPC   C39 8820   4.294   3.095   5.744
   66POPC   H9X 8821   4.362   3.178   5.715
   66POPC   H9Y 8822   4.194   3.137   5.767
   66POPC  C310 8823   4.281   2.996   5.628
   66POPC  H10X 8824   4.219   2.910   5.663
   66POPC  H10Y 8825   4.381   2.957   5.601
   66POPC  C311 8826   4.213   3.054   5.503
   66POPC  H11X 8827   4.277   3.134   5.461
   66POPC  H11Y 8828   4.116   3.099   5.533
   66POPC  C312 8829   4.186   2.946   5.397
   66POPC  H12X 8830   4.133   2.862   5.446
   66POPC  H12Y 8831   4.284   2.907   5.360
   66POPC  C313 8832   4.102   2.992   5.277
   66POPC  H13X 8833   4.002   3.025   5.313
   66POPC  H13Y 8834   4.088   2.905   5.210
   66POPC  C314 8835   4.166   3.106   5.196
   66POPC  H14X 8836   4.274   3.083   5.182
   66POPC  H14Y 8837   4.158   3.201   5.253
   66POPC  C315 8838   4.104   3.124   5.057
   66POPC  H15X 8839   4.118   3.030   5.000
   66POPC  H15Y 8840   4.159   3.204   5.003
   66POPC  C316 8841   3.955   3.159   5.057
   66POPC  H16X 8842   3.917   3.166   4.952
   66POPC  H16Y 8843   3.938   3.257   5.107
   66POPC  H16Z 8844   3.896   3.081   5.110
   67POPC     N 8845   4.313   7.598   7.618
   67POPC   C12 8846   4.277   7.471   7.692
   67POPC   C13 8847   4.188   7.676   7.591
   67POPC   C14 8848   4.405   7.683   7.700
   67POPC   C15 8849   4.380   7.564   7.488
   67POPC  H12A 8850   4.229   7.405   7.622
   67POPC  H12B 8851   4.205   7.497   7.768
   67POPC  H13A 8852   4.210   7.769   7.542
   67POPC  H13B 8853   4.119   7.619   7.528
   67POPC  H13C 8854   4.137   7.697   7.685
   67POPC  H14A 8855   4.496   7.628   7.721
   67POPC  H14B 8856   4.428   7.774   7.648
   67POPC  H14C 8857   4.356   7.708   7.793
   67POPC  H15A 8858   4.316   7.497   7.431
   67POPC  H15B 8859   4.472   7.512   7.509
   67POPC  H15C 8860   4.400   7.653   7.431
   67POPC   C11 8861   4.391   7.394   7.762
   67POPC  H11A 8862   4.350   7.295   7.794
   67POPC  H11B 8863   4.421   7.450   7.853
   67POPC     P 8864   4.635   7.335   7.749
   67POPC   O13 8865   4.695   7.460   7.801
   67POPC   O14 8866   4.608   7.228   7.848
   67POPC   O12 8867   4.501   7.373   7.675
   67POPC   O11 8868   4.725   7.277   7.634
   67POPC    C1 8869   4.660   7.206   7.528
   67POPC    HA 8870   4.587   7.271   7.476
   67POPC    HB 8871   4.606   7.118   7.569
   67POPC    C2 8872   4.760   7.153   7.421
   67POPC    HS 8873   4.799   7.057   7.462
   67POPC   O21 8874   4.875   7.237   7.404
   67POPC   C21 8875   4.853   7.362   7.370
   67POPC   O22 8876   4.745   7.415   7.349
   67POPC   C22 8877   4.986   7.437   7.356
   67POPC   H2R 8878   5.014   7.481   7.454
   67POPC   H2S 8879   4.970   7.520   7.284
   67POPC    C3 8880   4.690   7.117   7.286
   67POPC    HX 8881   4.644   7.207   7.241
   67POPC    HY 8882   4.607   7.047   7.310
   67POPC   O31 8883   4.781   7.050   7.196
   67POPC   C31 8884   4.835   7.122   7.099
   67POPC   O32 8885   4.810   7.239   7.074
   67POPC   C32 8886   4.933   7.032   7.025
   67POPC   H2X 8887   4.878   6.946   6.981
[truncated: 2,840,297 more chars]
