# Supplementary material for: Interaction of MRI Contrast Agent [Gd(DOTA)]− with Lipid Membranes: A Molecular Dynamics Study
Source: Inorg Chem. 2024 May 25;63(24):10897–914. doi: 10.1021/acs.inorgchem.4c00972 (PMC11186012; doi:10.1021/acs.inorgchem.4c00972)
Supplement: Supplementary file 2 — ic4c00972_si_002.zip [file ic4c00972_si_002.zip › coordinate_files/water_replica1_last_frame.gro]

POPC - 200 lipids & 75 H2O/lipid 1 gd-dota
72004
    1POPC     N    1   7.693   1.588   7.426  0.0344 -0.4799 -0.4181
    1POPC   C12    2   7.553   1.537   7.400 -0.2452 -0.0205  0.1558
    1POPC   C13    3   7.728   1.685   7.315  0.5044 -0.0041  0.1444
    1POPC   C14    4   7.707   1.661   7.557 -0.5891 -0.0102 -0.6024
    1POPC   C15    5   7.786   1.470   7.421  0.9747  0.2408 -0.1051
    1POPC  H12A    6   7.547   1.440   7.448  0.7824  0.6393  1.6722
    1POPC  H12B    7   7.553   1.529   7.292  0.9956  2.1878 -0.0744
    1POPC  H13A    8   7.653   1.762   7.322  0.2898 -0.2287  0.3297
    1POPC  H13B    9   7.827   1.723   7.338  0.0075  0.8844  0.9018
    1POPC  H13C   10   7.731   1.633   7.221 -0.1893 -0.6178  0.4562
    1POPC  H14A   11   7.811   1.678   7.582 -0.9536 -0.2283  1.2698
    1POPC  H14B   12   7.650   1.752   7.549 -1.2027 -0.2134  0.9764
    1POPC  H14C   13   7.664   1.592   7.629 -0.8551 -1.9434 -2.5248
    1POPC  H15A   14   7.886   1.507   7.438  1.6116 -1.0335 -0.9489
    1POPC  H15B   15   7.774   1.423   7.325 -2.9774 -1.9665  1.2370
    1POPC  H15C   16   7.757   1.390   7.488  1.3093 -1.4458 -1.8961
    1POPC   C11   17   7.441   1.632   7.445  0.2349  0.4812  0.3005
    1POPC  H11A   18   7.437   1.619   7.555 -3.8387 -1.0993  0.1350
    1POPC  H11B   19   7.350   1.584   7.404  0.8525 -1.3666  0.9590
    1POPC     P   20   7.361   1.869   7.463  0.0018 -0.1207  0.1054
    1POPC   O13   21   7.226   1.813   7.444  0.2933 -0.7946 -0.0136
    1POPC   O14   22   7.401   1.900   7.602 -0.0121  0.1510  0.0505
    1POPC   O12   23   7.466   1.766   7.401  0.5425  0.3819  0.1647
    1POPC   O11   24   7.371   2.003   7.376  0.3368 -0.0522  0.2480
    1POPC    C1   25   7.390   1.984   7.235 -0.4485  0.1810  0.1067
    1POPC    HA   26   7.336   1.895   7.198  2.2880 -0.9843 -1.2969
    1POPC    HB   27   7.499   1.974   7.216 -0.1306  2.3452  0.5248
    1POPC    C2   28   7.357   2.113   7.158 -0.1609  0.0463 -0.2460
    1POPC    HS   29   7.417   2.188   7.214  2.9897 -2.3414 -0.1861
    1POPC   O21   30   7.215   2.128   7.161 -0.2209 -0.4938 -0.2723
    1POPC   C21   31   7.181   2.257   7.153  0.2218 -0.3644 -0.0719
    1POPC   O22   32   7.264   2.345   7.132 -0.5673  0.3102 -0.4317
    1POPC   C22   33   7.030   2.266   7.136  0.1344 -1.1544  0.2788
    1POPC   H2R   34   6.982   2.349   7.192 -1.4983 -0.7310 -1.6554
    1POPC   H2S   35   6.978   2.175   7.176  0.4625 -1.9156 -0.9670
    1POPC    C3   36   7.401   2.106   7.011  0.5034  0.1053 -0.0545
    1POPC    HX   37   7.506   2.073   7.007  0.3533 -0.3961  0.0767
    1POPC    HY   38   7.397   2.207   6.964  1.1418  0.0971 -0.1266
    1POPC   O31   39   7.317   2.012   6.944  0.1733  0.2748  0.1177
    1POPC   C31   40   7.363   1.974   6.825 -0.4903  0.2395 -0.1361
    1POPC   O32   41   7.465   2.010   6.768 -0.3071 -0.1892 -0.0899
    1POPC   C32   42   7.262   1.876   6.767 -0.2052 -0.3929  0.4197
    1POPC   H2X   43   7.224   1.800   6.838 -0.4911 -1.1019 -0.4730
    1POPC   H2Y   44   7.293   1.811   6.683 -2.4466  0.6341 -1.2980
    1POPC   C23   45   7.012   2.296   6.987  0.7334 -0.3313  0.3658
    1POPC   H3R   46   7.060   2.219   6.922 -0.5314 -1.3393  0.5878
    1POPC   H3S   47   7.060   2.394   6.970  1.2737 -0.5753  0.4440
    1POPC   C24   48   6.866   2.298   6.944  0.7369 -0.1394  0.3648
    1POPC   H4R   49   6.870   2.334   6.839  0.1804 -0.3881  0.2519
    1POPC   H4S   50   6.808   2.369   7.006  2.5284  1.3626  0.3911
    1POPC   C25   51   6.805   2.158   6.955  0.0066  0.1150 -0.3361
    1POPC   H5R   52   6.765   2.154   7.058 -2.0678 -0.2612 -1.1081
    1POPC   H5S   53   6.882   2.080   6.937  0.5371  0.0194  2.1018
    1POPC   C26   54   6.689   2.127   6.860 -0.0741 -0.2536 -0.1195
    1POPC   H6R   55   6.672   2.018   6.850  0.8418 -0.2153 -3.0343
    1POPC   H6S   56   6.723   2.172   6.764  1.2906 -0.3160  0.3134
    1POPC   C27   57   6.560   2.200   6.898 -0.1503 -0.3632 -0.1697
    1POPC   H7R   58   6.586   2.302   6.934 -2.1095 -0.2837  1.2172
    1POPC   H7S   59   6.512   2.141   6.979 -2.1041  0.5193 -0.6098
    1POPC   C28   60   6.460   2.176   6.784 -0.5259 -0.6573  0.2154
    1POPC   H8R   61   6.437   2.068   6.783  0.2242 -0.8229 -0.0373
    1POPC   H8S   62   6.512   2.203   6.689 -1.9731 -0.7272 -0.6158
    1POPC   C29   63   6.335   2.254   6.812  0.0334  0.3945 -0.1346
    1POPC   H91   64   6.259   2.208   6.878  0.0288 -2.0904 -1.7466
    1POPC  C210   65   6.277   2.344   6.733  0.0643  0.0142 -0.5923
    1POPC  H101   66   6.187   2.398   6.768  0.1337  0.0610 -0.4883
    1POPC  C211   67   6.345   2.411   6.616  0.4191  0.4074 -0.1621
    1POPC  H11R   68   6.452   2.381   6.610  0.0882 -0.7062 -0.7884
    1POPC  H11S   69   6.338   2.519   6.639  1.2000  0.3671  0.2859
    1POPC  C212   70   6.270   2.369   6.490 -0.1824  0.5909  0.1309
    1POPC  H12R   71   6.159   2.380   6.496 -0.3382 -0.6613 -0.2029
    1POPC  H12S   72   6.289   2.262   6.468 -1.4559  0.4310 -0.2866
    1POPC  C213   73   6.327   2.450   6.373 -0.6158  0.2023 -0.3578
    1POPC  H13R   74   6.425   2.410   6.339  0.6681 -1.2487  4.2849
    1POPC  H13S   75   6.338   2.551   6.417  0.0160  0.2437 -0.5935
    1POPC  C214   76   6.234   2.449   6.252 -0.4852 -0.0173 -0.4581
    1POPC  H14R   77   6.187   2.349   6.238  0.9119 -0.7918  0.1581
    1POPC  H14S   78   6.298   2.469   6.164 -0.5926 -1.5133 -0.8985
    1POPC  C215   79   6.125   2.556   6.269 -0.4343 -0.0778  0.3020
    1POPC  H15R   80   6.181   2.650   6.286 -1.0032  0.6601 -1.6919
    1POPC  H15S   81   6.059   2.533   6.355  0.5076  2.2592  1.7602
    1POPC  C216   82   6.031   2.569   6.149  0.1977 -0.4227 -0.2411
    1POPC  H16R   83   5.957   2.651   6.162  0.0356 -0.2710 -1.9159
    1POPC  H16S   84   5.979   2.475   6.119 -2.7321  0.6767  0.9989
    1POPC  C217   85   6.110   2.616   6.027  0.3703 -0.3957 -0.1192
    1POPC  H17R   86   6.169   2.529   5.990 -0.5965 -0.7613 -0.8394
    1POPC  H17S   87   6.186   2.690   6.060 -0.4498  1.4383 -2.1048
    1POPC  C218   88   6.014   2.668   5.920  0.0298  0.0923  0.4185
    1POPC  H18R   89   6.067   2.699   5.827  2.5150 -1.1312  1.3278
    1POPC  H18S   90   5.960   2.750   5.971  0.2927  0.0099  0.8379
    1POPC  H18T   91   5.937   2.596   5.884 -0.8801  0.9644  0.5768
    1POPC   C33   92   7.132   1.945   6.726  0.2439 -0.0131 -0.3944
    1POPC   H3X   93   7.153   2.007   6.637  0.8796 -0.2033 -0.3786
    1POPC   H3Y   94   7.094   1.997   6.817  0.6149  1.3047 -0.9680
    1POPC   C34   95   7.024   1.855   6.667  0.2083 -0.2020 -0.0465
    1POPC   H4X   96   6.998   1.774   6.739  0.7403 -0.0060  0.3683
    1POPC   H4Y   97   7.058   1.811   6.571 -1.2688 -3.2676  0.7026
    1POPC   C35   98   6.899   1.934   6.627  0.1816 -0.2714 -0.1018
    1POPC   H5X   99   6.925   2.011   6.552  0.9643 -1.5690 -1.2094
    1POPC   H5Y  100   6.869   1.987   6.720 -0.7307  0.3919 -0.7596
    1POPC   C36  101   6.783   1.846   6.582  0.1267 -0.1757 -0.1482
    1POPC   H6X  102   6.769   1.754   6.643  1.6925 -0.0803  0.3836
    1POPC   H6Y  103   6.811   1.813   6.480  0.3736  1.0497 -0.4877
    1POPC   C37  104   6.653   1.925   6.562  0.4900  0.2867 -0.7030
    1POPC   H7X  105   6.673   2.026   6.520  0.4775  0.3425 -0.5744
    1POPC   H7Y  106   6.589   1.940   6.651 -0.0231  0.8532 -1.1624
    1POPC   C38  107   6.562   1.851   6.464  0.2506  0.9237 -0.9663
    1POPC   H8X  108   6.564   1.743   6.489  4.8614 -0.2576 -4.8910
    1POPC   H8Y  109   6.602   1.863   6.361 -1.8808  1.0729 -1.8152
    1POPC   C39  110   6.422   1.912   6.470 -0.0047  0.2542 -0.0294
    1POPC   H9X  111   6.443   2.016   6.441  5.1780 -1.2287 -2.7885
    1POPC   H9Y  112   6.382   1.914   6.574  0.6218 -1.6998  0.2946
    1POPC  C310  113   6.322   1.831   6.387 -0.1635  0.1178  0.2918
    1POPC  H10X  114   6.223   1.850   6.434  0.8572  0.9843  2.2113
    1POPC  H10Y  115   6.340   1.722   6.403 -1.0597  0.1296  1.5262
    1POPC  C311  116   6.304   1.876   6.242 -0.0561 -0.5641  0.0627
    1POPC  H11X  117   6.307   1.987   6.249 -0.9065 -0.5190 -0.2795
    1POPC  H11Y  118   6.200   1.856   6.211  0.2996 -1.4389 -0.6260
    1POPC  C312  119   6.406   1.822   6.141  0.2923  0.2346 -0.0221
    1POPC  H12X  120   6.384   1.722   6.097  3.2622  0.5191 -2.4446
    1POPC  H12Y  121   6.509   1.827   6.182 -0.0883  1.8036  0.8035
    1POPC  C313  122   6.402   1.912   6.017  0.0425  0.0941 -0.1176
    1POPC  H13X  123   6.403   2.014   6.060  0.4770 -0.7862  2.1330
    1POPC  H13Y  124   6.308   1.877   5.970  0.5324  1.0235 -1.8545
    1POPC  C314  125   6.523   1.901   5.924 -0.0748 -0.5856 -0.1931
    1POPC  H14X  126   6.515   1.804   5.869 -1.9173  0.2100 -1.4322
    1POPC  H14Y  127   6.615   1.913   5.984  0.3195  1.1546 -1.0897
    1POPC  C315  128   6.518   2.015   5.822  0.2937 -0.2554  0.1554
    1POPC  H15X  129   6.420   2.006   5.769  1.5356 -1.0755 -2.1346
    1POPC  H15Y  130   6.597   1.998   5.746  0.0162 -1.6900  0.1579
    1POPC  C316  131   6.553   2.149   5.887 -0.3219  0.0325 -0.0968
    1POPC  H16X  132   6.578   2.219   5.805 -0.6681 -1.3135 -1.3894
    1POPC  H16Y  133   6.643   2.122   5.946 -2.6001 -2.1795  2.7110
    1POPC  H16Z  134   6.467   2.172   5.954  0.7155 -0.4785  1.4543
    2POPC     N  135   3.662   4.147   6.968 -0.4048  0.1567  0.0882
    2POPC   C12  136   3.685   4.067   6.843 -0.0892  0.1048  0.1794
    2POPC   C13  137   3.514   4.177   6.974 -0.3559  0.3124  0.5974
    2POPC   C14  138   3.715   4.080   7.093  0.4748  0.7079  0.0173
    2POPC   C15  139   3.736   4.276   6.942  0.2580 -0.3493 -0.5390
    2POPC  H12A  140   3.785   4.028   6.852  0.0864  0.3729 -0.5379
    2POPC  H12B  141   3.683   4.130   6.755  0.4695 -1.5564 -1.0785
    2POPC  H13A  142   3.477   4.218   6.882 -2.5145 -1.1586  0.7279
    2POPC  H13B  143   3.484   4.074   6.989  3.0671 -1.4390 -2.7442
    2POPC  H13C  144   3.488   4.244   7.055 -1.0322 -1.5768  2.0308
    2POPC  H14A  145   3.680   3.978   7.089  1.7560  0.2457  0.1146
    2POPC  H14B  146   3.823   4.073   7.096  0.3487 -1.2452  0.7385
    2POPC  H14C  147   3.677   4.124   7.184 -1.2396 -3.4702  1.5314
    2POPC  H15A  148   3.719   4.347   7.022 -1.2211  0.5355 -1.5878
    2POPC  H15B  149   3.702   4.325   6.852 -0.1891 -0.4201 -0.4057
    2POPC  H15C  150   3.842   4.254   6.934 -0.1623 -2.0186 -2.2252
    2POPC   C11  151   3.589   3.953   6.809 -0.4480  0.5526 -0.3457
    2POPC  H11A  152   3.611   3.918   6.706  0.5532  1.4768 -0.4615
    2POPC  H11B  153   3.483   3.985   6.810 -0.9383 -0.9728  0.5188
    2POPC     P  154   3.488   3.753   6.904  0.0073  0.0889 -0.3068
    2POPC   O13  155   3.528   3.621   6.956  0.0041  0.0603 -0.3774
    2POPC   O14  156   3.373   3.812   6.977 -0.1129 -0.2110 -0.2519
    2POPC   O12  157   3.611   3.855   6.912 -0.8338  1.0788  0.2428
    2POPC   O11  158   3.445   3.745   6.749 -0.3925 -0.0408 -0.1917
    2POPC    C1  159   3.452   3.621   6.678 -0.2278 -0.3594  0.3677
    2POPC    HA  160   3.391   3.631   6.585 -0.8580 -1.1719  0.6804
    2POPC    HB  161   3.406   3.533   6.728 -0.1728 -0.9394 -0.5697
    2POPC    C2  162   3.592   3.565   6.647 -0.1292  0.1299 -0.0870
    2POPC    HS  163   3.656   3.584   6.735 -1.2463 -1.1784  1.0626
    2POPC   O21  164   3.640   3.629   6.528 -0.1820  0.2207 -0.0595
    2POPC   C21  165   3.773   3.632   6.518 -0.1097  0.5364  0.8562
    2POPC   O22  166   3.852   3.593   6.601  0.1190 -0.1037  0.3434
    2POPC   C22  167   3.824   3.708   6.396 -0.3374 -0.0571  0.3859
    2POPC   H2R  168   3.935   3.716   6.398 -0.1070 -2.1663 -0.6890
    2POPC   H2S  169   3.776   3.808   6.399 -0.3368  0.0794 -2.1109
    2POPC    C3  170   3.591   3.411   6.636 -0.5825  0.1746 -0.7775
    2POPC    HX  171   3.604   3.378   6.742 -2.1372  1.6261 -0.0744
    2POPC    HY  172   3.684   3.376   6.588  1.2184 -1.4854  3.3836
    2POPC   O31  173   3.471   3.350   6.589 -0.4285 -0.6046 -0.1792
    2POPC   C31  174   3.492   3.245   6.508 -0.4109 -0.5408 -0.2579
    2POPC   O32  175   3.597   3.187   6.489  0.0162  0.1538 -0.0466
    2POPC   C32  176   3.359   3.208   6.444 -0.6410  0.1805 -0.2093
    2POPC   H2X  177   3.272   3.263   6.487 -0.3180 -0.5859  1.5173
    2POPC   H2Y  178   3.345   3.098   6.454 -0.9018  0.3091  0.9803
    2POPC   C23  179   3.786   3.634   6.267 -0.0874  0.1609  0.1851
    2POPC   H3R  180   3.692   3.576   6.280 -1.5617  2.2342 -0.5741
    2POPC   H3S  181   3.864   3.557   6.249 -0.7407  0.0510 -2.5964
    2POPC   C24  182   3.782   3.724   6.143  0.5947 -0.6200 -0.4084
    2POPC   H4R  183   3.884   3.765   6.124  0.5882  0.1356  1.0139
    2POPC   H4S  184   3.716   3.809   6.170  2.2358 -0.0748  2.2884
    2POPC   C25  185   3.735   3.647   6.020  0.3948 -0.5058 -0.4032
    2POPC   H5R  186   3.641   3.599   6.056  0.7980 -1.9451 -1.1959
    2POPC   H5S  187   3.813   3.574   5.989  2.3980  0.5604  1.7685
    2POPC   C26  188   3.704   3.726   5.893  0.0446 -0.3699 -0.2348
    2POPC   H6R  189   3.632   3.810   5.906  0.2024 -0.2640 -0.0456
    2POPC   H6S  190   3.655   3.657   5.820 -1.1864  0.5142 -0.2746
    2POPC   C27  191   3.824   3.797   5.831  0.2135 -0.0697  0.4363
    2POPC   H7R  192   3.918   3.738   5.830 -0.1397 -0.6326  0.4931
    2POPC   H7S  193   3.858   3.880   5.897  1.1473  0.1955 -0.3469
    2POPC   C28  194   3.784   3.856   5.695  0.2527 -0.2463  0.3477
    2POPC   H8R  195   3.686   3.907   5.696 -1.6945 -3.4004 -3.2870
    2POPC   H8S  196   3.777   3.771   5.624 -1.6711  0.1004  0.0692
    2POPC   C29  197   3.885   3.957   5.647 -0.3383  0.0373 -0.3070
    2POPC   H91  198   3.884   4.053   5.700 -1.5545  1.5993 -2.9386
    2POPC  C210  199   3.969   3.947   5.543 -0.7647  0.5420 -0.7064
    2POPC  H101  200   4.041   4.027   5.523  0.2840 -0.3595 -0.6154
    2POPC  C211  201   3.992   3.837   5.444  0.7006  0.4547 -0.2879
    2POPC  H11R  202   3.924   3.749   5.449 -1.1190  1.8340 -0.0307
    2POPC  H11S  203   4.093   3.791   5.456  0.0273 -0.9586  0.1382
    2POPC  C212  204   3.975   3.890   5.302  0.5381 -0.0159 -0.4464
    2POPC  H12R  205   4.063   3.955   5.284 -0.1643  0.6451 -1.6216
    2POPC  H12S  206   3.885   3.956   5.297 -3.1774 -4.5076 -0.3673
    2POPC  C213  207   3.961   3.785   5.191  0.6086 -0.0904 -0.3843
    2POPC  H13R  208   4.041   3.717   5.227  0.5711  0.9545  1.8909
    2POPC  H13S  209   3.978   3.825   5.089  0.1587  0.9661 -0.0642
    2POPC  C214  210   3.830   3.707   5.194  0.6165 -0.0857  0.2053
    2POPC  H14R  211   3.757   3.790   5.205  0.7182  0.0632 -0.2331
    2POPC  H14S  212   3.829   3.636   5.280  1.7496  0.2116  0.4827
    2POPC  C215  213   3.785   3.623   5.075 -0.3169 -0.0481  0.5216
    2POPC  H15R  214   3.784   3.685   4.983  2.0836 -0.3389  0.2457
    2POPC  H15S  215   3.679   3.591   5.091  0.0761 -2.1573 -0.6854
    2POPC  C216  216   3.880   3.506   5.048 -0.1052  0.3258 -0.4095
    2POPC  H16R  217   3.888   3.448   5.143 -0.6862  1.8714  0.6308
    2POPC  H16S  218   3.981   3.547   5.028  0.6242 -1.2827 -0.2209
    2POPC  C217  219   3.839   3.410   4.936  0.0024 -0.5268  0.2627
    2POPC  H17R  220   3.931   3.348   4.938  0.8581  0.6509 -0.5366
    2POPC  H17S  221   3.827   3.482   4.851 -3.1454 -0.1048  0.9513
    2POPC  C218  222   3.720   3.318   4.957 -0.5424 -0.1053 -0.8604
    2POPC  H18R  223   3.716   3.232   4.886 -0.4674 -1.2631  0.4843
    2POPC  H18S  224   3.622   3.364   4.931  0.1682  1.2604 -1.1840
    2POPC  H18T  225   3.724   3.269   5.057 -0.7964  1.7542  0.1069
    2POPC   C33  226   3.388   3.233   6.296 -0.0315  0.0500 -0.1145
    2POPC   H3X  227   3.482   3.180   6.272 -1.2585 -3.6117  2.2275
    2POPC   H3Y  228   3.385   3.342   6.278 -1.5589  0.0179 -0.2226
    2POPC   C34  229   3.280   3.174   6.205 -0.1693  0.4127 -0.1865
    2POPC   H4X  230   3.286   3.064   6.221 -2.6044 -0.0016 -1.5740
    2POPC   H4Y  231   3.299   3.198   6.098  0.5265  1.0009  0.0607
    2POPC   C35  232   3.136   3.223   6.220 -0.0751  0.7165 -0.2650
    2POPC   H5X  233   3.136   3.328   6.183 -0.7601 -0.1783 -3.0583
    2POPC   H5Y  234   3.096   3.237   6.322 -0.3588  0.9227 -0.4002
    2POPC   C36  235   3.033   3.152   6.132  0.0553 -0.0502  0.1922
    2POPC   H6X  236   2.935   3.177   6.178  0.4294  2.1152 -0.0691
    2POPC   H6Y  237   3.051   3.043   6.127  1.8987  0.2779 -1.3390
    2POPC   C37  238   3.030   3.209   5.990  0.0045  0.7285  0.4975
    2POPC   H7X  239   3.123   3.192   5.931 -0.2899  1.4305 -0.1858
    2POPC   H7Y  240   3.002   3.316   5.996 -0.6084  0.5117  1.9094
    2POPC   C38  241   2.911   3.157   5.908  0.3129  0.2795  0.3271
    2POPC   H8X  242   2.905   3.211   5.812 -1.8949 -2.4917 -1.2545
    2POPC   H8Y  243   2.810   3.184   5.947 -0.0742  1.4907 -1.3956
    2POPC   C39  244   2.917   3.005   5.887 -0.1426  0.2536  0.3759
    2POPC   H9X  245   2.881   2.959   5.982  2.8167 -2.1247  0.4778
    2POPC   H9Y  246   3.022   2.973   5.872 -1.0339 -3.1463  0.7427
    2POPC  C310  247   2.834   2.961   5.767 -0.0903  0.3406  0.3074
    2POPC  H10X  248   2.855   3.017   5.673 -0.3394 -0.3578 -0.1707
    2POPC  H10Y  249   2.726   2.977   5.785  0.1553  2.0082  0.4543
    2POPC  C311  250   2.842   2.812   5.732  0.1802  0.4546 -0.1332
    2POPC  H11X  251   2.942   2.783   5.694 -0.6843 -0.3964 -1.8624
    2POPC  H11Y  252   2.762   2.802   5.655 -0.8021 -0.8309  0.9993
    2POPC  C312  253   2.807   2.725   5.853  0.2208  0.2425 -0.2753
    2POPC  H12X  254   2.731   2.776   5.916  0.8522  0.9031 -0.0403
    2POPC  H12Y  255   2.889   2.714   5.927 -0.9749  0.0690  1.0546
    2POPC  C313  256   2.745   2.589   5.820 -0.5218  0.4879  0.0978
    2POPC  H13X  257   2.661   2.610   5.750 -0.4369 -0.2601 -0.2464
    2POPC  H13Y  258   2.696   2.551   5.912  1.2021 -1.1296  0.3971
    2POPC  C314  259   2.834   2.478   5.763 -0.5749  0.3394  0.3039
    2POPC  H14X  260   2.902   2.524   5.689  0.0385  4.9117  3.2594
    2POPC  H14Y  261   2.770   2.397   5.722  2.6743 -1.6894 -1.0784
    2POPC  C315  262   2.936   2.423   5.863 -0.2429 -0.1202 -0.2838
    2POPC  H15X  263   2.885   2.379   5.951  0.4498 -0.6728 -0.1456
    2POPC  H15Y  264   2.999   2.506   5.902 -1.0138  0.3546 -0.0221
    2POPC  C316  265   3.031   2.315   5.810  0.2681 -0.1215  0.6190
    2POPC  H16X  266   3.081   2.351   5.718 -1.5249 -1.5062 -0.9768
    2POPC  H16Y  267   2.977   2.227   5.769  0.8410  0.7328 -2.1386
    2POPC  H16Z  268   3.094   2.280   5.895  0.1439 -0.6505  0.4963
    3POPC     N  269   6.526   4.870   7.162  0.2279 -0.1597 -0.8521
    3POPC   C12  270   6.587   4.976   7.250 -0.3419 -0.6821  0.1983
    3POPC   C13  271   6.377   4.887   7.144  0.1285  0.4162  0.4393
    3POPC   C14  272   6.584   4.871   7.022 -0.3366  0.3526 -1.0879
    3POPC   C15  273   6.551   4.732   7.218  0.3651 -0.1363 -0.8566
    3POPC  H12A  274   6.531   4.998   7.339  1.6843  0.8862  1.1703
    3POPC  H12B  275   6.570   5.073   7.205 -1.9701 -0.4497  1.2231
    3POPC  H13A  276   6.330   4.798   7.104  0.6766  1.2629 -2.2767
    3POPC  H13B  277   6.332   4.912   7.240 -0.2318 -1.2700  0.7568
    3POPC  H13C  278   6.365   4.974   7.081 -1.0531 -0.6424 -0.8695
    3POPC  H14A  279   6.691   4.860   7.027 -0.2531  0.7791 -1.9071
    3POPC  H14B  280   6.542   4.790   6.964 -2.2687 -0.2394  0.9823
    3POPC  H14C  281   6.565   4.972   6.991  1.3527  1.1637  0.3681
    3POPC  H15A  282   6.511   4.721   7.318 -2.4585 -4.0034 -2.1676
    3POPC  H15B  283   6.656   4.710   7.210  0.2583 -1.1632  0.2711
    3POPC  H15C  284   6.497   4.654   7.167 -1.2613  1.3584 -1.5008
    3POPC   C11  285   6.727   4.947   7.302 -0.2057 -0.1339  0.1491
    3POPC  H11A  286   6.709   4.885   7.393 -1.6382  0.9959  0.6636
    3POPC  H11B  287   6.772   5.033   7.357  3.3270 -1.0549 -1.0058
    3POPC     P  288   6.932   4.799   7.251  0.1045  0.1890 -0.2164
    3POPC   O13  289   7.040   4.870   7.323 -0.4049  0.2411  0.5132
    3POPC   O14  290   6.867   4.684   7.318  0.2685  0.4065  0.3226
    3POPC   O12  291   6.818   4.900   7.202  0.1464  0.4415  0.1971
    3POPC   O11  292   6.976   4.755   7.104  0.2624  0.0234 -0.1189
    3POPC    C1  293   6.898   4.676   7.015  0.2058  0.4034 -0.4088
    3POPC    HA  294   6.890   4.744   6.928  0.1275 -0.2411 -0.9188
    3POPC    HB  295   6.798   4.639   7.046  0.9352 -1.1705  0.1856
    3POPC    C2  296   6.984   4.553   6.979  0.0284  0.1689 -0.0304
    3POPC    HS  297   7.005   4.509   7.079 -1.5460  1.1114  0.7678
    3POPC   O21  298   7.096   4.609   6.911  0.1173  0.2145  0.1519
    3POPC   C21  299   7.200   4.525   6.915 -0.2484 -0.2882 -0.6112
    3POPC   O22  300   7.199   4.422   6.980 -0.7578 -0.1805 -0.4426
    3POPC   C22  301   7.307   4.589   6.828  0.2740  0.4278  0.5272
    3POPC   H2R  302   7.349   4.675   6.884 -2.3576  1.4750  1.0377
    3POPC   H2S  303   7.261   4.625   6.734 -0.9426  0.3264  1.0698
    3POPC    C3  304   6.901   4.457   6.893 -0.1001  0.5577 -0.3409
    3POPC    HX  305   6.825   4.409   6.957  2.0536 -1.8936  0.5818
    3POPC    HY  306   6.972   4.371   6.892  0.8673  1.1337  3.6074
    3POPC   O31  307   6.852   4.513   6.770 -0.2998  0.2308 -0.4131
    3POPC   C31  308   6.943   4.514   6.672  0.0266 -0.4459 -0.1251
    3POPC   O32  309   7.050   4.458   6.659  0.1270 -0.1816 -0.4562
    3POPC   C32  310   6.880   4.610   6.572  0.2736  0.0223  0.1643
    3POPC   H2X  311   6.917   4.714   6.584  1.4867 -0.4129  0.3309
    3POPC   H2Y  312   6.772   4.614   6.599  0.5403  2.9178  1.1591
    3POPC   C23  313   7.413   4.479   6.815  0.1766  0.3932  0.0032
    3POPC   H3R  314   7.375   4.385   6.770 -0.3438  0.8435 -0.5263
    3POPC   H3S  315   7.448   4.454   6.917  3.7702  0.4484 -1.0818
    3POPC   C24  316   7.543   4.522   6.746  0.1798 -0.0525 -0.2712
    3POPC   H4R  317   7.627   4.464   6.789  0.8600 -1.7084 -3.5289
    3POPC   H4S  318   7.579   4.619   6.785 -1.5594 -0.2607  2.1096
    3POPC   C25  319   7.531   4.503   6.594  0.4591  0.1019 -0.3131
    3POPC   H5R  320   7.426   4.526   6.564  0.0950  1.0715  1.5107
    3POPC   H5S  321   7.550   4.397   6.568  2.2307  0.3272 -0.0581
    3POPC   C26  322   7.617   4.589   6.501  0.2711  0.0946 -0.4947
    3POPC   H6R  323   7.577   4.692   6.507 -0.6815 -0.1332 -2.2570
    3POPC   H6S  324   7.600   4.550   6.399 -1.9121 -1.6600  0.4591
    3POPC   C27  325   7.767   4.573   6.530  0.1210 -0.1151  0.1857
    3POPC   H7R  326   7.783   4.586   6.639 -0.2107  2.2606  0.0072
    3POPC   H7S  327   7.811   4.654   6.469 -2.5820  0.4190 -1.2290
    3POPC   C28  328   7.826   4.438   6.487 -0.1457 -0.1835  0.0312
    3POPC   H8R  329   7.804   4.435   6.378  1.7094 -0.8440 -0.3622
    3POPC   H8S  330   7.778   4.353   6.538 -0.2038 -0.2617 -0.1526
    3POPC   C29  331   7.976   4.435   6.499 -0.1622 -0.1353  0.2447
    3POPC   H91  332   8.024   4.415   6.596  0.5178 -0.3173 -0.1295
    3POPC  C210  333   8.060   4.433   6.395 -0.0511  0.6382  0.3138
    3POPC  H101  334   0.063   4.432   6.420  0.4174  2.0055 -1.4192
    3POPC  C211  335   8.030   4.442   6.248 -0.4001 -0.1385  0.3313
    3POPC  H11R  336   0.020   4.481   6.203  0.0022 -0.9400  0.4675
    3POPC  H11S  337   7.944   4.508   6.224 -0.2983 -0.8522 -2.2627
    3POPC  C212  338   8.006   4.312   6.171 -0.0233 -0.2265  0.3634
    3POPC  H12R  339   7.911   4.265   6.203  0.6853 -1.7917  0.2696
    3POPC  H12S  340   8.082   4.243   6.213 -0.2030 -0.5015  0.2390
    3POPC  C213  341   7.993   4.326   6.019  0.2585  0.2730  0.3827
    3POPC  H13R  342   7.903   4.385   5.989 -0.5934 -1.3138 -0.2784
    3POPC  H13S  343   7.969   4.226   5.978 -0.0119  0.7355 -0.6259
    3POPC  C214  344   0.011   4.390   5.952 -0.3476  0.6793 -0.3416
    3POPC  H14R  345   0.099   4.335   5.991 -1.5850  0.6967  2.7505
    3POPC  H14S  346   0.020   4.499   5.968  0.2497  0.5789  0.0255
    3POPC  C215  347   0.001   4.371   5.800  0.3558 -0.2736 -0.2762
    3POPC  H15R  348   7.996   4.385   5.787  0.5018  0.2670 -1.0200
    3POPC  H15S  349   0.017   4.264   5.775  0.1819 -0.3678  0.0099
    3POPC  C216  350   0.091   4.457   5.711  0.8586 -0.1835  0.3105
    3POPC  H16R  351   0.192   4.460   5.757  0.8253 -0.6469  0.4173
    3POPC  H16S  352   0.054   4.561   5.703  1.4688  0.0638  0.6617
    3POPC  C217  353   0.113   4.407   5.567 -0.4300  0.3229 -0.0703
    3POPC  H17R  354   0.013   4.404   5.520 -1.0468  0.1249  1.1979
    3POPC  H17S  355   0.162   4.308   5.566 -1.7418 -0.3508  0.3534
    3POPC  C218  356   0.201   4.501   5.484 -0.1991  0.5733  0.4489
    3POPC  H18R  357   0.165   4.606   5.483 -0.3594  0.5270 -1.1802
    3POPC  H18S  358   0.198   4.460   5.381 -2.2844 -3.1902  1.7813
    3POPC  H18T  359   0.307   4.487   5.515 -0.6235 -6.4137  0.4636
    3POPC   C33  360   6.902   4.550   6.433  0.0246  0.1514  0.0689
    3POPC   H3X  361   6.837   4.460   6.427  0.2984 -0.0650  0.3571
    3POPC   H3Y  362   7.008   4.517   6.426  0.2752  1.1674 -1.3761
    3POPC   C34  363   6.862   4.643   6.318  0.1902 -0.1757 -0.2546
    3POPC   H4X  364   6.898   4.745   6.345  0.5228 -0.7424  1.6114
    3POPC   H4Y  365   6.751   4.641   6.321  0.2005  0.2568  0.9064
    3POPC   C35  366   6.898   4.591   6.179 -0.0638 -0.1834 -0.3183
    3POPC   H5X  367   6.852   4.492   6.156 -0.5665  0.0525 -0.3444
    3POPC   H5Y  368   7.009   4.585   6.181  0.0645  1.9048  0.4134
    3POPC   C36  369   6.859   4.688   6.068 -0.0981 -0.1624 -0.2873
    3POPC   H6X  370   6.880   4.794   6.096  0.6463 -0.4957  0.4547
    3POPC   H6Y  371   6.750   4.688   6.046  0.0330  2.1972 -1.2711
    3POPC   C37  372   6.920   4.647   5.935  0.1701 -0.0421 -0.2015
    3POPC   H7X  373   6.881   4.549   5.901  2.2486 -0.0997 -2.7776
    3POPC   H7Y  374   7.029   4.628   5.943 -0.1251 -1.9791 -0.2919
    3POPC   C38  375   6.881   4.747   5.826  0.2513  0.0073 -0.1859
    3POPC   H8X  376   6.771   4.740   5.813  0.0142 -1.6012  2.1102
    3POPC   H8Y  377   6.923   4.702   5.734  0.6277  0.1674 -0.0922
    3POPC   C39  378   6.945   4.886   5.819 -0.0080  0.1533  0.2973
    3POPC   H9X  379   6.918   4.949   5.906  1.1895  0.5952  0.3782
    3POPC   H9Y  380   6.905   4.923   5.723 -0.5265 -1.2584 -0.0588
    3POPC  C310  381   7.098   4.889   5.831  0.0010 -0.1335  0.2770
    3POPC  H10X  382   7.147   4.816   5.763  1.0750  1.4748 -0.7461
    3POPC  H10Y  383   7.129   4.878   5.937  1.3672 -0.8183 -0.1793
    3POPC  C311  384   7.163   5.022   5.792  0.4500 -0.4016  0.1004
    3POPC  H11X  385   7.268   5.037   5.824  0.1538  0.6861  0.6329
    3POPC  H11Y  386   7.107   5.106   5.839 -1.0214 -1.7113  0.7587
    3POPC  C312  387   7.156   5.052   5.642 -0.6378 -0.2259  0.1737
    3POPC  H12X  388   7.050   5.060   5.612 -0.2469  1.5695 -0.8758
    3POPC  H12Y  389   7.203   4.961   5.598 -0.4299 -0.4223  0.7875
    3POPC  C313  390   7.223   5.186   5.613 -1.1562 -0.0907 -0.4209
    3POPC  H13X  391   7.332   5.180   5.632 -1.5522 -0.7067  2.1222
    3POPC  H13Y  392   7.194   5.256   5.695  0.7995  1.2801 -0.8152
    3POPC  C314  393   7.184   5.248   5.479 -0.8928 -0.2665 -0.5784
    3POPC  H14X  394   7.078   5.220   5.460 -0.4753 -2.8448  0.5347
    3POPC  H14Y  395   7.250   5.208   5.399  1.0127 -0.0923  0.8426
    3POPC  C315  396   7.193   5.401   5.489 -0.1620 -0.3458  0.0088
    3POPC  H15X  397   7.125   5.431   5.571 -0.2817 -1.4320  0.3285
    3POPC  H15Y  398   7.158   5.434   5.389 -2.6090 -2.3566  0.0812
    3POPC  C316  399   7.334   5.453   5.516 -0.2715  0.1577 -0.3932
    3POPC  H16X  400   7.347   5.563   5.531  5.8018 -0.1902 -0.3427
    3POPC  H16Y  401   7.402   5.415   5.436  0.1868 -0.4320  0.2649
    3POPC  H16Z  402   7.382   5.409   5.606  3.6442  2.0408 -1.3472
    4POPC     N  403   1.053   7.782   7.558  0.2855 -0.1354  0.1857
    4POPC   C12  404   1.098   7.668   7.469  0.3002 -0.2250  0.3067
    4POPC   C13  405   0.950   7.865   7.484 -0.2167 -0.7609  0.1740
    4POPC   C14  406   0.989   7.723   7.681  0.5782 -0.0854  0.3630
    4POPC   C15  407   1.174   7.860   7.604  0.5467 -0.4803  0.0940
    4POPC  H12A  408   1.023   7.590   7.466  0.5347 -0.4342 -1.1637
    4POPC  H12B  409   1.176   7.618   7.523 -0.2009 -0.3236  0.9416
    4POPC  H13A  410   0.932   7.960   7.532  1.1203  0.7383 -2.1192
    4POPC  H13B  411   0.991   7.883   7.386 -2.6932 -2.5068 -1.2708
    4POPC  H13C  412   0.852   7.822   7.475 -1.9057  2.6545  0.8595
    4POPC  H14A  413   0.925   7.641   7.653 -1.8493  2.1567 -1.1651
    4POPC  H14B  414   1.062   7.688   7.752  3.2506  0.7110 -1.8315
    4POPC  H14C  415   0.938   7.802   7.735  0.7943 -0.8739  1.7683
    4POPC  H15A  416   1.221   7.906   7.519 -1.9923  0.7707 -0.7276
    4POPC  H15B  417   1.241   7.789   7.650  0.9510  0.2100  0.5864
    4POPC  H15C  418   1.144   7.932   7.679 -1.7790  0.0591 -1.2352
    4POPC   C11  419   1.138   7.702   7.325  0.0256  0.2216  0.3329
    4POPC  H11A  420   1.052   7.728   7.260  1.4415  1.8555 -0.9942
    4POPC  H11B  421   1.191   7.618   7.276  1.3210  0.7846  0.7103
    4POPC     P  422   1.380   7.785   7.329  0.0267 -0.3017  0.4332
    4POPC   O13  423   1.462   7.908   7.336  0.0562 -0.2348 -0.9178
    4POPC   O14  424   1.400   7.697   7.446 -0.0859 -0.7858  0.0884
    4POPC   O12  425   1.224   7.817   7.322  0.1306  0.1364  0.0586
    4POPC   O11  426   1.417   7.719   7.188 -0.2297  0.1178  0.1669
    4POPC    C1  427   1.509   7.787   7.101  0.1328 -0.2892  0.2311
    4POPC    HA  428   1.540   7.707   7.030 -0.4150 -0.3697  0.0801
    4POPC    HB  429   1.598   7.823   7.157  0.0000  0.2854  0.0716
    4POPC    C2  430   1.438   7.897   7.021  0.2234 -0.6276 -0.3183
    4POPC    HS  431   1.434   7.984   7.090  0.9676 -0.6801 -0.2005
    4POPC   O21  432   1.299   7.868   7.003 -0.1371  0.7404  0.1708
    4POPC   C21  433   1.225   7.978   6.993 -0.2735  0.6263 -0.0843
    4POPC   O22  434   1.267   8.093   6.988 -0.2973  0.6608  0.3927
    4POPC   C22  435   1.081   7.929   7.004 -0.0009 -0.1958 -0.1155
    4POPC   H2R  436   1.052   7.953   7.109  1.2076 -0.0449  0.1992
    4POPC   H2S  437   1.072   7.820   6.990 -0.4935 -0.0065 -1.4396
    4POPC    C3  438   1.499   7.931   6.884 -0.4298  0.4247 -0.3527
    4POPC    HX  439   1.605   7.963   6.891  0.4987 -1.9366 -2.3099
    4POPC    HY  440   1.440   8.019   6.848 -0.9643  0.6951  1.0856
    4POPC   O31  441   1.483   7.827   6.788 -0.2721 -0.0391  0.1242
    4POPC   C31  442   1.591   7.751   6.766 -0.3261 -0.1087  0.0970
    4POPC   O32  443   1.691   7.752   6.836  0.0244  0.7783 -0.3908
    4POPC   C32  444   1.580   7.673   6.636 -0.7202 -0.4434  0.3333
    4POPC   H2X  445   1.512   7.585   6.651 -2.2415  0.7660  0.8568
    4POPC   H2Y  446   1.685   7.646   6.616 -0.0190  1.3147  1.4276
    4POPC   C23  447   0.986   7.996   6.904  0.4185 -0.4228 -0.6695
    4POPC   H3R  448   1.028   8.020   6.804 -0.7751  0.3617 -1.0082
    4POPC   H3S  449   0.964   8.092   6.956  0.2796 -0.8119  0.0032
    4POPC   C24  450   0.859   7.913   6.890  0.1374 -0.1677  0.2792
    4POPC   H4R  451   0.834   7.857   6.982  1.2927 -1.1221  0.0411
    4POPC   H4S  452   0.872   7.836   6.811 -1.8912  0.3413 -0.6428
    4POPC   C25  453   0.734   7.996   6.855  0.3026 -0.0520 -0.0460
    4POPC   H5R  454   0.705   8.052   6.946  0.1254 -0.2407  0.0157
    4POPC   H5S  455   0.657   7.919   6.832  0.5653 -0.0496 -0.9547
    4POPC   C26  456   0.741   8.077   6.726 -0.4491  0.0686 -0.0128
    4POPC   H6R  457   0.842   8.065   6.683 -0.4694 -0.7866  0.1714
    4POPC   H6S  458   0.721   0.082   6.738  2.1110  0.7190 -0.9937
    4POPC   C27  459   0.654   8.024   6.612 -0.3253 -0.3324  0.0810
    4POPC   H7R  460   0.546   8.041   6.630 -0.1774 -0.3542  1.0717
    4POPC   H7S  461   0.661   7.913   6.620  1.6438 -0.2650 -0.1129
    4POPC   C28  462   0.694   8.053   6.467 -0.0115 -0.2633  0.1778
    4POPC   H8R  463   0.610   8.027   6.400  1.1694  0.2717 -1.5704
    4POPC   H8S  464   0.780   7.989   6.442 -0.3309 -0.6191 -0.0227
    4POPC   C29  465   0.745   0.089   6.446  0.5267 -0.5594 -0.5159
    4POPC   H91  466   0.819   0.114   6.524 -1.1705 -0.0316  1.0003
    4POPC  C210  467   0.718   0.174   6.345  0.3939 -0.1146 -0.1135
    4POPC  H101  468   0.769   0.271   6.348  1.6738 -0.7840  0.7847
    4POPC  C211  469   0.620   0.163   6.232  0.1354  0.1916  0.0786
    4POPC  H11R  470   0.546   0.244   6.245  0.8527  0.8873 -0.1251
    4POPC  H11S  471   0.569   0.064   6.234  1.3398 -0.4594 -0.0007
    4POPC  C212  472   0.692   0.172   6.097  0.1164  0.2045  0.0696
    4POPC  H12R  473   0.766   0.092   6.079  0.1810  0.7669 -2.6216
    4POPC  H12S  474   0.735   0.273   6.082 -0.3191  0.4570  0.4729
    4POPC  C213  475   0.597   0.157   5.978 -0.2733  0.7341  0.3066
    4POPC  H13R  476   0.503   0.216   5.986 -0.7239  0.0585  0.1112
    4POPC  H13S  477   0.570   0.049   5.979 -0.6255  0.8265  0.9197
    4POPC  C214  478   0.661   0.207   5.849 -0.1209  0.0027  0.0940
    4POPC  H14R  479   0.759   0.155   5.837  0.6671  1.7130 -1.5386
    4POPC  H14S  480   0.670   0.317   5.847 -0.0994  0.0213 -2.5537
    4POPC  C215  481   0.565   0.194   5.731 -0.0442 -0.1960  0.0517
    4POPC  H15R  482   0.467   0.241   5.757 -0.7689 -0.2427 -2.3382
    4POPC  H15S  483   0.553   0.084   5.727 -1.5977 -0.0423 -0.5945
    4POPC  C216  484   0.633   0.248   5.605 -0.1794 -0.0380  0.0461
    4POPC  H16R  485   0.724   0.185   5.605 -0.2609 -0.1554 -0.1518
    4POPC  H16S  486   0.649   0.358   5.610 -1.4678  0.3286 -2.2686
    4POPC  C217  487   0.536   0.219   5.490 -0.7366  0.2967  0.4263
    4POPC  H17R  488   0.455   0.294   5.499 -0.3972  0.6563  0.5226
    4POPC  H17S  489   0.495   0.116   5.496  2.8994 -1.1809  3.0455
    4POPC  C218  490   0.601   0.222   5.352 -0.2694 -0.3737  0.6262
    4POPC  H18R  491   0.519   0.218   5.277  0.1374  0.4591  0.1110
    4POPC  H18S  492   0.678   0.144   5.334 -0.5553 -1.3993  3.4448
    4POPC  H18T  493   0.653   0.319   5.332  0.3117 -1.0466 -1.3902
    4POPC   C33  494   1.526   7.769   6.530 -0.1091  0.1920  0.5921
    4POPC   H3X  495   1.582   7.864   6.543  3.4127 -1.4593 -1.0070
    4POPC   H3Y  496   1.417   7.785   6.534 -0.0582  1.4098 -1.5545
    4POPC   C34  497   1.545   7.727   6.384 -0.3893  0.3195  0.5185
    4POPC   H4X  498   1.655   7.710   6.383 -0.3497  0.4961 -1.2414
    4POPC   H4Y  499   1.527   7.808   6.311 -0.5558  1.4265  1.7502
    4POPC   C35  500   1.474   7.602   6.330  0.2618  0.0287  0.3174
    4POPC   H5X  501   1.374   7.596   6.377  1.3166 -0.8053  2.5800
    4POPC   H5Y  502   1.539   7.521   6.370 -1.6211 -0.4465  2.6261
    4POPC   C36  503   1.477   7.598   6.177 -0.0187  0.7891  0.2839
    4POPC   H6X  504   1.582   7.588   6.142  0.3632 -0.2162  1.6212
    4POPC   H6Y  505   1.424   7.684   6.130  2.0333  1.5663 -0.7022
    4POPC   C37  506   1.386   7.482   6.133  0.8683  0.2132 -0.0709
    4POPC   H7X  507   1.280   7.507   6.155  0.8684 -1.0713  1.5681
    4POPC   H7Y  508   1.414   7.398   6.200  0.9568 -0.0898 -0.4883
    4POPC   C38  509   1.400   7.446   5.985 -0.3049 -0.2708 -0.0733
    4POPC   H8X  510   1.410   7.336   5.969 -0.9265 -0.4785  0.8533
    4POPC   H8Y  511   1.496   7.489   5.949 -1.4374  2.4698 -0.0518
    4POPC   C39  512   1.288   7.512   5.905 -0.4721 -0.1499  0.2550
    4POPC   H9X  513   1.290   7.623   5.909  0.7550 -0.1557  0.3698
    4POPC   H9Y  514   1.193   7.479   5.951  0.0318 -1.1247  0.6095
    4POPC  C310  515   1.293   7.449   5.765 -0.0009  0.1717  0.1240
    4POPC  H10X  516   1.272   7.345   5.796 -1.9765  0.8686  1.3490
    4POPC  H10Y  517   1.392   7.467   5.718 -0.1898 -1.4154 -0.9583
    4POPC  C311  518   1.173   7.478   5.674 -0.2592 -1.0602  0.0628
    4POPC  H11X  519   1.076   7.464   5.726 -0.8530 -3.8174 -1.5695
    4POPC  H11Y  520   1.167   7.403   5.593  0.2587 -1.5741  0.4821
    4POPC  C312  521   1.174   7.615   5.606 -0.8293 -0.5538  1.0553
    4POPC  H12X  522   1.241   7.607   5.518 -0.8057 -1.9807  1.1648
    4POPC  H12Y  523   1.226   7.696   5.662  0.7217 -1.7285  1.3956
    4POPC  C313  524   1.038   7.654   5.549 -0.1011  0.0043 -0.3400
    4POPC  H13X  525   0.977   7.676   5.640  1.5387  1.0664  0.5529
    4POPC  H13Y  526   0.993   7.568   5.497 -1.4559 -0.0897  0.9193
    4POPC  C314  527   1.048   7.776   5.457  0.3638  0.0796 -0.1927
    4POPC  H14X  528   1.109   7.746   5.369 -0.7546 -0.1245 -0.9268
    4POPC  H14Y  529   1.097   7.864   5.503 -0.6005  0.0287  0.9952
    4POPC  C315  530   0.912   7.818   5.401 -0.2924 -0.6762  0.7848
    4POPC  H15X  531   0.840   7.734   5.395 -1.3925  0.3148 -1.1642
    4POPC  H15Y  532   0.921   7.858   5.297  4.3052  0.9472  1.5541
    4POPC  C316  533   0.856   7.932   5.486 -0.0610 -0.5795  0.8097
    4POPC  H16X  534   0.774   7.988   5.437  0.4219 -0.7385 -0.2145
    4POPC  H16Y  535   0.931   8.014   5.490 -1.1414  0.8357 -3.0278
    4POPC  H16Z  536   0.835   7.888   5.586  1.4777 -1.5856  0.7275
    5POPC     N  537   4.425   4.379   7.007 -0.2393 -0.0641  0.0767
    5POPC   C12  538   4.304   4.371   6.917  0.0854  0.2147 -0.3866
    5POPC   C13  539   4.553   4.343   6.936 -0.2038 -0.5118  0.3651
    5POPC   C14  540   4.441   4.515   7.070 -0.2558  0.2979 -0.6922
    5POPC   C15  541   4.408   4.291   7.128 -0.3556 -0.2761 -0.0928
    5POPC  H12A  542   4.311   4.455   6.849  2.1881  2.1282  2.0212
    5POPC  H12B  543   4.221   4.396   6.981  0.4963  1.1679 -0.2087
    5POPC  H13A  544   4.550   4.383   6.836 -0.6644  1.8982  1.2700
    5POPC  H13B  545   4.634   4.389   6.991 -0.9639  0.1597  0.9491
    5POPC  H13C  546   4.564   4.236   6.932 -0.4633 -0.5064 -2.0118
    5POPC  H14A  547   4.430   4.595   6.998  0.8520  0.6958 -0.4398
    5POPC  H14B  548   4.366   4.531   7.146  0.7242  0.2825  0.3044
    5POPC  H14C  549   4.536   4.520   7.121 -0.1132  0.4268 -0.9654
    5POPC  H15A  550   4.330   4.340   7.183  0.1324 -0.1446  0.5035
    5POPC  H15B  551   4.498   4.288   7.188  0.7916 -0.2991 -1.7505
    5POPC  H15C  552   4.377   4.191   7.101 -0.1661 -0.6051  0.8506
    5POPC   C11  553   4.272   4.233   6.858  0.1117  0.0173  0.0633
    5POPC  H11A  554   4.363   4.208   6.799  1.1686 -0.3368  1.7587
    5POPC  H11B  555   4.198   4.237   6.776  2.6299 -0.2340 -2.3515
    5POPC     P  556   4.089   4.118   6.976  0.2304 -0.0826 -0.3312
    5POPC   O13  557   4.066   4.020   7.085 -0.4551 -0.0439 -0.4336
    5POPC   O14  558   4.031   4.252   7.005  0.2437 -0.0560 -0.4306
    5POPC   O12  559   4.247   4.131   6.955  0.3356  0.5812  0.7337
    5POPC   O11  560   4.041   4.047   6.841 -0.4433  0.1270 -0.2112
    5POPC    C1  561   4.053   3.905   6.825 -0.1371  0.2100 -0.7202
    5POPC    HA  562   3.980   3.874   6.747 -0.1372  0.6965 -0.9206
    5POPC    HB  563   4.033   3.847   6.918  5.0451  0.8731  1.1286
    5POPC    C2  564   4.187   3.853   6.768  0.3372  0.1438  0.4318
    5POPC    HS  565   4.267   3.854   6.845  1.7914  0.8945 -1.0373
    5POPC   O21  566   4.225   3.941   6.662  0.1610 -0.1460  0.1299
    5POPC   C21  567   4.356   3.961   6.651  0.0860  0.6219  0.5758
    5POPC   O22  568   4.444   3.929   6.730  0.0121 -0.4118  0.2511
    5POPC   C22  569   4.372   4.034   6.519 -0.1087  0.3128  0.3821
    5POPC   H2R  570   4.330   4.135   6.534  2.9840  1.9885 -1.3098
    5POPC   H2S  571   4.307   3.977   6.448 -0.0239  0.8889 -0.1577
    5POPC    C3  572   4.169   3.709   6.718  0.0850  0.2474  0.2259
    5POPC    HX  573   4.130   3.723   6.614  1.3878  2.4828 -0.0313
    5POPC    HY  574   4.090   3.659   6.777 -0.4469  2.1454  1.2282
    5POPC   O31  575   4.292   3.637   6.715 -0.0060  0.1108 -0.3554
    5POPC   C31  576   4.309   3.551   6.814  0.1333  0.5506  0.0057
    5POPC   O32  577   4.223   3.508   6.889 -0.3300  0.7937 -0.3824
    5POPC   C32  578   4.457   3.514   6.827  0.1179  0.5741  0.2547
    5POPC   H2X  579   4.500   3.579   6.906  1.4838 -1.2065  1.0397
    5POPC   H2Y  580   4.510   3.538   6.733 -0.7956  1.2389 -0.1050
    5POPC   C23  581   4.516   4.042   6.470 -0.2221  0.3613  0.0518
    5POPC   H3R  582   4.563   3.942   6.476  1.0735  1.0199  1.5726
    5POPC   H3S  583   4.576   4.104   6.540  1.0547 -0.7089 -0.0407
    5POPC   C24  584   4.541   4.100   6.330 -0.0211  0.1028 -0.0191
    5POPC   H4R  585   4.491   4.196   6.307  0.6630  0.9022  1.6792
    5POPC   H4S  586   4.509   4.028   6.252  1.6184  0.2677 -0.8848
    5POPC   C25  587   4.689   4.131   6.308 -0.1065  0.5651  0.0637
    5POPC   H5R  588   4.755   4.042   6.310  2.1916  2.1819  1.5849
    5POPC   H5S  589   4.732   4.194   6.389  3.0083 -0.4843 -0.6208
    5POPC   C26  590   4.709   4.189   6.168  0.0193  0.2828 -0.0351
    5POPC   H6R  591   4.672   4.293   6.172 -1.9132 -0.4092  1.2032
    5POPC   H6S  592   4.640   4.136   6.099  0.1825 -0.9480  0.7236
    5POPC   C27  593   4.852   4.190   6.112  0.1839  0.5040  0.3876
    5POPC   H7R  594   4.876   4.084   6.089  0.4041  0.8295 -0.9519
    5POPC   H7S  595   4.925   4.213   6.193  0.7004 -2.7680  0.9947
    5POPC   C28  596   4.861   4.280   5.989 -0.2966 -0.6091 -0.4822
    5POPC   H8R  597   4.836   4.385   6.014 -0.5894 -0.8198  0.1256
    5POPC   H8S  598   4.786   4.246   5.915 -0.0936  1.1958 -1.5745
    5POPC   C29  599   5.003   4.272   5.940 -0.0716 -0.0615  0.0659
    5POPC   H91  600   5.083   4.275   6.015  0.7821 -1.7167 -0.7187
    5POPC  C210  601   5.054   4.246   5.819  0.5723  0.5839  0.1950
    5POPC  H101  602   5.164   4.248   5.810  0.6977 -3.7287 -1.0232
    5POPC  C211  603   4.978   4.224   5.691 -0.2527 -0.3151  0.8246
    5POPC  H11R  604   5.029   4.275   5.606 -0.6798 -2.3520 -0.7052
    5POPC  H11S  605   4.876   4.266   5.687 -1.1432 -2.4390 -0.2826
    5POPC  C212  606   4.964   4.081   5.639  0.7336 -0.1118 -0.0367
    5POPC  H12R  607   5.059   4.026   5.621  0.2010 -0.6750 -1.2247
    5POPC  H12S  608   4.923   4.083   5.536  2.2209  3.6963 -0.7524
    5POPC  C213  609   4.879   3.993   5.731  0.3240 -0.0043 -0.3108
    5POPC  H13R  610   4.773   4.024   5.718  0.3349  0.1023 -0.1494
    5POPC  H13S  611   4.901   4.007   5.839 -1.7953  1.9466 -0.0625
    5POPC  C214  612   4.892   3.844   5.698  0.3851  0.0824 -0.6827
    5POPC  H14R  613   4.802   3.802   5.749  1.3297  1.0449  1.9664
    5POPC  H14S  614   4.986   3.807   5.743  2.2516  2.4136 -2.3846
    5POPC  C215  615   4.873   3.815   5.549  0.1658 -0.4819 -0.5476
    5POPC  H15R  616   4.971   3.824   5.499  0.1071 -0.0494 -0.5870
    5POPC  H15S  617   4.809   3.892   5.501  0.6010  0.5126  0.4143
    5POPC  C216  618   4.805   3.680   5.526 -0.9774 -0.1383  0.6835
    5POPC  H16R  619   4.807   3.658   5.417  0.9171 -0.4598  0.7471
    5POPC  H16S  620   4.699   3.686   5.561 -1.2599  0.3830 -0.2342
    5POPC  C217  621   4.874   3.561   5.592 -0.0281 -0.3152 -0.6033
    5POPC  H17R  622   4.879   3.576   5.702 -0.3788  0.6882 -0.7196
    5POPC  H17S  623   4.981   3.548   5.564 -0.1584 -1.6309 -0.5548
    5POPC  C218  624   4.807   3.428   5.557 -0.5285 -0.1681 -0.2126
    5POPC  H18R  625   4.716   3.420   5.620  0.4956 -1.7839  1.1138
    5POPC  H18S  626   4.865   3.338   5.586 -1.8257 -0.8159  0.4264
    5POPC  H18T  627   4.781   3.420   5.449 -1.3468 -2.6081  0.1201
    5POPC   C33  628   4.484   3.367   6.858  0.3749  0.5080 -0.2725
    5POPC   H3X  629   4.475   3.309   6.764  1.4641  1.7182 -1.1690
    5POPC   H3Y  630   4.417   3.323   6.935  1.2270 -3.6831 -1.6456
    5POPC   C34  631   4.625   3.345   6.913  0.0735 -0.2973  0.2026
    5POPC   H4X  632   4.639   3.328   7.022  1.5568 -1.2262 -0.0930
    5POPC   H4Y  633   4.682   3.438   6.890 -0.4961 -0.2439 -1.0699
    5POPC   C35  634   4.695   3.234   6.834 -0.5596 -0.0646 -0.7024
    5POPC   H5X  635   4.800   3.241   6.872  0.1498  1.1787 -2.7206
    5POPC   H5Y  636   4.696   3.271   6.729  1.7117 -0.3204 -0.8293
    5POPC   C36  637   4.642   3.091   6.848  0.6510 -0.4362  0.2820
    5POPC   H6X  638   4.540   3.098   6.806 -0.1279  0.1891  2.1488
    5POPC   H6Y  639   4.631   3.073   6.957  0.7009  1.5035  0.6573
    5POPC   C37  640   4.716   2.977   6.778  0.1532 -0.5198 -0.1108
    5POPC   H7X  641   4.683   2.878   6.814 -2.4275  0.5194  0.6114
    5POPC   H7Y  642   4.824   2.998   6.794  0.3666 -1.1666 -0.6554
    5POPC   C38  643   4.696   2.973   6.626  0.9887  0.3613 -0.2601
    5POPC   H8X  644   4.717   3.072   6.580  1.7328  0.1579 -0.3630
    5POPC   H8Y  645   4.589   2.944   6.610  0.6537  0.7127  1.2031
    5POPC   C39  646   4.769   2.851   6.569 -0.0035 -0.4261  0.1065
    5POPC   H9X  647   4.726   2.765   6.625 -0.7691  0.4268  0.8575
    5POPC   H9Y  648   4.879   2.847   6.586 -0.3811 -3.0452  2.7561
    5POPC  C310  649   4.736   2.854   6.420 -0.0832 -0.8558  0.1159
    5POPC  H10X  650   4.801   2.936   6.383  2.7013 -2.5960  0.8537
    5POPC  H10Y  651   4.631   2.889   6.410 -0.1843 -1.0778  0.3992
    5POPC  C311  652   4.790   2.739   6.334  0.7973 -0.4209  0.0757
    5POPC  H11X  653   4.716   2.656   6.338  0.5230 -0.1753  0.1730
    5POPC  H11Y  654   4.886   2.701   6.373 -0.2468 -2.2359  0.9877
    5POPC  C312  655   4.831   2.776   6.191  0.5161 -0.1817  0.0558
    5POPC  H12X  656   4.941   2.786   6.189  0.4745  0.8958  1.3084
    5POPC  H12Y  657   4.788   2.874   6.160 -0.4242 -0.4854  0.3493
    5POPC  C313  658   4.781   2.687   6.078 -0.4477  0.0243  0.3104
    5POPC  H13X  659   4.670   2.699   6.085 -0.2590  0.9256  2.4562
    5POPC  H13Y  660   4.800   2.580   6.099 -1.7252  0.0263  1.6270
    5POPC  C314  661   4.816   2.739   5.938  0.5390 -0.1359  0.4913
    5POPC  H14X  662   4.919   2.706   5.913 -0.4707 -3.6547  0.5666
    5POPC  H14Y  663   4.808   2.850   5.933  2.2103  0.0056  0.5504
    5POPC  C315  664   4.717   2.685   5.835  0.5271  0.2224  0.3122
    5POPC  H15X  665   4.614   2.711   5.865 -0.0218  0.1374 -1.3931
    5POPC  H15Y  666   4.722   2.574   5.829 -1.9778  0.0922 -0.1258
    5POPC  C316  667   4.748   2.768   5.710  0.1953  0.2821  0.2690
    5POPC  H16X  668   4.857   2.773   5.691  0.3377  0.9498  1.1864
    5POPC  H16Y  669   4.710   2.872   5.713  0.5199  0.3781  1.2892
    5POPC  H16Z  670   4.705   2.723   5.618  1.4118  0.9321 -0.6484
    6POPC     N  671   1.080   6.091   7.391  0.1454 -0.5259  0.1443
    6POPC   C12  672   1.004   6.193   7.309  0.2474 -0.0828  0.5994
    6POPC   C13  673   0.991   5.972   7.420 -0.3225 -0.2985 -0.3280
    6POPC   C14  674   1.205   6.044   7.322  0.1651  0.4971 -0.5374
    6POPC   C15  675   1.116   6.149   7.526  0.1734 -0.6305  0.1808
    6POPC  H12A  676   0.910   6.213   7.360 -1.2708 -2.7284 -0.9736
    6POPC  H12B  677   0.983   6.149   7.213  0.9689 -0.9966  0.8467
    6POPC  H13A  678   0.916   6.007   7.489 -1.5967 -0.5758 -1.5276
    6POPC  H13B  679   0.933   5.944   7.333 -1.0291  1.3889 -0.4395
    6POPC  H13C  680   1.051   5.894   7.465  2.3486  1.4338 -0.6317
    6POPC  H14A  681   1.267   6.132   7.311 -0.4764  1.1520  0.8523
    6POPC  H14B  682   1.257   5.975   7.387  1.1576 -0.3928 -2.1849
    6POPC  H14C  683   1.177   5.986   7.235 -0.9103  0.0874  0.0604
    6POPC  H15A  684   1.026   6.183   7.574  0.1851 -1.0391  0.4992
    6POPC  H15B  685   1.178   6.235   7.503 -0.3862 -0.6940 -1.7481
    6POPC  H15C  686   1.159   6.078   7.595  0.6441  1.2839  1.9488
    6POPC   C11  687   1.076   6.324   7.278 -0.0008 -0.0826  0.0221
    6POPC  H11A  688   1.127   6.359   7.370 -0.0295  1.4833 -0.5235
    6POPC  H11B  689   1.002   6.404   7.254  0.3262  0.6778  1.4176
    6POPC     P  690   1.116   6.312   7.033 -0.3285  0.1173 -0.0876
    6POPC   O13  691   1.021   6.201   7.010 -0.2368  0.0003  0.0924
    6POPC   O14  692   1.070   6.449   7.002  0.1265  0.2639 -0.1347
    6POPC   O12  693   1.178   6.304   7.180 -0.1421  0.1070 -0.1663
    6POPC   O11  694   1.243   6.285   6.938 -0.3728 -0.6865  0.0732
    6POPC    C1  695   1.362   6.224   6.987  0.2598  0.4614  0.0053
    6POPC    HA  696   1.415   6.179   6.900 -0.1362  1.1861 -0.6163
    6POPC    HB  697   1.340   6.141   7.058  0.9717 -0.2060 -0.5381
    6POPC    C2  698   1.460   6.319   7.058  0.2803  0.1388  0.4120
    6POPC    HS  699   1.400   6.358   7.142 -0.9146 -1.8051  0.5331
    6POPC   O21  700   1.489   6.431   6.974 -0.3228  0.2724  0.3804
    6POPC   C21  701   1.528   6.536   7.046 -0.7913  0.7045  0.0123
    6POPC   O22  702   1.537   6.532   7.168  0.0132  0.0966 -0.0595
    6POPC   C22  703   1.562   6.650   6.952 -0.2180  0.1734 -0.4351
    6POPC   H2R  704   1.510   6.744   6.982 -0.4761 -0.0291 -0.2414
    6POPC   H2S  705   1.530   6.620   6.850  2.5024 -2.6419 -0.6141
    6POPC    C3  706   1.586   6.246   7.110  0.0555 -0.3063  0.3413
    6POPC    HX  707   1.554   6.168   7.182 -0.3456 -0.4207  0.0408
    6POPC    HY  708   1.649   6.321   7.164 -0.7494  0.2299  0.5621
    6POPC   O31  709   1.654   6.180   7.004  0.2891  0.0674  0.2585
    6POPC   C31  710   1.748   6.253   6.943 -0.0693 -0.1658 -0.5900
    6POPC   O32  711   1.814   6.343   6.992 -0.4133 -0.0270 -0.3851
    6POPC   C32  712   1.754   6.212   6.796 -0.3074 -0.2768 -0.5678
    6POPC   H2X  713   1.651   6.238   6.761 -0.4876  1.9687  1.3217
    6POPC   H2Y  714   1.769   6.102   6.793  2.4937 -0.0418  1.2155
    6POPC   C23  715   1.714   6.665   6.954 -0.1829 -0.2195  0.1211
    6POPC   H3R  716   1.756   6.567   6.922 -0.3360 -1.0285  2.2754
    6POPC   H3S  717   1.737   6.677   7.062 -0.0540 -1.4659  0.2432
    6POPC   C24  718   1.755   6.781   6.863  0.0824  0.0496  0.5780
    6POPC   H4R  719   1.676   6.860   6.857  1.4193  1.4999  1.3264
    6POPC   H4S  720   1.769   6.734   6.763  0.0698  1.9805 -0.3819
    6POPC   C25  721   1.890   6.839   6.906  0.2135 -0.5599  1.0049
    6POPC   H5R  722   1.956   6.757   6.940  0.8668 -0.7381 -0.5948
    6POPC   H5S  723   1.854   6.908   6.985 -0.5824  0.8754 -0.5186
    6POPC   C26  724   1.962   6.922   6.799 -0.2601 -0.5046  0.7228
    6POPC   H6R  725   1.914   6.949   6.703 -1.7589 -0.2698  1.5034
    6POPC   H6S  726   2.046   6.858   6.765  1.0283  1.3432  0.2730
    6POPC   C27  727   2.019   7.054   6.853 -0.2747 -0.2532  0.1339
    6POPC   H7R  728   2.078   7.017   6.940  0.5578  2.5059  0.8305
    6POPC   H7S  729   1.931   7.106   6.897  0.0948  2.8238 -2.3909
    6POPC   C28  730   2.098   7.141   6.756  0.0303 -0.2975  0.3395
    6POPC   H8R  731   2.117   7.237   6.809  4.1701 -0.3453 -0.6648
    6POPC   H8S  732   2.027   7.179   6.680 -1.2927 -0.7382  1.3297
    6POPC   C29  733   2.224   7.069   6.715  0.1676  0.1817 -0.1072
    6POPC   H91  734   2.304   7.043   6.786  2.8424  1.6909 -2.4090
    6POPC  C210  735   2.240   7.005   6.599 -0.3884 -0.7048  0.2865
    6POPC  H101  736   2.331   6.948   6.576 -0.9398 -1.0110 -1.2732
    6POPC  C211  737   2.138   7.011   6.489  0.2620  0.5088 -0.2785
    6POPC  H11R  738   2.145   7.110   6.439 -0.2176  0.9078  0.4324
    6POPC  H11S  739   2.032   7.008   6.523  0.3582 -1.1470 -0.0511
    6POPC  C212  740   2.168   6.906   6.381 -0.1683 -0.0039  0.0940
    6POPC  H12R  741   2.172   6.809   6.434  0.9999  1.3847  2.7509
    6POPC  H12S  742   2.273   6.916   6.346  0.3471  1.1001  1.8258
    6POPC  C213  743   2.088   6.910   6.251 -0.1245  0.1915  0.0727
    6POPC  H13R  744   2.123   6.998   6.193 -0.8608 -0.3657 -1.2764
    6POPC  H13S  745   1.978   6.914   6.269 -0.1623  1.2245 -0.3282
    6POPC  C214  746   2.114   6.783   6.170 -0.0535  0.4016 -0.2365
    6POPC  H14R  747   2.071   6.700   6.230  2.8039  0.5635  2.2395
    6POPC  H14S  748   2.223   6.764   6.182  0.1729  1.7645 -0.0028
    6POPC  C215  749   2.080   6.797   6.022 -0.5718  0.5449 -0.1068
    6POPC  H15R  750   2.155   6.872   5.992  1.1257 -0.5227  1.2671
    6POPC  H15S  751   1.975   6.834   6.029 -1.2027 -1.2212  0.5169
    6POPC  C216  752   2.094   6.667   5.941 -1.0329  0.3492  0.1258
    6POPC  H16R  753   2.044   6.577   5.984 -0.5145  0.2280  0.4792
    6POPC  H16S  754   2.202   6.642   5.936 -0.9062  0.9694 -0.3617
    6POPC  C217  755   2.052   6.686   5.795  0.0944 -0.3434 -0.2937
    6POPC  H17R  756   1.956   6.741   5.786 -0.1564 -0.6866  0.2252
    6POPC  H17S  757   2.034   6.589   5.744 -1.5252  0.7711 -1.9524
    6POPC  C218  758   2.136   6.774   5.703 -0.0613  0.4646  0.3317
    6POPC  H18R  759   2.187   6.850   5.766 -0.6497 -1.9554  4.0392
    6POPC  H18S  760   2.069   6.814   5.624 -1.2170  0.1811  1.1439
    6POPC  H18T  761   2.221   6.718   5.659 -1.0446 -0.9399  0.1635
    6POPC   C33  762   1.855   6.287   6.711  0.1742 -0.2954 -0.0191
    6POPC   H3X  763   1.950   6.245   6.750  0.9422 -2.5523 -3.7945
    6POPC   H3Y  764   1.857   6.397   6.730  2.6275 -0.0191 -1.4259
    6POPC   C34  765   1.853   6.238   6.566  0.3017  0.1614 -0.1795
    6POPC   H4X  766   1.759   6.269   6.514  1.2101  4.1204  0.2022
    6POPC   H4Y  767   1.855   6.129   6.546 -2.4700  0.2579 -1.5212
    6POPC   C35  768   1.966   6.298   6.482  0.3889 -0.1579 -0.2937
    6POPC   H5X  769   2.069   6.285   6.519 -0.1022 -0.1742  1.1362
    6POPC   H5Y  770   1.940   6.406   6.496  0.6895 -0.3433  2.0192
    6POPC   C36  771   1.963   6.266   6.333  0.0865  0.1086 -0.3484
    6POPC   H6X  772   1.868   6.310   6.296  0.5889  1.0900 -0.4834
    6POPC   H6Y  773   1.960   6.155   6.324 -2.1307  0.1076 -0.2242
    6POPC   C37  774   2.084   6.323   6.259  0.1559  0.7353  0.2426
    6POPC   H7X  775   2.169   6.251   6.256 -0.4113  0.0957 -1.3577
    6POPC   H7Y  776   2.114   6.422   6.300  4.0284  0.3846 -1.2821
    6POPC   C38  777   2.060   6.352   6.111  0.3265 -0.3085  0.0024
    6POPC   H8X  778   2.150   6.394   6.062 -0.4232 -1.3410 -2.4561
    6POPC   H8Y  779   1.971   6.418   6.107 -0.1569 -0.9345  0.2538
    6POPC   C39  780   2.018   6.230   6.028 -0.1341  0.0150 -0.2504
    6POPC   H9X  781   1.934   6.180   6.081 -0.3773 -0.6188 -1.2210
    6POPC   H9Y  782   2.111   6.169   6.036 -0.1785  0.0314  0.5047
    6POPC  C310  783   1.993   6.253   5.879 -0.6168  0.1271 -0.1517
    6POPC  H10X  784   1.903   6.318   5.868 -1.2536 -0.0616  3.0163
    6POPC  H10Y  785   1.973   6.151   5.839  2.7415 -0.4842 -0.5193
    6POPC  C311  786   2.118   6.294   5.802 -0.4501  0.1117  0.1117
    6POPC  H11X  787   2.202   6.234   5.843 -2.1409 -2.4917 -0.0446
    6POPC  H11Y  788   2.142   6.402   5.814  4.3289 -0.1841 -3.5359
    6POPC  C312  789   2.107   6.269   5.652  0.3252 -0.1873  0.0990
    6POPC  H12X  790   2.018   6.319   5.609 -1.2750 -3.1582 -0.3223
    6POPC  H12Y  791   2.091   6.159   5.641  0.8309 -0.3384  0.8084
    6POPC  C313  792   2.234   6.301   5.574  0.4878 -0.3037  0.3151
    6POPC  H13X  793   2.320   6.242   5.612  0.6389 -1.8324 -2.1508
    6POPC  H13Y  794   2.258   6.409   5.581 -0.1764 -0.1181 -0.2504
    6POPC  C314  795   2.211   6.262   5.428 -0.4888  0.2933  0.3047
    6POPC  H14X  796   2.124   6.323   5.395 -0.7324 -0.0246  0.3583
    6POPC  H14Y  797   2.181   6.155   5.424  0.1003  0.1068  0.7775
    6POPC  C315  798   2.338   6.294   5.348 -0.1188 -0.7427  0.4719
    6POPC  H15X  799   2.421   6.259   5.414  0.8117  2.2328  1.0064
    6POPC  H15Y  800   2.343   6.405   5.346  1.5746 -0.7473  1.8274
    6POPC  C316  801   2.364   6.247   5.205 -0.4227 -0.2799  0.2645
    6POPC  H16X  802   2.326   6.302   5.116 -0.3479  1.4832  1.2638
    6POPC  H16Y  803   2.327   6.142   5.203  1.3178 -1.0330  2.7363
    6POPC  H16Z  804   2.472   6.256   5.181 -0.7409  0.6369 -0.9417
    7POPC     N  805   2.590   3.544   7.596 -0.0339  0.0967  0.0312
    7POPC   C12  806   2.516   3.640   7.506 -0.1363 -0.6676 -0.7101
    7POPC   C13  807   2.635   3.597   7.730  0.6991  0.0484 -0.1928
    7POPC   C14  808   2.497   3.428   7.623 -0.2818  0.1197 -0.7080
    7POPC   C15  809   2.712   3.489   7.526  0.2766  0.1264  0.5402
    7POPC  H12A  810   2.490   3.604   7.408 -1.8665 -0.1645 -0.4670
    7POPC  H12B  811   2.588   3.713   7.473  0.2376 -0.4051  0.6250
    7POPC  H13A  812   2.719   3.665   7.722  0.4501  0.2510 -1.2118
    7POPC  H13B  813   2.554   3.644   7.784  1.6845  1.4230  0.1448
    7POPC  H13C  814   2.672   3.519   7.796  0.3941  1.3032  1.5536
    7POPC  H14A  815   2.478   3.375   7.531  1.2931 -1.1745 -0.3306
    7POPC  H14B  816   2.550   3.357   7.685 -0.2839  2.0431  1.6594
    7POPC  H14C  817   2.411   3.468   7.676  1.4819  3.1157  0.1274
    7POPC  H15A  818   2.789   3.564   7.524 -0.0801  0.5100 -1.9045
    7POPC  H15B  819   2.684   3.455   7.428 -0.0371  0.8998  0.3536
    7POPC  H15C  820   2.753   3.401   7.574  1.4091 -0.2699 -1.0944
    7POPC   C11  821   2.390   3.714   7.551  0.5513  0.0244  0.1172
    7POPC  H11A  822   2.360   3.785   7.471  2.3913 -0.3132 -0.9421
    7POPC  H11B  823   2.412   3.772   7.643  0.0441 -1.1226  0.9883
    7POPC     P  824   2.150   3.686   7.606  0.0268 -0.0222 -0.1682
    7POPC   O13  825   2.056   3.585   7.662  0.3783 -0.5539 -0.5314
    7POPC   O14  826   2.156   3.811   7.684 -0.1400  0.1248 -0.3908
    7POPC   O12  827   2.291   3.615   7.578  0.1335  0.2893 -0.4206
    7POPC   O11  828   2.105   3.717   7.456  0.6116  0.3927 -0.2587
    7POPC    C1  829   2.040   3.628   7.365  0.3742 -0.1861  0.4679
    7POPC    HA  830   1.972   3.688   7.301 -0.8033  1.1831  2.8647
    7POPC    HB  831   1.982   3.546   7.413  1.5106 -1.8033 -0.7701
    7POPC    C2  832   2.132   3.564   7.259 -0.0879  0.1049 -0.1171
    7POPC    HS  833   2.220   3.520   7.312 -1.4749 -0.2460  2.0172
    7POPC   O21  834   2.167   3.671   7.171  0.3556  0.4015  0.4127
    7POPC   C21  835   2.272   3.649   7.092 -0.0937 -0.0672 -0.0593
    7POPC   O22  836   2.328   3.541   7.080  0.4395  0.2528 -0.4910
    7POPC   C22  837   2.306   3.769   7.005 -0.0553 -0.0669 -0.0442
    7POPC   H2R  838   2.411   3.762   6.971 -0.0936  2.9397 -1.0341
    7POPC   H2S  839   2.293   3.861   7.066 -0.4451  0.4267 -0.8574
    7POPC    C3  840   2.060   3.449   7.188 -0.5156 -0.0064  0.4883
    7POPC    HX  841   2.026   3.378   7.266  0.4675 -0.4269  0.5503
    7POPC    HY  842   2.145   3.410   7.127  1.9345  1.7646  2.5714
    7POPC   O31  843   1.949   3.488   7.106 -0.1727  0.3099  0.1747
    7POPC   C31  844   1.969   3.503   6.975  0.1582  0.1676  0.2074
    7POPC   O32  845   2.068   3.472   6.911 -0.1818  0.2442 -0.3619
    7POPC   C32  846   1.835   3.546   6.917 -0.2180 -0.9284  0.2349
    7POPC   H2X  847   1.812   3.646   6.959  1.2467 -0.8824  0.9727
    7POPC   H2Y  848   1.751   3.478   6.944 -0.3479 -1.9384 -2.3767
    7POPC   C23  849   2.202   3.774   6.893 -0.0021  0.4774 -0.0721
    7POPC   H3R  850   2.099   3.761   6.934  0.2913 -0.6586  0.3437
    7POPC   H3S  851   2.220   3.698   6.814  1.2812 -0.2010  0.8437
    7POPC   C24  852   2.200   3.909   6.821 -0.0130  0.5186  0.0049
    7POPC   H4R  853   2.294   3.943   6.774  0.1112 -0.4837 -0.4928
    7POPC   H4S  854   2.175   3.987   6.896  0.1315  1.3604 -0.8084
    7POPC   C25  855   2.084   3.918   6.722 -0.1545 -0.0315  0.1197
    7POPC   H5R  856   2.050   4.023   6.708  1.7372  0.5877 -0.1031
    7POPC   H5S  857   2.002   3.853   6.760 -1.4930 -0.4729 -3.1591
    7POPC   C26  858   2.123   3.853   6.589  0.0634  0.6482 -0.1508
    7POPC   H6R  859   2.145   3.744   6.600 -1.6738  0.3664  0.8700
    7POPC   H6S  860   2.217   3.905   6.558  0.5628  0.1522  0.4991
    7POPC   C27  861   2.020   3.882   6.480 -0.0650 -0.0089 -0.2102
    7POPC   H7R  862   1.982   3.986   6.489  1.5448  0.5488  0.4848
    7POPC   H7S  863   1.943   3.806   6.503  0.8544 -1.3105 -1.3000
    7POPC   C28  864   2.055   3.856   6.333  0.1534 -0.7426 -0.0323
    7POPC   H8R  865   2.096   3.756   6.309  0.3238 -1.1268  1.7110
    7POPC   H8S  866   2.138   3.923   6.302  0.6589 -1.9230 -1.3280
    7POPC   C29  867   1.939   3.880   6.240  0.2737 -0.2241 -0.0530
    7POPC   H91  868   1.881   3.791   6.214 -1.1243  0.5575  0.3000
    7POPC  C210  869   1.907   3.995   6.180  0.3885 -0.2968 -0.2553
    7POPC  H101  870   1.822   3.999   6.110  1.2584  1.7496 -1.2770
    7POPC  C211  871   1.987   4.122   6.188 -0.1116  0.0228 -0.2460
    7POPC  H11R  872   2.075   4.110   6.255 -1.7622  0.4244  2.1468
    7POPC  H11S  873   1.932   4.210   6.226 -3.1789 -2.1648  0.7728
    7POPC  C212  874   2.029   4.160   6.046  0.3087 -0.8072 -0.3516
    7POPC  H12R  875   1.935   4.188   5.994  0.6896 -0.9579 -1.1285
    7POPC  H12S  876   2.064   4.065   5.999 -1.9631 -1.4204 -0.9378
    7POPC  C213  877   2.122   4.281   6.038 -0.7033 -0.0304 -0.5583
    7POPC  H13R  878   2.229   4.265   6.062  0.1825 -0.2485 -4.1320
    7POPC  H13S  879   2.080   4.362   6.102  1.4741  0.3719  0.4443
    7POPC  C214  880   2.129   4.334   5.895  0.4350  0.5979 -0.2793
    7POPC  H14R  881   2.195   4.424   5.894  1.0256  0.1620 -0.7277
    7POPC  H14S  882   2.030   4.373   5.864 -0.5173 -0.7731  0.8982
    7POPC  C215  883   2.179   4.239   5.787  0.0068 -0.0179  0.0612
    7POPC  H15R  884   2.112   4.150   5.796 -0.6202  0.2672 -1.3707
    7POPC  H15S  885   2.285   4.220   5.812  0.1106  0.6047  0.1136
    7POPC  C216  886   2.187   4.293   5.644  0.4587  0.0962  0.1290
    7POPC  H16R  887   2.082   4.294   5.607  0.6212 -2.1735 -0.4973
    7POPC  H16S  888   2.252   4.223   5.589 -1.3561 -1.3581 -0.2640
    7POPC  C217  889   2.245   4.434   5.630 -0.0383  0.3495  0.5672
    7POPC  H17R  890   2.182   4.508   5.683 -0.4558  0.6354 -0.2970
    7POPC  H17S  891   2.241   4.461   5.522 -0.0354  0.1817  0.5254
    7POPC  C218  892   2.392   4.439   5.670  0.1783 -0.1175 -0.1490
    7POPC  H18R  893   2.428   4.543   5.685  0.1179  0.0045 -0.8212
    7POPC  H18S  894   2.455   4.408   5.584  0.2779  1.7237 -0.7764
    7POPC  H18T  895   2.420   4.372   5.754  0.7480  1.7428  1.1907
    7POPC   C33  896   1.856   3.541   6.765 -0.3532  0.2444  0.1691
    7POPC   H3X  897   1.885   3.436   6.743 -0.0447  0.2299  0.6298
    7POPC   H3Y  898   1.934   3.607   6.719 -0.5426 -1.8721 -3.5681
    7POPC   C34  899   1.724   3.568   6.694 -0.2905  0.3451  0.0902
    7POPC   H4X  900   1.694   3.674   6.711 -2.1197 -0.4770  2.6717
    7POPC   H4Y  901   1.656   3.497   6.746 -0.5087 -0.5614 -1.3605
    7POPC   C35  902   1.728   3.522   6.548 -0.7818  0.2703  0.0982
    7POPC   H5X  903   1.779   3.425   6.535  1.6292  1.3163  1.2055
    7POPC   H5Y  904   1.788   3.603   6.501 -2.8697  0.4505 -2.5197
    7POPC   C36  905   1.586   3.524   6.491 -0.7830 -0.2514  0.0796
    7POPC   H6X  906   1.525   3.600   6.544  0.0012  0.3064  0.1961
    7POPC   H6Y  907   1.546   3.423   6.515 -3.0180  0.7502  0.9180
    7POPC   C37  908   1.585   3.537   6.339 -0.0756 -0.4287  0.0598
    7POPC   H7X  909   1.665   3.595   6.286 -0.2014 -1.1398 -0.9254
    7POPC   H7Y  910   1.495   3.597   6.315  0.5887  0.2965 -0.7474
    7POPC   C38  911   1.571   3.411   6.254  0.1227 -0.5387  0.1882
    7POPC   H8X  912   1.485   3.346   6.281 -0.2494 -0.6469 -1.1767
    7POPC   H8Y  913   1.659   3.343   6.260 -0.8480 -1.7968  0.6250
    7POPC   C39  914   1.554   3.452   6.107  0.2791  0.0251  0.3275
    7POPC   H9X  915   1.625   3.535   6.086 -0.7091  0.5388 -1.0944
    7POPC   H9Y  916   1.453   3.497   6.098  1.1025  2.1446  0.9023
    7POPC  C310  917   1.580   3.334   6.014 -0.2513 -0.0373  0.2554
    7POPC  H10X  918   1.524   3.245   6.049  0.6385 -2.5755 -3.9730
    7POPC  H10Y  919   1.683   3.293   6.013 -0.4263 -0.4926 -0.7829
    7POPC  C311  920   1.545   3.358   5.867 -0.2965  0.2199  0.3071
    7POPC  H11X  921   1.574   3.268   5.809  2.6619  1.6134 -0.5800
    7POPC  H11Y  922   1.608   3.444   5.837 -0.9080 -0.0024 -1.8415
    7POPC  C312  923   1.396   3.389   5.850 -0.2101  0.3113 -0.3110
    7POPC  H12X  924   1.381   3.499   5.849  1.6758  0.6518  1.3901
    7POPC  H12Y  925   1.349   3.355   5.945  1.7585 -2.2152 -0.1090
    7POPC  C313  926   1.324   3.321   5.733  0.0108 -0.4746  0.0024
    7POPC  H13X  927   1.346   3.213   5.722  2.1609 -0.1773  0.8416
    7POPC  H13Y  928   1.366   3.375   5.646  0.7186 -0.2321  0.4843
    7POPC  C314  929   1.174   3.349   5.718  0.1015 -0.0277 -0.0686
    7POPC  H14X  930   1.164   3.460   5.713 -2.2444 -0.1306  1.0204
    7POPC  H14Y  931   1.103   3.321   5.798 -1.1691 -0.4154 -1.2917
    7POPC  C315  932   1.126   3.282   5.589  0.1691 -0.1570 -0.0266
    7POPC  H15X  933   1.151   3.174   5.596  0.6494  0.0731  3.4063
    7POPC  H15Y  934   1.185   3.328   5.507 -0.4332 -1.5598 -1.2835
    7POPC  C316  935   0.977   3.310   5.568  0.1458 -0.3749 -0.1466
    7POPC  H16X  936   0.939   3.263   5.474 -1.2092  1.7636 -0.7367
    7POPC  H16Y  937   0.953   3.417   5.580  0.3742 -0.4378  0.9820
    7POPC  H16Z  938   0.919   3.260   5.648  0.9966  2.2533  2.2495
    8POPC     N  939   3.876   0.639   7.271  0.2457 -0.7008  0.5234
    8POPC   C12  940   3.820   0.749   7.357 -0.0031  0.0110 -0.5348
    8POPC   C13  941   3.904   0.519   7.360  0.2107 -0.6876  0.5530
    8POPC   C14  942   3.788   0.594   7.157 -0.1679  0.4225  0.3890
    8POPC   C15  943   4.011   0.688   7.224  0.0096 -0.2933  0.2730
    8POPC  H12A  944   3.873   0.753   7.451  0.3302  1.2875 -0.7543
    8POPC  H12B  945   3.719   0.714   7.372 -0.3945  0.9223 -0.9542
    8POPC  H13A  946   3.963   0.548   7.446 -1.2936  3.8289  0.3445
    8POPC  H13B  947   3.811   0.478   7.395 -0.3851 -2.4325 -2.6511
    8POPC  H13C  948   3.958   0.443   7.305 -0.0583 -0.5520  0.0950
    8POPC  H14A  949   3.784   0.675   7.086  0.6750  2.0677  2.1355
    8POPC  H14B  950   3.816   0.501   7.110 -2.2111  0.7972 -1.7565
    8POPC  H14C  951   3.682   0.588   7.177 -0.2437  0.7820  0.1041
    8POPC  H15A  952   4.070   0.699   7.314  0.0873  0.3768  0.1487
    8POPC  H15B  953   3.996   0.781   7.172  3.2665 -0.7087 -1.6987
    8POPC  H15C  954   4.056   0.605   7.172 -2.0305 -1.1976 -0.1634
    8POPC   C11  955   3.814   0.891   7.300  0.1121  0.0982 -0.3312
    8POPC  H11A  956   3.921   0.918   7.285  0.9298 -1.9572  1.2010
    8POPC  H11B  957   3.760   0.960   7.369  0.5211 -0.4544  0.5569
    8POPC     P  958   3.713   1.038   7.118 -0.2722  0.0350 -0.3782
    8POPC   O13  959   3.591   1.076   7.192  0.4832 -0.0913  0.9763
    8POPC   O14  960   3.834   1.123   7.122 -0.0376 -0.3165  0.1155
    8POPC   O12  961   3.760   0.893   7.168  0.1483  0.1823 -0.3448
    8POPC   O11  962   3.683   1.005   6.964 -0.1339 -0.1409 -0.3684
    8POPC    C1  963   3.778   0.939   6.880  0.5485  0.4072 -0.0461
    8POPC    HA  964   3.771   0.828   6.883  0.6732  0.4153  0.6843
    8POPC    HB  965   3.879   0.966   6.916  0.0233  3.0753 -0.3432
    8POPC    C2  966   3.770   0.997   6.738  0.1605  0.0742 -0.1638
    8POPC    HS  967   3.772   1.108   6.733  0.8872  0.0240 -1.5794
    8POPC   O21  968   3.649   0.958   6.672 -0.0987 -0.0288  0.3720
    8POPC   C21  969   3.595   1.046   6.588  0.1022 -0.1932  0.0696
    8POPC   O22  970   3.638   1.159   6.567 -0.3524 -0.0210  0.0598
    8POPC   C22  971   3.470   0.988   6.524  0.2383 -0.1665 -0.2231
    8POPC   H2R  972   3.407   1.064   6.473 -2.2510 -1.2391  1.0639
    8POPC   H2S  973   3.419   0.929   6.604  1.8079 -1.5104 -0.1583
    8POPC    C3  974   3.887   0.945   6.653  0.0112  0.3105 -0.5169
    8POPC    HX  975   3.878   0.834   6.660  1.3875  0.1402 -1.0432
    8POPC    HY  976   3.983   0.971   6.702 -0.3995  0.4170  0.2356
    8POPC   O31  977   3.886   0.976   6.513  0.4887 -0.2105 -0.6420
    8POPC   C31  978   3.975   1.063   6.466  0.4668 -0.0913 -0.4640
    8POPC   O32  979   4.066   1.109   6.531 -0.4630  0.1491  0.6998
    8POPC   C32  980   3.926   1.094   6.325 -0.0430  0.4064 -0.1847
    8POPC   H2X  981   3.967   1.193   6.297  0.9081  0.0897  0.0512
    8POPC   H2Y  982   3.815   1.091   6.321 -0.0201  0.1487 -0.9585
    8POPC   C23  983   3.524   0.890   6.419  0.1669 -0.3250 -0.1128
    8POPC   H3R  984   3.611   0.832   6.456  0.2316 -2.0914 -2.7737
    8POPC   H3S  985   3.565   0.952   6.337  0.6771 -0.0017  0.3850
    8POPC   C24  986   3.421   0.790   6.365 -0.2556  0.6492 -1.1505
    8POPC   H4R  987   3.352   0.869   6.327 -0.1286  1.2758 -0.1334
    8POPC   H4S  988   3.363   0.740   6.446  1.3081 -1.8500 -1.4792
    8POPC   C25  989   3.468   0.701   6.250  0.2924 -0.1687 -0.3101
    8POPC   H5R  990   3.522   0.618   6.300 -0.3695 -0.9422 -0.8631
    8POPC   H5S  991   3.550   0.744   6.189  0.5520 -0.2455 -0.0155
    8POPC   C26  992   3.359   0.651   6.155 -0.1111  0.4427 -0.1759
    8POPC   H6R  993   3.273   0.618   6.218 -0.0901  3.6758  1.7707
    8POPC   H6S  994   3.400   0.557   6.113 -0.6371 -1.0302  2.3740
    8POPC   C27  995   3.301   0.753   6.056 -0.1506  0.4049 -0.1916
    8POPC   H7R  996   3.382   0.794   5.993  0.9026 -0.9146  0.2464
    8POPC   H7S  997   3.239   0.832   6.103 -2.5940 -1.0835 -0.6992
    8POPC   C28  998   3.212   0.680   5.955 -0.0642 -0.4171  0.3094
    8POPC   H8R  999   3.129   0.639   6.017  2.0180 -1.1288  2.7984
    8POPC   H8S 1000   3.270   0.599   5.907  0.1892  1.2826 -2.4890
    8POPC   C29 1001   3.153   0.772   5.852  0.0313 -0.4675  0.2095
    8POPC   H91 1002   3.210   0.864   5.834  0.9312 -1.4455 -2.4786
    8POPC  C210 1003   3.045   0.748   5.777  0.0607 -0.7894  0.2701
    8POPC  H101 1004   3.008   0.827   5.710 -0.0777 -0.5481  0.6332
    8POPC  C211 1005   2.958   0.625   5.790 -0.5924 -0.3625 -0.0031
    8POPC  H11R 1006   2.979   0.559   5.877  1.4242 -2.2471 -1.8086
    8POPC  H11S 1007   2.985   0.562   5.703  0.6618 -0.5585  0.5029
    8POPC  C212 1008   2.810   0.663   5.786 -0.3684  0.5559 -0.0127
    8POPC  H12R 1009   2.788   0.680   5.678  0.7544 -0.6746 -0.4711
    8POPC  H12S 1010   2.795   0.758   5.841  0.2155  0.0843  0.9892
    8POPC  C213 1011   2.713   0.559   5.842  0.2443 -0.0085  0.0098
    8POPC  H13R 1012   2.614   0.598   5.810  0.6587 -0.1242 -1.4669
    8POPC  H13S 1013   2.726   0.553   5.953 -1.8400  1.1483  0.3657
    8POPC  C214 1014   2.736   0.421   5.780  0.2303 -0.1217  0.2523
    8POPC  H14R 1015   2.829   0.373   5.815  0.8471  1.4066  0.7725
    8POPC  H14S 1016   2.750   0.438   5.671 -1.5885 -0.4879 -0.0838
    8POPC  C215 1017   2.625   0.318   5.803  0.0906 -0.0354 -0.0228
    8POPC  H15R 1018   2.533   0.379   5.801  1.3668  1.9624 -0.1397
    8POPC  H15S 1019   2.635   0.270   5.903 -0.8749  0.2789  0.2294
    8POPC  C216 1020   2.620   0.220   5.685  0.4942  0.1384 -0.1837
    8POPC  H16R 1021   2.571   0.123   5.706  1.9036 -0.5270  0.1884
    8POPC  H16S 1022   2.722   0.181   5.666  0.1756 -2.3340  2.6275
    8POPC  C217 1023   2.563   0.289   5.561  0.7038  0.5303 -0.0666
    8POPC  H17R 1024   2.602   0.391   5.542  1.4819  0.4721  1.1326
    8POPC  H17S 1025   2.454   0.294   5.581  0.9521  0.8616  1.3094
    8POPC  C218 1026   2.574   0.206   5.433  0.2792  0.6181 -0.1618
    8POPC  H18R 1027   2.537   0.105   5.459  1.6057  0.8977  3.2377
    8POPC  H18S 1028   2.676   0.209   5.389  0.1288 -3.7527 -1.2729
    8POPC  H18T 1029   2.509   0.259   5.361  0.6461  1.1864 -0.0824
    8POPC   C33 1030   3.982   0.988   6.229 -0.1628 -0.1758  0.3836
    8POPC   H3X 1031   3.948   0.887   6.261  0.8433 -0.5219  0.3840
    8POPC   H3Y 1032   4.092   0.998   6.238 -0.2490  1.0075  0.2814
    8POPC   C34 1033   3.940   1.013   6.084  0.3636 -0.4372  0.1842
    8POPC   H4X 1034   3.960   0.923   6.023 -1.9142 -1.3794  0.7315
    8POPC   H4Y 1035   4.007   1.095   6.050  0.7789 -1.0273 -0.4480
    8POPC   C35 1036   3.794   1.051   6.058  0.5101  0.0549  0.0690
    8POPC   H5X 1037   3.767   1.140   6.120 -0.0883 -0.6533  0.8549
    8POPC   H5Y 1038   3.729   0.972   6.101  0.7913 -0.0287  0.3433
    8POPC   C36 1039   3.764   1.077   5.910  0.0001 -0.0317  0.1552
    8POPC   H6X 1040   3.838   1.011   5.860  0.8726  1.0109  0.0078
    8POPC   H6Y 1041   3.792   1.182   5.887  0.8384 -0.0846  0.8750
    8POPC   C37 1042   3.620   1.048   5.869  0.2675 -0.5775 -0.4041
    8POPC   H7X 1043   3.599   1.109   5.778 -1.0240 -3.4552 -2.1758
    8POPC   H7Y 1044   3.573   1.097   5.957 -0.8682 -0.4832 -1.0413
    8POPC   C38 1045   3.585   0.899   5.860 -0.7440 -0.3498 -0.3886
    8POPC   H8X 1046   3.478   0.887   5.832 -1.4823  0.7262  1.7987
    8POPC   H8Y 1047   3.595   0.857   5.962  0.1287  0.4534 -0.1259
    8POPC   C39 1048   3.673   0.813   5.769  0.1956  0.1703  0.0117
    8POPC   H9X 1049   3.647   0.705   5.763  0.4407  0.1719 -1.5256
    8POPC   H9Y 1050   3.775   0.818   5.814  1.1356  0.7719 -2.0552
    8POPC  C310 1051   3.685   0.858   5.623  0.1582  0.5033  0.1107
    8POPC  H10X 1052   3.760   0.790   5.577  1.8450  1.5155  1.2599
    8POPC  H10Y 1053   3.732   0.959   5.615  1.0089  0.0896 -0.2878
    8POPC  C311 1054   3.561   0.828   5.539  0.4301 -0.1511 -0.0672
    8POPC  H11X 1055   3.467   0.865   5.586 -0.6030 -1.0753 -1.3394
    8POPC  H11Y 1056   3.550   0.718   5.541  0.6368 -0.1687  0.2529
    8POPC  C312 1057   3.559   0.880   5.395 -0.0105  0.0191 -0.0016
    8POPC  H12X 1058   3.663   0.872   5.358 -0.3989 -1.6354 -0.8612
    8POPC  H12Y 1059   3.529   0.987   5.394  1.1199  0.3896  1.5918
    8POPC  C313 1060   3.470   0.809   5.292  0.0553 -0.1971  0.0898
    8POPC  H13X 1061   3.527   0.717   5.265  0.8653  0.5002 -0.6398
    8POPC  H13Y 1062   3.450   0.871   5.202  1.6397 -0.5163 -0.5158
    8POPC  C314 1063   3.337   0.766   5.354 -0.2209  0.0968 -0.2995
    8POPC  H14X 1064   3.348   0.700   5.443  1.5222 -0.0273 -0.5876
    8POPC  H14Y 1065   3.278   0.713   5.276 -1.8203  2.4051 -0.7736
    8POPC  C315 1066   3.233   0.870   5.397 -0.1721 -0.0736  0.2446
    8POPC  H15X 1067   3.235   0.940   5.310 -1.4545 -0.3761 -0.0405
    8POPC  H15Y 1068   3.271   0.926   5.485 -2.2286 -0.9562  1.7656
    8POPC  C316 1069   3.096   0.813   5.431  0.0858 -0.5650  0.4679
    8POPC  H16X 1070   3.024   0.804   5.346  0.5827 -1.2737  0.1057
    8POPC  H16Y 1071   3.058   0.863   5.522 -0.5845 -0.5087  0.1644
    8POPC  H16Z 1072   3.106   0.704   5.451  0.6088 -0.6894 -0.4068
    9POPC     N 1073   6.307   1.366   7.286  0.1846 -0.4785  0.0882
    9POPC   C12 1074   6.220   1.247   7.257 -0.3974 -0.1276  0.3613
    9POPC   C13 1075   6.226   1.473   7.357  0.0189  0.0586 -0.8868
    9POPC   C14 1076   6.426   1.319   7.366  0.1308 -0.6098  0.0904
    9POPC   C15 1077   6.369   1.421   7.160 -0.7418  0.2876 -0.0489
    9POPC  H12A 1078   6.182   1.214   7.353 -0.2648 -0.7669  0.2020
    9POPC  H12B 1079   6.285   1.175   7.210  2.2535  1.9990  0.5705
    9POPC  H13A 1080   6.283   1.562   7.376 -0.0288 -0.3297  1.3366
    9POPC  H13B 1081   6.137   1.497   7.301 -1.2826  0.3768  1.2052
    9POPC  H13C 1082   6.200   1.436   7.455 -0.1181  3.0592  0.2936
    9POPC  H14A 1083   6.495   1.269   7.300  0.5027  1.5838 -1.3014
    9POPC  H14B 1084   6.478   1.407   7.399 -2.7553  1.7268 -1.1436
    9POPC  H14C 1085   6.390   1.265   7.452 -0.6024  0.0493  0.2073
    9POPC  H15A 1086   6.424   1.512   7.180 -2.0001  1.2853 -0.9906
    9POPC  H15B 1087   6.288   1.458   7.100 -1.6959  2.8605  2.5498
    9POPC  H15C 1088   6.433   1.351   7.109  0.5661  0.7238  0.9291
    9POPC   C11 1089   6.102   1.271   7.163 -0.2972 -0.7144  0.0791
    9POPC  H11A 1090   6.064   1.174   7.123 -0.3136 -0.3736 -0.7549
    9POPC  H11B 1091   6.130   1.316   7.065 -1.1311 -1.0739 -0.3400
    9POPC     P 1092   5.853   1.302   7.177 -0.1980  0.3257 -0.0944
    9POPC   O13 1093   5.832   1.183   7.264 -0.1632  0.1199 -0.3675
    9POPC   O14 1094   5.747   1.403   7.196 -0.4813 -0.0915  0.6184
    9POPC   O12 1095   5.999   1.356   7.215  0.0150 -0.0735 -0.3406
    9POPC   O11 1096   5.873   1.259   7.025  0.0097  0.2693 -0.0529
    9POPC    C1 1097   5.843   1.349   6.918  0.2654  0.4065 -0.0084
    9POPC    HA 1098   5.916   1.334   6.836 -1.6138  2.4100 -2.2265
    9POPC    HB 1099   5.849   1.452   6.960 -1.6213 -0.3761  2.4273
    9POPC    C2 1100   5.703   1.312   6.865  0.4717  0.4324 -0.5852
    9POPC    HS 1101   5.638   1.336   6.952 -1.6650  3.1575 -2.7264
    9POPC   O21 1102   5.703   1.178   6.815  0.4117  0.1514  0.1447
    9POPC   C21 1103   5.585   1.124   6.784  0.6323 -0.5329  0.4864
    9POPC   O22 1104   5.475   1.155   6.826  0.1192 -0.3687 -0.9425
    9POPC   C22 1105   5.620   1.014   6.684  0.6806  0.7223 -0.9098
    9POPC   H2R 1106   5.595   0.918   6.733 -1.6126  0.3297 -2.6933
    9POPC   H2S 1107   5.729   1.015   6.661  0.4687 -0.7446 -2.0993
    9POPC    C3 1108   5.653   1.423   6.771  0.0081  0.2956 -0.5039
    9POPC    HX 1109   5.671   1.517   6.828 -2.2910 -0.2939  1.3780
    9POPC    HY 1110   5.549   1.402   6.739 -0.8132  1.6905  1.0591
    9POPC   O31 1111   5.736   1.422   6.655  0.3080  0.4804 -0.2939
    9POPC   C31 1112   5.688   1.502   6.560 -0.0533  0.3432 -0.2275
    9POPC   O32 1113   5.593   1.576   6.577 -0.2471  0.0355  0.0335
    9POPC   C32 1114   5.777   1.503   6.436 -0.5009 -0.4320 -0.5644
    9POPC   H2X 1115   5.705   1.503   6.352 -1.6424  0.3300  0.3787
    9POPC   H2Y 1116   5.840   1.412   6.442 -3.1326 -2.5483 -2.2594
    9POPC   C23 1117   5.527   1.025   6.563  0.1741  0.3869 -0.5559
    9POPC   H3R 1118   5.545   1.122   6.512 -0.8670  2.0963  2.1223
    9POPC   H3S 1119   5.422   1.008   6.594  0.2352  0.9356 -0.0381
    9POPC   C24 1120   5.542   0.913   6.460 -0.4044  0.4227 -0.6811
    9POPC   H4R 1121   5.581   0.826   6.518 -3.1980 -0.8434 -0.5002
    9POPC   H4S 1122   5.620   0.948   6.390  1.3438 -0.8104  0.5587
    9POPC   C25 1123   5.404   0.870   6.409 -0.5124  0.0106 -0.0548
    9POPC   H5R 1124   5.339   0.960   6.412 -0.6264 -0.0808  1.9640
    9POPC   H5S 1125   5.364   0.794   6.480 -0.4704 -1.7461 -1.8332
    9POPC   C26 1126   5.411   0.809   6.269  0.1139  0.3904 -0.1929
    9POPC   H6R 1127   5.459   0.880   6.199 -2.2940  2.2872 -0.0672
    9POPC   H6S 1128   5.302   0.816   6.248  0.0393 -0.2182 -0.0174
    9POPC   C27 1129   5.452   0.661   6.265  0.1338  0.3999 -0.3521
    9POPC   H7R 1130   5.425   0.633   6.161 -0.6229 -1.5043  0.3226
    9POPC   H7S 1131   5.397   0.594   6.335  0.4922 -1.2724 -1.6266
    9POPC   C28 1132   5.601   0.639   6.287  0.1596  0.4364 -0.4945
    9POPC   H8R 1133   5.621   0.633   6.396  3.0650  1.1458 -0.9070
    9POPC   H8S 1134   5.654   0.726   6.241  1.9871 -0.0192  0.6083
    9POPC   C29 1135   5.640   0.523   6.200 -0.5647 -0.0122 -0.2225
    9POPC   H91 1136   5.605   0.426   6.240  0.2584  0.6258  2.2266
    9POPC  C210 1137   5.712   0.519   6.087 -0.3924  0.2960 -0.1255
    9POPC  H101 1138   5.728   0.424   6.034  1.5489  0.8909 -0.6804
    9POPC  C211 1139   5.775   0.629   6.008 -0.6032  0.3225 -0.2565
    9POPC  H11R 1140   5.761   0.729   6.054  0.5129  0.7414 -0.7889
    9POPC  H11S 1141   5.713   0.639   5.916 -0.9561  0.5520  0.0037
    9POPC  C212 1142   5.924   0.604   5.984 -0.6743 -0.0944 -0.2783
    9POPC  H12R 1143   5.985   0.576   6.073  0.5774 -0.5644 -1.2702
    9POPC  H12S 1144   5.975   0.696   5.946  1.9113 -2.3544 -2.7188
    9POPC  C213 1145   5.958   0.487   5.893  0.1217 -0.0008 -0.1073
    9POPC  H13R 1146   5.919   0.499   5.790  2.3435  0.5361 -0.9505
    9POPC  H13S 1147   5.915   0.396   5.939 -2.1484  0.5058 -1.1212
    9POPC  C214 1148   6.109   0.462   5.895  0.2000  0.4748 -0.0687
    9POPC  H14R 1149   6.161   0.458   5.993  1.6092  2.0052 -0.6794
    9POPC  H14S 1150   6.158   0.553   5.852 -0.7463  0.4132 -1.3202
    9POPC  C215 1151   6.128   0.325   5.830 -0.1129  0.2726  0.2688
    9POPC  H15R 1152   6.063   0.309   5.741 -0.0498  0.6805  0.1495
    9POPC  H15S 1153   6.096   0.255   5.911  3.2557 -0.8085  0.8159
    9POPC  C216 1154   6.269   0.288   5.784 -0.2214  0.2987 -0.0850
    9POPC  H16R 1155   6.276   0.179   5.767 -1.2163  0.4644 -1.8505
    9POPC  H16S 1156   6.345   0.314   5.860  2.1358 -2.1964 -1.4353
    9POPC  C217 1157   6.315   0.359   5.656 -0.4602  0.4431 -0.0914
    9POPC  H17R 1158   6.308   0.469   5.671  0.4942  0.4916  0.0754
    9POPC  H17S 1159   6.246   0.340   5.572 -2.1121  0.8139  1.1259
    9POPC  C218 1160   6.457   0.321   5.614 -0.6719 -0.5323  0.0660
    9POPC  H18R 1161   6.526   0.312   5.700  0.2212  1.1304 -0.4471
    9POPC  H18S 1162   6.494   0.379   5.527  1.3798  0.7328  1.7085
    9POPC  H18T 1163   6.442   0.215   5.582  1.9999 -1.5265  1.8164
    9POPC   C33 1164   5.859   1.632   6.444 -0.0069 -0.7961  0.3883
    9POPC   H3X 1165   5.885   1.653   6.550  2.1677 -3.0173  0.3930
    9POPC   H3Y 1166   5.808   1.712   6.386  0.4732  1.1928  2.5752
    9POPC   C34 1167   5.990   1.644   6.366 -0.3885  0.0709 -0.1304
    9POPC   H4X 1168   6.061   1.577   6.419  0.7506  0.7158 -0.7870
    9POPC   H4Y 1169   6.014   1.752   6.373  0.3291 -0.0957  0.0718
    9POPC   C35 1170   5.990   1.608   6.217 -0.4213 -0.1413 -0.0799
    9POPC   H5X 1171   5.924   1.520   6.205 -0.1060 -0.5738  1.2296
    9POPC   H5Y 1172   6.092   1.573   6.189  0.1165  1.2470  0.0212
    9POPC   C36 1173   5.946   1.718   6.121  0.0542 -0.1158 -0.2740
    9POPC   H6X 1174   6.003   1.812   6.140 -1.1010  0.6672 -0.5274
    9POPC   H6Y 1175   5.844   1.760   6.138 -0.5510  0.1121 -3.6480
    9POPC   C37 1176   5.940   1.680   5.972  0.3943  0.1328 -0.3513
    9POPC   H7X 1177   5.852   1.617   5.950  0.6669 -0.1406 -0.6659
    9POPC   H7Y 1178   6.040   1.633   5.958  0.1246 -1.0971  1.5135
    9POPC   C38 1179   5.935   1.804   5.883  0.1124  0.3535 -0.0316
    9POPC   H8X 1180   6.006   1.886   5.907  0.3081  0.9567 -2.3820
    9POPC   H8Y 1181   5.835   1.849   5.903 -0.8371 -2.1086  1.1535
    9POPC   C39 1182   5.959   1.772   5.735 -0.8971  0.1640 -0.1634
    9POPC   H9X 1183   5.893   1.691   5.697  1.7835 -1.1214 -2.3981
    9POPC   H9Y 1184   6.066   1.743   5.734 -0.4307  1.6204  1.7355
    9POPC  C310 1185   5.940   1.889   5.638 -0.0351  0.0035 -0.5368
    9POPC  H10X 1186   6.022   1.956   5.669  0.5254 -0.7671 -0.3239
    9POPC  H10Y 1187   5.844   1.941   5.660  1.0657  1.7708  0.2367
    9POPC  C311 1188   5.940   1.859   5.488  0.0229  0.2199 -0.5796
    9POPC  H11X 1189   5.903   1.945   5.428  0.5895  1.1181  0.3208
    9POPC  H11Y 1190   5.865   1.778   5.474  1.6896 -1.7371  1.1740
    9POPC  C312 1191   6.084   1.834   5.444  0.1472  0.5976 -0.3935
    9POPC  H12X 1192   6.153   1.799   5.524 -0.3027  0.8600  0.1151
    9POPC  H12Y 1193   6.134   1.929   5.414  0.7916  1.0557  1.9825
    9POPC  C313 1194   6.097   1.729   5.334  0.0765  0.1083  0.0627
    9POPC  H13X 1195   6.206   1.715   5.320 -0.0335 -1.4872  0.5221
    9POPC  H13Y 1196   6.060   1.783   5.244  2.8858  1.7328 -0.2297
    9POPC  C314 1197   6.045   1.588   5.365  0.8107 -0.0095  0.7733
    9POPC  H14X 1198   5.934   1.588   5.376  0.5614  1.3553 -1.2516
    9POPC  H14Y 1199   6.082   1.558   5.465 -1.9790 -0.9914  1.6152
    9POPC  C315 1200   6.085   1.489   5.256 -0.2805 -0.1639  0.5035
    9POPC  H15X 1201   6.044   1.520   5.157  1.9767  0.3136 -0.3419
    9POPC  H15Y 1202   6.024   1.397   5.273  0.2005 -0.9876 -1.7800
    9POPC  C316 1203   6.231   1.448   5.239 -0.2500  0.3832 -0.6194
    9POPC  H16X 1204   6.247   1.350   5.190 -2.2048  0.1461 -0.8476
    9POPC  H16Y 1205   6.267   1.432   5.343  1.1042 -0.9102 -1.2479
    9POPC  H16Z 1206   6.295   1.529   5.196 -0.4833  1.0095  0.2025
   10POPC     N 1207   2.782   1.761   7.433 -0.3966  0.4565 -0.1458
   10POPC   C12 1208   2.671   1.823   7.351 -0.2775  0.1664 -0.5319
   10POPC   C13 1209   2.776   1.816   7.573  0.6939  0.1896  0.0194
   10POPC   C14 1210   2.768   1.611   7.437 -0.0487  0.4428  0.7275
   10POPC   C15 1211   2.917   1.805   7.379 -0.1062 -0.2390  0.0080
   10POPC  H12A 1212   2.671   1.762   7.262 -1.6460 -2.7384  1.2978
   10POPC  H12B 1213   2.695   1.925   7.327  2.5485 -0.7549 -2.0933
   10POPC  H13A 1214   2.828   1.744   7.633 -0.3097 -0.5949 -0.0243
   10POPC  H13B 1215   2.831   1.909   7.576 -0.9157  1.1532  1.1157
   10POPC  H13C 1216   2.673   1.836   7.601  1.0387 -0.4135  1.8970
   10POPC  H14A 1217   2.780   1.575   7.336 -1.2993 -1.0975  1.0853
   10POPC  H14B 1218   2.831   1.568   7.514  1.3587  0.5368 -0.3369
   10POPC  H14C 1219   2.665   1.583   7.455  0.1892 -2.0428 -1.2195
   10POPC  H15A 1220   2.932   1.759   7.282  0.0729  0.0396 -0.0951
   10POPC  H15B 1221   2.997   1.766   7.441  1.2430 -0.8322 -2.0045
   10POPC  H15C 1222   2.916   1.911   7.363  2.4624 -0.0062  0.9658
   10POPC   C11 1223   2.529   1.816   7.407 -0.2633  0.4483 -0.4617
   10POPC  H11A 1224   2.465   1.859   7.327 -1.0044 -2.6410 -1.6415
   10POPC  H11B 1225   2.519   1.885   7.495  1.0227 -1.2256  1.0692
   10POPC     P 1226   2.340   1.680   7.505  0.1340 -0.2955 -0.0980
   10POPC   O13 1227   2.282   1.544   7.494 -0.0196 -0.2099 -0.3346
   10POPC   O14 1228   2.367   1.730   7.642 -0.2624 -0.4929  0.0525
   10POPC   O12 1229   2.487   1.684   7.441  0.2593  0.4541  0.2285
   10POPC   O11 1230   2.264   1.789   7.418  0.3782  0.1826  0.2832
   10POPC    C1 1231   2.137   1.752   7.364  0.3308  0.0844  0.4634
   10POPC    HA 1232   2.073   1.841   7.347  1.1674  0.3109 -1.9041
   10POPC    HB 1233   2.080   1.692   7.438  0.8742  1.3843  1.9776
   10POPC    C2 1234   2.141   1.694   7.221 -0.3298  0.1362  0.4190
   10POPC    HS 1235   2.206   1.605   7.237 -1.8427 -0.8000  1.5413
   10POPC   O21 1236   2.205   1.782   7.127 -0.5164 -0.2558 -0.0771
   10POPC   C21 1237   2.297   1.719   7.055 -0.3341 -0.0906  0.0109
   10POPC   O22 1238   2.324   1.599   7.055  0.1992  0.0227 -0.3531
   10POPC   C22 1239   2.385   1.818   6.980 -0.2218  0.4878  0.8905
   10POPC   H2R 1240   2.373   1.798   6.871  1.5364  0.4804  0.6662
   10POPC   H2S 1241   2.490   1.803   7.010 -0.4601  0.0805  1.5336
   10POPC    C3 1242   2.011   1.634   7.166 -0.0800  0.2820 -0.3515
   10POPC    HX 1243   1.937   1.715   7.149 -2.1208 -1.0397  1.6122
   10POPC    HY 1244   1.952   1.576   7.241 -0.4395  0.5326 -0.4355
   10POPC   O31 1245   2.042   1.557   7.050 -0.3167 -0.7845  0.2814
   10POPC   C31 1246   2.067   1.428   7.073  0.3414 -0.6936  0.0777
   10POPC   O32 1247   2.085   1.377   7.183 -0.0501 -0.1254  0.4095
   10POPC   C32 1248   2.081   1.351   6.943  0.5397 -0.5343  0.0028
   10POPC   H2X 1249   2.171   1.381   6.886  0.2966 -1.1743 -0.7402
   10POPC   H2Y 1250   2.000   1.387   6.876 -1.2810 -1.7609  1.4408
   10POPC   C23 1251   2.352   1.966   6.996 -0.0828  0.5741  0.3889
   10POPC   H3R 1252   2.323   1.989   7.100 -1.0021  0.3853  0.1859
   10POPC   H3S 1253   2.259   1.978   6.936 -0.7479 -3.5362  0.3549
   10POPC   C24 1254   2.471   2.050   6.949  0.4166 -0.3201  0.0282
   10POPC   H4R 1255   2.429   2.153   6.940 -2.8554 -1.2244  2.7334
   10POPC   H4S 1256   2.490   2.000   6.852 -0.6941 -1.0915  0.1907
   10POPC   C25 1257   2.599   2.048   7.033 -0.0609 -0.2913  0.7648
   10POPC   H5R 1258   2.598   1.949   7.084 -2.2561 -0.5004  0.4423
   10POPC   H5S 1259   2.587   2.131   7.106  2.4931  1.0334 -0.1976
   10POPC   C26 1260   2.724   2.080   6.951 -0.7217 -0.1576 -0.2072
   10POPC   H6R 1261   2.724   2.183   6.911 -1.4260  1.1210  2.8204
   10POPC   H6S 1262   2.733   2.005   6.869  4.2049 -0.5598  0.3923
   10POPC   C27 1263   2.853   2.064   7.032 -0.6233  0.0473 -0.3217
   10POPC   H7R 1264   2.865   1.957   7.059 -2.3433  0.2227  1.4242
   10POPC   H7S 1265   2.849   2.120   7.128  0.0786  0.4791 -0.5451
   10POPC   C28 1266   2.977   2.108   6.955 -0.0946 -0.3380  0.2926
   10POPC   H8R 1267   2.984   2.059   6.855 -0.2997  0.9175 -0.3628
   10POPC   H8S 1268   3.072   2.074   6.999  0.2353 -0.9918 -0.8784
   10POPC   C29 1269   2.962   2.254   6.922  0.2534 -0.3918 -0.1150
   10POPC   H91 1270   2.937   2.314   7.011  1.5916  2.1968 -1.3975
   10POPC  C210 1271   2.984   2.317   6.806  0.4667 -0.2268  0.0139
   10POPC  H101 1272   2.971   2.426   6.801  0.3718 -0.2847 -1.9807
   10POPC  C211 1273   3.042   2.256   6.681  0.1275 -0.9604  0.2072
   10POPC  H11R 1274   3.105   2.167   6.701 -2.4085 -3.7759 -3.1215
   10POPC  H11S 1275   3.108   2.331   6.632 -0.6916 -0.2133  0.2453
   10POPC  C212 1276   2.934   2.222   6.579 -0.0267 -0.0675  0.0702
   10POPC  H12R 1277   2.853   2.298   6.572  0.4283  0.5133  0.8591
   10POPC  H12S 1278   2.880   2.130   6.608  1.3373  0.0163  3.2994
   10POPC  C213 1279   2.997   2.191   6.443 -0.2046 -0.2581  0.0314
   10POPC  H13R 1280   3.067   2.106   6.456  0.6624 -0.0043 -2.5070
   10POPC  H13S 1281   3.063   2.271   6.404  2.5975 -1.9307  1.0311
   10POPC  C214 1282   2.896   2.155   6.334  0.1701 -0.1421 -0.3521
   10POPC  H14R 1283   2.831   2.245   6.338  0.6744  0.2057  0.2580
   10POPC  H14S 1284   2.826   2.075   6.366 -1.0128  1.5654  1.5289
   10POPC  C215 1285   2.953   2.152   6.192  0.3995 -0.0333 -0.2626
   10POPC  H15R 1286   3.027   2.069   6.183  1.0256  0.5634 -0.8419
   10POPC  H15S 1287   3.016   2.244   6.192 -0.2071  0.3886  0.4281
   10POPC  C216 1288   2.844   2.146   6.085  0.1689  0.7743 -0.0803
   10POPC  H16R 1289   2.900   2.176   5.994  0.6023  1.7399  0.4869
   10POPC  H16S 1290   2.755   2.207   6.111 -2.8134 -1.8067 -3.2129
   10POPC  C217 1291   2.788   2.006   6.059  0.0272  0.9530 -0.7634
   10POPC  H17R 1292   2.700   2.012   5.992 -0.7284 -0.3419  0.0700
   10POPC  H17S 1293   2.753   1.974   6.160  0.1615  3.4569  0.1427
   10POPC  C218 1294   2.883   1.903   5.998 -0.8056  0.1548 -0.7360
   10POPC  H18R 1295   2.921   1.954   5.907  2.2168  3.6576  2.1447
   10POPC  H18S 1296   2.828   1.810   5.972 -0.2252 -0.9804  1.7596
   10POPC  H18T 1297   2.980   1.890   6.051 -0.8657 -0.1244 -0.6895
   10POPC   C33 1298   2.046   1.203   6.967 -1.0065 -0.2189 -0.1786
   10POPC   H3X 1299   1.941   1.194   7.002 -0.8892 -3.0502 -0.3665
   10POPC   H3Y 1300   2.122   1.163   7.037 -0.3112 -0.3225 -0.9723
   10POPC   C34 1301   2.067   1.105   6.852 -0.4017  0.4131 -0.6189
   10POPC   H4X 1302   2.023   1.151   6.760  0.3764 -1.1958 -1.8530
   10POPC   H4Y 1303   2.022   1.009   6.884  3.0597 -0.0119  3.8490
   10POPC   C35 1304   2.214   1.077   6.818 -0.3098 -0.2641  0.2937
   10POPC   H5X 1305   2.278   1.031   6.895  1.1896 -0.7913 -1.2156
   10POPC   H5Y 1306   2.259   1.177   6.801 -1.0744  0.0907  0.3235
   10POPC   C36 1307   2.233   0.992   6.692 -0.1997  0.2013 -0.0100
   10POPC   H6X 1308   2.222   0.883   6.712 -3.2061  0.8129  2.3133
   10POPC   H6Y 1309   2.340   1.013   6.668 -0.2306  1.4553  0.8736
   10POPC   C37 1310   2.140   1.030   6.577 -0.1881 -0.3340 -0.2025
   10POPC   H7X 1311   2.128   1.139   6.560  0.0771  0.0223  1.6650
   10POPC   H7Y 1312   2.034   1.010   6.604  0.0118 -0.3025  0.6581
   10POPC   C38 1313   2.164   0.954   6.447 -0.0544  0.2952 -0.5485
   10POPC   H8X 1314   2.163   0.845   6.466  0.3027 -0.1861 -2.9315
   10POPC   H8Y 1315   2.265   0.985   6.412  1.8156  0.2547  4.0768
   10POPC   C39 1316   2.067   0.993   6.335 -0.2224  0.6490 -0.2802
   10POPC   H9X 1317   2.077   1.101   6.310  0.5901  0.1207 -2.3860
   10POPC   H9Y 1318   1.966   0.958   6.365 -0.9283  1.8506 -1.1681
   10POPC  C310 1319   2.103   0.911   6.212 -0.0421 -0.0080  0.2025
   10POPC  H10X 1320   2.126   0.816   6.264  0.8484 -0.5653 -1.1499
   10POPC  H10Y 1321   2.199   0.937   6.161  0.0447 -2.9177 -1.3545
   10POPC  C311 1322   1.985   0.905   6.115  0.2627 -0.0173 -0.1739
   10POPC  H11X 1323   1.986   0.995   6.051  1.4482 -0.9147 -1.4788
   10POPC  H11Y 1324   1.891   0.899   6.175 -1.3147  0.8260 -2.4180
   10POPC  C312 1325   2.003   0.782   6.025 -0.1959 -0.1466 -0.0905
   10POPC  H12X 1326   2.010   0.699   6.099  1.6852  0.2475  0.2134
   10POPC  H12Y 1327   2.094   0.794   5.963  0.5866 -1.3979  0.7684
   10POPC  C313 1328   1.877   0.765   5.940 -0.2085 -0.2248 -0.0566
   10POPC  H13X 1329   1.786   0.777   6.004 -0.2247  1.9355 -0.4049
   10POPC  H13Y 1330   1.867   0.657   5.915 -4.7260  0.3908 -1.9786
   10POPC  C314 1331   1.863   0.863   5.823 -0.4906 -0.1152  0.0671
   10POPC  H14X 1332   1.967   0.876   5.789  0.0482 -0.0675  1.6374
   10POPC  H14Y 1333   1.835   0.961   5.867  2.4954 -0.0264  2.0697
   10POPC  C315 1334   1.767   0.817   5.713  0.1283 -0.1198 -0.4707
   10POPC  H15X 1335   1.752   0.903   5.644 -2.7101 -0.8082 -0.8031
   10POPC  H15Y 1336   1.668   0.794   5.757 -0.3361  0.0044 -1.4300
   10POPC  C316 1337   1.806   0.694   5.631  0.2610 -0.5349  0.2128
   10POPC  H16X 1338   1.728   0.663   5.559 -0.8335 -0.6741  1.4183
   10POPC  H16Y 1339   1.826   0.613   5.705 -1.2716 -0.8188  0.3492
   10POPC  H16Z 1340   1.902   0.724   5.584 -0.2277 -0.1489 -0.5452
   11POPC     N 1341   1.719   1.502   7.672 -0.2659  0.1070  0.0699
   11POPC   C12 1342   1.766   1.488   7.529  0.4303  0.2376  0.2847
   11POPC   C13 1343   1.647   1.375   7.710  0.0462 -0.1379 -0.1491
   11POPC   C14 1344   1.837   1.514   7.765  0.0036 -0.5006 -0.1866
   11POPC   C15 1345   1.627   1.620   7.686 -0.1352  0.2161  0.0077
   11POPC  H12A 1346   1.841   1.410   7.521  0.8082  0.2848  2.6930
   11POPC  H12B 1347   1.815   1.583   7.513  1.0982 -0.3742 -1.5898
   11POPC  H13A 1348   1.562   1.357   7.645  0.4936 -2.8870 -0.1123
   11POPC  H13B 1349   1.698   1.281   7.693 -0.5909 -1.1551  2.8980
   11POPC  H13C 1350   1.621   1.373   7.815  1.9060  0.1828  0.3385
   11POPC  H14A 1351   1.803   1.488   7.865  1.8315 -2.2592  0.0532
   11POPC  H14B 1352   1.909   1.434   7.755  0.9134  0.4600 -1.6188
   11POPC  H14C 1353   1.883   1.611   7.761 -2.1515  0.5746 -0.0234
   11POPC  H15A 1354   1.573   1.622   7.780 -0.4614 -0.3993 -0.1629
   11POPC  H15B 1355   1.558   1.619   7.603  0.0383 -0.9899 -0.1275
   11POPC  H15C 1356   1.688   1.710   7.693 -2.4933  1.8055  2.2607
   11POPC   C11 1357   1.660   1.466   7.421  0.8294  0.0495 -0.0699
   11POPC  H11A 1358   1.605   1.373   7.446  1.1180  0.1379  0.9394
   11POPC  H11B 1359   1.718   1.451   7.327  1.3133 -3.5004  0.6360
   11POPC     P 1360   1.602   1.676   7.290 -0.5496 -0.3180 -0.0201
   11POPC   O13 1361   1.500   1.783   7.301 -0.2332 -0.0265  0.1166
   11POPC   O14 1362   1.742   1.722   7.302 -0.6164 -0.1530  0.1345
   11POPC   O12 1363   1.572   1.577   7.412  0.5690 -0.1132  0.4327
   11POPC   O11 1364   1.582   1.590   7.156 -0.0847  0.4601 -0.6021
   11POPC    C1 1365   1.463   1.512   7.141  0.3362 -0.4896  0.7552
   11POPC    HA 1366   1.381   1.567   7.089  0.7217  0.4851  1.1469
   11POPC    HB 1367   1.421   1.497   7.243  0.7775 -1.5218  0.7872
   11POPC    C2 1368   1.491   1.372   7.087 -0.4988 -0.2536 -0.3206
   11POPC    HS 1369   1.568   1.314   7.143 -0.1836 -0.3890 -0.8740
   11POPC   O21 1370   1.528   1.392   6.950  0.2784  0.5830  0.0062
   11POPC   C21 1371   1.598   1.289   6.903  0.2300  0.5128  0.0881
   11POPC   O22 1372   1.644   1.199   6.971 -0.1442 -0.0691 -0.4091
   11POPC   C22 1373   1.600   1.304   6.751 -0.8410  0.7696  0.0948
   11POPC   H2R 1374   1.617   1.407   6.715 -1.4211  0.4353 -1.1893
   11POPC   H2S 1375   1.499   1.286   6.709 -1.4987  0.5709  1.6738
   11POPC    C3 1376   1.351   1.309   7.096 -0.3714 -0.4600  0.2443
   11POPC    HX 1377   1.283   1.382   7.048  1.1839  0.2115 -1.0672
   11POPC    HY 1378   1.313   1.301   7.200  2.1324 -0.4070  1.2359
   11POPC   O31 1379   1.337   1.192   7.014  0.3179 -0.0793 -0.4336
   11POPC   C31 1380   1.388   1.087   7.078  0.9694  0.2777 -0.3575
   11POPC   O32 1381   1.439   1.090   7.188 -0.2232 -0.1493  0.2241
   11POPC   C32 1382   1.367   0.959   6.997 -0.3070  0.1672  0.1359
   11POPC   H2X 1383   1.258   0.937   6.993 -0.6179  1.2060  1.7701
   11POPC   H2Y 1384   1.426   0.875   7.040  0.6376  0.5770 -0.3337
   11POPC   C23 1385   1.712   1.212   6.703 -0.9167  0.4934  0.4361
   11POPC   H3R 1386   1.696   1.104   6.720  1.8771 -0.0049  0.3678
   11POPC   H3S 1387   1.812   1.222   6.751 -0.2444  1.4912 -1.0949
   11POPC   C24 1388   1.738   1.227   6.553  0.4276 -0.6274  0.5395
   11POPC   H4R 1389   1.839   1.184   6.533  0.2366 -0.9971  0.3696
   11POPC   H4S 1390   1.747   1.336   6.530 -0.9422 -1.0901 -2.6912
   11POPC   C25 1391   1.648   1.152   6.455  0.1886  0.5161 -0.1351
   11POPC   H5R 1392   1.546   1.186   6.484 -0.1571 -1.0448  0.6207
   11POPC   H5S 1393   1.665   1.048   6.490  1.0886  0.7444  0.1321
   11POPC   C26 1394   1.675   1.182   6.308 -0.1023  0.4658 -0.2009
   11POPC   H6R 1395   1.785   1.187   6.289 -0.4254  3.0455 -1.8233
   11POPC   H6S 1396   1.625   1.279   6.284 -1.2406 -0.0041  0.2240
   11POPC   C27 1397   1.618   1.073   6.217 -0.3889  0.1297  0.3746
   11POPC   H7R 1398   1.511   1.070   6.244 -0.0925 -0.3987  1.5284
   11POPC   H7S 1399   1.665   0.976   6.244 -0.3606  0.9484  3.6300
   11POPC   C28 1400   1.619   1.100   6.066 -0.6838 -0.0303  0.3440
   11POPC   H8R 1401   1.728   1.094   6.044 -0.3688  0.2537  1.7360
   11POPC   H8S 1402   1.582   1.204   6.060  4.0397  1.7989 -2.5947
   11POPC   C29 1403   1.541   1.006   5.978 -0.4481 -0.0341  0.1374
   11POPC   H91 1404   1.524   0.904   6.016 -2.3737  0.4103  0.5700
   11POPC  C210 1405   1.473   1.035   5.867 -0.5035 -0.1180  0.1497
   11POPC  H101 1406   1.429   0.954   5.807 -0.3668 -0.0041 -0.1097
   11POPC  C211 1407   1.461   1.168   5.799  0.2155  0.0820  0.4108
   11POPC  H11R 1408   1.469   1.141   5.691 -1.4875  1.1725 -0.0176
   11POPC  H11S 1409   1.542   1.242   5.820 -1.2541  1.2616  2.1460
   11POPC  C212 1410   1.325   1.235   5.817  0.3565  0.4009  0.3125
   11POPC  H12R 1411   1.259   1.145   5.811  1.7203 -0.7965  2.1285
   11POPC  H12S 1412   1.296   1.312   5.743  0.6485 -0.9877 -1.3031
   11POPC  C213 1413   1.299   1.295   5.955  0.2957  0.8904  0.0911
   11POPC  H13R 1414   1.363   1.385   5.962 -0.5474  1.4160  1.6049
   11POPC  H13S 1415   1.340   1.224   6.031  0.9918  0.0729 -1.0214
   11POPC  C214 1416   1.152   1.333   5.977  0.1604  0.3888  0.0716
   11POPC  H14R 1417   1.089   1.245   5.951  0.9393  0.4254 -2.1949
   11POPC  H14S 1418   1.116   1.416   5.913 -1.9348 -0.4233  0.1257
   11POPC  C215 1419   1.117   1.381   6.118 -0.2726 -0.6458  0.3298
   11POPC  H15R 1420   1.185   1.463   6.151 -0.3902 -0.4123 -0.0025
   11POPC  H15S 1421   1.132   1.299   6.191  1.1153 -1.8365 -1.2083
   11POPC  C216 1422   0.975   1.433   6.142 -0.1236 -0.0100 -0.1429
   11POPC  H16R 1423   0.896   1.362   6.111 -0.1678 -0.0330  0.0228
   11POPC  H16S 1424   0.957   1.515   6.069  0.0243 -0.8365 -1.1319
   11POPC  C217 1425   0.938   1.468   6.286  0.1958  0.1344 -0.0937
   11POPC  H17R 1426   1.032   1.514   6.324  1.4613 -0.9403 -1.7904
   11POPC  H17S 1427   0.906   1.387   6.355  1.5726  1.1818  1.8618
   11POPC  C218 1428   0.828   1.573   6.303 -0.3652 -0.3906 -0.4234
   11POPC  H18R 1429   0.727   1.535   6.277 -0.9935 -0.6624  2.1254
   11POPC  H18S 1430   0.862   1.667   6.254 -0.2134 -0.4389 -0.4130
   11POPC  H18T 1431   0.826   1.579   6.414  2.0084  0.3461 -0.3526
   11POPC   C33 1432   1.424   0.969   6.856  0.3184  0.3999  0.4026
   11POPC   H3X 1433   1.535   0.964   6.854  0.3597  0.8743  1.0157
   11POPC   H3Y 1434   1.383   1.068   6.824  0.8700  1.1339  1.8750
   11POPC   C34 1435   1.381   0.865   6.752  0.8938  0.6907 -0.1369
   11POPC   H4X 1436   1.271   0.858   6.768  0.7070  1.9848 -0.7835
   11POPC   H4Y 1437   1.437   0.770   6.770  0.1349  0.5942  2.1446
   11POPC   C35 1438   1.386   0.918   6.609  0.4457 -0.3378 -0.5443
   11POPC   H5X 1439   1.493   0.925   6.579  0.1377  1.0652 -1.3904
   11POPC   H5Y 1440   1.347   1.022   6.604 -0.0786 -0.4232  1.0738
   11POPC   C36 1441   1.298   0.831   6.520 -0.5251  0.1738 -0.1067
   11POPC   H6X 1442   1.192   0.862   6.529 -0.2226  1.4555 -0.6632
   11POPC   H6Y 1443   1.310   0.721   6.527 -1.0958  0.1820  1.1703
   11POPC   C37 1444   1.328   0.867   6.374  0.4141 -1.1982 -0.2814
   11POPC   H7X 1445   1.420   0.815   6.341 -0.9000 -1.1823 -4.6440
   11POPC   H7Y 1446   1.333   0.978   6.370 -0.4178 -1.1776 -2.2704
   11POPC   C38 1447   1.210   0.834   6.282  0.1961 -0.8508 -0.1312
   11POPC   H8X 1448   1.115   0.884   6.311 -0.9040 -1.0987 -3.0057
   11POPC   H8Y 1449   1.201   0.726   6.309 -1.2418 -0.5676  0.6158
   11POPC   C39 1450   1.236   0.865   6.134  0.0152 -0.1075 -0.0124
   11POPC   H9X 1451   1.318   0.795   6.109 -1.0982 -1.8685  1.0168
   11POPC   H9Y 1452   1.265   0.972   6.132 -1.1771  0.2233 -0.1180
   11POPC  C310 1453   1.118   0.836   6.041  0.0568 -0.0392 -0.0862
   11POPC  H10X 1454   1.091   0.729   6.052  1.4412 -0.8225 -3.1690
   11POPC  H10Y 1455   1.138   0.844   5.932 -2.2260  0.3722 -0.5154
   11POPC  C311 1456   0.997   0.929   6.052  0.3227  0.2814  0.1517
   11POPC  H11X 1457   1.026   1.029   6.013  1.6934  0.1843  0.8519
   11POPC  H11Y 1458   0.970   0.936   6.160  0.1873  2.3570  0.0164
   11POPC  C312 1459   0.868   0.873   5.992  0.2254  0.1729  0.4574
   11POPC  H12X 1460   0.784   0.939   6.022  1.1430  1.3327  0.5567
   11POPC  H12Y 1461   0.857   0.779   6.050  0.8458  0.4249  0.9951
   11POPC  C313 1462   0.868   0.825   5.846 -0.0898  0.2927  0.4187
   11POPC  H13X 1463   0.766   0.793   5.814  0.3970 -0.2440 -0.6124
   11POPC  H13Y 1464   0.934   0.737   5.843 -1.3203 -0.6628  0.4558
   11POPC  C314 1465   0.911   0.936   5.750 -0.0677 -0.4033 -0.3859
   11POPC  H14X 1466   1.007   0.981   5.785 -0.2107 -0.9685  0.7906
   11POPC  H14Y 1467   0.842   1.023   5.740  1.0381  0.4200 -1.0230
   11POPC  C315 1468   0.912   0.869   5.613 -0.0196 -0.4178 -0.3784
   11POPC  H15X 1469   0.815   0.819   5.587  0.5700 -0.7088 -2.1651
   11POPC  H15Y 1470   0.985   0.785   5.610  0.3402 -0.1728  1.0134
   11POPC  C316 1471   0.950   0.956   5.493  0.4812  0.8178  0.6600
   11POPC  H16X 1472   0.989   0.884   5.418 -0.5638  1.2495 -0.3346
   11POPC  H16Y 1473   1.032   1.027   5.516  0.6455  0.1676  2.1730
   11POPC  H16Z 1474   0.865   1.017   5.455 -0.3067 -0.4389  0.3370
   12POPC     N 1475   0.600   1.160   7.537 -0.0311  0.5221 -0.1984
   12POPC   C12 1476   0.541   1.135   7.400 -0.0965 -0.1209 -0.0560
   12POPC   C13 1477   0.743   1.205   7.526  0.2557 -0.3142  0.0467
   12POPC   C14 1478   0.525   1.261   7.620  0.5285  0.4039  0.4608
   12POPC   C15 1479   0.598   1.032   7.617  0.2907  0.5870 -0.0883
   12POPC  H12A 1480   0.437   1.110   7.413  0.1180 -2.0409 -1.5190
   12POPC  H12B 1481   0.596   1.050   7.361 -0.8660 -0.0834 -1.2725
   12POPC  H13A 1482   0.763   1.293   7.467  1.2405 -0.1470  0.6024
   12POPC  H13B 1483   0.775   1.239   7.624 -2.2334 -0.6298  1.0300
   12POPC  H13C 1484   0.811   1.128   7.493  1.0432  0.0389  0.7975
   12POPC  H14A 1485   0.577   1.272   7.714  0.3481 -2.7267  1.0306
   12POPC  H14B 1486   0.516   1.359   7.575 -0.1632  0.0735 -0.1456
   12POPC  H14C 1487   0.425   1.220   7.630  1.1429 -1.2578  0.0746
   12POPC  H15A 1488   0.501   0.985   7.621  0.2508  0.5834 -0.9465
   12POPC  H15B 1489   0.639   1.037   7.717 -0.3197 -2.4509  0.4262
   12POPC  H15C 1490   0.656   0.957   7.565 -1.5860 -0.5214 -0.6859
   12POPC   C11 1491   0.550   1.246   7.295 -0.1659  0.0960  0.1653
   12POPC  H11A 1492   0.493   1.223   7.202 -0.0297  0.8912 -0.1173
   12POPC  H11B 1493   0.653   1.245   7.254 -0.8643 -0.1441 -1.7061
   12POPC     P 1494   0.414   1.461   7.264 -0.5539 -0.0256  0.1968
   12POPC   O13 1495   0.287   1.386   7.259 -0.4880 -0.1021 -0.4519
   12POPC   O14 1496   0.406   1.596   7.325 -0.1370  0.1479 -0.1227
   12POPC   O12 1497   0.520   1.375   7.348 -0.1621  0.1933 -0.0673
   12POPC   O11 1498   0.479   1.464   7.118 -0.7914 -0.0320  0.0913
   12POPC    C1 1499   0.531   1.587   7.066 -0.0580 -0.2504  0.2963
   12POPC    HA 1500   0.595   1.562   6.979 -0.0155  0.3006  0.1661
   12POPC    HB 1501   0.602   1.634   7.137  0.7983 -0.5653 -0.3259
   12POPC    C2 1502   0.427   1.689   7.018  0.1696 -0.2834 -0.2724
   12POPC    HS 1503   0.369   1.727   7.105 -1.0628 -0.2571 -1.0711
   12POPC   O21 1504   0.344   1.628   6.918 -0.4697 -0.3846  0.3141
   12POPC   C21 1505   0.215   1.663   6.921 -0.3553  0.0976 -0.1462
   12POPC   O22 1506   0.168   1.749   6.994  0.1315  0.5467 -0.3608
   12POPC   C22 1507   0.133   1.583   6.820 -0.4390 -0.2958  0.2241
   12POPC   H2R 1508   0.027   1.578   6.853 -1.1322  0.4406 -1.7334
   12POPC   H2S 1509   0.181   1.483   6.814  0.3902  0.0527  0.8650
   12POPC    C3 1510   0.509   1.809   6.969  0.2627 -0.2231  0.0273
   12POPC    HX 1511   0.569   1.822   7.061 -0.2985 -0.6530  0.4554
   12POPC    HY 1512   0.441   1.894   6.948  1.7208  0.5300 -2.0478
   12POPC   O31 1513   0.597   1.781   6.859  0.2091  0.2917 -0.1493
   12POPC   C31 1514   0.558   1.804   6.733  0.2226  0.0539 -0.1974
   12POPC   O32 1515   0.453   1.854   6.699  0.2453  0.2183 -0.0252
   12POPC   C32 1516   0.674   1.756   6.646  0.4438  0.3328 -0.0585
   12POPC   H2X 1517   0.657   1.655   6.603  0.0319 -0.2373  1.3841
   12POPC   H2Y 1518   0.766   1.748   6.707 -0.5345  3.2718  2.0812
   12POPC   C23 1519   0.145   1.638   6.677 -0.7541 -0.1925  0.2388
   12POPC   H3R 1520   0.084   1.571   6.613 -1.4613 -0.1284  0.8219
   12POPC   H3S 1521   0.250   1.637   6.643 -0.7913 -0.7140  0.1287
   12POPC   C24 1522   0.090   1.780   6.663  0.1287  0.1930  0.6042
   12POPC   H4R 1523   0.140   1.857   6.725  0.5579 -0.5949  1.2587
   12POPC   H4S 1524   8.083   1.782   6.678  0.0745  1.3563  0.1493
   12POPC   C25 1525   0.091   1.823   6.517 -0.6509 -0.2902  0.4484
   12POPC   H5R 1526   0.023   1.757   6.458 -0.1628 -0.2396 -0.1768
   12POPC   H5S 1527   0.196   1.806   6.485  0.2647  1.7809  2.1082
   12POPC   C26 1528   0.037   1.965   6.497  0.7040  0.2067  0.2129
   12POPC   H6R 1529   0.091   2.028   6.571  1.0390 -0.7573  0.8022
   12POPC   H6S 1530   8.035   1.972   6.531  0.6564  0.7746 -0.0385
   12POPC   C27 1531   0.049   2.004   6.349  0.1315 -0.1521  0.0682
   12POPC   H7R 1532   0.011   1.933   6.273  0.4321 -1.5733  1.1945
   12POPC   H7S 1533   0.158   2.000   6.327  0.1461  0.3515  0.0315
   12POPC   C28 1534   8.103   2.141   6.304  0.6935  0.1297  0.2964
   12POPC   H8R 1535   0.041   2.215   6.376  0.1361 -1.1763  2.0078
   12POPC   H8S 1536   7.993   2.144   6.317  0.5188 -1.9719 -0.3709
   12POPC   C29 1537   0.033   2.168   6.160  0.4164 -0.6102  0.0882
   12POPC   H91 1538   8.074   2.110   6.091  1.6199 -2.6119  0.6109
   12POPC  C210 1539   0.122   2.255   6.109 -0.3588 -0.0186 -0.2827
   12POPC  H101 1540   0.148   2.249   6.003  0.0321  2.8291 -0.4297
   12POPC  C211 1541   0.222   2.334   6.188 -0.3658  0.5888 -0.8729
   12POPC  H11R 1542   0.181   2.348   6.291 -0.0142 -2.2244 -0.2590
   12POPC  H11S 1543   0.216   2.437   6.147 -0.6575  0.6906 -0.5851
   12POPC  C212 1544   0.369   2.293   6.177 -0.4659  0.1150 -0.4750
   12POPC  H12R 1545   0.403   2.301   6.071  1.7940 -1.0002  0.0999
   12POPC  H12S 1546   0.376   2.185   6.205 -0.7773 -0.1070 -1.2118
   12POPC  C213 1547   0.471   2.379   6.251 -0.3250 -0.2154 -0.2841
   12POPC  H13R 1548   0.427   2.399   6.351 -0.0987 -0.2450 -0.1760
   12POPC  H13S 1549   0.472   2.477   6.199 -0.8123 -1.0718 -1.9997
   12POPC  C214 1550   0.600   2.299   6.271 -0.2242  0.0011 -0.0731
   12POPC  H14R 1551   0.650   2.262   6.179 -0.1329  0.2934 -0.1431
   12POPC  H14S 1552   0.573   2.208   6.328  0.4335 -0.5111 -0.5620
   12POPC  C215 1553   0.704   2.379   6.351  0.0988 -0.4647 -0.0232
   12POPC  H15R 1554   0.776   2.307   6.394 -0.4340 -1.3225 -0.5200
   12POPC  H15S 1555   0.655   2.430   6.436  2.1185  1.8627 -0.1564
   12POPC  C216 1556   0.779   2.483   6.267  0.3519 -0.4650  0.2005
   12POPC  H16R 1557   0.710   2.557   6.220  0.7615  0.5019  1.0994
   12POPC  H16S 1558   0.822   2.428   6.180  2.0883 -0.3009  0.9159
   12POPC  C217 1559   0.892   2.549   6.346  0.1407 -0.4747  0.5102
   12POPC  H17R 1560   0.970   2.474   6.372 -0.8393 -2.2541 -1.4032
   12POPC  H17S 1561   0.837   2.581   6.437  2.1249 -0.7678  1.8745
   12POPC  C218 1562   0.953   2.676   6.287  0.2472 -0.5517  0.4546
   12POPC  H18R 1563   0.885   2.764   6.287  2.8907  1.6701 -1.9321
   12POPC  H18S 1564   0.984   2.652   6.183 -0.8728 -0.1081 -0.0004
   12POPC  H18T 1565   1.040   2.703   6.351 -1.7480  0.3918  2.9247
   12POPC   C33 1566   0.704   1.859   6.537  0.7597  0.3364  0.0327
   12POPC   H3X 1567   0.809   1.846   6.500  1.3085  1.7670  1.0065
   12POPC   H3Y 1568   0.698   1.960   6.581 -0.7855 -0.9206  2.9530
   12POPC   C34 1569   0.616   1.840   6.413  0.2425 -0.1081  0.4624
   12POPC   H4X 1570   0.508   1.858   6.433 -0.6887 -2.8130 -1.5848
   12POPC   H4Y 1571   0.602   1.734   6.385 -4.5744  0.6992 -0.9790
   12POPC   C35 1572   0.682   1.917   6.298  0.1495 -0.5673  0.1015
   12POPC   H5X 1573   0.781   1.870   6.278 -0.1475 -0.5692 -1.4727
   12POPC   H5Y 1574   0.703   2.020   6.332  1.8605 -1.7273  2.9199
   12POPC   C36 1575   0.599   1.898   6.171 -0.0386 -0.1591  0.1639
   12POPC   H6X 1576   0.498   1.942   6.191  0.0389 -0.9987  2.8704
   12POPC   H6Y 1577   0.578   1.790   6.153 -2.3922  0.5551 -1.9399
   12POPC   C37 1578   0.676   1.953   6.052 -0.4902 -0.2800 -0.1869
   12POPC   H7X 1579   0.770   1.896   6.042 -0.8152 -0.8618  0.0364
   12POPC   H7Y 1580   0.705   2.054   6.088 -0.5943  0.1854 -1.3489
   12POPC   C38 1581   0.602   1.950   5.918 -0.2097 -0.4169 -0.3383
   12POPC   H8X 1582   0.598   1.840   5.899 -0.1551 -0.2270 -1.5811
   12POPC   H8Y 1583   0.663   2.005   5.843 -0.7076  0.4507 -0.1137
   12POPC   C39 1584   0.463   2.013   5.916 -0.2271 -0.4395  0.1030
   12POPC   H9X 1585   0.469   2.118   5.952  2.2614 -0.9079  1.2470
   12POPC   H9Y 1586   0.397   1.951   5.981 -0.1331  0.0070  0.6306
   12POPC  C310 1587   0.414   2.014   5.771  0.1587 -0.5189 -0.0297
   12POPC  H10X 1588   0.419   1.911   5.729 -0.5126 -1.5771  2.3237
   12POPC  H10Y 1589   0.472   2.088   5.712 -1.7380 -0.3360 -1.7775
   12POPC  C311 1590   0.268   2.055   5.748  0.0590 -0.5383  0.5620
   12POPC  H11X 1591   0.244   2.031   5.643 -0.3961 -1.1254  0.7995
   12POPC  H11Y 1592   0.268   2.166   5.752 -0.1934 -0.4934 -0.5440
   12POPC  C312 1593   0.153   2.002   5.834  0.0896 -0.3194  0.7408
   12POPC  H12X 1594   0.187   1.999   5.940  2.2767  3.2248  0.3052
   12POPC  H12Y 1595   0.138   1.895   5.809 -1.5087 -0.0611  0.5112
   12POPC  C313 1596   0.023   2.073   5.800  0.0461 -0.4643  0.6028
   12POPC  H13X 1597   0.021   2.108   5.694 -1.5255 -0.0254  0.7499
   12POPC  H13Y 1598   0.013   2.170   5.855  2.1651  0.6169 -0.7777
   12POPC  C314 1599   8.002   1.989   5.829 -0.1882 -0.1430  0.5358
   12POPC  H14X 1600   7.999   1.961   5.937 -2.5297 -0.4602  0.4355
   12POPC  H14Y 1601   8.006   1.901   5.762 -2.0892  0.7029 -0.7844
   12POPC  C315 1602   7.869   2.058   5.799 -0.0835 -0.2188 -0.0987
   12POPC  H15X 1603   7.784   2.005   5.847  0.5291 -0.2888  0.9281
   12POPC  H15Y 1604   7.848   2.062   5.690 -2.3352  0.8007  0.3075
   12POPC  C316 1605   7.845   2.202   5.842 -0.0937 -0.3210  0.2401
   12POPC  H16X 1606   7.848   2.220   5.952  2.3745 -2.3546  0.5773
   12POPC  H16Y 1607   7.743   2.236   5.812 -0.9349 -0.8177  2.3932
   12POPC  H16Z 1608   7.916   2.264   5.784 -1.4118 -0.2096 -1.3295
   13POPC     N 1609   2.170   2.096   7.627 -0.0804  0.0458  0.1031
   13POPC   C12 1610   2.213   2.078   7.484 -0.1969  0.0331  0.0699
   13POPC   C13 1611   2.286   2.143   7.712  0.0016  0.5287 -0.2675
   13POPC   C14 1612   2.061   2.200   7.634  0.0659  0.1832  0.3477
   13POPC   C15 1613   2.127   1.963   7.684 -0.4028  0.1458  0.0959
   13POPC  H12A 1614   2.121   2.061   7.429 -0.8812 -0.2731  1.2888
   13POPC  H12B 1615   2.270   1.986   7.489  1.0496  0.7640 -0.1706
   13POPC  H13A 1616   2.254   2.168   7.812  0.2040  3.5763 -0.8759
   13POPC  H13B 1617   2.361   2.065   7.719 -1.3174 -0.7045  1.0804
   13POPC  H13C 1618   2.319   2.235   7.667  1.8062  0.1017  0.1031
   13POPC  H14A 1619   2.098   2.286   7.579 -2.4873  0.2390 -1.4357
   13POPC  H14B 1620   1.968   2.174   7.586  0.6918 -1.4415 -0.0424
   13POPC  H14C 1621   2.042   2.233   7.736  0.8062  0.2357  0.4759
   13POPC  H15A 1622   2.066   1.989   7.770  2.3835  3.6051  1.2753
   13POPC  H15B 1623   2.215   1.912   7.720  0.5146  0.7024 -1.2701
   13POPC  H15C 1624   2.069   1.901   7.618 -0.7303  0.7659 -0.2038
   13POPC   C11 1625   2.299   2.179   7.408 -0.6285  0.4984  0.1929
   13POPC  H11A 1626   2.278   2.198   7.301  2.8956  0.7430 -0.5822
   13POPC  H11B 1627   2.404   2.141   7.411  0.0830  2.2527 -0.7582
   13POPC     P 1628   2.400   2.407   7.424 -0.2928  0.1447  0.0453
   13POPC   O13 1629   2.364   2.538   7.484 -0.7814 -0.1039  0.2953
   13POPC   O14 1630   2.533   2.352   7.458 -0.5043 -0.2083  0.2936
   13POPC   O12 1631   2.290   2.304   7.477 -0.0753  0.2549  0.7146
   13POPC   O11 1632   2.379   2.416   7.265  0.2087  0.2096 -0.0182
   13POPC    C1 1633   2.267   2.486   7.211  0.2385  0.3481  0.0975
   13POPC    HA 1634   2.194   2.522   7.286 -1.7651 -2.3817 -0.3976
   13POPC    HB 1635   2.221   2.413   7.141  3.9402 -0.9993 -1.1901
   13POPC    C2 1636   2.311   2.604   7.123 -0.3633  0.4814 -0.0291
   13POPC    HS 1637   2.226   2.634   7.058 -0.0012  0.0873 -0.6920
   13POPC   O21 1638   2.419   2.555   7.043 -0.2097  0.7060  0.0380
   13POPC   C21 1639   2.397   2.467   6.945  0.3936  0.0857  0.4505
   13POPC   O22 1640   2.291   2.411   6.922  0.4881  0.2710 -0.4692
   13POPC   C22 1641   2.529   2.425   6.882  0.1476  0.0809 -0.0748
   13POPC   H2R 1642   2.581   2.350   6.946 -0.1731 -0.4624 -0.4490
   13POPC   H2S 1643   2.609   2.500   6.867  0.0388  0.1400 -0.3448
   13POPC    C3 1644   2.374   2.719   7.204  1.2728 -0.0546 -0.5005
   13POPC    HX 1645   2.472   2.677   7.234  1.6148  0.4214 -0.9332
   13POPC    HY 1646   2.317   2.750   7.294  1.4137 -0.2561 -0.3397
   13POPC   O31 1647   2.404   2.829   7.118  0.1012  0.1613 -0.6436
   13POPC   C31 1648   2.300   2.911   7.101 -0.1105  0.0140 -0.0997
   13POPC   O32 1649   2.188   2.891   7.146  0.0492  0.1402  0.3524
   13POPC   C32 1650   2.341   3.007   6.990  0.2397  0.0202  0.0360
   13POPC   H2X 1651   2.334   2.961   6.889  2.2203 -1.4025  0.4771
   13POPC   H2Y 1652   2.448   3.033   7.010  0.6050 -1.3395 -0.0831
   13POPC   C23 1653   2.488   2.375   6.744  0.1490 -0.6139  0.1702
   13POPC   H3R 1654   2.447   2.460   6.686 -3.8890 -2.0429  0.6470
   13POPC   H3S 1655   2.402   2.306   6.755 -0.2280 -0.4376 -1.3679
   13POPC   C24 1656   2.606   2.312   6.669  0.1582 -0.2622 -0.1157
   13POPC   H4R 1657   2.656   2.231   6.728  1.9875  0.6759 -0.2954
   13POPC   H4S 1658   2.676   2.398   6.659 -1.6591  1.3707  0.5761
   13POPC   C25 1659   2.563   2.260   6.532  0.3782  0.1129 -0.3264
   13POPC   H5R 1660   2.649   2.262   6.461  0.4338  1.0296 -0.2496
   13POPC   H5S 1661   2.490   2.333   6.491 -1.1290  0.1301  2.2222
   13POPC   C26 1662   2.496   2.123   6.530  0.4872  0.0589 -0.3040
   13POPC   H6R 1663   2.391   2.142   6.564  1.4365  2.1419  1.7442
   13POPC   H6S 1664   2.536   2.058   6.610  0.7636  0.8563  0.2135
   13POPC   C27 1665   2.501   2.054   6.393  0.3772 -0.1589 -0.1987
   13POPC   H7R 1666   2.602   2.017   6.368 -0.2281 -1.8952 -0.2310
   13POPC   H7S 1667   2.466   2.125   6.315 -0.2001 -0.2997 -0.0743
   13POPC   C28 1668   2.399   1.941   6.377 -0.5417  0.6071  0.1230
   13POPC   H8R 1669   2.293   1.973   6.366 -0.3320  0.9025 -1.1576
   13POPC   H8S 1670   2.398   1.887   6.474 -0.9925 -1.6753 -1.0787
   13POPC   C29 1671   2.439   1.850   6.265 -0.4003  0.0442  0.6252
   13POPC   H91 1672   2.547   1.833   6.255 -0.5818 -1.0109  0.3555
   13POPC  C210 1673   2.355   1.786   6.182 -0.2600  0.0698  0.4630
   13POPC  H101 1674   2.398   1.729   6.098 -0.5305  1.2475 -0.5136
   13POPC  C211 1675   2.205   1.781   6.183 -0.2611 -0.5242 -0.9050
   13POPC  H11R 1676   2.164   1.820   6.278 -1.0014 -2.3351 -0.4396
   13POPC  H11S 1677   2.184   1.672   6.188  0.4956 -0.6502 -0.3766
   13POPC  C212 1678   2.136   1.835   6.057 -0.2176  0.2222 -0.6144
   13POPC  H12R 1679   2.149   1.754   5.982  2.1212 -1.3313  1.3053
   13POPC  H12S 1680   2.188   1.928   6.026 -1.0619  0.5602 -1.0434
   13POPC  C213 1681   1.987   1.850   6.088 -0.1199 -0.8169  0.4139
   13POPC  H13R 1682   1.990   1.925   6.170 -0.0011 -0.8974  0.4836
   13POPC  H13S 1683   1.937   1.756   6.121 -0.5195 -0.6578  0.2582
   13POPC  C214 1684   1.913   1.916   5.972  0.7005  0.5562  0.6563
   13POPC  H14R 1685   1.910   1.847   5.885  2.8321 -0.4569  1.3149
   13POPC  H14S 1686   1.976   2.002   5.940  0.7391  0.6761  1.0531
   13POPC  C215 1687   1.774   1.962   6.018  0.2454  0.4854 -0.6212
   13POPC  H15R 1688   1.773   2.024   6.110  1.4460  1.0071 -0.9392
   13POPC  H15S 1689   1.726   1.869   6.054 -2.6654  2.6361  1.5067
   13POPC  C216 1690   1.689   2.023   5.906  0.2110  0.0504 -0.8350
   13POPC  H16R 1691   1.706   1.965   5.813 -2.0168 -2.2976  0.0714
   13POPC  H16S 1692   1.727   2.126   5.891 -2.3114  1.0213 -1.1931
   13POPC  C217 1693   1.537   2.035   5.926  0.2804 -0.3154 -0.0367
   13POPC  H17R 1694   1.517   2.083   6.024  0.3273 -0.5819  0.1044
   13POPC  H17S 1695   1.495   1.932   5.924 -0.1315 -0.2787  2.8352
   13POPC  C218 1696   1.471   2.122   5.820  0.1872  0.0698  0.3351
   13POPC  H18R 1697   1.468   2.076   5.719  0.9280  0.9863 -0.1261
   13POPC  H18S 1698   1.519   2.222   5.816 -1.4866  0.9002 -0.0373
   13POPC  H18T 1699   1.363   2.133   5.844 -1.0139 -1.1884 -3.7292
   13POPC   C33 1700   2.257   3.134   7.000  0.2652  0.0322  0.0968
   13POPC   H3X 1701   2.286   3.186   7.094  2.1958  0.1167 -0.5026
   13POPC   H3Y 1702   2.147   3.120   6.989  0.1354 -0.6611  1.8505
   13POPC   C34 1703   2.313   3.231   6.896  0.0912  0.0855  0.0530
   13POPC   H4X 1704   2.421   3.217   6.915  0.4172  0.9726 -1.0371
   13POPC   H4Y 1705   2.284   3.336   6.917 -4.1616 -0.4429 -1.9935
   13POPC   C35 1706   2.270   3.192   6.754  0.2228 -0.4682  0.1606
   13POPC   H5X 1707   2.274   3.084   6.732  0.7715  0.0790 -2.9073
   13POPC   H5Y 1708   2.345   3.241   6.687 -1.5031  2.5007  0.1972
   13POPC   C36 1709   2.131   3.242   6.715  0.7210  0.7859 -0.0805
   13POPC   H6X 1710   2.120   3.352   6.703 -2.1870  1.0058  2.9701
   13POPC   H6Y 1711   2.047   3.201   6.776  0.1465  1.4745 -0.3919
   13POPC   C37 1712   2.111   3.179   6.577 -0.5834 -0.2790  0.5693
   13POPC   H7X 1713   2.106   3.069   6.594 -0.1770  0.0931  3.7452
   13POPC   H7Y 1714   2.202   3.202   6.518  0.5384 -0.8171  2.0091
   13POPC   C38 1715   1.988   3.227   6.500 -0.0999  0.0022 -0.0353
   13POPC   H8X 1716   1.984   3.336   6.521 -0.6900 -0.1588  0.7508
   13POPC   H8Y 1717   1.902   3.181   6.553 -0.5571 -1.2980 -1.8031
   13POPC   C39 1718   2.005   3.213   6.348 -0.1197 -0.0019 -0.0371
   13POPC   H9X 1719   2.086   3.278   6.310 -1.3567  1.8976  0.4738
   13POPC   H9Y 1720   1.912   3.256   6.306 -1.6666 -1.8027  1.3471
   13POPC  C310 1721   2.020   3.072   6.291  0.3517 -0.0181  0.1243
   13POPC  H10X 1722   2.112   3.023   6.331  1.6452  1.1213 -1.3172
   13POPC  H10Y 1723   2.050   3.089   6.185  1.0584  0.5371  0.4088
   13POPC  C311 1724   1.891   2.994   6.314  0.1656  0.1509 -0.3357
   13POPC  H11X 1725   1.817   3.061   6.266 -1.2054 -1.7513 -0.9959
   13POPC  H11Y 1726   1.871   2.985   6.423  1.5983 -0.2144 -0.0861
   13POPC  C312 1727   1.897   2.857   6.246  0.4952  0.1012 -0.2067
   13POPC  H12X 1728   1.832   2.787   6.303  1.5754 -0.4920  0.3328
   13POPC  H12Y 1729   1.996   2.808   6.254  0.0678 -0.9899 -1.2364
   13POPC  C313 1730   1.850   2.858   6.100 -0.5563  0.0226  0.1190
   13POPC  H13X 1731   1.915   2.927   6.043  1.2986 -3.2756 -2.0715
   13POPC  H13Y 1732   1.745   2.891   6.089 -0.8973 -1.3096 -0.8563
   13POPC  C314 1733   1.857   2.719   6.037  0.2320  0.3174 -0.4586
   13POPC  H14X 1734   1.788   2.645   6.084 -0.2964  0.6059 -0.7745
   13POPC  H14Y 1735   1.955   2.672   6.061  0.0303 -0.7255 -1.5952
   13POPC  C315 1736   1.858   2.707   5.885  1.0106  0.0609 -0.4423
   13POPC  H15X 1737   1.933   2.771   5.835 -0.0892  2.6963  1.0657
   13POPC  H15Y 1738   1.754   2.730   5.852  0.5982 -2.5562 -1.1582
   13POPC  C316 1739   1.870   2.567   5.826  0.3136 -0.1437 -0.1165
   13POPC  H16X 1740   1.781   2.504   5.846  0.5586 -0.1293  1.0947
   13POPC  H16Y 1741   1.969   2.533   5.864  1.1259  0.1886 -1.8153
   13POPC  H16Z 1742   1.881   2.569   5.715 -2.1074  0.4250 -0.3928
   14POPC     N 1743   2.888   6.796   7.340  0.0889  0.6695 -0.1877
   14POPC   C12 1744   2.957   6.789   7.206 -0.4750 -0.0201 -0.4521
   14POPC   C13 1745   2.989   6.771   7.449 -0.0519  0.2672 -0.1471
   14POPC   C14 1746   2.829   6.933   7.367 -0.4424  0.3562  0.2762
   14POPC   C15 1747   2.779   6.694   7.363  0.5113  0.0574 -0.8596
   14POPC  H12A 1748   3.000   6.888   7.192  0.4097 -0.3788 -0.3480
   14POPC  H12B 1749   2.887   6.787   7.124 -1.3441  1.8071  0.1762
   14POPC  H13A 1750   2.950   6.786   7.549  0.2949  0.2803 -0.0127
   14POPC  H13B 1751   3.023   6.669   7.447 -0.8307  0.0132 -0.7684
   14POPC  H13C 1752   3.069   6.842   7.435 -1.1838  1.8167  0.8901
   14POPC  H14A 1753   2.904   7.006   7.341  4.1431 -4.8568 -3.9982
   14POPC  H14B 1754   2.740   6.944   7.307 -2.2786 -2.9892  2.0712
   14POPC  H14C 1755   2.794   6.932   7.469 -0.0187  0.5400  0.4242
   14POPC  H15A 1756   2.689   6.732   7.318 -0.4392  2.0214  2.3162
   14POPC  H15B 1757   2.760   6.683   7.469  0.8078  0.6027 -0.7476
   14POPC  H15C 1758   2.802   6.597   7.322 -0.0841 -0.4172 -0.0943
   14POPC   C11 1759   3.066   6.685   7.180 -0.3072 -0.0020  0.1667
   14POPC  H11A 1760   3.139   6.701   7.263 -1.6495 -2.3584  1.9020
   14POPC  H11B 1761   3.112   6.698   7.080 -1.8981  2.0642 -0.3674
   14POPC     P 1762   3.085   6.438   7.116  0.2886 -0.2007  0.1269
   14POPC   O13 1763   3.231   6.434   7.137  0.3832  0.1563 -0.4320
   14POPC   O14 1764   3.015   6.309   7.139  0.1043 -0.0902  0.1906
   14POPC   O12 1765   3.016   6.553   7.202  0.2908 -0.2336  0.1732
   14POPC   O11 1766   3.051   6.490   6.968 -0.2230 -0.3451  0.1910
   14POPC    C1 1767   2.914   6.510   6.934 -0.1655  0.0001  0.1633
   14POPC    HA 1768   2.915   6.571   6.841  3.4759 -0.0692  0.0264
   14POPC    HB 1769   2.861   6.558   7.020  0.5546 -0.4467  0.8654
   14POPC    C2 1770   2.846   6.375   6.906  0.1038 -0.0967 -0.0277
   14POPC    HS 1771   2.838   6.336   7.009  0.8701  1.6820  0.7384
   14POPC   O21 1772   2.943   6.301   6.832 -0.0697 -0.3661  0.0126
   14POPC   C21 1773   2.920   6.170   6.840 -0.4173 -0.3091 -0.0374
   14POPC   O22 1774   2.837   6.116   6.911 -0.4862  0.1852  0.2656
   14POPC   C22 1775   3.030   6.097   6.763 -0.0495  0.4553 -0.2496
   14POPC   H2R 1776   3.125   6.115   6.817  1.1614  0.8148 -2.3991
   14POPC   H2S 1777   3.039   6.140   6.661  2.9786  1.2109  0.2456
   14POPC    C3 1778   2.706   6.395   6.845 -0.0791 -0.4005  0.2952
   14POPC    HX 1779   2.656   6.468   6.913  3.6859  1.1847  1.6445
   14POPC    HY 1780   2.652   6.298   6.836 -0.4475 -0.2056  0.3860
   14POPC   O31 1781   2.719   6.457   6.717  0.0078 -0.1165  0.4419
   14POPC   C31 1782   2.754   6.380   6.615  0.3121  0.6343 -0.0271
   14POPC   O32 1783   2.756   6.258   6.614 -0.0671  0.6212  0.4881
   14POPC   C32 1784   2.803   6.466   6.499 -0.0118 -0.0846 -0.7082
   14POPC   H2X 1785   2.871   6.540   6.546 -0.8941 -0.6176  1.5628
   14POPC   H2Y 1786   2.719   6.522   6.453 -2.0826  0.2459  3.0640
   14POPC   C23 1787   3.013   5.945   6.757 -0.0029  0.4737 -0.8172
   14POPC   H3R 1788   2.992   5.911   6.860 -0.2273  2.8231 -0.0261
   14POPC   H3S 1789   3.114   5.903   6.738  0.8228  2.2580 -0.6255
   14POPC   C24 1790   2.901   5.889   6.669  0.1816 -0.3892 -0.5136
   14POPC   H4R 1791   2.801   5.920   6.706 -0.6688 -0.1643 -2.8010
   14POPC   H4S 1792   2.896   5.781   6.691 -0.0928 -0.2145  0.2807
   14POPC   C25 1793   2.911   5.925   6.520 -0.0209  0.6097 -0.2940
   14POPC   H5R 1794   3.004   5.880   6.479  0.7026  1.0588  0.8116
   14POPC   H5S 1795   2.925   6.033   6.500 -2.2107  0.9508 -0.2875
   14POPC   C26 1796   2.779   5.889   6.450  0.3895 -0.2200 -0.6488
   14POPC   H6R 1797   2.710   5.972   6.472  1.0300  0.0549  0.4103
   14POPC   H6S 1798   2.736   5.800   6.500  1.4532  0.3704  1.4440
   14POPC   C27 1799   2.775   5.873   6.298  0.1381  0.1974 -0.6844
   14POPC   H7R 1800   2.676   5.825   6.283  1.0795 -1.5237 -1.6372
   14POPC   H7S 1801   2.855   5.809   6.255  1.2526  1.2769 -0.2789
   14POPC   C28 1802   2.789   6.012   6.235  0.2763  0.5495  0.1021
   14POPC   H8R 1803   2.893   6.040   6.263  0.4334  0.3492 -0.2665
   14POPC   H8S 1804   2.720   6.088   6.275  0.3401  1.2233 -1.0328
   14POPC   C29 1805   2.771   6.014   6.086 -0.1182 -0.4139  0.1320
   14POPC   H91 1806   2.672   6.045   6.048  0.4581 -0.3165 -1.3683
   14POPC  C210 1807   2.870   6.019   5.995 -0.4611 -0.5692 -0.2570
   14POPC  H101 1808   2.842   6.042   5.891  1.1127  2.4451 -0.1362
   14POPC  C211 1809   3.018   6.019   6.021 -0.5010 -0.5932 -0.0245
   14POPC  H11R 1810   3.060   5.970   5.930 -0.1064  2.3816 -1.5542
   14POPC  H11S 1811   3.048   5.969   6.116  0.2354 -1.1799 -0.5573
   14POPC  C212 1812   3.090   6.153   6.032  0.3694 -1.0064 -0.5560
   14POPC  H12R 1813   3.060   6.180   6.136 -1.0564 -3.1674 -0.3277
   14POPC  H12S 1814   3.043   6.220   5.956  0.3681 -1.3841 -0.8888
   14POPC  C213 1815   3.242   6.136   6.034  0.4508 -0.2447  0.0246
   14POPC  H13R 1816   3.275   6.097   5.936 -1.8800  0.2508 -1.0171
   14POPC  H13S 1817   3.267   6.056   6.107 -0.3741 -1.9815 -1.5247
   14POPC  C214 1818   3.328   6.261   6.058  0.0983 -0.0200  0.1336
   14POPC  H14R 1819   3.299   6.302   6.157  0.1983  0.9860 -0.2476
   14POPC  H14S 1820   3.290   6.333   5.982  0.5519  0.8366  0.7109
   14POPC  C215 1821   3.475   6.224   6.036  0.0881  0.0511 -0.0565
   14POPC  H15R 1822   3.491   6.208   5.927  1.0974  0.8339 -0.0438
   14POPC  H15S 1823   3.509   6.135   6.094 -0.9289  0.7228  1.6541
   14POPC  C216 1824   3.573   6.331   6.084 -0.4314  0.2740  0.5263
   14POPC  H16R 1825   3.681   6.307   6.075 -0.6559 -0.4227 -0.4707
   14POPC  H16S 1826   3.560   6.331   6.194  1.0155 -1.4820  0.7508
   14POPC  C217 1827   3.554   6.475   6.035 -0.0082  0.0580 -0.2880
   14POPC  H17R 1828   3.611   6.543   6.101 -0.3583  0.2040 -0.1333
   14POPC  H17S 1829   3.446   6.500   6.049 -0.0480  0.6639 -1.5133
   14POPC  C218 1830   3.603   6.497   5.892  0.4745 -0.0907 -0.1453
   14POPC  H18R 1831   3.588   6.600   5.852  0.7465 -0.2560 -0.6775
   14POPC  H18S 1832   3.556   6.433   5.814 -0.1362  1.3735 -1.0397
   14POPC  H18T 1833   3.712   6.477   5.883  0.2972 -1.1334 -0.1022
   14POPC   C33 1834   2.880   6.376   6.403  0.9934 -0.2288  0.2087
   14POPC   H3X 1835   2.804   6.301   6.371 -0.7996  2.2225 -1.6592
   14POPC   H3Y 1836   2.953   6.320   6.464  0.0426 -1.9749 -0.1860
   14POPC   C34 1837   2.948   6.441   6.282 -0.1849 -0.5090 -0.6266
   14POPC   H4X 1838   3.017   6.366   6.237 -0.6041 -1.2437 -0.0687
   14POPC   H4Y 1839   3.006   6.524   6.329 -1.1796 -1.3080  2.2324
   14POPC   C35 1840   2.842   6.499   6.187 -0.1493  0.1301 -0.2816
   14POPC   H5X 1841   2.761   6.543   6.249 -2.5751 -1.6306 -2.0557
   14POPC   H5Y 1842   2.797   6.410   6.139 -0.5126  0.8026 -1.1964
   14POPC   C36 1843   2.899   6.592   6.080 -0.2652 -0.2722 -0.6922
   14POPC   H6X 1844   2.952   6.668   6.140  1.0427 -0.8838 -1.0354
   14POPC   H6Y 1845   2.821   6.651   6.026 -0.1231  0.5711  0.0110
   14POPC   C37 1846   3.002   6.536   5.981 -0.0747  0.0494 -0.6742
   14POPC   H7X 1847   2.962   6.471   5.901 -1.6580 -0.6788  0.6420
   14POPC   H7Y 1848   3.078   6.470   6.029  0.1071  0.4168 -0.4487
   14POPC   C38 1849   3.104   6.636   5.927 -0.1116  0.3298 -0.2324
   14POPC   H8X 1850   3.159   6.675   6.016 -0.2026 -2.5925  1.2154
   14POPC   H8Y 1851   3.049   6.725   5.891 -0.8527  1.4379  3.2540
   14POPC   C39 1852   3.216   6.590   5.834 -0.1537 -0.4692  0.1037
   14POPC   H9X 1853   3.296   6.543   5.895 -1.1516  1.3100  2.9836
   14POPC   H9Y 1854   3.257   6.690   5.805  1.2287 -1.0571 -0.0766
   14POPC  C310 1855   3.181   6.492   5.722 -0.0634 -0.6525  0.2365
   14POPC  H10X 1856   3.100   6.526   5.654  0.9106 -0.6502 -0.9501
   14POPC  H10Y 1857   3.138   6.404   5.776  1.0631 -0.8416  0.8396
   14POPC  C311 1858   3.291   6.463   5.621 -0.4166 -0.2370 -0.2724
   14POPC  H11X 1859   3.367   6.432   5.696 -2.0382 -3.9250  0.1020
   14POPC  H11Y 1860   3.324   6.549   5.560 -3.6419  0.0783 -1.7836
   14POPC  C312 1861   3.262   6.342   5.532 -0.8582 -0.0830 -0.3363
   14POPC  H12X 1862   3.346   6.302   5.472  0.4477 -2.6381  2.8565
   14POPC  H12Y 1863   3.182   6.363   5.458 -0.3750  1.9305 -0.3312
   14POPC  C313 1864   3.221   6.222   5.618 -0.3254 -0.3081 -0.3952
   14POPC  H13X 1865   3.112   6.236   5.635 -0.6746  2.2250 -3.7254
   14POPC  H13Y 1866   3.283   6.234   5.710  2.4718 -0.6195 -2.1303
   14POPC  C314 1867   3.257   6.088   5.553  0.5175 -0.0560 -0.4597
   14POPC  H14X 1868   3.251   6.089   5.442  2.5496  0.0001 -0.6088
   14POPC  H14Y 1869   3.193   6.007   5.595  1.3062 -0.7050 -0.4770
   14POPC  C315 1870   3.399   6.038   5.580  0.4819  0.1054  0.0374
   14POPC  H15X 1871   3.420   6.063   5.687  2.4486 -0.0377 -0.2691
   14POPC  H15Y 1872   3.460   6.089   5.502  0.7671  2.0316  1.4312
   14POPC  C316 1873   3.411   5.887   5.567 -0.4810 -0.0165  0.4681
   14POPC  H16X 1874   3.338   5.821   5.618 -0.1895 -0.0854  0.8046
   14POPC  H16Y 1875   3.506   5.835   5.594 -0.0596 -0.6834 -1.9873
   14POPC  H16Z 1876   3.401   5.868   5.458  1.3717  1.8478 -0.0978
   15POPC     N 1877   7.026   1.746   7.169  0.2241 -0.2664  0.1615
   15POPC   C12 1878   6.957   1.685   7.050 -0.1590  0.1330  0.1742
   15POPC   C13 1879   7.158   1.677   7.192 -0.0411 -0.5720  0.7894
   15POPC   C14 1880   7.046   1.896   7.156 -0.5009 -0.2220 -0.5410
   15POPC   C15 1881   6.954   1.720   7.299  0.8099 -0.2984  0.4850
   15POPC  H12A 1882   6.927   1.583   7.071  1.5062 -0.3881  0.1178
   15POPC  H12B 1883   7.025   1.674   6.967 -0.5663 -0.8880 -0.0496
   15POPC  H13A 1884   7.138   1.571   7.198 -0.5075 -0.7678 -2.3793
   15POPC  H13B 1885   7.216   1.695   7.103 -0.8610  1.0374  0.5344
   15POPC  H13C 1886   7.203   1.726   7.277  0.8417  1.6583 -0.8698
   15POPC  H14A 1887   7.069   1.921   7.053  3.0756  1.7910  0.5899
   15POPC  H14B 1888   6.957   1.948   7.186 -1.1245 -1.2039 -0.6182
   15POPC  H14C 1889   7.130   1.928   7.216  0.3863  0.1892 -1.9419
   15POPC  H15A 1890   6.854   1.758   7.284  1.3503  0.7071 -0.7725
   15POPC  H15B 1891   6.986   1.773   7.388 -2.7178  0.8312  1.2480
   15POPC  H15C 1892   6.966   1.614   7.313 -0.5143 -0.7731 -1.5107
   15POPC   C11 1893   6.841   1.763   6.987 -0.0954  0.2523  0.2066
   15POPC  H11A 1894   6.794   1.701   6.908  0.4876  0.6263 -0.4539
   15POPC  H11B 1895   6.872   1.861   6.945  0.1156 -0.3845 -1.1959
   15POPC     P 1896   6.618   1.702   7.101 -0.2879 -0.2489  0.4591
   15POPC   O13 1897   6.658   1.559   7.100  0.0131 -0.1657  0.5454
   15POPC   O14 1898   6.532   1.752   7.210  0.3697  0.2004  0.7804
   15POPC   O12 1899   6.749   1.793   7.092 -0.3119 -0.2433  0.1622
   15POPC   O11 1900   6.553   1.721   6.956 -0.3361 -0.3304  0.4699
   15POPC    C1 1901   6.463   1.831   6.940 -0.0186 -0.1412 -0.0864
   15POPC    HA 1902   6.473   1.873   6.838  0.3065  1.8461  0.7187
   15POPC    HB 1903   6.484   1.915   7.010  0.7610  0.5392 -1.1317
   15POPC    C2 1904   6.321   1.774   6.961 -0.1248 -0.0102 -0.4423
   15POPC    HS 1905   6.321   1.717   7.056  1.8714 -2.9953 -2.0684
   15POPC   O21 1906   6.303   1.689   6.848  0.2252  0.1138 -0.5926
   15POPC   C21 1907   6.209   1.594   6.858  0.5541 -0.1713 -0.1269
   15POPC   O22 1908   6.135   1.583   6.954  0.3697  0.2491 -0.2185
   15POPC   C22 1909   6.184   1.554   6.713  0.1564  0.1833 -0.1582
   15POPC   H2R 1910   6.266   1.604   6.657  0.2168  0.0834 -0.1592
   15POPC   H2S 1911   6.098   1.615   6.680 -0.3949  0.7898  2.2457
   15POPC    C3 1912   6.219   1.889   6.966 -0.1236 -0.0293  0.0554
   15POPC    HX 1913   6.253   1.946   7.055 -0.8862 -0.7005  0.7982
   15POPC    HY 1914   6.117   1.859   7.000 -1.8154  2.2873 -2.5608
   15POPC   O31 1915   6.212   1.965   6.845  0.5575 -0.1461 -0.0600
   15POPC   C31 1916   6.104   1.934   6.773  0.2606  0.2589  0.2092
   15POPC   O32 1917   6.031   1.838   6.788  0.4294  0.1405  0.2832
   15POPC   C32 1918   6.096   2.031   6.655  0.0025 -0.0720 -0.0495
   15POPC   H2X 1919   6.182   2.017   6.587 -0.3682  1.2687 -0.8307
   15POPC   H2Y 1920   6.099   2.135   6.695 -1.6901  0.8196 -2.0640
   15POPC   C23 1921   6.183   1.402   6.696  0.0158  0.1444  0.1973
   15POPC   H3R 1922   6.094   1.376   6.758 -0.5175 -3.5673 -1.8366
   15POPC   H3S 1923   6.273   1.354   6.741  0.8623  1.7761  0.3158
   15POPC   C24 1924   6.177   1.355   6.551  0.1652 -0.0563  0.2548
   15POPC   H4R 1925   6.079   1.382   6.506  0.3982  0.4002  0.0177
   15POPC   H4S 1926   6.173   1.245   6.564  0.5834 -0.3963 -2.0518
   15POPC   C25 1927   6.304   1.380   6.469 -0.1419  0.1515 -0.1615
   15POPC   H5R 1928   6.384   1.359   6.543 -0.7274  2.4865  1.2609
   15POPC   H5S 1929   6.313   1.487   6.439  1.5396  0.7103  2.0767
   15POPC   C26 1930   6.322   1.287   6.349 -0.3142  0.5524 -0.5011
   15POPC   H6R 1931   6.243   1.298   6.271 -0.6790 -2.3836 -0.6614
   15POPC   H6S 1932   6.321   1.185   6.392 -0.0413  0.9216  0.4129
   15POPC   C27 1933   6.461   1.304   6.287 -0.1518  0.1437 -0.2556
   15POPC   H7R 1934   6.533   1.286   6.369  0.4513  0.0400 -0.7953
   15POPC   H7S 1935   6.469   1.410   6.255 -0.2551  0.3564  0.4140
   15POPC   C28 1936   6.482   1.195   6.182 -0.1946 -0.0470 -0.0675
   15POPC   H8R 1937   6.418   1.205   6.091  1.0052 -0.5839 -1.0085
   15POPC   H8S 1938   6.448   1.098   6.225  0.0266  0.1340  0.5240
   15POPC   C29 1939   6.629   1.192   6.150 -0.3005 -0.5641 -0.5245
   15POPC   H91 1940   6.686   1.132   6.223  0.4632  1.0507  0.2470
   15POPC  C210 1941   6.700   1.256   6.057 -0.3435 -0.2874 -0.3684
   15POPC  H101 1942   6.808   1.242   6.042 -0.6046 -2.3210 -0.6160
   15POPC  C211 1943   6.639   1.358   5.965  0.3618  0.2405 -0.2569
   15POPC  H11R 1944   6.528   1.354   5.962  0.1037  1.5068  3.1181
   15POPC  H11S 1945   6.685   1.338   5.866  2.3868 -1.9269  1.0164
   15POPC  C212 1946   6.672   1.500   6.011  0.3243  0.2427 -0.2352
   15POPC  H12R 1947   6.618   1.521   6.105  1.6643 -0.5493  0.7538
   15POPC  H12S 1948   6.622   1.574   5.945 -0.1528 -0.9989 -1.3089
   15POPC  C213 1949   6.820   1.540   6.017  0.2844  0.3967 -0.2861
   15POPC  H13R 1950   6.883   1.453   6.045 -0.5470  0.2881  1.3309
   15POPC  H13S 1951   6.830   1.611   6.102  0.7929 -1.3990  1.2184
   15POPC  C214 1952   6.868   1.603   5.886 -0.0731  0.7951 -0.2267
   15POPC  H14R 1953   6.972   1.628   5.916  0.1709 -1.9415  1.5383
   15POPC  H14S 1954   6.800   1.689   5.865 -2.1093 -0.6629  0.0381
   15POPC  C215 1955   6.879   1.510   5.765  0.3410 -0.1646  0.5369
   15POPC  H15R 1956   6.784   1.489   5.712  0.4968 -1.8495  0.8740
   15POPC  H15S 1957   6.922   1.409   5.783 -0.5562 -0.8631 -1.0461
   15POPC  C216 1958   6.958   1.590   5.661 -0.2910  0.0196  0.1926
   15POPC  H16R 1959   7.062   1.591   5.701 -0.7941  0.8338  1.5498
   15POPC  H16S 1960   6.923   1.695   5.657  1.1292  0.4930 -2.2885
   15POPC  C217 1961   6.968   1.532   5.520 -0.2001 -0.1387  0.2628
   15POPC  H17R 1962   7.026   1.438   5.517 -0.9987 -0.6318  0.0074
   15POPC  H17S 1963   7.025   1.609   5.464  3.0663 -1.8131  1.0542
   15POPC  C218 1964   6.834   1.498   5.455  0.0938  0.0920 -0.4741
   15POPC  H18R 1965   6.848   1.489   5.345  0.1622 -2.4066 -0.3138
   15POPC  H18S 1966   6.768   1.585   5.476  0.4745  0.0516  0.9681
   15POPC  H18T 1967   6.786   1.410   5.501 -0.1638  0.7062  0.4479
   15POPC   C33 1968   5.973   2.008   6.568  0.2171 -0.3149 -0.2914
   15POPC   H3X 1969   5.883   2.066   6.599  0.6303  0.4016 -0.3985
   15POPC   H3Y 1970   5.950   1.900   6.558  2.4245 -0.7548 -0.9751
   15POPC   C34 1971   5.991   2.055   6.424  0.4229 -0.1705 -0.2198
   15POPC   H4X 1972   6.068   1.991   6.377  0.1460 -1.0441  0.4797
   15POPC   H4Y 1973   6.018   2.163   6.430 -1.7497  0.4241 -0.2066
   15POPC   C35 1974   5.864   2.051   6.338 -0.0019 -0.3806  0.4108
   15POPC   H5X 1975   5.782   2.083   6.405  0.4448  0.4501  0.5779
   15POPC   H5Y 1976   5.848   1.947   6.302  1.1103 -0.1482 -0.8258
   15POPC   C36 1977   5.870   2.138   6.213 -0.0087 -0.6777  0.2017
   15POPC   H6X 1978   5.868   2.245   6.242  0.4458 -1.1888  2.2453
   15POPC   H6Y 1979   5.781   2.118   6.149  0.2785  1.4072 -0.9374
   15POPC   C37 1980   5.993   2.109   6.127  0.1380  0.7087 -0.0863
   15POPC   H7X 1981   6.009   2.000   6.114  0.3540  0.8291 -0.9007
   15POPC   H7Y 1982   6.076   2.147   6.190  0.5830 -0.5306  0.1089
   15POPC   C38 1983   5.994   2.190   5.997  0.1687  0.2993 -0.3437
   15POPC   H8X 1984   5.986   2.299   6.017  1.7745  0.2238  0.8786
   15POPC   H8Y 1985   5.906   2.170   5.931 -0.1836 -2.1636  0.7523
   15POPC   C39 1986   6.132   2.183   5.932  0.2743  0.4756 -0.1392
   15POPC   H9X 1987   6.170   2.082   5.907 -1.7191 -0.7534  1.4867
   15POPC   H9Y 1988   6.192   2.227   6.014  0.8950 -2.0484  0.8472
   15POPC  C310 1989   6.136   2.277   5.811 -0.1334  0.4340 -0.1886
   15POPC  H10X 1990   6.069   2.366   5.814  0.8593  1.2385 -0.7815
   15POPC  H10Y 1991   6.111   2.206   5.730 -1.2270  2.4881 -1.7445
   15POPC  C311 1992   6.277   2.332   5.786 -0.0885  0.4377  0.0655
   15POPC  H11X 1993   6.338   2.248   5.745 -0.9806 -0.2662  0.1353
   15POPC  H11Y 1994   6.317   2.377   5.880  0.0192  0.8830 -0.1931
   15POPC  C312 1995   6.269   2.437   5.675 -0.1751  0.1662 -0.1868
   15POPC  H12X 1996   6.171   2.488   5.692  0.4216  1.0680  0.7095
   15POPC  H12Y 1997   6.264   2.388   5.576  0.6229 -0.1244 -0.0905
   15POPC  C313 1998   6.381   2.541   5.688 -0.0392 -0.0429  0.3651
   15POPC  H13X 1999   6.465   2.509   5.623  1.2051 -0.8932  2.3036
   15POPC  H13Y 2000   6.417   2.528   5.792  0.4863  1.2975  0.3674
   15POPC  C314 2001   6.346   2.685   5.651  0.3709  0.0080  0.1756
   15POPC  H14X 2002   6.437   2.748   5.658 -1.1073  2.2519  0.4193
   15POPC  H14Y 2003   6.265   2.729   5.713 -0.7330 -0.8644 -0.5953
   15POPC  C315 2004   6.298   2.694   5.506  0.0414 -0.0098  0.2814
   15POPC  H15X 2005   6.203   2.637   5.497 -0.4958  0.5772  1.9206
   15POPC  H15Y 2006   6.368   2.633   5.444 -1.9935 -2.3357  0.1164
   15POPC  C316 2007   6.288   2.840   5.461  0.4870 -0.2090 -0.4985
   15POPC  H16X 2008   6.253   2.851   5.356  0.6852 -1.6369 -0.7398
   15POPC  H16Y 2009   6.378   2.904   5.454  0.3428 -0.1550 -2.2144
   15POPC  H16Z 2010   6.209   2.881   5.528  0.1805 -2.1429  0.3902
   16POPC     N 2011   7.973   2.763   7.635  0.1795  0.0359  0.3420
   16POPC   C12 2012   7.911   2.707   7.509  0.4174 -0.0900  0.2794
   16POPC   C13 2013   8.064   2.878   7.600  0.3481 -0.2586 -0.1938
   16POPC   C14 2014   7.869   2.825   7.725 -0.2111  0.2928 -0.2766
   16POPC   C15 2015   8.050   2.656   7.709  0.0685 -0.2257  0.0800
   16POPC  H12A 2016   7.866   2.785   7.450 -0.2614  0.4915  1.5219
   16POPC  H12B 2017   7.842   2.634   7.548  1.4674 -1.2625 -0.0138
   16POPC  H13A 2018   8.094   2.927   7.692  1.5530 -1.0974 -0.1106
   16POPC  H13B 2019   0.049   2.835   7.557  0.8561 -1.5370  2.0073
   16POPC  H13C 2020   8.015   2.951   7.536  3.2628  1.5020 -0.6387
   16POPC  H14A 2021   7.822   2.909   7.676 -0.4940 -0.8480 -2.0274
   16POPC  H14B 2022   7.795   2.748   7.740 -1.6254  1.9627  2.0888
   16POPC  H14C 2023   7.902   2.858   7.823  1.3463 -1.3875 -0.1782
   16POPC  H15A 2024   7.990   2.570   7.733 -0.0258  0.1005  1.0594
   16POPC  H15B 2025   8.090   2.689   7.804 -0.1509  0.7722 -0.1601
   16POPC  H15C 2026   0.033   2.626   7.652  1.0287 -0.1646  1.4553
   16POPC   C11 2027   7.999   2.630   7.411  0.2466  0.0701  0.0008
   16POPC  H11A 2028   7.944   2.614   7.316  0.1228  2.7783 -0.4739
   16POPC  H11B 2029   8.026   2.530   7.452 -1.5052 -1.0151 -1.3402
   16POPC     P 2030   0.108   2.635   7.263  0.0587  0.0826 -0.2636
   16POPC   O13 2031   0.159   2.747   7.181 -0.5624  0.2791 -0.3880
   16POPC   O14 2032   0.207   2.548   7.329  0.3847  0.1893 -0.6105
   16POPC   O12 2033   0.015   2.699   7.377  0.1823  0.0989 -0.1723
   16POPC   O11 2034   0.010   2.556   7.164 -0.1969  0.3938 -0.2603
   16POPC    C1 2035   0.034   2.418   7.134 -0.1277  0.4162 -0.3077
   16POPC    HA 2036   8.048   2.362   7.100 -0.9997  0.7949  1.2574
   16POPC    HB 2037   0.076   2.367   7.223  1.3435  1.3889 -0.4202
   16POPC    C2 2038   0.144   2.405   7.028  0.1122 -0.4452  0.0376
   16POPC    HS 2039   0.245   2.433   7.065  0.8329  0.6466 -2.5647
   16POPC   O21 2040   0.100   2.481   6.915  0.6047 -0.6603 -0.3024
   16POPC   C21 2041   0.199   2.533   6.843  0.1458  0.1468 -0.3617
   16POPC   O22 2042   0.316   2.499   6.846  0.1522  0.1720 -0.3299
   16POPC   C22 2043   0.145   2.625   6.735 -0.1999  0.1319 -0.2008
   16POPC   H2R 2044   0.226   2.699   6.716 -1.0712  1.3420  0.6109
   16POPC   H2S 2045   0.059   2.683   6.775 -0.0112 -0.3438  0.9556
   16POPC    C3 2046   0.169   2.258   6.992  0.5800 -0.3265 -0.1331
   16POPC    HX 2047   0.209   2.219   7.089  1.4075  3.2986  1.1310
   16POPC    HY 2048   0.259   2.248   6.928  1.2804 -0.2162  0.8119
   16POPC   O31 2049   0.050   2.192   6.948  0.2742  0.3580 -0.3384
   16POPC   C31 2050   0.029   2.188   6.816  0.2458  0.1177 -0.3262
   16POPC   O32 2051   0.110   2.218   6.730 -0.3727  0.2277 -0.8795
   16POPC   C32 2052   7.984   2.161   6.799  0.2047  0.0068  0.1787
   16POPC   H2X 2053   7.934   2.165   6.898  1.1547  0.9970  0.6396
   16POPC   H2Y 2054   7.985   2.063   6.747  2.3842 -0.4905  1.0865
   16POPC   C23 2055   0.103   2.541   6.615 -0.4045 -0.4498  0.2756
   16POPC   H3R 2056   0.044   2.453   6.648  0.5690  0.2509  4.4358
   16POPC   H3S 2057   0.194   2.509   6.559  0.1455  3.5257 -1.3936
   16POPC   C24 2058   0.026   2.636   6.524 -0.3813 -0.1681  0.5524
   16POPC   H4R 2059   0.075   2.735   6.540 -0.7105 -0.1515  1.5928
   16POPC   H4S 2060   8.024   2.647   6.558 -0.4818 -0.0064  0.1962
   16POPC   C25 2061   0.024   2.588   6.379  0.3360  0.1571  0.4317
   16POPC   H5R 2062   8.084   2.487   6.366 -1.3900  1.0657 -1.4105
   16POPC   H5S 2063   0.128   2.574   6.343  0.2580  2.4643 -0.8882
   16POPC   C26 2064   8.075   2.702   6.292  0.3053 -0.1268  0.0780
   16POPC   H6R 2065   0.028   2.796   6.312  0.2963  0.3118 -1.7343
   16POPC   H6S 2066   7.968   2.714   6.317  0.0965  1.8180 -1.4982
   16POPC   C27 2067   8.075   2.661   6.144 -0.1764 -0.4521  0.1671
   16POPC   H7R 2068   0.079   2.642   6.129 -0.1204  0.9962 -1.5390
   16POPC   H7S 2069   8.036   2.755   6.099  2.4887  0.5855 -0.1646
   16POPC   C28 2070   7.996   2.544   6.087 -0.2557 -0.1047 -0.4451
   16POPC   H8R 2071   8.030   2.451   6.137 -0.5994  0.1395  0.2560
   16POPC   H8S 2072   8.019   2.539   5.978 -0.1514  0.4602 -0.4508
   16POPC   C29 2073   7.848   2.564   6.100 -0.2494 -0.2107 -0.2084
   16POPC   H91 2074   7.810   2.570   6.203 -1.2061  1.5103 -0.6129
   16POPC  C210 2075   7.759   2.585   6.002  0.0005  0.6112 -0.2685
   16POPC  H101 2076   7.652   2.586   6.030 -0.1360  1.7111 -0.7909
   16POPC  C211 2077   7.779   2.599   5.854  0.0116  0.6020 -0.2675
   16POPC  H11R 2078   7.704   2.541   5.795  0.5081  1.4213 -1.7764
   16POPC  H11S 2079   7.873   2.544   5.834  0.7426  0.1726  3.6573
   16POPC  C212 2080   7.802   2.737   5.792 -0.1507  0.6524 -0.2149
   16POPC  H12R 2081   7.878   2.782   5.860 -1.7244  1.9694  0.7573
   16POPC  H12S 2082   7.712   2.803   5.798 -0.1531  0.6809 -0.5469
   16POPC  C213 2083   7.854   2.736   5.649 -0.0589  0.2499 -0.1777
   16POPC  H13R 2084   7.957   2.694   5.643  0.0343  0.6274 -2.0549
   16POPC  H13S 2085   7.862   2.840   5.611  0.2879 -0.1604 -1.2875
   16POPC  C214 2086   7.762   2.662   5.551 -0.1759 -0.0473  0.1535
   16POPC  H14R 2087   7.663   2.706   5.575 -0.8290 -1.2661 -0.2216
   16POPC  H14S 2088   7.768   2.552   5.565 -1.0416 -0.1232  0.0044
   16POPC  C215 2089   7.796   2.711   5.410  0.6915 -0.2994  0.2693
   16POPC  H15R 2090   7.895   2.664   5.394  1.3212  1.1137 -0.0692
   16POPC  H15S 2091   7.814   2.820   5.401 -0.5518 -0.0726  0.2945
   16POPC  C216 2092   7.699   2.669   5.299  0.9327 -0.2773  0.0501
   16POPC  H16R 2093   7.595   2.708   5.312  0.0576 -2.4502 -0.0442
   16POPC  H16S 2094   7.698   2.558   5.291  1.0084 -0.1710 -2.1192
   16POPC  C217 2095   7.755   2.722   5.167  0.2876  0.5073  0.0813
   16POPC  H17R 2096   7.866   2.714   5.170  0.2541 -0.1807 -0.1748
   16POPC  H17S 2097   7.740   2.832   5.166  1.9488  0.7854  1.3492
   16POPC  C218 2098   7.710   2.651   5.039 -0.1487  0.0569  0.4815
   16POPC  H18R 2099   7.757   2.680   4.943 -0.2270  1.0259  0.7280
   16POPC  H18S 2100   7.601   2.667   5.021  0.1522 -0.3907 -2.0271
   16POPC  H18T 2101   7.723   2.541   5.047  1.3952  0.0065 -1.8664
   16POPC   C33 2102   7.918   2.267   6.710  0.4697  0.0016 -0.0260
   16POPC   H3X 2103   7.944   2.242   6.605 -0.2162 -2.7900  0.3885
   16POPC   H3Y 2104   7.931   2.375   6.734 -0.7871  0.2715 -0.4314
   16POPC   C34 2105   7.768   2.250   6.735  0.4538  0.1131 -0.0418
   16POPC   H4X 2106   7.741   2.289   6.835  1.3486  0.0416  0.2336
   16POPC   H4Y 2107   7.731   2.145   6.735 -2.3274  0.9964 -0.1961
   16POPC   C35 2108   7.692   2.324   6.625  0.0980  0.2821  0.3160
   16POPC   H5X 2109   7.585   2.338   6.651  0.2110 -2.2575  2.5594
   16POPC   H5Y 2110   7.698   2.262   6.533 -2.1521 -0.1176  0.3726
   16POPC   C36 2111   7.739   2.466   6.594  0.2221  0.2133  0.1887
   16POPC   H6X 2112   7.845   2.470   6.559 -0.1228  0.0542 -0.9215
   16POPC   H6Y 2113   7.721   2.523   6.687 -0.3093  1.8036 -0.8477
   16POPC   C37 2114   7.659   2.533   6.482 -0.2990 -0.2590  0.2741
   16POPC   H7X 2115   7.553   2.518   6.510  0.1930 -0.6259  2.0506
   16POPC   H7Y 2116   7.688   2.490   6.383 -0.1936  1.8925 -0.6927
   16POPC   C38 2117   7.681   2.684   6.489  0.2894 -0.3073 -0.3989
   16POPC   H8X 2118   7.787   2.715   6.472  1.0650 -1.8190  1.4076
   16POPC   H8Y 2119   7.652   2.720   6.590 -0.9500  0.8069 -1.1118
   16POPC   C39 2120   7.591   2.764   6.394 -0.3021  0.0989  0.4943
   16POPC   H9X 2121   7.486   2.747   6.426 -0.3416 -2.0149 -0.6141
   16POPC   H9Y 2122   7.595   2.724   6.290 -1.5859  1.2320 -0.0142
   16POPC  C310 2123   7.621   2.914   6.390  0.5199 -0.0806 -0.5942
   16POPC  H10X 2124   7.601   2.962   6.489  0.9383  1.0501 -1.0427
   16POPC  H10Y 2125   7.546   2.969   6.330 -0.1725  0.6459  0.8706
   16POPC  C311 2126   7.760   2.953   6.340  0.4852  0.3889 -0.3309
   16POPC  H11X 2127   7.841   2.921   6.409 -0.3135 -2.0827 -0.4712
   16POPC  H11Y 2128   7.775   3.063   6.349 -0.7357  0.6247 -1.0423
   16POPC  C312 2129   7.793   2.907   6.199  0.0519  0.0672 -0.3282
   16POPC  H12X 2130   7.790   2.796   6.184  2.7843 -0.0320 -0.7345
   16POPC  H12Y 2131   7.899   2.938   6.185 -1.0025  3.3137 -1.9747
   16POPC  C313 2132   7.723   2.977   6.082  0.0660  0.4171 -0.1262
   16POPC  H13X 2133   7.780   2.979   5.987  0.9889  1.5838  0.4205
   16POPC  H13Y 2134   7.700   3.080   6.116  0.6156  0.3233  0.5576
   16POPC  C314 2135   7.591   2.912   6.040  0.0197  0.4100  0.0298
   16POPC  H14X 2136   7.507   2.909   6.113  0.2611 -1.2838  0.2739
   16POPC  H14Y 2137   7.616   2.805   6.021  1.1691  0.3647  1.5761
   16POPC  C315 2138   7.523   2.984   5.924 -0.7235 -0.2518  0.0445
   16POPC  H15X 2139   7.587   2.968   5.834  0.1230  1.7355  0.2472
   16POPC  H15Y 2140   7.517   3.091   5.953 -1.9661 -0.8695  2.3226
   16POPC  C316 2141   7.381   2.928   5.915 -0.5415 -0.7684  0.3785
   16POPC  H16X 2142   7.327   2.980   5.834  0.8262  1.1177  0.6071
   16POPC  H16Y 2143   7.340   2.953   6.016  0.6002  1.4831  0.3540
   16POPC  H16Z 2144   7.381   2.820   5.889  0.1670 -0.3101 -1.6554
   17POPC     N 2145   2.329   1.029   7.291  0.0938  0.2451  0.0622
   17POPC   C12 2146   2.236   0.965   7.191 -0.1655  0.1240  0.3795
   17POPC   C13 2147   2.449   0.947   7.330 -0.0848  0.0547  0.2100
   17POPC   C14 2148   2.384   1.155   7.228  0.4992 -0.0262 -0.1315
   17POPC   C15 2149   2.254   1.072   7.415 -0.2247  0.1846 -0.1087
   17POPC  H12A 2150   2.296   0.924   7.111 -0.3075  0.5170  0.0666
   17POPC  H12B 2151   2.179   1.054   7.168  0.3979  0.5291  0.5465
   17POPC  H13A 2152   2.408   0.860   7.379 -0.3802 -0.3318 -0.7037
   17POPC  H13B 2153   2.504   0.913   7.243  1.6739  0.4338  1.1213
   17POPC  H13C 2154   2.512   1.008   7.393 -0.5427  0.3405  0.3956
   17POPC  H14A 2155   2.312   1.208   7.167  1.1351  0.6511 -0.3176
   17POPC  H14B 2156   2.428   1.214   7.308 -1.2806  0.5687  0.4517
   17POPC  H14C 2157   2.461   1.117   7.163  0.8577 -1.6326  1.1812
   17POPC  H15A 2158   2.230   0.984   7.474 -2.0233 -0.8739 -2.2743
   17POPC  H15B 2159   2.161   1.113   7.380 -0.9276 -0.3423  1.0633
   17POPC  H15C 2160   2.319   1.144   7.462  0.3098 -1.4336  1.8052
   17POPC   C11 2161   2.141   0.853   7.232 -0.1732 -0.0487 -0.0990
   17POPC  H11A 2162   2.116   0.797   7.140 -0.9922  1.0747 -0.5849
   17POPC  H11B 2163   2.048   0.900   7.273 -0.5600 -0.3359 -0.6307
   17POPC     P 2164   2.099   0.662   7.405 -0.1077  0.0393  0.1263
   17POPC   O13 2165   2.162   0.624   7.533 -0.2619 -0.3256  0.0945
   17POPC   O14 2166   1.964   0.723   7.410  0.0002  0.3200 -0.2739
   17POPC   O12 2167   2.196   0.765   7.330 -0.1005 -0.3573 -0.4169
   17POPC   O11 2168   2.112   0.539   7.303  0.0250  0.2389 -0.0982
   17POPC    C1 2169   2.240   0.483   7.272 -0.0687 -0.0409  0.0194
   17POPC    HA 2170   2.223   0.374   7.283 -0.4607 -0.1175 -1.2548
   17POPC    HB 2171   2.320   0.508   7.345  0.1496  0.6550 -0.4509
   17POPC    C2 2172   2.296   0.528   7.136 -0.0594 -0.4491 -0.1119
   17POPC    HS 2173   2.306   0.638   7.134  2.8380 -0.6114  0.8088
   17POPC   O21 2174   2.215   0.462   7.038  0.0841 -0.3963 -0.2662
   17POPC   C21 2175   2.194   0.537   6.930 -0.4173 -0.4023 -0.1744
   17POPC   O22 2176   2.247   0.645   6.910 -0.2144 -0.4804 -0.0605
   17POPC   C22 2177   2.116   0.456   6.827 -0.3054 -0.2908 -0.3458
   17POPC   H2R 2178   2.011   0.491   6.828 -0.1181  0.5078 -2.5297
   17POPC   H2S 2179   2.131   0.348   6.846 -1.2580 -0.5432 -0.9571
   17POPC    C3 2180   2.442   0.481   7.119  0.1577  0.2031 -0.0833
   17POPC    HX 2181   2.459   0.371   7.116  3.6291  0.6569 -0.3010
   17POPC    HY 2182   2.503   0.514   7.205 -1.9807  0.3188  1.4705
   17POPC   O31 2183   2.500   0.536   7.000 -0.9191  0.2152 -0.6192
   17POPC   C31 2184   2.540   0.662   7.014 -0.4841  0.0428 -0.2542
   17POPC   O32 2185   2.540   0.726   7.118  0.2538  0.2738 -0.3907
   17POPC   C32 2186   2.588   0.715   6.879  0.0773  0.0488 -0.0523
   17POPC   H2X 2187   2.669   0.788   6.901 -1.3063  1.2034  1.4718
   17POPC   H2Y 2188   2.506   0.776   6.837  0.3709 -0.1057 -0.8689
   17POPC   C23 2189   2.182   0.491   6.693  0.5118  0.2069  0.1761
   17POPC   H3R 2190   2.290   0.468   6.698  0.0840 -2.2718 -0.5672
   17POPC   H3S 2191   2.161   0.599   6.679 -0.0148 -0.0190 -0.9042
   17POPC   C24 2192   2.139   0.413   6.569 -0.1369  0.0846  0.4707
   17POPC   H4R 2193   2.030   0.393   6.572  0.1566 -1.6642  0.8209
   17POPC   H4S 2194   2.202   0.321   6.573 -0.1130 -0.0304 -1.5140
   17POPC   C25 2195   2.187   0.485   6.442 -0.1751 -0.2910  0.2394
   17POPC   H5R 2196   2.290   0.526   6.442 -0.5936  0.8081 -0.0273
   17POPC   H5S 2197   2.126   0.578   6.442 -0.0340  0.0089  4.1689
   17POPC   C26 2198   2.161   0.400   6.318  0.4414  0.2220 -0.2458
   17POPC   H6R 2199   2.209   0.303   6.344 -0.9587 -0.6118 -0.6465
   17POPC   H6S 2200   2.206   0.461   6.237 -1.1187  0.3566 -1.0445
   17POPC   C27 2201   2.013   0.370   6.296  0.4828 -0.0185 -0.2068
   17POPC   H7R 2202   1.957   0.465   6.278 -0.0715  0.4243  3.1743
   17POPC   H7S 2203   1.966   0.316   6.382  1.1955 -0.4593 -0.0889
   17POPC   C28 2204   1.995   0.272   6.180 -0.4231 -0.6422  0.4432
   17POPC   H8R 2205   2.050   0.178   6.202 -1.2244 -0.8745  1.5776
   17POPC   H8S 2206   2.042   0.332   6.099  0.1348 -0.1670  1.1090
   17POPC   C29 2207   1.850   0.248   6.151 -0.3127 -0.1955 -0.5066
   17POPC   H91 2208   1.796   0.221   6.243  1.6562 -0.1911  0.7095
   17POPC  C210 2209   1.795   0.256   6.029 -0.6659  0.0147 -0.3365
   17POPC  H101 2210   1.688   0.231   6.019 -0.3562 -0.9493 -1.5480
   17POPC  C211 2211   1.858   0.283   5.896 -0.1675 -0.3726 -0.1850
   17POPC  H11R 2212   1.968   0.298   5.900 -0.1161 -0.8569  0.2210
   17POPC  H11S 2213   1.808   0.379   5.867 -0.9319  0.4051  3.3232
   17POPC  C212 2214   1.822   0.177   5.792 -0.0307 -0.4221 -0.1816
   17POPC  H12R 2215   1.714   0.184   5.765  0.0131  1.4253 -0.0274
   17POPC  H12S 2216   1.839   0.073   5.826 -3.1068 -1.3886 -1.2401
   17POPC  C213 2217   1.902   0.197   5.663  0.6416 -0.4334  0.2279
   17POPC  H13R 2218   2.004   0.225   5.696  0.0763  0.0307  1.6572
   17POPC  H13S 2219   1.861   0.280   5.600  1.8335 -0.2122 -0.2770
   17POPC  C214 2220   1.895   0.068   5.581 -0.0591 -0.4238  0.2638
   17POPC  H14R 2221   1.789   0.049   5.553  0.1317 -0.3067 -0.5709
   17POPC  H14S 2222   1.941   8.079   5.621  2.9561  0.8576  0.0094
   17POPC  C215 2223   1.968   0.096   5.449 -0.5509 -0.4135 -0.0111
   17POPC  H15R 2224   2.073   0.132   5.460 -0.2583 -1.3712  0.5325
   17POPC  H15S 2225   1.911   0.182   5.409 -3.6523 -1.8657  0.9363
   17POPC  C216 2226   1.972   8.084   5.349 -0.2825 -0.0661 -0.4053
   17POPC  H16R 2227   1.865   8.060   5.332 -1.3960  2.4584  2.2378
   17POPC  H16S 2228   2.018   7.996   5.398  1.3530  0.2716 -1.2688
   17POPC  C217 2229   2.057   0.015   5.227 -0.1300 -0.4280 -0.4027
   17POPC  H17R 2230   2.155   0.049   5.267  0.6511 -2.0320 -0.8484
   17POPC  H17S 2231   2.008   0.098   5.173  1.2370  0.1190 -0.8502
   17POPC  C218 2232   2.074   8.015   5.116 -0.4168 -0.5366 -0.3461
   17POPC  H18R 2233   2.129   8.051   5.027  0.1275  0.5607  0.4139
   17POPC  H18S 2234   1.975   7.979   5.081 -0.2096 -1.6289  0.1492
   17POPC  H18T 2235   2.132   7.935   5.167  0.9850  1.9950  2.3260
   17POPC   C33 2236   2.624   0.603   6.782  0.9064  0.5002 -0.2708
   17POPC   H3X 2237   2.544   0.528   6.769  1.2522 -0.0894  0.8991
   17POPC   H3Y 2238   2.721   0.559   6.814  1.4043  1.4582 -0.4148
   17POPC   C34 2239   2.636   0.656   6.639 -0.0275 -0.1713 -0.6096
   17POPC   H4X 2240   2.647   0.570   6.570  0.7433  0.4821 -1.3440
   17POPC   H4Y 2241   2.727   0.720   6.637 -0.1382  0.1795  2.1905
   17POPC   C35 2242   2.522   0.737   6.578 -0.7032 -0.5909  0.0794
   17POPC   H5X 2243   2.517   0.833   6.633  0.1382 -0.1545 -0.5746
   17POPC   H5Y 2244   2.434   0.671   6.587 -0.8567 -0.3577  0.3136
   17POPC   C36 2245   2.552   0.777   6.433 -0.4313 -0.1195  0.2632
   17POPC   H6X 2246   2.659   0.802   6.418  0.2910 -0.0010  4.4211
   17POPC   H6Y 2247   2.511   0.879   6.416 -0.5378 -0.5143 -2.2490
   17POPC   C37 2248   2.517   0.681   6.319  0.0854 -0.1772  0.1518
   17POPC   H7X 2249   2.449   0.603   6.359  0.4951  0.1857  1.6113
   17POPC   H7Y 2250   2.612   0.632   6.289  0.6595  1.2715 -0.4494
   17POPC   C38 2251   2.468   0.746   6.189 -0.6253 -0.5469  0.2283
   17POPC   H8X 2252   2.559   0.765   6.128  0.4337  1.2190  2.2007
   17POPC   H8Y 2253   2.422   0.844   6.213  0.8326  0.2821 -0.2184
   17POPC   C39 2254   2.384   0.649   6.106  0.0618 -0.6551 -0.3584
   17POPC   H9X 2255   2.284   0.645   6.155  0.1238 -0.4805 -0.2132
   17POPC   H9Y 2256   2.426   0.547   6.111  1.0836 -0.2236  0.1108
   17POPC  C310 2257   2.384   0.686   5.958  0.3342  0.5101 -0.0814
   17POPC  H10X 2258   2.491   0.673   5.929  0.6847 -2.7993  2.1107
   17POPC  H10Y 2259   2.356   0.793   5.953  0.6715  0.5793 -0.5563
   17POPC  C311 2260   2.292   0.593   5.878  0.5294  0.1301  0.1297
   17POPC  H11X 2261   2.195   0.596   5.934  0.1731 -3.2696 -0.1070
   17POPC  H11Y 2262   2.325   0.490   5.903  0.8021  0.4252  1.0470
   17POPC  C312 2263   2.298   0.632   5.731 -0.1166  0.0653  0.0802
   17POPC  H12X 2264   2.405   0.633   5.699 -0.1889 -0.4817 -0.1904
   17POPC  H12Y 2265   2.269   0.739   5.728 -0.0438  0.1546  1.7392
   17POPC  C313 2266   2.219   0.544   5.635 -0.0057  0.0881 -0.0328
   17POPC  H13X 2267   2.111   0.568   5.641  0.2334  1.4187 -0.7206
   17POPC  H13Y 2268   2.235   0.438   5.665 -1.4214 -0.4307 -0.9728
   17POPC  C314 2269   2.257   0.567   5.488 -0.2057 -0.4964 -0.1794
   17POPC  H14X 2270   2.365   0.551   5.468 -0.5155 -0.1227 -2.3574
   17POPC  H14Y 2271   2.251   0.677   5.477  0.9665 -0.1644  1.9492
   17POPC  C315 2272   2.156   0.496   5.398 -0.6766  0.3510 -0.3328
   17POPC  H15X 2273   2.125   0.552   5.307  1.0919  2.1000  0.0714
   17POPC  H15Y 2274   2.056   0.485   5.445 -1.6850 -1.0699 -2.6157
   17POPC  C316 2275   2.229   0.371   5.349 -0.1698  0.6684 -0.3916
   17POPC  H16X 2276   2.264   0.303   5.430 -1.9388  2.3831  1.9694
   17POPC  H16Y 2277   2.323   0.406   5.301 -0.0905 -0.9579 -1.5240
   17POPC  H16Z 2278   2.159   0.329   5.274  0.8290 -0.1306 -0.9116
   18POPC     N 2279   4.099   1.723   6.889 -0.4601  0.0197 -0.0355
   18POPC   C12 2280   3.973   1.727   6.806 -0.0740 -0.0589 -0.6357
   18POPC   C13 2281   4.131   1.581   6.930  0.2766  0.0127 -0.5892
   18POPC   C14 2282   4.211   1.785   6.809 -0.3588  0.1453  0.2019
   18POPC   C15 2283   4.084   1.797   7.019 -0.3808  0.1248 -0.0861
   18POPC  H12A 2284   3.974   1.645   6.735  2.3193  0.1156 -0.8791
   18POPC  H12B 2285   3.972   1.817   6.747  1.0284 -0.2219 -0.9408
   18POPC  H13A 2286   4.038   1.526   6.921  1.5119 -2.3692  0.4489
   18POPC  H13B 2287   4.197   1.537   6.858  0.6700  0.4082 -0.4750
   18POPC  H13C 2288   4.174   1.579   7.029 -0.1623 -0.2781 -0.4005
   18POPC  H14A 2289   4.228   1.718   6.725 -2.4409 -1.7892  1.2117
   18POPC  H14B 2290   4.181   1.883   6.776  0.3249 -0.2116 -1.6518
   18POPC  H14C 2291   4.301   1.786   6.869  1.7913  0.0144 -2.7661
   18POPC  H15A 2292   4.036   1.893   7.007 -0.3080  0.8366  3.8714
   18POPC  H15B 2293   4.178   1.810   7.072  0.3706 -0.5817 -1.2028
   18POPC  H15C 2294   4.021   1.738   7.083  0.3690 -1.5986 -0.8852
   18POPC   C11 2295   3.840   1.716   6.880  0.3027 -0.3557  0.0013
   18POPC  H11A 2296   3.761   1.720   6.803  1.2391  0.4579 -0.9327
   18POPC  H11B 2297   3.822   1.805   6.944  0.6735 -1.5852  1.9083
   18POPC     P 2298   3.712   1.577   7.068  0.1863  0.1785  0.2749
   18POPC   O13 2299   3.671   1.436   7.082  0.2221  0.1197 -0.1953
   18POPC   O14 2300   3.759   1.632   7.197 -0.2246  0.1406  0.4409
   18POPC   O12 2301   3.825   1.595   6.956 -0.1240 -0.3929 -0.1368
   18POPC   O11 2302   3.590   1.662   7.010  0.1505 -0.0677 -0.0105
   18POPC    C1 2303   3.461   1.611   7.045  0.0263  0.0424 -0.3022
   18POPC    HA 2304   3.385   1.691   7.060 -1.0823 -0.9278 -0.5383
   18POPC    HB 2305   3.454   1.565   7.146  0.1289  1.7202  0.5003
   18POPC    C2 2306   3.405   1.507   6.946  0.3285 -0.2569 -0.1576
   18POPC    HS 2307   3.443   1.408   6.980  1.6849  0.3044  0.0631
   18POPC   O21 2308   3.451   1.526   6.812  0.7180 -0.3238 -0.0353
   18POPC   C21 2309   3.417   1.435   6.721 -0.3202 -0.1160  0.1315
   18POPC   O22 2310   3.346   1.338   6.741 -0.1279 -0.3897 -0.4830
   18POPC   C22 2311   3.480   1.472   6.587  0.1550  0.1874  0.4342
   18POPC   H2R 2312   3.581   1.427   6.586 -0.0340 -0.3410 -2.0396
   18POPC   H2S 2313   3.473   1.583   6.581  0.1012  0.1312 -1.0378
   18POPC    C3 2314   3.252   1.501   6.946  0.3156  0.0794  0.0567
   18POPC    HX 2315   3.221   1.494   7.053 -2.2107  0.7061 -0.5728
   18POPC    HY 2316   3.203   1.410   6.905  1.6601 -0.7983  0.3427
   18POPC   O31 2317   3.198   1.621   6.889  0.1517  0.0073  0.0596
   18POPC   C31 2318   3.065   1.630   6.899  0.1751  0.2073  0.1965
   18POPC   O32 2319   2.996   1.545   6.953 -0.6386  0.3302 -0.6154
   18POPC   C32 2320   3.016   1.756   6.830  0.3753  0.4299  0.4581
   18POPC   H2X 2321   3.084   1.836   6.866  0.1999  0.6733  0.2575
   18POPC   H2Y 2322   2.923   1.783   6.884  1.0310 -0.8117  2.2831
   18POPC   C23 2323   3.407   1.412   6.467  0.0596  0.6151  0.2768
   18POPC   H3R 2324   3.298   1.434   6.470  0.2772  1.7672  0.0572
   18POPC   H3S 2325   3.420   1.302   6.466  1.8155  0.7996 -0.8105
   18POPC   C24 2326   3.466   1.443   6.329 -0.5718  0.0291 -0.1341
   18POPC   H4R 2327   3.570   1.405   6.339  0.3259  2.4169  0.1259
   18POPC   H4S 2328   3.482   1.552   6.320  2.7121 -0.2955  0.6664
   18POPC   C25 2329   3.409   1.370   6.207  0.0295 -0.4349 -0.1460
   18POPC   H5R 2330   3.444   1.265   6.204  0.3975 -0.5030  3.1177
   18POPC   H5S 2331   3.451   1.405   6.110 -0.3949  0.2184 -0.1010
   18POPC   C26 2332   3.256   1.370   6.198  0.0177  0.4297 -0.0195
   18POPC   H6R 2333   3.221   1.475   6.188 -0.0232  0.3986 -0.2026
   18POPC   H6S 2334   3.231   1.337   6.301  1.5342  0.1344  0.2832
   18POPC   C27 2335   3.197   1.272   6.098 -0.1943 -0.3499  0.8563
   18POPC   H7R 2336   3.086   1.285   6.091 -0.3765 -2.4542 -2.4734
   18POPC   H7S 2337   3.223   1.167   6.125  0.7803 -0.0937  0.9171
   18POPC   C28 2338   3.235   1.292   5.951  1.0350 -0.3851  1.1595
   18POPC   H8R 2339   3.345   1.284   5.939  1.0258  0.2614  0.6311
   18POPC   H8S 2340   3.212   1.395   5.917  0.2852 -1.6130 -2.5878
   18POPC   C29 2341   3.169   1.186   5.866  0.7054  0.5516  0.2207
   18POPC   H91 2342   3.076   1.146   5.909  0.2440  1.1815 -0.1817
   18POPC  C210 2343   3.219   1.129   5.756  0.3021  0.1571  0.2389
   18POPC  H101 2344   3.173   1.044   5.704 -1.9085  0.9433  0.8054
   18POPC  C211 2345   3.344   1.173   5.683  0.2298  0.2349  0.1623
   18POPC  H11R 2346   3.411   1.088   5.660  1.1506  1.0387 -0.1929
   18POPC  H11S 2347   3.402   1.243   5.748  0.9292 -0.3456  0.1715
   18POPC  C212 2348   3.314   1.237   5.548 -0.6643  0.6596  0.5518
   18POPC  H12R 2349   3.259   1.334   5.555  0.5552  1.5027 -0.8683
   18POPC  H12S 2350   3.250   1.172   5.485  0.8359 -0.2179 -0.1232
   18POPC  C213 2351   3.444   1.263   5.471 -0.3634 -0.2635  0.7346
   18POPC  H13R 2352   3.404   1.306   5.377 -0.0275 -1.2597  0.1269
   18POPC  H13S 2353   3.487   1.165   5.445 -4.9436 -1.9582 -1.5949
   18POPC  C214 2354   3.550   1.357   5.530  0.0507 -0.2144 -0.0767
   18POPC  H14R 2355   3.639   1.375   5.466 -0.9026  1.2548 -1.0548
   18POPC  H14S 2356   3.581   1.300   5.620 -0.3707  0.1595  0.3103
   18POPC  C215 2357   3.512   1.499   5.573 -0.0970 -0.3297  0.1771
   18POPC  H15R 2358   3.417   1.498   5.630  0.5592 -0.7665  1.3033
   18POPC  H15S 2359   3.476   1.548   5.480  0.1961 -1.1412 -0.3806
   18POPC  C216 2360   3.626   1.570   5.646 -0.2671  0.2274 -0.0916
   18POPC  H16R 2361   3.611   1.678   5.664 -0.6487 -0.0572  1.5176
   18POPC  H16S 2362   3.723   1.558   5.593 -1.7215  1.1410 -3.1856
   18POPC  C217 2363   3.655   1.512   5.785 -0.2662  0.5252  0.0318
   18POPC  H17R 2364   3.715   1.420   5.773  1.0578  1.2518  0.7626
   18POPC  H17S 2365   3.567   1.496   5.850 -0.9017 -0.8299 -1.1192
   18POPC  C218 2366   3.742   1.610   5.865  0.0001  0.3747 -0.0731
   18POPC  H18R 2367   3.683   1.700   5.892 -0.7053 -0.7748  2.5234
   18POPC  H18S 2368   3.839   1.635   5.818  0.4095 -0.5910  0.2276
   18POPC  H18T 2369   3.762   1.555   5.959 -0.7971  2.1407  1.1736
   18POPC   C33 2370   2.997   1.736   6.679 -0.3467  0.1234  0.5843
   18POPC   H3X 2371   2.955   1.636   6.660  0.9609 -0.4440  0.5883
   18POPC   H3Y 2372   3.096   1.732   6.630 -0.1674 -0.9403  1.0227
   18POPC   C34 2373   2.902   1.840   6.619  0.0529  0.2250  0.1195
   18POPC   H4X 2374   2.955   1.934   6.592 -0.4216  0.1779 -1.0451
   18POPC   H4Y 2375   2.834   1.876   6.699  0.5955  1.3933  0.0726
   18POPC   C35 2376   2.822   1.787   6.499 -0.2667  0.0193  0.4211
   18POPC   H5X 2377   2.735   1.851   6.477  0.2414  1.5221  2.4450
   18POPC   H5Y 2378   2.771   1.693   6.528 -1.8326  1.2897  2.0194
   18POPC   C36 2379   2.899   1.747   6.373 -0.0862 -0.3614  0.6484
   18POPC   H6X 2380   2.987   1.683   6.394 -0.3150 -0.5690  0.9909
   18POPC   H6Y 2381   2.932   1.834   6.313  0.6941 -1.4459 -0.5380
   18POPC   C37 2382   2.804   1.673   6.278  0.3904 -0.1191 -0.0188
   18POPC   H7X 2383   2.808   1.706   6.172 -1.3199  1.6832  0.4212
   18POPC   H7Y 2384   2.702   1.666   6.320  0.1884 -0.4595 -0.5552
   18POPC   C38 2385   2.847   1.526   6.266 -0.1747 -0.3063  0.2587
   18POPC   H8X 2386   2.837   1.490   6.371 -0.0203 -2.2063 -0.3387
   18POPC   H8Y 2387   2.953   1.516   6.236  0.1116  0.2865  1.0351
   18POPC   C39 2388   2.751   1.436   6.189  0.0274 -0.6057  0.3561
   18POPC   H9X 2389   2.652   1.431   6.239  0.0350  0.1419  0.4576
   18POPC   H9Y 2390   2.792   1.333   6.199  1.0373 -0.2310  0.0873
   18POPC  C310 2391   2.736   1.467   6.040  0.2198 -0.8721  0.2807
   18POPC  H10X 2392   2.676   1.560   6.043  0.6212 -0.6394  1.0325
   18POPC  H10Y 2393   2.683   1.379   5.997  2.7245 -1.2874 -2.3252
   18POPC  C311 2394   2.867   1.472   5.961  0.0485 -0.5053  0.0173
   18POPC  H11X 2395   2.921   1.375   5.953 -1.2073 -1.4045  1.6742
   18POPC  H11Y 2396   2.944   1.539   6.004  0.4182 -1.9518  1.7328
   18POPC  C312 2397   2.833   1.515   5.818  0.7133 -0.1576 -0.0363
   18POPC  H12X 2398   2.931   1.544   5.774  1.2421 -0.3159  1.0130
   18POPC  H12Y 2399   2.768   1.604   5.832  0.2486 -0.5542  0.3297
   18POPC  C313 2400   2.784   1.413   5.715  0.2015 -0.3831  0.4256
   18POPC  H13X 2401   2.759   1.469   5.623 -0.8636 -0.7868  0.4558
   18POPC  H13Y 2402   2.685   1.376   5.748 -0.0868  0.8171  0.9914
   18POPC  C314 2403   2.877   1.298   5.677  0.1237 -0.2490 -0.1861
   18POPC  H14X 2404   2.885   1.229   5.764  0.2941  0.8978  0.7273
   18POPC  H14Y 2405   2.978   1.336   5.651  0.8156 -2.2017 -0.5464
   18POPC  C315 2406   2.824   1.220   5.556 -0.1299  0.2335 -0.3892
   18POPC  H15X 2407   2.806   1.296   5.478  1.8644 -0.0015 -1.1451
   18POPC  H15Y 2408   2.734   1.160   5.579  1.1688 -2.5592 -2.0221
   18POPC  C316 2409   2.934   1.121   5.518 -0.1591  0.1632 -0.2930
   18POPC  H16X 2410   3.036   1.166   5.509  1.1422 -2.5123 -0.0229
   18POPC  H16Y 2411   2.910   1.071   5.421 -0.6590 -0.8407  0.3390
   18POPC  H16Z 2412   2.944   1.048   5.601 -0.7459 -1.1005 -1.2911
   19POPC     N 2413   2.814   5.245   7.054  0.1303 -0.3683 -0.1664
   19POPC   C12 2414   2.713   5.179   7.146 -0.0573  0.2519  0.0749
   19POPC   C13 2415   2.888   5.363   7.112 -0.2979  0.0285 -0.4260
   19POPC   C14 2416   2.911   5.139   7.008  0.6716  0.1754 -0.2859
   19POPC   C15 2417   2.748   5.298   6.929  0.1311 -0.2234 -0.1052
   19POPC  H12A 2418   2.750   5.114   7.224 -1.3286 -1.0497 -0.3667
   19POPC  H12B 2419   2.665   5.114   7.074 -0.9387 -0.4135  1.2395
   19POPC  H13A 2420   2.937   5.339   7.205 -2.1930  1.6919  1.1057
   19POPC  H13B 2421   2.967   5.401   7.050 -0.2446  0.6164 -0.0095
   19POPC  H13C 2422   2.815   5.443   7.121  0.4375  0.6822 -0.1777
   19POPC  H14A 2423   2.864   5.072   6.937  1.5014 -0.3186 -0.3857
   19POPC  H14B 2424   2.992   5.194   6.962  0.3248  1.2126  0.3104
   19POPC  H14C 2425   2.937   5.076   7.092 -1.1759  2.1613  1.9247
   19POPC  H15A 2426   2.731   5.219   6.858  1.5906 -2.0680  1.4646
   19POPC  H15B 2427   2.798   5.374   6.871 -3.9353  0.8657 -2.5671
   19POPC  H15C 2428   2.655   5.346   6.955  1.4251  1.6638  1.3276
   19POPC   C11 2429   2.614   5.271   7.219  0.1340  0.2921  0.2831
   19POPC  H11A 2430   2.670   5.359   7.258 -0.8805  1.6866 -1.2683
   19POPC  H11B 2431   2.558   5.203   7.286 -0.2611  0.5774  0.2444
   19POPC     P 2432   2.467   5.464   7.151 -0.2081  0.1560  0.0999
   19POPC   O13 2433   2.412   5.481   7.288  0.2770  0.5068  0.2553
   19POPC   O14 2434   2.575   5.555   7.107 -0.0503  0.0424  0.2505
   19POPC   O12 2435   2.523   5.318   7.119  0.0326  0.1971  0.3307
   19POPC   O11 2436   2.350   5.491   7.045 -0.1423 -0.0653 -0.0269
   19POPC    C1 2437   2.298   5.370   6.988 -0.2801  0.0821 -0.2153
   19POPC    HA 2438   2.189   5.381   6.971 -0.2438 -1.6108 -1.8400
   19POPC    HB 2439   2.302   5.277   7.048 -0.3715  0.6263  0.6596
   19POPC    C2 2440   2.363   5.338   6.852 -0.1848 -0.4166 -0.0530
   19POPC    HS 2441   2.456   5.286   6.885 -1.1625 -1.1856  1.6612
   19POPC   O21 2442   2.388   5.464   6.790 -0.4514 -0.5795 -0.4966
   19POPC   C21 2443   2.488   5.453   6.703 -0.3466 -0.1826 -0.4322
   19POPC   O22 2444   2.549   5.350   6.678 -0.2938 -0.2602 -0.0017
   19POPC   C22 2445   2.506   5.587   6.635  0.3483 -0.0530 -0.0029
   19POPC   H2R 2446   2.613   5.616   6.628  0.2834  1.1512  2.7910
   19POPC   H2S 2447   2.449   5.657   6.700  2.4813  1.6165  0.1865
   19POPC    C3 2448   2.268   5.250   6.770 -1.1319  0.3860  0.1632
   19POPC    HX 2449   2.166   5.293   6.783 -0.9374  1.1628 -0.7371
   19POPC    HY 2450   2.263   5.155   6.827 -4.1506  0.5723  0.3517
   19POPC   O31 2451   2.304   5.240   6.632  0.1337  0.2106  0.4941
   19POPC   C31 2452   2.377   5.135   6.595 -0.0507  0.1053  0.4242
   19POPC   O32 2453   2.424   5.050   6.669  0.3098 -0.0280  0.0473
   19POPC   C32 2454   2.390   5.139   6.444  0.4798 -0.6989  0.4402
   19POPC   H2X 2455   2.385   5.245   6.410  0.6456 -0.4730  1.1088
   19POPC   H2Y 2456   2.313   5.071   6.402  1.3081 -1.3218 -0.1048
   19POPC   C23 2457   2.452   5.572   6.493  0.1772 -0.1168  0.0686
   19POPC   H3R 2458   2.425   5.674   6.456  2.0241  0.1718 -0.5994
   19POPC   H3S 2459   2.359   5.512   6.486 -0.2129  0.6118 -1.6899
   19POPC   C24 2460   2.561   5.518   6.400  0.1802 -0.3132  0.1856
   19POPC   H4R 2461   2.614   5.434   6.449  2.7304 -0.0256 -1.8491
   19POPC   H4S 2462   2.644   5.592   6.388  1.0678 -1.4010 -0.4962
   19POPC   C25 2463   2.515   5.492   6.256  0.1221 -0.1148  0.1676
   19POPC   H5R 2464   2.479   5.590   6.220  0.6518 -0.1591 -0.5044
   19POPC   H5S 2465   2.443   5.408   6.264  0.3265 -0.2287  0.9828
   19POPC   C26 2466   2.632   5.453   6.166 -0.2915 -0.2137 -0.3286
   19POPC   H6R 2467   2.687   5.374   6.221 -0.7061  0.0383  0.4586
   19POPC   H6S 2468   2.698   5.543   6.165 -1.2034  0.4747  0.3376
   19POPC   C27 2469   2.585   5.422   6.024  0.0462  0.3492 -0.5680
   19POPC   H7R 2470   2.518   5.506   5.995 -1.4912  0.0523  1.8441
   19POPC   H7S 2471   2.522   5.331   6.028  2.6979 -1.5271  0.8228
   19POPC   C28 2472   2.700   5.399   5.926  0.0826 -0.1904 -0.3999
   19POPC   H8R 2473   2.774   5.481   5.940  0.0374  0.1500 -1.9672
   19POPC   H8S 2474   2.648   5.421   5.830 -1.0362 -1.2845 -0.0724
   19POPC   C29 2475   2.764   5.264   5.935  0.0001 -0.1870  0.2300
   19POPC   H91 2476   2.814   5.251   6.033 -0.3417  1.0579  0.5815
   19POPC  C210 2477   2.757   5.169   5.841 -0.3192 -0.3186  0.3850
   19POPC  H101 2478   2.798   5.069   5.862  1.7001 -0.1683 -2.3363
   19POPC  C211 2479   2.687   5.173   5.708 -0.5224 -0.6667  0.4786
   19POPC  H11R 2480   2.643   5.274   5.691 -0.5551 -0.7914 -0.2202
   19POPC  H11S 2481   2.607   5.097   5.707  0.3353 -1.5859  0.5768
   19POPC  C212 2482   2.775   5.131   5.590 -0.2508  0.1119  0.3922
   19POPC  H12R 2483   2.860   5.199   5.569 -0.3298  0.6590  1.7409
   19POPC  H12S 2484   2.711   5.134   5.499  1.6690  0.6269 -0.9933
   19POPC  C213 2485   2.824   4.986   5.596  0.1361  0.1974 -0.5007
   19POPC  H13R 2486   2.738   4.917   5.614  0.5397 -0.2744 -0.3459
   19POPC  H13S 2487   2.891   4.957   5.679  0.4066 -2.4224 -1.5315
   19POPC  C214 2488   2.883   4.938   5.463 -0.0495  0.4031 -0.6572
   19POPC  H14R 2489   2.908   4.830   5.468 -0.3477  0.3207 -0.9200
   19POPC  H14S 2490   2.976   4.998   5.455  0.2091  0.4061  1.6713
   19POPC  C215 2491   2.794   4.951   5.339 -0.3320  0.4115 -0.4555
   19POPC  H15R 2492   2.851   4.911   5.253  0.4437 -1.1179  0.7131
   19POPC  H15S 2493   2.764   5.056   5.321  0.7575  0.8612  0.2455
   19POPC  C216 2494   2.672   4.858   5.346  0.6714 -0.8981  0.2059
   19POPC  H16R 2495   2.626   4.896   5.440 -1.4405  0.5061 -1.3093
   19POPC  H16S 2496   2.699   4.753   5.369  0.8266 -0.6526  1.2287
   19POPC  C217 2497   2.596   4.873   5.214  0.3778 -0.3642  0.4309
   19POPC  H17R 2498   2.579   4.980   5.191  0.0440 -0.6613 -0.7838
   19POPC  H17S 2499   2.496   4.826   5.217  0.6588 -1.4477 -3.1199
   19POPC  C218 2500   2.676   4.808   5.101  0.6677 -0.0323  0.4426
   19POPC  H18R 2501   2.765   4.869   5.076 -0.2470  0.6905 -1.2809
   19POPC  H18S 2502   2.614   4.799   5.009  0.2350 -0.5632  0.7822
   19POPC  H18T 2503   2.699   4.706   5.136  0.3455  0.0170  0.8015
   19POPC   C33 2504   2.520   5.076   6.393  0.4680 -0.4333  0.0733
   19POPC   H3X 2505   2.528   4.971   6.429 -2.8148 -0.5376  0.7839
   19POPC   H3Y 2506   2.605   5.133   6.435  1.1576  0.2246 -2.0993
   19POPC   C34 2507   2.529   5.074   6.241 -0.5418  0.1384  0.0012
   19POPC   H4X 2508   2.594   5.160   6.211  0.6081 -0.6242  0.2516
   19POPC   H4Y 2509   2.430   5.097   6.194 -0.0894  1.2775 -0.4354
   19POPC   C35 2510   2.582   4.942   6.187 -0.4344  0.2620 -0.1987
   19POPC   H5X 2511   2.600   4.952   6.077 -0.1550 -0.6656 -0.2523
   19POPC   H5Y 2512   2.506   4.862   6.202  0.3605 -0.4765 -0.0136
   19POPC   C36 2513   2.720   4.897   6.236 -0.2107  0.3209 -0.7560
   19POPC   H6X 2514   2.740   4.800   6.186 -3.4299 -1.5906  1.2507
   19POPC   H6Y 2515   2.717   4.871   6.344  1.6707 -2.5426 -1.2775
   19POPC   C37 2516   2.827   5.004   6.214  0.1796  0.1213  0.1100
   19POPC   H7X 2517   2.791   5.099   6.261  1.0894  0.3478  0.3603
   19POPC   H7Y 2518   2.829   5.003   6.103 -1.5031 -1.4212  0.0596
   19POPC   C38 2519   2.969   4.969   6.259  0.2426  0.1290 -0.0834
   19POPC   H8X 2520   2.990   4.872   6.209 -0.8219  0.3983 -1.1115
   19POPC   H8Y 2521   2.973   4.954   6.369 -3.3635 -0.6369  0.0819
   19POPC   C39 2522   3.064   5.081   6.216 -0.0880  0.5014  0.1478
   19POPC   H9X 2523   3.024   5.172   6.267 -1.7449  0.5064 -1.0938
   19POPC   H9Y 2524   3.065   5.102   6.107 -0.0008  1.8393  0.3807
   19POPC  C310 2525   3.205   5.048   6.266  0.2188  0.0781 -0.9708
   19POPC  H10X 2526   3.237   4.966   6.198 -2.8555 -0.5551 -1.8068
   19POPC  H10Y 2527   3.198   5.000   6.366  0.3853  0.8241 -0.5886
   19POPC  C311 2528   3.301   5.167   6.266  0.3542 -0.0230 -0.0484
   19POPC  H11X 2529   3.314   5.211   6.165 -0.8898 -3.5018 -1.8951
   19POPC  H11Y 2530   3.403   5.131   6.291  0.4755  0.2588 -0.1284
   19POPC  C312 2531   3.290   5.272   6.376  0.3282 -0.1883  0.1072
   19POPC  H12X 2532   3.389   5.321   6.368  0.0638  0.3700  0.1890
   19POPC  H12Y 2533   3.268   5.223   6.473  0.1377  1.6542  1.0423
   19POPC  C313 2534   3.184   5.382   6.362  0.5386  0.0478  0.3333
   19POPC  H13X 2535   3.215   5.460   6.435  2.2611 -1.2133  1.0166
   19POPC  H13Y 2536   3.087   5.341   6.398 -0.7721  2.0204 -0.7715
   19POPC  C314 2537   3.174   5.455   6.228 -0.7088 -0.4697  0.1261
   19POPC  H14X 2538   3.155   5.368   6.161 -0.6975  1.9622 -3.3068
   19POPC  H14Y 2539   3.269   5.499   6.191  0.9642 -0.5440  3.8248
   19POPC  C315 2540   3.050   5.543   6.216  0.1063  0.6816 -0.0180
   19POPC  H15X 2541   3.074   5.620   6.292  0.6604 -0.7114  1.2531
   19POPC  H15Y 2542   2.958   5.491   6.251  0.9639 -0.7161  0.2283
   19POPC  C316 2543   3.021   5.601   6.077  0.2618 -0.1462 -0.4005
   19POPC  H16X 2544   2.940   5.677   6.081 -0.7146 -1.2027  1.3572
   19POPC  H16Y 2545   3.003   5.513   6.012 -1.7935 -0.1397  0.0827
   19POPC  H16Z 2546   3.114   5.652   6.043 -0.4612  0.5406 -1.4124
   20POPC     N 2547   2.779   2.920   8.186 -0.0267 -0.4168  0.1849
   20POPC   C12 2548   2.709   2.807   8.112 -0.7217  0.1213  0.0068
   20POPC   C13 2549   2.720   2.955   8.320 -0.0896 -0.2317  0.1098
   20POPC   C14 2550   2.926   2.892   8.208 -0.0494 -0.3731  0.3959
   20POPC   C15 2551   2.767   3.042   8.099  0.4564 -0.7380 -0.3380
   20POPC  H12A 2552   2.603   2.818   8.124 -0.5608 -0.3513  2.3008
   20POPC  H12B 2553   2.733   2.719   8.170  1.0819 -0.7752 -1.9718
   20POPC  H13A 2554   2.613   2.964   8.316 -0.1036 -0.8219 -1.8653
   20POPC  H13B 2555   2.750   2.877   8.389 -0.7692 -0.6480 -0.0529
   20POPC  H13C 2556   2.763   3.049   8.352  1.3135 -0.1609 -1.7879
   20POPC  H14A 2557   2.949   2.806   8.268  1.4728 -2.0871 -2.4471
   20POPC  H14B 2558   2.983   2.889   8.116  0.1850  0.2492  0.5137
   20POPC  H14C 2559   2.968   2.979   8.256  3.0644 -2.4897  1.8366
   20POPC  H15A 2560   2.803   3.034   7.997  0.9491  0.9261 -0.3328
   20POPC  H15B 2561   2.812   3.134   8.136  1.7975 -0.8033 -1.6803
   20POPC  H15C 2562   2.660   3.057   8.090  0.2652 -0.0917  2.2659
   20POPC   C11 2563   2.745   2.768   7.969  0.2929 -0.7740  0.4888
   20POPC  H11A 2564   2.693   2.838   7.899  1.7511 -0.5460 -0.4147
   20POPC  H11B 2565   2.690   2.673   7.949 -0.6625 -0.2395  0.4964
   20POPC     P 2566   2.932   2.815   7.798  0.2452  0.1122  0.0398
   20POPC   O13 2567   2.925   2.962   7.808 -0.5586  0.0632  0.1911
   20POPC   O14 2568   3.066   2.761   7.761  0.1862  0.1180 -0.1858
   20POPC   O12 2569   2.885   2.762   7.941  0.2349  0.0159  0.0019
   20POPC   O11 2570   2.819   2.772   7.694 -0.0490 -0.0260  0.4171
   20POPC    C1 2571   2.808   2.638   7.645  0.9379  0.2284 -0.5298
   20POPC    HA 2572   2.705   2.628   7.605  0.7193 -0.6573  0.2087
   20POPC    HB 2573   2.830   2.566   7.727  0.2631 -0.8012 -1.2371
   20POPC    C2 2574   2.903   2.613   7.526  0.6367 -0.1868 -0.6850
   20POPC    HS 2575   3.008   2.633   7.556  0.9709  0.0733 -1.9863
   20POPC   O21 2576   2.860   2.702   7.423  0.1890  0.4775  0.0664
   20POPC   C21 2577   2.955   2.746   7.341 -0.1507  0.2382 -0.4553
   20POPC   O22 2578   3.076   2.736   7.355 -0.2125  0.2509  0.0778
   20POPC   C22 2579   2.885   2.816   7.225 -0.3361  0.7256 -0.0517
   20POPC   H2R 2580   2.906   2.924   7.214 -3.8616  1.3792 -1.8377
   20POPC   H2S 2581   2.777   2.805   7.248  0.1425 -0.9445  1.6747
   20POPC    C3 2582   2.895   2.468   7.474 -0.5947 -0.1237 -0.7083
   20POPC    HX 2583   2.792   2.443   7.441 -0.9569  2.7510 -2.0944
   20POPC    HY 2584   2.937   2.399   7.550 -1.0408 -1.8766 -2.0020
   20POPC   O31 2585   2.977   2.452   7.358  0.0107  0.3796 -0.3572
   20POPC   C31 2586   3.107   2.431   7.377 -0.0432  0.5238  0.1857
   20POPC   O32 2587   3.162   2.444   7.486  1.5180  0.2075 -0.5286
   20POPC   C32 2588   3.170   2.378   7.249  0.0094 -0.0221  0.4332
   20POPC   H2X 2589   3.100   2.411   7.168 -1.0527 -1.6366  0.6327
   20POPC   H2Y 2590   3.171   2.267   7.250  0.5758 -0.0400 -0.4273
   20POPC   C23 2591   2.917   2.746   7.092  0.2320 -0.1490  0.5326
   20POPC   H3R 2592   2.984   2.658   7.089 -0.0068 -0.3354  0.6381
   20POPC   H3S 2593   2.975   2.821   7.034 -2.0191  1.7539  0.5919
   20POPC   C24 2594   2.794   2.719   7.006 -0.0190  0.7155  0.6042
   20POPC   H4R 2595   2.714   2.678   7.072 -0.5940  0.0386 -0.4669
   20POPC   H4S 2596   2.809   2.645   6.924 -1.4939 -0.0026  0.9458
   20POPC   C25 2597   2.748   2.846   6.935 -0.1979  0.1000 -0.4097
   20POPC   H5R 2598   2.833   2.901   6.889 -0.2101 -0.0875 -0.6552
   20POPC   H5S 2599   2.706   2.917   7.010  1.6228  1.5408 -0.6799
   20POPC   C26 2600   2.642   2.805   6.833 -0.3429 -0.3973 -0.0650
   20POPC   H6R 2601   2.550   2.758   6.873 -1.1941  1.8333  0.7433
   20POPC   H6S 2602   2.689   2.734   6.762  2.2322 -0.5021  1.6509
   20POPC   C27 2603   2.594   2.930   6.758  0.0418  0.0429  0.4196
   20POPC   H7R 2604   2.543   3.006   6.822  1.5072  1.7880 -0.3690
   20POPC   H7S 2605   2.529   2.896   6.675  0.4601  1.7603 -0.6711
   20POPC   C28 2606   2.708   3.006   6.689 -0.5645  0.0693 -0.5772
   20POPC   H8R 2607   2.736   2.933   6.610 -0.2908  1.5692 -1.8986
   20POPC   H8S 2608   2.794   3.020   6.758  1.0793 -0.9344 -2.3412
   20POPC   C29 2609   2.654   3.129   6.622 -0.5227  0.1670 -0.4332
   20POPC   H91 2610   2.615   3.194   6.701 -1.5218 -2.0769  1.0157
   20POPC  C210 2611   2.667   3.173   6.496  0.2780  0.1716 -0.3545
   20POPC  H101 2612   2.623   3.272   6.476 -1.1476 -0.4888 -0.5944
   20POPC  C211 2613   2.715   3.091   6.379  0.0621 -0.2011 -0.1836
   20POPC  H11R 2614   2.725   2.983   6.401  1.1329  0.0291  0.5655
   20POPC  H11S 2615   2.818   3.127   6.358 -0.1194 -0.4815 -1.6304
   20POPC  C212 2616   2.629   3.102   6.253  0.2144  0.5449 -0.2274
   20POPC  H12R 2617   2.664   3.035   6.172  0.1050  0.7520 -0.4452
   20POPC  H12S 2618   2.637   3.203   6.208  1.8722  0.2418 -0.6819
   20POPC  C213 2619   2.477   3.090   6.271  0.3032 -0.0129  0.1852
   20POPC  H13R 2620   2.424   3.173   6.323 -1.9131 -1.0631 -0.2854
   20POPC  H13S 2621   2.463   2.993   6.323  2.1508  0.9950  2.7850
   20POPC  C214 2622   2.405   3.078   6.137  0.1064 -0.2484  0.3129
   20POPC  H14R 2623   2.447   3.163   6.080 -0.5144  0.0287  0.2660
   20POPC  H14S 2624   2.299   3.102   6.160  0.2895  1.0036 -0.0610
   20POPC  C215 2625   2.404   2.949   6.054  0.0344  0.2258 -0.4358
   20POPC  H15R 2626   2.342   2.875   6.109 -1.2850  2.3323  1.0718
   20POPC  H15S 2627   2.508   2.912   6.035  0.0658  1.2420 -2.4450
   20POPC  C216 2628   2.350   2.974   5.914 -0.3983  0.3743 -0.2440
   20POPC  H16R 2629   2.423   3.016   5.841  1.0113  1.1371  1.5487
   20POPC  H16S 2630   2.266   3.046   5.926 -1.7345 -1.2898  0.7698
   20POPC  C217 2631   2.301   2.854   5.834 -0.1604  0.1980 -0.1236
   20POPC  H17R 2632   2.220   2.807   5.892 -0.5509 -1.8566 -2.1668
   20POPC  H17S 2633   2.376   2.773   5.815  0.0342  0.5349 -0.8527
   20POPC  C218 2634   2.253   2.897   5.695 -0.2785  0.3995 -0.0191
   20POPC  H18R 2635   2.190   2.810   5.667  0.4121 -0.0674 -0.1499
   20POPC  H18S 2636   2.343   2.890   5.631 -0.2733  3.0096 -0.3902
   20POPC  H18T 2637   2.206   2.997   5.685  1.8225  1.2760 -1.7968
   20POPC   C33 2638   3.306   2.434   7.210 -0.4829  0.0889 -1.2190
   20POPC   H3X 2639   3.373   2.393   7.289 -1.8504 -0.5422 -0.3576
   20POPC   H3Y 2640   3.313   2.545   7.213  0.4853  0.0275 -0.3136
   20POPC   C34 2641   3.375   2.379   7.085  0.2861 -0.0709 -0.7351
   20POPC   H4X 2642   3.365   2.268   7.082 -1.6373  0.0833 -1.5202
   20POPC   H4Y 2643   3.482   2.406   7.079 -0.1319  2.1409  0.8127
   20POPC   C35 2644   3.308   2.437   6.960  0.2219  0.3217 -0.5200
   20POPC   H5X 2645   3.216   2.377   6.943  0.2301 -0.3272  1.4823
   20POPC   H5Y 2646   3.370   2.414   6.871  0.0769 -0.6914 -0.3784
   20POPC   C36 2647   3.270   2.585   6.965 -0.1553  0.2274 -0.5693
   20POPC   H6X 2648   3.362   2.643   6.984  0.9061 -1.4979 -0.2748
   20POPC   H6Y 2649   3.193   2.612   7.040  1.1109 -1.6712  1.5422
   20POPC   C37 2650   3.229   2.632   6.825  0.4390  0.1680 -0.7671
   20POPC   H7X 2651   3.125   2.597   6.807  1.0291 -0.0333 -4.5434
   20POPC   H7Y 2652   3.284   2.575   6.749 -1.4196 -3.9397  0.6824
   20POPC   C38 2653   3.240   2.784   6.810 -0.2497  0.3639  0.5461
   20POPC   H8X 2654   3.343   2.825   6.819 -1.1540  2.7361  0.9176
   20POPC   H8Y 2655   3.189   2.843   6.890 -1.5749  0.3398 -0.2559
   20POPC   C39 2656   3.178   2.834   6.680 -0.5038 -0.0918  0.4916
   20POPC   H9X 2657   3.178   2.945   6.672  1.3099 -0.0765  0.1932
   20POPC   H9Y 2658   3.072   2.802   6.674 -0.0610 -1.3976 -1.9305
   20POPC  C310 2659   3.256   2.779   6.560 -0.1107 -0.0138  0.7084
   20POPC  H10X 2660   3.299   2.679   6.579 -0.2332 -0.2000  0.0614
   20POPC  H10Y 2661   3.339   2.852   6.546  0.0738 -0.3252  0.1242
   20POPC  C311 2662   3.180   2.782   6.427 -0.0719 -0.2645  0.6806
   20POPC  H11X 2663   3.246   2.722   6.361 -0.6988  0.9886 -1.1803
   20POPC  H11Y 2664   3.169   2.883   6.383 -1.6971 -0.3091  0.9097
   20POPC  C312 2665   3.042   2.716   6.416 -0.5368  0.8049 -0.1254
   20POPC  H12X 2666   2.972   2.774   6.480 -1.2693  0.0343 -0.2222
   20POPC  H12Y 2667   3.040   2.611   6.452 -3.3246  1.2270  1.1928
   20POPC  C313 2668   2.998   2.712   6.269  0.5928  0.0782 -0.4581
   20POPC  H13X 2669   3.089   2.703   6.206  0.7012 -0.8738 -0.1864
   20POPC  H13Y 2670   2.950   2.809   6.243 -0.2438  0.5354  2.4136
   20POPC  C314 2671   2.897   2.600   6.246  0.2331  0.2334  0.3273
   20POPC  H14X 2672   2.923   2.512   6.308 -2.6508 -0.7113  0.3705
   20POPC  H14Y 2673   2.914   2.574   6.139 -2.9218  1.3376 -0.5570
   20POPC  C315 2674   2.748   2.635   6.258  0.0369 -0.5654  0.2421
   20POPC  H15X 2675   2.686   2.556   6.210 -0.4807 -0.3964  0.6293
   20POPC  H15Y 2676   2.719   2.725   6.200 -0.3179 -0.1351  1.0872
   20POPC  C316 2677   2.693   2.656   6.398  0.4950 -0.4807  0.4114
   20POPC  H16X 2678   2.716   2.562   6.453  1.0113 -0.1675  0.7300
   20POPC  H16Y 2679   2.583   2.673   6.406  0.5860  0.6143 -0.3825
   20POPC  H16Z 2680   2.735   2.745   6.449  0.0641 -0.9647  1.6616
   21POPC     N 2681   4.887   6.944   7.482  0.1696 -0.0664 -0.2968
   21POPC   C12 2682   4.794   6.946   7.363  0.0523  0.0569 -0.2033
   21POPC   C13 2683   5.025   6.903   7.438  0.1559 -0.3095 -0.1180
   21POPC   C14 2684   4.885   7.076   7.554 -0.0600 -0.4500  0.4055
   21POPC   C15 2685   4.841   6.838   7.580 -0.3026 -0.1075 -0.5584
   21POPC  H12A 2686   4.808   7.035   7.303  0.1710 -0.2833 -0.6902
   21POPC  H12B 2687   4.695   6.942   7.405 -0.3052 -3.8044 -1.0470
   21POPC  H13A 2688   5.013   6.809   7.386 -1.1859 -1.8972  2.8219
   21POPC  H13B 2689   5.051   6.975   7.361 -0.7984  0.3466  0.1511
   21POPC  H13C 2690   5.086   6.906   7.527  1.1210  0.6314 -0.7833
   21POPC  H14A 2691   4.951   7.082   7.640  1.2668  2.2729 -0.6778
   21POPC  H14B 2692   4.907   7.161   7.491 -0.1895 -1.2801 -0.7799
   21POPC  H14C 2693   4.784   7.084   7.593  0.3965 -1.4991  1.9122
   21POPC  H15A 2694   4.915   6.834   7.658  0.1730  0.1641 -0.9853
   21POPC  H15B 2695   4.841   6.740   7.536  2.1367  0.2998 -1.6414
   21POPC  H15C 2696   4.742   6.870   7.607 -1.0557 -0.0795 -3.0748
   21POPC   C11 2697   4.790   6.829   7.264 -0.3051  0.4137 -0.6114
   21POPC  H11A 2698   4.878   6.837   7.197  1.5772 -0.1522  1.6957
   21POPC  H11B 2699   4.697   6.846   7.205 -1.3505 -0.6849  0.6413
   21POPC     P 2700   4.696   6.590   7.273 -0.0450  0.0863  0.0681
   21POPC   O13 2701   4.718   6.465   7.350 -0.2821 -0.0345 -0.0597
   21POPC   O14 2702   4.557   6.639   7.273  0.1856  0.7464  0.2797
   21POPC   O12 2703   4.789   6.705   7.334 -0.2408  0.5150 -0.4320
   21POPC   O11 2704   4.744   6.569   7.122 -0.2359  0.1433 -0.0007
   21POPC    C1 2705   4.860   6.495   7.082 -0.3569  0.2301 -0.5235
   21POPC    HA 2706   4.827   6.389   7.089 -1.4535  0.6433  1.4350
   21POPC    HB 2707   4.945   6.513   7.151  0.4025  1.0642 -1.6628
   21POPC    C2 2708   4.911   6.525   6.941 -0.2531 -0.1900 -0.5769
   21POPC    HS 2709   4.942   6.631   6.953 -1.8163  0.1136  1.2766
   21POPC   O21 2710   4.803   6.514   6.848 -0.6013 -0.7236 -0.1098
   21POPC   C21 2711   4.824   6.579   6.734  0.2033 -0.6461  0.0797
   21POPC   O22 2712   4.922   6.647   6.708  0.2232 -0.5728  0.3444
   21POPC   C22 2713   4.708   6.541   6.643  0.3339 -0.3464 -0.2131
   21POPC   H2R 2714   4.622   6.598   6.683  1.2638 -0.4791  2.1466
   21POPC   H2S 2715   4.692   6.432   6.658 -1.3086 -0.2030 -0.7296
   21POPC    C3 2716   5.036   6.441   6.907  0.0744  0.0813 -0.0683
   21POPC    HX 2717   5.090   6.408   6.998  2.8969  3.3694 -0.3864
   21POPC    HY 2718   5.120   6.507   6.876  0.3984 -0.3255 -0.0627
   21POPC   O31 2719   5.017   6.340   6.807  0.4200 -0.1364  0.0849
   21POPC   C31 2720   4.976   6.228   6.867 -0.1850  0.2303  0.3637
   21POPC   O32 2721   4.989   6.211   6.987 -0.2309 -0.3634  0.2878
   21POPC   C32 2722   4.914   6.133   6.765  0.3289  0.2773  0.0060
   21POPC   H2X 2723   4.853   6.062   6.824 -0.7120  0.5336 -0.7492
   21POPC   H2Y 2724   4.992   6.066   6.722 -1.5132 -1.8150 -0.2409
   21POPC   C23 2725   4.742   6.573   6.497  0.1150 -0.2603 -0.2457
   21POPC   H3R 2726   4.835   6.521   6.466 -0.7001 -1.3276 -0.9751
   21POPC   H3S 2727   4.763   6.682   6.487  0.4119 -0.4825 -2.4339
   21POPC   C24 2728   4.630   6.546   6.396  0.0940 -1.0493 -0.0194
   21POPC   H4R 2729   4.546   6.619   6.393  0.3472 -0.8022 -1.7931
   21POPC   H4S 2730   4.584   6.449   6.423  0.2494 -0.9209  0.7334
   21POPC   C25 2731   4.671   6.511   6.253 -0.1580 -0.2358 -0.2954
   21POPC   H5R 2732   4.727   6.415   6.259 -2.2136 -1.4730 -0.2289
   21POPC   H5S 2733   4.740   6.586   6.207 -1.1671  1.1163  0.3205
   21POPC   C26 2734   4.560   6.484   6.152 -0.3264 -0.0275 -0.1666
   21POPC   H6R 2735   4.501   6.402   6.199  0.6916 -0.3985  0.5053
   21POPC   H6S 2736   4.599   6.445   6.056 -0.7262  2.5922 -1.4771
   21POPC   C27 2737   4.461   6.597   6.124 -0.0140  0.2898  0.0091
   21POPC   H7R 2738   4.417   6.620   6.224 -1.1396 -1.3158 -0.0739
   21POPC   H7S 2739   4.375   6.555   6.067 -1.2563  1.3067  1.0483
   21POPC   C28 2740   4.529   6.723   6.070  0.4519  0.1595  0.2812
   21POPC   H8R 2741   4.577   6.768   6.159  0.5877  0.4949  0.0399
   21POPC   H8S 2742   4.455   6.801   6.041 -0.8278 -0.7994  0.8422
   21POPC   C29 2743   4.617   6.704   5.950 -0.0453 -0.3751 -0.0047
   21POPC   H91 2744   4.665   6.605   5.957 -2.8645 -1.8525 -0.0231
   21POPC  C210 2745   4.625   6.773   5.835 -0.6793  0.4100  0.4132
   21POPC  H101 2746   4.705   6.729   5.774 -0.4671 -0.7242  1.4670
   21POPC  C211 2747   4.557   6.894   5.778  0.1708  0.3859 -0.6768
   21POPC  H11R 2748   4.637   6.967   5.752  1.4931 -0.7146  0.1736
   21POPC  H11S 2749   4.472   6.935   5.837 -0.1983  0.0218 -0.9550
   21POPC  C212 2750   4.500   6.861   5.640 -0.0905 -0.4669 -0.3730
   21POPC  H12R 2751   4.398   6.822   5.661  0.9329 -2.6745  0.8548
   21POPC  H12S 2752   4.558   6.776   5.598  2.6198  1.6053 -1.1353
   21POPC  C213 2753   4.511   6.979   5.543  0.3675  0.0515  0.3013
   21POPC  H13R 2754   4.446   6.945   5.460  1.3630  0.6052 -0.7336
   21POPC  H13S 2755   4.611   6.986   5.496 -1.0812 -3.3389 -3.8694
   21POPC  C214 2756   4.458   7.119   5.576  0.5458  0.4157 -0.9140
   21POPC  H14R 2757   4.526   7.172   5.647  2.0417 -0.5109 -1.6025
   21POPC  H14S 2758   4.360   7.094   5.621  0.6359 -2.8490 -2.2648
   21POPC  C215 2759   4.437   7.204   5.450  0.3931  0.4064 -0.8951
   21POPC  H15R 2760   4.529   7.226   5.392  1.5636 -1.7213  0.0201
   21POPC  H15S 2761   4.406   7.297   5.501 -0.3229  0.1591 -0.8669
   21POPC  C216 2762   4.322   7.160   5.360 -0.1164  0.0655 -0.0914
   21POPC  H16R 2763   4.229   7.185   5.416 -0.4938  2.5996 -1.6975
   21POPC  H16S 2764   4.318   7.051   5.339  0.7622  0.0139 -0.0227
   21POPC  C217 2765   4.308   7.236   5.228  0.8225  0.1090 -0.1687
   21POPC  H17R 2766   4.222   7.189   5.177 -0.6485  0.8108  1.5296
   21POPC  H17S 2767   4.400   7.207   5.173  0.5620  0.9304 -1.0767
   21POPC  C218 2768   4.290   7.387   5.247  0.9232  0.0533  0.3986
   21POPC  H18R 2769   4.369   7.427   5.313  0.4971  0.4636  0.6695
   21POPC  H18S 2770   4.192   7.423   5.286  1.8936  1.4530  1.6258
   21POPC  H18T 2771   4.294   7.442   5.151  3.9239  1.9915  1.5154
   21POPC   C33 2772   4.839   6.201   6.650  0.3348  0.1010 -0.1030
   21POPC   H3X 2773   4.836   6.309   6.678 -1.9592  0.1283 -0.2722
   21POPC   H3Y 2774   4.740   6.152   6.650  1.2265 -1.8191 -1.0070
   21POPC   C34 2775   4.894   6.163   6.512  0.1545 -0.1289 -0.1105
   21POPC   H4X 2776   4.904   6.053   6.505 -2.8243 -0.4566 -0.7374
   21POPC   H4Y 2777   4.992   6.210   6.493  1.1171 -1.6648  0.8677
   21POPC   C35 2778   4.806   6.194   6.391 -0.0916  0.4602  0.2132
   21POPC   H5X 2779   4.765   6.295   6.411 -2.1404 -0.2878  0.0718
   21POPC   H5Y 2780   4.715   6.130   6.397 -0.2611  0.7581  0.9407
   21POPC   C36 2781   4.884   6.179   6.260 -0.1954  0.5443  0.1419
   21POPC   H6X 2782   4.947   6.088   6.259  2.0691  2.0116 -1.8802
   21POPC   H6Y 2783   4.950   6.267   6.248  0.4141  0.4566  2.4235
   21POPC   C37 2784   4.788   6.161   6.142 -0.4118 -0.0999  0.4105
   21POPC   H7X 2785   4.697   6.219   6.168 -1.7855 -1.0328 -1.9802
   21POPC   H7Y 2786   4.756   6.055   6.137  0.1601 -0.2391 -0.5846
   21POPC   C38 2787   4.835   6.200   6.002  0.0982 -0.1962  0.5542
   21POPC   H8X 2788   4.877   6.302   6.017 -1.6274  0.6718 -0.2860
   21POPC   H8Y 2789   4.753   6.209   5.928 -0.2497 -0.0931  0.9493
   21POPC   C39 2790   4.942   6.106   5.945  0.0356 -0.1081  0.2920
   21POPC   H9X 2791   4.898   6.014   5.901 -2.0689  1.5442 -1.2968
   21POPC   H9Y 2792   5.017   6.082   6.024  0.1782 -0.6012  0.0097
   21POPC  C310 2793   5.026   6.179   5.840  0.0998  0.1006  0.4874
   21POPC  H10X 2794   5.076   6.267   5.884  0.6766  0.3251 -0.5726
   21POPC  H10Y 2795   4.959   6.209   5.757 -0.0000 -1.2467  0.0455
   21POPC  C311 2796   5.129   6.089   5.771 -0.4171 -0.0977 -0.0401
   21POPC  H11X 2797   5.170   6.018   5.847  0.7200  1.1444  0.5517
   21POPC  H11Y 2798   5.213   6.157   5.748 -0.0416 -0.3740  0.4712
   21POPC  C312 2799   5.068   6.013   5.654  0.4419 -0.6339 -0.1476
   21POPC  H12X 2800   5.025   6.080   5.577 -0.6142 -1.1098  0.0088
   21POPC  H12Y 2801   4.985   5.951   5.694  0.6232 -0.5829  0.3033
   21POPC  C313 2802   5.166   5.924   5.576  0.5389 -0.8566  0.2253
   21POPC  H13X 2803   5.196   5.839   5.640  1.8095 -0.4708  0.1702
   21POPC  H13Y 2804   5.252   5.993   5.559  0.8230 -1.4323 -0.7615
   21POPC  C314 2805   5.111   5.897   5.436  0.2349  0.6453  0.0390
   21POPC  H14X 2806   5.187   5.836   5.382  1.0023  0.2730  1.4801
   21POPC  H14Y 2807   5.096   5.990   5.376  2.5536 -0.7742 -3.0345
   21POPC  C315 2808   4.982   5.815   5.430  0.6507  0.0225 -0.6235
   21POPC  H15X 2809   4.898   5.868   5.481  0.4760  0.0206 -0.9053
   21POPC  H15Y 2810   5.007   5.724   5.488 -0.0530 -0.4838 -1.1108
   21POPC  C316 2811   4.918   5.771   5.299  0.5908 -0.2495 -0.5024
   21POPC  H16X 2812   4.884   5.851   5.231  0.0171  0.6669  0.8355
   21POPC  H16Y 2813   4.838   5.697   5.320 -1.7773  2.6333  1.3783
   21POPC  H16Z 2814   4.997   5.727   5.234  3.0578  1.0417  1.4458
   22POPC     N 2815   3.655   4.747   7.091 -0.0851  0.2590 -0.0537
   22POPC   C12 2816   3.751   4.853   7.043 -0.0203 -0.0153 -0.5340
   22POPC   C13 2817   3.577   4.808   7.205  0.3696 -0.0295  0.4160
   22POPC   C14 2818   3.552   4.707   6.988  0.1802 -0.2362 -0.1306
   22POPC   C15 2819   3.727   4.627   7.147 -0.9356 -0.0214  0.4636
   22POPC  H12A 2820   3.822   4.812   6.973  2.2978  1.4950  0.8021
   22POPC  H12B 2821   3.814   4.878   7.128 -1.5933  0.0194  0.6609
   22POPC  H13A 2822   3.642   4.863   7.271  1.6092 -1.4342  0.4290
   22POPC  H13B 2823   3.503   4.877   7.168  0.6646 -0.1983 -0.5202
   22POPC  H13C 2824   3.532   4.730   7.266  0.8542 -1.2844 -0.7812
   22POPC  H14A 2825   3.604   4.657   6.908  1.3392  1.0405 -0.2187
   22POPC  H14B 2826   3.496   4.636   7.047 -0.0958  0.5154  0.5283
   22POPC  H14C 2827   3.494   4.797   6.973  1.8031  1.0727  1.0903
   22POPC  H15A 2828   3.752   4.550   7.076  2.6945 -0.0620  1.5799
   22POPC  H15B 2829   3.673   4.579   7.227  1.2864 -2.9488  0.4128
   22POPC  H15C 2830   3.815   4.674   7.190  0.1492 -1.2521 -0.3365
   22POPC   C11 2831   3.700   4.984   6.983 -0.0012  0.0464 -0.4179
   22POPC  H11A 2832   3.786   5.051   6.960 -0.1048  0.2682 -0.1494
   22POPC  H11B 2833   3.640   5.037   7.060 -1.1108 -1.4056 -0.2414
   22POPC     P 2834   3.514   5.082   6.834  0.1770 -0.0311 -0.0893
   22POPC   O13 2835   3.386   5.033   6.889  0.0182  0.1169 -0.3205
   22POPC   O14 2836   3.566   5.211   6.885 -0.5086  0.1725  0.1052
   22POPC   O12 2837   3.625   4.971   6.861  0.1800 -0.1347 -0.5125
   22POPC   O11 2838   3.517   5.079   6.674 -0.0686 -0.1691 -0.0922
   22POPC    C1 2839   3.418   4.995   6.615 -0.5563  0.2997  0.0540
   22POPC    HA 2840   3.413   5.041   6.515  3.4423 -0.7850 -0.8167
   22POPC    HB 2841   3.315   5.004   6.657 -1.2231 -1.0599 -1.2139
   22POPC    C2 2842   3.449   4.844   6.610 -0.0567  0.4139 -0.3028
   22POPC    HS 2843   3.425   4.803   6.711  3.4604 -3.6438 -0.8104
   22POPC   O21 2844   3.591   4.832   6.594  0.0022  0.3348  0.2291
   22POPC   C21 2845   3.642   4.712   6.624 -0.1219  0.1811 -0.1612
   22POPC   O22 2846   3.596   4.627   6.698 -0.1629  0.2887 -0.0621
   22POPC   C22 2847   3.775   4.702   6.551 -0.2130  0.3644 -0.3559
   22POPC   H2R 2848   3.837   4.792   6.570  0.3103 -0.0371 -0.1490
   22POPC   H2S 2849   3.755   4.684   6.444 -3.4030 -0.0993  0.2225
   22POPC    C3 2850   3.375   4.770   6.498  0.2789 -0.1065 -0.1853
   22POPC    HX 2851   3.266   4.790   6.498  0.4462  0.9447 -1.3122
   22POPC    HY 2852   3.390   4.660   6.508  1.6670 -0.1379 -2.1059
   22POPC   O31 2853   3.424   4.816   6.372  0.3247  0.6135  0.0875
   22POPC   C31 2854   3.483   4.724   6.294 -0.1184  0.2182  0.2161
   22POPC   O32 2855   3.493   4.607   6.327 -0.0183  0.2884  0.4365
   22POPC   C32 2856   3.560   4.785   6.178  0.1350 -0.0616  0.2353
   22POPC   H2X 2857   3.663   4.775   6.216  0.5468  0.8263 -0.6053
   22POPC   H2Y 2858   3.525   4.889   6.158  2.1205  0.2782 -1.7542
   22POPC   C23 2859   3.859   4.588   6.610 -0.3924 -0.2306 -1.2259
   22POPC   H3R 2860   3.876   4.602   6.719  0.0343 -0.1935 -1.2945
   22POPC   H3S 2861   3.958   4.615   6.566 -1.6529  1.3140 -3.2744
   22POPC   C24 2862   3.820   4.447   6.567 -0.2462 -0.7879  0.4139
   22POPC   H4R 2863   3.799   4.457   6.459 -1.9898  3.7057  0.9849
   22POPC   H4S 2864   3.729   4.425   6.626 -0.3495  0.7551  0.8767
   22POPC   C25 2865   3.936   4.353   6.603  0.4707 -0.0146  0.1561
   22POPC   H5R 2866   3.954   4.338   6.711 -0.9668 -1.1744  0.2642
   22POPC   H5S 2867   4.028   4.393   6.554  1.4595 -3.3837 -1.0390
   22POPC   C26 2868   3.917   4.215   6.540 -0.5256  0.1041  0.1768
   22POPC   H6R 2869   3.817   4.176   6.567 -0.2057 -0.9781 -0.1276
   22POPC   H6S 2870   3.999   4.156   6.587 -2.2504 -2.8238 -0.2080
   22POPC   C27 2871   3.942   4.209   6.389 -0.0002  0.1858  0.2572
   22POPC   H7R 2872   4.023   4.275   6.353 -0.6794 -0.6644 -3.3120
   22POPC   H7S 2873   3.858   4.254   6.332  1.6765  1.6942 -1.1367
   22POPC   C28 2874   3.959   4.064   6.343 -0.4586  0.2990 -0.2809
   22POPC   H8R 2875   3.875   4.004   6.384  1.6886 -2.3938  0.4964
   22POPC   H8S 2876   4.049   4.030   6.398  1.5677  0.5054 -3.2244
   22POPC   C29 2877   3.986   4.041   6.197  0.1562 -0.0223 -0.1215
   22POPC   H91 2878   3.914   4.096   6.134 -2.1891 -0.3944  2.0533
   22POPC  C210 2879   4.072   3.949   6.152 -0.5022 -0.4804 -0.4588
   22POPC  H101 2880   4.078   3.943   6.042  0.2603  1.5847 -0.5724
   22POPC  C211 2881   4.166   3.857   6.224 -0.1149  0.2823  0.0177
   22POPC  H11R 2882   4.135   3.858   6.331 -1.4656 -2.4515 -0.2696
   22POPC  H11S 2883   4.273   3.886   6.209  0.3354 -0.9640  0.6493
   22POPC  C212 2884   4.145   3.712   6.181  0.0367  0.3834 -0.4054
   22POPC  H12R 2885   4.140   3.692   6.072 -0.6536  0.2014 -0.3458
   22POPC  H12S 2886   4.055   3.667   6.229  1.1076 -2.3806 -0.8171
   22POPC  C213 2887   4.259   3.624   6.231 -0.2390 -0.0577 -0.5424
   22POPC  H13R 2888   4.352   3.643   6.172 -0.0393 -1.2103 -0.6354
   22POPC  H13S 2889   4.235   3.522   6.195  0.0860 -1.0501  1.8521
   22POPC  C214 2890   4.278   3.625   6.383 -0.3388 -1.5072 -0.5036
   22POPC  H14R 2891   4.186   3.590   6.435 -1.1221  0.0325 -0.7978
   22POPC  H14S 2892   4.297   3.725   6.428  0.5132 -2.5412  1.5504
   22POPC  C215 2893   4.401   3.541   6.418  0.3040 -0.1755  0.5341
   22POPC  H15R 2894   4.420   3.539   6.527  0.8191 -0.3166  0.4471
   22POPC  H15S 2895   4.486   3.580   6.358 -0.6295 -1.1091 -1.4827
   22POPC  C216 2896   4.380   3.392   6.391  0.1704 -0.0954  0.1861
   22POPC  H16R 2897   4.333   3.383   6.291  1.4893 -2.8652 -0.2692
   22POPC  H16S 2898   4.310   3.342   6.462  0.8966 -1.7687 -0.2444
   22POPC  C217 2899   4.510   3.311   6.393  0.1541 -0.1389 -0.3201
   22POPC  H17R 2900   4.548   3.324   6.497 -0.3546 -1.0715 -0.0061
   22POPC  H17S 2901   4.578   3.359   6.320 -2.0995  1.1317 -1.7019
   22POPC  C218 2902   4.492   3.163   6.362 -0.0942 -0.1300 -0.2301
   22POPC  H18R 2903   4.406   3.117   6.414 -0.0071 -1.8862 -1.5391
   22POPC  H18S 2904   4.586   3.105   6.375 -0.4455 -0.4627  0.9279
   22POPC  H18T 2905   4.481   3.159   6.251 -2.4871 -0.5174 -0.0150
   22POPC   C33 2906   3.529   4.707   6.050  0.2731  0.3494 -0.0510
   22POPC   H3X 2907   3.543   4.600   6.074  0.0439  0.4330  0.4783
   22POPC   H3Y 2908   3.594   4.729   5.963 -1.2213  0.3835 -1.2001
   22POPC   C34 2909   3.387   4.722   5.995  0.4545  0.0695 -0.5944
   22POPC   H4X 2910   3.322   4.770   6.071  0.9023  1.6716 -1.1833
   22POPC   H4Y 2911   3.349   4.623   5.960 -0.8077  0.3606 -0.0904
   22POPC   C35 2912   3.371   4.810   5.871  0.0088 -0.6851 -1.0837
   22POPC   H5X 2913   3.385   4.749   5.779 -0.2141 -2.3233 -0.0775
   22POPC   H5Y 2914   3.457   4.878   5.887 -0.7767 -0.0387  0.5463
   22POPC   C36 2915   3.242   4.892   5.872  0.4601  0.0313  0.1083
   22POPC   H6X 2916   3.254   4.961   5.958  0.0957 -1.8214  1.7444
   22POPC   H6Y 2917   3.143   4.843   5.883 -0.0031  0.9622  0.1783
   22POPC   C37 2918   3.230   4.973   5.743  0.3610  0.0638  0.1381
   22POPC   H7X 2919   3.185   4.919   5.657  0.9540  0.0452 -0.1608
   22POPC   H7Y 2920   3.337   4.983   5.715  0.1970 -0.5051 -0.7114
   22POPC   C38 2921   3.173   5.113   5.771  0.4320  0.1939 -0.3685
   22POPC   H8X 2922   3.231   5.160   5.853  1.5381 -0.8453 -0.5081
   22POPC   H8Y 2923   3.066   5.104   5.797  0.0014 -1.4004 -2.3732
   22POPC   C39 2924   3.173   5.193   5.641 -0.4302  0.2747 -0.3225
   22POPC   H9X 2925   3.115   5.129   5.571 -1.3169 -0.4549  1.0429
   22POPC   H9Y 2926   3.284   5.202   5.636 -0.3019 -0.6713  0.5478
   22POPC  C310 2927   3.101   5.328   5.654 -0.4074  0.2468  0.0852
   22POPC  H10X 2928   2.992   5.324   5.675 -0.1052 -0.6702  1.7140
   22POPC  H10Y 2929   3.118   5.371   5.554  1.9879 -3.0635 -1.1202
   22POPC  C311 2930   3.148   5.417   5.770  0.2402  0.1512 -0.0987
   22POPC  H11X 2931   3.127   5.380   5.873  2.2723  0.0845  0.3221
   22POPC  H11Y 2932   3.089   5.510   5.753  1.5209  0.8304 -0.9751
   22POPC  C312 2933   3.296   5.455   5.763  0.2153  0.2201 -0.2497
   22POPC  H12X 2934   3.327   5.489   5.662 -0.5463 -0.3932 -0.7039
   22POPC  H12Y 2935   3.355   5.362   5.776 -0.4784 -0.0783  0.9362
   22POPC  C313 2936   3.337   5.557   5.869 -0.1344  0.1874 -0.0805
   22POPC  H13X 2937   3.316   5.514   5.970 -2.1527  1.8695  0.2716
   22POPC  H13Y 2938   3.272   5.646   5.860  2.2063  1.7953 -2.6996
   22POPC  C314 2939   3.484   5.598   5.874 -0.0701 -0.0068 -0.3454
   22POPC  H14X 2940   3.506   5.678   5.800  0.9384  1.0521  1.0347
   22POPC  H14Y 2941   3.550   5.511   5.854  0.4819  0.1019  0.8719
   22POPC  C315 2942   3.536   5.649   6.009 -0.7350 -0.1379 -0.0365
   22POPC  H15X 2943   3.642   5.680   5.995 -0.5330 -1.3005 -1.3313
   22POPC  H15Y 2944   3.530   5.572   6.089 -1.7605 -0.3173 -0.2818
   22POPC  C316 2945   3.468   5.783   6.038 -0.0364  0.1943  0.0809
   22POPC  H16X 2946   3.362   5.768   6.065  0.1598  1.9200  2.0782
   22POPC  H16Y 2947   3.481   5.833   5.939  1.7038  0.5357  0.4424
   22POPC  H16Z 2948   3.530   5.828   6.118 -0.7551  0.7458  0.3357
   23POPC     N 2949   5.476   1.911   7.098 -0.0686 -0.2017  0.2403
   23POPC   C12 2950   5.538   2.004   7.199 -0.2203 -0.6737  0.7707
   23POPC   C13 2951   5.334   1.879   7.136 -0.3030  0.0383 -0.4084
   23POPC   C14 2952   5.480   1.983   6.965  0.0948 -0.1541  0.2696
   23POPC   C15 2953   5.553   1.781   7.092 -0.0056 -0.1475 -0.1610
   23POPC  H12A 2954   5.552   1.951   7.292  3.0291 -0.7424  0.3690
   23POPC  H12B 2955   5.472   2.086   7.222 -1.7547 -0.2998 -3.9521
   23POPC  H13A 2956   5.324   1.814   7.222  0.3413 -1.9343 -1.7409
   23POPC  H13B 2957   5.283   1.966   7.173 -0.1702  0.3229 -0.8905
   23POPC  H13C 2958   5.280   1.845   7.049 -2.1361 -0.5909  0.9186
   23POPC  H14A 2959   5.423   1.923   6.896 -0.1082  1.0657 -0.6666
   23POPC  H14B 2960   5.442   2.083   6.982  1.3345  0.2891  0.4979
   23POPC  H14C 2961   5.583   1.998   6.937 -0.4043  1.5265 -0.8667
   23POPC  H15A 2962   5.542   1.727   6.999  1.4215 -0.4785 -0.1687
   23POPC  H15B 2963   5.530   1.726   7.182  0.9556 -3.0826 -1.6019
   23POPC  H15C 2964   5.658   1.804   7.107  0.8420 -2.8802 -1.3734
   23POPC   C11 2965   5.668   2.082   7.175 -0.5590 -0.4815 -0.5050
   23POPC  H11A 2966   5.688   2.127   7.275 -1.1944  1.0353 -1.0371
   23POPC  H11B 2967   5.648   2.162   7.101 -1.1709  0.5447  0.7379
   23POPC     P 2968   5.925   2.049   7.167  0.1755 -0.0315  0.0539
   23POPC   O13 2969   5.915   2.152   7.273  0.5832 -0.1403  0.1986
   23POPC   O14 2970   6.006   1.928   7.193  0.0392 -0.0107  0.5974
   23POPC   O12 2971   5.777   2.006   7.122  0.1203 -0.0379  0.2397
   23POPC   O11 2972   5.990   2.125   7.043  0.3319  0.2025  0.2771
   23POPC    C1 2973   6.001   2.268   7.045 -0.4074  0.2680  0.0584
   23POPC    HA 2974   6.084   2.291   6.975  0.9901 -0.5452  1.3838
   23POPC    HB 2975   6.025   2.309   7.145 -1.5537  0.6111  0.2004
   23POPC    C2 2976   5.874   2.339   6.998 -0.6379 -0.0703  0.1645
   23POPC    HS 2977   5.787   2.319   7.064  0.2068 -0.8159  1.0759
   23POPC   O21 2978   5.836   2.301   6.865 -0.3439  0.2390 -0.0100
   23POPC   C21 2979   5.706   2.317   6.838 -0.4347  0.1949  0.3990
   23POPC   O22 2980   5.623   2.369   6.911 -0.2768  0.5246  0.3481
   23POPC   C22 2981   5.671   2.256   6.704 -0.1729  0.2308  0.3135
   23POPC   H2R 2982   5.684   2.145   6.706 -1.7353  0.0003 -0.2323
   23POPC   H2S 2983   5.738   2.283   6.620  0.0919  1.5913  0.9427
   23POPC    C3 2984   5.895   2.491   6.992  0.5290 -0.2204  0.1896
   23POPC    HX 2985   5.955   2.503   7.085  0.5883  1.1529 -0.0031
   23POPC    HY 2986   5.798   2.546   6.998  0.9590  0.5762  0.0622
   23POPC   O31 2987   5.972   2.541   6.882  0.2803 -0.1752  0.0324
   23POPC   C31 2988   6.004   2.668   6.910  0.6305 -0.3449  0.4305
   23POPC   O32 2989   5.969   2.730   7.008  0.0235 -0.3465  0.2214
   23POPC   C32 2990   6.112   2.715   6.814 -0.1195 -0.6147 -0.5706
   23POPC   H2X 2991   6.184   2.631   6.805  0.5672 -0.0458 -0.5228
   23POPC   H2Y 2992   6.153   2.807   6.862 -0.8202 -0.5084 -0.1743
   23POPC   C23 2993   5.525   2.281   6.665 -0.2161  0.2889  0.5132
   23POPC   H3R 2994   5.509   2.382   6.623 -0.4082  0.6411  1.4181
   23POPC   H3S 2995   5.468   2.274   6.760  0.7422  0.1427  1.0919
   23POPC   C24 2996   5.469   2.177   6.568 -0.0256  0.2637  0.4307
   23POPC   H4R 2997   5.359   2.191   6.577 -0.7011 -3.4735 -0.0320
   23POPC   H4S 2998   5.489   2.072   6.600 -4.7490 -0.6134  1.2312
   23POPC   C25 2999   5.498   2.204   6.420  0.0440 -0.3547  0.3284
   23POPC   H5R 3000   5.600   2.181   6.382 -0.4115 -2.2551  0.1573
   23POPC   H5S 3001   5.479   2.312   6.403  2.6322 -0.0974 -1.3936
   23POPC   C26 3002   5.409   2.113   6.334  0.7427 -0.2173 -0.5584
   23POPC   H6R 3003   5.428   2.134   6.227 -1.0298 -2.0802 -1.2940
   23POPC   H6S 3004   5.302   2.140   6.345  1.0296  0.5969  0.5570
   23POPC   C27 3005   5.423   1.963   6.358 -0.0764 -0.2466 -0.2210
   23POPC   H7R 3006   5.374   1.917   6.446 -0.4293  1.3911  0.4768
   23POPC   H7S 3007   5.534   1.963   6.365 -0.0037  0.3524 -1.2098
   23POPC   C28 3008   5.358   1.885   6.243  0.1911 -0.0238 -0.5269
   23POPC   H8R 3009   5.397   1.916   6.144  0.1789 -1.0379 -0.8597
   23POPC   H8S 3010   5.248   1.901   6.246 -0.2302 -2.4054  2.4169
   23POPC   C29 3011   5.372   1.741   6.283 -0.2917  0.0576 -0.0353
   23POPC   H91 3012   5.332   1.716   6.382 -1.6746  1.0632 -0.3229
   23POPC  C210 3013   5.462   1.656   6.229 -0.6218 -0.0350 -0.4513
   23POPC  H101 3014   5.451   1.551   6.258  4.0225 -0.3921  0.9154
   23POPC  C211 3015   5.548   1.673   6.107  0.1364  0.4253  0.1338
   23POPC  H11R 3016   5.654   1.661   6.136 -0.4819 -1.6141  1.7834
   23POPC  H11S 3017   5.529   1.776   6.069 -0.9234  0.9161  1.8757
   23POPC  C212 3018   5.507   1.573   5.999  0.3625  0.2810  0.1810
   23POPC  H12R 3019   5.396   1.581   5.994  0.0181 -2.6778  1.1982
   23POPC  H12S 3020   5.548   1.480   6.043 -1.3660  0.4232  2.2628
   23POPC  C213 3021   5.555   1.607   5.858  0.1394 -0.2973 -0.0361
   23POPC  H13R 3022   5.666   1.596   5.853  0.2141  0.8159 -1.9327
   23POPC  H13S 3023   5.528   1.712   5.834 -0.6387 -0.5358 -0.2503
   23POPC  C214 3024   5.484   1.504   5.769 -0.7318  0.4789 -0.2504
   23POPC  H14R 3025   5.379   1.508   5.804 -0.2939  0.1808  1.1606
   23POPC  H14S 3026   5.517   1.399   5.774 -2.5226 -0.0776  0.5230
   23POPC  C215 3027   5.484   1.529   5.618  0.0658  0.2690 -0.2894
   23POPC  H15R 3028   5.419   1.619   5.613  0.6894  0.6972 -4.4880
   23POPC  H15S 3029   5.430   1.449   5.563  0.9288 -0.7284  0.2820
   23POPC  C216 3030   5.622   1.540   5.552  0.4813  0.3287  0.5797
   23POPC  H16R 3031   5.680   1.601   5.624  0.7495 -0.8346  1.3881
   23POPC  H16S 3032   5.622   1.584   5.450 -1.3247  0.5468  0.6481
   23POPC  C217 3033   5.704   1.411   5.557  0.0017 -0.0107 -0.2092
   23POPC  H17R 3034   5.717   1.377   5.662 -0.7153 -1.3724 -0.5395
   23POPC  H17S 3035   5.805   1.443   5.523  0.6119 -3.4498 -2.1313
   23POPC  C218 3036   5.653   1.284   5.488  0.2823 -0.2511  0.0245
   23POPC  H18R 3037   5.583   1.223   5.548  0.0992 -1.9847 -1.8481
   23POPC  H18S 3038   5.743   1.221   5.469  0.9357  0.9705 -1.1072
   23POPC  H18T 3039   5.607   1.310   5.390  1.2960 -2.0180 -0.9899
   23POPC   C33 3040   6.056   2.770   6.683 -0.1419 -0.3256 -0.4410
   23POPC   H3X 3041   5.949   2.792   6.704 -0.0480 -1.3037  1.2630
   23POPC   H3Y 3042   6.053   2.683   6.614 -2.5074  0.4738 -1.4772
   23POPC   C34 3043   6.134   2.887   6.623 -0.3662  0.0693  0.0291
   23POPC   H4X 3044   6.233   2.846   6.594  0.7846  1.3442  1.9589
   23POPC   H4Y 3045   6.152   2.961   6.703 -2.2634 -0.2014  0.7550
   23POPC   C35 3046   6.065   2.943   6.499 -0.5072  1.0818  0.5567
   23POPC   H5X 3047   5.961   2.978   6.517 -0.6026  1.4656 -0.6475
   23POPC   H5Y 3048   6.062   2.857   6.428 -1.2927  1.8519 -0.3790
   23POPC   C36 3049   6.151   3.055   6.439  0.6027 -0.2965 -0.5217
   23POPC   H6X 3050   6.258   3.029   6.452  1.3435  2.2459 -0.8713
   23POPC   H6Y 3051   6.142   3.151   6.495  1.8771 -0.9587  0.8749
   23POPC   C37 3052   6.139   3.067   6.287 -0.2862 -0.2404 -0.4546
   23POPC   H7X 3053   6.036   3.098   6.260  0.0011 -0.3773 -1.7542
   23POPC   H7Y 3054   6.157   2.963   6.254  2.9184  0.0908 -0.0468
   23POPC   C38 3055   6.232   3.150   6.198  0.0031  0.1069  0.1591
   23POPC   H8X 3056   6.336   3.112   6.212 -0.9011 -2.4257  0.5950
   23POPC   H8Y 3057   6.232   3.256   6.229 -0.3662  0.3495 -0.6438
   23POPC   C39 3058   6.208   3.147   6.047  0.4890  0.5133  0.0723
   23POPC   H9X 3059   6.099   3.125   6.041  0.8085 -0.7875 -2.2777
   23POPC   H9Y 3060   6.264   3.061   6.006 -0.6598  0.3219 -1.1679
   23POPC  C310 3061   6.250   3.267   5.961  0.0293  0.4344 -0.2695
   23POPC  H10X 3062   6.345   3.315   5.992 -1.4614  2.7567  0.9953
   23POPC  H10Y 3063   6.176   3.349   5.969  0.3738  1.2221 -3.6739
   23POPC  C311 3064   6.277   3.240   5.813  0.2955  0.7330 -0.2767
   23POPC  H11X 3065   6.193   3.181   5.771  1.0783 -1.9060  1.6009
   23POPC  H11Y 3066   6.367   3.177   5.797 -0.5871 -1.0884  1.4279
   23POPC  C312 3067   6.272   3.368   5.729  0.1158  0.4677 -0.6683
   23POPC  H12X 3068   6.358   3.428   5.766  0.2330 -0.3165  0.3715
   23POPC  H12Y 3069   6.181   3.428   5.751 -0.3767 -0.3125 -0.5093
   23POPC  C313 3070   6.280   3.335   5.579 -0.6937  0.1338 -0.6434
   23POPC  H13X 3071   6.283   3.420   5.507 -2.0770 -0.3385 -1.2900
   23POPC  H13Y 3072   6.189   3.274   5.558 -0.3941 -1.3265  1.8634
   23POPC  C314 3073   6.403   3.250   5.549 -0.4487 -0.0229  0.7146
   23POPC  H14X 3074   6.388   3.146   5.585 -2.8653  0.1023  0.2380
   23POPC  H14Y 3075   6.485   3.286   5.614  1.7984 -2.3639 -0.6242
   23POPC  C315 3076   6.456   3.259   5.406 -0.1982 -0.5534  0.7695
   23POPC  H15X 3077   6.549   3.200   5.395 -0.1667 -0.0705 -2.7297
   23POPC  H15Y 3078   6.482   3.361   5.371 -0.7273 -0.9459 -0.8736
   23POPC  C316 3079   6.349   3.214   5.306  0.6980  0.0039 -0.4811
   23POPC  H16X 3080   6.340   3.106   5.334  0.3396  0.2175  0.2479
   23POPC  H16Y 3081   6.382   3.213   5.200  1.9781 -0.6664 -0.0980
   23POPC  H16Z 3082   6.255   3.272   5.314  0.9471  0.5640 -1.5019
   24POPC     N 3083   1.554   7.374   7.233 -0.3376 -0.1600 -0.3032
   24POPC   C12 3084   1.610   7.342   7.096 -0.5391 -0.5701 -0.2935
   24POPC   C13 3085   1.634   7.475   7.312 -0.6310 -0.2723  0.1414
   24POPC   C14 3086   1.415   7.427   7.210 -0.1408  0.6162  0.2538
   24POPC   C15 3087   1.545   7.250   7.318 -0.2151 -0.1376 -0.2564
   24POPC  H12A 3088   1.586   7.422   7.027  1.3490 -0.4689 -0.9086
   24POPC  H12B 3089   1.562   7.259   7.046 -0.1615 -0.1243 -1.4340
   24POPC  H13A 3090   1.604   7.481   7.415  1.5879  0.3650  0.8130
   24POPC  H13B 3091   1.740   7.463   7.293 -0.5064 -0.3804  0.8662
   24POPC  H13C 3092   1.605   7.571   7.272  2.8885  1.8722  2.1856
   24POPC  H14A 3093   1.350   7.351   7.168 -2.6313  2.6835  0.1058
   24POPC  H14B 3094   1.369   7.460   7.302 -1.9650 -2.7569  0.7165
   24POPC  H14C 3095   1.416   7.513   7.144 -0.1638 -0.0363 -0.6278
   24POPC  H15A 3096   1.647   7.218   7.334  0.0181 -0.0942 -1.5768
   24POPC  H15B 3097   1.487   7.176   7.265  0.8006 -1.4462  0.3810
   24POPC  H15C 3098   1.499   7.257   7.416  1.2298 -1.7944  0.6043
   24POPC   C11 3099   1.760   7.314   7.088 -0.4609 -0.2081 -0.1309
   24POPC  H11A 3100   1.816   7.409   7.104  2.8317 -2.0515  0.2447
   24POPC  H11B 3101   1.785   7.283   6.984 -0.3954 -1.9518  0.3698
   24POPC     P 3102   1.940   7.228   7.245 -0.2802 -0.0964 -0.2874
   24POPC   O13 3103   1.959   7.369   7.283 -0.2475 -0.1887  0.0420
   24POPC   O14 3104   1.966   7.121   7.344  0.0213  0.2126 -0.0288
   24POPC   O12 3105   1.798   7.207   7.175 -0.2926 -0.2258 -0.2241
   24POPC   O11 3106   2.034   7.197   7.120 -0.2217  0.0013 -0.2676
   24POPC    C1 3107   2.171   7.239   7.117 -0.1614 -0.2130 -0.6382
   24POPC    HA 3108   2.219   7.175   7.040 -0.3174 -1.5761  0.3490
   24POPC    HB 3109   2.233   7.232   7.209 -2.6733  0.3508  1.1899
   24POPC    C2 3110   2.190   7.386   7.076 -0.0291 -0.0132  0.1221
   24POPC    HS 3111   2.169   7.437   7.172  0.8006 -4.3520  2.8936
   24POPC   O21 3112   2.089   7.417   6.980  0.1765 -0.1048 -0.1277
   24POPC   C21 3113   2.089   7.541   6.931  0.2079 -0.2113 -0.3933
   24POPC   O22 3114   2.147   7.636   6.981 -0.0690 -0.3804  0.2575
   24POPC   C22 3115   1.985   7.555   6.820  0.0102  0.3959 -0.1365
   24POPC   H2R 3116   1.947   7.658   6.838  1.9836  1.1879 -0.2646
   24POPC   H2S 3117   1.911   7.472   6.821  0.2280  0.1938  0.8683
   24POPC    C3 3118   2.333   7.419   7.031 -0.1645  0.0414 -0.2702
   24POPC    HX 3119   2.392   7.355   7.101 -0.8038 -2.6864 -2.0616
   24POPC    HY 3120   2.364   7.524   7.045  0.7235 -0.2491  0.0417
   24POPC   O31 3121   2.357   7.378   6.896 -0.2860 -0.5046 -0.1301
   24POPC   C31 3122   2.411   7.457   6.803 -1.1194  0.3239  0.0749
   24POPC   O32 3123   2.442   7.574   6.813 -0.1645  0.0812  0.0241
   24POPC   C32 3124   2.443   7.382   6.674 -0.6526  0.3300  0.1886
   24POPC   H2X 3125   2.359   7.314   6.654 -0.8270  0.5360  0.2197
   24POPC   H2Y 3126   2.528   7.314   6.699  0.3934  0.8370 -1.8018
   24POPC   C23 3127   2.058   7.536   6.687 -0.1155 -0.4552 -0.0909
   24POPC   H3R 3128   2.084   7.428   6.689  0.4005 -0.3307 -0.0429
   24POPC   H3S 3129   2.143   7.608   6.688 -1.5215  1.2616  0.5942
   24POPC   C24 3130   1.975   7.563   6.561  0.5260  0.1084 -0.4031
   24POPC   H4R 3131   1.953   7.670   6.542  1.1940  0.2129 -0.6323
   24POPC   H4S 3132   1.879   7.510   6.581  0.9184 -0.6724 -0.5283
   24POPC   C25 3133   2.041   7.500   6.438  0.9437  0.3721 -0.3152
   24POPC   H5R 3134   2.074   7.395   6.455  2.2794  0.7472 -0.4663
   24POPC   H5S 3135   2.135   7.557   6.419  0.0564  1.4830 -1.5454
   24POPC   C26 3136   1.951   7.525   6.317  0.7508  0.4849 -0.1482
   24POPC   H6R 3137   1.917   7.630   6.307  1.8377  1.0059  1.2483
   24POPC   H6S 3138   1.859   7.470   6.344 -0.0563  1.8363 -0.0578
   24POPC   C27 3139   2.006   7.472   6.184 -0.2109  0.0760 -0.3882
   24POPC   H7R 3140   2.037   7.368   6.209 -1.0225 -0.3520 -1.1123
   24POPC   H7S 3141   2.097   7.533   6.167  1.3624 -2.1249 -0.2726
   24POPC   C28 3142   1.896   7.484   6.078 -0.6114 -0.3479 -0.0242
   24POPC   H8R 3143   1.879   7.591   6.052  1.4367 -0.0785 -0.4025
   24POPC   H8S 3144   1.805   7.457   6.136 -1.0001  0.6202 -0.1567
   24POPC   C29 3145   1.905   7.389   5.963  0.2766 -0.3552  0.0499
   24POPC   H91 3146   1.915   7.284   5.997 -0.9768 -0.7859 -0.8383
   24POPC  C210 3147   1.901   7.416   5.832  0.4624 -0.0507  0.1057
   24POPC  H101 3148   1.888   7.333   5.760 -1.6254  1.2901 -1.1917
   24POPC  C211 3149   1.877   7.544   5.758 -0.1646 -0.0028  0.3869
   24POPC  H11R 3150   1.971   7.574   5.706  0.6940  0.1457  1.9316
   24POPC  H11S 3151   1.848   7.632   5.820 -0.8761  2.1146 -2.6890
   24POPC  C212 3152   1.768   7.520   5.654 -0.3224  0.5065  0.4296
   24POPC  H12R 3153   1.683   7.463   5.699  1.3447 -1.8109  0.7966
   24POPC  H12S 3154   1.818   7.455   5.579  1.4488  2.1150  0.1551
   24POPC  C213 3155   1.726   7.640   5.569  0.0266  0.2941 -0.0427
   24POPC  H13R 3156   1.709   7.726   5.637 -0.6591  0.1058  0.0251
   24POPC  H13S 3157   1.626   7.606   5.536 -0.4568  2.3264 -0.8163
   24POPC  C214 3158   1.837   7.679   5.471  0.2656 -0.1280  0.0536
   24POPC  H14R 3159   1.932   7.670   5.528  1.1868 -0.6233 -1.5023
   24POPC  H14S 3160   1.829   7.788   5.450 -2.7605  0.1923  2.1733
   24POPC  C215 3161   1.840   7.600   5.340  0.1998 -0.4903  0.2704
   24POPC  H15R 3162   1.749   7.613   5.278  0.4595  0.7960  0.1182
   24POPC  H15S 3163   1.857   7.495   5.370 -1.0291  0.1303  3.5536
   24POPC  C216 3164   1.959   7.643   5.254 -0.1772 -0.1999 -0.1135
   24POPC  H16R 3165   2.055   7.634   5.309 -0.2924  0.5173  0.2150
   24POPC  H16S 3166   1.954   7.749   5.221  0.2063 -0.2276 -0.2762
   24POPC  C217 3167   1.970   7.550   5.133  0.1115 -0.1594 -0.1185
   24POPC  H17R 3168   1.882   7.559   5.066  0.3300  0.0699 -0.3771
   24POPC  H17S 3169   1.970   7.442   5.158 -2.2049  0.1415  1.4019
   24POPC  C218 3170   2.095   7.588   5.053  0.0608 -0.3609 -0.2941
   24POPC  H18R 3171   2.109   7.698   5.045 -0.0097 -0.2335  1.0744
   24POPC  H18S 3172   2.081   7.564   4.945 -3.1740 -0.0907 -0.0286
   24POPC  H18T 3173   2.181   7.539   5.103 -0.4448 -0.8461  0.1216
   24POPC   C33 3174   2.466   7.472   6.553 -0.3203 -0.3304 -0.2422
   24POPC   H3X 3175   2.496   7.577   6.573 -0.5631 -0.0373 -1.3129
   24POPC   H3Y 3176   2.362   7.483   6.517 -1.3296 -1.8063  2.0438
   24POPC   C34 3177   2.564   7.407   6.455 -0.0244 -0.4076  0.1038
   24POPC   H4X 3178   2.649   7.362   6.511  0.8231  1.6773  0.5825
   24POPC   H4Y 3179   2.606   7.487   6.390  0.9671 -0.6452  0.4259
   24POPC   C35 3180   2.512   7.293   6.366 -0.2855 -0.0924 -0.1485
   24POPC   H5X 3181   2.493   7.198   6.420 -1.1659 -0.0438 -0.3635
   24POPC   H5Y 3182   2.589   7.276   6.288  1.1073 -1.7873  1.4904
   24POPC   C36 3183   2.375   7.308   6.300 -0.3190 -0.3569 -0.1407
   24POPC   H6X 3184   2.392   7.400   6.240  1.5521 -0.8547 -0.4415
   24POPC   H6Y 3185   2.309   7.322   6.389  1.7165  1.2516  1.2156
   24POPC   C37 3186   2.336   7.188   6.215 -0.3682 -0.1928 -0.3503
   24POPC   H7X 3187   2.238   7.213   6.169 -0.9449 -1.8842 -0.1202
   24POPC   H7Y 3188   2.313   7.110   6.290 -0.4385  0.6576  0.5307
   24POPC   C38 3189   2.439   7.144   6.111  0.0716 -0.8466  0.3473
   24POPC   H8X 3190   2.538   7.129   6.159 -0.2412 -1.3889  0.8365
   24POPC   H8Y 3191   2.455   7.222   6.033  0.2679 -0.9847  0.2487
   24POPC   C39 3192   2.387   7.016   6.045 -0.2281 -0.4530 -0.1926
   24POPC   H9X 3193   2.295   7.038   5.987 -1.4245 -0.5740  1.5563
   24POPC   H9Y 3194   2.351   6.954   6.131 -1.6760  1.8267  0.9626
   24POPC  C310 3195   2.495   6.945   5.964  0.1404 -0.3289  0.1846
   24POPC  H10X 3196   2.440   6.852   5.937 -1.1284  0.5008 -0.1524
   24POPC  H10Y 3197   2.573   6.939   6.043 -0.7995 -0.3950  1.1401
   24POPC  C311 3198   2.557   7.024   5.849 -0.3736  0.0069  0.1364
   24POPC  H11X 3199   2.637   6.964   5.802  1.2262  1.8420  0.3961
   24POPC  H11Y 3200   2.597   7.123   5.880 -1.3686  1.4281 -2.7003
   24POPC  C312 3201   2.464   7.047   5.729 -0.4809 -0.2096  0.1776
   24POPC  H12X 3202   2.438   6.958   5.669  0.6410  0.6252 -1.6399
   24POPC  H12Y 3203   2.530   7.100   5.656  0.4576  2.0085  2.4851
   24POPC  C313 3204   2.329   7.116   5.745 -0.6304 -0.4930  0.1450
   24POPC  H13X 3205   2.337   7.195   5.822  1.5457  3.1142 -3.3549
   24POPC  H13Y 3206   2.245   7.048   5.767  0.5293 -1.9077  0.3168
   24POPC  C314 3207   2.283   7.184   5.615  0.0881  0.0475  0.1664
   24POPC  H14X 3208   2.272   7.117   5.527 -0.2479  1.1855 -0.6821
   24POPC  H14Y 3209   2.352   7.269   5.598 -0.6102  0.3556 -1.2604
   24POPC  C315 3210   2.152   7.261   5.634  0.3856  0.5210  0.3180
   24POPC  H15X 3211   2.167   7.310   5.733  2.4010  0.5498  0.0366
   24POPC  H15Y 3212   2.069   7.188   5.649  2.2802 -1.5459  1.2583
   24POPC  C316 3213   2.117   7.353   5.518 -0.4143 -0.2600 -0.0704
   24POPC  H16X 3214   2.203   7.424   5.514 -0.6093  0.1659  2.1165
   24POPC  H16Y 3215   2.021   7.409   5.517 -0.5129 -0.3844  1.2523
   24POPC  H16Z 3216   2.120   7.295   5.423  1.1310  1.2868 -1.0197
   25POPC     N 3217   5.665   7.704   7.567  0.0690  0.1441 -0.2923
   25POPC   C12 3218   5.515   7.687   7.564  0.0686  0.1482 -0.2944
   25POPC   C13 3219   5.739   7.639   7.452  0.4234  0.0054  0.0125
   25POPC   C14 3220   5.695   7.850   7.587 -0.0565  0.0518  0.5868
   25POPC   C15 3221   5.713   7.632   7.691 -0.1533  0.6379  0.0825
   25POPC  H12A 3222   5.460   7.741   7.640 -0.5620 -1.5080  0.4805
   25POPC  H12B 3223   5.508   7.583   7.591 -2.0743  0.5693  1.0067
   25POPC  H13A 3224   5.739   7.703   7.365  0.0335  1.7618  1.2652
   25POPC  H13B 3225   5.839   7.629   7.491  1.0682  0.2669 -1.4956
   25POPC  H13C 3226   5.688   7.545   7.433 -0.7661  0.8194 -0.9862
   25POPC  H14A 3227   5.637   7.885   7.672 -1.1289 -1.3066  0.4531
   25POPC  H14B 3228   5.801   7.853   7.607  0.7817  3.4053 -3.1464
   25POPC  H14C 3229   5.673   7.892   7.490  0.4925  0.3872  0.6027
   25POPC  H15A 3230   5.818   7.649   7.711  0.4070 -1.2184 -0.9975
   25POPC  H15B 3231   5.690   7.527   7.699 -0.5225  0.8060  1.5022
   25POPC  H15C 3232   5.665   7.671   7.779  0.8673 -0.5266  1.1899
   25POPC   C11 3233   5.437   7.698   7.433 -0.4111 -0.1745 -0.0366
   25POPC  H11A 3234   5.331   7.664   7.443 -0.7427  1.1685  1.6806
   25POPC  H11B 3235   5.490   7.625   7.368 -1.3513 -1.5832  0.7011
   25POPC     P 3236   5.346   7.937   7.446 -0.2041 -0.2024  0.0269
   25POPC   O13 3237   5.296   7.903   7.581 -0.1762 -0.0698  0.0710
   25POPC   O14 3238   5.386   8.077   7.418  0.0126 -0.2983 -0.1383
   25POPC   O12 3239   5.449   7.831   7.384 -0.1240 -0.1564  0.0802
   25POPC   O11 3240   5.232   7.900   7.340  0.3823 -0.1574 -0.6237
   25POPC    C1 3241   5.236   7.960   7.210  0.5396  0.1538 -0.4761
   25POPC    HA 3242   5.215   7.880   7.136  1.1325 -0.1392 -0.3385
   25POPC    HB 3243   5.336   8.002   7.184  1.5233 -1.9331 -0.2789
   25POPC    C2 3244   5.130   8.069   7.186  0.0670 -0.3481 -0.6788
   25POPC    HS 3245   5.121   0.039   7.268 -3.1146 -0.8950 -0.4071
   25POPC   O21 3246   5.008   7.998   7.160 -0.1458 -0.3293  0.2594
   25POPC   C21 3247   4.901   8.077   7.150  0.1732  0.0935  0.1464
   25POPC   O22 3248   4.901   0.094   7.169  0.1816  0.1833 -0.4063
   25POPC   C22 3249   4.785   7.998   7.091  0.3980 -0.4209  0.3853
   25POPC   H2R 3250   4.686   8.048   7.099 -2.1171 -5.0991  2.2704
   25POPC   H2S 3251   4.770   7.903   7.146  2.2347 -0.6154  0.6137
   25POPC    C3 3252   5.180   0.045   7.064 -0.1918 -0.0183 -0.5688
   25POPC    HX 3253   5.281   0.086   7.082 -1.3465  2.2769  1.2289
   25POPC    HY 3254   5.122   0.135   7.033  0.2613  0.6994  0.6121
   25POPC   O31 3255   5.180   8.063   6.950  0.3146 -0.4899 -0.2160
   25POPC   C31 3256   5.257   0.003   6.849 -0.1483  0.5622 -0.1227
   25POPC   O32 3257   5.318   0.108   6.848 -0.7806  0.9496  0.4869
   25POPC   C32 3258   5.255   8.007   6.734  0.4320  0.2688  0.1184
   25POPC   H2X 3259   5.148   7.979   6.719  0.6454  0.5961 -2.2722
   25POPC   H2Y 3260   5.321   7.920   6.754  0.4136  0.2450  0.0749
   25POPC   C23 3261   4.824   7.989   6.943  0.2192  0.5426  0.2700
   25POPC   H3R 3262   4.913   7.925   6.924  1.2085  1.4162  1.6981
   25POPC   H3S 3263   4.853   8.090   6.908 -0.5127  0.2563 -1.2386
   25POPC   C24 3264   4.709   7.944   6.853  0.1793  0.2057  0.4854
   25POPC   H4R 3265   4.645   8.033   6.831 -1.9274 -1.6599 -1.4675
   25POPC   H4S 3266   4.655   7.871   6.917  0.3124 -1.1751 -0.9439
   25POPC   C25 3267   4.769   7.894   6.722 -0.2955  0.3520  0.2086
   25POPC   H5R 3268   4.693   7.830   6.673 -1.4207  1.6015  0.2740
   25POPC   H5S 3269   4.860   7.834   6.744  2.0305  2.2538 -3.1728
   25POPC   C26 3270   4.810   8.004   6.623 -0.1134  0.1249  0.0307
   25POPC   H6R 3271   4.883   8.063   6.683  0.2162 -0.5385  0.2984
   25POPC   H6S 3272   4.723   8.065   6.593  0.6034  1.6519  0.9165
   25POPC   C27 3273   4.860   7.947   6.491  0.0025  0.0425  0.1095
   25POPC   H7R 3274   4.781   7.881   6.448  0.4182  0.4384 -1.3313
   25POPC   H7S 3275   4.953   7.890   6.513 -0.5498 -0.4101  1.3968
   25POPC   C28 3276   4.889   8.050   6.382  0.0423 -0.2302 -0.1400
   25POPC   H8R 3277   4.981   8.099   6.421 -0.8522 -0.6017  2.6521
   25POPC   H8S 3278   4.812   0.025   6.370  1.7660  1.3842 -1.1485
   25POPC   C29 3279   4.905   7.992   6.244 -0.5430 -0.7465  0.0070
   25POPC   H91 3280   4.941   7.888   6.243  2.1379  0.1021  0.7956
   25POPC  C210 3281   4.868   8.042   6.125 -0.5787  0.0605  0.3505
   25POPC  H101 3282   4.889   7.974   6.042 -0.0361 -1.1607  1.4491
   25POPC  C211 3283   4.817   0.077   6.100  0.0977  0.1850 -0.3846
   25POPC  H11R 3284   4.829   0.132   6.196  1.3977 -0.7084 -0.0061
   25POPC  H11S 3285   4.708   0.065   6.077  0.0289  0.6388 -0.3004
   25POPC  C212 3286   4.909   0.137   5.994  0.5413  0.2069  0.0112
   25POPC  H12R 3287   4.905   0.075   5.902 -2.8933  1.3914 -0.7846
   25POPC  H12S 3288   5.012   0.143   6.035  0.6317  0.9935 -0.3142
   25POPC  C213 3289   4.872   0.279   5.952 -0.1286  0.0776  0.1454
   25POPC  H13R 3290   4.960   0.297   5.886 -0.8273 -0.0917 -0.8478
   25POPC  H13S 3291   4.880   0.352   6.036 -1.2463  0.3927 -0.0170
   25POPC  C214 3292   4.735   0.294   5.887 -0.4165  0.2982  0.7946
   25POPC  H14R 3293   4.652   0.285   5.961  0.2043  0.6605  1.5460
   25POPC  H14S 3294   4.723   0.206   5.819 -0.4274  0.6685  0.3083
   25POPC  C215 3295   4.706   0.422   5.808 -0.0224 -0.3403 -0.4206
   25POPC  H15R 3296   4.784   0.427   5.730  0.7336  0.2658  0.3500
   25POPC  H15S 3297   4.714   0.515   5.869 -0.9638  0.3014 -1.2432
   25POPC  C216 3298   4.569   0.421   5.740 -0.1988  0.6174 -0.1057
   25POPC  H16R 3299   4.487   0.384   5.806 -0.0782 -2.0447 -1.3261
   25POPC  H16S 3300   4.584   0.342   5.663  0.3608 -0.3275  0.9263
   25POPC  C217 3301   4.525   0.553   5.678  0.0916  0.6877 -0.1640
   25POPC  H17R 3302   4.528   0.638   5.750 -4.1587  1.6870 -0.8972
   25POPC  H17S 3303   4.419   0.541   5.647 -0.9059  3.3703  1.7845
   25POPC  C218 3304   4.606   0.590   5.554 -0.2455  0.4251 -0.4620
   25POPC  H18R 3305   4.711   0.573   5.585 -0.2908 -0.9398 -0.9621
   25POPC  H18S 3306   4.600   0.698   5.531  1.1210  0.8175  0.8481
   25POPC  H18T 3307   4.590   0.522   5.467  1.1581  0.5346 -0.8357
   25POPC   C33 3308   5.306   8.066   6.603  0.1665 -0.1126 -0.1608
   25POPC   H3X 3309   5.415   8.075   6.622  0.1264  0.0619 -0.0018
   25POPC   H3Y 3310   5.267   0.065   6.586 -0.1188 -0.6030 -3.0217
   25POPC   C34 3311   5.275   7.967   6.491 -0.9602 -0.1251  0.1525
   25POPC   H4X 3312   5.167   7.948   6.474 -1.0077 -0.7078  1.0337
   25POPC   H4Y 3313   5.307   7.865   6.521  2.2536  0.4243 -1.0620
   25POPC   C35 3314   5.350   8.004   6.363  0.0011 -0.6725  0.5463
   25POPC   H5X 3315   5.409   8.095   6.385  0.8496 -0.2297 -3.0141
   25POPC   H5Y 3316   5.271   8.038   6.293  1.3057 -1.0063 -1.1365
   25POPC   C36 3317   5.429   7.884   6.311  0.3689 -0.3550  0.3733
   25POPC   H6X 3318   5.356   7.802   6.298  0.6997 -0.3729 -1.8456
   25POPC   H6Y 3319   5.500   7.858   6.392  0.0848  0.2796  0.8369
   25POPC   C37 3320   5.496   7.910   6.176  0.3085 -0.0436  0.4035
   25POPC   H7X 3321   5.576   7.984   6.196 -0.3885  1.3730 -1.6553
   25POPC   H7Y 3322   5.423   7.960   6.107  2.3751  3.2623  0.4009
   25POPC   C38 3323   5.555   7.786   6.109 -0.0734  0.1347 -0.2780
   25POPC   H8X 3324   5.618   7.823   6.025 -0.4295  2.7998  0.5155
   25POPC   H8Y 3325   5.466   7.726   6.079 -0.5686  1.2006 -1.0118
   25POPC   C39 3326   5.640   7.701   6.203 -0.0754  0.4810  0.0426
   25POPC   H9X 3327   5.648   7.603   6.150  0.1231 -0.0956  1.1223
   25POPC   H9Y 3328   5.588   7.676   6.298  1.0107 -1.4293  0.1904
   25POPC  C310 3329   5.774   7.773   6.222  0.4477 -0.6256  0.6428
   25POPC  H10X 3330   5.750   7.864   6.281 -3.3137 -1.4330  0.6234
   25POPC  H10Y 3331   5.817   7.816   6.129 -0.2304  0.7588  0.9544
   25POPC  C311 3332   5.881   7.680   6.281  0.2884 -0.9759  0.3874
   25POPC  H11X 3333   5.912   7.601   6.210 -1.9502 -1.2337 -0.3984
   25POPC  H11Y 3334   5.851   7.622   6.371  1.2685 -1.1271  0.6247
   25POPC  C312 3335   6.009   7.760   6.304 -0.1879  0.0021 -0.2622
   25POPC  H12X 3336   6.076   7.700   6.370 -0.9951 -0.5612  0.0512
   25POPC  H12Y 3337   5.978   7.852   6.357  0.5735  0.2589 -0.2398
   25POPC  C313 3338   6.078   7.810   6.177  0.1091  0.8121  0.2120
   25POPC  H13X 3339   6.032   7.900   6.131  0.1578 -0.0211 -1.5244
   25POPC  H13Y 3340   6.085   7.724   6.107 -0.5178  0.5646  0.4505
   25POPC  C314 3341   6.220   7.850   6.219  0.2633  0.1581  0.3218
   25POPC  H14X 3342   6.270   7.758   6.256 -0.7506  0.2311  2.0221
   25POPC  H14Y 3343   6.226   7.915   6.309  1.1249  1.5245 -0.6853
   25POPC  C315 3344   6.294   7.924   6.108 -0.0700 -0.0059 -0.0120
   25POPC  H15X 3345   6.288   7.865   6.014  1.3844 -2.5013  1.3676
   25POPC  H15Y 3346   6.398   7.900   6.138  0.3474  1.1339 -0.4998
   25POPC  C316 3347   6.289   8.076   6.098  0.1581  0.0103  0.1052
   25POPC  H16X 3348   6.344   0.019   6.013 -1.0475 -0.1070 -0.7582
   25POPC  H16Y 3349   6.325   0.016   6.194  0.0794  1.6116 -0.5534
   25POPC  H16Z 3350   6.181   8.098   6.083 -0.8105 -3.1215  1.7191
   26POPC     N 3351   3.780   2.510   7.773  0.0755  0.0378  0.2971
   26POPC   C12 3352   3.861   2.445   7.663  0.2586  0.0158  0.4449
   26POPC   C13 3353   3.657   2.576   7.715  0.1773 -0.3995 -0.4311
   26POPC   C14 3354   3.751   2.401   7.874  0.1191 -0.4692 -0.2308
   26POPC   C15 3355   3.869   2.612   7.838  0.4759 -0.1968  0.1180
   26POPC  H12A 3356   3.932   2.377   7.705 -0.7458 -1.0336  0.4940
   26POPC  H12B 3357   3.914   2.522   7.609  2.3420 -1.9419 -0.4285
   26POPC  H13A 3358   3.601   2.621   7.795  0.3712 -0.0404 -0.4963
   26POPC  H13B 3359   3.698   2.652   7.650 -0.6641  1.0482  0.6776
   26POPC  H13C 3360   3.599   2.498   7.667 -0.2515 -2.0191  2.4773
   26POPC  H14A 3361   3.842   2.365   7.918 -0.8942 -4.0159 -0.7768
   26POPC  H14B 3362   3.707   2.454   7.957 -0.0516 -1.8812  0.5951
   26POPC  H14C 3363   3.689   2.320   7.839 -0.6613  0.9608 -2.4466
   26POPC  H15A 3364   3.827   2.657   7.927 -1.7770 -2.3563  0.2432
   26POPC  H15B 3365   3.904   2.677   7.759  0.3945 -0.3205 -0.0198
   26POPC  H15C 3366   3.955   2.562   7.882 -0.5160  0.1247  2.5571
   26POPC   C11 3367   3.785   2.362   7.560  0.0295  0.1881  0.4740
   26POPC  H11A 3368   3.854   2.313   7.488  1.2673  0.7137  1.2835
   26POPC  H11B 3369   3.715   2.428   7.504 -0.7563 -0.4846  0.6353
   26POPC     P 3370   3.645   2.147   7.549 -0.2359 -0.0734  0.3034
   26POPC   O13 3371   3.765   2.063   7.538 -0.3371 -0.2142  0.2758
   26POPC   O14 3372   3.527   2.085   7.613 -0.3648 -0.0476  0.0956
   26POPC   O12 3373   3.706   2.268   7.634  0.4652 -0.3742  0.2293
   26POPC   O11 3374   3.617   2.203   7.401  0.1499 -0.4897  0.0706
   26POPC    C1 3375   3.546   2.120   7.310  0.0408 -0.3139 -0.0059
   26POPC    HA 3376   3.460   2.175   7.265  0.1317 -1.2533 -1.4029
   26POPC    HB 3377   3.494   2.034   7.357  0.9837 -0.8209  0.1208
   26POPC    C2 3378   3.637   2.058   7.203 -0.0553 -0.2799 -0.1089
   26POPC    HS 3379   3.712   2.000   7.261  0.7393  0.9489  0.1283
   26POPC   O21 3380   3.701   2.165   7.133 -0.0343 -0.1812  0.0622
   26POPC   C21 3381   3.818   2.131   7.078  0.5134  0.4308  0.8298
   26POPC   O22 3382   3.876   2.026   7.099  0.3981  0.1515 -0.2210
   26POPC   C22 3383   3.855   2.232   6.970  0.8901  0.0822  0.6347
   26POPC   H2R 3384   3.965   2.249   6.970  1.1375 -1.2975 -0.2013
   26POPC   H2S 3385   3.785   2.318   6.971 -0.2449 -0.8041 -0.3307
   26POPC    C3 3386   3.574   1.954   7.109  0.0022  0.0638 -0.5280
   26POPC    HX 3387   3.494   1.891   7.154  0.2860  0.9772  1.3031
   26POPC    HY 3388   3.653   1.881   7.082  0.5242  0.7340 -0.8610
   26POPC   O31 3389   3.531   2.000   6.980  0.3506 -0.5599 -0.8719
   26POPC   C31 3390   3.400   2.021   6.964  0.3678  0.1851 -0.1120
   26POPC   O32 3391   3.321   2.010   7.056  0.0421  0.0693 -0.4025
   26POPC   C32 3392   3.369   2.052   6.819  0.1008 -0.6475 -0.2416
   26POPC   H2X 3393   3.433   2.139   6.791 -0.1344  0.2499  1.8103
   26POPC   H2Y 3394   3.262   2.083   6.819  0.5885  1.1607  0.4860
   26POPC   C23 3395   3.821   2.152   6.844 -0.3732  0.1309  0.9356
   26POPC   H3R 3396   3.721   2.105   6.853 -1.6653  1.8367 -2.6219
   26POPC   H3S 3397   3.894   2.075   6.813 -1.3420 -0.0852 -1.0093
   26POPC   C24 3398   3.822   2.238   6.717 -0.4800 -1.0178  0.1460
   26POPC   H4R 3399   3.930   2.259   6.723 -0.6408 -0.4192  1.2598
   26POPC   H4S 3400   3.764   2.332   6.727  2.0050  0.6363 -0.3332
   26POPC   C25 3401   3.792   2.164   6.586  0.0251 -0.1381 -0.4753
   26POPC   H5R 3402   3.839   2.230   6.511  2.7805 -0.0233  1.2318
   26POPC   H5S 3403   3.681   2.172   6.584  0.0657  0.4023 -0.7897
   26POPC   C26 3404   3.833   2.017   6.574 -0.4173 -0.4044  1.0543
   26POPC   H6R 3405   3.772   1.969   6.654 -1.3512 -1.9144 -0.5075
   26POPC   H6S 3406   3.943   2.002   6.582 -0.5688 -1.3450  1.5668
   26POPC   C27 3407   3.783   1.955   6.444  0.0533  0.0412  0.6555
   26POPC   H7R 3408   3.826   2.005   6.355 -2.0878 -0.8758 -0.9967
   26POPC   H7S 3409   3.674   1.971   6.430  0.2705  1.1592  0.1570
   26POPC   C28 3410   3.805   1.804   6.448  0.7802  0.0974 -0.5813
   26POPC   H8R 3411   3.762   1.773   6.546  0.1444 -0.1907 -0.9490
   26POPC   H8S 3412   3.915   1.791   6.444  0.9468  0.2747  1.8762
   26POPC   C29 3413   3.747   1.725   6.334  0.5728  0.0038 -0.4124
   26POPC   H91 3414   3.661   1.773   6.285 -0.1961  1.0106  1.7645
   26POPC  C210 3415   3.781   1.603   6.291  0.0955 -0.2343 -0.1170
   26POPC  H101 3416   3.728   1.562   6.204 -2.6917  0.2092  1.2653
   26POPC  C211 3417   3.896   1.519   6.339  0.1575  0.2141  0.5311
   26POPC  H11R 3418   3.837   1.432   6.376  0.0685 -0.2496 -0.6774
   26POPC  H11S 3419   3.966   1.554   6.417  3.1701  0.3706 -2.0629
   26POPC  C212 3420   3.987   1.470   6.226 -0.3779  0.0717  0.1598
   26POPC  H12R 3421   3.927   1.408   6.157 -0.0103  1.3375 -1.3521
   26POPC  H12S 3422   4.078   1.419   6.264  2.3094  2.3148 -2.7583
   26POPC  C213 3423   4.034   1.592   6.147  0.4652 -0.2613  0.1405
   26POPC  H13R 3424   4.067   1.670   6.219 -0.6457 -0.3908  0.8191
   26POPC  H13S 3425   3.964   1.641   6.076  0.9136  2.2249  1.2930
   26POPC  C214 3426   4.157   1.560   6.062  0.4973  0.1950  0.0105
   26POPC  H14R 3427   4.198   1.473   6.118 -0.8573 -0.8384 -0.5581
   26POPC  H14S 3428   4.224   1.648   6.073  0.9875 -0.3249  1.3422
   26POPC  C215 3429   4.124   1.515   5.920  0.1017 -0.1240  0.1996
   26POPC  H15R 3430   4.033   1.452   5.929 -0.2575  0.5602  1.6108
   26POPC  H15S 3431   4.198   1.446   5.873  0.7147  1.8150 -1.8723
   26POPC  C216 3432   4.107   1.636   5.827  0.3470 -0.3966 -0.2049
   26POPC  H16R 3433   4.198   1.699   5.814  0.2918 -0.4143 -0.6958
   26POPC  H16S 3434   4.029   1.702   5.870  1.7377  0.2235  1.4918
   26POPC  C217 3435   4.075   1.580   5.688 -0.2546 -0.0407 -0.2090
   26POPC  H17R 3436   4.007   1.493   5.689 -0.1385 -0.1346  0.5536
   26POPC  H17S 3437   4.163   1.537   5.637  0.7742  2.1726 -0.4204
   26POPC  C218 3438   4.019   1.684   5.591 -0.0798  0.4166  0.1757
   26POPC  H18R 3439   3.968   1.630   5.509 -2.2009 -1.3389  2.4993
   26POPC  H18S 3440   4.106   1.742   5.552 -0.1460  0.6636  0.3943
   26POPC  H18T 3441   3.970   1.769   5.643  1.0299  1.5876 -0.5947
   26POPC   C33 3442   3.383   1.934   6.723  0.2163 -0.6411 -0.2319
   26POPC   H3X 3443   3.317   1.849   6.751 -1.3776  0.2493 -1.1455
   26POPC   H3Y 3444   3.489   1.902   6.721 -0.0618 -1.8618  1.7808
   26POPC   C34 3445   3.358   1.979   6.579 -0.1175 -0.2053 -0.0372
   26POPC   H4X 3446   3.422   2.067   6.556  1.9452 -2.1129 -2.0924
   26POPC   H4Y 3447   3.254   2.018   6.571 -0.8517 -2.2073 -0.8226
   26POPC   C35 3448   3.368   1.877   6.466  0.1721  0.0874 -0.2777
   26POPC   H5X 3449   3.280   1.812   6.485  0.2844 -0.0375 -0.1765
   26POPC   H5Y 3450   3.465   1.824   6.479  0.5765  0.0589 -2.8493
   26POPC   C36 3451   3.346   1.926   6.323  0.4659  0.3587 -0.2306
   26POPC   H6X 3452   3.421   2.004   6.296 -0.2349  0.3854 -2.3142
   26POPC   H6Y 3453   3.243   1.967   6.318  0.2359 -0.1611  0.0890
   26POPC   C37 3454   3.342   1.810   6.223 -0.5741 -0.0562  0.2862
   26POPC   H7X 3455   3.255   1.744   6.246 -2.2992  1.3056 -2.0113
   26POPC   H7Y 3456   3.433   1.751   6.246  1.2833  2.0237 -1.3521
   26POPC   C38 3457   3.329   1.846   6.075 -0.2099  0.1412  0.3029
   26POPC   H8X 3458   3.427   1.885   6.039 -1.2778  2.4449 -0.3101
   26POPC   H8Y 3459   3.247   1.919   6.062  0.5259  0.6851 -1.6655
   26POPC   C39 3460   3.302   1.715   6.000  0.1878  0.2736 -0.0785
   26POPC   H9X 3461   3.201   1.683   6.034 -1.0410  3.6708 -0.0820
   26POPC   H9Y 3462   3.372   1.634   6.029 -1.7169 -1.2714  0.3749
   26POPC  C310 3463   3.310   1.726   5.848 -0.5620 -0.2050 -0.1569
   26POPC  H10X 3464   3.285   1.623   5.815  0.2413 -0.3280 -0.4124
   26POPC  H10Y 3465   3.411   1.765   5.821 -0.6022  0.3193  0.4218
   26POPC  C311 3466   3.218   1.834   5.790 -0.3429  0.0324 -0.0634
   26POPC  H11X 3467   3.256   1.937   5.807  0.9125 -0.8179  3.2811
   26POPC  H11Y 3468   3.120   1.825   5.842  0.6903  1.2812  2.2958
   26POPC  C312 3469   3.198   1.795   5.644 -0.2187 -0.6781  0.1057
   26POPC  H12X 3470   3.155   1.693   5.653 -0.6397 -0.5270 -0.1912
   26POPC  H12Y 3471   3.294   1.797   5.588 -1.6513 -0.4829 -2.5285
   26POPC  C313 3472   3.104   1.888   5.567 -0.1016 -0.7201 -0.0901
   26POPC  H13X 3473   3.140   1.993   5.574 -0.4087 -0.5485 -1.0447
   26POPC  H13Y 3474   3.004   1.887   5.616  1.0581  0.4650  2.5179
   26POPC  C314 3475   3.092   1.837   5.424  0.1996 -0.0790 -0.3450
   26POPC  H14X 3476   2.992   1.868   5.387  0.0781  2.2191  1.6617
   26POPC  H14Y 3477   3.104   1.727   5.419 -2.8107 -0.4229 -2.8564
   26POPC  C315 3478   3.193   1.905   5.331  0.6671  0.0618  0.2612
   26POPC  H15X 3479   3.293   1.895   5.379  0.9322  2.9864  0.5132
   26POPC  H15Y 3480   3.160   2.011   5.327 -1.1925 -0.5038  0.0529
   26POPC  C316 3481   3.194   1.841   5.192 -0.2292 -0.5931  0.5523
   26POPC  H16X 3482   3.260   1.906   5.132  1.1637 -0.8038  1.7943
   26POPC  H16Y 3483   3.093   1.832   5.147 -0.1945  0.5885  0.2098
   26POPC  H16Z 3484   3.230   1.735   5.187 -0.9193 -0.7813 -0.8983
   27POPC     N 3485   0.666   2.990   7.199  0.5296 -0.4822 -0.4019
   27POPC   C12 3486   0.746   3.052   7.312 -0.2220  0.0737 -0.1652
   27POPC   C13 3487   0.738   2.868   7.148  0.3687 -0.4614 -0.6814
   27POPC   C14 3488   0.534   2.954   7.262 -0.0913  0.3061 -1.2230
   27POPC   C15 3489   0.642   3.087   7.085 -0.5844 -0.2731 -0.0020
   27POPC  H12A 3490   0.849   3.044   7.281 -0.5695  0.0008 -1.3672
   27POPC  H12B 3491   0.735   2.987   7.397 -1.5859  1.1481  0.5139
   27POPC  H13A 3492   0.837   2.891   7.111  0.9571 -3.6374 -1.3381
   27POPC  H13B 3493   0.752   2.790   7.221 -1.3287 -2.4238 -2.3518
   27POPC  H13C 3494   0.686   2.827   7.063 -1.2961  3.3426 -1.7100
   27POPC  H14A 3495   0.465   2.932   7.181 -0.0877  1.5157 -1.5677
   27POPC  H14B 3496   0.553   2.863   7.318  2.7200  1.2068 -0.5867
   27POPC  H14C 3497   0.491   3.034   7.319  0.4843  1.5135 -2.4344
   27POPC  H15A 3498   0.586   3.175   7.112 -0.2385 -0.2363  0.6096
   27POPC  H15B 3499   0.611   3.045   6.991  1.1942  1.2423 -1.3409
   27POPC  H15C 3500   0.740   3.120   7.055 -0.4327 -2.2682 -1.9188
   27POPC   C11 3501   0.709   3.193   7.359 -0.2268  0.1016 -0.2519
   27POPC  H11A 3502   0.745   3.256   7.276 -0.1699  1.3436  0.6915
   27POPC  H11B 3503   0.767   3.219   7.450 -0.5964  0.8262 -0.2174
   27POPC     P 3504   0.518   3.320   7.483 -0.0232  0.3373 -0.4101
   27POPC   O13 3505   0.394   3.382   7.430 -0.5650 -0.2544  0.1408
   27POPC   O14 3506   0.509   3.260   7.618  0.1051 -0.3759 -0.7144
   27POPC   O12 3507   0.568   3.207   7.382 -0.2079 -0.1429  0.0263
   27POPC   O11 3508   0.636   3.427   7.493  0.4243 -0.1477 -0.4751
   27POPC    C1 3509   0.619   3.567   7.468  0.9378  0.1179  0.6177
   27POPC    HA 3510   0.677   3.619   7.547  0.2968  0.6881  0.7211
   27POPC    HB 3511   0.514   3.597   7.486 -0.3828 -1.9128 -2.6825
   27POPC    C2 3512   0.649   3.603   7.322 -0.0227 -0.1033  0.3566
   27POPC    HS 3513   0.644   3.713   7.302  0.5797 -0.2420 -0.6122
   27POPC   O21 3514   0.590   3.521   7.222  0.0770  0.0040  0.2097
   27POPC   C21 3515   0.468   3.563   7.188  0.2305  0.2058 -0.0941
   27POPC   O22 3516   0.425   3.675   7.214  0.1904  0.3142 -0.6180
   27POPC   C22 3517   0.391   3.456   7.112  0.2634  0.0950  0.0293
   27POPC   H2R 3518   0.291   3.500   7.097 -0.3117 -0.1743  2.5377
   27POPC   H2S 3519   0.377   3.369   7.180 -0.3850  0.4814  0.3998
   27POPC    C3 3520   0.802   3.588   7.314 -0.0479 -0.4236  0.4745
   27POPC    HX 3521   0.825   3.482   7.339 -0.7560 -1.1187 -1.6122
   27POPC    HY 3522   0.846   3.656   7.390 -3.9718  4.3465 -0.9555
   27POPC   O31 3523   0.855   3.638   7.191 -0.1304 -0.1875  0.5331
   27POPC   C31 3524   0.856   3.544   7.096 -0.0132  0.0102  0.3391
   27POPC   O32 3525   0.849   3.423   7.104  0.5714 -0.0589 -0.1074
   27POPC   C32 3526   0.859   3.614   6.960  0.7245 -0.2986  0.1904
   27POPC   H2X 3527   0.963   3.634   6.927  0.9797  0.7757  1.5385
   27POPC   H2Y 3528   0.803   3.709   6.974 -1.5890 -1.7372  1.3403
   27POPC   C23 3529   0.453   3.425   6.976 -0.4010 -0.1040 -0.2276
   27POPC   H3R 3530   0.555   3.388   6.997 -0.7501  0.4960  3.1338
   27POPC   H3S 3531   0.447   3.510   6.905 -1.2961  1.3129  1.4758
   27POPC   C24 3532   0.390   3.310   6.896 -0.8465  0.1904 -0.3020
   27POPC   H4R 3533   0.280   3.310   6.879 -0.5824 -3.4207 -3.2471
   27POPC   H4S 3534   0.416   3.218   6.952  0.5104  0.7474  0.0315
   27POPC   C25 3535   0.445   3.306   6.754 -0.0948 -0.0126 -0.0074
   27POPC   H5R 3536   0.550   3.269   6.750 -0.4738 -1.3236  1.3478
   27POPC   H5S 3537   0.448   3.406   6.706 -1.0195 -0.6183 -1.4140
   27POPC   C26 3538   0.360   3.202   6.679 -0.1477  0.3071 -0.3932
   27POPC   H6R 3539   0.275   3.245   6.622 -1.5625 -1.4952  0.2823
   27POPC   H6S 3540   0.324   3.138   6.763  0.4447  0.0892 -0.3021
   27POPC   C27 3541   0.441   3.116   6.583  0.1542  0.2082 -0.0521
   27POPC   H7R 3542   0.541   3.077   6.614  0.3119  1.2127  0.7382
   27POPC   H7S 3543   0.460   3.185   6.498  1.1065  0.4390  0.3289
   27POPC   C28 3544   0.362   2.995   6.533  0.1978  0.1373  0.0492
   27POPC   H8R 3545   0.264   3.034   6.497  0.0122  0.1034  0.5133
   27POPC   H8S 3546   0.343   2.938   6.626  0.1037 -1.4604 -0.9024
   27POPC   C29 3547   0.438   2.914   6.432 -0.3684 -0.6767  0.2683
   27POPC   H91 3548   0.534   2.875   6.469  1.6142  0.6135 -3.0417
   27POPC  C210 3549   0.420   2.901   6.300 -0.3152 -0.2563  0.2188
   27POPC  H101 3550   0.501   2.842   6.253 -1.5850 -0.8978 -1.2623
   27POPC  C211 3551   0.315   2.949   6.204 -0.0985  0.1265  0.1731
   27POPC  H11R 3552   0.326   3.057   6.179 -0.1026 -0.2032 -1.3395
   27POPC  H11S 3553   0.217   2.945   6.257  1.2010 -0.3056  2.7054
   27POPC  C212 3554   0.313   2.864   6.077  0.3393 -0.1116  0.3213
   27POPC  H12R 3555   0.235   2.786   6.089 -0.0042  0.4126  1.6493
   27POPC  H12S 3556   0.413   2.820   6.058  0.2133 -0.8181  1.2148
   27POPC  C213 3557   0.270   2.934   5.948  0.3968 -0.2486  0.2288
   27POPC  H13R 3558   0.292   2.856   5.871 -1.0200 -0.9634  0.5240
   27POPC  H13S 3559   0.327   3.029   5.937  1.9090 -0.8441  2.2061
   27POPC  C214 3560   0.124   2.975   5.935  0.4232 -0.1363  0.2839
   27POPC  H14R 3561   0.098   3.051   6.012 -0.7872  0.1586 -0.3758
   27POPC  H14S 3562   0.054   2.890   5.949 -0.9907  1.0856  0.9585
   27POPC  C215 3563   0.078   3.031   5.800 -0.4093 -0.5551  0.3822
   27POPC  H15R 3564   0.145   3.117   5.778 -0.4259 -0.6058  0.1296
   27POPC  H15S 3565   8.081   3.075   5.812  0.6722  2.2305  0.0113
   27POPC  C216 3566   0.092   2.933   5.683 -0.6767 -0.2328  0.0777
   27POPC  H16R 3567   0.014   2.854   5.694 -0.9073 -0.2936 -1.6819
   27POPC  H16S 3568   0.200   2.908   5.686  0.4015  3.7422  0.1190
   27POPC  C217 3569   0.062   2.983   5.542  0.4781  0.1695 -0.0391
   27POPC  H17R 3570   0.138   3.056   5.508 -0.1024 -0.1210 -2.0908
   27POPC  H17S 3571   8.072   3.041   5.560  1.8791  2.4384  0.3455
   27POPC  C218 3572   0.035   2.882   5.430 -0.0932  0.2388  0.0304
   27POPC  H18R 3573   0.124   2.819   5.408  0.6562  0.7956  1.3261
   27POPC  H18S 3574   0.001   2.931   5.336  1.6022 -0.9341 -1.2528
   27POPC  H18T 3575   8.055   2.819   5.464 -1.2924  2.0677  0.6170
   27POPC   C33 3576   0.779   3.556   6.844  0.4215  0.6082 -0.0573
   27POPC   H3X 3577   0.672   3.546   6.873  0.5323 -2.7618 -0.3798
   27POPC   H3Y 3578   0.818   3.454   6.828 -0.3406  0.2352  0.4001
   27POPC   C34 3579   0.779   3.651   6.724 -0.0075  0.2096 -0.3752
   27POPC   H4X 3580   0.877   3.698   6.704 -0.1579  1.0616  0.7644
   27POPC   H4Y 3581   0.739   3.742   6.775  1.4861 -1.2219  3.7757
   27POPC   C35 3582   0.720   3.615   6.587 -0.2860 -0.0472 -0.1894
   27POPC   H5X 3583   0.612   3.589   6.577 -0.0102 -1.0583 -0.6673
   27POPC   H5Y 3584   0.779   3.523   6.571  0.8825  0.3380  1.5519
   27POPC   C36 3585   0.763   3.716   6.481 -0.5612  0.1081 -0.1540
   27POPC   H6X 3586   0.871   3.732   6.501 -0.6375 -1.4783  1.8405
   27POPC   H6Y 3587   0.700   3.808   6.486 -1.5106 -0.6091  2.2217
   27POPC   C37 3588   0.770   3.665   6.336  0.1082  0.3119 -0.1976
   27POPC   H7X 3589   0.818   3.566   6.352  0.0657  0.2854 -0.2341
   27POPC   H7Y 3590   0.823   3.719   6.255  0.2495 -1.9315 -1.6661
   27POPC   C38 3591   0.628   3.644   6.282  0.0848  0.6896 -0.2902
   27POPC   H8X 3592   0.558   3.730   6.286 -2.2603 -1.1465  0.6344
   27POPC   H8Y 3593   0.582   3.572   6.354  1.7683 -1.4897 -1.2635
   27POPC   C39 3594   0.625   3.578   6.144 -0.1154  0.2742 -0.0914
   27POPC   H9X 3595   0.690   3.488   6.135  0.1299  0.6075 -2.2228
   27POPC   H9Y 3596   0.674   3.652   6.076  1.0387 -3.0294 -3.1686
   27POPC  C310 3597   0.481   3.553   6.100 -0.1486  0.2034  0.0577
   27POPC  H10X 3598   0.427   3.649   6.111  1.3438  1.0890 -0.1776
   27POPC  H10Y 3599   0.440   3.477   6.170  0.9190  1.7425  2.4851
   27POPC  C311 3600   0.472   3.494   5.959 -0.8612 -0.2468  0.2829
   27POPC  H11X 3601   0.541   3.544   5.887  1.4094 -0.8479  1.9256
   27POPC  H11Y 3602   0.369   3.513   5.923 -1.3827 -2.0101  0.7504
   27POPC  C312 3603   0.512   3.347   5.943 -0.3756 -0.0355 -0.5507
   27POPC  H12X 3604   0.419   3.287   5.957 -1.0543  0.6373 -1.9758
   27POPC  H12Y 3605   0.585   3.312   6.019  0.1500 -2.1554 -1.9706
   27POPC  C313 3606   0.566   3.309   5.805 -0.5102  0.1412 -0.6527
   27POPC  H13X 3607   0.668   3.353   5.800  0.3250 -1.7166 -0.6086
   27POPC  H13Y 3608   0.506   3.352   5.722 -1.9674 -1.3447 -0.4161
   27POPC  C314 3609   0.581   3.157   5.797  0.0175  0.1397  0.2334
   27POPC  H14X 3610   0.487   3.105   5.827  0.0013 -0.5097 -0.9116
   27POPC  H14Y 3611   0.656   3.121   5.871 -0.7996 -0.3028  0.8695
   27POPC  C315 3612   0.613   3.123   5.652  0.1048 -0.5416  0.4087
   27POPC  H15X 3613   0.656   3.022   5.640 -0.8653 -0.9776  0.5067
   27POPC  H15Y 3614   0.692   3.197   5.625 -2.7110  2.6787  0.3605
   27POPC  C316 3615   0.489   3.140   5.565  0.0434 -0.5821  0.4887
   27POPC  H16X 3616   0.420   3.057   5.593  0.6089 -0.1670  3.4805
   27POPC  H16Y 3617   0.514   3.110   5.461 -1.0211  0.0102  0.0464
   27POPC  H16Z 3618   0.452   3.245   5.566  0.6329 -0.3646  0.0747
   28POPC     N 3619   2.141   4.159   7.231  0.5385  0.0665  0.4505
   28POPC   C12 3620   2.238   4.197   7.121  0.2971 -0.0098  0.2123
   28POPC   C13 3621   2.201   4.181   7.368  0.3484  0.0305  0.5403
   28POPC   C14 3622   2.025   4.255   7.223  0.6336  0.2396  1.1213
   28POPC   C15 3623   2.091   4.017   7.230  1.0482 -0.1151  0.4511
   28POPC  H12A 3624   2.187   4.193   7.026 -1.4174 -2.9565  1.1118
   28POPC  H12B 3625   2.305   4.113   7.113 -1.3206 -1.3518  0.2295
   28POPC  H13A 3626   2.128   4.154   7.443 -1.1969  1.6628 -0.3122
   28POPC  H13B 3627   2.294   4.126   7.368 -0.3180 -1.3877 -3.1940
   28POPC  H13C 3628   2.211   4.287   7.387  1.9509  0.1380 -0.6414
   28POPC  H14A 3629   2.057   4.358   7.233 -0.1949  0.4385  1.8709
   28POPC  H14B 3630   1.977   4.238   7.128  0.1195  1.3317  1.1618
   28POPC  H14C 3631   1.956   4.243   7.306  0.5939 -1.5630  0.8504
   28POPC  H15A 3632   2.041   4.009   7.135 -0.4971 -0.2022  1.2316
   28POPC  H15B 3633   2.023   4.002   7.313  0.6077  0.9645  0.3015
   28POPC  H15C 3634   2.171   3.944   7.238 -1.0499 -2.5825  0.3759
   28POPC   C11 3635   2.324   4.320   7.152 -0.2782  0.4320  0.0903
   28POPC  H11A 3636   2.377   4.351   7.060 -0.3340  0.3323  0.0246
   28POPC  H11B 3637   2.402   4.297   7.228 -0.0395  1.6488  0.2277
   28POPC     P 3638   2.341   4.546   7.241  0.1430  0.3704 -0.0206
   28POPC   O13 3639   2.265   4.659   7.300  0.0104  0.1426  0.2434
   28POPC   O14 3640   2.447   4.489   7.328 -0.0672  0.4615  0.2977
   28POPC   O12 3641   2.243   4.429   7.195 -0.1203  0.8121 -0.5795
   28POPC   O11 3642   2.414   4.589   7.106  0.0586  0.2055 -0.1181
   28POPC    C1 3643   2.349   4.687   7.024 -0.5628  0.0330  0.1648
   28POPC    HA 3644   2.426   4.720   6.951 -0.2435 -2.6764 -0.8374
   28POPC    HB 3645   2.317   4.773   7.086 -1.1940  1.9283 -2.6289
   28POPC    C2 3646   2.224   4.632   6.953 -0.4454 -0.2770  0.1951
   28POPC    HS 3647   2.133   4.619   7.016  0.4760  0.0147  1.6445
   28POPC   O21 3648   2.257   4.504   6.898  0.4018  0.1347 -0.2729
   28POPC   C21 3649   2.153   4.437   6.850 -0.0401  0.0298  0.7981
   28POPC   O22 3650   2.036   4.468   6.867 -0.0204  0.3499  0.3732
   28POPC   C22 3651   2.194   4.316   6.767 -0.2742  0.4630  0.0406
   28POPC   H2R 3652   2.186   4.217   6.815 -1.4203  0.5890  0.1494
   28POPC   H2S 3653   2.297   4.321   6.727  0.4964 -4.2220  0.9158
   28POPC    C3 3654   2.159   4.728   6.852  0.2821  0.1818  0.1576
   28POPC    HX 3655   2.126   4.824   6.897 -0.9647  0.2558 -0.8692
   28POPC    HY 3656   2.062   4.687   6.817  0.3766 -0.4088  0.5716
   28POPC   O31 3657   2.241   4.747   6.736 -0.1586 -0.1543 -0.2099
   28POPC   C31 3658   2.175   4.821   6.646 -0.0876  0.0041 -0.1325
   28POPC   O32 3659   2.065   4.872   6.659 -0.1474  0.0877 -0.9217
   28POPC   C32 3660   2.246   4.808   6.512  0.0234 -0.3914 -0.0377
   28POPC   H2X 3661   2.295   4.709   6.512  0.5018 -0.1753 -1.3171
   28POPC   H2Y 3662   2.313   4.895   6.497 -1.2424  0.5347 -0.5744
   28POPC   C23 3663   2.102   4.329   6.645 -0.4831 -0.8085  0.0506
   28POPC   H3R 3664   2.066   4.434   6.639 -1.4106 -0.9581  2.2929
   28POPC   H3S 3665   2.011   4.268   6.659 -1.7312  0.8178 -0.6511
   28POPC   C24 3666   2.174   4.292   6.514  0.2888 -0.0624  0.2496
   28POPC   H4R 3667   2.099   4.265   6.437 -0.1424  0.0943  0.6091
   28POPC   H4S 3668   2.224   4.195   6.535 -0.8511 -0.7270 -0.0027
   28POPC   C25 3669   2.263   4.406   6.464  0.0826 -0.0568 -0.1089
   28POPC   H5R 3670   2.330   4.440   6.546  0.6098 -1.7985  0.2312
   28POPC   H5S 3671   2.205   4.496   6.438  1.8707  1.5338  1.1293
   28POPC   C26 3672   2.330   4.376   6.330  0.1775 -0.4561  0.0255
   28POPC   H6R 3673   2.254   4.404   6.253  0.7916  0.8797 -0.1256
   28POPC   H6S 3674   2.343   4.266   6.325  1.1489 -0.7769  4.8446
   28POPC   C27 3675   2.459   4.458   6.333 -0.2725  0.2935 -0.6982
   28POPC   H7R 3676   2.524   4.424   6.416 -1.3800  1.9331  0.8863
   28POPC   H7S 3677   2.430   4.560   6.364  0.5690 -0.3067  2.3165
   28POPC   C28 3678   2.543   4.451   6.204  0.1243 -0.6109 -0.4019
   28POPC   H8R 3679   2.555   4.346   6.170  0.3295 -0.5702 -0.4508
   28POPC   H8S 3680   2.640   4.499   6.230 -0.6903  0.7533  0.2650
   28POPC   C29 3681   2.480   4.527   6.091 -0.1452 -0.1241  0.0703
   28POPC   H91 3682   2.371   4.541   6.103  0.0191 -0.2968  2.2838
   28POPC  C210 3683   2.544   4.542   5.974  0.4048 -0.0213  0.3805
   28POPC  H101 3684   2.489   4.600   5.898  1.1364  1.5472  0.9984
   28POPC  C211 3685   2.687   4.509   5.943  0.2188  0.0854 -0.6244
   28POPC  H11R 3686   2.714   4.410   5.900  2.7338  0.0519  0.8171
   28POPC  H11S 3687   2.747   4.517   6.036  0.9175  0.4520 -1.0992
   28POPC  C212 3688   2.739   4.619   5.851  0.1196  0.2058 -0.5356
   28POPC  H12R 3689   2.702   4.721   5.874  2.1847  0.9278 -0.2060
   28POPC  H12S 3690   2.691   4.600   5.752 -1.0822  1.2994 -0.2038
   28POPC  C213 3691   2.890   4.621   5.826  0.2301 -0.1845  0.0804
   28POPC  H13R 3692   2.932   4.622   5.929  0.3465 -1.6109  0.0692
   28POPC  H13S 3693   2.926   4.708   5.767  2.0054 -0.4770  0.6966
   28POPC  C214 3694   2.946   4.495   5.761 -0.0969 -0.3740  0.1654
   28POPC  H14R 3695   2.888   4.476   5.668 -0.4012 -1.0226  0.4773
   28POPC  H14S 3696   2.939   4.407   5.829 -2.1036  1.4913  2.5971
   28POPC  C215 3697   3.094   4.509   5.726 -0.1763 -0.5937 -0.2761
   28POPC  H15R 3698   3.150   4.530   5.820  0.4914 -0.1874 -0.7614
   28POPC  H15S 3699   3.119   4.603   5.672 -0.4205  0.1105  0.7925
   28POPC  C216 3700   3.159   4.389   5.658  0.4279 -0.2221 -0.3603
   28POPC  H16R 3701   3.131   4.396   5.551 -1.2640 -1.3378 -0.0224
   28POPC  H16S 3702   3.109   4.300   5.700  0.0919 -0.6526 -1.6235
   28POPC  C217 3703   3.311   4.385   5.676  0.4015  1.0471  0.2540
   28POPC  H17R 3704   3.340   4.409   5.780  1.5100 -1.6525  0.6514
   28POPC  H17S 3705   3.355   4.462   5.609  1.6520  0.1856  0.0522
   28POPC  C218 3706   3.380   4.256   5.631 -0.2105  0.4686  0.9566
   28POPC  H18R 3707   3.487   4.267   5.659 -0.5306  1.0999  2.0196
   28POPC  H18S 3708   3.372   4.243   5.521  1.0715  3.5647  0.3758
   28POPC  H18T 3709   3.334   4.166   5.676  1.0058 -0.0861  1.1109
   28POPC   C33 3710   2.140   4.794   6.402  0.5203  1.2591 -0.7589
   28POPC   H3X 3711   2.075   4.884   6.407 -1.0358  0.1472 -0.2549
   28POPC   H3Y 3712   2.078   4.706   6.431  1.5769  0.3668 -1.1415
   28POPC   C34 3713   2.194   4.758   6.264  0.5063  0.3546 -0.5333
   28POPC   H4X 3714   2.246   4.660   6.269  2.7335  1.3109 -2.7229
   28POPC   H4Y 3715   2.270   4.837   6.248 -0.5092  1.4848  0.1043
   28POPC   C35 3716   2.079   4.750   6.163 -0.1816  0.4262  0.2381
   28POPC   H5X 3717   2.033   4.851   6.169  1.5279  1.1854  1.3322
   28POPC   H5Y 3718   2.003   4.675   6.195  0.2026  0.0428  0.2546
   28POPC   C36 3719   2.111   4.724   6.016  0.1340  0.3413  0.3221
   28POPC   H6X 3720   2.017   4.706   5.960 -0.9222  0.7799  1.9094
   28POPC   H6Y 3721   2.179   4.637   6.001  1.5713  1.4707 -0.0048
   28POPC   C37 3722   2.194   4.833   5.947 -0.2277  0.0606 -0.5604
   28POPC   H7X 3723   2.271   4.849   6.024 -0.2727 -0.7135 -0.3452
   28POPC   H7Y 3724   2.133   4.926   5.952 -1.9237 -1.0111 -0.2371
   28POPC   C38 3725   2.248   4.790   5.810  0.3229 -0.0321 -0.3146
   28POPC   H8X 3726   2.165   4.774   5.738  1.7303 -0.0164 -1.9892
   28POPC   H8Y 3727   2.284   4.685   5.809 -0.4316 -0.3030  0.0217
   28POPC   C39 3728   2.357   4.875   5.745 -0.2935  0.7570 -0.3285
   28POPC   H9X 3729   2.457   4.860   5.790 -0.6389  0.9292  0.5151
   28POPC   H9Y 3730   2.338   4.983   5.762  0.2958  0.8421 -0.1907
   28POPC  C310 3731   2.374   4.832   5.599  0.1714 -0.3661  0.0516
   28POPC  H10X 3732   2.328   4.731   5.597 -2.4871  0.7452  0.6927
   28POPC  H10Y 3733   2.482   4.841   5.577  0.4065  0.1481  1.3296
   28POPC  C311 3734   2.295   4.918   5.501  0.2081 -0.2916  0.0878
   28POPC  H11X 3735   2.200   4.945   5.553  0.0581 -0.1033 -0.2774
   28POPC  H11Y 3736   2.259   4.867   5.409 -1.4776 -0.3821  0.7474
   28POPC  C312 3737   2.371   5.044   5.460  0.1486 -0.1786  0.3245
   28POPC  H12X 3738   2.460   5.006   5.407  0.3355  1.7476 -0.8673
   28POPC  H12Y 3739   2.401   5.091   5.556  0.0055 -0.7416  0.6499
   28POPC  C313 3740   2.288   5.143   5.376  0.3066 -0.4098 -0.1082
   28POPC  H13X 3741   2.339   5.241   5.384 -2.1542  1.0366 -0.9855
   28POPC  H13Y 3742   2.186   5.146   5.419 -1.3150  0.4575 -3.6791
   28POPC  C314 3743   2.270   5.112   5.228  0.0786 -0.1345 -0.1376
   28POPC  H14X 3744   2.208   5.020   5.225 -0.5993  0.3021  0.0726
   28POPC  H14Y 3745   2.365   5.093   5.174  1.0666  1.8408  0.8085
   28POPC  C315 3746   2.187   5.219   5.157  0.8193  0.5107 -0.0425
   28POPC  H15X 3747   2.235   5.319   5.168  0.2242  0.9722 -1.3808
   28POPC  H15Y 3748   2.087   5.222   5.206  0.8725 -3.8504  0.7327
   28POPC  C316 3749   2.147   5.178   5.016 -0.0163  0.4282  0.2132
   28POPC  H16X 3750   2.228   5.114   4.974  0.5570  1.7778 -0.8011
   28POPC  H16Y 3751   2.138   5.262   4.943 -1.8124 -0.7439 -1.0152
   28POPC  H16Z 3752   2.049   5.124   5.010 -0.7287  1.7589 -0.7032
   29POPC     N 3753   2.682   7.901   7.506  0.2597 -0.5019  0.2678
   29POPC   C12 3754   2.542   7.954   7.484  0.6581  0.5175  0.1308
   29POPC   C13 3755   2.670   7.794   7.612 -0.6587 -0.2249  0.4491
   29POPC   C14 3756   2.736   7.839   7.379  0.8413  0.3661  0.0837
   29POPC   C15 3757   2.769   8.015   7.553 -0.1812 -0.0299 -0.0584
   29POPC  H12A 3758   2.493   7.934   7.578  2.7472 -1.5591  0.8861
   29POPC  H12B 3759   2.478   7.888   7.428 -2.0142  2.2372  0.9698
   29POPC  H13A 3760   2.587   7.727   7.593  0.5482 -1.2578 -1.4647
   29POPC  H13B 3761   2.761   7.739   7.629  0.9330  2.1399  0.1001
   29POPC  H13C 3762   2.645   7.846   7.703  2.6300  1.7306  0.3803
   29POPC  H14A 3763   2.835   7.801   7.397  1.2588  0.9463 -0.9198
   29POPC  H14B 3764   2.662   7.770   7.341 -0.9517  3.0963 -1.8579
   29POPC  H14C 3765   2.741   7.915   7.302 -0.9050  0.7345  0.2887
   29POPC  H15A 3766   2.862   7.974   7.589  1.9037  2.3418 -2.2834
   29POPC  H15B 3767   2.718   8.070   7.631  1.4888 -1.4737  2.1327
   29POPC  H15C 3768   2.787   8.076   7.465 -4.1670 -0.6602 -1.5239
   29POPC   C11 3769   2.518   8.095   7.431  0.2104  0.3899 -0.0067
   29POPC  H11A 3770   2.542   0.071   7.505  0.4642 -1.7382  2.3313
   29POPC  H11B 3771   2.410   8.098   7.407 -0.4199 -1.7375  2.2327
   29POPC     P 3772   2.575   0.145   7.250  0.1695  0.1206 -0.0716
   29POPC   O13 3773   2.559   0.254   7.349 -0.3061  0.3031 -0.3503
   29POPC   O14 3774   2.675   0.165   7.143  0.4430  0.4208  0.2383
   29POPC   O12 3775   2.598   8.103   7.313  0.1358  0.1124 -0.0776
   29POPC   O11 3776   2.436   0.133   7.172  0.0040  0.3428  0.1852
   29POPC    C1 3777   2.393   0.012   7.109  0.3622  0.4004 -0.1738
   29POPC    HA 3778   2.327   8.062   7.180  1.1170 -1.0769 -0.5382
   29POPC    HB 3779   2.484   8.054   7.090  0.3495  0.4391 -0.3631
   29POPC    C2 3780   2.311   0.036   6.981 -0.1546  0.1412  0.1081
   29POPC    HS 3781   2.318   8.050   6.917 -3.2398 -1.2780  1.5436
   29POPC   O21 3782   2.369   0.142   6.905 -0.4255  0.0417 -0.2410
   29POPC   C21 3783   2.472   0.107   6.827 -0.2629  0.2827 -0.1377
   29POPC   O22 3784   2.491   8.100   6.780 -0.0538 -0.0027  0.6130
   29POPC   C22 3785   2.564   0.224   6.796  0.0710  0.0517 -0.0184
   29POPC   H2R 3786   2.642   0.213   6.874  1.3802  0.4360 -1.2279
   29POPC   H2S 3787   2.513   0.323   6.796  1.9184  1.0546  0.1297
   29POPC    C3 3788   2.167   0.083   7.012 -0.0984  0.1188  0.4112
   29POPC    HX 3789   2.174   0.190   7.039  2.4590  0.5993 -1.7286
   29POPC    HY 3790   2.127   0.030   7.100  1.4612 -2.2639 -0.2061
   29POPC   O31 3791   2.071   0.068   6.907  0.5067 -0.1825 -0.1124
   29POPC   C31 3792   2.026   8.048   6.888  0.8373 -0.3244  0.0308
   29POPC   O32 3793   2.051   7.952   6.959  0.4140 -0.0251  0.5900
   29POPC   C32 3794   1.952   8.050   6.755  0.0683  0.1260  0.4649
   29POPC   H2X 3795   1.976   0.042   6.706  1.9782  0.1750  1.4219
   29POPC   H2Y 3796   1.841   8.043   6.767  0.1489  0.3609  1.4859
   29POPC   C23 3797   2.624   0.213   6.656  0.4348  0.1095  0.1321
   29POPC   H3R 3798   2.659   0.109   6.634  0.2375  0.0860 -0.0761
   29POPC   H3S 3799   2.713   0.277   6.641  0.2290 -0.1452 -2.7576
   29POPC   C24 3800   2.530   0.253   6.542  0.0081 -0.0558  0.4230
   29POPC   H4R 3801   2.551   0.359   6.517 -0.7818  0.2681  1.0986
   29POPC   H4S 3802   2.426   0.253   6.581 -0.7802 -2.4033 -1.4295
   29POPC   C25 3803   2.554   0.170   6.415 -0.5125 -0.1224  0.3682
   29POPC   H5R 3804   2.519   0.069   6.448 -0.7664  0.0549  0.6466
   29POPC   H5S 3805   2.665   0.169   6.409 -0.5177 -0.0386  0.2767
   29POPC   C26 3806   2.492   0.226   6.287 -0.6417 -0.0905  0.4442
   29POPC   H6R 3807   2.518   0.334   6.286  1.6393 -0.5714 -1.4134
   29POPC   H6S 3808   2.382   0.216   6.298 -1.0530  2.7022 -0.2538
   29POPC   C27 3809   2.540   0.163   6.156  0.0386  0.4541  0.4241
   29POPC   H7R 3810   2.533   0.054   6.173 -1.1192  0.5510  0.6676
   29POPC   H7S 3811   2.646   0.180   6.128  0.9528 -5.1411 -0.6047
   29POPC   C28 3812   2.446   0.186   6.037  0.1586  0.2822  0.2974
   29POPC   H8R 3813   2.495   0.144   5.946 -0.6309 -1.0242  0.4469
   29POPC   H8S 3814   2.436   0.295   6.016  0.1740  0.1824 -0.2534
   29POPC   C29 3815   2.308   0.137   6.069  0.3752 -0.3365  0.3071
   29POPC   H91 3816   2.262   0.162   6.166  1.3595 -1.0275  0.9648
   29POPC  C210 3817   2.232   0.055   5.995  0.1246  0.1778 -0.0103
   29POPC  H101 3818   2.145   0.015   6.050  0.6129  0.2328  0.8180
   29POPC  C211 3819   2.282   8.075   5.881 -0.7943 -0.5093  0.0780
   29POPC  H11R 3820   2.283   7.972   5.925 -0.5769 -0.0289  1.2414
   29POPC  H11S 3821   2.387   8.093   5.848 -0.5641 -4.3855 -1.8074
   29POPC  C212 3822   2.211   8.078   5.746  0.3429  0.0865 -0.5219
   29POPC  H12R 3823   2.233   0.077   5.709 -1.4238  0.9840  0.7481
   29POPC  H12S 3824   2.101   8.064   5.752  0.2191  0.6464 -1.3413
   29POPC  C213 3825   2.261   7.980   5.640  0.6806 -0.4475  0.1263
   29POPC  H13R 3826   2.370   7.993   5.624  0.6298 -1.8148 -1.5998
   29POPC  H13S 3827   2.220   8.008   5.541 -0.0834  0.0791  0.5804
   29POPC  C214 3828   2.222   7.833   5.661 -0.3856 -0.2053 -0.0738
   29POPC  H14R 3829   2.116   7.837   5.694 -0.8317 -1.2120 -1.3168
   29POPC  H14S 3830   2.282   7.780   5.738  0.3658 -0.0033 -0.5061
   29POPC  C215 3831   2.234   7.747   5.535  0.1808 -0.2850  0.0316
   29POPC  H15R 3832   2.151   7.771   5.465  0.6213 -1.5345 -0.9570
   29POPC  H15S 3833   2.244   7.641   5.567  3.2779 -0.0877  0.0212
   29POPC  C216 3834   2.365   7.759   5.456 -0.3317  0.1010 -0.7778
   29POPC  H16R 3835   2.454   7.727   5.515  0.7999  0.2256 -2.3746
   29POPC  H16S 3836   2.376   7.864   5.420 -2.3640  0.5017 -0.3861
   29POPC  C217 3837   2.362   7.651   5.349  0.0408 -0.2524 -0.4351
   29POPC  H17R 3838   2.266   7.670   5.295 -1.0060 -2.0458  0.6629
   29POPC  H17S 3839   2.347   7.551   5.396 -1.5668 -0.3056 -0.9831
   29POPC  C218 3840   2.481   7.653   5.253 -0.1416  0.3992 -0.6538
   29POPC  H18R 3841   2.572   7.631   5.312 -0.3715 -2.0390 -1.0907
   29POPC  H18S 3842   2.502   7.757   5.222  0.2969 -0.0366 -1.8777
   29POPC  H18T 3843   2.476   7.578   5.171 -0.9653 -2.7077  2.0035
   29POPC   C33 3844   2.014   7.938   6.672 -0.2635  0.0878  0.2664
   29POPC   H3X 3845   1.953   7.914   6.582  1.5775 -0.0972 -1.0046
   29POPC   H3Y 3846   2.033   7.848   6.734  2.7559 -1.6305 -2.7602
   29POPC   C34 3847   2.153   7.988   6.631 -0.2724 -0.1487 -0.0591
   29POPC   H4X 3848   2.213   8.025   6.717  0.5683 -4.1313  1.2821
   29POPC   H4Y 3849   2.129   8.078   6.570 -0.5597 -0.4699 -0.4289
   29POPC   C35 3850   2.231   7.890   6.543  0.0468  0.0324  0.0218
   29POPC   H5X 3851   2.171   7.856   6.456 -1.4272  0.4457  0.8474
   29POPC   H5Y 3852   2.271   7.800   6.594 -1.6895 -0.7185  0.1255
   29POPC   C36 3853   2.353   7.965   6.488  0.1117  0.0489  0.1880
   29POPC   H6X 3854   2.387   8.035   6.568 -2.8918 -0.4369  2.0384
   29POPC   H6Y 3855   2.325   8.023   6.398 -1.0345  0.9979  1.1179
   29POPC   C37 3856   2.477   7.881   6.458  0.1886  0.3067 -0.2250
   29POPC   H7X 3857   2.506   7.838   6.556 -0.2437  2.4945  0.9330
   29POPC   H7Y 3858   2.560   7.946   6.425  1.6967 -0.5257  1.7717
   29POPC   C38 3859   2.465   7.780   6.343 -0.3818  0.0027  0.0929
   29POPC   H8X 3860   2.424   7.689   6.391  1.3789  0.0634  1.8167
   29POPC   H8Y 3861   2.571   7.759   6.318 -0.1040 -1.2800  2.1376
   29POPC   C39 3862   2.375   7.824   6.228  0.0316  0.2054 -0.1555
   29POPC   H9X 3863   2.412   7.920   6.187  0.8625  0.1040  0.3447
   29POPC   H9Y 3864   2.270   7.832   6.264 -0.2166  2.6313 -1.2257
   29POPC  C310 3865   2.366   7.710   6.126 -0.1246 -0.0771  0.1732
   29POPC  H10X 3866   2.275   7.731   6.067  0.5249 -3.2016 -2.2572
   29POPC  H10Y 3867   2.357   7.612   6.177 -2.9015 -1.2773 -2.3352
   29POPC  C311 3868   2.475   7.705   6.018 -0.3740  0.0013 -0.0826
   29POPC  H11X 3869   2.569   7.684   6.074 -1.3633 -1.4881  1.0933
   29POPC  H11Y 3870   2.478   7.810   5.981  2.8179 -0.2514 -0.7790
   29POPC  C312 3871   2.458   7.601   5.907 -0.0128  0.0487 -0.1832
   29POPC  H12X 3872   2.389   7.618   5.822  0.8853  0.0274 -0.9217
   29POPC  H12Y 3873   2.422   7.516   5.969  2.0422  0.4237  1.6498
   29POPC  C313 3874   2.596   7.567   5.851 -0.1133 -0.4669 -0.1170
   29POPC  H13X 3875   2.631   7.491   5.924 -0.3973  0.5876  1.1474
   29POPC  H13Y 3876   2.672   7.647   5.843 -0.4047 -0.3475 -2.1406
   29POPC  C314 3877   2.593   7.506   5.711 -0.1710  0.1244 -0.3754
   29POPC  H14X 3878   2.527   7.568   5.646  0.8344  1.9334  0.2695
   29POPC  H14Y 3879   2.550   7.403   5.718 -1.5191  0.7791  1.7308
   29POPC  C315 3880   2.737   7.508   5.658  0.1907 -0.2964  0.5707
   29POPC  H15X 3881   2.791   7.436   5.722 -0.5305 -2.2600 -0.9076
   29POPC  H15Y 3882   2.799   7.600   5.663 -0.0802  0.4086 -4.0225
   29POPC  C316 3883   2.752   7.460   5.514 -0.8699  0.2790  0.2524
   29POPC  H16X 3884   2.744   7.350   5.496  2.3245  0.2852 -2.1286
   29POPC  H16Y 3885   2.857   7.485   5.487 -0.9417  0.0792 -0.2292
   29POPC  H16Z 3886   2.680   7.521   5.456 -0.4427 -0.3175 -0.9571
   30POPC     N 3887   2.350   7.377   7.762  0.0633 -0.0702  0.1380
   30POPC   C12 3888   2.255   7.326   7.656  0.0393  0.5266 -0.1333
   30POPC   C13 3889   2.403   7.263   7.845  0.0028 -0.2551 -0.0730
   30POPC   C14 3890   2.463   7.449   7.693  0.2612 -0.3519  0.1687
   30POPC   C15 3891   2.273   7.480   7.841 -0.6882 -0.6422  0.1699
   30POPC  H12A 3892   2.214   7.416   7.615  0.0863  0.9609  0.7598
   30POPC  H12B 3893   2.181   7.266   7.707 -0.8532  0.4909 -1.4144
   30POPC  H13A 3894   2.469   7.297   7.924  2.0447 -2.4418 -0.7104
   30POPC  H13B 3895   2.321   7.212   7.893  2.4628 -2.3207  2.2916
   30POPC  H13C 3896   2.449   7.187   7.783 -0.5211 -0.5331 -0.1282
   30POPC  H14A 3897   2.524   7.376   7.642 -0.7336 -2.3845  1.7273
   30POPC  H14B 3898   2.424   7.520   7.622  1.0659 -1.5731 -1.5779
   30POPC  H14C 3899   2.525   7.495   7.769  0.2654 -1.1369  0.6524
   30POPC  H15A 3900   2.237   7.561   7.779  1.7277 -0.3322 -0.9605
   30POPC  H15B 3901   2.343   7.528   7.908  0.0120 -2.3145  0.7026
   30POPC  H15C 3902   2.198   7.438   7.907 -1.1198  0.8114  0.6505
   30POPC   C11 3903   2.322   7.244   7.545 -0.6619  0.1716 -0.3040
   30POPC  H11A 3904   2.384   7.320   7.492  0.0203 -1.2227 -1.5753
   30POPC  H11B 3905   2.244   7.192   7.486  0.6887 -1.7458 -0.4768
   30POPC     P 3906   2.515   7.098   7.484 -0.0425 -0.1447 -0.0972
   30POPC   O13 3907   2.627   7.195   7.479  0.0218 -0.2151 -0.0186
   30POPC   O14 3908   2.558   6.959   7.511 -0.4234 -0.2354  0.0447
   30POPC   O12 3909   2.409   7.142   7.596 -0.0266  0.6605 -0.3923
   30POPC   O11 3910   2.431   7.099   7.348  0.1442  0.0010 -0.2107
   30POPC    C1 3911   2.339   6.994   7.322 -0.3027  0.3107  0.1133
   30POPC    HA 3912   2.243   7.042   7.292 -0.9554 -0.0408  1.5381
   30POPC    HB 3913   2.303   6.947   7.416 -1.6825  0.9523 -0.0696
   30POPC    C2 3914   2.383   6.886   7.221 -0.1281  0.1886  0.3200
   30POPC    HS 3915   2.456   6.824   7.278 -0.3211 -1.0652 -0.7628
   30POPC   O21 3916   2.444   6.958   7.114 -0.3370  0.3937  0.3378
   30POPC   C21 3917   2.559   6.905   7.072 -0.2014  0.2941  0.8323
   30POPC   O22 3918   2.614   6.807   7.121  0.2727 -0.0547 -0.3650
   30POPC   C22 3919   2.621   6.980   6.955  0.3324 -0.5479  0.5598
   30POPC   H2R 3920   2.722   7.022   6.975  1.9534 -2.3892 -2.9015
   30POPC   H2S 3921   2.545   7.060   6.944  0.4251 -0.4443  0.6614
   30POPC    C3 3922   2.274   6.792   7.169  0.4432 -0.2882 -0.0154
   30POPC    HX 3923   2.178   6.836   7.136 -0.0654 -1.8800 -0.8095
   30POPC    HY 3924   2.263   6.725   7.257  1.4222 -1.8460 -1.0143
   30POPC   O31 3925   2.327   6.710   7.064  0.0930 -0.7738  0.1819
   30POPC   C31 3926   2.250   6.605   7.035 -0.0093 -0.5512 -0.3695
   30POPC   O32 3927   2.155   6.567   7.102  0.2595 -0.7106 -0.0743
   30POPC   C32 3928   2.302   6.541   6.907 -0.1362 -0.1293 -0.6351
   30POPC   H2X 3929   2.307   6.431   6.921 -1.8604 -0.2048 -0.2874
   30POPC   H2Y 3930   2.401   6.583   6.882 -0.3878  0.4763 -0.6358
   30POPC   C23 3931   2.633   6.884   6.837 -0.3126 -0.2529  0.2519
   30POPC   H3R 3932   2.538   6.829   6.822  1.5363 -3.4558 -0.5139
   30POPC   H3S 3933   2.710   6.814   6.873 -0.1536 -0.0972  0.2189
   30POPC   C24 3934   2.686   6.938   6.704  0.3264 -0.6066  0.3608
   30POPC   H4R 3935   2.787   6.983   6.711  0.1088  0.3165 -1.5811
   30POPC   H4S 3936   2.635   7.031   6.672 -1.0877 -0.9785  1.4371
   30POPC   C25 3937   2.688   6.830   6.595 -0.5453 -0.0861 -0.1823
   30POPC   H5R 3938   2.589   6.780   6.598 -1.4100  1.4312 -1.5753
   30POPC   H5S 3939   2.769   6.757   6.617 -1.2746 -2.0094 -3.2890
   30POPC   C26 3940   2.709   6.885   6.454  0.4463  0.3389  0.1240
   30POPC   H6R 3941   2.611   6.916   6.414  0.0995  1.5057  1.7935
   30POPC   H6S 3942   2.746   6.804   6.386  0.7909  1.7807 -1.4745
   30POPC   C27 3943   2.812   6.997   6.437  0.8939 -0.0623  0.1360
   30POPC   H7R 3944   2.910   6.953   6.465  0.5325 -1.1873 -0.2972
   30POPC   H7S 3945   2.797   7.084   6.504  0.7642 -1.0920  1.4655
   30POPC   C28 3946   2.809   7.054   6.295  0.8293  0.1427  0.2191
   30POPC   H8R 3947   2.722   7.122   6.281 -0.4491 -1.6734 -1.0687
   30POPC   H8S 3948   2.786   6.964   6.234  1.0185  0.1132  0.1892
   30POPC   C29 3949   2.939   7.120   6.257  0.7630 -0.0074 -0.2791
   30POPC   H91 3950   2.965   7.209   6.315 -0.4642 -0.1935  0.6111
   30POPC  C210 3951   3.017   7.082   6.155  0.8991  0.3708 -0.3154
   30POPC  H101 3952   3.113   7.132   6.134  1.3393 -0.7814 -1.1832
   30POPC  C211 3953   2.997   6.983   6.044  0.9084  0.1969 -0.1639
   30POPC  H11R 3954   2.899   6.933   6.059  0.3709  1.0137 -0.7969
   30POPC  H11S 3955   3.074   6.905   6.062 -0.4945 -1.2189 -0.0939
   30POPC  C212 3956   3.001   7.061   5.912  0.0200  0.6285  0.0522
   30POPC  H12R 3957   3.098   7.114   5.898 -0.7421  1.9651 -0.2784
   30POPC  H12S 3958   2.923   7.138   5.927 -0.5318 -0.0241  0.5800
   30POPC  C213 3959   2.961   6.984   5.786  0.2440  0.3629  0.1416
   30POPC  H13R 3960   2.870   6.921   5.797 -1.5534  2.9698  1.1368
   30POPC  H13S 3961   3.053   6.925   5.768 -0.0229  0.4983 -1.9239
   30POPC  C214 3962   2.960   7.062   5.655 -0.0132 -0.5697 -0.4224
   30POPC  H14R 3963   3.045   7.122   5.617 -0.5349 -0.4536 -1.4581
   30POPC  H14S 3964   2.874   7.132   5.663 -0.1906 -0.5708 -2.0053
   30POPC  C215 3965   2.923   6.975   5.535 -0.1331 -0.2057 -0.6537
   30POPC  H15R 3966   2.926   7.040   5.445  1.7398 -0.6374 -0.9455
   30POPC  H15S 3967   2.820   6.934   5.546  0.5047 -1.8639 -0.4557
   30POPC  C216 3968   3.021   6.857   5.527 -0.0105 -0.1419 -0.0981
   30POPC  H16R 3969   3.001   6.792   5.615 -0.1022  0.8751  0.6591
   30POPC  H16S 3970   3.122   6.900   5.545  0.7390 -2.5891  2.0935
   30POPC  C217 3971   3.026   6.774   5.399  0.5500 -0.3400  0.0471
   30POPC  H17R 3972   2.928   6.724   5.380  0.1116  0.4949  0.0671
   30POPC  H17S 3973   3.112   6.704   5.409  0.4747 -0.5475 -0.7118
   30POPC  C218 3974   3.062   6.867   5.283  0.7920 -0.3070  0.1485
   30POPC  H18R 3975   3.107   6.810   5.199 -0.6139 -1.3009  0.0347
   30POPC  H18S 3976   3.129   6.950   5.312  3.1198 -2.0893  0.1735
   30POPC  H18T 3977   2.960   6.901   5.255 -0.3359 -2.7767  0.9435
   30POPC   C33 3978   2.217   6.589   6.789 -0.2698  0.2197 -0.4015
   30POPC   H3X 3979   2.236   6.694   6.760 -1.2167  0.1174 -1.4364
   30POPC   H3Y 3980   2.112   6.588   6.825 -0.4827 -0.4969 -0.9975
   30POPC   C34 3981   2.238   6.503   6.664  0.6627 -0.0217 -0.0881
   30POPC   H4X 3982   2.176   6.542   6.580  0.2642 -0.4288  0.0151
   30POPC   H4Y 3983   2.196   6.401   6.677  2.8518 -0.9899 -0.1079
   30POPC   C35 3984   2.386   6.485   6.627  0.7040 -0.4459  0.2750
   30POPC   H5X 3985   2.428   6.416   6.702 -0.7234 -0.2047  1.3317
   30POPC   H5Y 3986   2.440   6.582   6.625 -0.3626  0.1851  1.0408
   30POPC   C36 3987   2.409   6.421   6.490 -0.6441 -0.2641 -0.0622
   30POPC   H6X 3988   2.320   6.357   6.473 -1.5571  1.6973 -3.5595
   30POPC   H6Y 3989   2.501   6.358   6.490 -1.4662 -1.5120 -0.9249
   30POPC   C37 3990   2.430   6.525   6.380  0.0338 -0.0126  0.2955
   30POPC   H7X 3991   2.504   6.601   6.412  1.0436 -1.9066  2.7782
   30POPC   H7Y 3992   2.331   6.572   6.362 -0.8007 -2.0136 -0.6602
   30POPC   C38 3993   2.459   6.452   6.249 -0.1128  0.4457  0.0065
   30POPC   H8X 3994   2.394   6.363   6.257 -0.3069  0.6702  1.0314
   30POPC   H8Y 3995   2.564   6.418   6.249  0.4300  1.9292  1.7468
   30POPC   C39 3996   2.443   6.540   6.125 -0.0506  0.2603 -0.1334
   30POPC   H9X 3997   2.514   6.623   6.146 -1.8085  1.5289  1.1160
   30POPC   H9Y 3998   2.348   6.598   6.117  0.4717  1.1726  0.1140
   30POPC  C310 3999   2.463   6.469   5.991 -0.2497  0.3648 -0.2193
   30POPC  H10X 4000   2.375   6.411   5.956  0.7623 -1.3055 -0.1207
   30POPC  H10Y 4001   2.536   6.387   6.010 -1.8950 -0.7606  1.5667
   30POPC  C311 4002   2.538   6.555   5.890  0.7854  0.4240  0.5836
   30POPC  H11X 4003   2.622   6.606   5.942  3.1159 -3.3239  0.8586
   30POPC  H11Y 4004   2.462   6.626   5.849  2.0135  0.6800 -1.4429
   30POPC  C312 4005   2.610   6.473   5.783  0.3516  0.1361  0.5152
   30POPC  H12X 4006   2.556   6.393   5.726  1.6477  0.7775 -1.7447
   30POPC  H12Y 4007   2.677   6.413   5.848 -0.4158  0.2430  1.4146
   30POPC  C313 4008   2.680   6.565   5.683  0.1527 -0.3222 -0.0555
   30POPC  H13X 4009   2.721   6.655   5.733  2.3625 -1.3698  0.1563
   30POPC  H13Y 4010   2.616   6.602   5.601  1.1939 -1.8285 -1.6406
   30POPC  C314 4011   2.801   6.505   5.610 -0.0015 -0.4490 -0.2071
   30POPC  H14X 4012   2.863   6.431   5.666 -0.9741 -1.0368  0.1266
   30POPC  H14Y 4013   2.877   6.574   5.569 -0.2044 -0.0221  0.1287
   30POPC  C315 4014   2.758   6.434   5.482 -0.0390 -0.1911 -0.3372
   30POPC  H15X 4015   2.715   6.517   5.422 -0.3998  1.2572  1.8057
   30POPC  H15Y 4016   2.691   6.349   5.508 -1.3779  1.0281  0.3754
   30POPC  C316 4017   2.871   6.389   5.390  0.1996 -0.0553 -0.1124
   30POPC  H16X 4018   2.947   6.342   5.456 -0.2343 -0.5624  0.0348
   30POPC  H16Y 4019   2.926   6.479   5.356 -0.3621  0.6250  0.7543
   30POPC  H16Z 4020   2.836   6.329   5.303  0.1254  1.8306 -1.4240
   31POPC     N 4021   6.767   0.698   6.977 -0.0348 -0.4017  0.0225
   31POPC   C12 4022   6.799   0.846   6.976  0.0395 -0.4045  0.7701
   31POPC   C13 4023   6.756   0.651   7.120  0.0002  0.1842  0.2215
   31POPC   C14 4024   6.628   0.672   6.923 -0.4269  0.4583  0.5760
   31POPC   C15 4025   6.863   0.619   6.893 -0.4953 -0.3858 -0.5300
   31POPC  H12A 4026   6.777   0.886   6.878 -2.0917 -2.0608  0.5035
   31POPC  H12B 4027   6.906   0.853   6.988  0.0190  1.1988  0.2616
   31POPC  H13A 4028   6.730   0.546   7.126  0.2183  0.0955 -0.4156
   31POPC  H13B 4029   6.852   0.673   7.165  0.7034 -1.0414 -0.6447
   31POPC  H13C 4030   6.686   0.719   7.168 -0.4966 -0.7922  0.9069
   31POPC  H14A 4031   6.627   0.567   6.895  0.7189  0.4614  0.4664
   31POPC  H14B 4032   6.551   0.709   6.989  0.8210  3.1085  0.6660
   31POPC  H14C 4033   6.620   0.724   6.829 -0.4841  0.6849  0.7066
   31POPC  H15A 4034   6.870   0.658   6.793  1.7581 -0.9601 -0.6659
   31POPC  H15B 4035   6.837   0.514   6.894  0.0552 -0.5561  1.6014
   31POPC  H15C 4036   6.968   0.625   6.918 -0.4860  0.4253 -0.7566
   31POPC   C11 4037   6.737   0.944   7.075  0.1840  0.7152 -0.2280
   31POPC  H11A 4038   6.762   1.032   7.012  1.5783  0.1949 -0.4353
   31POPC  H11B 4039   6.796   0.958   7.168  0.4873 -2.2019  0.1007
   31POPC     P 4040   6.542   1.046   7.184 -0.4723  0.2391 -0.0312
   31POPC   O13 4041   6.476   0.971   7.294  0.1525 -0.3106 -0.0254
   31POPC   O14 4042   6.643   1.148   7.218 -0.3758 -0.0325  0.5085
   31POPC   O12 4043   6.594   0.934   7.083  0.0888  1.3253 -0.9667
   31POPC   O11 4044   6.420   1.115   7.106 -0.4622  0.2510 -0.0363
   31POPC    C1 4045   6.354   1.040   7.004  0.0283 -0.2032 -0.0258
   31POPC    HA 4046   6.255   1.088   6.989  0.3412  0.5378  0.2183
   31POPC    HB 4047   6.343   0.933   7.028  2.4457 -0.0858  1.9886
   31POPC    C2 4048   6.430   1.061   6.871 -0.6257 -0.0900 -0.3878
   31POPC    HS 4049   6.518   0.994   6.875 -1.3267 -1.1439 -1.7872
   31POPC   O21 4050   6.472   1.197   6.859 -0.0826 -0.2105  0.1076
   31POPC   C21 4051   6.586   1.220   6.793 -0.1680  0.3162  0.1393
   31POPC   O22 4052   6.671   1.140   6.758 -0.0922  0.3843  0.1674
   31POPC   C22 4053   6.599   1.371   6.778 -0.1160  0.3111  0.1319
   31POPC   H2R 4054   6.673   1.411   6.850  0.5409 -1.1469  0.3024
   31POPC   H2S 4055   6.500   1.418   6.797  0.2900  0.9055  0.8304
   31POPC    C3 4056   6.348   1.016   6.749 -0.2491 -0.2684 -0.5774
   31POPC    HX 4057   6.262   1.086   6.751  0.9812  1.2857  0.4458
   31POPC    HY 4058   6.310   0.913   6.765  1.8704 -1.0733 -0.3209
   31POPC   O31 4059   6.420   1.019   6.626  0.1317  0.0795 -0.3506
   31POPC   C31 4060   6.501   0.914   6.606 -0.3451 -0.2940 -0.3547
   31POPC   O32 4061   6.520   0.828   6.690  0.5893 -0.1158 -0.3655
   31POPC   C32 4062   6.584   0.938   6.480 -0.0535 -0.4372 -0.1909
   31POPC   H2X 4063   6.652   1.024   6.499  1.2383 -0.8664 -2.5061
   31POPC   H2Y 4064   6.520   0.974   6.397  0.2206  2.0839  0.5867
   31POPC   C23 4065   6.636   1.404   6.633  0.5236  0.4181  0.3192
   31POPC   H3R 4066   6.581   1.493   6.599  1.1418  1.1551  1.1807
   31POPC   H3S 4067   6.624   1.314   6.569  0.5657  0.1962  0.6157
   31POPC   C24 4068   6.785   1.438   6.635  0.5408  0.3646 -0.0901
   31POPC   H4R 4069   6.844   1.351   6.671 -0.0658  0.1244  0.3290
   31POPC   H4S 4070   6.801   1.516   6.712 -1.9702  1.1047 -0.2286
   31POPC   C25 4071   6.848   1.493   6.506 -0.1818  0.2609 -0.4905
   31POPC   H5R 4072   6.935   1.559   6.526 -0.4748  1.1139 -1.9276
   31POPC   H5S 4073   6.769   1.563   6.470  0.8806  0.6600 -2.1504
   31POPC   C26 4074   6.882   1.380   6.409 -0.3684  0.0279 -0.2889
   31POPC   H6R 4075   6.899   1.421   6.307  0.2760 -0.0868 -0.2294
   31POPC   H6S 4076   6.797   1.309   6.405  0.7470 -1.4044  0.6952
   31POPC   C27 4077   7.013   1.311   6.446 -0.0703  0.6072 -0.2557
   31POPC   H7R 4078   7.010   1.272   6.550  1.5222  0.7759 -0.1127
   31POPC   H7S 4079   7.093   1.389   6.444 -1.1349  1.7940  1.0731
   31POPC   C28 4080   7.031   1.188   6.358 -0.0950  0.4558 -0.0484
   31POPC   H8R 4081   6.935   1.133   6.354  0.4249 -0.4419 -0.8981
   31POPC   H8S 4082   7.092   1.117   6.419  0.4591  1.5369  0.6769
   31POPC   C29 4083   7.085   1.223   6.222  0.8951 -0.0795  0.1913
   31POPC   H91 4084   7.030   1.309   6.181  0.2613  1.2779  3.5171
   31POPC  C210 4085   7.180   1.169   6.145  0.7008  0.0228 -0.1223
   31POPC  H101 4086   7.212   1.221   6.053  1.1099  0.2798  0.1602
   31POPC  C211 4087   7.273   1.067   6.204  0.2303 -0.1898  0.2553
   31POPC  H11R 4088   7.227   0.967   6.191 -2.1896  0.2068  4.0028
   31POPC  H11S 4089   7.268   1.065   6.315 -0.6786 -1.8959  0.2167
   31POPC  C212 4090   7.422   1.072   6.169  0.0771 -0.5362 -0.4461
   31POPC  H12R 4091   7.439   1.079   6.059  2.1534  1.1207 -0.0811
   31POPC  H12S 4092   7.472   0.983   6.211 -1.0324  0.0197  2.2211
   31POPC  C213 4093   7.488   1.191   6.239  0.0694 -0.5104 -0.4820
   31POPC  H13R 4094   7.477   1.174   6.348 -0.5616  2.8321  0.0845
   31POPC  H13S 4095   7.439   1.288   6.217 -1.7173 -0.5981  2.5452
   31POPC  C214 4096   7.638   1.205   6.213  0.2253  0.3756  0.8169
   31POPC  H14R 4097   7.644   1.232   6.106  0.0276 -0.6011  0.5439
   31POPC  H14S 4098   7.685   1.105   6.222 -0.4721  0.0077  0.4750
   31POPC  C215 4099   7.701   1.316   6.297  0.1864  0.6304  0.5140
   31POPC  H15R 4100   7.704   1.275   6.401  1.2275 -0.3902  0.1110
   31POPC  H15S 4101   7.628   1.399   6.291  0.7704  1.0730 -0.7767
   31POPC  C216 4102   7.841   1.363   6.259  0.2399  0.1753  0.1365
   31POPC  H16R 4103   7.877   1.441   6.329 -0.7236  1.3876 -0.6854
   31POPC  H16S 4104   7.840   1.402   6.155 -0.4617 -2.1063 -0.7790
   31POPC  C217 4105   7.951   1.257   6.249  0.1535  0.0842  0.1573
   31POPC  H17R 4106   7.907   1.181   6.180 -0.2984  0.8115 -0.3693
   31POPC  H17S 4107   7.966   1.206   6.347 -1.9478 -0.4888  0.2422
   31POPC  C218 4108   8.090   1.306   6.210  0.2350 -0.4733 -0.2750
   31POPC  H18R 4109   8.087   1.364   6.116 -0.9016 -0.4133 -0.2185
   31POPC  H18S 4110   0.064   1.226   6.215  0.4063 -0.2549  0.9283
   31POPC  H18T 4111   0.015   1.370   6.296 -0.7780 -0.5684  0.1518
   31POPC   C33 4112   6.671   0.817   6.448  0.1669 -0.2799 -0.1898
   31POPC   H3X 4113   6.594   0.739   6.431 -1.4538  1.1434  0.3257
   31POPC   H3Y 4114   6.725   0.787   6.541  1.2577 -0.8184 -0.9772
   31POPC   C34 4115   6.758   0.851   6.327  0.3896  0.3357  0.1371
   31POPC   H4X 4116   6.807   0.948   6.350 -1.8923  1.3301  1.0793
   31POPC   H4Y 4117   6.694   0.878   6.240  2.3979  3.1479 -0.6011
   31POPC   C35 4118   6.855   0.743   6.278  0.0818  0.1971 -0.1737
   31POPC   H5X 4119   6.798   0.661   6.229 -0.6663  0.0125  0.9618
   31POPC   H5Y 4120   6.905   0.696   6.365 -1.0684 -1.2989 -0.2690
   31POPC   C36 4121   6.951   0.804   6.177 -0.2111  0.4581 -0.2941
   31POPC   H6X 4122   7.024   0.721   6.169 -0.0321  0.3077  2.2346
   31POPC   H6Y 4123   7.000   0.897   6.211  1.0998  0.1311 -1.2041
   31POPC   C37 4124   6.883   0.823   6.041 -0.1882  0.1154 -0.3552
   31POPC   H7X 4125   6.775   0.851   6.047 -0.4267 -0.6104 -1.0982
   31POPC   H7Y 4126   6.883   0.726   5.987 -1.5944 -0.0369 -0.1419
   31POPC   C38 4127   6.953   0.924   5.951  0.1767 -0.0648 -0.2725
   31POPC   H8X 4128   7.054   0.882   5.932 -0.2773 -2.1763  1.6155
   31POPC   H8Y 4129   6.954   1.023   6.002 -0.6647  0.2569 -0.8711
   31POPC   C39 4130   6.882   0.938   5.816 -0.0488  0.0306 -0.1441
   31POPC   H9X 4131   6.785   0.983   5.844 -1.2586 -3.0170  0.9777
   31POPC   H9Y 4132   6.863   0.835   5.781  1.5210 -0.4245  0.2399
   31POPC  C310 4133   6.959   1.027   5.718  0.5032 -0.1131  0.1518
   31POPC  H10X 4134   7.047   0.968   5.683  0.4660  0.5039 -1.0471
   31POPC  H10Y 4135   6.987   1.120   5.771  0.4981 -0.7036  1.2036
   31POPC  C311 4136   6.880   1.071   5.595 -0.0857 -0.3649  0.4365
   31POPC  H11X 4137   6.812   1.158   5.611 -0.4136 -0.5590  0.1217
   31POPC  H11Y 4138   6.825   0.982   5.559  0.6343 -0.2943 -0.8976
   31POPC  C312 4139   6.967   1.112   5.476 -0.0552 -0.6790  0.3517
   31POPC  H12X 4140   7.050   1.038   5.474 -0.9304 -1.7075 -1.7725
   31POPC  H12Y 4141   7.013   1.210   5.500 -0.4638 -0.7722  1.6017
   31POPC  C313 4142   6.907   1.104   5.336  0.0478  0.4700  0.2389
   31POPC  H13X 4143   6.803   1.141   5.352 -0.3541 -0.7499  0.5663
   31POPC  H13Y 4144   6.885   1.003   5.295  1.1768  0.2803  0.0774
   31POPC  C314 4145   6.986   1.182   5.231  0.3190  0.0769  0.1515
   31POPC  H14X 4146   7.006   1.283   5.273 -0.4927 -0.0265  0.7903
   31POPC  H14Y 4147   6.911   1.198   5.150 -1.3129 -1.0953  1.3759
   31POPC  C315 4148   7.109   1.113   5.170  0.2985  0.2190 -0.0539
   31POPC  H15X 4149   7.187   1.111   5.249  1.7194  4.0487 -1.0975
   31POPC  H15Y 4150   7.151   1.188   5.100 -1.8912  1.6746  0.0752
   31POPC  C316 4151   7.095   0.983   5.091 -0.0406  0.0864  0.2230
   31POPC  H16X 4152   7.105   0.902   5.166  2.1856 -0.8277 -0.9762
   31POPC  H16Y 4153   7.186   0.971   5.029 -1.8962 -0.1196 -2.6456
   31POPC  H16Z 4154   6.999   0.960   5.040  0.5568 -0.0654 -0.8510
   32POPC     N 4155   4.364   4.883   7.542 -0.3226 -0.2211 -0.3195
   32POPC   C12 4156   4.299   4.978   7.443  0.2814 -0.0553 -0.5633
   32POPC   C13 4157   4.264   4.869   7.653 -0.2108 -0.0564 -0.1978
   32POPC   C14 4158   4.393   4.751   7.474 -0.3297 -0.1946 -0.3750
   32POPC   C15 4159   4.493   4.934   7.600 -0.3276  0.3917 -0.8353
   32POPC  H12A 4160   4.364   5.001   7.360  0.2933  2.3151  0.0350
   32POPC  H12B 4161   4.292   5.077   7.486  1.5728 -0.2543  0.1855
   32POPC  H13A 4162   4.180   4.811   7.619  0.2370 -0.8697  0.0603
   32POPC  H13B 4163   4.303   4.818   7.740 -0.2392  1.7478  0.9272
   32POPC  H13C 4164   4.230   4.968   7.682 -2.7043 -0.0579 -2.6476
   32POPC  H14A 4165   4.295   4.713   7.449 -0.2394  0.0742 -1.1539
   32POPC  H14B 4166   4.455   4.765   7.388 -1.2229  0.8569 -0.8719
   32POPC  H14C 4167   4.438   4.677   7.539 -2.5677 -1.5192 -0.2029
   32POPC  H15A 4168   4.561   4.956   7.519 -0.1728 -0.4917 -0.9510
   32POPC  H15B 4169   4.536   4.859   7.665  0.5601  1.5208 -0.0733
   32POPC  H15C 4170   4.481   5.015   7.671  2.5954  0.1527  0.0717
   32POPC   C11 4171   4.166   4.952   7.373 -0.1096  0.5837 -0.0725
   32POPC  H11A 4172   4.157   5.019   7.285 -1.0936 -0.6329 -0.9459
   32POPC  H11B 4173   4.089   4.963   7.453 -1.3276  1.5005 -1.3222
   32POPC     P 4174   4.031   4.772   7.249  0.0472 -0.4943  0.3702
   32POPC   O13 4175   4.053   4.632   7.203 -0.6514 -0.5198  0.0928
   32POPC   O14 4176   3.903   4.805   7.315  0.0247 -0.0853  0.1236
   32POPC   O12 4177   4.163   4.817   7.326 -0.0091  0.6090 -0.1527
   32POPC   O11 4178   4.042   4.873   7.125 -0.0878 -0.2543  0.5551
   32POPC    C1 4179   4.155   4.863   7.038 -0.3045 -0.1497  0.2599
   32POPC    HA 4180   4.166   4.766   6.986 -0.6769  0.0629 -0.2308
   32POPC    HB 4181   4.252   4.884   7.088 -0.0011 -0.5238 -0.1634
   32POPC    C2 4182   4.159   4.982   6.941  0.0363 -0.1519  0.2719
   32POPC    HS 4183   4.169   5.073   7.004  3.4415 -0.2733  0.1222
   32POPC   O21 4184   4.037   5.000   6.869  0.0268 -0.0179  0.3199
   32POPC   C21 4185   4.009   5.119   6.814 -0.4901 -0.2794  0.0084
   32POPC   O22 4186   4.068   5.225   6.827  0.3612 -0.7309 -0.0350
   32POPC   C22 4187   3.890   5.115   6.720 -0.3398  0.7645 -0.2373
   32POPC   H2R 4188   3.803   5.154   6.778  2.2207  2.3476  2.8798
   32POPC   H2S 4189   3.876   5.007   6.696 -2.7886  0.6717  1.2832
   32POPC    C3 4190   4.284   4.988   6.851 -0.3978  0.9823 -0.2711
   32POPC    HX 4191   4.371   4.956   6.911 -0.3130  1.4852 -0.1227
   32POPC    HY 4192   4.306   5.093   6.820 -0.5808  0.6667 -1.5308
   32POPC   O31 4193   4.267   4.910   6.732  0.8257 -0.0205  0.1941
   32POPC   C31 4194   4.326   4.791   6.736  0.1740 -0.3687 -0.3791
   32POPC   O32 4195   4.387   4.733   6.824 -0.3905 -0.3792  0.0082
   32POPC   C32 4196   4.294   4.727   6.601 -0.4572  0.3703 -0.5840
   32POPC   H2X 4197   4.205   4.774   6.554 -1.0626 -1.0938 -0.9664
   32POPC   H2Y 4198   4.286   4.617   6.610 -0.4940  0.2714 -1.7192
   32POPC   C23 4199   3.913   5.201   6.596 -0.1570  0.7151 -0.2378
   32POPC   H3R 4200   4.012   5.171   6.558 -0.5558 -2.8062  1.1469
   32POPC   H3S 4201   3.917   5.303   6.642 -0.8082  0.2277  0.9387
   32POPC   C24 4202   3.812   5.182   6.483 -0.2247  0.0333 -0.0687
   32POPC   H4R 4203   3.714   5.226   6.514  0.9402  1.4359  1.8786
   32POPC   H4S 4204   3.790   5.076   6.458  1.0269 -0.6980  1.7527
   32POPC   C25 4205   3.861   5.257   6.359  0.3752  0.0155  0.1527
   32POPC   H5R 4206   3.939   5.194   6.311 -1.6996 -2.3210 -0.3404
   32POPC   H5S 4207   3.911   5.348   6.397 -0.6972  1.1139 -0.9469
   32POPC   C26 4208   3.745   5.289   6.264  0.1461 -0.1949  0.3617
   32POPC   H6R 4209   3.791   5.349   6.183  1.1804 -2.6275 -0.9632
   32POPC   H6S 4210   3.666   5.345   6.320 -1.2690 -1.8131  0.0701
   32POPC   C27 4211   3.683   5.172   6.188  0.3794  0.1030 -0.2919
   32POPC   H7R 4212   3.587   5.205   6.142  1.6200  1.7081 -1.8499
   32POPC   H7S 4213   3.662   5.090   6.260  3.0254 -1.7312 -1.4540
   32POPC   C28 4214   3.760   5.108   6.072  0.2936 -0.3417 -0.1032
   32POPC   H8R 4215   3.717   5.006   6.060 -1.2900  0.1833  0.8125
   32POPC   H8S 4216   3.866   5.096   6.103  0.3779  2.0993  0.7318
   32POPC   C29 4217   3.765   5.191   5.948 -0.0516 -0.2698 -0.0690
   32POPC   H91 4218   3.792   5.295   5.971  0.9961 -0.5190 -0.1597
   32POPC  C210 4219   3.744   5.146   5.823  0.4355 -0.2778 -0.1482
   32POPC  H101 4220   3.735   5.219   5.742  0.1311 -1.1346 -0.9136
   32POPC  C211 4221   3.712   5.004   5.784  0.0470 -0.2445  0.0416
   32POPC  H11R 4222   3.609   4.999   5.743  0.3335 -2.5264 -0.5484
   32POPC  H11S 4223   3.715   4.935   5.871  0.6279 -0.4215 -0.1126
   32POPC  C212 4224   3.793   4.948   5.667  0.5881 -0.4288  0.4994
   32POPC  H12R 4225   3.899   4.948   5.699 -0.0162 -2.9053  2.8194
   32POPC  H12S 4226   3.772   5.023   5.587 -2.2379 -2.0592 -0.4257
   32POPC  C213 4227   3.731   4.813   5.629 -0.1178  0.1526 -0.4880
   32POPC  H13R 4228   3.623   4.822   5.607 -0.0756 -0.4266 -0.9523
   32POPC  H13S 4229   3.734   4.734   5.707  0.9924 -0.3945 -1.0606
   32POPC  C214 4230   3.802   4.747   5.511  0.1338 -0.0254 -0.2410
   32POPC  H14R 4231   3.910   4.729   5.528  0.6179 -1.8765 -4.1410
   32POPC  H14S 4232   3.791   4.815   5.424 -1.3102 -0.9242 -0.7949
   32POPC  C215 4233   3.739   4.613   5.473  0.3138 -0.1661 -0.0429
   32POPC  H15R 4234   3.783   4.533   5.536  0.1388 -0.4544 -0.2823
   32POPC  H15S 4235   3.768   4.585   5.369 -2.8231 -2.0790 -0.5116
   32POPC  C216 4236   3.588   4.591   5.484  0.3123 -0.3101 -0.3296
   32POPC  H16R 4237   3.560   4.587   5.592  1.7491 -1.0768  0.0488
   32POPC  H16S 4238   3.571   4.496   5.430 -0.1404 -0.8963  0.8006
   32POPC  C217 4239   3.499   4.686   5.405  0.5048 -0.2587 -0.4854
   32POPC  H17R 4240   3.525   4.683   5.297  1.9993 -2.7491 -0.1259
   32POPC  H17S 4241   3.517   4.787   5.448  0.7982  0.6946 -2.7261
   32POPC  C218 4242   3.348   4.663   5.401  0.4595 -0.0782  0.1092
   32POPC  H18R 4243   3.304   4.701   5.496 -1.6005  0.3090 -0.9545
   32POPC  H18S 4244   3.318   4.557   5.387 -2.4476  0.8846 -1.7090
   32POPC  H18T 4245   3.310   4.727   5.319 -0.8395  0.0736  0.7950
   32POPC   C33 4246   4.416   4.760   6.514  0.3783 -0.8333  0.1033
   32POPC   H3X 4247   4.503   4.712   6.563  1.4640 -1.0366 -1.8871
   32POPC   H3Y 4248   4.447   4.866   6.508  1.6169 -1.0656  1.9759
   32POPC   C34 4249   4.400   4.697   6.375 -0.2322 -0.0342 -0.1991
   32POPC   H4X 4250   4.318   4.752   6.326 -0.1926  1.1384  1.0094
   32POPC   H4Y 4251   4.355   4.600   6.404  0.4794 -0.5758 -0.8645
   32POPC   C35 4252   4.530   4.693   6.294  0.2949 -0.3783  0.6524
   32POPC   H5X 4253   4.619   4.693   6.361  0.3092 -0.3137  0.6331
   32POPC   H5Y 4254   4.526   4.790   6.241  1.5554 -0.6693 -0.0147
   32POPC   C36 4255   4.541   4.573   6.200 -0.0024  0.5944 -0.6437
   32POPC   H6X 4256   4.548   4.486   6.268  0.9628  1.7409  0.7838
   32POPC   H6Y 4257   4.639   4.590   6.151  0.6167  2.8458  1.2149
   32POPC   C37 4258   4.427   4.563   6.098 -0.8515 -0.2298  0.3641
   32POPC   H7X 4259   4.420   4.666   6.057  2.7912 -0.6716 -1.8190
   32POPC   H7Y 4260   4.328   4.532   6.138 -1.4576 -0.8976 -1.5457
   32POPC   C38 4261   4.452   4.463   5.985 -0.0030  0.2844  0.0883
   32POPC   H8X 4262   4.444   4.360   6.025  1.1719  0.1303 -0.0422
   32POPC   H8Y 4263   4.551   4.487   5.941  0.1609  2.1310  1.3625
   32POPC   C39 4264   4.348   4.473   5.873  0.3506  0.0937 -0.2617
   32POPC   H9X 4265   4.324   4.582   5.865 -2.5929 -0.3084  1.5225
   32POPC   H9Y 4266   4.258   4.413   5.898  1.2731 -2.4780 -2.6880
   32POPC  C310 4267   4.391   4.428   5.733 -0.1999  0.0458 -0.4197
   32POPC  H10X 4268   4.442   4.329   5.735  0.4773  0.3847 -0.7108
   32POPC  H10Y 4269   4.473   4.491   5.692  2.3309 -2.1155  0.9754
   32POPC  C311 4270   4.280   4.435   5.628 -0.3222  0.0675 -0.2890
   32POPC  H11X 4271   4.329   4.423   5.529  1.0432 -2.5039  0.6111
   32POPC  H11Y 4272   4.234   4.535   5.638 -0.2403 -0.0234  1.2348
   32POPC  C312 4273   4.172   4.330   5.656 -0.0703 -0.1360 -0.0604
   32POPC  H12X 4274   4.147   4.326   5.764 -0.5301  0.0223 -0.1576
   32POPC  H12Y 4275   4.210   4.227   5.638 -2.2547 -1.0272  0.1390
   32POPC  C313 4276   4.054   4.338   5.558 -0.0882 -0.0040 -0.0282
   32POPC  H13X 4277   4.025   4.444   5.539  0.6021 -0.2412 -2.7833
   32POPC  H13Y 4278   3.968   4.283   5.602 -0.8892  0.9710 -0.3358
   32POPC  C314 4279   4.089   4.288   5.418  0.3621  0.4717 -0.0897
   32POPC  H14X 4280   4.112   4.180   5.434  0.7486  0.7611  1.4723
   32POPC  H14Y 4281   4.183   4.336   5.382  1.9786  1.2998  4.5362
   32POPC  C315 4282   3.975   4.315   5.321 -0.1700  0.6205  0.5705
   32POPC  H15X 4283   3.996   4.269   5.222 -0.3840  2.4627 -0.3968
   32POPC  H15Y 4284   3.981   4.422   5.291  1.2181  0.2236 -0.6641
   32POPC  C316 4285   3.837   4.271   5.369  0.3413 -1.0530  0.5381
   32POPC  H16X 4286   3.758   4.277   5.291 -2.1880 -0.0694  3.0130
   32POPC  H16Y 4287   3.808   4.347   5.444 -1.4764  1.5042 -2.4909
   32POPC  H16Z 4288   3.858   4.165   5.396  0.2450 -1.5394 -1.1816
   33POPC     N 4289   5.297   2.948   7.874  0.5325  0.1962  0.4324
   33POPC   C12 4290   5.173   2.993   7.799  0.7491  0.1872  0.0677
   33POPC   C13 4291   5.260   2.855   7.987 -0.1723 -0.1326 -0.0574
   33POPC   C14 4292   5.396   2.876   7.785  0.1574 -0.2181  0.3415
   33POPC   C15 4293   5.365   3.071   7.928  0.0528  0.7390 -0.1775
   33POPC  H12A 4294   5.095   3.017   7.869 -0.4036 -0.2523 -1.0373
   33POPC  H12B 4295   5.126   2.911   7.747 -1.1029  1.0911  0.2546
   33POPC  H13A 4296   5.188   2.903   8.052 -1.7376 -0.0826 -1.7512
   33POPC  H13B 4297   5.215   2.764   7.950  0.7271 -0.9886  0.8880
   33POPC  H13C 4298   5.349   2.833   8.044  0.7287  0.5572 -1.1522
   33POPC  H14A 4299   5.365   2.787   7.734  4.1239 -0.8725 -1.3271
   33POPC  H14B 4300   5.403   2.940   7.698  1.0102 -0.7009  0.0435
   33POPC  H14C 4301   5.495   2.881   7.829  0.4325 -1.6375 -0.0859
   33POPC  H15A 4302   5.450   3.043   7.988 -0.4384 -1.3347 -0.3638
   33POPC  H15B 4303   5.295   3.124   7.992 -0.8856 -0.8447  0.1547
   33POPC  H15C 4304   5.396   3.130   7.843 -2.3148 -2.0975 -3.2706
   33POPC   C11 4305   5.181   3.114   7.705  0.2233 -0.1814 -0.4570
   33POPC  H11A 4306   5.162   3.198   7.774  1.0172 -1.8131  1.9082
   33POPC  H11B 4307   5.096   3.096   7.636 -2.1042  1.4248  1.8024
   33POPC     P 4308   5.309   3.180   7.486  0.2913  0.3532 -0.3641
   33POPC   O13 4309   5.257   3.319   7.493 -0.0405  0.2145 -0.0529
   33POPC   O14 4310   5.439   3.152   7.421  0.3911  0.0022 -0.0128
   33POPC   O12 4311   5.305   3.118   7.633  0.1750 -0.0382 -0.5324
   33POPC   O11 4312   5.195   3.093   7.415 -0.1791  0.3453  0.3969
   33POPC    C1 4313   5.232   2.960   7.378 -0.1034  0.5384 -0.2377
   33POPC    HA 4314   5.150   2.888   7.400  0.8557 -0.6729 -0.4841
   33POPC    HB 4315   5.317   2.921   7.438  0.5041 -2.2045 -2.6537
   33POPC    C2 4316   5.263   2.948   7.228  0.6104  0.6673 -0.1028
   33POPC    HS 4317   5.364   2.991   7.214  1.1422 -1.1296 -2.4011
   33POPC   O21 4318   5.166   3.010   7.144  0.4019 -0.2391 -0.5506
   33POPC   C21 4319   5.220   3.081   7.045  0.5851  0.0363 -0.2576
   33POPC   O22 4320   5.340   3.095   7.028  0.6938  0.0298  0.4681
   33POPC   C22 4321   5.114   3.145   6.957  0.5638  0.1886 -0.1205
   33POPC   H2R 4322   5.081   3.246   6.989 -2.4701  0.0371 -2.2874
   33POPC   H2S 4323   5.022   3.082   6.959  0.3726  0.4475 -0.7537
   33POPC    C3 4324   5.268   2.798   7.192  0.3623  0.8128 -0.7623
   33POPC    HX 4325   5.172   2.750   7.221  0.1205  2.4048  1.3360
   33POPC    HY 4326   5.343   2.753   7.261  0.4313  1.9596 -0.0551
   33POPC   O31 4327   5.292   2.788   7.052  0.2833  0.4917 -0.7530
   33POPC   C31 4328   5.422   2.781   7.023  0.4921  0.4739  0.1692
   33POPC   O32 4329   5.518   2.780   7.098  0.3641 -0.2082  0.3360
   33POPC   C32 4330   5.442   2.752   6.875  0.0470 -0.3633  0.2712
   33POPC   H2X 4331   5.392   2.829   6.813 -0.5815 -0.5017  0.5944
   33POPC   H2Y 4332   5.419   2.647   6.845 -1.2048 -0.5167  1.6286
   33POPC   C23 4333   5.166   3.158   6.814 -0.1479 -0.3947 -0.4422
   33POPC   H3R 4334   5.243   3.237   6.805 -1.6439  1.0759 -0.8126
   33POPC   H3S 4335   5.082   3.202   6.757 -0.0610  1.9269  1.0511
   33POPC   C24 4336   5.185   3.029   6.735 -0.3184 -0.7122  0.0311
   33POPC   H4R 4337   5.120   2.946   6.771  0.7728 -1.8241 -0.4778
   33POPC   H4S 4338   5.291   3.008   6.765 -0.2108  1.2087  1.1687
   33POPC   C25 4339   5.159   3.040   6.585 -0.8980  0.1256  0.1929
   33POPC   H5R 4340   5.191   3.139   6.545 -1.2047 -0.0520 -0.5196
   33POPC   H5S 4341   5.051   3.019   6.569 -1.1485  0.7413  0.9793
   33POPC   C26 4342   5.242   2.936   6.509  0.3173  1.2805 -0.1008
   33POPC   H6R 4343   5.224   2.846   6.572 -0.2208  0.2632 -1.6750
   33POPC   H6S 4344   5.346   2.975   6.515  0.4255  0.8108  2.4475
   33POPC   C27 4345   5.206   2.924   6.361  0.2001 -0.1143  0.0276
   33POPC   H7R 4346   5.185   3.028   6.328  0.2217 -0.8256 -2.4235
   33POPC   H7S 4347   5.110   2.872   6.343  1.2922 -2.1381 -0.1973
   33POPC   C28 4348   5.316   2.886   6.262  0.4121 -0.0340  0.2300
   33POPC   H8R 4349   5.419   2.897   6.303  0.8019 -1.1054 -0.4057
   33POPC   H8S 4350   5.322   2.952   6.173  0.5313  1.6592  1.4511
   33POPC   C29 4351   5.286   2.743   6.228 -0.2506  0.1590 -0.0061
   33POPC   H91 4352   5.327   2.671   6.301  1.7040  0.2422 -0.9617
   33POPC  C210 4353   5.235   2.701   6.112  0.0832  0.3506 -0.2214
   33POPC  H101 4354   5.209   2.596   6.092  1.3063 -0.0258  0.1187
   33POPC  C211 4355   5.205   2.788   5.993 -0.1226  0.4149 -0.1228
   33POPC  H11R 4356   5.200   2.897   6.015 -2.3326  0.2325  0.5239
   33POPC  H11S 4357   5.101   2.758   5.971 -0.6284  0.9105  1.4401
   33POPC  C212 4358   5.286   2.754   5.867 -0.3576 -0.0250 -0.1570
   33POPC  H12R 4359   5.261   2.651   5.835 -1.1262  0.0595  0.1365
   33POPC  H12S 4360   5.393   2.753   5.896 -0.3526 -0.3203 -0.1863
   33POPC  C213 4361   5.263   2.844   5.746 -0.6856 -0.2343 -0.2512
   33POPC  H13R 4362   5.301   2.947   5.762  0.6508 -0.5995 -0.9500
   33POPC  H13S 4363   5.153   2.861   5.741 -0.5295  0.6406 -4.0173
   33POPC  C214 4364   5.307   2.789   5.610  0.3739  0.1065 -0.0559
   33POPC  H14R 4365   5.297   2.870   5.534 -2.4800  0.7160  0.8319
   33POPC  H14S 4366   5.231   2.711   5.586  0.4740 -0.4717  1.3983
   33POPC  C215 4367   5.449   2.732   5.606  0.3338 -0.0080  0.1138
   33POPC  H15R 4368   5.451   2.656   5.686  2.0569  1.6187  1.6938
   33POPC  H15S 4369   5.515   2.819   5.628 -1.4238  1.0699  1.3483
   33POPC  C216 4370   5.484   2.665   5.473  0.1099  0.9007 -0.4171
   33POPC  H16R 4371   5.498   2.746   5.398  0.6797  0.6951 -0.5335
   33POPC  H16S 4372   5.409   2.592   5.433 -0.0622  1.6566 -1.5124
   33POPC  C217 4373   5.616   2.589   5.489 -0.6154 -0.2092  0.4618
   33POPC  H17R 4374   5.613   2.514   5.407 -0.1558 -3.0150  2.8522
   33POPC  H17S 4375   5.628   2.532   5.583 -1.2114 -2.0173 -0.4902
   33POPC  C218 4376   5.733   2.685   5.476  0.2556 -1.2810  0.2317
   33POPC  H18R 4377   5.725   2.768   5.549  0.6157 -2.2284  1.3795
   33POPC  H18S 4378   5.732   2.719   5.370 -1.2085  0.7501  0.8337
   33POPC  H18T 4379   5.833   2.637   5.484  2.5971  2.6089 -2.1232
   33POPC   C33 4380   5.586   2.787   6.839  0.0712 -0.7894 -0.0531
   33POPC   H3X 4381   5.659   2.713   6.879  1.4957 -0.4369 -1.9046
   33POPC   H3Y 4382   5.608   2.882   6.893  1.4744 -1.8025  1.2749
   33POPC   C34 4383   5.598   2.808   6.688  0.1200 -0.0112  0.0546
   33POPC   H4X 4384   5.696   2.859   6.677  0.7313 -1.2848 -0.6632
   33POPC   H4Y 4385   5.528   2.872   6.631  1.1355 -0.0373 -1.2838
   33POPC   C35 4386   5.602   2.671   6.620 -0.6985 -0.1711  0.3111
   33POPC   H5X 4387   5.507   2.615   6.627 -1.6700  1.1399 -1.7020
   33POPC   H5Y 4388   5.675   2.598   6.663 -0.2432  0.7094  1.0651
   33POPC   C36 4389   5.620   2.679   6.468  0.1736  0.1888  0.4288
   33POPC   H6X 4390   5.688   2.764   6.447  1.0855 -0.8260 -0.8531
   33POPC   H6Y 4391   5.527   2.702   6.413  0.5335  0.4123 -0.1003
   33POPC   C37 4392   5.673   2.549   6.408 -0.0100  0.2279  0.1832
   33POPC   H7X 4393   5.593   2.474   6.426 -0.8756  0.8833 -0.7793
   33POPC   H7Y 4394   5.763   2.533   6.471 -0.9091 -0.2068  1.3926
   33POPC   C38 4395   5.704   2.561   6.258  0.2673 -0.1811  0.2059
   33POPC   H8X 4396   5.772   2.478   6.229  2.3582  1.7384 -0.7000
   33POPC   H8Y 4397   5.765   2.653   6.243  0.6688 -0.0792  2.1281
   33POPC   C39 4398   5.579   2.555   6.170  0.2221 -0.3824  0.2845
   33POPC   H9X 4399   5.535   2.656   6.184  2.3577  1.1368 -3.0003
   33POPC   H9Y 4400   5.505   2.479   6.204 -0.7960  0.3965 -0.1357
   33POPC  C310 4401   5.618   2.540   6.023 -0.4000 -0.1304  0.0923
   33POPC  H10X 4402   5.698   2.611   5.994 -0.1781 -1.3633 -2.5204
   33POPC  H10Y 4403   5.539   2.569   5.950  0.4309 -1.0498 -1.2089
   33POPC  C311 4404   5.662   2.401   5.980 -0.3970 -0.1813  0.2579
   33POPC  H11X 4405   5.757   2.371   6.030 -1.5552 -2.6939  1.1410
   33POPC  H11Y 4406   5.686   2.404   5.871  0.9091  0.1518  0.5330
   33POPC  C312 4407   5.569   2.282   6.007  0.1563 -0.5761  0.4680
   33POPC  H12X 4408   5.530   2.291   6.110  0.7731 -0.5277  0.6997
   33POPC  H12Y 4409   5.623   2.186   6.000 -0.0908 -0.9919  3.2355
   33POPC  C313 4410   5.444   2.271   5.919  0.2425 -0.2377  0.2997
   33POPC  H13X 4411   5.378   2.361   5.926  0.0794 -0.2644 -0.7211
   33POPC  H13Y 4412   5.380   2.186   5.951 -0.1635  0.4263  1.3159
   33POPC  C314 4413   5.480   2.248   5.772 -0.3455 -0.4598  0.1866
   33POPC  H14X 4414   5.534   2.343   5.753  0.6738 -0.0857  4.0945
   33POPC  H14Y 4415   5.384   2.242   5.717  1.4613 -2.7804 -3.0440
   33POPC  C315 4416   5.565   2.126   5.737 -0.1356 -0.1950 -0.2277
   33POPC  H15X 4417   5.532   2.032   5.787  0.2895 -0.4080 -0.3428
   33POPC  H15Y 4418   5.668   2.145   5.772 -0.7141 -0.3974  1.6929
   33POPC  C316 4419   5.564   2.098   5.586 -0.1211 -0.1569 -0.2348
   33POPC  H16X 4420   5.579   2.186   5.520 -0.8517  1.2517  1.3935
   33POPC  H16Y 4421   5.470   2.040   5.570  1.3742 -2.7260 -0.2482
   33POPC  H16Z 4422   5.635   2.021   5.550 -0.1572 -1.5851  2.4686
   34POPC     N 4423   7.834   3.337   7.493  0.0597 -0.5115 -0.2732
   34POPC   C12 4424   7.700   3.407   7.505  0.4928  0.2842 -0.0142
   34POPC   C13 4425   7.946   3.438   7.481 -0.3357 -0.0442 -0.0855
   34POPC   C14 4426   7.859   3.259   7.620  0.3017  0.0375  0.0201
   34POPC   C15 4427   7.842   3.251   7.369  0.1812 -0.2279 -0.4631
   34POPC  H12A 4428   7.699   3.461   7.599  0.7086 -0.5920  0.5062
   34POPC  H12B 4429   7.628   3.329   7.523  0.2836  0.1311 -1.4442
   34POPC  H13A 4430   8.037   3.394   7.518 -0.1790  1.0754  0.8977
   34POPC  H13B 4431   7.964   3.474   7.381 -1.3155 -0.3868 -0.4009
   34POPC  H13C 4432   7.931   3.526   7.541 -2.3710 -0.1445 -0.3643
   34POPC  H14A 4433   7.957   3.215   7.627  0.2111 -0.6997 -2.4366
   34POPC  H14B 4434   7.840   3.327   7.702  1.4314  1.8845 -1.1888
   34POPC  H14C 4435   7.781   3.184   7.625 -0.8814  0.9080 -3.1431
   34POPC  H15A 4436   7.941   3.211   7.357  1.6232  2.2936  1.7618
   34POPC  H15B 4437   7.821   3.299   7.275  1.4377  0.2429 -0.5239
   34POPC  H15C 4438   7.764   3.178   7.379  0.8971 -1.1935 -1.7219
   34POPC   C11 4439   7.660   3.499   7.390 -0.0670 -0.1610 -0.1793
   34POPC  H11A 4440   7.560   3.538   7.418 -0.3676 -1.7771  1.1281
   34POPC  H11B 4441   7.647   3.444   7.294 -2.6923  1.5640 -0.9415
   34POPC     P 4442   7.669   3.730   7.299 -0.2508 -0.1214  0.0606
   34POPC   O13 4443   7.558   3.776   7.386 -0.1280 -0.1825  0.2495
   34POPC   O14 4444   7.771   3.835   7.275  0.3666 -0.6311  0.4309
   34POPC   O12 4445   7.749   3.608   7.365 -0.1622 -0.0016  0.1760
   34POPC   O11 4446   7.626   3.670   7.157  0.2341 -0.0478 -0.1186
   34POPC    C1 4447   7.722   3.675   7.051 -0.2186 -0.1585 -0.5360
   34POPC    HA 4448   7.716   3.601   6.968  2.5658  1.9613 -2.8676
   34POPC    HB 4449   7.825   3.651   7.087 -0.5685 -3.7439 -1.5120
   34POPC    C2 4450   7.717   3.809   6.976 -0.0823  0.3686  0.3765
   34POPC    HS 4451   7.686   3.893   7.042  1.6945  1.4538 -0.0995
   34POPC   O21 4452   7.618   3.806   6.873 -0.0661  0.5129  0.3563
   34POPC   C21 4453   7.602   3.926   6.817  0.1114  0.3458 -0.0594
   34POPC   O22 4454   7.654   4.025   6.867  1.3701 -0.2702 -0.0958
   34POPC   C22 4455   7.507   3.924   6.699  0.0807  0.1499 -0.0319
   34POPC   H2R 4456   7.410   3.947   6.748  0.2640 -0.9076  0.8646
   34POPC   H2S 4457   7.493   3.824   6.653  1.1906  0.2522 -0.6125
   34POPC    C3 4458   7.861   3.832   6.926 -0.2408  0.4308 -0.0541
   34POPC    HX 4459   7.929   3.848   7.012  1.8184  0.4229 -1.5956
   34POPC    HY 4460   7.866   3.929   6.872  0.1158  0.9196  0.8557
   34POPC   O31 4461   7.910   3.725   6.845  0.1161  0.1376  0.5457
   34POPC   C31 4462   8.041   3.729   6.819 -0.0544  0.3699 -0.3009
   34POPC   O32 4463   0.018   3.797   6.879  0.2150 -0.3437  0.1678
   34POPC   C32 4464   8.069   3.644   6.695  0.6100 -0.1552  0.2025
   34POPC   H2X 4465   8.001   3.673   6.612  1.1845 -0.3157 -0.3372
   34POPC   H2Y 4466   8.043   3.538   6.713  0.2451  0.0095  0.6541
   34POPC   C23 4467   7.557   4.026   6.597 -0.0185 -0.0455 -0.2761
   34POPC   H3R 4468   7.649   3.970   6.570 -0.7429 -1.5175  0.1931
   34POPC   H3S 4469   7.596   4.115   6.651  0.8664 -2.1133  2.7206
   34POPC   C24 4470   7.463   4.068   6.483 -0.0814 -0.0300 -0.2186
   34POPC   H4R 4471   7.520   4.130   6.412 -0.8605  1.4312  0.4002
   34POPC   H4S 4472   7.378   4.129   6.520  1.3823  2.5710 -0.9642
   34POPC   C25 4473   7.404   3.947   6.410  0.4942 -0.4440 -0.0040
   34POPC   H5R 4474   7.349   3.878   6.477  1.1506 -0.2323  0.7690
   34POPC   H5S 4475   7.480   3.889   6.352  0.2698 -1.1967  0.4356
   34POPC   C26 4476   7.295   3.982   6.309  0.2016 -0.6089  0.2530
   34POPC   H6R 4477   7.347   4.036   6.227  1.5784 -1.1830  0.7328
   34POPC   H6S 4478   7.220   4.051   6.354  0.6632  0.3928 -0.4766
   34POPC   C27 4479   7.223   3.864   6.244 -0.4153  0.0236 -0.2300
   34POPC   H7R 4480   7.158   3.901   6.162  0.3667  2.7009  0.2726
   34POPC   H7S 4481   7.147   3.830   6.318  0.4943 -1.9410 -0.1487
   34POPC   C28 4482   7.304   3.739   6.209 -0.3840  0.1204 -0.5067
   34POPC   H8R 4483   7.337   3.690   6.303 -2.8556 -0.9704 -0.1207
   34POPC   H8S 4484   7.390   3.762   6.143 -0.1729  2.0947  0.3888
   34POPC   C29 4485   7.206   3.642   6.150 -0.8118  0.1634  0.1186
   34POPC   H91 4486   7.159   3.569   6.217 -0.2504 -0.7783 -0.5015
   34POPC  C210 4487   7.185   3.633   6.018  0.3194  0.2899 -0.0795
   34POPC  H101 4488   7.102   3.576   5.974  1.6164 -0.0979 -2.1754
   34POPC  C211 4489   7.247   3.730   5.921  0.4585  0.2528 -0.0278
   34POPC  H11R 4490   7.340   3.689   5.877  0.8291 -0.0652  1.0270
   34POPC  H11S 4491   7.267   3.825   5.975  0.8049 -0.0677  0.4129
   34POPC  C212 4492   7.152   3.759   5.805  0.2398 -0.2157  0.0310
   34POPC  H12R 4493   7.063   3.818   5.838 -0.0371 -0.6142  0.0081
   34POPC  H12S 4494   7.123   3.662   5.758  0.8599 -0.9169  1.0595
   34POPC  C213 4495   7.221   3.837   5.693  0.1210 -0.5202 -0.2571
   34POPC  H13R 4496   7.298   3.767   5.653 -0.0795 -0.4248 -0.8214
   34POPC  H13S 4497   7.267   3.929   5.735  0.5177 -0.6769 -0.3445
   34POPC  C214 4498   7.120   3.883   5.588 -0.1259 -0.1977  0.1173
   34POPC  H14R 4499   7.058   3.959   5.640 -2.1393 -2.0991  0.6499
   34POPC  H14S 4500   7.060   3.800   5.546  0.4482 -1.9974  2.6584
   34POPC  C215 4501   7.188   3.941   5.463 -0.2788  0.1763  0.2074
   34POPC  H15R 4502   7.272   3.874   5.435  0.4045  0.9497  0.3533
   34POPC  H15S 4503   7.242   4.030   5.502  1.4015 -0.0817 -1.4496
   34POPC  C216 4504   7.091   3.975   5.349  0.0791  0.0669 -0.1292
   34POPC  H16R 4505   7.156   4.029   5.277 -0.4481  1.4354  0.3871
   34POPC  H16S 4506   7.006   4.036   5.385 -0.1388 -0.7494  0.8090
   34POPC  C217 4507   7.028   3.852   5.282 -0.4482  0.0395  0.4077
   34POPC  H17R 4508   6.979   3.790   5.360  1.6814 -0.3562  1.5229
   34POPC  H17S 4509   7.106   3.784   5.243  0.6162  0.4765  1.6800
   34POPC  C218 4510   6.927   3.878   5.170  0.4749  0.2605 -0.3884
   34POPC  H18R 4511   6.899   3.786   5.116 -1.7160 -0.4680  1.8183
   34POPC  H18S 4512   6.973   3.939   5.089  0.9011 -0.8234 -0.9788
   34POPC  H18T 4513   6.834   3.920   5.214 -1.0455 -2.9299 -0.3216
   34POPC   C33 4514   0.113   3.655   6.655  0.4232  0.5630 -0.3261
   34POPC   H3X 4515   0.177   3.610   6.735 -1.3006 -3.5433 -0.9842
   34POPC   H3Y 4516   0.134   3.764   6.663 -1.2103  1.0546 -2.0395
   34POPC   C34 4517   0.143   3.591   6.520 -0.0250  0.2116 -0.2636
   34POPC   H4X 4518   0.076   3.638   6.445 -0.2882  0.3918  0.0833
   34POPC   H4Y 4519   0.123   3.482   6.527 -2.0873  0.6195  0.8344
   34POPC   C35 4520   0.289   3.616   6.480 -0.0334  0.5320 -0.0993
   34POPC   H5X 4521   0.317   3.552   6.393 -2.1446  0.7724 -1.0308
   34POPC   H5Y 4522   0.366   3.603   6.559  2.7911 -0.2560 -2.7844
   34POPC   C36 4523   0.308   3.761   6.435  0.2813  0.6187  0.3136
   34POPC   H6X 4524   0.418   3.777   6.428  0.2829 -0.0270 -1.6607
   34POPC   H6Y 4525   0.303   3.833   6.520  2.1032 -0.0442  1.0443
   34POPC   C37 4526   0.230   3.798   6.309 -0.0046 -0.1872  0.2447
   34POPC   H7X 4527   0.119   3.797   6.319 -0.5015 -1.5695 -3.7878
   34POPC   H7Y 4528   0.254   3.728   6.227 -1.2609 -0.3209 -0.0204
   34POPC   C38 4529   0.253   3.943   6.265 -0.0718 -0.3173 -0.2189
   34POPC   H8X 4530   0.364   3.943   6.263  0.0614 -1.8022  2.6202
   34POPC   H8Y 4531   0.225   4.018   6.342  1.0030  0.7921 -0.8744
   34POPC   C39 4532   0.182   3.990   6.137 -0.5359  0.0174  0.1570
   34POPC   H9X 4533   0.239   4.081   6.107  2.3290 -1.9293 -0.7508
   34POPC   H9Y 4534   0.076   4.007   6.164 -1.4374  1.7991 -3.8087
   34POPC  C310 4535   0.178   3.895   6.018  0.0928  0.0059  0.1376
   34POPC  H10X 4536   0.117   3.943   5.938  0.2571  0.8345  0.5061
   34POPC  H10Y 4537   0.135   3.796   6.047  0.2483 -0.4780 -1.2062
   34POPC  C311 4538   0.319   3.862   5.969  0.1265  0.0711  0.1917
   34POPC  H11X 4539   0.311   3.761   5.924  2.1394 -1.2251  2.4838
   34POPC  H11Y 4540   0.379   3.841   6.061 -1.4967 -2.0821  0.8447
   34POPC  C312 4541   0.391   3.961   5.878  0.0502 -0.1819 -0.1453
   34POPC  H12X 4542   0.500   3.942   5.869 -0.1778 -0.9913 -1.3881
   34POPC  H12Y 4543   0.393   4.062   5.924 -0.2044  0.2837 -1.1400
   34POPC  C313 4544   0.332   3.970   5.737  0.0555  0.3689 -0.1150
   34POPC  H13X 4545   0.227   3.998   5.761 -0.3227  0.0154 -1.2711
   34POPC  H13Y 4546   0.332   3.870   5.688  0.9384 -0.7871  2.1096
   34POPC  C314 4547   0.391   4.074   5.641 -0.0499  0.7556  0.2372
   34POPC  H14X 4548   0.496   4.085   5.675  0.7847 -2.7420 -0.8342
   34POPC  H14Y 4549   0.338   4.171   5.653 -1.2514  0.0255  1.1341
   34POPC  C315 4550   0.393   4.027   5.496 -0.6342  0.1993  0.4022
   34POPC  H15X 4551   0.294   4.027   5.445 -0.9481 -3.0251  0.7491
   34POPC  H15Y 4552   0.435   3.924   5.483 -1.5926  0.0016 -1.5202
   34POPC  C316 4553   0.478   4.124   5.413 -0.1834 -0.6354 -0.1359
   34POPC  H16X 4554   0.580   4.119   5.455 -0.7763 -2.9246  1.2552
   34POPC  H16Y 4555   0.436   4.227   5.420 -2.8328 -1.7179  1.6814
   34POPC  H16Z 4556   0.493   4.094   5.307  1.9883  0.5979 -0.2268
   35POPC     N 4557   6.722   4.092   7.542 -0.6781 -0.9058  0.1730
   35POPC   C12 4558   6.638   4.027   7.434 -0.2266 -0.2383 -0.5852
   35POPC   C13 4559   6.628   4.179   7.622  0.1077 -0.1591  0.2985
   35POPC   C14 4560   6.782   3.995   7.642 -0.5852 -0.3528  0.6572
   35POPC   C15 4561   6.832   4.182   7.491 -0.8802 -0.2113  0.9510
   35POPC  H12A 4562   6.580   4.099   7.378 -1.5868 -0.9936 -0.1866
   35POPC  H12B 4563   6.566   3.959   7.476  1.6671 -1.0215  1.5992
   35POPC  H13A 4564   6.672   4.234   7.703  0.8065  0.9229 -0.7812
   35POPC  H13B 4565   6.606   4.252   7.545  0.8915  1.6041  1.6647
   35POPC  H13C 4566   6.544   4.122   7.658  0.1151  1.4238  3.0759
   35POPC  H14A 4567   6.869   3.941   7.606  0.0878 -0.8157  2.8524
   35POPC  H14B 4568   6.819   4.069   7.712 -1.0292  2.8649 -2.1976
   35POPC  H14C 4569   6.715   3.919   7.677 -0.4443 -0.6194  0.3497
   35POPC  H15A 4570   6.886   4.132   7.412 -0.3161  1.3502  0.3040
   35POPC  H15B 4571   6.899   4.215   7.569 -1.8166  1.7102  1.0010
   35POPC  H15C 4572   6.781   4.268   7.452  0.9323  0.9104  0.9384
   35POPC   C11 4573   6.725   3.950   7.334  0.1511  0.0897 -0.5125
   35POPC  H11A 4574   6.793   4.017   7.276  3.7392 -3.6929 -1.1123
   35POPC  H11B 4575   6.649   3.919   7.259  2.1511  0.9823 -3.0694
   35POPC     P 4576   6.737   3.704   7.410 -0.3684 -0.0507 -0.3360
   35POPC   O13 4577   6.840   3.602   7.440 -0.5183 -0.1139 -0.0323
   35POPC   O14 4578   6.630   3.710   7.512 -0.1006 -0.5627 -0.0171
   35POPC   O12 4579   6.806   3.847   7.391 -0.3912  0.0244  0.1468
   35POPC   O11 4580   6.668   3.673   7.269 -0.3431  0.1766 -0.3974
   35POPC    C1 4581   6.704   3.562   7.187 -0.3497 -0.1036 -0.0190
   35POPC    HA 4582   6.631   3.549   7.105  0.8335 -2.5771 -0.7966
   35POPC    HB 4583   6.713   3.470   7.249 -0.2004 -1.1653 -1.5686
   35POPC    C2 4584   6.843   3.580   7.123 -0.2198 -0.1727  0.2418
   35POPC    HS 4585   6.921   3.583   7.202  0.1656  1.8723 -0.1550
   35POPC   O21 4586   6.840   3.704   7.053 -0.0171 -0.3782 -0.1308
   35POPC   C21 4587   6.964   3.754   7.049 -0.1303 -0.0916 -0.0615
   35POPC   O22 4588   7.066   3.700   7.088  0.3489  0.2258 -0.8513
   35POPC   C22 4589   6.970   3.886   6.973  0.5515 -0.2307 -0.2497
   35POPC   H2R 4590   6.920   3.966   7.031  0.0461 -0.2053 -0.7119
   35POPC   H2S 4591   6.905   3.877   6.883 -1.2653 -2.2281  1.1604
   35POPC    C3 4592   6.877   3.458   7.035 -0.1209 -0.4085  0.6024
   35POPC    HX 4593   6.884   3.360   7.086  0.5908 -2.1081 -2.5262
   35POPC    HY 4594   6.978   3.474   6.993 -0.5610  1.5042  0.1521
   35POPC   O31 4595   6.797   3.435   6.919 -0.1939  0.5640  0.4468
   35POPC   C31 4596   6.823   3.319   6.857 -0.4312  0.2380  0.9527
   35POPC   O32 4597   6.902   3.233   6.891  0.1259  0.1577 -0.4730
   35POPC   C32 4598   6.740   3.316   6.729  0.0186 -0.0856  0.6665
   35POPC   H2X 4599   6.804   3.373   6.659  2.6947 -0.2076  2.8383
   35POPC   H2Y 4600   6.643   3.368   6.745  0.5345  1.5151 -1.1287
   35POPC   C23 4601   7.117   3.923   6.950  0.4597  0.4742  0.2851
   35POPC   H3R 4602   7.189   3.852   6.903  0.6542  0.1849  0.9980
   35POPC   H3S 4603   7.158   3.926   7.053 -3.3423 -1.8610  2.1215
   35POPC   C24 4604   7.138   4.058   6.882  0.2254  0.4148  0.0938
   35POPC   H4R 4605   7.244   4.070   6.851  0.4507  0.8243  0.9850
   35POPC   H4S 4606   7.126   4.133   6.963 -0.4370 -0.5289  0.8869
   35POPC   C25 4607   7.038   4.074   6.767  0.6525 -0.0106 -0.3415
   35POPC   H5R 4608   7.066   4.173   6.726 -0.3696  0.0052 -1.0401
   35POPC   H5S 4609   6.932   4.075   6.801  0.1100 -0.3960 -1.9559
   35POPC   C26 4610   7.060   3.970   6.656  0.6207 -0.0054 -0.3530
   35POPC   H6R 4611   7.026   3.877   6.706  0.5588 -0.5917 -1.4521
   35POPC   H6S 4612   7.166   3.965   6.624  0.7223 -0.0726 -0.0133
   35POPC   C27 4613   6.971   3.988   6.533  0.5410 -0.0409 -0.3008
   35POPC   H7R 4614   6.871   3.958   6.570 -0.4361  2.9956 -0.1880
   35POPC   H7S 4615   7.008   3.916   6.456  1.7713  1.8850 -1.5972
   35POPC   C28 4616   6.973   4.126   6.467  0.2533  0.0574 -0.1064
   35POPC   H8R 4617   7.073   4.156   6.429 -0.9654  0.7160 -3.1408
   35POPC   H8S 4618   6.956   4.206   6.542  0.9866  0.0640  0.0622
   35POPC   C29 4619   6.878   4.143   6.352  0.1020  0.3173  0.0567
   35POPC   H91 4620   6.770   4.141   6.377 -0.2827 -1.7806 -1.4898
   35POPC  C210 4621   6.906   4.155   6.221 -0.2957 -1.0713 -0.1820
   35POPC  H101 4622   6.820   4.167   6.154 -0.5679  1.6099  0.5356
   35POPC  C211 4623   7.039   4.166   6.152 -0.0426  0.5706  0.5112
   35POPC  H11R 4624   7.056   4.070   6.099 -0.3396 -0.4616  2.1911
   35POPC  H11S 4625   7.120   4.186   6.226 -1.4463  0.3915  2.1794
   35POPC  C212 4626   7.034   4.282   6.053 -0.1430  0.0954 -0.0476
   35POPC  H12R 4627   7.037   4.373   6.118  1.0961  0.7957 -1.0370
   35POPC  H12S 4628   6.949   4.285   5.982 -0.7627 -0.2588  0.6675
   35POPC  C213 4629   7.156   4.301   5.962 -0.1809 -0.8701 -0.3062
   35POPC  H13R 4630   7.169   4.404   5.922  1.4043 -0.8057  0.3032
   35POPC  H13S 4631   7.142   4.229   5.878 -2.0095 -1.6179  0.5685
   35POPC  C214 4632   7.294   4.274   6.023 -0.2607  0.0129  0.2946
   35POPC  H14R 4633   7.359   4.236   5.940 -0.4553 -2.0206  1.0064
   35POPC  H14S 4634   7.288   4.176   6.075  1.1412 -0.6728 -0.7583
   35POPC  C215 4635   7.362   4.371   6.119  0.0024 -0.0869  0.2111
   35POPC  H15R 4636   7.284   4.406   6.190  0.3403  1.8085 -0.2863
   35POPC  H15S 4637   7.390   4.465   6.068  0.4160  0.2622  1.0646
   35POPC  C216 4638   7.479   4.319   6.203 -0.3292 -0.8814  0.1906
   35POPC  H16R 4639   7.469   4.209   6.219  0.8629 -1.1808 -0.9716
   35POPC  H16S 4640   7.484   4.374   6.299 -0.6170 -0.1409 -0.2105
   35POPC  C217 4641   7.612   4.345   6.131 -0.8441 -0.2906 -0.5725
   35POPC  H17R 4642   7.679   4.293   6.204 -2.1017  0.0856  0.9094
   35POPC  H17S 4643   7.631   4.454   6.132 -2.6207  0.0458 -0.4719
   35POPC  C218 4644   7.629   4.294   5.988  0.3286  0.8642 -0.8570
   35POPC  H18R 4645   7.734   4.277   5.956  1.0528  2.2435  0.6298
   35POPC  H18S 4646   7.592   4.377   5.923 -1.9060  0.0298 -0.7365
   35POPC  H18T 4647   7.569   4.202   5.971  0.7884  0.3384  0.2744
   35POPC   C33 4648   6.719   3.177   6.669  0.1537  0.1641  0.0411
   35POPC   H3X 4649   6.760   3.097   6.734 -1.3530 -0.1414  0.6540
   35POPC   H3Y 4650   6.773   3.178   6.572 -0.3373 -1.2586 -0.2832
   35POPC   C34 4651   6.570   3.155   6.639  0.2559 -0.3926 -0.0790
   35POPC   H4X 4652   6.551   3.238   6.568  1.0723  0.9980  1.2423
   35POPC   H4Y 4653   6.519   3.171   6.736  1.5521 -3.1833  1.1793
   35POPC   C35 4654   6.532   3.023   6.572 -0.8580 -0.0830 -0.0736
   35POPC   H5X 4655   6.428   3.003   6.605 -1.1180  1.1597 -0.0762
   35POPC   H5Y 4656   6.597   2.946   6.619  2.0765  1.5692 -1.1174
   35POPC   C36 4657   6.542   3.022   6.419  0.4267 -0.3003 -0.0039
   35POPC   H6X 4658   6.643   3.056   6.388  0.5504 -0.8037 -0.1482
   35POPC   H6Y 4659   6.469   3.098   6.383  1.4018  0.0346 -1.3357
   35POPC   C37 4660   6.520   2.886   6.353 -0.3272 -0.1177 -0.1464
   35POPC   H7X 4661   6.416   2.860   6.380 -0.0005  0.1499  1.5169
   35POPC   H7Y 4662   6.581   2.812   6.409 -2.7752 -1.1750  1.3029
   35POPC   C38 4663   6.566   2.878   6.208  0.4606 -0.1234  0.0956
   35POPC   H8X 4664   6.676   2.895   6.208  0.1887  1.8383 -0.3059
   35POPC   H8Y 4665   6.515   2.964   6.159  1.4812 -0.5507 -1.8265
   35POPC   C39 4666   6.532   2.742   6.147  0.1067  0.2132 -0.4753
   35POPC   H9X 4667   6.424   2.717   6.155  0.4008 -0.7517  1.0006
   35POPC   H9Y 4668   6.572   2.660   6.211  0.2767 -0.2137 -1.1187
   35POPC  C310 4669   6.587   2.716   6.007  0.0344  0.1668 -0.4952
   35POPC  H10X 4670   6.589   2.812   5.951  1.4089  0.4706  0.0329
   35POPC  H10Y 4671   6.513   2.649   5.959  1.5852 -0.9263 -1.4654
   35POPC  C311 4672   6.726   2.651   5.998 -0.0902 -0.2675  0.5759
   35POPC  H11X 4673   6.707   2.547   6.031 -0.9447  0.1606  1.4822
   35POPC  H11Y 4674   6.788   2.707   6.071  0.2377  1.9754 -1.3154
   35POPC  C312 4675   6.780   2.651   5.855  0.2860 -0.0679  0.7183
   35POPC  H12X 4676   6.820   2.754   5.851 -0.0518  0.0221 -0.9495
   35POPC  H12Y 4677   6.694   2.635   5.786  0.3890 -0.0690  0.5890
   35POPC  C313 4678   6.885   2.547   5.814  0.1487  0.1370 -0.1735
   35POPC  H13X 4679   6.847   2.448   5.849 -1.1769  0.2815 -1.1405
   35POPC  H13Y 4680   6.982   2.574   5.861  0.7255  0.6635 -1.6073
   35POPC  C314 4681   6.910   2.563   5.664  0.3461 -0.1366 -0.1708
   35POPC  H14X 4682   6.955   2.664   5.655  1.0580 -0.5512 -1.5811
   35POPC  H14Y 4683   6.824   2.578   5.596  0.4426  1.7209  0.0859
   35POPC  C315 4684   7.007   2.462   5.601  0.4337 -0.1988  0.0610
   35POPC  H15X 4685   7.089   2.464   5.676 -0.1339 -0.1027  0.6956
   35POPC  H15Y 4686   7.056   2.486   5.504  0.9445 -3.5452 -0.6203
   35POPC  C316 4687   6.958   2.319   5.579 -0.0094 -0.0038 -0.2247
   35POPC  H16X 4688   6.940   2.283   5.682 -1.1683  2.4183  0.5003
   35POPC  H16Y 4689   7.031   2.262   5.519  0.9443  0.6237  0.3235
   35POPC  H16Z 4690   6.862   2.328   5.522 -0.6481  0.6508  0.9074
   36POPC     N 4691   6.256   6.553   6.955 -0.8504  0.1939  0.1760
   36POPC   C12 4692   6.399   6.513   6.929 -0.8039  0.3732  0.1581
   36POPC   C13 4693   6.193   6.472   7.066  0.0693  0.0711  0.6214
   36POPC   C14 4694   6.262   6.699   6.994  0.1845  0.1320  0.2767
   36POPC   C15 4695   6.178   6.532   6.827 -0.3168  0.0001 -0.1209
   36POPC  H12A 4696   6.457   6.502   7.019  0.3396 -0.1196 -0.6179
   36POPC  H12B 4697   6.445   6.597   6.878 -0.7584  0.1391 -0.1893
   36POPC  H13A 4698   6.182   6.366   7.048  0.2712  0.2273 -0.5522
   36POPC  H13B 4699   6.266   6.487   7.143 -0.8664  1.3436  1.2981
   36POPC  H13C 4700   6.097   6.512   7.095 -1.2544 -0.5141 -2.4711
   36POPC  H14A 4701   6.305   6.745   6.906  2.1758 -2.3341 -0.1524
   36POPC  H14B 4702   6.164   6.742   7.010  0.0985 -0.4534  1.4423
   36POPC  H14C 4703   6.333   6.715   7.073 -1.6631  1.9895  1.6641
   36POPC  H15A 4704   6.082   6.581   6.830 -0.0891  0.4028  0.8037
   36POPC  H15B 4705   6.155   6.427   6.813  1.4047 -0.7889  2.2691
   36POPC  H15C 4706   6.229   6.574   6.742  2.1184 -1.4117  0.5318
   36POPC   C11 4707   6.432   6.386   6.851 -0.0366  0.5373  0.2080
   36POPC  H11A 4708   6.541   6.395   6.831 -0.1009  1.8796  0.3444
   36POPC  H11B 4709   6.383   6.383   6.752  0.5840  0.6276 -0.1109
   36POPC     P 4710   6.403   6.130   6.863  0.0426  0.1447  0.2057
   36POPC   O13 4711   6.543   6.095   6.829 -0.1680 -0.1505 -0.3705
   36POPC   O14 4712   6.324   6.036   6.946 -0.8723  0.2880 -0.4826
   36POPC   O12 4713   6.407   6.273   6.934  0.5109  0.2450 -0.0149
   36POPC   O11 4714   6.325   6.156   6.726  0.0487 -0.0395  0.1659
   36POPC    C1 4715   6.182   6.150   6.730  0.0341  0.1061 -0.1090
   36POPC    HA 4716   6.153   6.239   6.671  0.9334  0.8749  0.5905
   36POPC    HB 4717   6.128   6.155   6.827 -0.1995 -1.8632 -0.0854
   36POPC    C2 4718   6.130   6.015   6.675  0.3288 -0.1768  0.3061
   36POPC    HS 4719   6.172   5.937   6.743  1.4856  0.7381  0.6907
   36POPC   O21 4720   6.180   5.999   6.542 -0.3665  0.1769 -0.0048
   36POPC   C21 4721   6.168   5.872   6.502 -0.6844  0.2428 -0.1236
   36POPC   O22 4722   6.145   5.772   6.568 -0.0094  0.2039  0.0612
   36POPC   C22 4723   6.166   5.873   6.350 -0.0521  0.1150 -0.1380
   36POPC   H2R 4724   6.162   5.973   6.302 -1.2172 -0.1013 -0.5355
   36POPC   H2S 4725   6.079   5.810   6.320  0.7064 -0.4291 -1.2277
   36POPC    C3 4726   5.977   6.018   6.667  0.3320 -0.2014  0.2453
   36POPC    HX 4727   5.956   6.107   6.602  1.6869 -0.5513 -0.7159
   36POPC    HY 4728   5.938   6.054   6.765 -0.4679 -0.5014  0.0420
   36POPC   O31 4729   5.905   5.911   6.606  0.1984  0.1525 -0.2332
   36POPC   C31 4730   5.846   5.831   6.696  0.2475  0.1317 -0.2200
   36POPC   O32 4731   5.873   5.836   6.815 -0.2236 -0.1627 -0.0984
   36POPC   C32 4732   5.750   5.738   6.624 -0.2825  0.4116  0.1185
   36POPC   H2X 4733   5.796   5.742   6.523  1.0999  0.5182  0.7258
   36POPC   H2Y 4734   5.645   5.774   6.634  0.3710  1.9937  1.9873
   36POPC   C23 4735   6.291   5.806   6.293  0.0979  0.6907 -0.4898
   36POPC   H3R 4736   6.297   5.696   6.307 -0.0636  0.9718  2.2969
   36POPC   H3S 4737   6.374   5.839   6.358 -1.3687 -1.6344  2.8491
   36POPC   C24 4738   6.322   5.844   6.148  0.3802  0.2556 -0.5465
   36POPC   H4R 4739   6.417   5.793   6.122  1.6920  2.0721  0.3994
   36POPC   H4S 4740   6.335   5.954   6.139 -0.5402  0.4477  0.2482
   36POPC   C25 4741   6.222   5.801   6.040 -0.2040  0.3921 -0.0672
   36POPC   H5R 4742   6.117   5.833   6.057  0.2044  1.4646  0.5371
   36POPC   H5S 4743   6.217   5.691   6.052 -2.7833  0.4974  0.2696
   36POPC   C26 4744   6.264   5.827   5.895  0.0145  0.0202 -0.0721
   36POPC   H6R 4745   6.370   5.795   5.893 -0.9089 -3.5464 -2.5649
   36POPC   H6S 4746   6.257   5.934   5.867 -2.4515  0.1585  0.7967
   36POPC   C27 4747   6.187   5.737   5.798 -0.0832 -0.0811  0.0977
   36POPC   H7R 4748   6.195   5.634   5.838  0.5286 -0.6300 -1.3642
   36POPC   H7S 4749   6.253   5.730   5.708  1.0953 -0.4959  0.9681
   36POPC   C28 4750   6.046   5.782   5.759  0.0493  0.0363 -0.2558
   36POPC   H8R 4751   5.976   5.762   5.843  1.4577 -0.3635  0.8537
   36POPC   H8S 4752   6.002   5.732   5.670 -0.3651  0.5933 -0.3638
   36POPC   C29 4753   6.045   5.929   5.729 -0.1770  0.0279 -0.2932
   36POPC   H91 4754   6.059   5.989   5.820  1.3389  2.0322 -1.7492
   36POPC  C210 4755   6.059   5.991   5.611  0.9842  0.0969 -0.1320
   36POPC  H101 4756   6.073   6.100   5.604 -0.5849  0.2496 -1.5596
   36POPC  C211 4757   6.060   5.927   5.476  0.4227 -0.1559 -0.0182
   36POPC  H11R 4758   5.961   5.947   5.429  1.6640  1.7879 -1.9769
   36POPC  H11S 4759   6.077   5.818   5.486  0.7832 -0.0131  0.9556
   36POPC  C212 4760   6.166   5.984   5.381  0.2074 -0.0463 -0.1935
   36POPC  H12R 4761   6.263   6.001   5.432  1.7368 -0.2278 -2.8521
   36POPC  H12S 4762   6.112   6.079   5.360 -0.4130 -0.2176  0.5659
   36POPC  C213 4763   6.188   5.898   5.257 -0.7200 -0.0986 -0.3306
   36POPC  H13R 4764   6.130   5.803   5.259 -0.2735 -0.3690  1.0575
   36POPC  H13S 4765   6.296   5.873   5.257 -0.6459  0.2017 -0.8194
   36POPC  C214 4766   6.165   5.973   5.126  0.2372  0.4431 -0.1943
   36POPC  H14R 4767   6.211   5.912   5.045 -0.9159 -0.6204 -0.0695
   36POPC  H14S 4768   6.208   6.075   5.132 -0.5523  0.7257  1.0230
   36POPC  C215 4769   6.020   5.984   5.080  0.2050 -0.1591 -0.2462
   36POPC  H15R 4770   5.968   6.029   5.168  2.3951 -1.2002  1.6717
   36POPC  H15S 4771   5.982   5.881   5.066  3.7207 -1.3346 -2.1646
   36POPC  C216 4772   6.009   6.064   4.950  0.2603  0.1951 -0.0354
   36POPC  H16R 4773   6.076   6.020   4.872 -2.0492  0.0946 -2.0955
   36POPC  H16S 4774   6.059   6.162   4.962  0.2737  0.1352  0.4265
   36POPC  C217 4775   5.863   6.065   4.903  0.3245  0.4815 -0.2303
   36POPC  H17R 4776   5.797   6.109   4.980  0.5261  0.1928  0.1108
   36POPC  H17S 4777   5.838   5.960   4.877  1.2704  0.3464 -0.6567
   36POPC  C218 4778   5.848   6.145   4.773 -0.6715  0.4642 -0.1325
   36POPC  H18R 4779   5.754   6.133   4.716  1.2574 -1.9260 -3.1795
   36POPC  H18S 4780   5.927   6.110   4.704  0.0339 -1.9058  1.7297
   36POPC  H18T 4781   5.862   6.251   4.803  0.6744  0.0370  0.8396
   36POPC   C33 4782   5.762   5.592   6.667 -0.2529  0.3309 -0.1581
   36POPC   H3X 4783   5.769   5.576   6.777  1.5954  0.5686 -0.2170
   36POPC   H3Y 4784   5.856   5.548   6.629 -1.7503 -1.0617 -2.5422
   36POPC   C34 4785   5.647   5.505   6.615  0.0075 -0.0122 -0.1619
   36POPC   H4X 4786   5.555   5.557   6.648  0.2168  1.3987 -1.6727
   36POPC   H4Y 4787   5.635   5.407   6.665 -1.3462 -0.6605 -1.6818
   36POPC   C35 4788   5.642   5.487   6.463  0.5692  0.6132 -0.2600
   36POPC   H5X 4789   5.584   5.396   6.436  0.5489  0.3239  0.7323
   36POPC   H5Y 4790   5.745   5.485   6.422  1.1249  2.5384  0.8905
   36POPC   C36 4791   5.557   5.585   6.382 -0.0180  0.5146  0.2318
   36POPC   H6X 4792   5.604   5.686   6.383  2.4081 -0.5179 -1.6877
   36POPC   H6Y 4793   5.457   5.580   6.430 -0.9381  0.1008 -1.6301
   36POPC   C37 4794   5.539   5.550   6.234  0.1461 -0.6881  0.4935
   36POPC   H7X 4795   5.476   5.630   6.190 -1.0382 -0.8441  1.8294
   36POPC   H7Y 4796   5.487   5.454   6.214 -1.2682  0.4779 -1.7115
   36POPC   C38 4797   5.673   5.531   6.162  0.2717  0.0486  0.5257
   36POPC   H8X 4798   5.643   5.501   6.059 -0.0945  0.6808  0.4455
   36POPC   H8Y 4799   5.725   5.448   6.215 -0.4725  0.3297  1.7509
   36POPC   C39 4800   5.767   5.651   6.170  0.0770  0.2239  0.2242
   36POPC   H9X 4801   5.849   5.634   6.098 -0.1836  1.6368 -0.4355
   36POPC   H9Y 4802   5.798   5.654   6.277 -0.4358  0.3269  0.3706
   36POPC  C310 4803   5.711   5.782   6.116  0.4288  0.0493 -0.5752
   36POPC  H10X 4804   5.618   5.810   6.171 -1.2501 -1.7241 -2.3122
   36POPC  H10Y 4805   5.689   5.761   6.009  0.3309 -1.2665 -0.3170
   36POPC  C311 4806   5.797   5.908   6.128 -0.2239  0.4346  0.1640
   36POPC  H11X 4807   5.751   5.987   6.066  0.4601  1.9782  1.5473
   36POPC  H11Y 4808   5.900   5.890   6.090 -0.3289 -2.2052  0.8897
   36POPC  C312 4809   5.825   5.967   6.267  0.5799 -0.1289  0.2475
   36POPC  H12X 4810   5.899   6.047   6.246  1.2741 -0.5027  1.2015
   36POPC  H12Y 4811   5.873   5.884   6.323  0.6230 -1.0865 -1.1350
   36POPC  C313 4812   5.704   6.002   6.354  0.6895 -0.1464  0.4064
   36POPC  H13X 4813   5.735   6.033   6.456  0.6311 -0.2300  0.4493
   36POPC  H13Y 4814   5.640   5.916   6.382 -0.0283  0.8277  1.8511
   36POPC  C314 4815   5.628   6.122   6.296 -0.1010 -0.6660  0.3573
   36POPC  H14X 4816   5.548   6.148   6.368  0.2285 -2.1345  1.3023
   36POPC  H14Y 4817   5.573   6.087   6.206 -1.2774  2.6291 -0.3388
   36POPC  C315 4818   5.710   6.249   6.276 -0.1494 -0.7810 -0.6286
   36POPC  H15X 4819   5.778   6.234   6.190  1.3232 -2.8763  0.8152
   36POPC  H15Y 4820   5.780   6.262   6.362  2.0527  1.4210 -2.6060
   36POPC  C316 4821   5.630   6.379   6.263  0.6343 -0.2900 -0.6007
   36POPC  H16X 4822   5.572   6.403   6.354  2.5488  0.5999  0.4576
   36POPC  H16Y 4823   5.557   6.371   6.180  0.2312  0.0127 -0.2791
   36POPC  H16Z 4824   5.686   6.474   6.247 -0.8534  0.4927 -1.4201
   37POPC     N 4825   0.192   5.919   6.590 -0.0511  0.0785  0.1735
   37POPC   C12 4826   0.203   5.768   6.587  0.1865  0.1018 -0.3245
   37POPC   C13 4827   0.317   5.974   6.654  0.1189 -0.1083  0.0043
   37POPC   C14 4828   0.186   5.971   6.448 -0.5896 -0.0934  0.1281
   37POPC   C15 4829   0.064   5.958   6.659  0.0675 -0.2288  0.5696
   37POPC  H12A 4830   0.292   5.752   6.528 -2.0356  0.1966 -3.9869
   37POPC  H12B 4831   0.116   5.730   6.537  0.3708 -0.2398 -0.3851
   37POPC  H13A 4832   0.322   6.081   6.654  0.7440 -0.1155  1.4176
   37POPC  H13B 4833   0.309   5.948   6.759 -0.2913  0.1939  0.0510
   37POPC  H13C 4834   0.407   5.928   6.617  0.2617  1.1123 -1.2019
   37POPC  H14A 4835   0.201   6.078   6.451 -1.4879  0.0854  4.0405
   37POPC  H14B 4836   0.276   5.935   6.399  1.2534 -0.3061  3.3642
   37POPC  H14C 4837   0.095   5.944   6.398  0.3880 -0.3967 -1.5609
   37POPC  H15A 4838   0.084   5.913   6.755  1.0109  2.7762  1.9065
   37POPC  H15B 4839   8.080   5.907   6.622 -0.3594  1.1508 -0.3990
   37POPC  H15C 4840   0.062   6.065   6.675  4.0326 -0.1718  1.6139
   37POPC   C11 4841   0.218   5.686   6.715 -0.2904 -0.3536 -0.5590
   37POPC  H11A 4842   0.317   5.708   6.762 -1.6951 -0.4158  2.7196
   37POPC  H11B 4843   0.219   5.575   6.702  2.1039 -0.8627  2.5784
   37POPC     P 4844   0.139   5.638   6.950  0.1611  0.0692 -0.4799
   37POPC   O13 4845   0.282   5.635   6.991 -0.1853 -0.5644  0.7248
   37POPC   O14 4846   0.045   5.685   7.054  0.5495 -0.0138 -0.0850
   37POPC   O12 4847   0.119   5.718   6.813  0.7175  1.1007  0.0267
   37POPC   O11 4848   0.098   5.484   6.935 -0.3226  0.1326  0.1627
   37POPC    C1 4849   8.084   5.449   6.862  0.1788 -0.5751 -0.3231
   37POPC    HA 4850   8.017   5.537   6.845  0.9913 -0.1430 -1.4479
   37POPC    HB 4851   8.025   5.378   6.923 -1.7882  2.4769  1.5761
   37POPC    C2 4852   0.001   5.382   6.725 -0.3383 -0.3993 -0.4930
   37POPC    HS 4853   8.059   5.281   6.724  1.2027 -1.1369 -1.4291
   37POPC   O21 4854   0.138   5.359   6.690 -0.1461 -0.1155  0.0697
   37POPC   C21 4855   0.182   5.253   6.758 -0.1193  0.2795  0.6846
   37POPC   O22 4856   0.113   5.174   6.820 -0.0184 -0.1141  0.2970
   37POPC   C22 4857   0.331   5.245   6.731 -0.2811 -0.5831 -0.0044
   37POPC   H2R 4858   0.379   5.160   6.783  1.1285  1.7616  2.8220
   37POPC   H2S 4859   0.374   5.341   6.767 -2.5486  0.3687  0.3173
   37POPC    C3 4860   8.049   5.465   6.608 -0.3501 -0.4562 -0.5279
   37POPC    HX 4861   8.082   5.570   6.620  0.9832 -0.7644 -1.2417
   37POPC    HY 4862   7.939   5.459   6.619 -0.3408 -0.4273 -0.4103
   37POPC   O31 4863   8.098   5.409   6.486 -0.0374 -0.8573 -0.2222
   37POPC   C31 4864   0.009   5.495   6.385  0.1779  0.0011  0.5257
   37POPC   O32 4865   0.006   5.616   6.396 -0.9478  0.0233  0.1235
   37POPC   C32 4866   0.057   5.420   6.262 -0.2038 -0.1728  0.4806
   37POPC   H2X 4867   0.020   5.315   6.256 -0.9148  0.1423 -1.4494
   37POPC   H2Y 4868   0.168   5.423   6.259 -0.2151 -0.2017 -0.2414
   37POPC   C23 4869   0.358   5.240   6.580  0.7532  0.0015  0.1523
   37POPC   H3R 4870   0.463   5.274   6.566  0.4010  0.3190 -1.9865
   37POPC   H3S 4871   0.303   5.307   6.511  2.4826  1.4176  0.0827
   37POPC   C24 4872   0.352   5.099   6.522 -0.1764  0.0751  0.0561
   37POPC   H4R 4873   0.243   5.079   6.519 -0.0879 -0.6312 -3.3712
   37POPC   H4S 4874   0.388   5.029   6.601  0.3809  0.1979 -0.0838
   37POPC   C25 4875   0.415   5.082   6.383 -0.0262 -0.4393  0.1832
   37POPC   H5R 4876   0.393   4.974   6.370  1.2352 -0.6557 -0.2548
   37POPC   H5S 4877   0.525   5.089   6.384  0.0512 -0.9971 -1.3587
   37POPC   C26 4878   0.358   5.170   6.271  0.9358 -0.1761 -0.1065
   37POPC   H6R 4879   0.411   5.267   6.276  0.5368  0.1029 -1.0737
   37POPC   H6S 4880   0.250   5.189   6.292  1.0506 -0.2089  0.5430
   37POPC   C27 4881   0.360   5.120   6.127  0.0904 -0.3320 -0.0716
   37POPC   H7R 4882   0.305   5.192   6.063  0.3252  0.7231  0.8862
   37POPC   H7S 4883   0.290   5.034   6.133  1.6087 -1.7083 -1.0595
   37POPC   C28 4884   0.489   5.055   6.076  0.0751 -0.4780  0.0728
   37POPC   H8R 4885   0.455   5.019   5.977  1.3823  1.5531 -1.1981
   37POPC   H8S 4886   0.545   4.978   6.133  1.5468  1.0375  0.7785
   37POPC   C29 4887   0.583   5.173   6.067 -0.4975 -0.0052  0.2527
   37POPC   H91 4888   0.628   5.215   6.158 -2.3931 -0.6235  1.5534
   37POPC  C210 4889   0.627   5.233   5.956  0.4196 -0.5777  0.3006
   37POPC  H101 4890   0.698   5.315   5.976 -0.3557  0.0335  0.6274
   37POPC  C211 4891   0.585   5.205   5.814 -0.4844  0.3155  0.3804
   37POPC  H11R 4892   0.496   5.139   5.815 -0.7532  0.6728  0.2773
   37POPC  H11S 4893   0.665   5.141   5.772 -0.9294 -0.7383  1.0865
   37POPC  C212 4894   0.559   5.334   5.736 -0.0514  0.3212  0.2396
   37POPC  H12R 4895   0.655   5.386   5.720  0.1668 -0.4507 -1.0781
   37POPC  H12S 4896   0.491   5.402   5.792 -0.7171 -2.4127  3.0274
   37POPC  C213 4897   0.508   5.310   5.594  0.2533 -0.1294  0.2040
   37POPC  H13R 4898   0.405   5.268   5.598 -1.2991  3.1742 -0.7940
   37POPC  H13S 4899   0.568   5.241   5.531 -1.2119 -3.2273  1.9699
   37POPC  C214 4900   0.496   5.439   5.511  0.1695  0.0479  0.4909
   37POPC  H14R 4901   0.431   5.511   5.565 -1.2415  0.3305 -1.4627
   37POPC  H14S 4902   0.439   5.409   5.420 -1.7696  0.6578  1.4517
   37POPC  C215 4903   0.623   5.507   5.460  0.2524 -0.6395 -0.2496
   37POPC  H15R 4904   0.672   5.444   5.383  0.2106 -2.0500  0.8259
   37POPC  H15S 4905   0.691   5.508   5.548 -0.6818 -0.1429  0.4918
   37POPC  C216 4906   0.593   5.649   5.412  0.6725 -0.2411  0.6392
   37POPC  H16R 4907   0.549   5.714   5.491  1.3679  2.5637 -1.1301
   37POPC  H16S 4908   0.510   5.628   5.341  0.0139 -0.0354  1.3318
   37POPC  C217 4909   0.712   5.720   5.347 -0.0430 -0.0183 -0.4585
   37POPC  H17R 4910   0.806   5.723   5.405 -0.8584  2.4038  0.8692
   37POPC  H17S 4911   0.682   5.827   5.343 -0.2111 -0.0862 -1.0766
   37POPC  C218 4912   0.740   5.667   5.207 -0.0377 -0.6985 -0.2060
   37POPC  H18R 4913   0.841   5.700   5.173  0.6000 -0.5423  1.7389
   37POPC  H18S 4914   0.660   5.708   5.142 -0.7198  0.1936  1.1445
   37POPC  H18T 4915   0.747   5.557   5.196  1.3782 -0.6662  0.1266
   37POPC   C33 4916   8.103   5.487   6.137  0.5134  0.2954  0.3947
   37POPC   H3X 4917   0.038   5.590   6.124 -1.8922  1.3419  0.9039
   37POPC   H3Y 4918   7.993   5.496   6.142  0.4340  0.3823 -1.1192
   37POPC   C34 4919   0.030   5.409   6.009  0.0471 -0.0487  0.4906
   37POPC   H4X 4920   8.084   5.311   6.022  1.0146 -0.2877  3.0202
   37POPC   H4Y 4921   0.139   5.388   6.002  0.3809  1.7581 -0.4558
   37POPC   C35 4922   8.088   5.478   5.881 -0.2227 -0.6315  0.2728
   37POPC   H5X 4923   8.097   5.588   5.887 -1.7745 -0.4460 -0.2879
   37POPC   H5Y 4924   7.981   5.457   5.861 -0.2856 -0.1778  0.1212
   37POPC   C36 4925   0.062   5.425   5.760 -0.6099  0.5933 -0.5277
   37POPC   H6X 4926   0.073   5.315   5.771 -4.1936  0.0288 -1.3873
   37POPC   H6Y 4927   0.165   5.465   5.770  0.5370 -2.2453  0.0277
   37POPC   C37 4928   0.004   5.452   5.621 -0.1654  0.5940 -0.7152
   37POPC   H7X 4929   0.016   5.558   5.591  1.2097  0.5042 -0.5485
   37POPC   H7Y 4930   8.001   5.424   5.630  0.6094 -2.6175 -0.2350
   37POPC   C38 4931   0.079   5.358   5.526  0.2682  0.0981  0.1079
   37POPC   H8X 4932   0.075   5.252   5.561 -1.3193 -0.8998 -2.8044
   37POPC   H8Y 4933   0.182   5.397   5.538  0.4948 -0.3127 -0.4617
   37POPC   C39 4934   0.029   5.386   5.384  0.5041 -0.0070  0.0028
   37POPC   H9X 4935   0.084   5.481   5.370  0.5308  0.1955  1.2859
   37POPC   H9Y 4936   8.022   5.396   5.376  0.6307  0.8768 -0.8042
   37POPC  C310 4937   0.064   5.265   5.298 -0.4671 -0.5669  0.3763
   37POPC  H10X 4938   0.014   5.175   5.339  0.3722 -1.3930 -0.3517
   37POPC  H10Y 4939   0.172   5.240   5.296 -0.0769  0.8741 -2.7365
   37POPC  C311 4940   0.017   5.291   5.154  0.3118 -0.2374  0.1747
   37POPC  H11X 4941   0.080   5.372   5.112 -0.7739  0.7918  0.4792
   37POPC  H11Y 4942   8.019   5.335   5.159  0.5206  0.5047 -1.5891
   37POPC  C312 4943   0.005   5.167   5.065 -0.5510 -0.2238  0.2619
   37POPC  H12X 4944   8.042   5.090   5.108 -0.1965 -1.0750 -0.6569
   37POPC  H12Y 4945   0.101   5.112   5.054 -2.0427 -2.5879 -2.1709
   37POPC  C313 4946   8.041   5.203   4.932 -0.2669  0.0330  0.1835
   37POPC  H13X 4947   0.007   5.278   4.889 -0.9805 -0.1380 -1.3487
   37POPC  H13Y 4948   7.953   5.265   4.958 -0.2577  1.4950 -2.8998
   37POPC  C314 4949   8.017   5.083   4.841  0.8110  0.0040 -0.0742
   37POPC  H14X 4950   7.957   5.007   4.896  0.6958  1.4505  1.8972
   37POPC  H14Y 4951   0.009   5.036   4.809 -0.0236 -1.6158 -0.2952
   37POPC  C315 4952   7.936   5.105   4.713  0.4216 -0.6050  0.0603
   37POPC  H15X 4953   8.000   5.173   4.652  1.3728 -0.7571  0.8650
   37POPC  H15Y 4954   7.847   5.156   4.755  0.1484 -0.4042 -0.7446
   37POPC  C316 4955   7.911   4.972   4.642 -0.2859 -0.6065  0.3138
   37POPC  H16X 4956   7.835   4.908   4.692 -0.4763  0.3447  1.2964
   37POPC  H16Y 4957   8.006   4.917   4.630 -0.5837 -1.1353  0.3490
   37POPC  H16Z 4958   7.864   4.997   4.545  1.0454  0.0053 -0.1972
   38POPC     N 4959   1.166   3.308   7.890 -0.0633 -0.2535 -0.0162
   38POPC   C12 4960   1.040   3.239   7.843  0.1723 -0.8378  0.2122
   38POPC   C13 4961   1.266   3.215   7.953 -0.1987 -0.2249  0.2446
   38POPC   C14 4962   1.229   3.389   7.779  0.0356  0.0877  0.2882
   38POPC   C15 4963   1.133   3.412   7.994  0.4194 -0.2333  0.1168
   38POPC  H12A 4964   0.967   3.314   7.815  1.2059 -0.0768 -0.5022
   38POPC  H12B 4965   0.993   3.193   7.930 -0.3054 -0.5463  0.1116
   38POPC  H13A 4966   1.341   3.273   8.005  0.3686 -0.4729 -0.2833
   38POPC  H13B 4967   1.211   3.155   8.024  0.8040 -0.9029  0.4705
   38POPC  H13C 4968   1.308   3.162   7.869  1.6448  3.6078 -1.4929
   38POPC  H14A 4969   1.258   3.329   7.695  0.9753  1.6573 -0.5665
   38POPC  H14B 4970   1.147   3.457   7.756  0.3242  1.0384  1.9017
   38POPC  H14C 4971   1.320   3.432   7.819 -0.3946 -1.0223  2.6361
   38POPC  H15A 4972   1.074   3.491   7.949  0.2712 -1.1902 -1.4274
   38POPC  H15B 4973   1.222   3.462   8.031  0.3908  0.9586 -1.3387
   38POPC  H15C 4974   1.074   3.374   8.077  2.2365 -2.2643  0.5565
   38POPC   C11 4975   1.061   3.144   7.725 -0.2701 -0.3444 -0.2715
   38POPC  H11A 4976   1.083   3.201   7.633  0.3493 -0.0140  0.0715
   38POPC  H11B 4977   0.968   3.093   7.695 -0.3066  1.0672 -2.7822
   38POPC     P 4978   1.194   2.949   7.635 -0.1617 -0.1862  0.1688
   38POPC   O13 4979   1.337   2.911   7.640 -0.2973 -0.7745 -0.3133
   38POPC   O14 4980   1.099   2.837   7.659 -0.6680  0.1782 -0.1201
   38POPC   O12 4981   1.175   3.060   7.748  0.1625  0.2552 -0.2101
   38POPC   O11 4982   1.162   3.023   7.497 -0.0828 -0.2698  0.1056
   38POPC    C1 4983   1.093   2.947   7.398 -0.3745 -0.2154  0.2657
   38POPC    HA 4984   1.018   3.006   7.341 -2.7165 -0.4741  2.8717
   38POPC    HB 4985   1.029   2.866   7.440 -2.7402  0.4173 -1.8407
   38POPC    C2 4986   1.197   2.881   7.305 -0.1382 -0.1217  0.4634
   38POPC    HS 4987   1.265   2.826   7.374 -0.9216 -1.0742  0.5080
   38POPC   O21 4988   1.259   2.988   7.234 -0.3397 -0.4969 -0.2831
   38POPC   C21 4989   1.373   2.940   7.185  0.0056 -0.0788  0.1119
   38POPC   O22 4990   1.408   2.824   7.198 -0.7858 -0.2893  0.4098
   38POPC   C22 4991   1.446   3.058   7.122  0.1895 -0.3128 -0.1166
   38POPC   H2R 4992   1.526   3.090   7.193 -2.1362  3.5923  1.0600
   38POPC   H2S 4993   1.373   3.136   7.091  1.4132  0.4738 -1.1519
   38POPC    C3 4994   1.122   2.786   7.210 -0.0066 -0.0639  0.3030
   38POPC    HX 4995   1.051   2.725   7.270 -0.3611 -0.6525 -0.6919
   38POPC    HY 4996   1.194   2.712   7.169 -0.0678  0.8103 -1.4703
   38POPC   O31 4997   1.043   2.851   7.111  0.3320  0.1928  0.1978
   38POPC   C31 4998   1.099   2.871   6.992 -0.2979 -1.2731 -0.3746
   38POPC   O32 4999   1.215   2.844   6.963 -0.0521 -0.4166 -0.2020
   38POPC   C32 5000   0.995   2.936   6.901  0.0161 -0.2281 -0.0013
   38POPC   H2X 5001   0.911   2.963   6.968 -1.7999  0.0963 -2.2756
   38POPC   H2Y 5002   0.952   2.861   6.831 -0.6648  0.2358 -0.0835
   38POPC   C23 5003   1.516   3.020   6.991  0.6464 -0.1936  0.0908
   38POPC   H3R 5004   1.440   3.016   6.910  1.6691 -0.8925 -0.8564
   38POPC   H3S 5005   1.558   2.917   6.994 -0.8446 -0.9174 -1.9960
   38POPC   C24 5006   1.619   3.122   6.941  0.0232  0.3483 -0.1042
   38POPC   H4R 5007   1.702   3.125   7.014  0.0891 -0.5988 -0.1253
   38POPC   H4S 5008   1.587   3.228   6.942 -0.6871  0.1670 -1.1946
   38POPC   C25 5009   1.688   3.088   6.808  0.1729  0.2208  0.0061
   38POPC   H5R 5010   1.698   2.977   6.806  1.5246  0.3280  0.2108
   38POPC   H5S 5011   1.792   3.124   6.808  0.2475  0.0167  0.7620
   38POPC   C26 5012   1.623   3.149   6.684 -0.0935 -0.9179 -0.4365
   38POPC   H6R 5013   1.695   3.119   6.604 -0.2294 -1.8804 -0.2015
   38POPC   H6S 5014   1.621   3.260   6.692 -0.0487 -0.9487  0.0055
   38POPC   C27 5015   1.498   3.077   6.633 -0.5834 -0.2377 -0.2128
   38POPC   H7R 5016   1.425   3.073   6.716  1.1452 -1.1074  1.3272
   38POPC   H7S 5017   1.538   2.974   6.621  1.0856  0.3926 -0.3528
   38POPC   C28 5018   1.436   3.143   6.510 -0.3176  0.3010 -0.0624
   38POPC   H8R 5019   1.502   3.143   6.421  0.6675 -1.4267  0.6302
   38POPC   H8S 5020   1.413   3.251   6.525  1.5938  0.7833 -0.3912
   38POPC   C29 5021   1.300   3.087   6.481 -0.1346 -0.2886  0.2167
   38POPC   H91 5022   1.226   3.123   6.555 -0.7928  2.0431 -1.4661
   38POPC  C210 5023   1.258   3.011   6.379 -0.4357 -0.1258  0.2162
   38POPC  H101 5024   1.157   2.969   6.376 -0.3378 -0.8618 -5.8441
   38POPC  C211 5025   1.345   2.984   6.259 -0.1668  0.2276  0.3297
   38POPC  H11R 5026   1.452   2.969   6.288 -0.3409 -0.9664  0.4251
   38POPC  H11S 5027   1.351   3.060   6.179 -0.1016  0.6826  0.7635
   38POPC  C212 5028   1.296   2.854   6.195  0.1952  0.3235 -0.1442
   38POPC  H12R 5029   1.185   2.848   6.186 -0.2130  1.6960  2.8633
   38POPC  H12S 5030   1.326   2.774   6.265 -0.1634  0.8471  0.6295
   38POPC  C213 5031   1.378   2.813   6.072 -0.3589  0.0521 -0.4283
   38POPC  H13R 5032   1.486   2.802   6.094 -0.3913  0.5657  0.0147
   38POPC  H13S 5033   1.375   2.885   5.988  0.8409  0.2810 -0.2913
   38POPC  C214 5034   1.332   2.684   6.005 -0.1152 -0.4617  0.3760
   38POPC  H14R 5035   1.368   2.687   5.900  0.5417  1.5526  0.6329
   38POPC  H14S 5036   1.221   2.680   6.005 -0.2061  1.2503  0.9379
   38POPC  C215 5037   1.383   2.557   6.073  0.2220 -0.5188  0.0200
   38POPC  H15R 5038   1.338   2.553   6.175 -0.4043  0.9564 -0.1764
   38POPC  H15S 5039   1.493   2.565   6.086  0.5673  0.0133 -2.7422
   38POPC  C216 5040   1.347   2.438   5.984 -0.0853 -0.3749 -0.0491
   38POPC  H16R 5041   1.406   2.345   6.000  1.8390  0.2468 -2.8181
   38POPC  H16S 5042   1.384   2.463   5.882  2.5949 -0.6981  0.7665
   38POPC  C217 5043   1.198   2.404   5.997 -0.0825 -0.2391  0.3548
   38POPC  H17R 5044   1.175   2.336   5.912 -0.3379  0.0730  0.1720
   38POPC  H17S 5045   1.137   2.494   5.973 -0.1010  0.0067  1.2805
   38POPC  C218 5046   1.156   2.356   6.135  0.1153 -0.6326  0.2785
   38POPC  H18R 5047   1.119   2.436   6.203  0.5713  0.9255 -1.2616
   38POPC  H18S 5048   1.242   2.310   6.188  0.1852 -2.5344 -1.3406
   38POPC  H18T 5049   1.075   2.279   6.130  0.9410 -1.5546  0.7485
   38POPC   C33 5050   1.065   3.049   6.825 -0.3744  0.4921  0.7002
   38POPC   H3X 5051   1.133   3.006   6.748 -0.3211  1.1960  0.3506
   38POPC   H3Y 5052   1.132   3.109   6.890  0.2108  1.0137 -0.3641
   38POPC   C34 5053   0.969   3.146   6.758 -0.2434  0.1485  0.0102
   38POPC   H4X 5054   1.032   3.219   6.702  1.2256 -0.7223  0.4892
   38POPC   H4Y 5055   0.923   3.203   6.842 -0.0698 -0.0161  0.2164
   38POPC   C35 5056   0.864   3.080   6.668 -0.2201 -0.3175  0.3225
   38POPC   H5X 5057   0.774   3.082   6.734  0.4936  1.0470  1.3008
   38POPC   H5Y 5058   0.894   2.976   6.644 -0.2821 -0.2179 -0.2067
   38POPC   C36 5059   0.824   3.167   6.549  0.6236 -0.3048  0.0435
   38POPC   H6X 5060   0.789   3.268   6.580  0.8560 -0.6892  1.6305
   38POPC   H6Y 5061   0.738   3.121   6.495  0.7022 -2.6888  1.8145
   38POPC   C37 5062   0.928   3.188   6.438  0.7543  0.1721  0.2518
   38POPC   H7X 5063   0.981   3.091   6.428 -0.1439 -0.3953  0.8122
   38POPC   H7Y 5064   1.001   3.265   6.470 -0.2824 -0.0833  3.7489
   38POPC   C38 5065   0.886   3.224   6.296 -0.0018  0.1404  0.4639
   38POPC   H8X 5066   0.811   3.306   6.302 -0.5278 -0.2546 -0.5072
   38POPC   H8Y 5067   0.843   3.139   6.240  1.1380 -0.4724  0.4900
   38POPC   C39 5068   1.005   3.287   6.225 -0.0238  0.2144  0.4922
   38POPC   H9X 5069   1.107   3.269   6.267  0.6335  1.8067 -0.3094
   38POPC   H9Y 5070   1.003   3.399   6.227  3.4166  0.4177  0.1698
   38POPC  C310 5071   1.012   3.246   6.077 -0.5611  0.1969  0.4707
   38POPC  H10X 5072   1.091   3.307   6.029  0.0978 -0.0415  1.2301
   38POPC  H10Y 5073   0.919   3.276   6.025  0.2391 -1.3176 -1.9991
   38POPC  C311 5074   1.043   3.099   6.053  0.4590  0.5085 -0.1867
   38POPC  H11X 5075   0.960   3.046   6.105  1.7296 -2.0120 -0.5639
   38POPC  H11Y 5076   1.130   3.066   6.114 -1.5737  0.4957  2.9352
   38POPC  C312 5077   1.063   3.073   5.903 -0.2030 -0.4675 -0.1134
   38POPC  H12X 5078   1.165   3.103   5.874 -0.2862  0.3415  0.4167
   38POPC  H12Y 5079   0.985   3.126   5.845 -1.0230 -0.9319  0.5414
   38POPC  C313 5080   1.047   2.924   5.870  0.7530 -0.5002 -0.4492
   38POPC  H13X 5081   0.993   2.879   5.956  2.5245 -1.4222  0.2310
   38POPC  H13Y 5082   1.141   2.869   5.850  1.3046  0.9131 -1.9910
   38POPC  C314 5083   0.947   2.904   5.756  0.4277 -0.5663 -0.1531
   38POPC  H14X 5084   1.000   2.937   5.664  1.5034 -1.2899  0.1910
   38POPC  H14Y 5085   0.859   2.966   5.784  0.4379 -0.7986  0.4131
   38POPC  C315 5086   0.905   2.757   5.750 -0.5436 -0.2866 -0.4030
   38POPC  H15X 5087   0.798   2.735   5.769 -0.0864 -3.9603 -1.1849
   38POPC  H15Y 5088   0.951   2.697   5.832 -0.5933  0.6178  0.3013
   38POPC  C316 5089   0.954   2.708   5.614 -0.8811 -0.3415 -0.5048
   38POPC  H16X 5090   1.064   2.696   5.618 -0.8600  0.1617  0.9843
   38POPC  H16Y 5091   0.922   2.774   5.530  1.1403  1.7680  0.2763
   38POPC  H16Z 5092   0.906   2.612   5.584 -0.7743  0.3965 -3.4061
   39POPC     N 5093   5.493   6.952   7.393 -0.1062 -0.3887 -0.2008
   39POPC   C12 5094   5.417   6.899   7.274 -0.5019 -0.3938  0.0504
   39POPC   C13 5095   5.623   6.876   7.408  0.3597  0.5235  0.4983
   39POPC   C14 5096   5.529   7.097   7.370 -0.3384 -0.2841  0.0783
   39POPC   C15 5097   5.405   6.943   7.516  0.5305 -0.1034  0.2814
   39POPC  H12A 5098   5.323   6.951   7.266  0.0804  0.6803 -0.0484
   39POPC  H12B 5099   5.402   6.793   7.290  0.7333 -0.6107 -0.1542
   39POPC  H13A 5100   5.675   6.900   7.316 -2.3499 -0.2343 -1.3572
   39POPC  H13B 5101   5.671   6.917   7.495 -0.1990  0.8130  0.6757
   39POPC  H13C 5102   5.600   6.771   7.407 -0.0783  0.6099 -0.7313
   39POPC  H14A 5103   5.583   7.117   7.278 -1.9070 -0.0869 -0.8268
   39POPC  H14B 5104   5.445   7.164   7.370  1.0026  1.4830 -0.8107
   39POPC  H14C 5105   5.582   7.140   7.454 -0.0858  1.0879 -0.7563
   39POPC  H15A 5106   5.472   6.966   7.597  2.0515 -0.7767 -0.7454
   39POPC  H15B 5107   5.358   6.849   7.542 -1.1357  0.6346  0.0885
   39POPC  H15C 5108   5.322   7.012   7.509 -0.3664 -1.2786 -1.1428
   39POPC   C11 5109   5.478   6.916   7.135  0.1517 -0.4973  0.3196
   39POPC  H11A 5110   5.477   7.024   7.111  1.9637 -0.1783  1.5118
   39POPC  H11B 5111   5.410   6.877   7.055  1.3046  1.1830 -1.5818
   39POPC     P 5112   5.622   6.725   7.050  0.1395 -0.0387 -0.0555
   39POPC   O13 5113   5.767   6.710   7.024  0.0845 -0.2435 -0.2490
   39POPC   O14 5114   5.562   6.616   7.130 -0.0106 -0.4534 -0.7298
   39POPC   O12 5115   5.611   6.863   7.131  0.4715  0.3471 -0.6609
   39POPC   O11 5116   5.550   6.760   6.912 -0.0267  0.3948  0.1383
   39POPC    C1 5117   5.624   6.859   6.840  0.3250 -0.2633 -0.4169
   39POPC    HA 5118   5.731   6.836   6.819 -0.2518 -0.3370 -3.7086
   39POPC    HB 5119   5.627   6.959   6.889 -0.9646 -0.2384 -0.3640
   39POPC    C2 5120   5.559   6.882   6.703  0.3133  0.7533 -0.2481
   39POPC    HS 5121   5.625   6.962   6.662  0.2224  1.6379  1.2388
   39POPC   O21 5122   5.424   6.916   6.736  0.1395  0.0101 -0.1762
   39POPC   C21 5123   5.390   7.020   6.660  0.2899  0.1822 -0.0084
   39POPC   O22 5124   5.468   7.092   6.599  0.2776  0.3033  0.1168
   39POPC   C22 5125   5.239   7.024   6.639  0.2636  0.6161  0.2473
   39POPC   H2R 5126   5.191   7.080   6.722 -1.9988 -0.0258 -0.5714
   39POPC   H2S 5127   5.199   6.921   6.630  0.0449  0.6234  0.9996
   39POPC    C3 5128   5.572   6.765   6.604 -0.2430  0.1700  0.3643
   39POPC    HX 5129   5.518   6.672   6.634  0.5010 -0.8172 -1.2428
   39POPC    HY 5130   5.680   6.742   6.600 -0.3492 -0.9522  2.3820
   39POPC   O31 5131   5.507   6.796   6.481  0.1462  0.1749  0.1604
   39POPC   C31 5132   5.591   6.849   6.391 -0.0141  0.5354  0.2226
   39POPC   O32 5133   5.703   6.886   6.421  0.1236  0.4042 -0.1273
   39POPC   C32 5134   5.523   6.863   6.256 -0.5055  0.2635  0.4384
   39POPC   H2X 5135   5.413   6.851   6.269 -0.5956  0.5928  0.0223
   39POPC   H2Y 5136   5.556   6.786   6.183 -1.2943  0.0707  0.2693
   39POPC   C23 5137   5.193   7.076   6.503  0.4548 -0.4288 -0.2303
   39POPC   H3R 5138   5.223   7.013   6.417  1.7172  0.8815 -0.7731
   39POPC   H3S 5139   5.240   7.175   6.490  0.8394 -0.2833  1.8688
   39POPC   C24 5140   5.041   7.093   6.509  0.4427 -0.5302 -0.2495
   39POPC   H4R 5141   5.016   7.152   6.600  0.1654  0.3577 -0.8827
   39POPC   H4S 5142   5.000   6.991   6.529  2.8933 -1.0604  2.7149
   39POPC   C25 5143   4.967   7.163   6.395 -0.3139 -0.5233  0.2332
   39POPC   H5R 5144   4.988   7.272   6.393 -1.8822 -0.1623  1.3991
   39POPC   H5S 5145   4.860   7.165   6.424 -0.3327  2.9984  0.3341
   39POPC   C26 5146   4.982   7.098   6.257 -0.0115 -0.2378  0.1308
   39POPC   H6R 5147   5.005   6.990   6.273  0.9439 -0.0058  0.4053
   39POPC   H6S 5148   5.070   7.153   6.217 -1.9543  3.2209  0.1818
   39POPC   C27 5149   4.866   7.126   6.162  0.1533 -0.1774 -0.0535
   39POPC   H7R 5150   4.859   7.237   6.154  0.8789 -0.1210  0.0848
   39POPC   H7S 5151   4.772   7.092   6.210 -0.8877  0.4316 -1.5618
   39POPC   C28 5152   4.882   7.061   6.024  0.1781 -0.1848 -0.0479
   39POPC   H8R 5153   4.779   7.053   5.986 -0.2716  0.9875  0.8385
   39POPC   H8S 5154   4.911   6.957   6.051  1.3798  0.1690  0.1123
   39POPC   C29 5155   4.993   7.101   5.930  0.3363  0.1827  0.2905
   39POPC   H91 5156   5.095   7.071   5.959  1.0698  3.5567  1.7271
   39POPC  C210 5157   4.987   7.156   5.808 -0.9540 -0.1479  0.1827
   39POPC  H101 5158   5.077   7.167   5.745 -0.9809  0.8843  0.3079
   39POPC  C211 5159   4.862   7.208   5.744 -0.4004 -0.2251 -0.9825
   39POPC  H11R 5160   4.857   7.319   5.745 -1.2990 -0.2422  1.2157
   39POPC  H11S 5161   4.776   7.174   5.806 -0.8221  1.7591 -0.4236
   39POPC  C212 5162   4.844   7.140   5.608 -0.5060 -0.2456 -0.9589
   39POPC  H12R 5163   4.742   7.168   5.572 -0.0515  0.0817 -2.0537
   39POPC  H12S 5164   4.842   7.030   5.623 -2.8574 -0.0083  1.1378
   39POPC  C213 5165   4.952   7.171   5.504  0.6499 -0.5061  0.1383
   39POPC  H13R 5166   5.053   7.136   5.534  2.0641  2.8151 -0.3167
   39POPC  H13S 5167   4.974   7.280   5.503  1.3971 -0.6484  0.3299
   39POPC  C214 5168   4.923   7.134   5.358  0.0918  0.2740  0.0392
   39POPC  H14R 5169   4.820   7.168   5.335 -0.1357 -1.1672 -1.2044
   39POPC  H14S 5170   4.925   7.023   5.350  1.1425  0.3033 -0.3092
   39POPC  C215 5171   5.002   7.206   5.249 -0.0865  0.2257 -0.1218
   39POPC  H15R 5172   5.099   7.155   5.235  0.3707  1.1205 -0.3062
   39POPC  H15S 5173   5.022   7.312   5.275 -2.7085  1.2778 -1.8931
   39POPC  C216 5174   4.932   7.198   5.113 -0.1276  0.1108 -0.0931
   39POPC  H16R 5175   4.834   7.248   5.123 -0.1321  0.3662 -1.2812
   39POPC  H16S 5176   4.908   7.089   5.105 -1.5235  0.3756  0.2188
   39POPC  C217 5177   5.017   7.256   4.999 -0.7359  0.1401 -0.5397
   39POPC  H17R 5178   4.972   7.223   4.904  0.7294 -2.4655 -0.4347
   39POPC  H17S 5179   5.118   7.210   5.002 -0.8877 -0.2255 -0.9587
   39POPC  C218 5180   5.023   7.408   5.005 -0.4312  0.1215 -0.3142
   39POPC  H18R 5181   5.075   7.445   4.914 -0.1844 -1.4366 -0.8376
   39POPC  H18S 5182   5.085   7.441   5.091  1.6916  1.5200 -2.2571
   39POPC  H18T 5183   4.924   7.458   5.007 -2.5914 -3.7774 -0.8625
   39POPC   C33 5184   5.543   7.007   6.207  0.4678  0.1411  0.4571
   39POPC   H3X 5185   5.650   7.015   6.177  0.9631  1.0776  2.3289
   39POPC   H3Y 5186   5.524   7.073   6.294 -2.5962  0.2605 -0.2023
   39POPC   C34 5187   5.450   7.060   6.098  0.2129 -0.2731  0.4706
   39POPC   H4X 5188   5.455   7.171   6.101 -1.5893 -0.1350 -0.1967
   39POPC   H4Y 5189   5.350   7.022   6.127  0.8444 -1.8738  0.6593
   39POPC   C35 5190   5.495   7.006   5.962  0.0252  0.3204  0.1681
   39POPC   H5X 5191   5.497   6.895   5.970 -1.8709  0.0409 -2.3211
   39POPC   H5Y 5192   5.603   7.028   5.942  0.5030  0.0096  2.2010
   39POPC   C36 5193   5.404   7.036   5.843  0.2455  0.2343 -0.0232
   39POPC   H6X 5194   5.417   7.138   5.802 -1.2043 -0.0781 -1.3486
   39POPC   H6Y 5195   5.300   7.034   5.882  0.4087  0.1677  0.4150
   39POPC   C37 5196   5.430   6.945   5.723  0.3693  0.4272 -0.1426
   39POPC   H7X 5197   5.434   6.835   5.738 -0.7986 -0.0364 -2.6187
   39POPC   H7Y 5198   5.527   6.980   5.682  0.2321  1.9946  0.8141
   39POPC   C38 5199   5.327   6.980   5.615  0.2749  0.4806 -0.0368
   39POPC   H8X 5200   5.358   7.077   5.569 -1.2910  1.4413  0.8613
   39POPC   H8Y 5201   5.224   6.992   5.654 -0.4036 -1.2904 -1.1306
   39POPC   C39 5202   5.326   6.874   5.504  0.2908  0.3256  0.1120
   39POPC   H9X 5203   5.267   6.784   5.533 -0.2773 -0.6734 -3.6280
   39POPC   H9Y 5204   5.434   6.847   5.495  0.7935  1.6840  1.4636
   39POPC  C310 5205   5.255   6.922   5.378  0.7785  0.0091 -0.2888
   39POPC  H10X 5206   5.314   7.007   5.337 -0.9282  1.7585  0.7315
   39POPC  H10Y 5207   5.152   6.953   5.404  0.4822 -1.1192 -0.0747
   39POPC  C311 5208   5.250   6.813   5.271  0.0194 -0.3625  0.1217
   39POPC  H11X 5209   5.196   6.725   5.313  0.0044  0.0892  1.0794
   39POPC  H11Y 5210   5.354   6.781   5.253 -0.3035 -1.2002 -0.2989
   39POPC  C312 5211   5.174   6.859   5.146  0.3694 -0.4313 -0.1186
   39POPC  H12X 5212   5.114   6.947   5.178  0.3964 -0.8815  1.2436
   39POPC  H12Y 5213   5.101   6.778   5.123 -0.6863 -0.5978  3.3162
   39POPC  C313 5214   5.258   6.884   5.021 -0.0218 -0.5448 -0.4087
   39POPC  H13X 5215   5.193   6.925   4.942  0.8330  0.9887 -0.3578
   39POPC  H13Y 5216   5.296   6.786   4.985  0.4141 -0.4032 -0.3383
   39POPC  C314 5217   5.369   6.988   5.036 -0.5842 -0.0016  0.0228
   39POPC  H14X 5218   5.456   6.954   5.097 -0.7387  0.7951  0.7129
   39POPC  H14Y 5219   5.318   7.066   5.096  1.1829 -0.0749  1.7373
   39POPC  C315 5220   5.424   7.033   4.900  0.4066  0.1035  0.4474
   39POPC  H15X 5221   5.503   7.110   4.910  0.2149  0.3483  0.1043
   39POPC  H15Y 5222   5.337   7.067   4.840 -0.8172 -1.4834  1.2460
   39POPC  C316 5223   5.489   6.919   4.822 -0.5519  0.0057 -0.2330
   39POPC  H16X 5224   5.575   6.882   4.882 -1.2299  0.7766  1.2868
   39POPC  H16Y 5225   5.521   6.950   4.721 -0.5707 -1.9017 -0.8623
   39POPC  H16Z 5226   5.428   6.827   4.815 -1.8803  0.8934 -0.7797
   40POPC     N 5227   7.208   2.568   7.577  0.1685 -0.2239 -0.0830
   40POPC   C12 5228   7.236   2.453   7.483 -0.8656 -0.6005  0.0642
   40POPC   C13 5229   7.070   2.555   7.636  0.3339 -0.0137  0.3568
   40POPC   C14 5230   7.308   2.550   7.689  0.0664  0.1371  0.0647
   40POPC   C15 5231   7.224   2.701   7.508 -0.6763  0.2723  0.6697
   40POPC  H12A 5232   7.181   2.467   7.391 -2.3502  0.4049  1.0666
   40POPC  H12B 5233   7.217   2.358   7.531  0.7740 -2.2989 -2.4049
   40POPC  H13A 5234   7.047   2.466   7.693 -1.2160 -0.4647 -0.8903
   40POPC  H13B 5235   7.033   2.640   7.691  0.5259 -1.0520  2.1534
   40POPC  H13C 5236   6.995   2.548   7.558  1.2754 -1.5579 -0.4640
   40POPC  H14A 5237   7.297   2.639   7.750  0.4485  1.3645 -1.5975
   40POPC  H14B 5238   7.289   2.464   7.751 -1.2374  2.5918  3.4140
   40POPC  H14C 5239   7.408   2.537   7.652 -0.3679 -2.4951 -0.3444
   40POPC  H15A 5240   7.315   2.691   7.451 -1.2343  0.7864 -0.3609
   40POPC  H15B 5241   7.227   2.771   7.591  0.2425  0.4477  0.4928
   40POPC  H15C 5242   7.139   2.726   7.446  0.7458  3.1689 -0.2978
   40POPC   C11 5243   7.380   2.438   7.434 -0.5053  0.1772  0.8653
   40POPC  H11A 5244   7.390   2.365   7.351  1.4684 -1.1841  2.1993
   40POPC  H11B 5245   7.450   2.395   7.509 -1.4218 -0.2773  1.4760
   40POPC     P 5246   7.593   2.568   7.366 -0.0912 -0.1857 -0.2722
   40POPC   O13 5247   7.623   2.707   7.326  0.6976 -0.2770 -0.0224
   40POPC   O14 5248   7.681   2.502   7.465 -0.3575  0.4424  0.3928
   40POPC   O12 5249   7.435   2.562   7.390 -0.0738 -0.3867 -0.2052
   40POPC   O11 5250   7.589   2.481   7.232  0.3447  0.0565 -0.4468
   40POPC    C1 5251   7.710   2.486   7.157  0.7841  0.0281  0.2521
   40POPC    HA 5252   7.711   2.399   7.089 -0.2539  1.3959 -1.5961
   40POPC    HB 5253   7.801   2.482   7.222 -0.1183 -2.9505  1.4984
   40POPC    C2 5254   7.717   2.606   7.061 -0.4092  0.2314  0.4077
   40POPC    HS 5255   7.707   2.701   7.119  1.1597  1.0273 -0.5616
   40POPC   O21 5256   7.616   2.595   6.961 -0.0196  0.0153  0.0353
   40POPC   C21 5257   7.570   2.716   6.929  0.2435  0.1605  0.1991
   40POPC   O22 5258   7.609   2.821   6.976 -0.0331  0.2223  0.2959
   40POPC   C22 5259   7.456   2.702   6.829  0.9494 -0.0479 -0.5869
   40POPC   H2R 5260   7.374   2.644   6.876  0.3457  1.3120  0.1073
   40POPC   H2S 5261   7.482   2.638   6.742  2.8247 -0.3398  0.1559
   40POPC    C3 5262   7.855   2.604   6.992 -0.1413  0.0480  0.9394
   40POPC    HX 5263   7.869   2.497   6.967 -0.3348  0.3210 -0.3888
   40POPC    HY 5264   7.935   2.641   7.060  1.0957  0.6631 -0.7819
   40POPC   O31 5265   7.854   2.671   6.866  0.6203  0.0347  0.9250
   40POPC   C31 5266   7.888   2.800   6.871  0.4195  0.1235  0.1239
   40POPC   O32 5267   7.928   2.853   6.973  0.2555 -0.7936  0.6835
   40POPC   C32 5268   7.871   2.871   6.737  0.2778 -0.1402  0.0005
   40POPC   H2X 5269   7.772   2.838   6.699  0.0323  0.3413  0.2121
   40POPC   H2Y 5270   7.959   2.833   6.681  1.3382  2.1063  0.0268
   40POPC   C23 5271   7.417   2.844   6.786  0.5391 -0.0747 -0.3092
   40POPC   H3R 5272   7.505   2.907   6.764  0.2494  1.0794  1.6418
   40POPC   H3S 5273   7.371   2.895   6.873  0.9400  2.1319 -1.3207
   40POPC   C24 5274   7.319   2.872   6.671  0.3829  0.4076 -0.0588
   40POPC   H4R 5275   7.355   2.859   6.567 -0.8125  0.5435 -0.5011
   40POPC   H4S 5276   7.299   2.978   6.697  0.5693  0.1802  1.0823
   40POPC   C25 5277   7.192   2.788   6.679  0.5706  0.1066 -0.2362
   40POPC   H5R 5278   7.162   2.778   6.786  1.7081 -2.8984 -0.0918
   40POPC   H5S 5279   7.228   2.688   6.647  1.5512  1.1056 -2.4916
   40POPC   C26 5280   7.066   2.815   6.596  0.2238  0.0177  0.2592
   40POPC   H6R 5281   7.007   2.889   6.655 -0.1861 -0.0142 -0.1092
   40POPC   H6S 5282   6.998   2.727   6.588  0.8507 -0.3660 -1.0555
   40POPC   C27 5283   7.100   2.864   6.455  0.0071  0.3203  0.3103
   40POPC   H7R 5284   7.162   2.790   6.400 -1.1633  0.8944 -1.8932
   40POPC   H7S 5285   7.151   2.963   6.454  0.7730  0.0747 -4.3175
   40POPC   C28 5286   6.974   2.873   6.369  0.1744 -0.0808  0.0236
   40POPC   H8R 5287   6.916   2.962   6.400  1.4355  0.8527 -0.2255
   40POPC   H8S 5288   6.914   2.779   6.376  0.0108 -0.2790 -2.8538
   40POPC   C29 5289   6.986   2.909   6.224 -0.0048 -0.3431 -0.0570
   40POPC   H91 5290   6.983   3.015   6.195  0.6910 -0.2751  0.1182
   40POPC  C210 5291   7.021   2.823   6.127 -0.2372 -0.0794 -0.3781
   40POPC  H101 5292   7.034   2.872   6.030 -1.4139  1.7139  0.3217
   40POPC  C211 5293   7.051   2.676   6.131  0.0553 -0.0022  0.6949
   40POPC  H11R 5294   6.977   2.628   6.064  2.1238 -0.1862 -1.6245
   40POPC  H11S 5295   7.046   2.629   6.231  0.0615  1.8733  1.6144
   40POPC  C212 5296   7.187   2.634   6.074 -0.2462 -0.2730  0.1581
   40POPC  H12R 5297   7.264   2.689   6.134 -2.4834 -1.5310  4.6212
   40POPC  H12S 5298   7.199   2.655   5.966 -1.1698 -0.4934  0.0044
   40POPC  C213 5299   7.223   2.485   6.077  0.4620 -0.1053  0.4158
   40POPC  H13R 5300   7.330   2.469   6.053  0.0180 -4.1530  0.5542
   40POPC  H13S 5301   7.173   2.438   5.989  2.1517  1.2466 -1.3567
   40POPC  C214 5302   7.192   2.407   6.204  0.3797 -0.0509  0.4292
   40POPC  H14R 5303   7.219   2.301   6.184 -0.3190  0.1472 -1.7905
   40POPC  H14S 5304   7.085   2.415   6.234  0.2094  0.3520 -0.2836
   40POPC  C215 5305   7.258   2.444   6.338 -0.0448 -0.3542  0.7250
   40POPC  H15R 5306   7.206   2.535   6.373 -1.8469 -1.4212  0.9996
   40POPC  H15S 5307   7.362   2.460   6.303  0.9394 -0.9107  3.2113
   40POPC  C216 5308   7.250   2.338   6.448 -0.0282 -0.5663  0.5224
   40POPC  H16R 5309   7.311   2.251   6.413 -1.9894 -1.6884 -0.2522
   40POPC  H16S 5310   7.153   2.284   6.456  0.6452 -1.8973  0.0753
   40POPC  C217 5311   7.273   2.387   6.591  0.0970 -0.2671  0.4010
   40POPC  H17R 5312   7.202   2.467   6.619 -1.5222 -0.1023 -3.5365
   40POPC  H17S 5313   7.381   2.412   6.599  0.2314 -1.0688  1.2062
   40POPC  C218 5314   7.253   2.275   6.694 -0.2179  0.4045  1.0780
   40POPC  H18R 5315   7.257   2.319   6.796  2.4834 -0.1932  1.3132
   40POPC  H18S 5316   7.331   2.196   6.684 -0.0870  0.6591 -0.1233
   40POPC  H18T 5317   7.155   2.226   6.682 -0.4293  0.3446  2.8322
   40POPC   C33 5318   7.880   3.023   6.754  0.0656 -0.0523 -0.6586
   40POPC   H3X 5319   7.809   3.036   6.839  1.1299 -0.8909  0.3894
   40POPC   H3Y 5320   7.833   3.066   6.663  0.8652  0.8980 -0.6344
   40POPC   C34 5321   8.014   3.094   6.771  0.0801 -0.0592 -0.7394
   40POPC   H4X 5322   8.101   3.045   6.724  1.6665  2.1882 -0.3388
   40POPC   H4Y 5323   8.034   3.099   6.880  1.9088  0.9786 -1.0780
   40POPC   C35 5324   8.015   3.237   6.715  0.1575  0.0669 -0.4179
   40POPC   H5X 5325   0.002   3.288   6.753 -0.0492  0.7846 -0.8744
   40POPC   H5Y 5326   7.921   3.278   6.757  0.0938  0.5679 -1.0364
   40POPC   C36 5327   8.000   3.251   6.564 -0.0367 -0.0287 -0.4080
   40POPC   H6X 5328   8.009   3.359   6.539  1.2531  0.8227  3.1654
   40POPC   H6Y 5329   7.896   3.217   6.543 -1.0883  1.7886  1.4855
   40POPC   C37 5330   8.094   3.167   6.478  0.5674  0.1421  0.0830
   40POPC   H7X 5331   8.084   3.062   6.513 -0.8514 -0.0902 -0.9744
   40POPC   H7Y 5332   0.098   3.193   6.491  0.7665  0.4726 -1.9681
   40POPC   C38 5333   8.081   3.185   6.327  0.0063 -0.2079  0.0859
   40POPC   H8X 5334   7.973   3.173   6.306 -0.0062  0.6764 -0.4339
   40POPC   H8Y 5335   0.026   3.105   6.267 -1.0164 -0.2821 -0.6672
   40POPC   C39 5336   0.026   3.323   6.281 -0.1869 -0.2410 -0.2229
   40POPC   H9X 5337   0.135   3.332   6.300 -0.1072 -2.5749  0.8592
   40POPC   H9Y 5338   8.085   3.413   6.328  1.1687  1.5923 -2.2595
   40POPC  C310 5339   8.096   3.337   6.133 -0.6942  0.1630 -0.0673
   40POPC  H10X 5340   7.988   3.329   6.106 -0.9750  0.6926  0.8458
   40POPC  H10Y 5341   0.034   3.244   6.090 -0.7850  0.4923 -0.8924
   40POPC  C311 5342   0.075   3.451   6.074 -0.2138 -0.0481  0.1945
   40POPC  H11X 5343   0.180   3.445   6.108  1.1039  0.9692 -3.2203
   40POPC  H11Y 5344   0.032   3.548   6.106 -0.8363 -0.1921 -0.1841
   40POPC  C312 5345   0.087   3.450   5.921 -0.2025  0.2889  0.1919
   40POPC  H12X 5346   0.133   3.350   5.909 -0.5875 -0.1328  1.9067
   40POPC  H12Y 5347   0.153   3.533   5.885 -0.7059  0.6653  0.1344
   40POPC  C313 5348   8.058   3.453   5.846 -0.0981  0.0398 -0.0001
   40POPC  H13X 5349   7.991   3.527   5.894 -0.6843  0.1232 -0.9087
   40POPC  H13Y 5350   8.017   3.352   5.869  1.8096 -0.1864  2.8900
   40POPC  C314 5351   8.060   3.470   5.694  0.3730 -0.1297 -0.0151
   40POPC  H14X 5352   8.091   3.572   5.662 -2.4722  1.1291  0.9223
   40POPC  H14Y 5353   7.956   3.461   5.658  0.9415 -1.4374 -1.4551
   40POPC  C315 5354   0.044   3.369   5.619  0.2886  0.0853 -0.4102
   40POPC  H15X 5355   0.018   3.267   5.655  0.5651 -0.3584 -1.4385
   40POPC  H15Y 5356   0.151   3.383   5.649  0.3521 -3.0928  1.2294
   40POPC  C316 5357   0.022   3.369   5.468  0.2688 -0.4478 -0.4077
   40POPC  H16X 5358   8.021   3.389   5.438  0.0588 -0.3685  0.3528
   40POPC  H16Y 5359   0.045   3.266   5.433 -0.9157 -0.9559  0.2693
   40POPC  H16Z 5360   0.081   3.435   5.401 -1.6130 -1.8276 -3.6573
   41POPC     N 5361   4.909   3.825   7.685  0.3746  0.2725  0.0716
   41POPC   C12 5362   4.891   3.821   7.535  0.2237 -0.8220  0.1098
   41POPC   C13 5363   4.860   3.959   7.735  0.0258  0.0186  0.4200
   41POPC   C14 5364   4.828   3.710   7.742  0.8099 -0.2035 -0.2675
   41POPC   C15 5365   5.053   3.810   7.729  0.3175 -0.1605  0.1186
   41POPC  H12A 5366   4.786   3.818   7.509  0.6106 -2.3531 -1.4741
   41POPC  H12B 5367   4.934   3.728   7.500 -1.8141 -1.6422 -0.3842
   41POPC  H13A 5368   4.921   4.031   7.683  1.0253 -0.6457  0.6547
   41POPC  H13B 5369   4.757   3.978   7.707  0.4449 -0.8253 -1.9569
   41POPC  H13C 5370   4.878   3.979   7.839  0.8624  0.4690  0.1929
   41POPC  H14A 5371   4.726   3.704   7.707  0.8290 -2.9513 -0.0429
   41POPC  H14B 5372   4.874   3.614   7.720 -1.8232 -1.2937 -1.4036
   41POPC  H14C 5373   4.820   3.708   7.849 -2.8357  0.2908 -0.4086
   41POPC  H15A 5374   5.089   3.710   7.712  0.7424 -0.2399  1.3972
   41POPC  H15B 5375   5.062   3.823   7.836  0.0986 -0.6257  0.1979
   41POPC  H15C 5376   5.113   3.883   7.677  2.8863 -2.8336 -0.9457
   41POPC   C11 5377   4.950   3.935   7.453 -0.1908 -0.6968 -0.0185
   41POPC  H11A 5378   4.909   4.034   7.481 -1.1442 -0.7626 -1.1216
   41POPC  H11B 5379   4.920   3.922   7.347  1.7920  2.3687 -1.0867
   41POPC     P 5380   5.173   3.817   7.372 -0.2652  0.1732  0.1625
   41POPC   O13 5381   5.269   3.759   7.468  0.2097  0.5494 -0.0800
   41POPC   O14 5382   5.088   3.717   7.304 -0.3601  0.5481 -0.2787
   41POPC   O12 5383   5.093   3.930   7.452 -0.1585 -0.0096  0.5307
   41POPC   O11 5384   5.254   3.904   7.265 -0.2218 -0.1061 -0.0328
   41POPC    C1 5385   5.185   3.973   7.160 -0.0948  0.1013  0.0199
   41POPC    HA 5386   5.255   4.055   7.131  2.2797 -1.0413  2.1119
   41POPC    HB 5387   5.101   4.027   7.210  1.0841  1.9899  0.0869
   41POPC    C2 5388   5.142   3.886   7.042 -0.3516  0.0176  0.1750
   41POPC    HS 5389   5.065   3.815   7.079 -1.3700  1.2548  0.4588
   41POPC   O21 5390   5.257   3.815   6.994 -0.4295  0.4294 -0.6381
   41POPC   C21 5391   5.234   3.696   6.939 -0.0443  0.2768 -0.4725
   41POPC   O22 5392   5.124   3.648   6.916 -0.2122 -0.1162  1.0486
   41POPC   C22 5393   5.371   3.631   6.926 -0.6235 -1.1104  0.1638
   41POPC   H2R 5394   5.403   3.573   7.015 -1.3093 -1.2630  0.3173
   41POPC   H2S 5395   5.445   3.708   6.897  0.2077 -1.1955  1.9282
   41POPC    C3 5396   5.087   3.967   6.923 -0.0539 -0.7558 -0.5042
   41POPC    HX 5397   5.173   4.035   6.902 -0.6234  0.3957  0.7278
   41POPC    HY 5398   5.000   4.030   6.949  1.6066  1.0680  0.9890
   41POPC   O31 5399   5.052   3.901   6.801 -0.0255 -0.1885 -0.8219
   41POPC   C31 5400   4.923   3.868   6.801 -0.2087  0.4747  0.1816
   41POPC   O32 5401   4.856   3.868   6.903  0.0315 -0.4361  0.3480
   41POPC   C32 5402   4.872   3.844   6.660  0.4797  0.3602 -0.0507
   41POPC   H2X 5403   4.884   3.930   6.591 -1.6815  0.5995 -0.2036
   41POPC   H2Y 5404   4.763   3.827   6.671  0.1136  1.4452 -1.6563
   41POPC   C23 5405   5.376   3.537   6.805  0.3418  0.0008 -0.6849
   41POPC   H3R 5406   5.425   3.599   6.727 -1.0745  2.3369  0.1759
   41POPC   H3S 5407   5.277   3.490   6.787 -0.1248  0.9441 -0.6465
   41POPC   C24 5408   5.483   3.430   6.826  0.7091  0.6109  0.6476
   41POPC   H4R 5409   5.431   3.360   6.895 -0.5316 -0.2290 -1.0733
   41POPC   H4S 5410   5.575   3.468   6.875 -0.2633  2.2453  1.2903
   41POPC   C25 5411   5.507   3.353   6.696  0.0288 -0.2690  1.0337
   41POPC   H5R 5412   5.526   3.423   6.612  0.3208 -2.9817 -1.3043
   41POPC   H5S 5413   5.429   3.282   6.663 -2.4049  2.4795  0.4830
   41POPC   C26 5414   5.638   3.273   6.696 -0.0501 -0.4148 -0.3184
   41POPC   H6R 5415   5.646   3.215   6.790 -0.2413 -0.5875 -0.4107
   41POPC   H6S 5416   5.731   3.335   6.699 -0.0462 -0.4560  0.3643
   41POPC   C27 5417   5.646   3.161   6.592  0.5416 -0.2601 -0.4464
   41POPC   H7R 5418   5.549   3.108   6.579  0.3994  0.2762 -1.7173
   41POPC   H7S 5419   5.723   3.091   6.631  0.5845  0.3822  0.6603
   41POPC   C28 5420   5.688   3.208   6.453  0.2868 -0.4110 -0.5751
   41POPC   H8R 5421   5.613   3.280   6.412 -1.2705 -1.9626 -0.5953
   41POPC   H8S 5422   5.683   3.116   6.391  1.3653 -1.2265  0.5262
   41POPC   C29 5423   5.828   3.262   6.458  0.3267 -0.5031 -0.7003
   41POPC   H91 5424   5.910   3.190   6.448  0.3085 -0.6138 -0.1148
   41POPC  C210 5425   5.865   3.390   6.468 -1.1601 -0.0747 -0.3701
   41POPC  H101 5426   5.968   3.401   6.505 -0.7648 -1.0897 -1.1311
   41POPC  C211 5427   5.790   3.520   6.469 -0.2253  0.4797 -0.5034
   41POPC  H11R 5428   5.753   3.529   6.574 -0.9840 -0.1511 -0.7046
   41POPC  H11S 5429   5.702   3.511   6.401 -0.1485 -2.1127 -0.3589
   41POPC  C212 5430   5.875   3.639   6.423 -0.4573  0.8009 -0.1064
   41POPC  H12R 5431   5.966   3.653   6.485  1.1632  4.0869 -2.9216
   41POPC  H12S 5432   5.820   3.735   6.415  1.6880  2.5586  3.4901
   41POPC  C213 5433   5.930   3.626   6.281  0.5367  0.1211  0.3292
   41POPC  H13R 5434   6.009   3.549   6.272 -0.8611 -1.1430 -2.4474
   41POPC  H13S 5435   5.976   3.722   6.249 -0.0169  0.7978  1.4619
   41POPC  C214 5436   5.837   3.563   6.178  0.9128 -0.5184  0.3753
   41POPC  H14R 5437   5.735   3.603   6.199  0.2476 -0.7755 -2.0190
   41POPC  H14S 5438   5.821   3.454   6.196 -1.9455 -0.0812  1.0299
   41POPC  C215 5439   5.864   3.592   6.031  0.1960 -0.2523  0.2911
   41POPC  H15R 5440   5.776   3.611   5.966 -1.0504 -2.2978  1.3106
   41POPC  H15S 5441   5.926   3.513   5.985  0.7226 -0.4837  1.3888
   41POPC  C216 5442   5.937   3.725   6.007 -0.0192 -0.1910 -0.0378
   41POPC  H16R 5443   6.046   3.728   6.027 -0.1331  2.9537  0.5379
   41POPC  H16S 5444   5.897   3.806   6.071  0.7956 -1.2253  1.8869
   41POPC  C217 5445   5.930   3.771   5.861 -0.6028  0.4932  0.2033
   41POPC  H17R 5446   5.936   3.882   5.859 -0.7117  0.5060  0.5139
   41POPC  H17S 5447   5.830   3.746   5.819 -0.1612  0.5230 -0.8728
   41POPC  C218 5448   6.042   3.708   5.779 -0.2544  0.5182  0.6566
   41POPC  H18R 5449   6.145   3.734   5.810  1.1671 -3.0610 -0.5124
   41POPC  H18S 5450   6.034   3.732   5.671 -1.0610 -2.0319  0.0807
   41POPC  H18T 5451   6.066   3.600   5.790 -0.2277  0.3735 -0.6697
   41POPC   C33 5452   4.920   3.709   6.605  0.4153  0.2598  0.1362
   41POPC   H3X 5453   5.031   3.706   6.596  0.3568 -0.8893 -0.3399
   41POPC   H3Y 5454   4.884   3.706   6.499  2.3686  1.5433 -0.6327
   41POPC   C34 5455   4.852   3.598   6.685 -0.4640  0.0258 -0.9089
   41POPC   H4X 5456   4.743   3.584   6.671 -1.0987  1.5880  1.8998
   41POPC   H4Y 5457   4.863   3.620   6.793 -0.8866 -0.7310 -0.7042
   41POPC   C35 5458   4.919   3.464   6.656 -0.9413 -0.5357  0.5255
   41POPC   H5X 5459   4.916   3.389   6.738  0.6559 -0.3683  0.7767
   41POPC   H5Y 5460   5.027   3.483   6.640 -0.6593 -2.3741 -0.0780
   41POPC   C36 5461   4.866   3.399   6.528 -0.1816 -0.3191  0.0977
   41POPC   H6X 5462   4.900   3.461   6.442 -2.5068 -0.6209 -1.1009
   41POPC   H6Y 5463   4.757   3.378   6.531 -0.3942  0.7874  0.6129
   41POPC   C37 5464   4.937   3.267   6.497  0.6668  0.1577 -0.0351
   41POPC   H7X 5465   4.907   3.194   6.575  0.4045  0.4870  0.1756
   41POPC   H7Y 5466   5.046   3.287   6.489  0.1646  2.3340 -4.9279
   41POPC   C38 5467   4.905   3.208   6.359  0.6166 -0.3140  0.1768
   41POPC   H8X 5468   4.794   3.212   6.361  0.6464  1.8145 -0.1936
   41POPC   H8Y 5469   4.940   3.103   6.369  0.2973 -0.5470 -0.9951
   41POPC   C39 5470   4.967   3.277   6.238 -0.1992  0.2731  0.0825
   41POPC   H9X 5471   5.073   3.289   6.267 -0.1906 -1.6278  1.0127
   41POPC   H9Y 5472   4.924   3.378   6.224  1.8573  1.4659  1.8123
   41POPC  C310 5473   4.933   3.192   6.115  0.5750 -0.0432  0.0811
   41POPC  H10X 5474   4.823   3.185   6.107  0.7236 -0.3172 -3.2378
   41POPC  H10Y 5475   4.969   3.089   6.137  0.9450  0.2325  0.7902
   41POPC  C311 5476   4.990   3.246   5.983  0.1494  0.1264 -0.0345
   41POPC  H11X 5477   5.097   3.270   5.996  0.1702  0.9283 -1.4738
   41POPC  H11Y 5478   4.925   3.327   5.943 -0.6892 -0.0191  0.9723
   41POPC  C312 5479   4.968   3.141   5.874  0.1802  0.1024 -0.0175
   41POPC  H12X 5480   4.861   3.132   5.847  0.1756  0.0572  0.0155
   41POPC  H12Y 5481   4.997   3.042   5.916  0.6404  0.9223  1.6718
   41POPC  C313 5482   5.040   3.176   5.744 -0.3607  0.0503 -0.3349
   41POPC  H13X 5483   5.150   3.160   5.750 -0.1139  1.6371 -0.2675
   41POPC  H13Y 5484   5.021   3.278   5.704  0.9780  0.9262  1.1306
   41POPC  C314 5485   4.996   3.085   5.629  1.1444 -1.3683  0.1737
   41POPC  H14X 5486   4.888   3.101   5.610  1.4364  0.2636 -0.2579
   41POPC  H14Y 5487   5.008   2.976   5.647  0.9012 -1.4557 -0.1965
   41POPC  C315 5488   5.071   3.124   5.502  0.2055  0.0240  0.0213
   41POPC  H15X 5489   5.178   3.124   5.533  0.2415  2.2357 -0.0088
   41POPC  H15Y 5490   5.054   3.229   5.472 -0.0492  0.1977  0.7565
   41POPC  C316 5491   5.066   3.026   5.384 -0.2289 -0.1069  0.1492
   41POPC  H16X 5492   5.141   2.945   5.391  0.8482  0.9401  1.1315
   41POPC  H16Y 5493   5.092   3.086   5.295 -0.4835  0.1916  0.2731
   41POPC  H16Z 5494   4.959   2.999   5.367 -1.0184  1.2608  2.4346
   42POPC     N 5495   6.384   5.651   6.858  0.2065  0.0787 -0.4721
   42POPC   C12 5496   6.515   5.649   6.932 -0.0337 -0.2303 -0.0495
   42POPC   C13 5497   6.267   5.629   6.951 -0.0746 -0.2540 -0.9012
   42POPC   C14 5498   6.377   5.781   6.781 -0.6377  0.2004 -0.2093
   42POPC   C15 5499   6.383   5.537   6.759 -0.5520 -0.4589  0.1400
   42POPC  H12A 5500   6.523   5.746   6.978  0.6143 -0.0888 -0.4509
   42POPC  H12B 5501   6.589   5.646   6.854  0.4007 -0.9944  0.3778
   42POPC  H13A 5502   6.179   5.636   6.889 -1.1014  0.9888  0.6085
   42POPC  H13B 5503   6.272   5.532   6.999  0.6769  0.4605  0.5136
   42POPC  H13C 5504   6.251   5.706   7.025 -1.3960 -1.0460 -0.3057
   42POPC  H14A 5505   6.460   5.786   6.712  0.0298 -2.3651  0.2856
   42POPC  H14B 5506   6.290   5.780   6.717 -1.1345 -0.7360  0.4464
   42POPC  H14C 5507   6.367   5.863   6.850 -0.6318 -0.7695  0.9812
   42POPC  H15A 5508   6.453   5.568   6.683  1.5633  0.1678  2.2219
   42POPC  H15B 5509   6.288   5.529   6.708 -1.2121  3.3500  0.4435
   42POPC  H15C 5510   6.416   5.453   6.819  1.3452  1.1021  1.3950
   42POPC   C11 5511   6.542   5.543   7.040 -0.7419 -0.2698  0.0959
   42POPC  H11A 5512   6.486   5.582   7.127 -0.7598  0.4895 -0.2489
   42POPC  H11B 5513   6.652   5.548   7.055 -0.7862 -0.0675  0.3560
   42POPC     P 5514   6.499   5.310   7.114 -0.1211  0.1177 -0.1192
   42POPC   O13 5515   6.568   5.361   7.235  0.3016 -0.4040 -0.1341
   42POPC   O14 5516   6.362   5.259   7.135  0.0044 -0.2898 -0.2764
   42POPC   O12 5517   6.494   5.416   6.994 -0.4019 -0.2204 -0.4086
   42POPC   O11 5518   6.594   5.198   7.050 -0.5857 -0.3385 -0.0060
   42POPC    C1 5519   6.696   5.220   6.953 -0.6485 -0.2658 -0.0554
   42POPC    HA 5520   6.762   5.131   6.955 -3.3437 -2.3613  1.4100
   42POPC    HB 5521   6.743   5.318   6.978  0.5756 -1.2179  1.6338
   42POPC    C2 5522   6.651   5.213   6.807 -0.3079 -0.2332 -0.1637
   42POPC    HS 5523   6.590   5.306   6.799  0.0296 -0.0310 -0.4443
   42POPC   O21 5524   6.566   5.100   6.784 -0.5800 -0.0696  0.0299
   42POPC   C21 5525   6.455   5.127   6.715 -0.4488  0.0206 -0.1477
   42POPC   O22 5526   6.434   5.233   6.660 -0.3807 -0.0632 -0.3345
   42POPC   C22 5527   6.348   5.020   6.732 -0.4584  0.1146  0.4006
   42POPC   H2R 5528   6.259   5.075   6.768  0.7222  1.6105  1.1456
   42POPC   H2S 5529   6.379   4.950   6.813 -0.6270  2.2922  2.4750
   42POPC    C3 5530   6.770   5.217   6.709 -0.1612 -0.2132  0.0148
   42POPC    HX 5531   6.838   5.137   6.744 -2.0905 -1.1596  1.8343
   42POPC    HY 5532   6.840   5.302   6.723 -1.4475  1.1075 -1.1463
   42POPC   O31 5533   6.734   5.200   6.572  0.3904  0.0203 -0.1593
   42POPC   C31 5534   6.694   5.317   6.521  0.2633  0.1147  0.1526
   42POPC   O32 5535   6.686   5.423   6.581  1.0500  0.2377  0.0468
   42POPC   C32 5536   6.653   5.295   6.376  0.1956 -0.6200  0.2791
   42POPC   H2X 5537   6.600   5.197   6.381 -3.0773  0.9940 -0.0144
   42POPC   H2Y 5538   6.737   5.282   6.304  1.9455  3.2240  1.4049
   42POPC   C23 5539   6.327   4.951   6.598  0.4125  0.3864  0.1158
   42POPC   H3R 5540   6.312   5.018   6.510  0.9944 -2.0507 -1.9793
   42POPC   H3S 5541   6.233   4.890   6.599  0.1889  0.7188 -0.2863
   42POPC   C24 5542   6.440   4.854   6.563 -0.1707 -0.3607  0.2707
   42POPC   H4R 5543   6.446   4.787   6.651 -3.0204 -1.4577 -0.2544
   42POPC   H4S 5544   6.533   4.912   6.544 -0.9392  1.4556  1.8120
   42POPC   C25 5545   6.429   4.758   6.444 -0.0773 -0.0106 -0.0233
   42POPC   H5R 5546   6.347   4.684   6.460  0.9307 -1.2168 -0.2440
   42POPC   H5S 5547   6.529   4.708   6.450 -0.5124 -0.9214 -0.2021
   42POPC   C26 5548   6.431   4.811   6.300 -0.3107  0.1974  0.0500
   42POPC   H6R 5549   6.332   4.853   6.274 -0.5080 -0.0295  0.4259
   42POPC   H6S 5550   6.457   4.731   6.227  0.3482 -1.4363  1.9741
   42POPC   C27 5551   6.531   4.927   6.288 -0.1654  0.0637 -0.0344
   42POPC   H7R 5552   6.630   4.887   6.320 -0.4849 -2.7709 -2.1831
   42POPC   H7S 5553   6.497   5.011   6.352 -0.9220 -1.2644  1.3939
   42POPC   C28 5554   6.543   4.977   6.144  0.3055  0.1730  0.0430
   42POPC   H8R 5555   6.565   4.897   6.070 -0.3502  0.3773 -0.3780
   42POPC   H8S 5556   6.627   5.050   6.142  0.3623  0.0892 -0.7931
   42POPC   C29 5557   6.416   5.049   6.111  0.6074  0.5732 -0.2477
   42POPC   H91 5558   6.386   5.127   6.183 -0.8217 -0.8350  0.7372
   42POPC  C210 5559   6.327   5.015   6.017  0.2202 -0.4595  0.4712
   42POPC  H101 5560   6.239   5.082   6.015  0.2844 -0.3872 -0.0788
   42POPC  C211 5561   6.332   4.907   5.913 -0.5899 -0.1594  0.1130
   42POPC  H11R 5562   6.240   4.844   5.917 -1.5620  1.0174 -2.1017
   42POPC  H11S 5563   6.415   4.834   5.925  0.2904  0.5822 -1.3407
   42POPC  C212 5564   6.358   4.958   5.772  0.2599 -0.2985  0.2162
   42POPC  H12R 5565   6.292   5.044   5.749  0.3308 -0.0860  0.7957
   42POPC  H12S 5566   6.317   4.882   5.702  0.3695 -0.7956  0.6886
   42POPC  C213 5567   6.504   4.981   5.732  0.2270 -0.5667 -0.0639
   42POPC  H13R 5568   6.551   4.881   5.734 -0.5221 -0.9402 -0.7678
   42POPC  H13S 5569   6.556   5.058   5.793 -0.5115  1.4185 -1.8175
   42POPC  C214 5570   6.517   5.030   5.588  0.1459  0.1843  0.1764
   42POPC  H14R 5571   6.495   5.139   5.592  2.9646  0.9516 -1.6662
   42POPC  H14S 5572   6.449   4.985   5.512 -0.2749  0.7931  0.1846
   42POPC  C215 5573   6.658   5.017   5.528 -0.0360 -0.5223 -0.1066
   42POPC  H15R 5574   6.668   4.907   5.521 -0.8677 -0.6595  0.6480
   42POPC  H15S 5575   6.724   5.069   5.600 -0.8644  0.9759 -0.3761
   42POPC  C216 5576   6.682   5.086   5.393  0.4798  0.3224  0.4146
   42POPC  H16R 5577   6.622   5.180   5.392 -0.4457 -0.0911  3.6865
   42POPC  H16S 5578   6.640   5.015   5.320  1.4412 -0.5262  0.6578
   42POPC  C217 5579   6.828   5.122   5.365  0.6213 -0.3396  0.2849
   42POPC  H17R 5580   6.868   5.156   5.463  1.0809  0.4835 -0.1815
   42POPC  H17S 5581   6.813   5.212   5.302  1.5499 -1.3178 -1.4076
   42POPC  C218 5582   6.909   5.004   5.311  0.0091 -0.7509  0.2643
   42POPC  H18R 5583   6.920   4.927   5.390 -2.0818 -1.5238 -0.1252
   42POPC  H18S 5584   7.008   5.041   5.279 -0.6459  0.7878 -0.0791
   42POPC  H18T 5585   6.845   4.955   5.234 -1.5588  1.4888  0.0236
   42POPC   C33 5586   6.575   5.418   6.328  0.0636 -0.8539 -0.1143
   42POPC   H3X 5587   6.639   5.508   6.330 -0.2270 -0.6537  1.5639
   42POPC   H3Y 5588   6.491   5.437   6.399  1.4467  0.3504  1.2702
   42POPC   C34 5589   6.514   5.402   6.189 -0.3088 -0.5934  0.0174
   42POPC   H4X 5590   6.433   5.477   6.173  2.2466  2.4245  0.2179
   42POPC   H4Y 5591   6.470   5.300   6.187 -1.4061 -0.1455  0.6199
   42POPC   C35 5592   6.630   5.417   6.090 -0.0674  0.1303  0.4009
   42POPC   H5X 5593   6.704   5.338   6.112  1.7909  1.4561 -0.8217
   42POPC   H5Y 5594   6.682   5.514   6.105  0.4582 -0.1557  0.4367
   42POPC   C36 5595   6.593   5.425   5.941  0.0413  0.7954  0.4063
   42POPC   H6X 5596   6.548   5.524   5.920 -1.7046 -0.0706 -0.1070
   42POPC   H6Y 5597   6.512   5.353   5.918 -0.8941  2.1751 -0.8067
   42POPC   C37 5598   6.709   5.404   5.843 -0.5902  0.5875 -0.3056
   42POPC   H7X 5599   6.756   5.305   5.861  1.2758  1.3678 -0.6560
   42POPC   H7Y 5600   6.787   5.483   5.857 -1.0850  0.6468  2.8840
   42POPC   C38 5601   6.665   5.397   5.697 -0.1425 -0.0268 -0.4127
   42POPC   H8X 5602   6.587   5.320   5.679 -0.3040 -0.3100  1.3225
   42POPC   H8Y 5603   6.757   5.364   5.644 -0.2969 -2.1344  0.5408
   42POPC   C39 5604   6.620   5.533   5.643  0.1449  0.2988  0.1628
   42POPC   H9X 5605   6.698   5.608   5.668  0.1259  0.5442 -0.4865
   42POPC   H9Y 5606   6.526   5.573   5.687 -0.9579  0.7874 -2.4706
   42POPC  C310 5607   6.595   5.522   5.493  0.1978  0.1330  0.1662
   42POPC  H10X 5608   6.525   5.438   5.470  0.3496  0.3470 -1.1817
   42POPC  H10Y 5609   6.688   5.477   5.454 -1.2405 -3.2601  0.2880
   42POPC  C311 5610   6.557   5.650   5.418 -0.2335 -0.1755 -0.1491
   42POPC  H11X 5611   6.484   5.707   5.478  0.2954  1.6165 -1.1364
   42POPC  H11Y 5612   6.503   5.633   5.322  0.4770  0.1835 -0.6213
   42POPC  C312 5613   6.679   5.742   5.405 -0.2338 -0.0902  0.4062
   42POPC  H12X 5614   6.769   5.684   5.374  0.7349  0.8609  1.3831
   42POPC  H12Y 5615   6.703   5.785   5.504  0.1870 -1.2353  0.8272
   42POPC  C313 5616   6.659   5.854   5.302  0.9690 -0.2288  0.0076
   42POPC  H13X 5617   6.747   5.922   5.308 -1.2801  3.1152 -1.7105
   42POPC  H13Y 5618   6.572   5.914   5.335 -0.4004 -0.8068 -2.3742
   42POPC  C314 5619   6.631   5.810   5.159  0.5922  0.4477 -0.1294
   42POPC  H14X 5620   6.603   5.898   5.098  0.2748  0.9271  0.7012
   42POPC  H14Y 5621   6.542   5.743   5.155  0.5603  0.4975 -0.2605
   42POPC  C315 5622   6.751   5.750   5.085 -0.0218 -0.6335 -0.2731
   42POPC  H15X 5623   6.790   5.659   5.134 -1.1888 -0.3296  1.2920
   42POPC  H15Y 5624   6.828   5.826   5.110  0.3514 -1.0779 -0.0550
   42POPC  C316 5625   6.741   5.740   4.933 -0.3906 -0.1090 -0.2844
   42POPC  H16X 5626   6.841   5.757   4.888 -0.1298  0.7503  0.5869
   42POPC  H16Y 5627   6.677   5.824   4.898 -0.4081  1.1107  2.4903
   42POPC  H16Z 5628   6.696   5.640   4.914 -0.1230 -0.2862  0.0127
   43POPC     N 5629   4.902   5.735   7.251 -0.5090 -0.2914  0.4534
   43POPC   C12 5630   4.945   5.831   7.142 -0.0106 -1.0209 -0.0028
   43POPC   C13 5631   4.861   5.812   7.374 -0.1628  0.5153  0.0758
   43POPC   C14 5632   4.796   5.639   7.203 -0.2643 -0.3920  0.1116
   43POPC   C15 5633   5.023   5.652   7.286  0.1696  0.3661 -0.2832
   43POPC  H12A 5634   4.969   5.772   7.055 -1.5762  0.5650 -1.6206
   43POPC  H12B 5635   5.044   5.862   7.173 -0.2717  2.1439 -1.9182
   43POPC  H13A 5636   4.781   5.875   7.340  1.1812  1.2964 -1.7702
   43POPC  H13B 5637   4.848   5.741   7.455 -1.7797 -0.5242 -1.0561
   43POPC  H13C 5638   4.936   5.882   7.408  1.4966 -0.9879 -0.3158
   43POPC  H14A 5639   4.713   5.693   7.162 -0.3589 -1.0799 -0.6480
   43POPC  H14B 5640   4.836   5.566   7.133 -1.9812 -3.5915  2.2045
   43POPC  H14C 5641   4.745   5.581   7.278 -2.0226 -0.4882 -1.0884
   43POPC  H15A 5642   5.048   5.583   7.207 -4.1646 -1.7681 -0.0566
   43POPC  H15B 5643   5.003   5.596   7.376  0.9812 -1.9366 -1.4792
   43POPC  H15C 5644   5.108   5.718   7.297  1.1693 -0.8630 -0.3560
   43POPC   C11 5645   4.856   5.951   7.109  0.3363 -0.8016 -0.1495
   43POPC  H11A 5646   4.895   5.996   7.016  2.1030 -2.6226 -0.3580
   43POPC  H11B 5647   4.860   6.017   7.199 -1.3939 -0.3695 -0.3533
   43POPC     P 5648   4.609   6.004   7.074  0.1560  0.0899  0.1102
   43POPC   O13 5649   4.489   5.967   6.996  0.2691  0.1916 -0.1133
   43POPC   O14 5650   4.601   6.055   7.212 -0.0222  0.3091  0.0202
   43POPC   O12 5651   4.727   5.896   7.081  0.0513 -0.0560 -0.3333
   43POPC   O11 5652   4.676   6.118   6.983 -0.6091  0.1995 -0.3271
   43POPC    C1 5653   4.612   6.245   6.992  0.1569  0.5820 -0.2201
   43POPC    HA 5654   4.684   6.317   6.948  0.6594 -1.2370 -2.5564
   43POPC    HB 5655   4.604   6.279   7.098 -1.6404 -3.9086  1.3344
   43POPC    C2 5656   4.479   6.257   6.917 -0.1269 -0.0206  0.1758
   43POPC    HS 5657   4.401   6.203   6.975  0.6895 -1.2938  0.1268
   43POPC   O21 5658   4.492   6.198   6.787  0.1538  0.4394 -0.0067
   43POPC   C21 5659   4.379   6.154   6.731  0.2681 -0.0067  0.1091
   43POPC   O22 5660   4.269   6.152   6.783  0.0702 -0.6958 -0.3288
   43POPC   C22 5661   4.411   6.109   6.589  0.6196  0.0194  0.1792
   43POPC   H2R 5662   4.484   6.025   6.587  2.0455  1.2411 -1.4051
   43POPC   H2S 5663   4.462   6.193   6.538 -1.3125  1.2205  0.1186
   43POPC    C3 5664   4.449   6.407   6.897  0.1519  0.0391  0.2043
   43POPC    HX 5665   4.536   6.449   6.843 -0.5721 -0.2581 -1.2371
   43POPC    HY 5666   4.433   6.439   7.002  0.4109 -0.4537  0.4009
   43POPC   O31 5667   4.331   6.424   6.818  0.2205 -0.2817  0.0292
   43POPC   C31 5668   4.311   6.553   6.789  0.4603 -0.2856 -0.1597
   43POPC   O32 5669   4.384   6.642   6.831 -0.0649 -0.0622  0.3014
   43POPC   C32 5670   4.200   6.577   6.689  0.2951  0.6118  0.2325
   43POPC   H2X 5671   4.182   6.686   6.673  2.1867  1.3693  2.6342
   43POPC   H2Y 5672   4.112   6.528   6.736  1.8502 -3.4381 -0.6911
   43POPC   C23 5673   4.284   6.073   6.513  0.5102  0.9616 -0.0910
   43POPC   H3R 5674   4.221   6.164   6.522  0.5751  1.0887 -0.8378
   43POPC   H3S 5675   4.237   5.993   6.574  0.6865 -1.1319 -2.5501
   43POPC   C24 5676   4.291   6.016   6.371 -0.1858  0.6175  0.0061
   43POPC   H4R 5677   4.189   5.989   6.338  0.1158 -2.0211  0.9691
   43POPC   H4S 5678   4.347   5.920   6.380  1.7349  1.3574 -2.8374
   43POPC   C25 5679   4.362   6.111   6.274  0.2506  0.0025 -0.2849
   43POPC   H5R 5680   4.467   6.135   6.303 -0.2680  1.7430  0.2955
   43POPC   H5S 5681   4.303   6.205   6.265 -0.3286 -0.4284 -1.0829
   43POPC   C26 5682   4.359   6.054   6.132  0.4297 -0.3665 -0.1414
   43POPC   H6R 5683   4.251   6.053   6.108  0.4113  0.3262 -0.0915
   43POPC   H6S 5684   4.393   5.949   6.147 -0.4882 -0.4028  2.1032
   43POPC   C27 5685   4.435   6.128   6.022 -0.3605 -0.3314 -0.6675
   43POPC   H7R 5686   4.543   6.129   6.046 -0.8381 -0.3232  1.7574
   43POPC   H7S 5687   4.387   6.227   6.035 -4.1387 -2.2584  2.4397
   43POPC   C28 5688   4.414   6.072   5.881 -0.7453 -0.5071 -0.5417
   43POPC   H8R 5689   4.308   6.040   5.869 -0.4837 -0.9340 -1.9795
   43POPC   H8S 5690   4.480   5.985   5.860  0.7260  0.4245  0.0637
   43POPC   C29 5691   4.440   6.179   5.779 -0.2977 -0.4223 -0.3394
   43POPC   H91 5692   4.359   6.251   5.798 -2.2850 -2.7780  0.7071
   43POPC  C210 5693   4.537   6.197   5.689  0.2588  0.1111  0.3517
   43POPC  H101 5694   4.531   6.290   5.630 -0.8609 -1.3695 -2.0226
   43POPC  C211 5695   4.658   6.114   5.657  0.4768  0.3904  0.4468
   43POPC  H11R 5696   4.657   6.010   5.696 -0.7364  0.6372  1.1480
   43POPC  H11S 5697   4.753   6.160   5.693  0.9631  2.0069 -2.5313
   43POPC  C212 5698   4.669   6.111   5.505  0.2849 -0.3462  0.4446
   43POPC  H12R 5699   4.764   6.058   5.482  0.4866  0.3339 -0.3529
   43POPC  H12S 5700   4.674   6.214   5.462  0.0832 -0.4940  0.0577
   43POPC  C213 5701   4.563   6.031   5.428  0.0884  0.5721 -0.2552
   43POPC  H13R 5702   4.467   6.088   5.424  0.0003  0.6366  1.7024
   43POPC  H13S 5703   4.536   5.940   5.485  0.9040 -0.0471 -0.8445
   43POPC  C214 5704   4.616   5.994   5.290 -0.6145  0.3423 -0.4643
   43POPC  H14R 5705   4.709   5.935   5.286 -1.1407 -0.6596  1.2418
   43POPC  H14S 5706   4.649   6.084   5.233 -2.5405  2.1324  1.0653
   43POPC  C215 5707   4.508   5.925   5.206 -0.6788 -0.3293  0.1645
   43POPC  H15R 5708   4.421   5.991   5.223  0.7689  1.6036  0.3826
   43POPC  H15S 5709   4.494   5.824   5.250 -0.4669 -0.8927 -1.0092
   43POPC  C216 5710   4.544   5.914   5.057 -0.9780  0.0313  0.0635
   43POPC  H16R 5711   4.546   6.017   5.018 -3.2503 -0.0379 -0.3497
   43POPC  H16S 5712   4.464   5.870   4.994 -1.1575 -0.0981  0.3794
   43POPC  C217 5713   4.682   5.854   5.029 -0.9671  0.2553 -0.3639
   43POPC  H17R 5714   4.693   5.767   5.097  0.9541  0.4766 -0.3295
   43POPC  H17S 5715   4.760   5.922   5.070  0.2334 -1.8266  1.0253
   43POPC  C218 5716   4.700   5.810   4.884 -0.6042 -0.0829 -0.2177
   43POPC  H18R 5717   4.615   5.752   4.843  0.4918 -0.4377 -2.1426
   43POPC  H18S 5718   4.791   5.746   4.885  1.6850  2.8829  2.8558
   43POPC  H18T 5719   4.708   5.899   4.818  1.6332  0.4741  0.7186
   43POPC   C33 5720   4.236   6.510   6.556  0.2417  0.3632  0.3425
   43POPC   H3X 5721   4.220   6.401   6.564 -1.2119  0.3327 -2.0507
   43POPC   H3Y 5722   4.344   6.514   6.533  0.4997 -0.6595  1.2925
   43POPC   C34 5723   4.162   6.564   6.434 -0.0929 -0.0363  0.3679
   43POPC   H4X 5724   4.203   6.664   6.410  0.3241 -0.2118  0.3514
   43POPC   H4Y 5725   4.054   6.570   6.460 -1.2039 -0.0956 -3.5092
   43POPC   C35 5726   4.178   6.468   6.316 -0.2591  0.0747  0.2543
   43POPC   H5X 5727   4.136   6.369   6.345 -0.4889 -0.5454 -1.9433
   43POPC   H5Y 5728   4.285   6.460   6.287  0.0009 -2.1137  1.5841
   43POPC   C36 5729   4.097   6.517   6.195  0.3338 -0.0032 -0.1777
   43POPC   H6X 5730   4.150   6.606   6.156  1.3667  0.3355  1.8727
   43POPC   H6Y 5731   3.994   6.544   6.226  0.5657  0.1546  0.4623
   43POPC   C37 5732   4.094   6.409   6.086  0.4943 -0.2784  0.0877
   43POPC   H7X 5733   4.055   6.313   6.126  0.6242 -0.1017  0.6520
   43POPC   H7Y 5734   4.200   6.400   6.056  0.9233 -1.3210  1.7803
   43POPC   C38 5735   3.996   6.440   5.973  0.6870 -0.2787 -0.0796
   43POPC   H8X 5736   4.004   6.548   5.948 -1.9052 -0.2373 -1.0392
   43POPC   H8Y 5737   3.894   6.423   6.015  0.5491  0.1814 -0.2220
   43POPC   C39 5738   4.007   6.358   5.844  0.1892 -0.3280 -0.0938
   43POPC   H9X 5739   3.918   6.379   5.781 -0.1621  1.2327  0.8602
   43POPC   H9Y 5740   4.010   6.251   5.871  2.8319  0.1203  1.7678
   43POPC  C310 5741   4.129   6.410   5.767 -0.0019 -0.0441 -0.2088
   43POPC  H10X 5742   4.223   6.378   5.817  0.3491  2.4878  0.9164
   43POPC  H10Y 5743   4.136   6.521   5.767  1.0004 -0.0869 -1.5983
   43POPC  C311 5744   4.130   6.357   5.623 -0.9773  0.6642 -0.4875
   43POPC  H11X 5745   4.039   6.372   5.562 -0.4188  0.1996 -1.4598
   43POPC  H11Y 5746   4.131   6.250   5.651 -1.7535  0.5018 -1.0806
   43POPC  C312 5747   4.255   6.412   5.553 -0.4270 -0.4309 -0.3774
   43POPC  H12X 5748   4.337   6.398   5.627  0.1182 -0.3952 -0.9627
   43POPC  H12Y 5749   4.256   6.522   5.540 -0.8017 -0.4089 -0.2307
   43POPC  C313 5750   4.273   6.330   5.425  0.2648 -0.5790 -0.1898
   43POPC  H13X 5751   4.177   6.357   5.377 -1.6246 -0.8792  3.1519
   43POPC  H13Y 5752   4.265   6.220   5.439 -0.8176 -0.4044  0.7413
   43POPC  C314 5753   4.391   6.369   5.335  0.0520  1.0852  0.2280
   43POPC  H14X 5754   4.487   6.341   5.384  0.9636  0.5954 -1.7473
   43POPC  H14Y 5755   4.393   6.479   5.317  2.0943  0.6715 -2.7752
   43POPC  C315 5756   4.380   6.298   5.200  0.0867 -0.0073  0.7883
   43POPC  H15X 5757   4.277   6.311   5.160 -0.0300  1.2077  1.4515
   43POPC  H15Y 5758   4.385   6.187   5.206 -0.0621 -0.1171 -0.7900
   43POPC  C316 5759   4.477   6.359   5.100 -0.0604 -0.9219  0.0754
   43POPC  H16X 5760   4.572   6.367   5.157 -0.1260  2.4517 -0.1039
   43POPC  H16Y 5761   4.446   6.461   5.067  1.9618 -0.6488 -1.2227
   43POPC  H16Z 5762   4.487   6.301   5.006 -0.7772 -1.8469  0.5581
   44POPC     N 5763   4.090   5.756   7.368 -0.1831  0.0544  0.1090
   44POPC   C12 5764   4.107   5.711   7.225  0.1738  0.3264  0.0618
   44POPC   C13 5765   3.966   5.838   7.391 -0.0059  0.2190  0.5063
   44POPC   C14 5766   4.078   5.632   7.452  0.7509  0.0203  0.2032
   44POPC   C15 5767   4.202   5.852   7.405  0.0549 -0.1335 -0.1240
   44POPC  H12A 5768   4.090   5.796   7.162  2.0489  0.6866 -0.0225
   44POPC  H12B 5769   4.028   5.641   7.202 -0.1387  0.9748 -0.8780
   44POPC  H13A 5770   3.882   5.773   7.368  1.8213 -2.5502  1.2072
   44POPC  H13B 5771   3.962   5.862   7.496  0.3422 -0.2368  0.6258
   44POPC  H13C 5772   3.968   5.921   7.322 -0.0406 -0.7291 -0.6728
   44POPC  H14A 5773   4.168   5.572   7.457  0.7510 -0.3709 -2.9790
   44POPC  H14B 5774   4.064   5.659   7.556  2.4719 -0.0422  0.4834
   44POPC  H14C 5775   4.004   5.562   7.417  0.9656  0.3472 -0.9221
   44POPC  H15A 5776   4.211   5.926   7.327 -1.2065 -1.6536 -1.7991
   44POPC  H15B 5777   4.297   5.811   7.437  1.1601  1.1618 -1.5864
   44POPC  H15C 5778   4.165   5.904   7.491 -0.7941 -1.2803  0.2316
   44POPC   C11 5779   4.246   5.658   7.187 -0.1282 -0.3773 -0.0757
   44POPC  H11A 5780   4.327   5.733   7.176  0.3869 -0.7056  1.2723
   44POPC  H11B 5781   4.251   5.619   7.083  1.1591  0.8823 -0.5210
   44POPC     P 5782   4.454   5.545   7.257 -0.2644 -0.3195  0.3078
   44POPC   O13 5783   4.514   5.653   7.338 -0.4962 -0.1266  0.2234
   44POPC   O14 5784   4.481   5.407   7.301  0.2482 -0.1617  0.4839
   44POPC   O12 5785   4.296   5.560   7.278 -0.2277 -0.0154  0.3744
   44POPC   O11 5786   4.486   5.569   7.102  0.5352 -0.2905  0.4752
   44POPC    C1 5787   4.481   5.452   7.019  0.2828  0.0190  0.0523
   44POPC    HA 5788   4.395   5.467   6.950 -0.1844 -2.9035 -0.1104
   44POPC    HB 5789   4.460   5.356   7.070  0.1716 -0.3171 -0.6201
   44POPC    C2 5790   4.611   5.469   6.937  0.2113  0.0689 -0.0498
   44POPC    HS 5791   4.682   5.451   7.020 -0.6395  0.3371  0.7575
   44POPC   O21 5792   4.609   5.603   6.886  0.0889 -0.0398 -0.3295
   44POPC   C21 5793   4.728   5.656   6.859  0.0863  0.3219  0.3563
   44POPC   O22 5794   4.834   5.612   6.899  0.0364 -0.7024 -0.5897
   44POPC   C22 5795   4.709   5.782   6.775 -0.1652 -0.3128 -0.5601
   44POPC   H2R 5796   4.779   5.858   6.816  0.2206 -0.8930 -0.1360
[truncated: 4,568,384 more chars]
