# Supplementary material for: Interaction of MRI Contrast Agent [Gd(DOTA)]− with Lipid Membranes: A Molecular Dynamics Study
Source: Inorg Chem. 2024 May 25;63(24):10897–914. doi: 10.1021/acs.inorgchem.4c00972 (PMC11186012; doi:10.1021/acs.inorgchem.4c00972)
Supplement: Supplementary file 2 — ic4c00972_si_002.zip [file ic4c00972_si_002.zip › coordinate_files/water_replica2_last_frame.gro]

POPC - 200 lipids & 75 H2O/lipid 1 gd-dota
72004
    1POPC     N    1   1.857   3.897   7.322 -0.1807  0.2195 -0.1069
    1POPC   C12    2   1.986   3.819   7.308  0.0963  0.5823  0.3909
    1POPC   C13    3   1.885   4.042   7.289  0.5685  0.0352 -0.2939
    1POPC   C14    4   1.756   3.854   7.218  0.0988 -0.6894 -0.0064
    1POPC   C15    5   1.804   3.898   7.463 -0.5061 -0.2553 -0.2228
    1POPC  H12A    6   2.026   3.850   7.212  2.0453  2.5520  1.7638
    1POPC  H12B    7   1.964   3.714   7.301  1.5951  0.3469 -1.9938
    1POPC  H13A    8   1.790   4.092   7.294  0.9320  0.6347  0.9874
    1POPC  H13B    9   1.958   4.083   7.357  0.5432  0.0128 -0.2542
    1POPC  H13C   10   1.924   4.053   7.189 -0.4670  0.1938 -0.6875
    1POPC  H14A   11   1.658   3.889   7.245  0.1953  1.1947 -1.8619
    1POPC  H14B   12   1.794   3.898   7.127 -0.6351  0.7120  0.3371
    1POPC  H14C   13   1.750   3.746   7.217  0.8939 -0.7405  0.0764
    1POPC  H15A   14   1.837   3.988   7.512  2.0780 -1.3052  0.1298
    1POPC  H15B   15   1.838   3.809   7.514 -1.6785 -1.2124 -1.0522
    1POPC  H15C   16   1.697   3.907   7.467 -0.5976 -1.2471 -0.3327
    1POPC   C11   17   2.093   3.845   7.413  0.6588  0.2532 -0.0950
    1POPC  H11A   18   2.182   3.782   7.390  0.4518  0.0788 -0.4176
    1POPC  H11B   19   2.037   3.816   7.505 -1.7037  0.3704 -1.4238
    1POPC     P   20   2.210   4.035   7.549  0.0072  0.0637  0.2031
    1POPC   O13   21   2.170   4.177   7.562 -0.5708 -0.0404 -0.4122
    1POPC   O14   22   2.177   3.951   7.667  0.1334 -0.1604  0.0774
    1POPC   O12   23   2.128   3.984   7.422 -0.4398  0.5153  0.3040
    1POPC   O11   24   2.364   4.020   7.509  0.0998  0.8451  0.2546
    1POPC    C1   25   2.407   4.128   7.425 -0.1240  0.2141 -0.6790
    1POPC    HA   26   2.474   4.194   7.483  0.7083 -0.8860 -0.3562
    1POPC    HB   27   2.322   4.190   7.389  0.0469  1.3653  0.8465
    1POPC    C2   28   2.473   4.064   7.301 -0.1329 -0.1633 -0.4895
    1POPC    HS   29   2.504   4.143   7.230 -0.6337 -0.1102 -0.6505
    1POPC   O21   30   2.391   3.971   7.229 -0.3849 -0.4012  0.0974
    1POPC   C21   31   2.300   4.030   7.152 -0.2913 -0.1394  0.1850
    1POPC   O22   32   2.277   4.150   7.144  0.0684 -0.0683  0.2235
    1POPC   C22   33   2.224   3.928   7.069  0.1120 -0.1576 -0.1626
    1POPC   H2R   34   2.196   3.837   7.126  2.6822 -0.6780  0.3997
    1POPC   H2S   35   2.291   3.886   6.991 -0.9055 -1.7715 -0.2126
    1POPC    C3   36   2.609   3.996   7.327 -0.1789 -0.2492 -0.4715
    1POPC    HX   37   2.570   3.907   7.380  0.0891 -0.7395 -1.0819
    1POPC    HY   38   2.660   4.069   7.393 -0.4515  1.3384 -1.9352
    1POPC   O31   39   2.690   3.974   7.211  0.2025  0.1612 -0.2889
    1POPC   C31   40   2.679   3.853   7.156 -0.0013 -0.0598  0.2309
    1POPC   O32   41   2.593   3.771   7.185 -0.1132  0.0779  0.2885
    1POPC   C32   42   2.783   3.832   7.047 -0.3290 -1.3013  0.1323
    1POPC   H2X   43   2.836   3.735   7.060  0.2148 -0.8947  1.1158
    1POPC   H2Y   44   2.862   3.911   7.047 -1.2262 -0.3781  1.1820
    1POPC   C23   45   2.102   3.992   7.002  0.0368 -0.1688 -0.0355
    1POPC   H3R   46   2.127   4.069   6.926  1.2803  0.8313  1.3097
    1POPC   H3S   47   2.053   4.055   7.079  1.5587  0.1318  0.7290
    1POPC   C24   48   2.007   3.895   6.931  0.1764 -0.1394 -0.2633
    1POPC   H4R   49   1.925   3.949   6.879  0.7830 -0.7354 -1.8987
    1POPC   H4S   50   1.967   3.824   7.007 -0.0623 -0.0660 -0.3200
    1POPC   C25   51   2.074   3.809   6.824  0.4190 -0.4739  0.1494
    1POPC   H5R   52   2.005   3.741   6.770  2.1049 -2.7958  0.7752
    1POPC   H5S   53   2.153   3.746   6.868  1.4414  0.2703 -0.5601
    1POPC   C26   54   2.139   3.884   6.707 -0.6873  0.0149 -0.1664
    1POPC   H6R   55   2.187   3.978   6.743 -0.8091 -0.1343  0.3923
    1POPC   H6S   56   2.064   3.932   6.640 -2.0007  0.4758  1.5418
    1POPC   C27   57   2.245   3.807   6.629 -0.1311  0.3468  0.2516
    1POPC   H7R   58   2.212   3.701   6.621 -2.4219  1.0375 -0.2694
    1POPC   H7S   59   2.345   3.794   6.674  0.1608  0.2564 -0.4025
    1POPC   C28   60   2.273   3.866   6.490 -0.3469 -0.6948 -0.2468
    1POPC   H8R   61   2.307   3.970   6.512  0.3874 -0.9203 -0.2911
    1POPC   H8S   62   2.180   3.862   6.429 -1.2156 -2.7911  1.1136
    1POPC   C29   63   2.379   3.792   6.414  0.5181  0.3346 -0.0670
    1POPC   H91   64   2.432   3.722   6.479 -1.7313  0.7478  2.3550
    1POPC  C210   65   2.425   3.814   6.290 -0.1002  0.0913 -0.3407
    1POPC  H101   66   2.520   3.763   6.268  1.8607  2.7498  1.3823
    1POPC  C211   67   2.378   3.916   6.190 -0.3961  0.3139  0.0229
    1POPC  H11R   68   2.326   3.998   6.243 -2.1834 -0.6122 -0.2034
    1POPC  H11S   69   2.316   3.870   6.109 -0.5023  1.0281 -0.3075
    1POPC  C212   70   2.505   3.979   6.134 -0.1411 -0.2925 -0.0890
    1POPC  H12R   71   2.573   3.898   6.099  0.5091  0.5974 -0.9640
    1POPC  H12S   72   2.558   4.024   6.221 -0.3774 -0.1387 -0.0236
    1POPC  C213   73   2.495   4.087   6.026 -0.0100 -0.0889  0.0999
    1POPC  H13R   74   2.598   4.128   6.025  0.1243 -0.4113 -1.1998
    1POPC  H13S   75   2.415   4.163   6.038 -0.4046 -0.6101  0.8508
    1POPC  C214   76   2.486   4.038   5.881  0.8754 -0.0952  0.0417
    1POPC  H14R   77   2.381   4.002   5.876  0.4641  0.8987  0.9582
    1POPC  H14S   78   2.562   3.961   5.857  0.6297 -0.2757 -0.1636
    1POPC  C215   79   2.497   4.160   5.789  0.0416  0.0617  0.1384
    1POPC  H15R   80   2.592   4.213   5.811 -0.0133 -0.1058  0.8117
    1POPC  H15S   81   2.415   4.229   5.820 -0.7673 -0.5810 -0.5458
    1POPC  C216   82   2.484   4.138   5.639 -0.4562 -0.4574  0.2548
    1POPC  H16R   83   2.385   4.096   5.614 -1.1978 -0.1013  2.4694
    1POPC  H16S   84   2.559   4.065   5.601  1.0598  1.5907 -0.9213
    1POPC  C217   85   2.500   4.270   5.564  0.2837 -0.5687  0.2005
    1POPC  H17R   86   2.497   4.241   5.457  0.4316 -0.0668  0.0575
    1POPC  H17S   87   2.592   4.322   5.598  0.7091 -0.8795 -0.4598
    1POPC  C218   88   2.381   4.363   5.593  0.3819 -0.4861  0.3415
    1POPC  H18R   89   2.378   4.455   5.531 -1.4003  0.6695  2.0506
    1POPC  H18S   90   2.383   4.396   5.699  0.8110  0.2334  0.1185
    1POPC  H18T   91   2.284   4.312   5.578  0.1315 -0.3215  1.3628
    1POPC   C33   92   2.711   3.831   6.913 -0.1153 -0.2782 -0.0059
    1POPC   H3X   93   2.688   3.937   6.888 -1.2240 -0.6295 -0.5964
    1POPC   H3Y   94   2.618   3.769   6.907 -1.8076  2.1931 -1.3259
    1POPC   C34   95   2.797   3.783   6.795 -0.1932 -0.8223  0.1542
    1POPC   H4X   96   2.800   3.672   6.795  0.7920 -0.8256 -1.5651
    1POPC   H4Y   97   2.899   3.822   6.812 -0.0302 -0.9804 -0.4487
    1POPC   C35   98   2.744   3.828   6.659  0.1586 -0.1928  0.2203
    1POPC   H5X   99   2.750   3.939   6.662 -1.9678 -0.0248 -0.1269
    1POPC   H5Y  100   2.639   3.796   6.644  0.8776 -2.7213 -0.0001
    1POPC   C36  101   2.839   3.803   6.541 -0.1444  0.0048 -0.0645
    1POPC   H6X  102   2.843   3.694   6.523  0.0691 -0.0269  0.1841
    1POPC   H6Y  103   2.928   3.844   6.592  0.0616  0.8642 -1.0758
    1POPC   C37  104   2.815   3.893   6.419 -0.6544 -0.0193  0.0160
    1POPC   H7X  105   2.754   3.985   6.437 -0.2370  0.1932  0.3758
    1POPC   H7Y  106   2.763   3.824   6.350 -1.8734 -0.9104  1.7300
    1POPC   C38  107   2.951   3.935   6.365 -0.4884  0.0089  0.4480
    1POPC   H8X  108   3.019   3.847   6.365  0.2053  0.5296 -0.1821
    1POPC   H8Y  109   2.988   4.016   6.431 -1.0003  1.3013 -0.8220
    1POPC   C39  110   2.954   3.980   6.219  0.1208 -0.7353  0.2183
    1POPC   H9X  111   2.858   4.032   6.198  0.1534 -1.7929 -3.0504
    1POPC   H9Y  112   2.953   3.893   6.150  1.5249  0.7155 -1.7401
    1POPC  C310  113   3.073   4.069   6.180 -0.3417 -0.0994  0.2288
    1POPC  H10X  114   3.088   4.165   6.233  2.1407 -0.5601  0.4895
    1POPC  H10Y  115   3.046   4.104   6.079 -0.4903  3.4979  1.3802
    1POPC  C311  116   3.208   3.998   6.192 -0.0247  0.4707  0.0478
    1POPC  H11X  117   3.180   3.911   6.128 -0.6970  0.2682  0.6002
    1POPC  H11Y  118   3.230   3.963   6.295  1.0739  0.1940 -0.2702
    1POPC  C312  119   3.326   4.079   6.138  0.4265 -0.5241 -0.4848
    1POPC  H12X  120   3.337   4.171   6.199 -1.6738 -0.3157 -0.3480
    1POPC  H12Y  121   3.304   4.116   6.035 -0.2981  2.5399  0.6724
    1POPC  C313  122   3.456   3.999   6.146  0.4369 -0.4802 -0.2166
    1POPC  H13X  123   3.492   3.966   6.246  1.0486  0.5350 -0.0779
    1POPC  H13Y  124   3.531   4.076   6.118 -0.7817  1.0861  0.6587
    1POPC  C314  125   3.475   3.894   6.036 -0.1654 -0.6199 -0.1861
    1POPC  H14X  126   3.453   3.938   5.937  1.4804  0.9290  0.0778
    1POPC  H14Y  127   3.410   3.804   6.041  2.4965 -2.6022  0.4566
    1POPC  C315  128   3.617   3.840   6.054 -0.0538 -0.3302 -0.1951
    1POPC  H15X  129   3.622   3.757   5.980  0.3538 -1.4940  1.1023
    1POPC  H15Y  130   3.620   3.790   6.153 -0.6333  0.3385  0.1714
    1POPC  C316  131   3.728   3.942   6.029 -0.2701 -0.1707 -0.5195
    1POPC  H16X  132   3.711   3.981   5.926  1.5741 -1.8044 -1.5163
    1POPC  H16Y  133   3.829   3.898   6.043  0.2626  0.5565 -1.8964
    1POPC  H16Z  134   3.730   4.022   6.105 -1.6840 -0.6653  0.0720
    2POPC     N  135   0.656   3.316   7.677 -0.2401 -0.2238  0.1323
    2POPC   C12  136   0.648   3.253   7.540 -0.1287  0.3009 -0.1205
    2POPC   C13  137   0.794   3.367   7.708 -0.0592 -0.4069 -0.3583
    2POPC   C14  138   0.552   3.426   7.683  0.3153  0.2958  0.3669
    2POPC   C15  139   0.630   3.216   7.787  0.4724 -0.6491 -0.0785
    2POPC  H12A  140   0.556   3.199   7.521 -0.9261  1.9839 -1.3240
    2POPC  H12B  141   0.734   3.188   7.546  0.3766  1.0977  3.5687
    2POPC  H13A  142   0.794   3.413   7.806 -1.1922  0.0598 -0.5659
    2POPC  H13B  143   0.862   3.284   7.708  0.0903 -0.3423  1.6869
    2POPC  H13C  144   0.830   3.437   7.634  1.7078  1.3178  1.9584
    2POPC  H14A  145   0.550   3.453   7.788  0.8253 -1.8682  0.9845
    2POPC  H14B  146   0.588   3.503   7.617 -0.2337 -1.2249 -1.8553
    2POPC  H14C  147   0.458   3.385   7.649  0.1121 -0.2634  1.5325
    2POPC  H15A  148   0.647   3.255   7.886 -3.7394  0.4604  0.4060
    2POPC  H15B  149   0.693   3.133   7.759  2.4215  0.4289  0.9225
    2POPC  H15C  150   0.528   3.181   7.779  0.4514 -1.1055  1.8339
    2POPC   C11  151   0.665   3.343   7.417  0.2108 -0.0878 -0.3632
    2POPC  H11A  152   0.719   3.288   7.338 -0.3042  0.6089 -1.2201
    2POPC  H11B  153   0.737   3.424   7.441  2.1547 -0.9618 -2.8043
    2POPC     P  154   0.440   3.321   7.284 -0.1390  0.0741  0.0542
    2POPC   O13  155   0.383   3.204   7.355 -0.6062  0.0553 -0.3464
    2POPC   O14  156   0.342   3.415   7.227 -0.2646 -0.1082 -0.0327
    2POPC   O12  157   0.539   3.400   7.382  0.1801 -0.0380 -0.1759
    2POPC   O11  158   0.540   3.270   7.170 -0.4402 -0.1905 -0.0946
    2POPC    C1  159   0.615   3.364   7.093 -0.2486 -0.4057 -0.1734
    2POPC    HA  160   0.723   3.340   7.099 -0.3274 -0.5307  0.8329
    2POPC    HB  161   0.607   3.468   7.131  2.3024  0.1820 -1.0705
    2POPC    C2  162   0.589   3.347   6.942 -0.0523  0.5639 -0.3263
    2POPC    HS  163   0.662   3.409   6.886  0.2484  0.0447 -0.5130
    2POPC   O21  164   0.455   3.368   6.898 -0.1287  0.4561 -0.1463
    2POPC   C21  165   0.432   3.500   6.897  0.2423  0.5202 -0.2707
    2POPC   O22  166   0.519   3.585   6.905  0.4392  0.2673  0.3065
    2POPC   C22  167   0.283   3.522   6.874  0.1548 -0.0511 -0.2660
    2POPC   H2R  168   0.239   3.590   6.949  0.6426 -0.4099  0.3529
    2POPC   H2S  169   0.229   3.425   6.869  0.4500 -0.1723 -2.0081
    2POPC    C3  170   0.624   3.203   6.899 -0.5031  0.4367 -0.2742
    2POPC    HX  171   0.560   3.136   6.959  0.4269 -0.9073 -0.7389
    2POPC    HY  172   0.733   3.191   6.921 -0.3012  2.3911  0.0708
    2POPC   O31  173   0.601   3.165   6.764 -0.2858 -0.2272 -0.1303
    2POPC   C31  174   0.660   3.053   6.724 -0.3761 -0.1750 -0.4176
    2POPC   O32  175   0.731   2.981   6.792  0.3955  0.7843 -0.1821
    2POPC   C32  176   0.613   3.035   6.581 -0.7296  0.1066 -0.3373
    2POPC   H2X  177   0.698   3.007   6.515  0.5222 -0.0514  1.3060
    2POPC   H2Y  178   0.566   3.127   6.542 -0.9874 -0.1467 -0.6364
    2POPC   C23  179   0.277   3.575   6.731  0.1715  0.4853 -0.0683
    2POPC   H3R  180   0.314   3.491   6.668  3.4119  0.5245  1.5580
    2POPC   H3S  181   0.356   3.651   6.710  2.1230 -1.3647  0.2637
    2POPC   C24  182   0.144   3.620   6.670 -0.0250  0.6368  0.4712
    2POPC   H4R  183   0.098   3.703   6.729  0.3243 -0.2527  2.0371
    2POPC   H4S  184   0.080   3.529   6.665  2.3383 -1.0606 -0.8458
    2POPC   C25  185   0.161   3.661   6.524 -0.2283 -0.3785  0.1589
    2POPC   H5R  186   0.183   3.569   6.465 -0.6379 -0.2468 -0.2110
    2POPC   H5S  187   0.247   3.731   6.518 -2.5615  2.8408  1.7927
    2POPC   C26  188   0.040   3.743   6.479  0.2959  0.1991 -0.2141
    2POPC   H6R  189   0.051   3.786   6.377 -0.0780  1.6875  0.3494
    2POPC   H6S  190   0.038   3.829   6.549 -0.3147 -1.3381  1.7586
    2POPC   C27  191   7.897   3.671   6.509  0.3846  0.1966  0.1708
    2POPC   H7R  192   7.896   3.642   6.616 -1.0686 -1.1234 -0.1706
    2POPC   H7S  193   7.898   3.580   6.446 -0.1481  0.8301 -0.7728
    2POPC   C28  194   7.772   3.758   6.495  0.2641 -0.0207 -0.0925
    2POPC   H8R  195   7.759   3.780   6.386 -0.1971  3.2831  0.5322
    2POPC   H8S  196   7.790   3.854   6.547  0.8002  0.1974 -0.6688
    2POPC   C29  197   7.648   3.694   6.551  0.2744 -0.0550 -0.1103
    2POPC   H91  198   7.653   3.642   6.648 -2.6603 -2.0521 -0.8860
    2POPC  C210  199   7.534   3.660   6.491  0.3566  0.2188 -0.4252
    2POPC  H101  200   7.467   3.609   6.563  2.5922 -1.8523  0.3058
    2POPC  C211  201   7.484   3.678   6.350 -0.1304  0.0167 -0.2829
    2POPC  H11R  202   7.404   3.603   6.333 -1.3025  0.7374  1.6762
    2POPC  H11S  203   7.563   3.676   6.272 -1.4742 -0.8178 -1.6647
    2POPC  C212  204   7.402   3.805   6.330 -0.3333 -0.0440  0.1476
    2POPC  H12R  205   7.470   3.893   6.337  0.7639 -0.5564 -2.7035
    2POPC  H12S  206   7.312   3.814   6.394 -0.2655  3.4321 -0.0399
    2POPC  C213  207   7.343   3.828   6.190 -0.5176 -0.1643  0.2069
    2POPC  H13R  208   7.267   3.752   6.163 -0.3521 -0.1980 -0.1568
    2POPC  H13S  209   7.418   3.824   6.109 -0.4557 -0.9512  0.2989
    2POPC  C214  210   7.261   3.958   6.194 -0.2300  0.0188  0.1578
    2POPC  H14R  211   7.338   4.038   6.200  1.2780 -1.4361  1.0774
    2POPC  H14S  212   7.204   3.971   6.289 -0.9584  2.0490 -0.5200
    2POPC  C215  213   7.164   3.984   6.080  0.2758  0.5488 -0.1587
    2POPC  H15R  214   7.190   3.905   6.006 -0.1712 -0.2790  0.5445
    2POPC  H15S  215   7.179   4.089   6.046 -0.3389  0.5541 -0.4353
    2POPC  C216  216   7.015   3.952   6.101  0.4285 -0.3003 -0.3185
    2POPC  H16R  217   6.977   4.035   6.164  0.2094 -0.0035 -0.8303
    2POPC  H16S  218   7.011   3.858   6.160  1.7047  0.0969  0.4474
    2POPC  C217  219   6.943   3.947   5.966  0.0251  0.6298 -0.1417
    2POPC  H17R  220   6.851   3.894   5.998 -0.5184  0.9309 -1.1490
    2POPC  H17S  221   6.980   3.876   5.889  2.4464  0.1730  1.3410
    2POPC  C218  222   6.919   4.084   5.901 -0.1569  0.6461 -0.0405
    2POPC  H18R  223   7.009   4.147   5.884 -0.6756  1.0294 -1.4871
    2POPC  H18S  224   6.848   4.149   5.956  1.1669  4.0837 -2.0606
    2POPC  H18T  225   6.866   4.062   5.806 -3.0880  0.0347  1.6052
    2POPC   C33  226   0.511   2.920   6.575 -0.5113 -0.0995 -0.1156
    2POPC   H3X  227   0.457   2.930   6.672 -0.3860  3.3474 -0.2595
    2POPC   H3Y  228   0.564   2.822   6.578  3.6072  1.8985  2.3576
    2POPC   C34  229   0.410   2.927   6.460 -0.6990 -0.2498  0.0399
    2POPC   H4X  230   0.351   3.021   6.466  0.5882  0.6039 -0.2260
    2POPC   H4Y  231   0.333   2.850   6.478 -2.3933  1.6624  1.4728
    2POPC   C35  232   0.478   2.905   6.325 -0.2858 -0.1393  0.2290
    2POPC   H5X  233   0.513   2.799   6.321  0.9179  0.2582 -0.4648
    2POPC   H5Y  234   0.572   2.964   6.311  0.0801 -0.5721  0.7996
    2POPC   C36  235   0.384   2.920   6.205 -0.3851 -0.5597  0.2534
    2POPC   H6X  236   0.335   3.017   6.228  1.6906  1.1371 -1.9172
    2POPC   H6Y  237   0.316   2.833   6.203 -0.5754 -0.4673  1.5793
    2POPC   C37  238   0.465   2.925   6.076 -0.4063 -0.9281  0.2240
    2POPC   H7X  239   0.553   2.990   6.098 -1.6308  0.3858  1.4128
    2POPC   H7Y  240   0.403   2.981   6.003 -0.1002 -1.3142 -0.3401
    2POPC   C38  241   0.484   2.787   6.013  0.2704 -0.6822 -0.1348
    2POPC   H8X  242   0.388   2.732   6.026 -1.5171  1.6309 -2.6012
    2POPC   H8Y  243   0.559   2.730   6.072 -1.6495 -0.2401  2.9439
    2POPC   C39  244   0.518   2.782   5.864  0.2218  0.2761 -0.1862
    2POPC   H9X  245   0.543   2.677   5.837  2.0097  0.7633 -0.5462
    2POPC   H9Y  246   0.615   2.835   5.854  0.2718  0.3176  0.4449
    2POPC  C310  247   0.429   2.863   5.770  0.2437  0.1527 -0.3146
    2POPC  H10X  248   0.418   2.962   5.819 -0.3135  0.9679 -2.0253
    2POPC  H10Y  249   0.329   2.813   5.771 -0.2483  1.1119  0.0148
    2POPC  C311  250   0.467   2.877   5.623  0.0152 -0.3290 -0.4207
    2POPC  H11X  251   0.526   2.971   5.619 -2.8878  1.6200 -0.0850
    2POPC  H11Y  252   0.374   2.891   5.563  0.3038  1.9222 -0.4240
    2POPC  C312  253   0.553   2.758   5.578  0.9970  0.0309  0.4498
    2POPC  H12X  254   0.486   2.673   5.605  0.8120  1.2198  4.3471
    2POPC  H12Y  255   0.644   2.737   5.637  0.7909  1.5057  1.3589
    2POPC  C313  256   0.584   2.768   5.428  0.1141 -0.4600  0.2231
    2POPC  H13X  257   0.497   2.813   5.377 -0.4047 -2.8583 -1.1334
    2POPC  H13Y  258   0.601   2.666   5.387 -0.8092 -0.0386 -1.2491
    2POPC  C314  259   0.695   2.866   5.389 -0.8334  0.3113 -0.5654
    2POPC  H14X  260   0.665   2.965   5.431 -1.0949  0.0949 -0.2416
    2POPC  H14Y  261   0.695   2.896   5.282 -0.0008  4.6555  0.4692
    2POPC  C315  262   0.833   2.840   5.449 -1.0799 -0.4513 -0.3153
    2POPC  H15X  263   0.887   2.778   5.375 -0.1589 -0.0565  0.0093
    2POPC  H15Y  264   0.825   2.788   5.547 -0.8138 -0.5129 -0.3268
    2POPC  C316  265   0.911   2.968   5.480  0.2951 -1.2522 -0.3751
    2POPC  H16X  266   0.902   3.030   5.387 -4.5017  0.9030  1.1997
    2POPC  H16Y  267   1.016   2.945   5.507  0.6253 -0.2098 -0.6834
    2POPC  H16Z  268   0.852   3.029   5.552 -0.1642 -1.0628 -0.9041
    3POPC     N  269   6.086   0.633   7.266 -0.2445  0.4091 -0.0031
    3POPC   C12  270   6.088   0.484   7.285 -0.4666  0.4009 -0.0378
    3POPC   C13  271   5.943   0.679   7.271 -0.1245  0.7938 -0.0649
    3POPC   C14  272   6.169   0.713   7.363  0.7748 -0.1286 -0.4155
    3POPC   C15  273   6.122   0.666   7.123  0.4352 -1.3910 -0.2738
    3POPC  H12A  274   6.176   0.443   7.236  0.2355  0.0470  1.4516
    3POPC  H12B  275   6.011   0.443   7.222  2.6880 -2.0442 -2.6630
    3POPC  H13A  276   5.890   0.630   7.351  1.1787  1.1640  1.0653
    3POPC  H13B  277   5.928   0.786   7.280 -0.4508  0.7123  0.4416
    3POPC  H13C  278   5.891   0.655   7.180  0.3276 -0.3707 -0.0203
    3POPC  H14A  279   6.167   0.673   7.464 -0.2868 -0.0338 -0.3882
    3POPC  H14B  280   6.271   0.702   7.329  0.6065 -2.3961 -0.3454
    3POPC  H14C  281   6.147   0.819   7.362  1.7124  0.0907  0.3063
    3POPC  H15A  282   6.066   0.612   7.048 -3.7983  1.4070  0.4986
    3POPC  H15B  283   6.228   0.647   7.114  0.7100  0.4033 -1.4870
    3POPC  H15C  284   6.117   0.772   7.099  0.6491 -0.8809  1.7806
    3POPC   C11  285   6.079   0.432   7.429  0.5069  0.4832  0.0613
    3POPC  H11A  286   6.165   0.453   7.497  0.8517  0.4308 -0.3549
    3POPC  H11B  287   6.077   0.322   7.417 -1.0784  0.5132 -0.1928
    3POPC     P  288   5.931   0.429   7.638  0.0426 -0.0975  0.4273
    3POPC   O13  289   6.055   0.419   7.718 -0.0137 -0.3079  0.4874
    3POPC   O14  290   5.834   0.520   7.703  0.6619  0.6202  0.3618
    3POPC   O12  291   5.961   0.484   7.490  0.0863 -0.6495  0.2290
    3POPC   O11  292   5.875   0.281   7.616 -0.2139  0.1036 -0.2888
    3POPC    C1  293   5.734   0.273   7.594 -0.2072 -0.4332 -0.1503
    3POPC    HA  294   5.671   0.342   7.654 -0.4547  1.2097 -2.1826
    3POPC    HB  295   5.708   0.174   7.636 -2.0726  0.0459 -0.0585
    3POPC    C2  296   5.693   0.263   7.446 -0.1794 -0.1583 -0.1768
    3POPC    HS  297   5.600   0.204   7.448 -0.3089  0.0637  0.7454
    3POPC   O21  298   5.792   0.206   7.359  0.0573 -0.1777  0.1040
    3POPC   C21  299   5.814   0.078   7.389  0.0427 -0.2505 -0.1951
    3POPC   O22  300   5.743   0.012   7.463  0.2106  0.2406  0.4047
    3POPC   C22  301   5.934   0.023   7.312 -0.1757 -0.8415 -0.1218
    3POPC   H2R  302   5.948   7.902   7.323  1.9216 -0.9194 -2.7589
    3POPC   H2S  303   6.020   0.090   7.337 -1.0050  0.0027  0.5375
    3POPC    C3  304   5.635   0.395   7.392  0.1546  0.1934  0.3172
    3POPC    HX  305   5.702   0.484   7.395  1.6341 -0.9016  2.5040
    3POPC    HY  306   5.554   0.418   7.466  0.9589  1.7878  0.7546
    3POPC   O31  307   5.572   0.374   7.266  0.2807  0.7244  0.1658
    3POPC   C31  308   5.644   0.383   7.153 -0.6170  0.3234 -0.4493
    3POPC   O32  309   5.744   0.451   7.138 -0.1562 -0.2576 -0.0581
    3POPC   C32  310   5.571   0.294   7.053 -0.5498  0.2408 -0.4248
    3POPC   H2X  311   5.466   0.328   7.047 -0.8814 -0.3428  1.4963
    3POPC   H2Y  312   5.585   0.187   7.077 -0.3766  0.0813 -1.2042
    3POPC   C23  313   5.913   0.034   7.161  0.0982  0.1994 -0.0910
    3POPC   H3R  314   5.895   0.141   7.134  0.3282 -0.1107 -1.5143
    3POPC   H3S  315   5.826   7.958   7.134  0.0808 -0.4878  1.5001
    3POPC   C24  316   6.036   7.973   7.085 -0.2805 -0.0730 -0.5300
    3POPC   H4R  317   6.038   7.866   7.113 -1.6753  0.1338  0.4861
    3POPC   H4S  318   6.122   0.036   7.134 -0.6867  1.4662 -1.3758
    3POPC   C25  319   6.029   0.005   6.934 -0.0272  0.2086 -0.5041
    3POPC   H5R  320   6.133   7.968   6.905  1.2532  1.3043  2.7220
    3POPC   H5S  321   6.006   0.112   6.913  0.6083  0.8860  1.9879
    3POPC   C26  322   5.940   7.896   6.856 -0.4974  0.1611  0.0864
    3POPC   H6R  323   5.954   7.919   6.749 -0.3193  1.2144  0.3209
    3POPC   H6S  324   5.835   7.907   6.891 -0.1009  0.8662  1.1084
    3POPC   C27  325   5.978   7.748   6.872  0.0965  0.2806 -0.2008
    3POPC   H7R  326   5.927   7.718   6.966 -1.8370  0.6721 -1.0605
    3POPC   H7S  327   6.088   7.734   6.873  0.5971  2.9313  3.5211
    3POPC   C28  328   5.923   7.667   6.754  0.4577 -0.0412 -0.1483
    3POPC   H8R  329   5.953   7.562   6.772  0.1383 -0.0183  0.5646
    3POPC   H8S  330   5.984   7.707   6.670 -1.7552  1.7698 -1.0031
    3POPC   C29  331   5.775   7.678   6.730  0.5440  0.2800 -0.5527
    3POPC   H91  332   5.714   7.693   6.820 -0.7992 -1.1230 -1.1778
    3POPC  C210  333   5.727   7.690   6.606 -0.4487  0.3658 -0.1698
    3POPC  H101  334   5.619   7.700   6.592 -1.0085 -0.3073  3.0182
    3POPC  C211  335   5.792   7.705   6.471  0.3200 -0.0971  0.1413
    3POPC  H11R  336   5.881   7.768   6.493 -0.1649  0.5155  0.3739
    3POPC  H11S  337   5.718   7.742   6.397  0.9463  0.7224 -0.0864
    3POPC  C212  338   5.838   7.566   6.425  0.0506  0.1251 -0.8209
    3POPC  H12R  339   5.749   7.501   6.410 -0.9643  1.2961 -0.0788
    3POPC  H12S  340   5.905   7.528   6.505 -0.6082  0.6591  0.0199
    3POPC  C213  341   5.927   7.571   6.301  0.6664 -0.3426 -0.4031
    3POPC  H13R  342   5.975   7.471   6.305 -1.0264 -1.1728  0.0607
    3POPC  H13S  343   5.996   7.658   6.310  0.5941 -0.3769  0.6851
    3POPC  C214  344   5.849   7.578   6.170 -0.0460  0.1743  0.0416
    3POPC  H14R  345   5.772   7.656   6.189  2.0306  2.0419  1.2519
    3POPC  H14S  346   5.792   7.484   6.152 -0.3122  0.6289 -1.7219
    3POPC  C215  347   5.935   7.613   6.049 -0.0814  0.3787  0.0750
    3POPC  H15R  348   5.992   7.520   6.029  1.1320  1.4284 -1.6040
    3POPC  H15S  349   6.011   7.689   6.077  0.1408 -0.0154  0.5614
    3POPC  C216  350   5.858   7.659   5.925 -0.3739 -0.0203  0.1064
    3POPC  H16R  351   5.775   7.586   5.915  1.0105 -1.5654 -0.7218
    3POPC  H16S  352   5.930   7.647   5.841  0.3776  1.8430  0.4387
    3POPC  C217  353   5.832   7.810   5.917 -0.0838  0.0439  0.3298
    3POPC  H17R  354   5.805   7.848   6.017 -0.0557  3.1827 -0.7619
    3POPC  H17S  355   5.744   7.816   5.849 -1.0977 -0.3372  1.5553
    3POPC  C218  356   5.941   7.890   5.846  0.0771 -0.4241  0.0406
    3POPC  H18R  357   5.912   0.008   5.835  0.0140 -0.4024  0.3962
    3POPC  H18S  358   5.966   7.843   5.748 -0.0025 -2.3007  0.8751
    3POPC  H18T  359   6.037   7.875   5.899 -0.6101 -1.7013  1.0002
    3POPC   C33  360   5.633   0.302   6.913  0.0035  0.2661 -0.1813
    3POPC   H3X  361   5.743   0.320   6.915  0.1427 -0.1733 -2.1401
    3POPC   H3Y  362   5.588   0.386   6.856  1.6916  1.4863  0.1758
    3POPC   C34  363   5.611   0.175   6.831 -0.1110  0.1706 -0.0024
    3POPC   H4X  364   5.501   0.162   6.835 -0.5006  2.7358 -0.6104
    3POPC   H4Y  365   5.674   0.101   6.886  0.4078  0.5822 -0.0365
    3POPC   C35  366   5.667   0.182   6.689  0.0519  1.0488  0.1031
    3POPC   H5X  367   5.775   0.206   6.697  0.1508  0.4306  0.6871
    3POPC   H5Y  368   5.617   0.263   6.631 -0.4473 -0.1090 -1.1403
    3POPC   C36  369   5.638   0.057   6.607  0.7630  0.5805  0.5572
    3POPC   H6X  370   5.534   0.025   6.630  1.3171 -0.3028  1.9949
    3POPC   H6Y  371   5.707   7.968   6.646 -2.1844 -1.5568  1.9020
    3POPC   C37  372   5.649   0.061   6.454 -0.0825  0.1222  0.4721
    3POPC   H7X  373   5.580   0.136   6.411 -0.7265 -2.4800 -3.5569
    3POPC   H7Y  374   5.615   7.954   6.410 -2.3500  1.9914 -2.2074
    3POPC   C38  375   5.792   0.083   6.403 -0.1967  0.2425  0.2013
    3POPC   H8X  376   5.838   0.001   6.462 -0.2612  1.2324  1.6856
    3POPC   H8Y  377   5.831   0.183   6.434  1.1762 -0.2461  0.1158
    3POPC   C39  378   5.808   0.068   6.252 -0.1027  0.4602  0.1890
    3POPC   H9X  379   5.751   7.968   6.218  2.1901 -1.0558  0.1303
    3POPC   H9Y  380   5.914   0.043   6.231 -0.1961  1.1240 -1.2126
    3POPC  C310  381   5.758   0.193   6.178 -0.2460  0.1088 -0.3110
    3POPC  H10X  382   5.825   0.274   6.213 -2.0073  1.3581  0.2897
    3POPC  H10Y  383   5.656   0.232   6.198  0.3414  1.4676  0.1175
    3POPC  C311  384   5.759   0.168   6.027 -0.2595 -0.5483 -0.2051
    3POPC  H11X  385   5.719   0.067   6.001 -0.3905 -0.3828 -0.6588
    3POPC  H11Y  386   5.865   0.165   5.993  0.3596 -1.8913  1.6656
    3POPC  C312  387   5.684   0.276   5.950 -0.0171 -0.0286  0.2839
    3POPC  H12X  388   5.706   0.381   5.981  2.2010 -0.6638  1.0393
    3POPC  H12Y  389   5.583   0.247   5.986 -1.6926  3.2788 -1.2721
    3POPC  C313  390   5.677   0.269   5.797 -0.3926 -0.0810  0.3028
    3POPC  H13X  391   5.590   0.329   5.761  0.2154  1.1256  0.7773
    3POPC  H13Y  392   5.685   0.170   5.747 -2.2126  0.2664 -0.7600
    3POPC  C314  393   5.798   0.340   5.737 -0.4066 -0.0832  0.2717
    3POPC  H14X  394   5.894   0.305   5.782 -0.4157  0.2424  0.5527
    3POPC  H14Y  395   5.789   0.447   5.766 -1.2679 -0.3806  1.1677
    3POPC  C315  396   5.818   0.313   5.588 -0.2930 -0.1921  0.3058
    3POPC  H15X  397   5.734   0.350   5.526 -1.3088 -0.2440  1.6243
    3POPC  H15Y  398   5.812   0.203   5.575  0.7824 -0.2160 -0.1615
    3POPC  C316  399   5.953   0.369   5.543 -0.3597  0.1589  0.5382
    3POPC  H16X  400   6.036   0.301   5.571  0.8872  1.1207 -0.6847
    3POPC  H16Y  401   5.979   0.471   5.579  0.1126  1.0812 -2.1525
    3POPC  H16Z  402   5.963   0.366   5.432 -0.6377  1.2195  0.4687
    4POPC     N  403   3.873   2.690   7.923 -0.0367  0.0998 -0.0314
    4POPC   C12  404   3.750   2.603   7.917  0.1209 -0.1067 -0.2779
    4POPC   C13  405   3.834   2.824   7.981  1.0998  0.1276  0.6824
    4POPC   C14  406   3.970   2.633   8.023 -0.5190 -0.1464  0.3033
    4POPC   C15  407   3.950   2.703   7.794 -0.3902  0.4872 -0.2066
    4POPC  H12A  408   3.726   2.576   8.019  3.3535  0.7119  0.7975
    4POPC  H12B  409   3.765   2.506   7.871  0.0270 -0.1667 -0.1822
    4POPC  H13A  410   3.754   2.868   7.924  2.4753  0.1096 -1.3721
    4POPC  H13B  411   3.803   2.822   8.085 -2.6150  0.0971 -0.2897
    4POPC  H13C  412   3.917   2.893   7.983 -0.4178  2.0796 -0.4582
    4POPC  H14A  413   4.039   2.708   8.059 -1.8535  1.3177 -0.0940
    4POPC  H14B  414   3.918   2.585   8.104  0.8409  0.5712  1.6543
    4POPC  H14C  415   4.031   2.564   7.968  0.3921  0.5258  0.4377
    4POPC  H15A  416   3.899   2.780   7.737  2.3837  1.6496 -1.2862
    4POPC  H15B  417   3.945   2.613   7.733 -0.1552  0.1760  0.2275
    4POPC  H15C  418   4.045   2.751   7.808  0.8215 -2.1234  1.1851
    4POPC   C11  419   3.620   2.658   7.858 -0.0088 -0.2246 -0.1027
    4POPC  H11A  420   3.597   2.749   7.917  1.1339  0.9519 -1.4069
    4POPC  H11B  421   3.528   2.596   7.868  0.0251 -0.4754 -1.2415
    4POPC     P  422   3.511   2.752   7.652 -0.1241  0.1188  0.0503
    4POPC   O13  423   3.398   2.661   7.681 -0.0795  0.1712  0.3942
    4POPC   O14  424   3.492   2.898   7.669  1.0342  0.3065 -0.1722
    4POPC   O12  425   3.644   2.701   7.724 -0.1465 -0.1673 -0.1094
    4POPC   O11  426   3.544   2.728   7.497 -0.0333 -0.6734  0.1878
    4POPC    C1  427   3.665   2.789   7.451 -0.2808  0.1363  0.5799
    4POPC    HA  428   3.703   2.726   7.367  0.0241 -1.4102  1.8268
    4POPC    HB  429   3.749   2.800   7.523  0.5596 -0.2573 -0.2979
    4POPC    C2  430   3.648   2.931   7.395 -0.4842  0.0932  0.5314
    4POPC    HS  431   3.628   3.009   7.472 -1.9525 -0.0864  0.3595
    4POPC   O21  432   3.539   2.918   7.303  0.4091  0.0569 -0.5426
    4POPC   C21  433   3.483   3.029   7.253  0.1273  0.2857  0.2738
    4POPC   O22  434   3.521   3.144   7.264 -0.2121  0.4211  0.0421
    4POPC   C22  435   3.378   2.991   7.150  0.4843  0.3572 -0.1197
    4POPC   H2R  436   3.305   2.916   7.187  2.1902 -2.8030 -2.6846
    4POPC   H2S  437   3.430   2.950   7.061  0.3703  1.1157 -0.5429
    4POPC    C3  438   3.779   2.986   7.337 -0.2249 -0.9479  0.1024
    4POPC    HX  439   3.846   2.979   7.426 -0.4769 -0.3124  0.3506
    4POPC    HY  440   3.760   3.094   7.318 -2.1356 -1.1238  0.8873
    4POPC   O31  441   3.841   2.930   7.221  0.2323 -0.5942  0.1688
    4POPC   C31  442   3.912   3.016   7.148 -0.5535 -0.4677 -0.4614
    4POPC   O32  443   3.927   3.136   7.168 -0.0917 -0.5671 -0.1841
    4POPC   C32  444   3.987   2.930   7.049 -0.0162 -0.3123 -0.1922
    4POPC   H2X  445   3.954   2.824   7.049 -1.6225  0.1063 -3.0012
    4POPC   H2Y  446   4.095   2.939   7.074 -0.5722  0.5794  2.1163
    4POPC   C23  447   3.303   3.116   7.104 -0.3141 -0.0841 -0.0461
    4POPC   H3R  448   3.362   3.198   7.057 -1.9491  1.7280  0.9121
    4POPC   H3S  449   3.238   3.159   7.183  1.0069  0.0172  1.0394
    4POPC   C24  450   3.198   3.079   7.000 -0.3923  0.1998 -0.0688
    4POPC   H4R  451   3.140   3.172   6.983  1.1201  1.5352  1.6335
    4POPC   H4S  452   3.143   2.990   7.037 -0.3833  0.9017  1.7329
    4POPC   C25  453   3.270   3.050   6.868  0.0779  0.1134  0.2031
    4POPC   H5R  454   3.327   2.957   6.889 -0.0929  0.0619  0.4516
    4POPC   H5S  455   3.348   3.123   6.839  0.6110 -1.0896 -1.6078
    4POPC   C26  456   3.176   3.030   6.748 -0.1591  0.0163  0.4030
    4POPC   H6R  457   3.227   2.979   6.663 -0.1647  0.5113  0.0994
    4POPC   H6S  458   3.157   3.124   6.693 -1.7924 -2.1306 -3.0621
    4POPC   C27  459   3.050   2.953   6.789  0.0249 -0.5500 -0.0700
    4POPC   H7R  460   2.987   3.023   6.848 -0.5075 -2.6655  2.0391
    4POPC   H7S  461   3.069   2.858   6.843 -0.8925 -0.3885  0.5641
    4POPC   C28  462   2.960   2.928   6.669 -0.3176  0.5712 -0.0568
    4POPC   H8R  463   2.878   2.870   6.716  1.6747 -1.3418  1.2294
    4POPC   H8S  464   2.998   2.866   6.585 -0.1355 -2.7553  2.3269
    4POPC   C29  465   2.913   3.061   6.617 -0.0585  0.8731  0.4757
    4POPC   H91  466   2.863   3.121   6.695  0.2736  0.3708  1.0861
    4POPC  C210  467   2.930   3.110   6.493 -0.3458 -0.3732 -0.0760
    4POPC  H101  468   2.890   3.211   6.474 -3.1887 -1.1101  1.3510
    4POPC  C211  469   3.017   3.052   6.386 -0.1409 -0.0445 -0.0897
    4POPC  H11R  470   3.091   2.977   6.421 -2.2774 -1.8315  0.7855
    4POPC  H11S  471   3.070   3.141   6.346 -1.1669  0.4327 -0.4385
    4POPC  C212  472   2.933   3.006   6.266  0.3167  0.3040 -0.5523
    4POPC  H12R  473   2.894   3.102   6.225  0.3950  1.0216  0.9684
    4POPC  H12S  474   2.843   2.954   6.305  0.8253  0.3835  0.8159
    4POPC  C213  475   3.012   2.921   6.167 -0.5510 -0.7812 -0.3379
    4POPC  H13R  476   2.997   2.824   6.218 -0.5814  0.5315  2.3546
    4POPC  H13S  477   3.120   2.945   6.160 -0.6357  1.3333  3.1028
    4POPC  C214  478   2.940   2.916   6.032 -0.3825  0.2681 -0.4739
    4POPC  H14R  479   2.954   3.015   5.982 -2.4621  1.3082  0.8670
    4POPC  H14S  480   2.832   2.902   6.053 -0.6887  3.2617  0.4646
    4POPC  C215  481   2.993   2.817   5.928  0.1324  0.3079 -0.2544
    4POPC  H15R  482   3.103   2.820   5.915  0.2071  0.3952  0.3529
    4POPC  H15S  483   2.949   2.841   5.829  2.0556 -0.2448 -1.2768
    4POPC  C216  484   2.955   2.677   5.976  0.1218  0.3005 -0.2843
    4POPC  H16R  485   2.848   2.675   6.008  0.5453  1.1155  1.2721
    4POPC  H16S  486   3.019   2.652   6.064  1.1877  0.7775 -0.9088
    4POPC  C217  487   2.982   2.568   5.872  0.1286  0.0415 -0.0130
    4POPC  H17R  488   2.937   2.589   5.773  1.7253  1.7382 -0.4325
    4POPC  H17S  489   2.960   2.465   5.907 -0.6079 -0.7279 -2.5310
    4POPC  C218  490   3.133   2.561   5.851  0.3036 -0.0128  1.1840
    4POPC  H18R  491   3.187   2.511   5.934 -1.2297 -1.5727  1.2823
    4POPC  H18S  492   3.183   2.654   5.814  0.2566 -0.9177 -1.3285
    4POPC  H18T  493   3.149   2.497   5.762  0.1030 -0.5750  1.5506
    4POPC   C33  494   3.972   2.980   6.905 -0.2480 -0.0675 -0.0835
    4POPC   H3X  495   4.031   2.915   6.836 -0.1119  0.5616 -0.5664
    4POPC   H3Y  496   4.009   3.084   6.892  1.1719 -0.3551  1.2753
    4POPC   C34  497   3.824   2.991   6.868 -0.3818 -0.0556  0.4502
    4POPC   H4X  498   3.782   3.067   6.937  0.3095 -1.1298  2.1213
    4POPC   H4Y  499   3.780   2.891   6.889 -1.3318 -0.5429 -3.2127
    4POPC   C35  500   3.788   3.019   6.722  0.3683 -0.1410  0.2449
    4POPC   H5X  501   3.835   2.931   6.674 -3.1128 -2.5772  0.8994
    4POPC   H5Y  502   3.835   3.114   6.687 -1.1025  0.1805 -0.9156
    4POPC   C36  503   3.641   3.007   6.682  0.5232 -0.4550 -0.2315
    4POPC   H6X  504   3.582   3.082   6.739  0.1823  0.6538 -1.9672
    4POPC   H6Y  505   3.606   2.904   6.702  2.4309 -0.9915  0.5503
    4POPC   C37  506   3.627   3.032   6.531  0.3663  0.0801 -0.1293
    4POPC   H7X  507   3.668   2.950   6.469 -2.3113 -0.2716 -1.5818
    4POPC   H7Y  508   3.688   3.122   6.507  2.6385 -1.7884 -1.7856
    4POPC   C38  509   3.480   3.051   6.494  0.2957 -0.2255 -0.0111
    4POPC   H8X  510   3.428   3.119   6.565 -0.2570  1.4467 -1.8994
    4POPC   H8Y  511   3.437   2.949   6.498 -2.3354  0.7223 -1.5161
    4POPC   C39  512   3.456   3.111   6.355  0.2250  0.4241  0.2749
    4POPC   H9X  513   3.484   3.218   6.354  0.2421  0.4193  0.2413
    4POPC   H9Y  514   3.348   3.114   6.331  0.0218 -0.1411  1.0606
    4POPC  C310  515   3.520   3.035   6.238  0.1099 -0.0823  0.5354
    4POPC  H10X  516   3.617   3.009   6.286  0.0348 -0.8609  0.2802
    4POPC  H10Y  517   3.547   3.095   6.148 -1.3765 -0.7430 -0.3974
    4POPC  C311  518   3.440   2.910   6.200  0.3840  0.1142 -0.7296
    4POPC  H11X  519   3.337   2.948   6.184 -0.1247  0.5134  2.6724
    4POPC  H11Y  520   3.432   2.845   6.290  1.1177  1.5059  0.3939
    4POPC  C312  521   3.485   2.815   6.089  0.3327 -0.5991 -0.1463
    4POPC  H12X  522   3.435   2.719   6.115 -1.7858  0.3256 -0.5224
    4POPC  H12Y  523   3.590   2.780   6.088  0.3147 -0.6500 -1.1053
    4POPC  C313  524   3.444   2.861   5.949  0.2847 -0.2464 -0.0180
    4POPC  H13X  525   3.497   2.957   5.932  1.9882 -0.8320  1.6451
    4POPC  H13Y  526   3.340   2.899   5.951  0.1888 -0.5223  1.8587
    4POPC  C314  527   3.476   2.755   5.843  0.2480 -0.0056 -0.2738
    4POPC  H14X  528   3.431   2.656   5.866 -1.7434  0.9856  0.2431
    4POPC  H14Y  529   3.585   2.734   5.854  0.0260 -1.2357 -0.2985
    4POPC  C315  530   3.414   2.783   5.707 -0.0228 -0.0093 -0.1511
    4POPC  H15X  531   3.470   2.865   5.656  1.2677 -0.4456  0.5290
    4POPC  H15Y  532   3.310   2.821   5.720 -0.1501 -0.7565  1.1395
    4POPC  C316  533   3.412   2.658   5.620  0.3958 -0.3696  0.3523
    4POPC  H16X  534   3.365   2.697   5.527  0.5472 -1.3175 -0.1327
    4POPC  H16Y  535   3.350   2.581   5.671  0.5476 -1.3083 -0.8174
    4POPC  H16Z  536   3.514   2.616   5.609  1.1209  1.4301 -0.0695
    5POPC     N  537   0.709   2.451   7.593 -0.0490 -0.1352  0.0511
    5POPC   C12  538   0.702   2.360   7.473  0.2306  0.1365 -0.1741
    5POPC   C13  539   0.852   2.496   7.616  0.0292 -0.2431 -0.2167
    5POPC   C14  540   0.629   2.575   7.563  0.0086 -0.0926  0.0717
    5POPC   C15  541   0.649   2.383   7.713  0.0389 -0.3967 -0.0525
    5POPC  H12A  542   0.780   2.289   7.496 -0.7216 -0.7886  0.2846
    5POPC  H12B  543   0.722   2.400   7.375 -0.9018 -1.7343 -1.2352
    5POPC  H13A  544   0.888   2.552   7.532  0.8619  0.5359  0.6347
    5POPC  H13B  545   0.861   2.556   7.706  2.6861  0.4159 -0.8379
    5POPC  H13C  546   0.909   2.405   7.624 -0.1128 -0.2827  0.5059
    5POPC  H14A  547   0.529   2.539   7.545 -0.1441 -0.8389  2.1729
    5POPC  H14B  548   0.632   2.644   7.646 -0.3295  1.4096 -1.1150
    5POPC  H14C  549   0.671   2.627   7.478  2.6782 -0.6956  0.9484
    5POPC  H15A  550   0.669   2.433   7.807 -1.1041 -0.9279  0.4998
    5POPC  H15B  551   0.686   2.283   7.729 -1.0064 -0.5723  1.6480
    5POPC  H15C  552   0.541   2.379   7.700  0.0061  0.3820 -0.0498
    5POPC   C11  553   0.573   2.280   7.457  0.4058 -0.0898 -0.4547
    5POPC  H11A  554   0.542   2.226   7.549 -1.0688 -0.6203 -1.2224
    5POPC  H11B  555   0.585   2.192   7.390  4.7946 -2.8275  3.3225
    5POPC     P  556   0.366   2.322   7.325  0.3773 -0.0211  0.0648
    5POPC   O13  557   0.284   2.226   7.402  0.0289 -0.0994 -0.3979
    5POPC   O14  558   0.299   2.439   7.264  0.3424 -0.2710 -0.3800
    5POPC   O12  559   0.483   2.383   7.416 -0.2373 -0.0931  0.9099
    5POPC   O11  560   0.438   2.239   7.208 -0.1069 -0.4308  0.0571
    5POPC    C1  561   0.506   2.316   7.108  0.5119 -0.1561  0.6805
    5POPC    HA  562   0.590   2.249   7.079 -0.7590 -0.5410 -2.4701
    5POPC    HB  563   0.541   2.413   7.148  1.8139 -0.0337 -0.6884
    5POPC    C2  564   0.427   2.333   6.977 -0.0429  0.1919  1.0584
    5POPC    HS  565   0.353   2.415   6.994  1.3439  2.2569 -2.0692
    5POPC   O21  566   0.373   2.208   6.936 -0.3002  0.5055  0.4311
    5POPC   C21  567   0.250   2.217   6.884 -0.0662 -0.3988 -0.3301
    5POPC   O22  568   0.194   2.324   6.867  0.3781 -0.0543  0.3032
    5POPC   C22  569   0.200   2.080   6.843 -0.1500 -0.4607 -0.0274
    5POPC   H2R  570   0.095   2.078   6.878  0.6545 -0.3023  2.5613
    5POPC   H2S  571   0.268   2.000   6.879  1.0558  0.9112  0.8771
    5POPC    C3  572   0.517   2.389   6.866 -0.9343  0.2878  0.3739
    5POPC    HX  573   0.606   2.324   6.852 -0.4016  1.1498 -0.3748
    5POPC    HY  574   0.553   2.485   6.907 -0.5922  0.4726 -0.3368
    5POPC   O31  575   0.450   2.402   6.740 -0.2138  0.0488 -0.0387
    5POPC   C31  576   0.438   2.526   6.691 -1.0896  0.1856  0.5025
    5POPC   O32  577   0.497   2.624   6.733 -0.0093  0.0751 -0.6730
    5POPC   C32  578   0.340   2.522   6.574 -0.3821 -0.3427 -0.0889
    5POPC   H2X  579   0.260   2.597   6.594  0.9592  0.5666  2.3496
    5POPC   H2Y  580   0.290   2.424   6.564 -0.6663 -0.2732  0.5806
    5POPC   C23  581   0.191   2.071   6.690 -0.3714  0.1583 -0.0534
    5POPC   H3R  582   0.207   2.169   6.641  1.0860 -0.1521 -0.2402
    5POPC   H3S  583   0.095   2.023   6.662 -0.0273 -2.3261  2.5433
    5POPC   C24  584   0.290   1.970   6.633 -0.4671 -0.0612  0.1677
    5POPC   H4R  585   0.272   1.867   6.670  3.7962  0.0575  3.4147
    5POPC   H4S  586   0.395   2.006   6.642 -0.8140  1.0206  0.0293
    5POPC   C25  587   0.274   1.959   6.481  0.3594 -0.0840  0.0773
    5POPC   H5R  588   0.177   1.914   6.455  0.7494 -1.8342  1.4797
    5POPC   H5S  589   0.351   1.887   6.447  0.9065  1.2028 -1.5586
    5POPC   C26  590   0.311   2.085   6.402 -0.0231  0.0214  0.0684
    5POPC   H6R  591   0.416   2.109   6.426 -0.6116  1.5329  1.2718
    5POPC   H6S  592   0.240   2.166   6.430  1.7852  0.7767  2.7762
    5POPC   C27  593   0.287   2.071   6.251  0.4129  0.4882 -0.0465
    5POPC   H7R  594   0.318   2.166   6.203 -0.5779 -0.4717 -2.7255
    5POPC   H7S  595   0.186   2.049   6.211  1.4986 -2.9006 -1.2817
    5POPC   C28  596   0.358   1.951   6.188 -0.1706  0.0433  0.1307
    5POPC   H8R  597   0.323   1.857   6.235 -1.4659  0.2769 -0.3199
    5POPC   H8S  598   0.464   1.971   6.213 -0.1315  0.4843 -0.3671
    5POPC   C29  599   0.337   1.952   6.039 -0.1036 -0.8924  0.1106
    5POPC   H91  600   0.247   2.004   6.003  0.5941 -0.5855 -1.2801
    5POPC  C210  601   0.429   1.912   5.950  0.2045  0.0675 -0.0210
    5POPC  H101  602   0.402   1.920   5.844  1.4718 -1.0875 -0.4625
    5POPC  C211  603   0.563   1.849   5.971  0.0265 -0.4351 -0.3661
    5POPC  H11R  604   0.598   1.852   6.077 -2.1768 -0.4105  0.4171
    5POPC  H11S  605   0.637   1.902   5.908 -0.1492  0.8703  0.4980
    5POPC  C212  606   0.560   1.704   5.921 -0.1910 -0.5663  0.0162
    5POPC  H12R  607   0.515   1.699   5.819 -1.0233 -3.3713  0.4609
    5POPC  H12S  608   0.500   1.650   5.996 -2.3695  0.8099 -0.6447
    5POPC  C213  609   0.697   1.636   5.921  0.0055 -0.1712  0.0554
    5POPC  H13R  610   0.739   1.651   6.023  2.4060 -1.0766 -0.7303
    5POPC  H13S  611   0.767   1.692   5.856 -0.1833  0.8968  0.7356
    5POPC  C214  612   0.701   1.484   5.908  0.0667 -0.1456 -0.2343
    5POPC  H14R  613   0.671   1.436   6.004 -1.1133 -1.3270 -1.1573
    5POPC  H14S  614   0.805   1.457   5.881  0.6685  0.0789  1.7193
    5POPC  C215  615   0.603   1.435   5.801 -0.5627  0.4546  0.0577
    5POPC  H15R  616   0.651   1.471   5.708 -0.7462  1.2164  0.2492
    5POPC  H15S  617   0.504   1.485   5.805 -0.8667 -0.0289 -1.0646
    5POPC  C216  618   0.582   1.285   5.779 -0.5151  0.4339  0.1495
    5POPC  H16R  619   0.559   1.241   5.878 -0.6600  0.3017  0.0590
    5POPC  H16S  620   0.675   1.236   5.745  0.1299  2.0099 -0.4707
    5POPC  C217  621   0.481   1.259   5.667  0.1325 -0.2884 -0.2743
    5POPC  H17R  622   0.376   1.274   5.700  0.3719 -0.6992  0.6992
    5POPC  H17S  623   0.481   1.149   5.648 -0.8054 -0.0105 -2.1420
    5POPC  C218  624   0.499   1.320   5.528 -0.2144 -0.0549 -0.2192
    5POPC  H18R  625   0.484   1.430   5.531  0.2929  0.0410  3.1051
    5POPC  H18S  626   0.434   1.265   5.457 -2.7043 -0.2698  2.0810
    5POPC  H18T  627   0.604   1.295   5.499 -0.4763 -0.9758 -0.3848
    5POPC   C33  628   0.412   2.568   6.447  0.1349  0.1109  0.3615
    5POPC   H3X  629   0.495   2.639   6.466  1.5199 -0.8389 -1.8689
    5POPC   H3Y  630   0.330   2.590   6.375 -2.3837 -0.3176  2.8897
    5POPC   C34  631   0.477   2.444   6.388  0.1354  0.0496  0.4903
    5POPC   H4X  632   0.409   2.366   6.346  0.5947  0.3955 -0.9787
    5POPC   H4Y  633   0.531   2.380   6.460 -0.3682 -1.8347 -0.7152
    5POPC   C35  634   0.575   2.467   6.273 -0.5588 -0.2083 -0.1665
    5POPC   H5X  635   0.671   2.515   6.303 -1.6367  2.0043 -0.0326
    5POPC   H5Y  636   0.528   2.542   6.206 -2.0616 -1.1994 -0.2548
    5POPC   C36  637   0.582   2.347   6.178 -0.0681 -0.1127 -0.2538
    5POPC   H6X  638   0.477   2.336   6.143 -0.5260 -0.4856  1.1800
    5POPC   H6Y  639   0.614   2.259   6.238  1.8270  1.8302  1.7980
    5POPC   C37  640   0.668   2.362   6.052 -0.2510  0.0160 -0.3636
    5POPC   H7X  641   0.776   2.363   6.077 -0.2194 -2.2253 -0.2336
    5POPC   H7Y  642   0.645   2.458   6.000  1.7719  1.6166  1.4809
    5POPC   C38  643   0.654   2.248   5.952 -0.2858  0.1831 -0.5499
    5POPC   H8X  644   0.554   2.245   5.904 -1.1190 -0.6079  1.1371
    5POPC   H8Y  645   0.678   2.158   6.013  0.4676  0.3160 -0.6490
    5POPC   C39  646   0.753   2.260   5.836  0.0525  0.5228 -0.2286
    5POPC   H9X  647   0.742   2.167   5.775  1.7899  1.3602 -1.9029
    5POPC   H9Y  648   0.855   2.257   5.879  0.3130 -1.7100 -0.8384
    5POPC  C310  649   0.722   2.370   5.735 -0.2485  0.1652 -0.5326
    5POPC  H10X  650   0.749   2.465   5.786 -1.5155  0.3272 -0.1354
    5POPC  H10Y  651   0.612   2.374   5.719 -0.8003  1.4245  2.7126
    5POPC  C311  652   0.803   2.359   5.606 -0.0281 -0.0676 -0.3744
    5POPC  H11X  653   0.784   2.269   5.543  0.6383  1.3693 -2.7508
    5POPC  H11Y  654   0.910   2.370   5.635 -1.1408  2.0576  3.5487
    5POPC  C312  655   0.775   2.482   5.519 -0.0964  0.1378 -0.0605
    5POPC  H12X  656   0.779   2.569   5.588 -1.1116 -1.1904  1.7708
    5POPC  H12Y  657   0.670   2.472   5.485 -0.6709 -0.3999  1.7283
    5POPC  C313  658   0.871   2.485   5.400 -0.2149 -0.2740 -0.1661
    5POPC  H13X  659   0.977   2.479   5.431  0.5134 -1.5705 -2.5898
    5POPC  H13Y  660   0.862   2.576   5.338 -0.0559  0.2005  0.5055
    5POPC  C314  661   0.853   2.368   5.302  0.0446 -0.4190 -0.0431
    5POPC  H14X  662   0.749   2.371   5.262  0.2080 -0.6632 -0.4821
    5POPC  H14Y  663   0.867   2.271   5.353  2.5835 -0.4142 -0.6365
    5POPC  C315  664   0.941   2.390   5.179 -0.3731  0.5963 -0.1780
    5POPC  H15X  665   1.049   2.380   5.206 -0.6059 -1.6769  0.1483
    5POPC  H15Y  666   0.928   2.498   5.158 -2.2987  0.3467 -0.3942
    5POPC  C316  667   0.899   2.308   5.057 -0.0227  0.1586 -0.0093
    5POPC  H16X  668   0.955   2.355   4.974  0.1843 -1.0807 -0.5958
    5POPC  H16Y  669   0.790   2.318   5.035  0.5409  0.3445 -3.0691
    5POPC  H16Z  670   0.919   2.199   5.056 -0.8079 -0.0362  1.5437
    6POPC     N  671   4.124   1.920   7.660  0.2186 -0.3680 -0.0051
    6POPC   C12  672   4.160   2.047   7.586 -0.0096 -0.2309  0.1191
    6POPC   C13  673   4.126   1.933   7.810 -0.7558 -0.2184  0.0043
    6POPC   C14  674   3.985   1.880   7.618 -0.3538  0.8751  0.6400
    6POPC   C15  675   4.223   1.815   7.617  0.3740 -0.0970 -0.3201
    6POPC  H12A  676   4.117   2.047   7.487  1.6969 -0.7647 -0.6576
    6POPC  H12B  677   4.263   2.034   7.559 -0.5561  0.3527 -2.6088
    6POPC  H13A  678   4.230   1.937   7.840 -0.1707 -0.5871 -1.8377
    6POPC  H13B  679   4.067   2.018   7.841  2.8168  3.3540 -2.0237
    6POPC  H13C  680   4.079   1.849   7.859  0.1386  0.0170  1.3239
    6POPC  H14A  681   3.955   1.790   7.670 -2.7809  0.4291 -1.3222
    6POPC  H14B  682   3.905   1.949   7.641  0.4551  1.3424  2.1857
    6POPC  H14C  683   3.991   1.858   7.513  1.0029  3.8264 -0.0019
    6POPC  H15A  684   4.231   1.828   7.510  2.7035  0.9661 -0.0881
    6POPC  H15B  685   4.198   1.714   7.648 -0.0562  0.4721  1.3061
    6POPC  H15C  686   4.322   1.840   7.653  0.8829 -0.1781 -1.6062
    6POPC   C11  687   4.130   2.177   7.662 -0.3309  0.0429 -0.4629
    6POPC  H11A  688   4.145   2.256   7.586  0.1240 -0.6315 -1.0988
    6POPC  H11B  689   4.204   2.195   7.743 -0.0990  0.8175 -0.8373
    6POPC     P  690   3.956   2.317   7.791  0.2094  0.2019  0.1153
    6POPC   O13  691   3.830   2.292   7.865  0.2287 -0.4425 -0.0651
    6POPC   O14  692   4.068   2.349   7.882  0.0219 -0.1775  0.4857
    6POPC   O12  693   3.997   2.183   7.713 -0.2005  0.2252 -0.1427
    6POPC   O11  694   3.935   2.423   7.674  0.0220 -0.6908 -0.6728
    6POPC    C1  695   3.806   2.436   7.613 -0.2258  0.1532  0.0080
    6POPC    HA  696   3.814   2.517   7.537  1.0891  0.0727  0.0381
    6POPC    HB  697   3.726   2.449   7.688  1.0550 -0.1681  1.4802
    6POPC    C2  698   3.773   2.307   7.536  0.2397  0.2505 -0.3635
    6POPC    HS  699   3.758   2.225   7.609 -2.8401  0.6123 -0.4500
    6POPC   O21  700   3.869   2.270   7.437  0.1416 -0.0924 -0.3327
    6POPC   C21  701   3.852   2.141   7.407 -0.3199  0.0417 -0.6520
    6POPC   O22  702   3.790   2.057   7.470 -0.5757  0.4186 -0.3953
    6POPC   C22  703   3.921   2.112   7.275  0.3759  0.0920 -0.3063
    6POPC   H2R  704   3.969   2.012   7.280  1.8566  0.7983  0.0684
    6POPC   H2S  705   3.998   2.189   7.254  0.0527 -0.0289 -2.1081
    6POPC    C3  706   3.634   2.319   7.472  0.0527 -0.1045 -0.0290
    6POPC    HX  707   3.561   2.351   7.550 -1.2969  2.0181 -2.0137
    6POPC    HY  708   3.586   2.225   7.437 -0.0510 -0.1150  0.1416
    6POPC   O31  709   3.631   2.417   7.368  0.0510  0.2828  0.3325
    6POPC   C31  710   3.507   2.436   7.322  0.1422  0.3656  0.1214
    6POPC   O32  711   3.417   2.355   7.338  0.0203  0.4658 -0.0528
    6POPC   C32  712   3.501   2.560   7.233 -0.1395 -0.1292 -0.5582
    6POPC   H2X  713   3.604   2.590   7.205  0.1455  1.0727  1.5822
    6POPC   H2Y  714   3.441   2.644   7.274 -0.6504  0.7139 -2.8617
    6POPC   C23  715   3.815   2.099   7.165 -0.0846  0.3883  0.0979
    6POPC   H3R  716   3.762   2.196   7.157  0.5644  0.5876 -2.5965
    6POPC   H3S  717   3.744   2.018   7.194  2.8618 -1.6854  2.1810
    6POPC   C24  718   3.869   2.081   7.023  0.1072  0.3095  0.1802
    6POPC   H4R  719   3.925   1.985   7.016  0.7072  0.6487  0.3119
    6POPC   H4S  720   3.937   2.162   6.991 -2.4639  1.5618 -2.6047
    6POPC   C25  721   3.757   2.084   6.918  0.0722 -0.2586  0.1964
    6POPC   H5R  722   3.718   2.188   6.913  1.7852  0.4997  1.4493
    6POPC   H5S  723   3.679   2.017   6.959  0.2140  1.3630  3.4853
    6POPC   C26  724   3.816   2.037   6.785 -0.0719  0.6855 -0.2133
    6POPC   H6R  725   3.822   1.926   6.789 -0.8608  0.6214 -0.5471
    6POPC   H6S  726   3.912   2.081   6.751  1.3438 -1.6732  0.5100
    6POPC   C27  727   3.713   2.032   6.671 -0.1374 -0.0872 -0.1259
    6POPC   H7R  728   3.608   2.030   6.706 -0.6379  0.6890 -1.5249
    6POPC   H7S  729   3.725   1.930   6.629 -2.9046 -1.4672  2.0975
    6POPC   C28  730   3.740   2.141   6.567 -0.1344 -0.1183 -0.1577
    6POPC   H8R  731   3.848   2.151   6.543 -0.3251  2.2292 -0.2702
    6POPC   H8S  732   3.714   2.235   6.620  1.0673 -0.1524  0.5340
    6POPC   C29  733   3.665   2.130   6.438 -0.4497  0.5890 -0.0380
    6POPC   H91  734   3.562   2.168   6.448 -1.2436 -1.1465 -1.0631
    6POPC  C210  735   3.711   2.100   6.315 -0.2260  0.1701  0.1445
    6POPC  H101  736   3.637   2.070   6.239 -0.4995 -1.4365  0.9984
    6POPC  C211  737   3.844   2.040   6.284 -0.3451 -0.0968  0.1508
    6POPC  H11R  738   3.904   2.010   6.373  0.7741  1.5842  0.0081
    6POPC  H11S  739   3.906   2.116   6.232  0.8597 -1.1832 -0.0821
    6POPC  C212  740   3.840   1.917   6.192  0.1331  0.1764 -0.2394
    6POPC  H12R  741   3.776   1.939   6.105 -0.5841  1.2675  0.5394
    6POPC  H12S  742   3.783   1.833   6.236  0.1888 -1.3579 -2.9303
    6POPC  C213  743   3.974   1.859   6.145 -0.1513 -0.7027  0.0261
    6POPC  H13R  744   4.023   1.801   6.226 -1.9918 -0.9466  1.0301
    6POPC  H13S  745   4.035   1.941   6.102 -0.9210  0.5519  1.2184
    6POPC  C214  746   3.955   1.764   6.027 -0.4309 -0.4641 -0.1216
    6POPC  H14R  747   3.902   1.813   5.942  1.9320  1.1082 -0.8111
    6POPC  H14S  748   3.890   1.690   6.077 -0.4543 -0.5586 -0.2902
    6POPC  C215  749   4.081   1.709   5.960  0.0472  0.0082  0.3765
    6POPC  H15R  750   4.157   1.668   6.031  2.3676  1.2474 -1.2739
    6POPC  H15S  751   4.135   1.786   5.901 -0.4780  0.8846  1.0253
    6POPC  C216  752   4.047   1.609   5.849 -0.3008  0.4027  0.1302
    6POPC  H16R  753   3.997   1.655   5.761  1.3537 -0.8495 -1.5301
    6POPC  H16S  754   3.987   1.527   5.895  0.7415  0.4790  1.6800
    6POPC  C217  755   4.168   1.549   5.778 -0.6301 -0.0571 -0.0449
    6POPC  H17R  756   4.228   1.485   5.846  0.1479 -2.2552 -2.5901
    6POPC  H17S  757   4.242   1.621   5.739 -3.8454  2.4404 -2.0526
    6POPC  C218  758   4.125   1.456   5.664 -0.0672  0.2985 -0.5517
    6POPC  H18R  759   4.050   1.506   5.600 -0.5016  1.5895  0.8931
    6POPC  H18S  760   4.075   1.373   5.717 -0.8544 -0.2135 -2.0408
    6POPC  H18T  761   4.213   1.414   5.611 -0.2808 -1.4002  0.3846
    6POPC   C33  762   3.416   2.507   7.117 -0.2528 -0.4221 -0.3434
    6POPC   H3X  763   3.318   2.471   7.154 -0.0092  0.6681  1.4869
    6POPC   H3Y  764   3.464   2.422   7.064 -0.4417 -1.4280  1.0353
    6POPC   C34  765   3.368   2.613   7.018 -0.2015  0.0468  0.1253
    6POPC   H4X  766   3.457   2.672   6.988 -0.8236  1.0555  0.2187
    6POPC   H4Y  767   3.299   2.688   7.062 -0.4746 -1.0591  1.6573
    6POPC   C35  768   3.319   2.543   6.890 -0.2702  0.2345  0.0480
    6POPC   H5X  769   3.233   2.475   6.906  0.0497 -0.6038 -1.6270
    6POPC   H5Y  770   3.398   2.479   6.845  0.0329  0.0939  0.7537
    6POPC   C36  771   3.277   2.635   6.776 -0.0702  0.4039  0.1098
    6POPC   H6X  772   3.364   2.700   6.754  0.5267  1.1095  3.8520
    6POPC   H6Y  773   3.196   2.703   6.809 -2.2905 -0.3954 -3.1964
    6POPC   C37  774   3.240   2.553   6.652 -0.0822 -0.0858  0.4359
    6POPC   H7X  775   3.164   2.474   6.673  0.5960 -2.1425 -3.7600
    6POPC   H7Y  776   3.330   2.505   6.607  0.9788  2.0629  0.1097
    6POPC   C38  777   3.187   2.633   6.533 -0.0849 -0.1575  0.3887
    6POPC   H8X  778   3.265   2.689   6.477 -2.5362  2.4414 -0.6722
    6POPC   H8Y  779   3.122   2.716   6.567  2.9614  2.2496  0.8133
    6POPC   C39  780   3.111   2.557   6.425  0.6841 -0.3960  0.0078
    6POPC   H9X  781   3.071   2.631   6.352  2.7465 -0.2076 -1.0219
    6POPC   H9Y  782   3.023   2.507   6.469  0.6129  0.2748  0.6533
    6POPC  C310  783   3.191   2.447   6.355  0.6659 -0.4501  0.0725
    6POPC  H10X  784   3.184   2.366   6.431 -0.0829 -0.1406  0.3400
    6POPC  H10Y  785   3.296   2.478   6.337  1.3644 -2.0711  1.0588
    6POPC  C311  786   3.125   2.390   6.230  0.3071 -0.1424  0.1222
    6POPC  H11X  787   3.153   2.461   6.149  0.2042  0.5825  0.7119
    6POPC  H11Y  788   3.015   2.379   6.239  0.4301 -0.7688  0.8883
    6POPC  C312  789   3.173   2.250   6.192 -0.3893 -0.1679 -0.7020
    6POPC  H12X  790   3.180   2.204   6.293  1.2452  1.0569 -0.2240
    6POPC  H12Y  791   3.274   2.260   6.148 -1.0424  3.3106 -1.7034
    6POPC  C313  792   3.074   2.180   6.098 -0.4516 -0.4666 -0.4207
    6POPC  H13X  793   3.051   2.262   6.026  2.9357  0.8600 -0.1846
    6POPC  H13Y  794   2.977   2.153   6.143  0.1526  2.3449  3.0061
    6POPC  C314  795   3.134   2.060   6.024  0.1118 -0.4635  0.0207
    6POPC  H14X  796   3.219   2.089   5.959  0.4025 -1.3923 -0.0370
    6POPC  H14Y  797   3.064   2.007   5.955 -0.3551  1.3927 -0.9992
    6POPC  C315  798   3.185   1.949   6.116 -0.0669 -0.0045  0.6803
    6POPC  H15X  799   3.254   1.990   6.193  0.2483  0.0510  0.3668
    6POPC  H15Y  800   3.244   1.882   6.051  0.8436  0.7418  0.7145
    6POPC  C316  801   3.077   1.866   6.186  0.1863 -0.4208  0.5784
    6POPC  H16X  802   3.135   1.802   6.256  0.8941  1.6378  1.9481
    6POPC  H16Y  803   3.023   1.802   6.113  2.5602 -1.0577 -0.7168
    6POPC  H16Z  804   3.016   1.937   6.245  0.4409  1.2720 -1.1203
    7POPC     N  805   1.463   3.205   7.395  0.4316  0.3475 -0.2315
    7POPC   C12  806   1.507   3.213   7.539  0.4657 -0.2599 -0.2069
    7POPC   C13  807   1.567   3.134   7.311  0.2580 -0.3470  0.1389
    7POPC   C14  808   1.330   3.137   7.376  0.4518  0.3736 -0.4691
    7POPC   C15  809   1.445   3.347   7.346 -0.1252  0.5575  0.5601
    7POPC  H12A  810   1.437   3.281   7.586 -0.9830 -0.8243 -1.4841
    7POPC  H12B  811   1.598   3.271   7.541 -0.4752  1.3088 -0.9069
    7POPC  H13A  812   1.573   3.033   7.349 -0.0099  0.1886  1.7110
    7POPC  H13B  813   1.530   3.142   7.210  0.2698 -0.1616  0.1490
    7POPC  H13C  814   1.667   3.168   7.332  0.0642  0.2257  0.1359
    7POPC  H14A  815   1.252   3.199   7.418  1.4272  0.7686  0.8209
    7POPC  H14B  816   1.307   3.131   7.271  3.1815 -1.0371 -1.0850
    7POPC  H14C  817   1.331   3.044   7.432 -2.1236 -0.3455 -1.4837
    7POPC  H15A  818   1.367   3.389   7.408 -2.3988  1.1301 -2.4561
    7POPC  H15B  819   1.405   3.344   7.246 -0.1543  3.2008  0.4272
    7POPC  H15C  820   1.536   3.406   7.350 -0.9804  1.8606  1.3357
    7POPC   C11  821   1.536   3.085   7.618  0.2406 -0.5065 -0.5240
    7POPC  H11A  822   1.454   3.011   7.609 -1.2987  0.7915  1.9885
    7POPC  H11B  823   1.545   3.110   7.725 -2.2846  1.5187 -0.6917
    7POPC     P  824   1.744   2.939   7.662  0.2028 -0.2201  0.1866
    7POPC   O13  825   1.843   3.034   7.718 -0.0674  0.3537 -0.2822
    7POPC   O14  826   1.652   2.866   7.751 -0.4769 -0.4643 -0.6949
    7POPC   O12  827   1.650   3.019   7.560  0.3527 -0.5704 -0.2317
    7POPC   O11  828   1.817   2.833   7.567  0.0882 -0.4038  0.3053
    7POPC    C1  829   1.756   2.798   7.443  0.2085 -0.1128  0.1649
    7POPC    HA  830   1.769   2.890   7.382 -1.5657  0.1142  0.0840
    7POPC    HB  831   1.647   2.778   7.447 -0.2613  1.5236 -2.1952
    7POPC    C2  832   1.829   2.683   7.372 -0.2283 -0.2606 -0.0511
    7POPC    HS  833   1.839   2.594   7.437 -1.4624 -0.3214  0.0703
    7POPC   O21  834   1.961   2.726   7.336 -0.1177 -0.4038  0.1777
    7POPC   C21  835   2.051   2.630   7.319  0.5297  0.1246  0.5751
    7POPC   O22  836   2.030   2.512   7.341 -0.6386  0.1939 -0.0860
    7POPC   C22  837   2.167   2.689   7.239  0.0051 -0.6380 -0.7839
    7POPC   H2R  838   2.257   2.682   7.304 -1.6030  0.5065  1.7311
    7POPC   H2S  839   2.145   2.793   7.207 -0.5716 -1.6527 -4.0184
    7POPC    C3  840   1.751   2.643   7.245 -0.3665  0.0765 -0.0746
    7POPC    HX  841   1.647   2.614   7.271 -0.3270 -1.7132 -1.6874
    7POPC    HY  842   1.810   2.560   7.199 -0.5601 -0.7677  1.1449
    7POPC   O31  843   1.751   2.762   7.167 -0.5445  0.2865  0.2408
    7POPC   C31  844   1.745   2.745   7.034  0.3211  0.2677  0.1969
    7POPC   O32  845   1.712   2.636   6.990 -0.0223  0.1051  0.8344
    7POPC   C32  846   1.767   2.870   6.950  0.2819 -0.2624 -0.6110
    7POPC   H2X  847   1.809   2.947   7.018 -1.3952  1.2899 -1.2597
    7POPC   H2Y  848   1.662   2.897   6.926  0.7238  1.6285 -0.5428
    7POPC   C23  849   2.192   2.596   7.120  0.1267 -0.7464 -0.6739
    7POPC   H3R  850   2.156   2.491   7.129 -0.9637 -0.4816 -1.8111
    7POPC   H3S  851   2.303   2.591   7.110 -0.0534 -0.6524 -3.3588
    7POPC   C24  852   2.141   2.660   6.991  0.8273  0.6125 -0.3041
    7POPC   H4R  853   2.191   2.759   6.993 -1.7210  1.9938 -0.3955
    7POPC   H4S  854   2.029   2.662   6.991  0.8117  0.2178  0.5125
    7POPC   C25  855   2.203   2.584   6.874  0.0201 -0.2211 -0.2134
    7POPC   H5R  856   2.187   2.476   6.890  0.0962 -0.1673  0.2491
    7POPC   H5S  857   2.312   2.607   6.878  0.2194 -1.3057  1.0170
    7POPC   C26  858   2.140   2.617   6.738  0.3672  0.0620 -0.3089
    7POPC   H6R  859   2.138   2.724   6.711  1.3064 -0.2571 -1.8077
    7POPC   H6S  860   2.036   2.578   6.732  1.8545 -4.4660 -0.7123
    7POPC   C27  861   2.220   2.552   6.624  0.4905  0.0130 -0.1964
    7POPC   H7R  862   2.261   2.459   6.667 -0.7857  0.4834  2.2222
    7POPC   H7S  863   2.309   2.607   6.587  0.2681  0.2210 -0.4249
    7POPC   C28  864   2.128   2.515   6.507  0.1902 -0.0676  0.0652
    7POPC   H8R  865   2.033   2.460   6.527 -0.4061  0.9153  0.0420
    7POPC   H8S  866   2.195   2.445   6.455  0.2944 -0.7143  1.0381
    7POPC   C29  867   2.105   2.635   6.419 -0.8291 -0.2517  0.0657
    7POPC   H91  868   2.118   2.731   6.470  1.4930 -1.2041  1.4508
    7POPC  C210  869   2.087   2.639   6.286 -0.2256  0.2886 -0.0036
    7POPC  H101  870   2.051   2.731   6.238  0.2896  0.2755 -0.4248
    7POPC  C211  871   2.064   2.515   6.205  0.3882  0.2595 -0.1357
    7POPC  H11R  872   1.956   2.516   6.182  0.6124 -0.1235 -1.2591
    7POPC  H11S  873   2.097   2.417   6.247 -0.2860 -1.0078 -2.3922
    7POPC  C212  874   2.131   2.542   6.070  0.1237 -0.3581 -0.3951
    7POPC  H12R  875   2.239   2.523   6.088 -0.2373 -1.0250  1.3254
    7POPC  H12S  876   2.123   2.650   6.046  2.8988  0.2410  0.9583
    7POPC  C213  877   2.087   2.452   5.955  0.7663 -0.1581 -0.8031
    7POPC  H13R  878   2.141   2.494   5.867 -1.9945  3.2380 -1.1397
    7POPC  H13S  879   1.979   2.471   5.936 -0.6023 -4.2944  1.6482
    7POPC  C214  880   2.114   2.303   5.974  0.4086 -0.0645  0.4812
    7POPC  H14R  881   2.048   2.247   6.044  0.0626 -0.1553  0.0879
    7POPC  H14S  882   2.218   2.292   6.012  0.2463  1.3226  1.4203
    7POPC  C215  883   2.094   2.232   5.841  0.0618  0.5387  0.2073
    7POPC  H15R  884   2.117   2.301   5.757  0.7219  1.5502  1.1941
    7POPC  H15S  885   1.986   2.207   5.845  0.0651  0.7326  2.0936
    7POPC  C216  886   2.195   2.119   5.821 -0.0556  0.5679 -0.5870
    7POPC  H16R  887   2.148   2.048   5.749  0.4732  2.7511 -3.2665
    7POPC  H16S  888   2.206   2.071   5.920 -1.3253  0.0324 -0.6812
    7POPC  C217  889   2.332   2.163   5.769  0.4998  0.1808  0.5166
    7POPC  H17R  890   2.416   2.091   5.773 -0.7159 -1.2762  0.6591
    7POPC  H17S  891   2.360   2.249   5.835  1.0586  0.4333 -0.0376
    7POPC  C218  892   2.334   2.217   5.626  0.1044 -0.2313  0.3548
    7POPC  H18R  893   2.324   2.136   5.551  1.3573 -0.1557  0.0847
    7POPC  H18S  894   2.431   2.268   5.612 -0.2134  0.3041  0.0483
    7POPC  H18T  895   2.255   2.292   5.603  0.0718 -0.3042  0.2257
    7POPC   C33  896   1.859   2.851   6.829  0.0555 -0.5590 -0.7376
    7POPC   H3X  897   1.839   2.749   6.789 -1.3541 -0.9144  0.7470
    7POPC   H3Y  898   1.964   2.861   6.863 -0.3071  2.2401 -0.1893
    7POPC   C34  899   1.828   2.959   6.725  0.6309  0.2243 -0.1108
    7POPC   H4X  900   1.869   3.054   6.765  0.4950  0.1420  0.2258
    7POPC   H4Y  901   1.717   2.964   6.723  0.6746  1.3904 -2.0559
    7POPC   C35  902   1.882   2.924   6.586  0.1327 -0.0823 -0.2307
    7POPC   H5X  903   1.860   2.815   6.589 -1.8068  0.2779 -0.1786
    7POPC   H5Y  904   1.989   2.950   6.571 -0.3138  1.6208 -0.6527
    7POPC   C36  905   1.814   2.998   6.471  0.2285  0.5254  0.0984
    7POPC   H6X  906   1.808   3.108   6.484  0.7140  0.3954  1.6069
    7POPC   H6Y  907   1.714   2.960   6.440  1.1552 -1.3797 -0.7654
    7POPC   C37  908   1.896   2.971   6.344  0.0230  0.0514  0.0619
    7POPC   H7X  909   1.904   2.861   6.333  0.3193  0.3030 -3.0785
    7POPC   H7Y  910   2.001   3.004   6.362  1.0573 -3.8296  2.3616
    7POPC   C38  911   1.843   3.033   6.214 -0.3784 -0.4142  0.0002
    7POPC   H8X  912   1.889   3.132   6.193  0.0063 -1.0346 -2.3175
    7POPC   H8Y  913   1.736   3.041   6.240  0.1001 -0.7479  2.3339
    7POPC   C39  914   1.871   2.948   6.091 -0.4429 -0.5561  0.0832
    7POPC   H9X  915   1.845   2.848   6.132  2.5223 -0.0759  3.6529
    7POPC   H9Y  916   1.981   2.963   6.085 -0.2074  2.7919  5.7245
    7POPC  C310  917   1.789   2.985   5.967 -0.1508 -0.3356 -0.0462
    7POPC  H10X  918   1.680   2.991   5.987  0.2669  0.1971  2.4167
    7POPC  H10Y  919   1.799   2.909   5.887 -1.8434 -0.9453  0.2866
    7POPC  C311  920   1.817   3.130   5.925 -0.0543 -0.3166  0.0827
    7POPC  H11X  921   1.817   3.201   6.011 -0.3112 -0.0428 -0.1415
    7POPC  H11Y  922   1.737   3.167   5.857 -0.5617 -1.2766  0.1351
    7POPC  C312  923   1.944   3.147   5.842  0.0999 -0.1160  0.3553
    7POPC  H12X  924   1.956   3.061   5.772 -2.7480 -0.2562 -0.1113
    7POPC  H12Y  925   2.028   3.155   5.914  0.4207 -0.6832  0.0564
    7POPC  C313  926   1.928   3.276   5.761  0.2767 -0.0985  0.3481
    7POPC  H13X  927   1.920   3.372   5.815  2.7677  0.6645 -0.5173
    7POPC  H13Y  928   1.833   3.277   5.703  1.4607  0.9161 -1.6863
    7POPC  C314  929   2.052   3.295   5.674  0.2205  0.4893  0.3947
    7POPC  H14X  930   2.075   3.206   5.611  1.8575  0.4399  0.9977
    7POPC  H14Y  931   2.147   3.319   5.726  0.6517 -0.4180  0.0567
    7POPC  C315  932   2.039   3.417   5.583 -0.2836  0.1222 -0.0377
    7POPC  H15X  933   2.140   3.426   5.536 -0.1723 -2.9469 -0.5586
    7POPC  H15Y  934   2.020   3.503   5.652  2.5498 -1.0173  2.4049
    7POPC  C316  935   1.931   3.408   5.476 -0.3412 -0.5021  0.0698
    7POPC  H16X  936   1.937   3.312   5.420 -0.1309 -1.1136  1.1173
    7POPC  H16Y  937   1.946   3.487   5.400 -1.7485 -0.8832 -0.6442
    7POPC  H16Z  938   1.826   3.412   5.511  0.0376 -0.7471  1.2642
    8POPC     N  939   5.160   7.314   7.393  0.1320 -0.1554  0.4322
    8POPC   C12  940   5.239   7.295   7.265  0.1183  0.2266  0.3676
    8POPC   C13  941   5.227   7.403   7.495  0.3378  0.2214 -0.0273
    8POPC   C14  942   5.025   7.374   7.361  0.2293 -0.0350  0.2415
    8POPC   C15  943   5.135   7.184   7.466 -0.0660 -0.0206  0.6042
    8POPC  H12A  944   5.282   7.391   7.241 -0.4447 -0.1645 -2.6107
    8POPC  H12B  945   5.168   7.264   7.190 -2.1212  0.2851  2.3568
    8POPC  H13A  946   5.164   7.412   7.582  0.7534  0.5061  0.2438
    8POPC  H13B  947   5.317   7.354   7.530 -1.3850 -2.3962  1.0839
    8POPC  H13C  948   5.256   7.499   7.455  1.8883  0.6081  1.9212
    8POPC  H14A  949   4.967   7.389   7.451 -0.2004  2.9520 -0.4241
    8POPC  H14B  950   5.024   7.469   7.310 -1.2090 -0.0895  0.1525
    8POPC  H14C  951   4.981   7.306   7.291  1.4681  0.4892 -1.1013
    8POPC  H15A  952   5.234   7.139   7.467 -0.7547 -1.6365 -0.3476
    8POPC  H15B  953   5.065   7.119   7.416  0.2277 -0.8914  1.2882
    8POPC  H15C  954   5.092   7.211   7.561 -3.4270  0.7010 -0.9792
    8POPC   C11  955   5.362   7.204   7.266  0.1178  0.2175 -0.0342
    8POPC  H11A  956   5.405   7.217   7.165 -1.7386  3.1480 -0.5845
    8POPC  H11B  957   5.332   7.098   7.281  1.1125 -0.0485  0.1222
    8POPC     P  958   5.580   7.153   7.386  0.1299 -0.3076  0.2579
    8POPC   O13  959   5.577   7.097   7.523 -0.4823 -0.4370  0.1935
    8POPC   O14  960   5.598   7.066   7.267 -0.0884 -0.0515  0.0359
    8POPC   O12  961   5.450   7.244   7.372  0.0129 -0.4630  0.3219
    8POPC   O11  962   5.688   7.270   7.374 -0.0613 -0.2189 -0.7377
    8POPC    C1  963   5.658   7.409   7.356 -0.3456 -0.1557  0.1559
    8POPC    HA  964   5.754   7.455   7.388 -0.4112  1.4975 -1.8362
    8POPC    HB  965   5.576   7.435   7.426 -0.5415  0.7950 -0.4144
    8POPC    C2  966   5.617   7.441   7.211 -0.1814 -0.0308  0.1366
    8POPC    HS  967   5.515   7.404   7.189 -0.5920 -0.3044  2.2371
    8POPC   O21  968   5.717   7.376   7.133 -0.2678 -0.1145  0.0961
    8POPC   C21  969   5.683   7.342   7.009 -0.0107 -0.0357  0.0019
    8POPC   O22  970   5.567   7.343   6.969 -0.0689  0.3962  0.1743
    8POPC   C22  971   5.809   7.316   6.928 -0.2788 -0.5118 -0.2715
    8POPC   H2R  972   5.853   7.216   6.946  1.2990  0.1607 -0.2522
    8POPC   H2S  973   5.881   7.397   6.955 -0.8939  0.9269 -2.6243
    8POPC    C3  974   5.622   7.594   7.194  0.0885 -0.0704 -0.1504
    8POPC    HX  975   5.718   7.638   7.226 -0.3377  2.8867 -2.5433
    8POPC    HY  976   5.538   7.639   7.251  0.1866  2.3460 -1.7546
    8POPC   O31  977   5.596   7.630   7.058  0.7715  0.7382 -0.0669
    8POPC   C31  978   5.467   7.632   7.027  0.6603 -0.3413  0.3072
    8POPC   O32  979   5.371   7.608   7.098  0.1130 -0.2869 -0.3939
    8POPC   C32  980   5.460   7.669   6.879 -0.0645 -0.2393  0.3638
    8POPC   H2X  981   5.496   7.584   6.819 -2.3478  1.4006 -3.7337
    8POPC   H2Y  982   5.524   7.759   6.867  1.5127 -1.5369 -1.5783
    8POPC   C23  983   5.775   7.327   6.779 -0.6025  0.4048 -0.1347
    8POPC   H3R  984   5.748   7.432   6.752 -2.1150  0.3000  0.8433
    8POPC   H3S  985   5.688   7.263   6.753 -0.1839 -0.4638  0.5753
    8POPC   C24  986   5.892   7.276   6.695 -0.6101  0.1379  0.0157
    8POPC   H4R  987   5.938   7.197   6.758  0.6688  0.3287 -0.6362
    8POPC   H4S  988   5.981   7.342   6.679  0.5979 -1.5786 -0.6083
    8POPC   C25  989   5.854   7.206   6.566 -0.2033 -0.4214  0.1956
    8POPC   H5R  990   5.806   7.283   6.501  1.9786  0.5637 -0.3352
    8POPC   H5S  991   5.773   7.136   6.599 -0.3473 -0.1818  0.3560
    8POPC   C26  992   5.968   7.131   6.497  0.3697  0.6489 -0.0382
    8POPC   H6R  993   6.001   7.048   6.564 -0.3473  0.1657 -0.2774
    8POPC   H6S  994   6.052   7.203   6.490  0.1827  1.4928  3.8160
    8POPC   C27  995   5.918   7.076   6.363  0.1808 -0.1147  0.3348
    8POPC   H7R  996   5.850   7.155   6.324  0.8429 -0.0156 -0.6785
    8POPC   H7S  997   5.857   6.985   6.377  0.4426 -0.4405 -0.5867
    8POPC   C28  998   6.038   7.041   6.274 -0.0820  0.5859 -0.3066
    8POPC   H8R  999   6.068   6.941   6.312 -1.0885 -0.1418 -1.3440
    8POPC   H8S 1000   6.120   7.112   6.297  0.6787 -0.2325 -0.4312
    8POPC   C29 1001   6.000   7.043   6.129 -0.2869 -0.3862 -0.2706
    8POPC   H91 1002   5.980   7.145   6.093 -2.0019  0.0782  1.7749
    8POPC  C210 1003   5.994   6.947   6.035 -1.0287 -0.5508 -0.0644
    8POPC  H101 1004   5.968   6.973   5.931 -1.1195  0.9925  0.3220
    8POPC  C211 1005   6.027   6.803   6.059  0.1483 -0.2899 -0.0321
    8POPC  H11R 1006   6.035   6.792   6.169 -0.7773 -0.0410  0.0735
    8POPC  H11S 1007   6.114   6.765   6.001 -1.1823 -2.4039 -0.7733
    8POPC  C212 1008   5.911   6.718   6.006 -0.0109  0.0920 -0.2962
    8POPC  H12R 1009   5.823   6.741   6.069 -0.4952 -0.3639 -0.7948
    8POPC  H12S 1010   5.940   6.614   6.030 -0.0627  0.1342 -0.0465
    8POPC  C213 1011   5.869   6.733   5.860  0.2804 -1.0834 -0.5136
    8POPC  H13R 1012   5.950   6.696   5.793  0.5272  0.5544 -1.1857
    8POPC  H13S 1013   5.855   6.843   5.846 -0.2355 -1.1163 -0.2871
    8POPC  C214 1014   5.728   6.680   5.830 -0.2813  0.1934 -0.2177
    8POPC  H14R 1015   5.661   6.727   5.905 -0.8445  2.1794 -1.8678
    8POPC  H14S 1016   5.718   6.570   5.832  2.2987 -0.1140 -0.3741
    8POPC  C215 1017   5.657   6.738   5.707  0.0827  0.1905 -0.4320
    8POPC  H15R 1018   5.666   6.849   5.712 -0.4415  0.2420 -0.5763
    8POPC  H15S 1019   5.548   6.720   5.707  0.2008 -0.7803  1.3622
    8POPC  C216 1020   5.712   6.693   5.572 -0.5233  0.2361 -0.6967
    8POPC  H16R 1021   5.822   6.707   5.575 -0.5768  0.5732  1.9448
    8POPC  H16S 1022   5.664   6.769   5.507 -3.4059 -0.1099  0.8489
    8POPC  C217 1023   5.684   6.549   5.528  0.2090 -0.1193 -0.0426
    8POPC  H17R 1024   5.576   6.523   5.517 -0.2760  1.4818  0.6209
    8POPC  H17S 1025   5.749   6.478   5.581  1.7796  0.0821 -1.5943
    8POPC  C218 1026   5.730   6.534   5.383  0.4203  0.0394  0.0088
    8POPC  H18R 1027   5.685   6.438   5.349  0.0924  0.3824 -0.5436
    8POPC  H18S 1028   5.841   6.529   5.390  0.4575  0.3479 -0.3402
    8POPC  H18T 1029   5.698   6.623   5.325 -0.2036 -0.0401  0.2291
    8POPC   C33 1030   5.319   7.700   6.828  0.2057  0.0430 -0.2106
    8POPC   H3X 1031   5.290   7.792   6.882  0.4522 -0.6459  1.1280
    8POPC   H3Y 1032   5.243   7.622   6.848 -0.4585  0.8049  0.2869
    8POPC   C34 1033   5.321   7.728   6.677 -0.0685  0.1193 -0.2004
    8POPC   H4X 1034   5.403   7.801   6.659 -0.5162  1.1274  1.6561
    8POPC   H4Y 1035   5.233   7.782   6.638  0.3804 -0.3332 -1.9366
    8POPC   C35 1036   5.340   7.604   6.589 -0.1039 -0.1351  0.1442
    8POPC   H5X 1037   5.265   7.535   6.634 -0.6781  1.6372  2.0380
    8POPC   H5Y 1038   5.433   7.546   6.604 -0.8399 -1.1442  0.9136
    8POPC   C36 1039   5.328   7.630   6.438 -0.1876  0.2443  0.2145
    8POPC   H6X 1040   5.228   7.672   6.414 -0.3834 -0.8423 -0.9902
    8POPC   H6Y 1041   5.331   7.531   6.388 -2.9587  1.4766 -2.7341
    8POPC   C37 1042   5.442   7.715   6.380 -0.2261  0.2821  0.1943
    8POPC   H7X 1043   5.538   7.661   6.394 -1.5131 -2.4419 -0.7151
    8POPC   H7Y 1044   5.449   7.814   6.430  0.9405  1.2952 -1.8546
    8POPC   C38 1045   5.418   7.756   6.235 -0.3212 -0.1443  0.0883
    8POPC   H8X 1046   5.356   7.694   6.166  0.7583  1.9096 -2.9601
    8POPC   H8Y 1047   5.520   7.777   6.197 -0.6718  1.1307 -0.2024
    8POPC   C39 1048   5.358   7.896   6.223 -0.1700 -0.1302 -0.5601
    8POPC   H9X 1049   5.370   7.926   6.117 -0.6232 -0.7365 -0.7865
    8POPC   H9Y 1050   5.413   7.970   6.285 -1.7054 -0.9517  1.9417
    8POPC  C310 1051   5.209   7.906   6.259  0.0149 -0.2190  0.2549
    8POPC  H10X 1052   5.188   7.893   6.367  0.4230  0.7831  0.4659
    8POPC  H10Y 1053   5.161   7.831   6.193 -0.7265  2.2036 -2.1709
    8POPC  C311 1054   5.137   0.044   6.211  0.0657 -0.0735  0.5558
    8POPC  H11X 1055   5.162   0.052   6.102 -2.6752 -2.8619 -0.4178
    8POPC  H11Y 1056   5.172   0.132   6.268 -2.9018  1.6228 -0.0540
    8POPC  C312 1057   4.985   0.040   6.216  0.0525  0.3374  0.4949
    8POPC  H12X 1058   4.951   0.023   6.321 -1.1218 -0.2406  0.0467
    8POPC  H12Y 1059   4.945   7.940   6.162  3.6066 -0.2480 -1.4400
    8POPC  C313 1060   4.911   0.157   6.151 -0.2525  0.0447  0.3120
    8POPC  H13X 1061   4.945   0.257   6.185 -0.1410  0.3414 -0.6375
    8POPC  H13Y 1062   4.808   0.135   6.189 -0.1371  0.8973  1.1529
    8POPC  C314 1063   4.900   0.153   5.998 -0.1809  0.5873  0.2903
    8POPC  H14X 1064   4.892   0.046   5.969  0.3722  1.0042 -1.4887
    8POPC  H14Y 1065   4.989   0.198   5.948 -0.1477  1.3499  1.0160
    8POPC  C315 1066   4.780   0.228   5.942  0.1682  0.6459 -0.3900
    8POPC  H15X 1067   4.791   0.258   5.835  0.8991 -1.7553 -1.0440
    8POPC  H15Y 1068   4.767   0.324   5.997 -1.3001  0.8139 -0.9663
    8POPC  C316 1069   4.646   0.158   5.962  0.1351  0.6467 -0.6061
    8POPC  H16X 1070   4.562   0.230   5.948 -0.8764 -0.1169  1.1572
    8POPC  H16Y 1071   4.641   0.112   6.063  0.1820 -1.1732 -1.3995
    8POPC  H16Z 1072   4.642   0.080   5.883 -1.3493  1.3272 -1.2580
    9POPC     N 1073   1.032   1.512   7.747  0.1243 -0.1019  0.2454
    9POPC   C12 1074   1.062   1.537   7.601 -0.3538 -0.1584  0.1341
    9POPC   C13 1075   0.944   1.628   7.788  0.1018 -0.3441  0.9021
    9POPC   C14 1076   0.955   1.383   7.767 -0.1382  0.0219  0.0498
    9POPC   C15 1077   1.157   1.531   7.829  0.0402  0.4795  0.2434
    9POPC  H12A 1078   1.081   1.642   7.586 -0.5145 -0.1858 -0.2581
    9POPC  H12B 1079   0.966   1.531   7.552 -1.7084  0.9510  2.4474
    9POPC  H13A 1080   0.909   1.632   7.889 -1.5701  0.2873  0.3327
    9POPC  H13B 1081   0.994   1.723   7.772  0.5980 -0.5657  1.1167
    9POPC  H13C 1082   0.858   1.632   7.722  2.5074 -1.6408 -2.6266
    9POPC  H14A 1083   1.025   1.306   7.738 -0.6648 -0.5653  0.3176
    9POPC  H14B 1084   0.931   1.360   7.870 -2.9654 -0.8167 -0.7372
    9POPC  H14C 1085   0.864   1.385   7.710  0.2494  2.3943 -0.5882
    9POPC  H15A 1086   1.207   1.437   7.810 -3.3113 -1.1959 -1.0632
    9POPC  H15B 1087   1.134   1.540   7.934  0.9813  1.4687  0.3864
    9POPC  H15C 1088   1.220   1.604   7.780 -0.1656  1.2840  1.1360
    9POPC   C11 1089   1.169   1.451   7.534 -0.6925 -0.2107 -0.3422
    9POPC  H11A 1090   1.273   1.489   7.548 -0.4685 -0.4162 -1.3961
    9POPC  H11B 1091   1.149   1.469   7.426  1.0160  2.4076 -0.2945
    9POPC     P 1092   1.267   1.224   7.492  0.2515 -0.6159  0.0572
    9POPC   O13 1093   1.397   1.296   7.500  0.0634 -0.3098  0.3787
    9POPC   O14 1094   1.265   1.089   7.551  0.1019 -0.5951  0.0993
    9POPC   O12 1095   1.159   1.313   7.569  0.7131 -0.1865  0.2211
    9POPC   O11 1096   1.212   1.210   7.342 -0.4025 -0.2352  0.2585
    9POPC    C1 1097   1.071   1.192   7.328 -0.4807  0.3578  0.2621
    9POPC    HA 1098   1.039   1.259   7.245  2.8703  0.4742 -1.1275
    9POPC    HB 1099   1.022   1.231   7.419  1.0680 -0.3238  1.4188
    9POPC    C2 1100   1.035   1.045   7.302 -0.0592  0.2954  0.0129
    9POPC    HS 1101   1.069   0.989   7.392 -0.8482 -1.9151 -0.9757
    9POPC   O21 1102   1.109   1.012   7.184 -0.4074 -0.0555 -0.1148
    9POPC   C21 1103   1.123   0.880   7.175 -0.4714 -0.0939  0.3167
    9POPC   O22 1104   1.090   0.803   7.264 -0.3577  0.1111  0.5361
    9POPC   C22 1105   1.165   0.841   7.034 -0.5551  0.4000  0.1540
    9POPC   H2R 1106   1.265   0.886   7.017 -1.3094  1.8558 -0.6601
    9POPC   H2S 1107   1.100   0.895   6.962 -0.0458 -2.2065 -2.4358
    9POPC    C3 1108   0.883   1.025   7.289  0.1086 -0.8322 -0.3805
    9POPC    HX 1109   0.839   1.089   7.369  0.3373  0.6377 -1.3837
    9POPC    HY 1110   0.863   0.917   7.306  1.2745 -1.2563 -1.5613
    9POPC   O31 1111   0.828   1.080   7.168 -0.5098  0.1249  0.3164
    9POPC   C31 1112   0.788   0.993   7.076  0.5837  0.1093 -0.1524
    9POPC   O32 1113   0.794   0.871   7.082 -0.1022  0.0933  0.2732
    9POPC   C32 1114   0.730   1.079   6.964  0.0574  0.3151  0.2769
    9POPC   H2X 1115   0.765   1.184   6.974 -3.0678  1.6149 -1.3422
    9POPC   H2Y 1116   0.620   1.067   6.969  0.3064 -2.4980  1.3657
    9POPC   C23 1117   1.190   0.691   7.017 -0.1415  0.4463  0.3458
    9POPC   H3R 1118   1.242   0.644   7.103  1.7316  0.0198 -0.9480
    9POPC   H3S 1119   1.254   0.677   6.928  0.4270 -0.9307  0.9496
    9POPC   C24 1120   1.056   0.625   6.987 -0.0023  0.4501 -0.2929
    9POPC   H4R 1121   0.984   0.643   7.070  0.5659  2.3668 -0.1707
    9POPC   H4S 1122   1.072   0.515   6.987 -0.6462  0.3417 -1.2329
    9POPC   C25 1123   0.989   0.672   6.858 -0.4105  0.1268 -0.1989
    9POPC   H5R 1124   0.967   0.780   6.850  2.3893  0.8122  0.4253
    9POPC   H5S 1125   0.894   0.615   6.845 -0.4118  0.2740 -0.8970
    9POPC   C26 1126   1.066   0.637   6.730  0.1088 -0.2154  0.2069
    9POPC   H6R 1127   1.057   0.531   6.699 -0.8003  0.5200 -2.2255
    9POPC   H6S 1128   1.174   0.659   6.751  0.0648 -0.6566  0.9544
    9POPC   C27 1129   1.025   0.740   6.625 -0.4707 -0.4918  0.1579
    9POPC   H7R 1130   1.057   0.834   6.676  3.6869 -1.8732  0.5222
    9POPC   H7S 1131   0.918   0.726   6.599  0.3195 -1.6032 -2.9056
    9POPC   C28 1132   1.096   0.712   6.492  0.4426  0.1055  0.5024
    9POPC   H8R 1133   1.079   0.607   6.458 -0.1620  1.1321 -2.6606
    9POPC   H8S 1134   1.204   0.734   6.486 -0.0608  2.3661 -2.0610
    9POPC   C29 1135   1.026   0.789   6.384  0.3058 -0.5522  0.1151
    9POPC   H91 1136   0.920   0.764   6.367  0.0325  1.5136 -1.6372
    9POPC  C210 1137   1.082   0.877   6.300 -0.1037  0.1117  0.5333
    9POPC  H101 1138   1.015   0.919   6.223 -0.0725  3.3747  2.1101
    9POPC  C211 1139   1.223   0.927   6.291 -0.1652  0.2217  0.1605
    9POPC  H11R 1140   1.295   0.866   6.351  1.6869  2.3685  0.2604
    9POPC  H11S 1141   1.235   1.027   6.337  4.2767  0.3132 -0.7598
    9POPC  C212 1142   1.262   0.923   6.143 -0.2152  0.6579  0.1369
    9POPC  H12R 1143   1.177   0.965   6.087 -0.6312 -0.1354  0.1677
    9POPC  H12S 1144   1.264   0.817   6.111 -1.1585  1.1583 -1.7024
    9POPC  C213 1145   1.388   1.000   6.102 -0.4530  0.8308 -0.2734
    9POPC  H13R 1146   1.474   0.957   6.159 -0.6591  1.7342  0.7456
    9POPC  H13S 1147   1.374   1.103   6.141  0.2147  1.0620 -0.6190
    9POPC  C214 1148   1.412   1.006   5.951  0.4810  0.1223 -0.1669
    9POPC  H14R 1149   1.326   1.065   5.912 -2.4713 -1.9519  2.6412
    9POPC  H14S 1150   1.408   0.898   5.924 -0.5702  0.2080 -0.4204
    9POPC  C215 1151   1.533   1.078   5.892  0.1487  0.6849 -0.1673
    9POPC  H15R 1152   1.630   1.040   5.930  0.0957  1.0766  0.3765
    9POPC  H15S 1153   1.523   1.180   5.936  0.3216 -0.6113  3.1628
    9POPC  C216 1154   1.515   1.093   5.741 -0.7397  0.1650 -0.1221
    9POPC  H16R 1155   1.592   1.169   5.715  0.7336 -2.0698 -2.9327
    9POPC  H16S 1156   1.416   1.132   5.709 -0.5985  0.0637 -0.6917
    9POPC  C217 1157   1.555   0.967   5.663  0.1708  0.5695 -0.3313
    9POPC  H17R 1158   1.480   0.888   5.685 -0.4010 -0.1212 -4.1351
    9POPC  H17S 1159   1.642   0.925   5.717 -0.5823 -2.3021 -1.2122
    9POPC  C218 1160   1.587   0.969   5.514 -0.7501 -0.4335 -0.5516
    9POPC  H18R 1161   1.688   1.013   5.502 -0.9422 -0.5036 -2.9991
    9POPC  H18S 1162   1.510   1.028   5.459 -1.2617  0.8083  1.3885
    9POPC  H18T 1163   1.579   0.862   5.483 -2.8353 -0.8778  1.2619
    9POPC   C33 1164   0.783   1.031   6.829  0.2464  0.8044  0.1764
    9POPC   H3X 1165   0.775   0.920   6.832 -2.6314  0.9114 -0.3499
    9POPC   H3Y 1166   0.892   1.047   6.817  0.2777 -0.0126 -0.7648
    9POPC   C34 1167   0.703   1.088   6.712  0.3563  0.6197  0.0112
    9POPC   H4X 1168   0.715   1.198   6.718  0.5770  0.5557  0.8333
    9POPC   H4Y 1169   0.594   1.068   6.710  0.6391 -1.1520 -1.6791
    9POPC   C35 1170   0.748   1.040   6.574  0.3792  0.2560  0.1435
    9POPC   H5X 1171   0.740   0.930   6.570 -0.0662  0.2041  1.7712
    9POPC   H5Y 1172   0.855   1.064   6.553 -0.1411  0.5522 -2.6020
    9POPC   C36 1173   0.684   1.104   6.450 -0.1406 -0.8385 -0.1624
    9POPC   H6X 1174   0.670   1.214   6.463  0.1518 -0.8107 -0.0765
    9POPC   H6Y 1175   0.589   1.057   6.417 -0.5009 -1.0177  1.0579
    9POPC   C37 1176   0.782   1.091   6.334  0.1418 -0.4427  0.0312
    9POPC   H7X 1177   0.790   0.983   6.309 -1.9336 -0.3120 -1.3677
    9POPC   H7Y 1178   0.879   1.134   6.368 -0.2102 -1.5838  2.7676
    9POPC   C38 1179   0.739   1.162   6.206  0.0880  0.0892  0.3389
    9POPC   H8X 1180   0.732   1.272   6.213  0.4649  0.2325 -1.1169
    9POPC   H8Y 1181   0.636   1.137   6.173  0.3595  2.1457 -2.5128
    9POPC   C39 1182   0.836   1.129   6.092  0.1343 -0.5767  0.5666
    9POPC   H9X 1183   0.792   1.175   6.001 -0.3460 -3.1157 -0.5828
    9POPC   H9Y 1184   0.829   1.018   6.084  0.4583 -0.5232 -0.7969
    9POPC  C310 1185   0.981   1.177   6.101  0.0652 -0.2130 -0.1794
    9POPC  H10X 1186   1.032   1.128   6.015 -1.3153  0.2516 -1.2924
    9POPC  H10Y 1187   1.027   1.146   6.197  2.7843 -1.9171 -1.8778
    9POPC  C311 1188   0.996   1.329   6.096  0.1276 -0.2175 -0.1332
    9POPC  H11X 1189   0.925   1.380   6.165 -1.1293  0.7867 -2.0866
    9POPC  H11Y 1190   0.979   1.372   5.996  1.3650  2.2302  0.6252
    9POPC  C312 1191   1.137   1.376   6.131  0.3382 -0.9333 -0.0008
    9POPC  H12X 1192   1.210   1.303   6.090  2.0104  0.9298 -0.5004
    9POPC  H12Y 1193   1.147   1.381   6.242 -0.4846 -1.4028  0.1034
    9POPC  C313 1194   1.173   1.514   6.076  0.4644 -0.5218  1.0827
    9POPC  H13X 1195   1.086   1.574   6.111  1.6786  1.2099  1.2346
    9POPC  H13Y 1196   1.185   1.507   5.965  0.5537 -1.2169  1.1317
    9POPC  C314 1197   1.303   1.576   6.127  0.7245 -0.6364  0.5740
    9POPC  H14X 1198   1.322   1.548   6.233 -0.6850 -0.5486  0.8745
    9POPC  H14Y 1199   1.292   1.687   6.118 -0.6925 -0.7028  1.2462
    9POPC  C315 1200   1.428   1.546   6.044 -0.3064  0.0758 -1.3008
    9POPC  H15X 1201   1.504   1.620   6.077 -0.5228 -0.1977 -0.1102
    9POPC  H15Y 1202   1.405   1.556   5.936 -0.9690 -0.0582 -1.1760
    9POPC  C316 1203   1.486   1.407   6.069  0.3739  0.5965  0.1428
    9POPC  H16X 1204   1.506   1.388   6.177  2.9676 -0.3211 -0.4234
    9POPC  H16Y 1205   1.583   1.389   6.018 -0.0704  1.5587 -1.0830
    9POPC  H16Z 1206   1.417   1.330   6.030  1.3588  0.8007 -2.1615
   10POPC     N 1207   2.284   1.205   8.003 -0.4338  0.0627  0.2028
   10POPC   C12 1208   2.287   1.311   7.896  0.3610 -0.4204 -0.2589
   10POPC   C13 1209   2.347   1.082   7.943  0.0388  0.0656  0.6853
   10POPC   C14 1210   2.358   1.262   8.121 -0.0056  0.5134 -0.2818
   10POPC   C15 1211   2.141   1.175   8.041 -0.4644 -0.5539 -0.3801
   10POPC  H12A 1212   2.243   1.264   7.809  0.8059 -2.3478  0.5058
   10POPC  H12B 1213   2.393   1.319   7.872 -0.0156  0.6820 -1.7441
   10POPC  H13A 1214   2.449   1.094   7.911 -0.6874 -0.0060 -1.9076
   10POPC  H13B 1215   2.343   1.000   8.013  1.3395 -2.2117 -1.7026
   10POPC  H13C 1216   2.288   1.045   7.860  1.6213  1.5630 -1.2058
   10POPC  H14A 1217   2.305   1.347   8.160 -1.0915  0.4228 -1.4754
   10POPC  H14B 1218   2.369   1.182   8.192  0.4941 -0.9701 -1.9484
   10POPC  H14C 1219   2.456   1.307   8.104  0.1148  0.1817 -0.4735
   10POPC  H15A 1220   2.097   1.271   8.062 -0.8641 -0.8609  0.2285
   10POPC  H15B 1221   2.140   1.112   8.129  0.9578  1.8072  1.4279
   10POPC  H15C 1222   2.094   1.135   7.952  1.4242 -1.4881 -1.0153
   10POPC   C11 1223   2.237   1.454   7.918  0.0723 -0.5792  0.1089
   10POPC  H11A 1224   2.258   1.508   7.824 -0.5990 -0.5021  0.0031
   10POPC  H11B 1225   2.289   1.502   8.004 -1.4362 -2.7936  2.4087
   10POPC     P 1226   2.024   1.563   8.022  0.0652  0.3791 -0.0817
   10POPC   O13 1227   1.897   1.509   8.076 -0.0387 -0.0046 -0.6962
   10POPC   O14 1228   2.113   1.623   8.124  0.0952  0.1688  0.0158
   10POPC   O12 1229   2.097   1.442   7.946  0.0178  0.1795  0.1885
   10POPC   O11 1230   2.002   1.665   7.901  0.0451  0.0959 -0.3179
   10POPC    C1 1231   1.908   1.629   7.799  0.2561 -0.1816 -0.4179
   10POPC    HA 1232   1.824   1.701   7.811  0.8187  0.3204  0.6154
   10POPC    HB 1233   1.866   1.528   7.816  0.8081 -0.4306 -0.5340
   10POPC    C2 1234   1.965   1.639   7.656 -0.2246  0.2462 -0.5836
   10POPC    HS 1235   2.037   1.555   7.650  0.3371  0.7506 -1.0143
   10POPC   O21 1236   2.036   1.763   7.654  0.4177 -0.0945  0.4042
   10POPC   C21 1237   2.138   1.782   7.570 -0.2550  0.6082 -0.2705
   10POPC   O22 1238   2.191   1.690   7.510 -0.6449  0.0485  0.2253
   10POPC   C22 1239   2.187   1.926   7.573 -0.1223  0.5555  0.2265
   10POPC   H2R 1240   2.271   1.941   7.644  0.2298  0.6458 -0.2051
   10POPC   H2S 1241   2.105   1.994   7.602 -1.1803 -0.7151  0.2882
   10POPC    C3 1242   1.850   1.616   7.557 -0.0445 -0.7926 -0.5589
   10POPC    HX 1243   1.762   1.677   7.588 -1.1841 -0.0639 -4.6218
   10POPC    HY 1244   1.815   1.511   7.568 -1.4584 -0.6278 -2.7520
   10POPC   O31 1245   1.873   1.654   7.421  0.1027  0.5305 -0.1750
   10POPC   C31 1246   1.931   1.556   7.351 -0.2915  0.0421  0.1724
   10POPC   O32 1247   1.965   1.447   7.394  0.0918 -0.0439 -0.3347
   10POPC   C32 1248   1.964   1.608   7.211 -0.7343 -0.1544 -0.0087
   10POPC   H2X 1249   2.054   1.674   7.222  1.3113 -2.6613 -0.7358
   10POPC   H2Y 1250   1.877   1.669   7.180  0.3119  0.5720 -1.6391
   10POPC   C23 1251   2.241   1.974   7.438 -0.3734 -0.3316 -0.1954
   10POPC   H3R 1252   2.325   1.914   7.396  0.1193  1.7967 -2.5251
   10POPC   H3S 1253   2.293   2.072   7.443  0.1897 -0.6612  0.5634
   10POPC   C24 1254   2.129   1.975   7.333 -0.5008 -0.0361 -0.0574
   10POPC   H4R 1255   2.078   2.073   7.336 -0.1756  0.2487 -2.3749
   10POPC   H4S 1256   2.059   1.890   7.351  1.1348 -1.3942  0.2043
   10POPC   C25 1257   2.180   1.974   7.189 -0.2247  0.5380  0.0351
   10POPC   H5R 1258   2.216   1.870   7.183 -1.2611  0.1242  0.7667
   10POPC   H5S 1259   2.272   2.032   7.165  0.3919 -0.2609  0.4390
   10POPC   C26 1260   2.068   1.990   7.086 -0.5314  0.6057  0.3783
   10POPC   H6R 1261   2.029   2.094   7.077 -1.3394  0.6154  3.2493
   10POPC   H6S 1262   1.980   1.931   7.120 -0.0892 -0.4531 -0.2658
   10POPC   C27 1263   2.104   1.932   6.949 -0.6979  0.0393  0.5738
   10POPC   H7R 1264   2.122   1.823   6.962 -1.9207 -0.3024 -0.4037
   10POPC   H7S 1265   2.187   1.999   6.919 -0.5224 -0.2483  0.4169
   10POPC   C28 1266   2.004   1.953   6.835 -0.3943 -0.6274  0.1792
   10POPC   H8R 1267   1.975   2.060   6.838  1.2768 -0.1357 -0.2493
   10POPC   H8S 1268   1.917   1.887   6.853 -0.1729 -0.8075  0.5935
   10POPC   C29 1269   2.062   1.935   6.698  0.0670 -0.1654  0.3085
   10POPC   H91 1270   2.120   1.842   6.683 -1.0971 -1.0635  1.1879
   10POPC  C210 1271   2.034   2.009   6.589 -0.0083 -0.0890  0.3802
   10POPC  H101 1272   2.086   1.990   6.495 -2.4049  0.7935 -1.2214
   10POPC  C211 1273   1.929   2.116   6.577 -0.3569 -0.4522  0.1681
   10POPC  H11R 1274   1.983   2.212   6.584 -2.1793  0.5805  0.7146
   10POPC  H11S 1275   1.850   2.105   6.655  0.3403 -0.3243  0.9081
   10POPC  C212 1276   1.863   2.120   6.440 -0.2921 -0.0505  0.1479
   10POPC  H12R 1277   1.937   2.152   6.364  0.1729 -0.5355  0.3954
   10POPC  H12S 1278   1.795   2.207   6.452 -0.0288  0.1540  0.1519
   10POPC  C213 1279   1.795   1.988   6.401 -0.2244 -0.1480  0.3615
   10POPC  H13R 1280   1.769   1.928   6.491 -1.3641  0.0456  0.1764
   10POPC  H13S 1281   1.867   1.932   6.337 -1.5931 -0.7731 -0.6875
   10POPC  C214 1282   1.666   2.018   6.325 -0.0709  0.1544  0.2174
   10POPC  H14R 1283   1.673   2.076   6.231 -0.5537  0.2788  0.2541
   10POPC  H14S 1284   1.592   2.086   6.373 -3.3445 -2.5757 -0.5920
   10POPC  C215 1285   1.591   1.890   6.286  0.0894 -0.0073  0.4383
   10POPC  H15R 1286   1.582   1.836   6.382  0.6669  1.3987  1.3277
   10POPC  H15S 1287   1.666   1.830   6.230  0.6934  0.6304  0.5407
   10POPC  C216 1288   1.463   1.917   6.206  0.3045 -0.0612  0.0723
   10POPC  H16R 1289   1.405   1.983   6.273 -1.0892 -3.8941  3.0553
   10POPC  H16S 1290   1.400   1.826   6.213 -2.4850  1.8684  2.3812
   10POPC  C217 1291   1.479   1.974   6.065 -0.0759  0.1042  0.0983
   10POPC  H17R 1292   1.555   1.907   6.022  0.3409  0.5763  0.0918
   10POPC  H17S 1293   1.529   2.070   6.090  1.5797 -0.8497  0.5658
   10POPC  C218 1294   1.365   1.998   5.966 -0.4676 -0.1195  0.4916
   10POPC  H18R 1295   1.311   2.093   5.985 -1.6191 -0.4285 -1.0769
   10POPC  H18S 1296   1.309   1.902   5.963 -1.2752  0.3503  0.0283
   10POPC  H18T 1297   1.407   2.015   5.865 -0.1963  0.5005  0.7037
   10POPC   C33 1298   2.003   1.491   7.121 -0.5594 -0.3934  0.3719
   10POPC   H3X 1299   1.916   1.423   7.107  1.0043 -2.2644 -0.8049
   10POPC   H3Y 1300   2.082   1.434   7.175 -0.0543 -0.4011 -0.3561
   10POPC   C34 1301   2.047   1.537   6.982 -0.7526 -0.2599  0.3547
   10POPC   H4X 1302   2.119   1.622   6.986  0.0994 -0.9638  0.1932
   10POPC   H4Y 1303   1.966   1.576   6.916  1.7882  2.5487 -1.3893
   10POPC   C35 1304   2.113   1.422   6.905  0.7911  0.4061  0.6507
   10POPC   H5X 1305   2.043   1.337   6.898  0.1792  0.9475  0.1475
   10POPC   H5Y 1306   2.197   1.382   6.967  1.3787 -1.1907 -1.1007
   10POPC   C36 1307   2.177   1.458   6.771  0.0944  0.3285  0.2936
   10POPC   H6X 1308   2.240   1.371   6.742  1.0041  0.5578  1.5007
   10POPC   H6Y 1309   2.246   1.545   6.782 -2.0140  2.0419  0.5267
   10POPC   C37 1310   2.075   1.505   6.668 -0.0748 -0.1589  0.2380
   10POPC   H7X 1311   2.021   1.593   6.709 -3.3362 -2.4421  1.2792
   10POPC   H7Y 1312   1.998   1.432   6.634 -1.8261  1.2147  1.1261
   10POPC   C38 1313   2.160   1.531   6.543 -0.4122 -0.0334  0.0310
   10POPC   H8X 1314   2.257   1.573   6.579 -3.0648  3.8567  3.7458
   10POPC   H8Y 1315   2.099   1.595   6.476 -1.7278 -0.4317  0.8103
   10POPC   C39 1316   2.193   1.403   6.468 -0.1489 -0.1107  0.2734
   10POPC   H9X 1317   2.096   1.355   6.442 -1.1044  0.8894  1.8704
   10POPC   H9Y 1318   2.243   1.320   6.523  1.1816  0.3016 -0.2776
   10POPC  C310 1319   2.274   1.437   6.343 -0.1179 -0.2039  0.2677
   10POPC  H10X 1320   2.378   1.452   6.380 -0.7489 -0.3741  2.2254
   10POPC  H10Y 1321   2.246   1.527   6.284  0.1571  0.3805  1.0086
   10POPC  C311 1322   2.273   1.324   6.240  0.1411 -0.1452  0.2002
   10POPC  H11X 1323   2.172   1.298   6.202  0.2004 -0.2534  0.1174
   10POPC  H11Y 1324   2.317   1.234   6.288 -0.2891  0.1690  1.2008
   10POPC  C312 1325   2.365   1.362   6.123 -0.3441 -0.2024 -0.2026
   10POPC  H12X 1326   2.376   1.281   6.048 -3.3148  0.9704 -2.1032
   10POPC  H12Y 1327   2.471   1.380   6.151 -0.4325  0.5152 -0.3144
   10POPC  C313 1328   2.326   1.468   6.020 -0.3678  0.2065  0.2224
   10POPC  H13X 1329   2.408   1.492   5.949  2.1256  0.7533  3.1061
   10POPC  H13Y 1330   2.314   1.561   6.079  1.7318 -0.8687  2.5169
   10POPC  C314 1331   2.201   1.434   5.940 -0.0366  0.0574 -0.2363
   10POPC  H14X 1332   2.167   1.529   5.893  0.2606  0.7172  0.8540
   10POPC  H14Y 1333   2.113   1.408   6.003  0.0531  1.3385  0.4487
   10POPC  C315 1334   2.217   1.329   5.829 -0.2042  0.2033 -0.3997
   10POPC  H15X 1335   2.278   1.248   5.874  0.1670  0.2535 -0.8053
   10POPC  H15Y 1336   2.287   1.370   5.753  1.9425 -1.7110  0.4141
   10POPC  C316 1337   2.088   1.291   5.756 -0.4115 -0.1429  0.1406
   10POPC  H16X 1338   2.014   1.255   5.830 -1.9297  2.9364  0.2915
   10POPC  H16Y 1339   2.111   1.212   5.682  0.9700 -1.0221  1.4383
   10POPC  H16Z 1340   2.041   1.381   5.711 -0.1958  0.5591  1.2817
   11POPC     N 1341   7.647   1.579   7.560  0.1791 -0.2755 -0.0070
   11POPC   C12 1342   7.685   1.434   7.547 -0.0656 -0.3173 -0.2513
   11POPC   C13 1343   7.771   1.659   7.594  0.1792 -0.3794  0.2354
   11POPC   C14 1344   7.584   1.633   7.434  0.4630  0.2806  0.0862
   11POPC   C15 1345   7.557   1.593   7.680 -0.3404  0.1994 -0.4472
   11POPC  H12A 1346   7.594   1.375   7.542 -0.2613  0.0118 -0.6657
   11POPC  H12B 1347   7.737   1.404   7.637 -1.1577  0.8492  0.8091
   11POPC  H13A 1348   7.849   1.607   7.540 -0.5773 -0.5355 -0.7346
   11POPC  H13B 1349   7.762   1.762   7.566  1.6246 -0.0568  0.8565
   11POPC  H13C 1350   7.785   1.665   7.701  0.1596  1.9365  0.1396
   11POPC  H14A 1351   7.567   1.739   7.451  3.3189  0.8447 -0.1207
   11POPC  H14B 1352   7.652   1.634   7.351  0.7774  0.2495  0.3409
   11POPC  H14C 1353   7.501   1.568   7.411  0.4196 -0.1692  1.3966
   11POPC  H15A 1354   7.600   1.545   7.767  1.9270  1.3486 -0.8745
   11POPC  H15B 1355   7.462   1.552   7.649 -0.1073 -0.4890 -0.2755
   11POPC  H15C 1356   7.543   1.698   7.697  3.3207  0.9158 -1.2128
   11POPC   C11 1357   7.751   1.399   7.414 -0.1560  0.0833 -0.4030
   11POPC  H11A 1358   7.669   1.402   7.339  0.3448 -0.6652 -1.0002
   11POPC  H11B 1359   7.783   1.292   7.419 -1.4631 -0.2564  3.0279
   11POPC     P 1360   7.961   1.418   7.268 -0.4981  0.0093 -0.3424
   11POPC   O13 1361   0.066   1.525   7.228 -0.0982 -0.2022  0.0188
   11POPC   O14 1362   0.031   1.294   7.324 -0.4273  0.0876 -0.2423
   11POPC   O12 1363   7.861   1.482   7.375 -0.0083  0.1085  0.0624
   11POPC   O11 1364   7.878   1.386   7.136 -0.6316 -0.1468 -0.2213
   11POPC    C1 1365   7.794   1.484   7.074 -0.3982  0.2701  0.1240
   11POPC    HA 1366   7.800   1.582   7.127 -1.0455 -0.6003  1.8685
   11POPC    HB 1367   7.693   1.441   7.083 -0.8180  1.0064 -0.8471
   11POPC    C2 1368   7.819   1.511   6.924  0.4585  0.0690  0.2246
   11POPC    HS 1369   7.721   1.552   6.891  0.5932  0.1993 -0.0162
   11POPC   O21 1370   7.857   1.397   6.847  0.1354  0.1092  0.0052
   11POPC   C21 1371   7.768   1.298   6.841 -0.0885  0.3211 -0.1648
   11POPC   O22 1372   7.672   1.284   6.914  0.0140  0.1836 -0.0576
   11POPC   C22 1373   7.819   1.199   6.737  0.2904 -0.1863  0.4995
   11POPC   H2R 1374   7.909   1.145   6.772  0.4209  0.0333  0.4992
   11POPC   H2S 1375   7.832   1.244   6.636 -0.0926  0.7630  0.8615
   11POPC    C3 1376   7.940   1.605   6.909  0.3850  0.1266  0.0044
   11POPC    HX 1377   0.040   1.549   6.945  1.1419 -0.1911 -2.2054
   11POPC    HY 1378   7.924   1.696   6.971  1.3333  1.6259 -1.8356
   11POPC   O31 1379   7.958   1.641   6.771 -0.2604 -0.1226 -0.1515
   11POPC   C31 1380   7.870   1.724   6.717  0.0697  0.6231  0.4316
   11POPC   O32 1381   7.776   1.774   6.777 -0.1737  0.1371  0.4641
   11POPC   C32 1382   7.905   1.741   6.570 -0.2133  0.0396  0.2948
   11POPC   H2X 1383   7.948   1.842   6.556 -2.1919  0.7838 -0.8428
   11POPC   H2Y 1384   7.813   1.746   6.507 -1.6373 -2.3120  2.0054
   11POPC   C23 1385   7.716   1.090   6.706 -0.3025  0.4631  0.1496
   11POPC   H3R 1386   7.619   1.141   6.688  0.5038  2.8630  2.0498
   11POPC   H3S 1387   7.693   1.032   6.798  0.7755 -0.0249  0.1226
   11POPC   C24 1388   7.746   0.988   6.595 -0.7042  0.2986  0.1899
   11POPC   H4R 1389   7.675   0.904   6.606 -0.9451  0.6429  1.5667
   11POPC   H4S 1390   7.847   0.943   6.607 -0.5975  0.5975  0.4402
   11POPC   C25 1391   7.727   1.043   6.454  0.3877  0.2319  0.0116
   11POPC   H5R 1392   7.773   1.145   6.454  1.0982 -0.0809  0.1471
   11POPC   H5S 1393   7.619   1.063   6.437  0.3352  0.2021  0.3136
   11POPC   C26 1394   7.794   0.957   6.347  0.6415  0.2248  0.1749
   11POPC   H6R 1395   7.757   0.852   6.339  0.8618  0.2699 -3.7610
   11POPC   H6S 1396   7.899   0.959   6.382  0.3396  1.2707  1.0695
   11POPC   C27 1397   7.769   1.023   6.211 -0.0681 -0.2728  0.0562
   11POPC   H7R 1398   7.796   1.129   6.230  0.5209 -0.6040  1.1386
   11POPC   H7S 1399   7.662   1.015   6.182 -0.1157  0.7900 -0.0965
   11POPC   C28 1400   7.864   0.976   6.100 -0.6771  0.2331 -0.6934
   11POPC   H8R 1401   7.970   0.987   6.132 -0.9008  0.7499 -0.1226
   11POPC   H8S 1402   7.864   1.041   6.010 -1.2861  0.0659 -0.8182
   11POPC   C29 1403   7.840   0.836   6.052  0.1989 -0.0146 -0.4480
   11POPC   H91 1404   7.739   0.825   6.008 -1.4493  2.4592  2.3441
   11POPC  C210 1405   7.915   0.727   6.070  0.2594  0.1372  0.2243
   11POPC  H101 1406   7.881   0.631   6.028 -0.0684  0.7093 -0.8300
   11POPC  C211 1407   0.052   0.713   6.151  0.3641 -0.4591 -0.0342
   11POPC  H11R 1408   0.070   0.805   6.211 -0.5308  1.4673 -2.5815
   11POPC  H11S 1409   0.136   0.684   6.084  0.7206 -1.1895  0.7096
   11POPC  C212 1410   0.042   0.601   6.256  0.2230 -0.3981  0.0170
   11POPC  H12R 1411   0.010   0.508   6.205 -0.8648  0.6178 -1.2375
   11POPC  H12S 1412   7.951   0.634   6.326  0.1594 -0.6204  0.0506
   11POPC  C213 1413   0.168   0.574   6.337 -0.0787 -0.0479  0.6118
   11POPC  H13R 1414   0.217   0.669   6.366  2.4454 -0.7548 -1.0043
   11POPC  H13S 1415   0.239   0.524   6.267  0.7539  3.4329 -1.2837
   11POPC  C214 1416   0.144   0.475   6.451  0.4412 -0.1480  0.6383
   11POPC  H14R 1417   0.245   0.448   6.487  0.5347  0.0705  0.5395
   11POPC  H14S 1418   0.098   0.384   6.406  2.2240 -0.9815  0.4186
   11POPC  C215 1419   0.060   0.538   6.562 -0.1969  0.2377 -0.0522
   11POPC  H15R 1420   0.048   0.467   6.646  0.6148  0.7759  0.5394
   11POPC  H15S 1421   7.943   0.561   6.536 -0.5904  0.8684  1.9208
   11POPC  C216 1422   0.110   0.665   6.631  0.1723  0.0857 -0.0390
   11POPC  H16R 1423   0.071   0.756   6.580 -0.1559 -0.2845 -0.4604
   11POPC  H16S 1424   0.221   0.669   6.636  0.0835  1.9689  2.7588
   11POPC  C217 1425   0.063   0.684   6.775  0.2422  0.1791 -0.0283
   11POPC  H17R 1426   0.093   0.590   6.826  0.1276 -0.0031 -0.2965
   11POPC  H17S 1427   7.941   0.681   6.770  0.3291 -0.9344 -2.5032
   11POPC  C218 1428   0.120   0.808   6.844  0.0674  0.4491 -0.3656
   11POPC  H18R 1429   0.230   0.816   6.834  0.5899  0.6980  3.6977
   11POPC  H18S 1430   0.090   0.784   6.949  2.1329 -1.3902 -0.1283
   11POPC  H18T 1431   0.077   0.906   6.815  1.1827  1.8249  2.3184
   11POPC   C33 1432   0.012   1.634   6.514 -0.1332  0.1757  0.1705
   11POPC   H3X 1433   7.948   1.536   6.515 -0.0991  0.1580  0.4963
   11POPC   H3Y 1434   0.103   1.616   6.575  1.3088 -1.3220 -2.2933
   11POPC   C34 1435   0.043   1.657   6.366  0.7842  0.1433  0.3557
   11POPC   H4X 1436   0.131   1.724   6.353 -0.0741  0.9438 -1.8112
   11POPC   H4Y 1437   7.948   1.710   6.316  0.4000 -0.6869  0.0852
   11POPC   C35 1438   0.064   1.531   6.282  0.4352 -0.0337  0.5308
   11POPC   H5X 1439   7.965   1.463   6.279  0.9239 -0.6513 -1.4898
   11POPC   H5Y 1440   0.152   1.470   6.315 -0.2229 -2.4313 -1.7755
   11POPC   C36 1441   0.096   1.564   6.136 -0.3374 -0.2166  0.3162
   11POPC   H6X 1442   0.139   1.666   6.130  0.7518 -0.7384 -2.9475
   11POPC   H6Y 1443   0.002   1.567   6.078 -0.8155  0.2587  1.0947
   11POPC   C37 1444   0.189   1.464   6.067  0.2656  0.1462  0.5900
   11POPC   H7X 1445   0.167   1.361   6.103 -0.2815 -0.4884 -1.4136
   11POPC   H7Y 1446   0.293   1.492   6.091  0.0128  0.9583  0.7612
   11POPC   C38 1447   0.162   1.452   5.917 -0.7432  0.0604  0.7691
   11POPC   H8X 1448   0.052   1.448   5.906 -0.6595  0.3640 -0.3757
   11POPC   H8Y 1449   0.211   1.362   5.874 -0.0405  1.1672 -0.8721
   11POPC   C39 1450   0.207   1.571   5.832  0.0061 -0.9813 -0.3318
   11POPC   H9X 1451   0.315   1.557   5.809  0.0556 -1.3279  0.1067
   11POPC   H9Y 1452   0.206   1.650   5.910  2.0109 -1.2964  0.0746
   11POPC  C310 1453   0.116   1.615   5.717  0.7883  0.7089 -0.3455
   11POPC  H10X 1454   0.019   1.649   5.757  0.6724  0.2416 -0.2186
   11POPC  H10Y 1455   0.107   1.530   5.646  3.4412  1.4900 -1.7622
   11POPC  C311 1456   0.195   1.709   5.626  0.7150  0.9068 -0.2041
   11POPC  H11X 1457   0.297   1.672   5.606  1.0496  0.2432  2.4046
   11POPC  H11Y 1458   0.208   1.811   5.669  0.5267  1.8587 -2.2605
   11POPC  C312 1459   0.126   1.727   5.490  0.0944  0.3761  0.0336
   11POPC  H12X 1460   0.027   1.766   5.520 -0.9910 -1.9752 -0.2460
   11POPC  H12Y 1461   0.099   1.632   5.439  0.3057  0.2187  0.2122
   11POPC  C313 1462   0.201   1.819   5.393  0.1885 -0.0764 -0.3308
   11POPC  H13X 1463   0.307   1.785   5.396 -0.2266 -1.3945  0.2978
   11POPC  H13Y 1464   0.192   1.922   5.435 -0.9581  0.1208 -1.0117
   11POPC  C314 1465   0.149   1.813   5.249  0.0550  0.0821 -0.2902
   11POPC  H14X 1466   0.153   1.706   5.221 -0.5462  0.1876 -0.7915
   11POPC  H14Y 1467   0.226   1.855   5.181 -0.9941  2.0587 -0.3304
   11POPC  C315 1468   0.009   1.870   5.229 -0.1908 -0.4841 -0.1850
   11POPC  H15X 1469   0.007   1.979   5.250 -2.8204  0.0825 -2.7247
   11POPC  H15Y 1470   7.920   1.841   5.304  0.6558 -0.9016  0.5434
   11POPC  C316 1471   7.926   1.839   5.098  0.1155 -0.4425 -0.3631
   11POPC  H16X 1472   7.922   1.728   5.088 -0.8785 -0.3637 -0.9292
   11POPC  H16Y 1473   7.977   1.881   5.009 -0.4136 -1.1897 -1.0381
   11POPC  H16Z 1474   7.822   1.877   5.091  0.3301  0.4109  0.9134
   12POPC     N 1475   0.380   0.733   7.593  0.2475  0.0711  0.0272
   12POPC   C12 1476   0.505   0.769   7.517  0.1404 -0.3489 -0.3473
   12POPC   C13 1477   0.356   0.584   7.591  0.1244  0.0963 -0.3478
   12POPC   C14 1478   0.392   0.773   7.739  0.3297 -0.6544  0.2230
   12POPC   C15 1479   0.261   0.802   7.530  0.2945 -0.1831 -0.3408
   12POPC  H12A 1480   0.492   0.749   7.411  0.3906  0.0916 -0.4626
   12POPC  H12B 1481   0.581   0.702   7.556  0.3441 -0.0289 -0.1927
   12POPC  H13A 1482   0.433   0.535   7.649 -0.9417 -1.9615 -0.5741
   12POPC  H13B 1483   0.257   0.561   7.628 -0.9397  0.1214 -2.9783
   12POPC  H13C 1484   0.345   0.550   7.489  0.4026 -1.0801  0.0020
   12POPC  H14A 1485   0.293   0.774   7.782 -0.6615  3.0429 -1.7325
   12POPC  H14B 1486   0.462   0.713   7.795  1.2577 -0.0190 -0.2441
   12POPC  H14C 1487   0.416   0.878   7.737 -0.1275 -0.5399 -2.2539
   12POPC  H15A 1488   0.300   0.898   7.503  1.9076 -1.0369 -1.2231
   12POPC  H15B 1489   0.183   0.814   7.603  0.2494 -0.4991 -0.3348
   12POPC  H15C 1490   0.228   0.745   7.445  1.5268 -0.7242 -0.4921
   12POPC   C11 1491   0.574   0.905   7.530 -0.2626 -0.1523 -0.2794
   12POPC  H11A 1492   0.633   0.898   7.437 -1.1969  0.5776 -0.9487
   12POPC  H11B 1493   0.648   0.909   7.613  2.5590 -2.8729 -2.4277
   12POPC     P 1494   0.539   1.165   7.505 -0.0582 -0.0488 -0.3045
   12POPC   O13 1495   0.432   1.261   7.536  0.0104  0.1219 -0.5873
   12POPC   O14 1496   0.659   1.181   7.590 -0.1771 -0.1830 -0.1120
   12POPC   O12 1497   0.484   1.016   7.521 -0.1090 -0.0267 -0.2755
   12POPC   O11 1498   0.573   1.166   7.348  0.4223 -0.1133 -0.2045
   12POPC    C1 1499   0.504   1.240   7.247  0.1019 -0.2817 -0.1133
   12POPC    HA 1500   0.566   1.255   7.156 -4.1792  1.5318 -3.0468
   12POPC    HB 1501   0.471   1.340   7.283  1.2905  0.2718 -0.5063
   12POPC    C2 1502   0.377   1.158   7.219  0.2026 -0.3507 -0.3741
   12POPC    HS 1503   0.322   1.141   7.314 -0.2459  0.8220 -0.4125
   12POPC   O21 1504   0.421   1.032   7.166  0.1996 -0.4014 -0.2575
   12POPC   C21 1505   0.324   0.939   7.164 -0.0658 -0.1222 -0.6158
   12POPC   O22 1506   0.216   0.950   7.219  0.2543 -0.0420  0.0064
   12POPC   C22 1507   0.383   0.807   7.116 -0.0442 -0.2395 -0.2675
   12POPC   H2R 1508   0.293   0.744   7.104 -0.1758 -0.3994  1.3027
   12POPC   H2S 1509   0.441   0.756   7.196 -1.6901 -1.8049 -0.0279
   12POPC    C3 1510   0.279   1.228   7.124 -0.0865 -0.2839 -0.0272
   12POPC    HX 1511   0.272   1.331   7.166  2.3280 -0.1561  0.1874
   12POPC    HY 1512   0.185   1.170   7.135 -0.7047  0.8781  1.0260
   12POPC   O31 1513   0.327   1.256   6.993  0.1571  0.1543  0.1563
   12POPC   C31 1514   0.252   1.224   6.888  0.2502 -0.8025  0.3725
   12POPC   O32 1515   0.133   1.198   6.898  0.1548 -0.5991 -0.1913
   12POPC   C32 1516   0.330   1.224   6.757 -0.7704 -0.1124 -0.2562
   12POPC   H2X 1517   0.354   1.121   6.723 -0.9034  0.1315 -1.1211
   12POPC   H2Y 1518   0.419   1.290   6.761  0.0236 -1.1368 -0.5551
   12POPC   C23 1519   0.457   0.815   6.983  0.1198 -0.2566 -0.1781
   12POPC   H3R 1520   0.558   0.853   7.008  0.2008  1.0665 -2.2688
   12POPC   H3S 1521   0.397   0.886   6.922  0.1144  1.2266  1.4773
   12POPC   C24 1522   0.467   0.687   6.900 -0.4625 -0.4582  0.0565
   12POPC   H4R 1523   0.367   0.646   6.875  0.7752 -2.7031 -1.5810
   12POPC   H4S 1524   0.531   0.609   6.947  0.8769  0.4644 -0.1647
   12POPC   C25 1525   0.520   0.728   6.763  0.4095 -0.3277  0.4270
   12POPC   H5R 1526   0.626   0.762   6.760 -0.0906  1.3447  0.9301
   12POPC   H5S 1527   0.463   0.815   6.723  0.5561 -0.5905 -0.3807
   12POPC   C26 1528   0.543   0.610   6.669 -0.2697 -0.0148 -0.1442
   12POPC   H6R 1529   0.441   0.569   6.654 -1.8931  3.5087  0.3590
   12POPC   H6S 1530   0.603   0.531   6.719 -0.9887 -0.4270  0.0828
   12POPC   C27 1531   0.601   0.638   6.530  0.3040 -0.1548  0.0606
   12POPC   H7R 1532   0.706   0.662   6.555  0.2165 -0.3874  0.6670
   12POPC   H7S 1533   0.549   0.722   6.479  3.4486  0.2641 -2.7813
   12POPC   C28 1534   0.600   0.506   6.451 -0.2997 -0.0896 -0.0506
   12POPC   H8R 1535   0.504   0.487   6.400 -1.0550 -0.1541  1.3591
   12POPC   H8S 1536   0.604   0.434   6.535 -1.0700  1.4724  1.3991
   12POPC   C29 1537   0.713   0.499   6.351  0.2272 -0.6114  0.5722
   12POPC   H91 1538   0.801   0.554   6.388  0.1555  1.6832 -2.3396
   12POPC  C210 1539   0.706   0.469   6.221  0.0857  0.3744  0.3388
   12POPC  H101 1540   0.797   0.481   6.160 -0.7587 -0.8888 -1.2745
   12POPC  C211 1541   0.600   0.384   6.156 -0.1402  0.6351  0.3656
   12POPC  H11R 1542   0.565   0.446   6.071 -0.5327 -1.0673 -0.7466
   12POPC  H11S 1543   0.513   0.366   6.223 -1.9420  2.0820 -1.4746
   12POPC  C212 1544   0.655   0.246   6.120 -0.2076  0.6970  0.0193
   12POPC  H12R 1545   0.588   0.158   6.126  0.0014  0.3196 -2.3737
   12POPC  H12S 1546   0.732   0.222   6.197 -1.1480  1.6235  1.3012
   12POPC  C213 1547   0.698   0.254   5.974 -0.0648 -0.3028 -0.0002
   12POPC  H13R 1548   0.611   0.284   5.910  0.1821 -1.2095 -0.7915
   12POPC  H13S 1549   0.711   0.151   5.932 -1.4135 -1.2650  1.7975
   12POPC  C214 1550   0.818   0.341   5.938 -0.0965 -0.0364  0.5364
   12POPC  H14R 1551   0.901   0.316   6.008  0.6621 -0.7941 -0.5951
   12POPC  H14S 1552   0.800   0.450   5.944 -3.0467 -0.4418  0.5200
   12POPC  C215 1553   0.878   0.295   5.805  0.1061  0.6540  0.3853
   12POPC  H15R 1554   0.938   0.365   5.742 -0.6616  2.4258  1.5394
   12POPC  H15S 1555   0.787   0.253   5.757 -0.0345  0.6079  0.6877
   12POPC  C216 1556   0.982   0.183   5.820 -0.0763  0.3699 -0.4322
   12POPC  H16R 1557   0.940   0.092   5.868  0.6441  0.9285  1.3095
   12POPC  H16S 1558   1.073   0.213   5.876  0.3584 -0.6053 -0.6029
   12POPC  C217 1559   1.027   0.135   5.682  0.0072 -0.0937 -0.2426
   12POPC  H17R 1560   1.090   0.207   5.627  2.6091 -2.2755 -0.3258
   12POPC  H17S 1561   0.938   0.119   5.616 -0.1655 -1.6266  0.3256
   12POPC  C218 1562   1.095   7.987   5.671  0.3091  0.0330  0.0701
   12POPC  H18R 1563   1.019   7.919   5.629 -1.1270  1.2190  0.6810
   12POPC  H18S 1564   1.125   7.948   5.771 -3.6540 -1.6316  0.7810
   12POPC  H18T 1565   1.174   0.003   5.592 -1.1053 -0.7588 -1.4408
   12POPC   C33 1566   0.234   1.270   6.647 -0.4185  0.4512 -0.3283
   12POPC   H3X 1567   0.229   1.381   6.645 -0.9737  0.4392  0.0733
   12POPC   H3Y 1568   0.129   1.235   6.658 -0.1305 -0.2930  0.0956
   12POPC   C34 1569   0.273   1.215   6.510 -0.3265  0.1175 -0.1686
   12POPC   H4X 1570   0.384   1.216   6.506 -0.2082 -1.3047  1.5122
   12POPC   H4Y 1571   0.237   1.277   6.425 -1.1225 -1.0642 -0.7294
   12POPC   C35 1572   0.220   1.073   6.487 -0.0997 -0.1194  0.7272
   12POPC   H5X 1573   0.109   1.070   6.485 -0.1903 -0.0495  2.9112
   12POPC   H5Y 1574   0.247   1.015   6.577  0.1985 -0.6256  0.3154
   12POPC   C36 1575   0.287   0.984   6.383  0.0290  0.4386  0.3263
   12POPC   H6X 1576   0.233   0.888   6.369 -1.1847  1.3875 -1.9518
   12POPC   H6Y 1577   0.391   0.957   6.411 -0.3726 -0.0288  1.3992
   12POPC   C37 1578   0.290   1.052   6.246  0.3564  0.0102  0.1204
   12POPC   H7X 1579   0.355   1.141   6.258  0.4291 -0.2234  1.5638
   12POPC   H7Y 1580   0.188   1.092   6.231  0.8235  1.2947  0.2639
   12POPC   C38 1581   0.353   0.952   6.148  0.4785 -0.3437  0.5545
   12POPC   H8X 1582   0.327   0.845   6.158  1.0753 -0.8449 -2.2647
   12POPC   H8Y 1583   0.464   0.964   6.153  0.7901 -0.7876 -2.6923
   12POPC   C39 1584   0.318   0.993   6.004 -0.2611 -0.2722  0.7510
   12POPC   H9X 1585   0.357   1.096   5.989 -0.1473 -0.6260 -1.7336
   12POPC   H9Y 1586   0.208   1.004   5.998 -0.0541  1.6779 -0.1334
   12POPC  C310 1587   0.373   0.885   5.910 -0.2636  0.3543  0.0249
   12POPC  H10X 1588   0.338   0.916   5.809 -0.1747  0.7839  0.1248
   12POPC  H10Y 1589   0.331   0.787   5.939  1.0752 -0.0511  0.6709
   12POPC  C311 1590   0.526   0.882   5.914 -0.2578 -0.3892 -0.5168
   12POPC  H11X 1591   0.569   0.852   6.012  0.6478  2.7941  0.1783
   12POPC  H11Y 1592   0.569   0.983   5.899 -1.8807  0.3940 -0.1114
   12POPC  C312 1593   0.574   0.791   5.801  0.1496  0.0118 -0.6702
   12POPC  H12X 1594   0.550   0.844   5.707  1.7568 -1.0763 -1.7353
   12POPC  H12Y 1595   0.515   0.698   5.816  1.0699 -0.3998  0.6043
   12POPC  C313 1596   0.722   0.753   5.798  0.1873  0.1101 -0.1253
   12POPC  H13X 1597   0.723   0.681   5.714  0.3305  2.7217 -2.4859
   12POPC  H13Y 1598   0.749   0.699   5.892  0.5033 -1.1892 -0.9409
   12POPC  C314 1599   0.815   0.875   5.797  0.3653 -0.0193  0.2749
   12POPC  H14X 1600   0.797   0.938   5.886  2.5301  0.4881  0.4187
   12POPC  H14Y 1601   0.784   0.937   5.711 -1.2552 -1.0952  0.0276
   12POPC  C315 1602   0.962   0.837   5.776  0.3225  0.0188 -0.1052
   12POPC  H15X 1603   1.017   0.931   5.753  0.1769  0.7530  2.2225
   12POPC  H15Y 1604   0.966   0.776   5.684 -0.5838  0.0194 -0.1481
   12POPC  C316 1605   1.031   0.774   5.897 -0.0514 -0.0811  0.0588
   12POPC  H16X 1606   1.006   0.838   5.984 -2.0133  1.5522 -1.5916
   12POPC  H16Y 1607   1.142   0.782   5.886  0.0509 -0.0874  0.9864
   12POPC  H16Z 1608   1.014   0.666   5.916 -0.3388  0.1509  1.2026
   13POPC     N 1609   7.895   4.017   7.538  0.1200 -0.2558 -0.0771
   13POPC   C12 1610   7.962   4.014   7.402 -0.1248 -0.4512 -0.1940
   13POPC   C13 1611   7.975   4.086   7.646  0.6037 -0.0406 -0.5599
   13POPC   C14 1612   7.762   4.086   7.526 -0.1173 -0.7275 -0.1848
   13POPC   C15 1613   7.862   3.877   7.582  0.3784 -0.2614  0.1031
   13POPC  H12A 1614   7.886   3.973   7.337 -0.7718 -0.0711  0.3100
   13POPC  H12B 1615   0.048   3.935   7.394 -1.2273 -1.3007 -4.5816
   13POPC  H13A 1616   7.910   4.089   7.733  1.4849 -1.1620  0.1666
   13POPC  H13B 1617   0.078   4.037   7.676  0.7159  0.7216  0.3661
   13POPC  H13C 1618   7.988   4.191   7.626  1.6016  0.4702  2.2527
   13POPC  H14A 1619   7.723   4.108   7.624  2.8080  1.1409  0.6975
   13POPC  H14B 1620   7.773   4.186   7.486  0.6055  0.3365  2.4660
   13POPC  H14C 1621   7.690   4.036   7.463  0.4106 -1.0983 -0.5019
   13POPC  H15A 1622   7.946   3.809   7.580 -0.4799 -1.4417  1.5871
   13POPC  H15B 1623   7.774   3.847   7.527 -0.8767  2.1245  0.6841
   13POPC  H15C 1624   7.813   3.881   7.678 -2.3152 -1.0360 -1.1313
   13POPC   C11 1625   0.041   4.143   7.355 -0.0161 -0.4016  0.0955
   13POPC  H11A 1626   0.090   4.126   7.257 -0.9043  0.1962 -0.4578
   13POPC  H11B 1627   0.123   4.173   7.424 -0.7563 -0.3407  0.9656
   13POPC     P 1628   7.988   4.386   7.296 -0.3385  0.3524 -0.0506
   13POPC   O13 1629   7.886   4.487   7.333 -0.2316  0.4385  0.0080
   13POPC   O14 1630   0.129   4.413   7.363 -0.1940  0.4780 -0.3750
   13POPC   O12 1631   7.930   4.244   7.341  0.4766  0.1028  0.2231
   13POPC   O11 1632   0.014   4.367   7.138 -0.1475  0.5407 -0.0567
   13POPC    C1 1633   7.879   4.328   7.079 -0.3362 -0.2008  0.8092
   13POPC    HA 1634   7.875   4.374   6.978  1.7112  0.1347  0.8423
   13POPC    HB 1635   7.785   4.353   7.133 -2.5273 -1.8340 -1.9151
   13POPC    C2 1636   7.867   4.177   7.050  0.5735 -0.1506  0.1404
   13POPC    HS 1637   7.837   4.136   7.149 -1.5029  1.3624  0.2090
   13POPC   O21 1638   0.005   4.122   7.014  0.3975 -0.4803  0.0201
   13POPC   C21 1639   0.011   3.989   7.023  0.2081 -0.4229  1.1247
   13POPC   O22 1640   7.901   3.918   7.037 -0.1136 -0.1533  0.2881
   13POPC   C22 1641   0.152   3.936   6.997 -0.0231 -0.2066 -0.7266
   13POPC   H2R 1642   0.158   3.827   7.017  1.8426  0.3529  2.4933
   13POPC   H2S 1643   0.209   3.978   7.083  0.7240  0.5912 -1.5959
   13POPC    C3 1644   7.750   4.153   6.953  0.4223  0.4710  0.1638
   13POPC    HX 1645   7.655   4.199   6.988  0.6106  2.6309 -1.8953
   13POPC    HY 1646   7.724   4.045   6.944 -0.0534  0.0388  4.4097
   13POPC   O31 1647   7.778   4.211   6.825  0.2306  0.1504 -0.0242
   13POPC   C31 1648   7.777   4.132   6.718 -0.2242  0.0289  0.0649
   13POPC   O32 1649   7.790   4.010   6.717 -0.0212  0.0510 -0.4513
   13POPC   C32 1650   7.760   4.218   6.593  0.3122  0.1285  0.0581
   13POPC   H2X 1651   7.859   4.264   6.571  0.5127  0.2275  1.1070
   13POPC   H2Y 1652   7.677   4.288   6.615  0.3461  0.8594 -1.9886
   13POPC   C23 1653   0.214   3.967   6.861  0.5047 -0.7569 -0.6135
   13POPC   H3R 1654   0.180   4.068   6.831  0.6765  0.5437  3.0726
   13POPC   H3S 1655   0.173   3.896   6.786 -0.0106  0.5145 -1.5749
   13POPC   C24 1656   0.367   3.972   6.854  0.5566 -0.7184  0.3635
   13POPC   H4R 1657   0.404   3.870   6.878  0.8222 -0.1731  2.3889
   13POPC   H4S 1658   0.412   4.043   6.925 -1.9401  1.4560 -0.0515
   13POPC   C25 1659   0.431   4.014   6.722 -0.1520 -0.0203  0.2340
   13POPC   H5R 1660   0.538   4.020   6.752 -0.9819  3.5720  3.1861
   13POPC   H5S 1661   0.405   4.121   6.709 -2.6281 -0.2946  2.2214
   13POPC   C26 1662   0.398   3.930   6.598  0.7213 -0.0365  0.0022
   13POPC   H6R 1663   0.289   3.940   6.580  0.3270  0.6524  2.4034
   13POPC   H6S 1664   0.427   3.824   6.613 -0.9350 -0.2809  1.9727
   13POPC   C27 1665   0.465   3.977   6.469 -0.0116 -0.2928 -0.4805
   13POPC   H7R 1666   0.435   3.902   6.394 -1.0521 -0.0287 -0.3443
   13POPC   H7S 1667   0.575   3.979   6.484  0.0795  0.8998 -1.1534
   13POPC   C28 1668   0.419   4.115   6.423  0.3479  0.0628  0.2009
   13POPC   H8R 1669   0.463   4.195   6.486  0.3345 -0.1909  0.5360
   13POPC   H8S 1670   0.311   4.134   6.440  0.1227  0.6921 -1.6888
   13POPC   C29 1671   0.453   4.133   6.278  0.1753  0.2291  0.1800
   13POPC   H91 1672   0.562   4.125   6.266  0.2134 -0.7858  1.0211
   13POPC  C210 1673   0.383   4.192   6.180  0.5347  0.7724  0.2479
   13POPC  H101 1674   0.445   4.224   6.095 -0.2215 -0.8264 -0.9490
   13POPC  C211 1675   0.241   4.240   6.179  0.2922  0.0549 -0.2789
   13POPC  H11R 1676   0.245   4.341   6.224 -1.6807  0.5494 -1.0760
   13POPC  H11S 1677   0.187   4.172   6.249  0.4606  0.9081  0.6920
   13POPC  C212 1678   0.190   4.243   6.035 -0.1443 -0.3795 -0.1383
   13POPC  H12R 1679   0.200   4.143   5.988 -0.4328  0.3504 -1.8377
   13POPC  H12S 1680   0.255   4.306   5.971  2.6140 -1.3347  1.5568
   13POPC  C213 1681   0.045   4.292   6.029 -0.1137 -0.1948  0.6141
   13POPC  H13R 1682   7.981   4.253   6.119  0.5899 -0.2859  0.9973
   13POPC  H13S 1683   0.016   4.252   5.930  1.2624  1.1551 -0.3876
   13POPC  C214 1684   0.026   4.443   6.044 -0.5595 -0.1987  0.1110
   13POPC  H14R 1685   0.066   4.506   5.962 -0.7934 -0.9576 -0.5945
   13POPC  H14S 1686   0.080   4.467   6.138 -0.9745 -1.8932  0.8122
   13POPC  C215 1687   7.871   4.483   6.079 -0.4603 -0.0121  0.3077
   13POPC  H15R 1688   7.882   4.590   6.107 -0.5673  0.3078 -0.7845
   13POPC  H15S 1689   7.836   4.423   6.165 -1.4051  1.9516  1.3663
   13POPC  C216 1690   7.766   4.471   5.968  0.2625 -0.1991 -0.3725
   13POPC  H16R 1691   7.669   4.488   6.020  0.1190 -0.5890 -0.5141
   13POPC  H16S 1692   7.760   4.365   5.938 -0.9580  0.3579 -2.2840
   13POPC  C217 1693   7.799   4.548   5.840  0.0742  0.2994 -0.1237
   13POPC  H17R 1694   7.721   4.532   5.762  1.3855  1.2462 -1.6852
   13POPC  H17S 1695   7.892   4.503   5.800 -0.3217 -0.1188 -0.5748
   13POPC  C218 1696   7.810   4.700   5.856  0.2685  0.2476  0.2412
   13POPC  H18R 1697   7.846   4.744   5.761  2.4932  0.8477  1.2971
   13POPC  H18S 1698   7.886   4.719   5.935 -1.1286  0.4103  1.6104
   13POPC  H18T 1699   7.713   4.744   5.890  1.4085  1.1303  2.6238
   13POPC   C33 1700   7.726   4.133   6.471 -0.1670  0.5968 -0.1354
   13POPC   H3X 1701   7.644   4.066   6.505  0.0909  0.4700  0.2319
   13POPC   H3Y 1702   7.812   4.065   6.452  0.4619  1.4606 -0.4204
   13POPC   C34 1703   7.683   4.210   6.346 -0.4927  0.3398 -0.1833
   13POPC   H4X 1704   7.774   4.267   6.319  0.1270 -0.3759  0.3580
   13POPC   H4Y 1705   7.599   4.282   6.356  0.2481  1.2940 -0.7071
   13POPC   C35 1706   7.645   4.116   6.231  0.5204 -0.3292  0.0163
   13POPC   H5X 1707   7.595   4.179   6.154 -0.1120 -0.7261  0.0981
   13POPC   H5Y 1708   7.563   4.051   6.268 -1.6412  0.2690 -3.2478
   13POPC   C36 1709   7.762   4.030   6.183  0.3263 -0.7020  0.2115
   13POPC   H6X 1710   7.754   3.933   6.237 -2.3309 -0.2391  0.7840
   13POPC   H6Y 1711   7.860   4.073   6.214  1.2950 -1.2225 -1.9246
   13POPC   C37 1712   7.770   4.002   6.033  0.2267  0.3575 -0.0010
   13POPC   H7X 1713   7.761   4.097   5.977  0.8118  0.8879  0.7738
   13POPC   H7Y 1714   7.685   3.934   6.008 -0.4945  1.7239 -1.4095
   13POPC   C38 1715   7.906   3.938   6.002  0.1913  0.4805 -0.4171
   13POPC   H8X 1716   7.901   3.838   6.051  0.7792  0.8515  0.4207
   13POPC   H8Y 1717   0.005   3.982   6.054 -0.7856  1.6998  0.2630
   13POPC   C39 1718   7.930   3.925   5.852 -0.0963  0.3652 -0.4543
   13POPC   H9X 1719   7.947   4.030   5.819  1.0626  0.5797  0.7847
   13POPC   H9Y 1720   7.837   3.891   5.801  0.4050 -0.2591 -0.9658
   13POPC  C310 1721   0.057   3.839   5.801 -0.1892  0.0190 -0.0778
   13POPC  H10X 1722   0.065   3.849   5.691  1.7785 -0.7571 -0.0501
   13POPC  H10Y 1723   0.046   3.730   5.820  1.1105  0.0831  1.2963
   13POPC  C311 1724   0.200   3.879   5.839  0.0354 -0.5668 -0.2954
   13POPC  H11X 1725   0.206   3.898   5.949 -2.1331 -0.7292 -0.1033
   13POPC  H11Y 1726   0.226   3.965   5.774 -0.0435 -0.4762 -0.2081
   13POPC  C312 1727   0.289   3.756   5.821  0.2031 -0.4882 -0.0028
   13POPC  H12X 1728   0.279   3.725   5.715  1.6513 -2.9595  0.5044
   13POPC  H12Y 1729   0.254   3.676   5.890  0.5557 -1.2822 -0.7279
   13POPC  C313 1730   0.439   3.777   5.847  0.3778 -0.5636 -0.9387
   13POPC  H13X 1731   0.488   3.851   5.779 -1.5796  1.1142 -0.6132
   13POPC  H13Y 1732   0.493   3.681   5.835  0.1670 -0.8265  0.1137
   13POPC  C314 1733   0.465   3.822   5.991 -0.3897 -0.7149 -0.7491
   13POPC  H14X 1734   0.387   3.769   6.049  0.9216 -0.6692  1.1355
   13POPC  H14Y 1735   0.462   3.932   6.005 -0.6254 -1.0440  2.4248
   13POPC  C315 1736   0.599   3.773   6.045 -0.2021  0.3270 -0.2499
   13POPC  H15X 1737   0.682   3.810   5.980  1.5089 -1.2693  0.9147
   13POPC  H15Y 1738   0.592   3.663   6.033  0.2930  0.3366 -0.6672
   13POPC  C316 1739   0.630   3.809   6.190  0.0960  0.6853 -0.3981
   13POPC  H16X 1740   0.730   3.774   6.223 -0.0946  1.8662  1.5956
   13POPC  H16Y 1741   0.563   3.753   6.259  1.1511 -0.9411 -0.6317
   13POPC  H16Z 1742   0.616   3.919   6.197 -1.3811  0.6261 -1.7802
   14POPC     N 1743   4.461   3.804   7.597 -0.1595 -0.1731 -0.3663
   14POPC   C12 1744   4.530   3.688   7.529  0.2050 -0.1789  0.0109
   14POPC   C13 1745   4.455   3.919   7.500 -0.5435  0.2191  0.1225
   14POPC   C14 1746   4.320   3.772   7.639 -0.0719  0.5313  0.4940
   14POPC   C15 1747   4.534   3.853   7.720  0.4301 -0.2964 -0.6644
   14POPC  H12A 1748   4.469   3.666   7.443  0.9710 -1.0536 -0.3288
   14POPC  H12B 1749   4.516   3.601   7.592  0.5799  0.6298  1.2374
   14POPC  H13A 1750   4.396   4.002   7.536 -0.8477 -0.0414  0.2178
   14POPC  H13B 1751   4.553   3.963   7.486 -0.1277 -0.2661  1.3405
   14POPC  H13C 1752   4.416   3.882   7.407 -1.2300 -0.0489  0.5081
   14POPC  H14A 1753   4.336   3.685   7.701  2.1416  0.7319  0.3007
   14POPC  H14B 1754   4.283   3.856   7.695  1.7871  1.3985  0.4828
   14POPC  H14C 1755   4.255   3.753   7.555  0.7490 -2.9915  0.4896
   14POPC  H15A 1756   4.466   3.923   7.765 -1.7307 -0.5037 -3.3264
   14POPC  H15B 1757   4.614   3.920   7.692 -0.5373  0.8166 -0.8278
   14POPC  H15C 1758   4.557   3.762   7.773 -0.4339  0.6624  1.4372
   14POPC   C11 1759   4.674   3.705   7.481  0.0593  0.7338 -0.1127
   14POPC  H11A 1760   4.677   3.785   7.404 -1.1187  1.1384  0.2431
   14POPC  H11B 1761   4.715   3.609   7.442  1.1243  1.0952  0.0766
   14POPC     P 1762   4.800   3.622   7.681  0.0510  0.6024  0.2037
   14POPC   O13 1763   4.891   3.675   7.784 -0.0574 -0.1283  0.6805
   14POPC   O14 1764   4.686   3.540   7.728  0.4292 -0.1572 -0.1882
   14POPC   O12 1765   4.764   3.745   7.585  0.6199  0.2938 -0.4189
   14POPC   O11 1766   4.884   3.525   7.585 -0.1980  0.1444  0.4488
   14POPC    C1 1767   5.027   3.519   7.586 -0.1867  0.2187 -0.2829
   14POPC    HA 1768   5.063   3.442   7.514  0.3322  0.9926 -0.8699
   14POPC    HB 1769   5.066   3.490   7.685  2.3099  1.1117 -0.9445
   14POPC    C2 1770   5.091   3.651   7.540  0.1006  0.2481  0.2030
   14POPC    HS 1771   5.079   3.725   7.622  1.3275  4.2513 -2.9003
   14POPC   O21 1772   5.016   3.714   7.437  0.2895  0.5625  0.2555
   14POPC   C21 1773   5.066   3.835   7.410 -0.0663  0.6552 -0.0053
   14POPC   O22 1774   5.147   3.898   7.476  0.4258 -0.6427  0.6811
   14POPC   C22 1775   5.004   3.877   7.278  0.6454 -0.2677 -0.6491
   14POPC   H2R 1776   4.894   3.874   7.293  0.4693 -1.4647 -2.0106
   14POPC   H2S 1777   5.038   3.802   7.204  1.3356 -1.6468  1.0111
   14POPC    C3 1778   5.235   3.614   7.499 -0.0379  0.1377 -0.1832
   14POPC    HX 1779   5.271   3.538   7.573  0.7226  1.8193  1.2455
   14POPC    HY 1780   5.300   3.703   7.499  0.7380 -0.4206 -0.6188
   14POPC   O31 1781   5.237   3.552   7.370 -0.0568  0.0800 -0.1560
   14POPC   C31 1782   5.357   3.507   7.331 -0.1309 -0.1538 -0.1180
   14POPC   O32 1783   5.457   3.532   7.396 -0.1375 -0.3739 -0.0243
   14POPC   C32 1784   5.343   3.426   7.202  0.2703 -0.2143 -0.1223
   14POPC   H2X 1785   5.322   3.495   7.117 -1.0668 -0.2328  0.1831
   14POPC   H2Y 1786   5.269   3.347   7.224  1.0959 -0.6894  1.0416
   14POPC   C23 1787   5.043   4.019   7.237 -0.1059  0.2693  0.4554
   14POPC   H3R 1788   5.150   4.035   7.261  1.0491 -2.9241 -1.8642
   14POPC   H3S 1789   4.968   4.083   7.289  0.3185  2.0296 -1.0080
   14POPC   C24 1790   5.036   4.046   7.087  0.2013 -0.4961  0.3031
   14POPC   H4R 1791   5.114   3.986   7.035  0.7226  1.1187 -0.8654
   14POPC   H4S 1792   5.075   4.150   7.083  2.2039 -1.1682  1.0671
   14POPC   C25 1793   4.905   4.014   7.015  0.0893  0.4616  0.0740
   14POPC   H5R 1794   4.824   4.075   7.062  2.5272  3.0898  1.1406
   14POPC   H5S 1795   4.894   3.905   7.033  1.2427  0.0801 -1.3770
   14POPC   C26 1796   4.887   4.046   6.866 -0.3908 -0.8535 -0.1652
   14POPC   H6R 1797   4.925   4.150   6.859 -1.3176 -0.5057 -0.1437
   14POPC   H6S 1798   4.778   4.043   6.846 -0.5422  0.2966  0.4211
   14POPC   C27 1799   4.953   3.954   6.763 -0.2148 -0.5661 -0.3097
   14POPC   H7R 1800   4.906   3.856   6.782 -2.5333  0.9682  2.7144
   14POPC   H7S 1801   5.060   3.934   6.784  0.1889  1.0543 -0.6321
   14POPC   C28 1802   4.946   4.010   6.620 -0.1420  0.0119 -0.0883
   14POPC   H8R 1803   5.006   3.943   6.555  1.8914  1.1677  0.4833
   14POPC   H8S 1804   5.000   4.108   6.621 -1.4659  0.7723  1.3141
   14POPC   C29 1805   4.803   4.028   6.578 -0.3038 -0.0866  0.4112
   14POPC   H91 1806   4.758   4.123   6.609  1.2096  1.4970 -1.9213
   14POPC  C210 1807   4.732   3.942   6.503  0.4127 -0.3994  0.0855
   14POPC  H101 1808   4.628   3.967   6.477  0.8607  0.5455 -0.8770
   14POPC  C211 1809   4.776   3.815   6.437  0.4025 -0.2327 -0.2436
   14POPC  H11R 1810   4.883   3.793   6.458  0.8338  1.0156 -1.0155
   14POPC  H11S 1811   4.761   3.810   6.327 -1.3056 -0.6704 -0.0099
   14POPC  C212 1812   4.692   3.703   6.499  0.0197 -0.1220 -0.5556
   14POPC  H12R 1813   4.585   3.726   6.480  0.3586  0.1953 -2.1969
   14POPC  H12S 1814   4.693   3.704   6.610 -0.1582  2.0958 -0.5230
   14POPC  C213 1815   4.734   3.568   6.440  0.3582 -0.3087  0.0928
   14POPC  H13R 1816   4.810   3.520   6.505  0.7544  1.7014  1.2080
   14POPC  H13S 1817   4.763   3.573   6.333  0.6484 -0.6649  0.1543
   14POPC  C214 1818   4.609   3.480   6.429 -0.0961  0.3803 -0.4061
   14POPC  H14R 1819   4.525   3.526   6.373 -1.3293 -2.0564 -0.6901
   14POPC  H14S 1820   4.568   3.457   6.530  1.6893 -0.6079  0.1382
   14POPC  C215 1821   4.633   3.341   6.370  0.6733  0.1666  0.3852
   14POPC  H15R 1822   4.653   3.344   6.261  0.8403  3.3169  0.4218
   14POPC  H15S 1823   4.540   3.281   6.375  0.8810 -0.6990 -3.2408
   14POPC  C216 1824   4.743   3.261   6.440  0.2980 -0.1237  0.6492
   14POPC  H16R 1825   4.729   3.266   6.550  1.3372  0.3226  0.7757
   14POPC  H16S 1826   4.842   3.307   6.416  0.3598 -0.0106  1.1077
   14POPC  C217 1827   4.750   3.118   6.387  0.2829  0.3859 -0.7594
   14POPC  H17R 1828   4.718   3.112   6.281 -1.0884 -0.1576 -0.3394
   14POPC  H17S 1829   4.676   3.058   6.444 -0.3018  0.1725 -1.7135
   14POPC  C218 1830   4.890   3.057   6.398 -0.0003 -0.1665 -0.1482
   14POPC  H18R 1831   4.924   3.058   6.503 -0.5398 -1.3958  0.0507
   14POPC  H18S 1832   4.959   3.108   6.327  1.6818 -2.1205  0.0019
   14POPC  H18T 1833   4.887   2.953   6.360  1.4458 -0.9614  1.8026
   14POPC   C33 1834   5.477   3.355   7.185  0.1672 -0.4591  0.0914
   14POPC   H3X 1835   5.498   3.302   7.280  0.6687  1.1367  0.9057
   14POPC   H3Y 1836   5.557   3.431   7.173  0.7563 -1.1774 -0.7107
   14POPC   C34 1837   5.466   3.263   7.063 -0.3360 -0.5568  0.2112
   14POPC   H4X 1838   5.450   3.334   6.979 -0.7603 -1.2731 -0.3284
   14POPC   H4Y 1839   5.368   3.210   7.062  0.6654 -2.5594 -1.9804
   14POPC   C35 1840   5.590   3.179   7.035  0.3640  0.4736  0.1895
   14POPC   H5X 1841   5.600   3.114   7.125 -1.1776  1.1836  0.9119
   14POPC   H5Y 1842   5.673   3.252   7.017  0.2523  0.0409 -2.5508
   14POPC   C36 1843   5.567   3.103   6.904 -0.1618  0.7574  0.1145
   14POPC   H6X 1844   5.502   3.161   6.835  1.2788  0.1584 -1.8385
   14POPC   H6Y 1845   5.533   2.998   6.907 -0.2596  0.7795 -0.1772
   14POPC   C37 1846   5.701   3.097   6.830 -0.0617 -0.1710  0.3599
   14POPC   H7X 1847   5.767   3.021   6.876  0.6005  0.4884  0.5210
   14POPC   H7Y 1848   5.764   3.187   6.815 -0.7447 -0.0758 -2.6182
   14POPC   C38 1849   5.678   3.036   6.691 -0.3331  0.2658  0.2114
   14POPC   H8X 1850   5.602   3.086   6.627 -1.3610 -1.4595  0.0412
   14POPC   H8Y 1851   5.641   2.932   6.688  0.4781 -0.0170 -0.3512
   14POPC   C39 1852   5.808   3.030   6.610 -0.4995  0.2893 -0.0562
   14POPC   H9X 1853   5.870   2.960   6.669 -1.2373  1.8439  2.7365
   14POPC   H9Y 1854   5.859   3.128   6.597  1.7637 -1.0571 -2.1069
   14POPC  C310 1855   5.819   2.957   6.476  0.0628  0.1592  0.0613
   14POPC  H10X 1856   5.801   2.848   6.489  0.2224  0.2122  0.7904
   14POPC  H10Y 1857   5.922   2.952   6.434 -0.3162 -2.0506 -0.7754
   14POPC  C311 1858   5.715   2.999   6.373  0.0527  0.0692  0.0340
   14POPC  H11X 1859   5.719   3.109   6.356  0.4933 -0.1416 -1.3185
   14POPC  H11Y 1860   5.623   2.957   6.419  0.6333 -1.9787 -0.5420
   14POPC  C312 1861   5.715   2.920   6.242  0.0013  0.5916 -0.2826
   14POPC  H12X 1862   5.689   2.818   6.278  1.2151  0.9258  1.6160
   14POPC  H12Y 1863   5.815   2.898   6.199  0.1762 -0.9248  0.8331
   14POPC  C313 1864   5.630   2.972   6.125 -0.3182  0.4346 -0.1211
   14POPC  H13X 1865   5.688   3.055   6.079  1.3743 -1.9424 -2.5300
   14POPC  H13Y 1866   5.524   2.994   6.154 -0.4304  1.4837 -1.2627
   14POPC  C314 1867   5.631   2.876   6.007  0.0023 -0.0281  0.2543
   14POPC  H14X 1868   5.556   2.799   6.034  0.0414  0.0070  0.4592
   14POPC  H14Y 1869   5.735   2.838   6.010  0.7337  1.9412  2.6686
   14POPC  C315 1870   5.598   2.927   5.866  0.1149 -0.2466  0.1480
   14POPC  H15X 1871   5.609   2.833   5.808  0.8701 -0.2469  0.2780
   14POPC  H15Y 1872   5.682   2.995   5.839 -0.3838  0.9112  1.4311
   14POPC  C316 1873   5.460   2.993   5.860  0.1431 -0.1434  0.6069
   14POPC  H16X 1874   5.458   3.087   5.920  1.6131  0.8605 -0.8420
   14POPC  H16Y 1875   5.389   2.913   5.890 -0.4316 -0.0815 -0.5393
   14POPC  H16Z 1876   5.422   3.015   5.758 -3.1532 -0.3721  1.6725
   15POPC     N 1877   1.686   6.881   7.788  0.2608 -0.0515 -0.3655
   15POPC   C12 1878   1.613   6.877   7.656 -0.4661  0.4487  0.0097
   15POPC   C13 1879   1.579   6.857   7.892  0.0560 -0.3528 -0.6415
   15POPC   C14 1880   1.790   6.771   7.792  0.1397 -0.1427  0.6895
   15POPC   C15 1881   1.746   7.017   7.811 -0.0643  0.0190  0.0802
   15POPC  H12A 1882   1.533   6.949   7.655 -0.3666  0.5687  0.7090
   15POPC  H12B 1883   1.574   6.777   7.638  0.0333  0.1533  0.5187
   15POPC  H13A 1884   1.524   6.773   7.854  1.8365 -1.5044 -0.7706
   15POPC  H13B 1885   1.627   6.845   7.988  0.8534  0.5487 -0.9097
   15POPC  H13C 1886   1.509   6.937   7.910  1.4683  1.5287 -2.9404
   15POPC  H14A 1887   1.852   6.783   7.704  1.8279 -0.9608  1.7388
   15POPC  H14B 1888   1.842   6.779   7.886 -0.1094 -0.0158  0.8173
   15POPC  H14C 1889   1.728   6.683   7.780 -0.1759  0.1810 -0.1720
   15POPC  H15A 1890   1.667   7.090   7.807  2.2901  2.7027 -3.5241
   15POPC  H15B 1891   1.826   7.039   7.742  1.6401  0.5554  2.1215
   15POPC  H15C 1892   1.786   7.018   7.912 -0.3949 -0.4110  0.2180
   15POPC   C11 1893   1.701   6.911   7.535 -0.2693 -0.2930 -0.0652
   15POPC  H11A 1894   1.749   7.011   7.537 -1.2264  0.2276 -1.5418
   15POPC  H11B 1895   1.626   6.909   7.453 -1.9364  0.6026  1.3566
   15POPC     P 1896   1.760   6.695   7.418 -0.3801 -0.0627  0.1060
   15POPC   O13 1897   1.876   6.607   7.390 -0.4171 -0.2078  0.4035
   15POPC   O14 1898   1.643   6.627   7.477 -0.2059 -0.1770  0.3221
   15POPC   O12 1899   1.806   6.817   7.510 -0.1918 -0.3236  0.3625
   15POPC   O11 1900   1.709   6.771   7.287 -0.1420  0.3957  0.2796
   15POPC    C1 1901   1.782   6.875   7.220 -0.1829  0.2218 -0.0358
   15POPC    HA 1902   1.882   6.886   7.268 -0.3369 -0.5754  0.4935
   15POPC    HB 1903   1.740   6.971   7.256  0.2126 -0.4339  2.3754
   15POPC    C2 1904   1.768   6.874   7.067  0.0664  0.6336 -0.0643
   15POPC    HS 1905   1.798   6.977   7.039 -0.2924  0.5821 -0.6564
   15POPC   O21 1906   1.631   6.847   7.037  0.2116 -0.0430 -0.1359
   15POPC   C21 1907   1.597   6.886   6.914  0.0366  0.3351  0.0338
   15POPC   O22 1908   1.658   6.963   6.842 -0.2476  0.3331 -0.2125
   15POPC   C22 1909   1.460   6.823   6.899  0.4616 -0.6282  0.1745
   15POPC   H2R 1910   1.401   6.862   6.985  0.9414  3.2046 -1.0761
   15POPC   H2S 1911   1.480   6.714   6.914  0.0419 -0.6212  0.8236
   15POPC    C3 1912   1.858   6.759   7.018 -0.7868 -0.3348  0.5941
   15POPC    HX 1913   1.847   6.671   7.086  1.6131  1.0456  2.9349
   15POPC    HY 1914   1.961   6.797   7.035 -1.1308  0.0649  1.9365
   15POPC   O31 1915   1.837   6.715   6.883  0.1843  0.0436  0.3155
   15POPC   C31 1916   1.905   6.785   6.791 -0.4668  0.6296  0.2738
   15POPC   O32 1917   1.987   6.872   6.813  0.2678 -0.0877  0.4003
   15POPC   C32 1918   1.872   6.725   6.655  0.5329  0.2682  0.1862
   15POPC   H2X 1919   1.765   6.743   6.634  0.1778 -1.7016  0.1180
   15POPC   H2Y 1920   1.881   6.614   6.651  0.6969  0.2115  1.5699
   15POPC   C23 1921   1.393   6.874   6.772  0.2376  0.0814  0.5742
   15POPC   H3R 1922   1.405   6.983   6.751 -0.2916 -0.3079 -2.1693
   15POPC   H3S 1923   1.283   6.858   6.777  0.3746 -0.4797  2.2412
   15POPC   C24 1924   1.443   6.789   6.655 -0.4157  0.1582  0.2284
   15POPC   H4R 1925   1.440   6.683   6.690  2.7804  0.2268  1.0163
   15POPC   H4S 1926   1.546   6.829   6.644 -1.2285  2.2275 -0.3273
   15POPC   C25 1927   1.369   6.814   6.524  0.2938  0.7601 -0.0631
   15POPC   H5R 1928   1.364   6.919   6.489 -1.5740  0.3029 -1.3192
   15POPC   H5S 1929   1.263   6.792   6.548  0.4605  2.0093  1.9747
   15POPC   C26 1930   1.404   6.726   6.404 -0.1839 -0.1967  0.4897
   15POPC   H6R 1931   1.428   6.629   6.452 -1.0265 -0.0952  1.1323
   15POPC   H6S 1932   1.504   6.749   6.362 -0.3819 -1.3240 -0.6836
   15POPC   C27 1933   1.300   6.711   6.292  0.4909 -0.1025 -0.1614
   15POPC   H7R 1934   1.201   6.737   6.337  2.1365  1.2071  3.0634
   15POPC   H7S 1935   1.306   6.610   6.245  1.4260 -0.6206  1.0266
   15POPC   C28 1936   1.310   6.814   6.180  0.3152 -0.1393 -0.2116
   15POPC   H8R 1937   1.381   6.770   6.106  1.7916  0.0554  1.0479
   15POPC   H8S 1938   1.360   6.904   6.222 -1.4559  0.3652  0.9067
   15POPC   C29 1939   1.180   6.860   6.122  0.4259  0.4166 -0.0252
   15POPC   H91 1940   1.138   6.955   6.158 -0.4792  0.6313 -1.5633
   15POPC  C210 1941   1.121   6.808   6.013 -0.0408 -0.0397  0.4381
   15POPC  H101 1942   1.036   6.860   5.966  0.8617  0.5305 -0.6098
   15POPC  C211 1943   1.159   6.677   5.952 -0.7159 -0.0239 -0.0315
   15POPC  H11R 1944   1.083   6.596   5.963  0.5781 -1.1317  1.2590
   15POPC  H11S 1945   1.249   6.629   5.996 -0.3020 -0.7640 -1.6190
   15POPC  C212 1946   1.174   6.690   5.800  0.4935  0.3483  0.1081
   15POPC  H12R 1947   1.250   6.764   5.767  2.6911 -2.9845 -3.0761
   15POPC  H12S 1948   1.075   6.721   5.760  0.4032 -2.6439 -2.4002
   15POPC  C213 1949   1.205   6.560   5.726  0.0411 -0.4060  1.2166
   15POPC  H13R 1950   1.306   6.525   5.759  1.2703  1.8695  0.0989
   15POPC  H13S 1951   1.209   6.582   5.617 -0.1349  1.4980  1.5716
   15POPC  C214 1952   1.107   6.442   5.732  0.1858 -0.5959  0.1485
   15POPC  H14R 1953   1.096   6.423   5.841 -1.5359  1.6916  0.4622
   15POPC  H14S 1954   1.159   6.360   5.680 -0.5969 -0.5641 -0.7106
   15POPC  C215 1955   0.974   6.482   5.669  0.2985 -0.1342  0.1940
   15POPC  H15R 1956   0.997   6.531   5.572  1.6119  2.1454  1.5833
   15POPC  H15S 1957   0.920   6.549   5.739  1.7045  1.1097  0.1305
   15POPC  C216 1958   0.879   6.366   5.636  0.0892 -0.1015  0.6758
   15POPC  H16R 1959   0.854   6.298   5.721 -0.6131  0.1852  0.6999
   15POPC  H16S 1960   0.935   6.301   5.565  0.9010 -2.2905  3.1245
   15POPC  C217 1961   0.743   6.407   5.580  0.3158 -0.1891  0.0516
   15POPC  H17R 1962   0.763   6.495   5.515 -0.4018  1.1634  1.5652
   15POPC  H17S 1963   0.668   6.458   5.645 -1.7169  1.1418 -3.1069
   15POPC  C218 1964   0.671   6.291   5.512  0.2708 -0.0724 -0.1010
   15POPC  H18R 1965   0.723   6.282   5.415 -1.1909  1.1789 -1.0529
   15POPC  H18S 1966   0.571   6.323   5.476  1.0517 -0.3539 -2.6813
   15POPC  H18T 1967   0.677   6.198   5.572  1.7865  0.3416  0.4359
   15POPC   C33 1968   1.958   6.794   6.549  0.8255 -0.0969  0.1834
   15POPC   H3X 1969   2.061   6.814   6.585  0.3778  1.1362  0.8515
   15POPC   H3Y 1970   1.914   6.896   6.550 -0.9422 -0.8245  0.2284
   15POPC   C34 1971   1.943   6.751   6.402 -0.3331  0.4927  0.1139
   15POPC   H4X 1972   1.982   6.648   6.393  0.5500  0.8959 -0.9318
   15POPC   H4Y 1973   2.018   6.808   6.343 -0.1409 -0.0493 -0.1660
   15POPC   C35 1974   1.804   6.758   6.340 -0.1415  0.5870 -0.3115
   15POPC   H5X 1975   1.764   6.859   6.363 -2.4581 -0.0007 -1.4230
   15POPC   H5Y 1976   1.734   6.694   6.399  0.4462 -0.1516 -0.3934
   15POPC   C36 1977   1.797   6.726   6.191 -0.3524 -0.4309 -0.0970
   15POPC   H6X 1978   1.822   6.620   6.170 -2.2258 -1.2934  1.6209
   15POPC   H6Y 1979   1.877   6.789   6.145  0.4400 -2.2228 -1.2649
   15POPC   C37 1980   1.659   6.748   6.128 -0.2242 -0.0098 -0.2352
   15POPC   H7X 1981   1.621   6.847   6.161 -0.1758  0.4172 -1.4104
   15POPC   H7Y 1982   1.587   6.671   6.162  0.4982 -0.4999  0.2029
   15POPC   C38 1983   1.658   6.741   5.975 -0.5308 -0.1682 -0.2265
   15POPC   H8X 1984   1.554   6.764   5.942 -0.7444 -1.8413 -0.7982
   15POPC   H8Y 1985   1.677   6.636   5.945 -1.7773 -1.9451  4.3766
   15POPC   C39 1986   1.749   6.826   5.887 -0.1077 -0.2887  0.0917
   15POPC   H9X 1987   1.854   6.790   5.887  0.9769  2.2889  4.1884
   15POPC   H9Y 1988   1.747   6.925   5.937  1.0264  1.3503 -2.8355
   15POPC  C310 1989   1.718   6.843   5.738 -0.0173  0.3870  0.1466
   15POPC  H10X 1990   1.619   6.889   5.716  0.3906  0.9116 -0.6380
   15POPC  H10Y 1991   1.713   6.738   5.702 -0.4059 -0.5178  2.6840
   15POPC  C311 1992   1.821   6.928   5.663 -0.1758  0.7211  0.3031
   15POPC  H11X 1993   1.923   6.894   5.692 -0.6618  0.1338  1.4212
   15POPC  H11Y 1994   1.818   7.032   5.702 -1.5219  1.0846 -0.7301
   15POPC  C312 1995   1.813   6.928   5.511 -0.4674  0.2974  0.3136
   15POPC  H12X 1996   1.727   6.970   5.454 -0.0977 -0.4971 -0.8693
   15POPC  H12Y 1997   1.811   6.821   5.482  0.2543  0.2880  0.2734
   15POPC  C313 1998   1.940   6.992   5.453 -0.4047  0.2609  0.4105
   15POPC  H13X 1999   2.019   6.932   5.502 -0.1024  1.7079  1.7748
   15POPC  H13Y 2000   1.953   7.091   5.502 -1.5127 -0.9762  3.4579
   15POPC  C314 2001   1.950   6.995   5.300  0.0826  0.1022  0.4386
   15POPC  H14X 2002   1.872   7.058   5.252 -1.7024 -1.7848  0.6972
   15POPC  H14Y 2003   1.944   6.892   5.257 -0.2466 -0.9000  2.7333
   15POPC  C315 2004   2.088   7.043   5.255 -0.1892  0.0693 -0.4522
   15POPC  H15X 2005   2.151   6.980   5.322 -2.3357 -0.6758  0.9696
   15POPC  H15Y 2006   2.114   7.144   5.294 -0.8534  0.2339 -0.4276
   15POPC  C316 2007   2.128   7.032   5.108  0.2659 -0.0425 -0.3193
   15POPC  H16X 2008   2.239   7.044   5.103  0.1337  0.5623 -2.7390
   15POPC  H16Y 2009   2.083   7.107   5.040  0.5505 -0.6338 -1.1715
   15POPC  H16Z 2010   2.103   6.938   5.055 -2.3132  0.7065 -0.5714
   16POPC     N 2011   3.448   0.160   7.618 -0.4317 -0.0658 -0.3397
   16POPC   C12 2012   3.511   0.283   7.556  0.1252 -0.1402  0.0649
   16POPC   C13 2013   3.543   0.046   7.593  0.5821  0.5281  0.7039
   16POPC   C14 2014   3.435   0.187   7.766 -0.4447  0.2672 -0.4014
   16POPC   C15 2015   3.308   0.150   7.563 -0.4828 -0.7037 -0.0956
   16POPC  H12A 2016   3.568   0.253   7.469  0.7797  0.5106  0.2650
   16POPC  H12B 2017   3.584   0.321   7.625  0.0878 -0.3091  0.1976
   16POPC  H13A 2018   3.536   7.987   7.496 -0.0624  1.2029  0.4129
   16POPC  H13B 2019   3.646   0.076   7.608  0.7765  0.0577  0.3557
   16POPC  H13C 2020   3.527   7.960   7.670 -2.2702  0.5056  0.1854
   16POPC  H14A 2021   3.529   0.221   7.807 -0.4491  1.0888 -1.0295
   16POPC  H14B 2022   3.354   0.258   7.778 -0.8255 -0.2481  0.1007
   16POPC  H14C 2023   3.404   0.101   7.823  0.6837  1.7020  2.6085
   16POPC  H15A 2024   3.263   0.059   7.602  0.5276 -1.0192  0.3720
   16POPC  H15B 2025   3.307   0.151   7.455  1.8949  1.2400 -0.1827
   16POPC  H15C 2026   3.245   0.227   7.606 -2.0936 -2.2632  0.4866
   16POPC   C11 2027   3.426   0.407   7.527  0.3910  0.0411  0.0640
   16POPC  H11A 2028   3.354   0.383   7.446  0.0245  1.8430 -0.1869
   16POPC  H11B 2029   3.491   0.484   7.479 -2.4305  1.8312 -1.1221
   16POPC     P 2030   3.258   0.556   7.636 -0.0892  0.2316  0.0460
   16POPC   O13 2031   3.127   0.489   7.625  0.1337 -0.2173  0.1163
   16POPC   O14 2032   3.273   0.654   7.746 -0.4458  0.4315 -0.0812
   16POPC   O12 2033   3.377   0.451   7.654 -0.4152 -0.1752 -0.1668
   16POPC   O11 2034   3.291   0.628   7.497 -0.1383 -0.1127 -0.1449
   16POPC    C1 2035   3.186   0.704   7.436  0.0304  0.0423 -0.2443
   16POPC    HA 2036   3.232   0.787   7.378 -0.5083  0.2728 -0.3508
   16POPC    HB 2037   3.118   0.752   7.510 -0.1457  0.5196 -0.7058
   16POPC    C2 2038   3.110   0.615   7.337 -0.0074 -0.2967  0.0870
   16POPC    HS 2039   3.066   0.526   7.387  1.1054 -2.0037 -1.8322
   16POPC   O21 2040   3.196   0.567   7.233 -0.0853  0.1254 -0.1759
   16POPC   C21 2041   3.147   0.457   7.175  0.0520 -0.2053  0.3275
   16POPC   O22 2042   3.038   0.407   7.198 -0.1787  0.0082 -0.2721
   16POPC   C22 2043   3.252   0.391   7.087  0.2069 -0.5615  0.7754
   16POPC   H2R 2044   3.293   0.301   7.136 -3.3223 -3.3840 -1.0061
   16POPC   H2S 2045   3.329   0.472   7.079  1.3665 -1.8235 -2.7495
   16POPC    C3 2046   3.006   0.701   7.262  0.0285 -0.0194  0.3549
   16POPC    HX 2047   2.924   0.720   7.335 -0.4512 -0.7867  0.0235
   16POPC    HY 2048   2.957   0.639   7.184  1.4415  0.1163 -0.6769
   16POPC   O31 2049   3.059   0.823   7.210 -0.1568 -0.0952 -0.0124
   16POPC   C31 2050   3.111   0.826   7.087 -0.5497  0.4534 -0.1723
   16POPC   O32 2051   3.103   0.735   7.006 -0.3646 -0.1236  0.4458
   16POPC   C32 2052   3.187   0.955   7.063 -0.0524  0.2639  0.3385
   16POPC   H2X 2053   3.165   1.026   7.146  0.7633  2.1856 -1.0000
   16POPC   H2Y 2054   3.145   0.997   6.968 -0.7023  2.4979  1.5221
   16POPC   C23 2055   3.193   0.346   6.954  0.2450  0.4587  0.4038
   16POPC   H3R 2056   3.137   0.422   6.895  1.9206 -0.4845 -2.6216
   16POPC   H3S 2057   3.119   0.268   6.983  0.5211  1.0669  2.9365
   16POPC   C24 2058   3.298   0.278   6.866 -0.0397  0.1744  0.2798
   16POPC   H4R 2059   3.341   0.190   6.919 -0.9542 -0.5676 -0.1890
   16POPC   H4S 2060   3.387   0.342   6.850  1.0875 -1.2426  0.7245
   16POPC   C25 2061   3.258   0.227   6.727  0.3261  0.4402  0.0741
   16POPC   H5R 2062   3.215   0.308   6.666  0.5903 -0.3047 -1.1308
   16POPC   H5S 2063   3.180   0.151   6.752 -0.0735  1.0412  0.6829
   16POPC   C26 2064   3.377   0.159   6.659  0.0037  0.1129 -0.1675
   16POPC   H6R 2065   3.401   0.063   6.709 -0.4812  0.7212  1.2937
   16POPC   H6S 2066   3.456   0.237   6.668 -1.1069  1.2512 -0.1451
   16POPC   C27 2067   3.344   0.126   6.513 -0.0609  0.1023 -0.1505
   16POPC   H7R 2068   3.295   0.219   6.477  0.1762  0.4083  0.3041
   16POPC   H7S 2069   3.274   0.040   6.504 -1.3230  1.2689 -2.0434
   16POPC   C28 2070   3.469   0.079   6.438 -0.3422 -0.7718 -0.0794
   16POPC   H8R 2071   3.494   7.969   6.483  0.9247 -0.3065  0.2890
   16POPC   H8S 2072   3.544   0.158   6.459 -0.5052 -0.7560  0.4649
   16POPC   C29 2073   3.429   0.062   6.295 -0.5072  0.4449 -0.1889
   16POPC   H91 2074   3.352   7.975   6.273 -1.3049  1.1508  0.1319
   16POPC  C210 2075   3.491   0.119   6.190  0.4572 -0.1364  0.0528
   16POPC  H101 2076   3.451   0.100   6.089  1.4954 -0.2143 -0.3581
   16POPC  C211 2077   3.598   0.224   6.190  0.0612  0.2723 -0.7620
   16POPC  H11R 2078   3.686   0.171   6.148 -2.0889 -1.7382 -2.9800
   16POPC  H11S 2079   3.617   0.271   6.289  1.1006  0.3987 -1.0130
   16POPC  C212 2080   3.566   0.342   6.098  0.2749  1.0872  0.1845
   16POPC  H12R 2081   3.533   0.296   6.002  0.0472 -0.4057  0.9564
   16POPC  H12S 2082   3.651   0.409   6.073  0.2361  1.0684 -0.0012
   16POPC  C213 2083   3.451   0.425   6.155  0.1575  0.7744  0.4060
   16POPC  H13R 2084   3.481   0.480   6.247 -1.0668  2.0360  0.0774
   16POPC  H13S 2085   3.366   0.358   6.178  0.5743 -0.3260 -1.1737
   16POPC  C214 2086   3.394   0.517   6.047 -0.1215 -0.4865 -0.5325
   16POPC  H14R 2087   3.384   0.461   5.951 -0.6677  1.9641 -1.9759
   16POPC  H14S 2088   3.471   0.596   6.032 -1.0858  0.8939  1.4285
   16POPC  C215 2089   3.258   0.578   6.078  0.0283 -0.2544 -0.3302
   16POPC  H15R 2090   3.232   0.651   5.998 -0.6577  2.1099  1.9014
   16POPC  H15S 2091   3.259   0.644   6.168 -0.9893 -0.7888  0.0927
   16POPC  C216 2092   3.136   0.486   6.073 -0.1096 -0.0694 -0.3835
   16POPC  H16R 2093   3.048   0.540   6.115  1.4983  1.7136  0.8423
   16POPC  H16S 2094   3.150   0.396   6.136 -1.4827 -0.9987 -1.3304
   16POPC  C217 2095   3.090   0.437   5.936 -0.4007  0.2643 -0.4057
   16POPC  H17R 2096   3.007   0.366   5.958  0.4964 -0.2842  1.3816
   16POPC  H17S 2097   3.173   0.386   5.881 -0.3765 -2.0681  1.6370
   16POPC  C218 2098   3.026   0.542   5.845  0.1794  0.6463 -0.3731
   16POPC  H18R 2099   3.008   0.494   5.746  1.9068 -0.6118 -0.1356
   16POPC  H18S 2100   3.104   0.622   5.836  1.6528 -0.7304 -0.3167
   16POPC  H18T 2101   2.935   0.579   5.897  1.6379  0.1145  2.7499
   16POPC   C33 2102   3.335   0.935   7.033 -0.1893 -0.0082 -0.1656
   16POPC   H3X 2103   3.343   0.874   6.940  0.4046 -0.1357 -0.0362
   16POPC   H3Y 2104   3.382   0.871   7.111 -0.9121  0.0387  0.3139
   16POPC   C34 2105   3.426   1.058   7.027  0.5024 -0.5263 -0.5575
   16POPC   H4X 2106   3.524   1.013   7.053  0.8812 -0.0770 -1.1834
   16POPC   H4Y 2107   3.393   1.128   7.107  2.0629  0.9458 -1.1445
   16POPC   C35 2108   3.436   1.133   6.894 -0.8901  0.3052 -0.2245
   16POPC   H5X 2109   3.335   1.168   6.865 -0.5080  1.3433 -0.3316
   16POPC   H5Y 2110   3.469   1.069   6.809  0.0362 -0.3472  0.5911
   16POPC   C36 2111   3.527   1.256   6.893 -0.0014 -0.3375 -0.1875
   16POPC   H6X 2112   3.617   1.217   6.944 -0.8217 -0.5677  1.1300
   16POPC   H6Y 2113   3.486   1.333   6.962  0.3948 -0.4878  0.2200
   16POPC   C37 2114   3.552   1.311   6.752 -0.8307  0.3384 -0.0777
   16POPC   H7X 2115   3.480   1.284   6.673  0.4452  0.6489 -1.3848
   16POPC   H7Y 2116   3.649   1.281   6.708  0.1368  2.9521  0.0653
   16POPC   C38 2117   3.566   1.464   6.749  0.5442  0.2199 -0.4708
   16POPC   H8X 2118   3.657   1.492   6.805  1.3772  0.0140 -1.6754
   16POPC   H8Y 2119   3.477   1.509   6.799  0.8676 -0.9197  1.2327
   16POPC   C39 2120   3.575   1.512   6.604  0.4061  0.0255 -0.5460
   16POPC   H9X 2121   3.576   1.623   6.600  2.3286  0.0325 -0.9916
   16POPC   H9Y 2122   3.483   1.485   6.548  1.9240 -1.8868 -2.2798
   16POPC  C310 2123   3.693   1.459   6.522  0.4511  0.2537 -0.6307
   16POPC  H10X 2124   3.695   1.526   6.433 -1.2744 -1.3097 -1.9574
   16POPC  H10Y 2125   3.684   1.360   6.471  0.6116  0.2420 -0.6378
   16POPC  C311 2126   3.832   1.469   6.584  0.1964  0.3281 -0.0714
   16POPC  H11X 2127   3.839   1.393   6.665 -2.4054  0.9706  0.8893
   16POPC  H11Y 2128   3.850   1.569   6.630  0.5077  0.2542 -0.0327
   16POPC  C312 2129   3.948   1.465   6.485  0.3274  0.2186  0.0853
   16POPC  H12X 2130   3.908   1.500   6.387  1.9479  3.2242  0.4102
   16POPC  H12Y 2131   3.966   1.356   6.475 -1.0930  0.1071 -2.1692
   16POPC  C313 2132   4.065   1.554   6.526  0.1674  0.3092  0.3517
   16POPC  H13X 2133   4.019   1.655   6.529  0.1925  0.2887  2.4919
   16POPC  H13Y 2134   4.143   1.557   6.446  0.4766  1.4864  0.6800
   16POPC  C314 2135   4.131   1.521   6.660  0.6628 -0.2309 -0.0204
   16POPC  H14X 2136   4.160   1.414   6.662  1.2060 -0.0980 -0.6116
   16POPC  H14Y 2137   4.053   1.541   6.736 -0.3233  1.4088 -1.4033
   16POPC  C315 2138   4.245   1.605   6.717 -0.1785  0.5962  0.4615
   16POPC  H15X 2139   4.222   1.714   6.721  0.1087  0.6224  2.4339
   16POPC  H15Y 2140   4.328   1.589   6.645 -0.5740 -0.3215  0.1950
   16POPC  C316 2141   4.281   1.558   6.857  0.0218 -0.5918  0.0188
   16POPC  H16X 2142   4.188   1.577   6.916 -0.1014  1.9689 -0.8785
   16POPC  H16Y 2143   4.368   1.613   6.897  0.6916 -0.5353 -1.4621
   16POPC  H16Z 2144   4.306   1.449   6.863  0.7577 -0.4094  0.3408
   17POPC     N 2145   7.363   0.816   7.217  0.1224  0.1204  0.2529
   17POPC   C12 2146   7.399   0.711   7.115  0.4426 -0.1554  0.6463
   17POPC   C13 2147   7.469   0.848   7.320  0.0835 -0.0689  0.3523
   17POPC   C14 2148   7.330   0.941   7.139  0.1929 -0.2780 -0.4209
   17POPC   C15 2149   7.233   0.774   7.282  0.0303  0.3526  0.2204
   17POPC  H12A 2150   7.497   0.742   7.084 -0.3574  0.9469 -0.9133
   17POPC  H12B 2151   7.329   0.726   7.035  0.8310  0.8234  0.4807
   17POPC  H13A 2152   7.496   0.755   7.369  2.5079 -0.0214 -0.7821
   17POPC  H13B 2153   7.550   0.908   7.282 -1.2215  1.9858  0.6144
   17POPC  H13C 2154   7.425   0.913   7.394 -0.3040  0.4494 -0.3284
   17POPC  H14A 2155   7.243   0.926   7.077 -1.6609  0.3477  1.8839
   17POPC  H14B 2156   7.294   1.017   7.207 -1.5749 -1.1362 -0.3410
   17POPC  H14C 2157   7.413   0.975   7.078  0.0352  0.4129 -0.2550
   17POPC  H15A 2158   7.195   0.851   7.348 -1.6276  2.0444 -2.5139
   17POPC  H15B 2159   7.238   0.685   7.343 -0.2092 -0.2491 -0.6098
   17POPC  H15C 2160   7.168   0.762   7.196  0.9584  1.3095 -0.6505
   17POPC   C11 2161   7.390   0.565   7.160 -1.0637 -0.1265  0.5098
   17POPC  H11A 2162   7.419   0.498   7.077  1.3050 -0.0933  1.2297
   17POPC  H11B 2163   7.288   0.542   7.196 -0.4367 -0.2476  2.3541
   17POPC     P 2164   7.496   0.390   7.310 -0.1405  0.1454  0.1808
   17POPC   O13 2165   7.550   0.375   7.447 -0.8615  0.3766  0.4955
   17POPC   O14 2166   7.364   0.327   7.286  0.1150 -0.0803 -0.6862
   17POPC   O12 2167   7.488   0.543   7.263  0.2630 -0.0999 -0.7117
   17POPC   O11 2168   7.600   0.331   7.203 -0.2371 -0.1560  0.2521
   17POPC    C1 2169   7.739   0.364   7.194 -0.3458  0.3430  0.3928
   17POPC    HA 2170   7.786   0.269   7.162 -3.0867 -1.9666  2.5747
   17POPC    HB 2171   7.789   0.392   7.290  2.2399 -3.2202  0.2638
   17POPC    C2 2172   7.774   0.483   7.103 -0.0195 -0.2630 -0.2836
   17POPC    HS 2173   7.746   0.577   7.156  1.6127  0.7799 -1.1895
   17POPC   O21 2174   7.690   0.462   6.989 -0.0531 -0.1551 -0.2790
   17POPC   C21 2175   7.681   0.577   6.922  0.1404  0.1629  0.2374
   17POPC   O22 2176   7.726   0.682   6.964 -0.2897  0.4581 -0.0380
   17POPC   C22 2177   7.632   0.542   6.783 -0.4224  0.1801  0.4290
   17POPC   H2R 2178   7.556   0.461   6.780 -1.9657  1.5865  0.6722
   17POPC   H2S 2179   7.725   0.518   6.726  0.2103  1.8519  0.7146
   17POPC    C3 2180   7.920   0.486   7.057  0.1925 -0.1111  0.3867
   17POPC    HX 2181   7.972   0.454   7.150  1.3142 -0.4832 -0.3400
   17POPC    HY 2182   7.951   0.588   7.025 -0.8205  0.6746  1.8123
   17POPC   O31 2183   7.941   0.388   6.955 -0.1926 -0.0302  0.2290
   17POPC   C31 2184   0.082   0.357   6.948 -0.1754  0.0160  0.3335
   17POPC   O32 2185   0.175   0.400   7.014  0.0430  0.3516 -0.1885
   17POPC   C32 2186   0.095   0.250   6.841  0.0984  0.1520  0.2298
   17POPC   H2X 2187   0.030   0.266   6.752 -0.4792 -0.5037  0.5210
   17POPC   H2Y 2188   0.064   0.154   6.888 -1.2272 -0.9396 -2.6571
   17POPC   C23 2189   7.564   0.663   6.720 -0.1056  0.0658 -0.1470
   17POPC   H3R 2190   7.637   0.747   6.716  1.3279 -1.0804  0.8594
   17POPC   H3S 2191   7.478   0.688   6.786  1.6246  2.8028  1.2470
   17POPC   C24 2192   7.499   0.632   6.585  0.1357 -0.1212 -0.2198
   17POPC   H4R 2193   7.460   0.528   6.588 -0.0853 -0.0197  2.0130
   17POPC   H4S 2194   7.576   0.655   6.508 -1.5632  0.4125 -1.8257
   17POPC   C25 2195   7.379   0.719   6.547  0.4072  0.1227 -0.5277
   17POPC   H5R 2196   7.287   0.700   6.607  0.0596 -0.3538 -1.2065
   17POPC   H5S 2197   7.359   0.709   6.439  0.1261  0.3787 -0.4995
   17POPC   C26 2198   7.396   0.871   6.557  0.0347  0.1333  0.0424
   17POPC   H6R 2199   7.482   0.895   6.490 -0.1270 -0.2676 -0.3165
   17POPC   H6S 2200   7.420   0.887   6.664 -0.4354 -2.0817  0.5255
   17POPC   C27 2201   7.276   0.960   6.523  0.0137  0.0974  0.0229
   17POPC   H7R 2202   7.188   0.927   6.581  0.8254  0.1865  1.3375
   17POPC   H7S 2203   7.244   0.937   6.418  1.0610 -2.3228  0.1536
   17POPC   C28 2204   7.302   1.110   6.529  0.3077  0.0415  0.1610
   17POPC   H8R 2205   7.396   1.128   6.472 -1.0231 -1.6699 -2.8302
   17POPC   H8S 2206   7.318   1.140   6.635  1.0778  0.0167  0.0595
   17POPC   C29 2207   7.181   1.178   6.470  0.2910  0.1923  0.3692
   17POPC   H91 2208   7.092   1.175   6.534  0.8975  2.5008  1.4276
   17POPC  C210 2209   7.170   1.241   6.353  0.4038 -0.2904  0.0940
   17POPC  H101 2210   7.072   1.285   6.332  1.2377  2.1215  0.9107
   17POPC  C211 2211   7.277   1.257   6.248  0.1140  1.0141 -0.0281
   17POPC  H11R 2212   7.369   1.203   6.281 -1.5408 -1.6791  0.5200
   17POPC  H11S 2213   7.297   1.360   6.212 -0.5887  1.0348 -0.3781
   17POPC  C212 2214   7.244   1.182   6.119  0.4066  0.3452  0.2768
   17POPC  H12R 2215   7.318   1.198   6.038  1.5819 -0.4303  1.1739
   17POPC  H12S 2216   7.140   1.210   6.090 -0.1391 -0.8003  1.0288
   17POPC  C213 2217   7.235   1.031   6.140  0.0727  0.3178 -0.0541
   17POPC  H13R 2218   7.185   0.988   6.050  0.6789 -1.3351  0.3530
   17POPC  H13S 2219   7.156   1.003   6.213  1.3664  1.5192  1.8741
   17POPC  C214 2220   7.366   0.955   6.163  0.1657  0.2568 -0.7537
   17POPC  H14R 2221   7.415   0.986   6.258 -2.2153  0.8823  0.3448
   17POPC  H14S 2222   7.439   0.989   6.086  0.3360 -0.7972 -1.0759
   17POPC  C215 2223   7.356   0.803   6.157 -0.2518  0.2437  0.0895
   17POPC  H15R 2224   7.315   0.768   6.060  0.2145  1.6204 -0.6396
   17POPC  H15S 2225   7.287   0.774   6.239  1.9161  0.7011  2.1947
   17POPC  C216 2226   7.492   0.735   6.177 -0.3715  0.1208  0.5078
   17POPC  H16R 2227   7.523   0.771   6.277 -0.8585 -1.1249  1.1292
   17POPC  H16S 2228   7.560   0.780   6.101 -0.7917 -1.3353 -0.7997
   17POPC  C217 2229   7.490   0.583   6.164 -0.3793  0.1715 -0.1556
   17POPC  H17R 2230   7.424   0.564   6.077 -0.1432 -1.4920 -0.0002
   17POPC  H17S 2231   7.448   0.533   6.254 -0.8190  0.6034 -0.1168
   17POPC  C218 2232   7.620   0.509   6.131 -0.3376 -0.1749  0.7582
   17POPC  H18R 2233   7.608   0.402   6.106 -1.7988 -0.4225  2.3160
   17POPC  H18S 2234   7.688   0.526   6.218 -0.5218 -1.4876  1.1816
   17POPC  H18T 2235   7.670   0.557   6.044  0.7949 -1.9402  0.3808
   17POPC   C33 2236   0.239   0.260   6.791 -0.0185  0.0672 -0.1265
   17POPC   H3X 2237   0.316   0.214   6.856 -0.7282  0.0025  0.6769
   17POPC   H3Y 2238   0.258   0.369   6.779 -0.7590  0.0700 -1.4794
   17POPC   C34 2239   0.247   0.193   6.654 -0.0517 -0.2539  0.0288
   17POPC   H4X 2240   0.181   0.260   6.595  0.8738 -0.3502 -1.1729
   17POPC   H4Y 2241   0.200   0.093   6.665  1.0210 -0.6305  1.4874
   17POPC   C35 2242   0.388   0.173   6.597 -0.2574  0.3794 -0.7257
   17POPC   H5X 2243   0.466   0.153   6.674  0.2068  1.2519 -0.9576
   17POPC   H5Y 2244   0.414   0.267   6.544  0.0909  1.1086  0.6984
   17POPC   C36 2245   0.389   0.071   6.483  0.0151 -0.3717 -0.0574
   17POPC   H6X 2246   0.354   7.957   6.510 -0.5567 -0.0172  0.5624
   17POPC   H6Y 2247   0.490   0.061   6.436 -0.1350  1.6744 -0.8886
   17POPC   C37 2248   0.293   0.114   6.372 -0.2545 -0.5796  0.0939
   17POPC   H7X 2249   0.316   0.213   6.328 -0.7569 -0.4720  0.0725
   17POPC   H7Y 2250   0.187   0.123   6.404 -0.7075  1.4168 -1.7717
   17POPC   C38 2251   0.305   0.010   6.260 -0.3555 -0.5033  0.0120
   17POPC   H8X 2252   0.240   7.913   6.289 -1.4784  0.4306  0.3673
   17POPC   H8Y 2253   0.413   7.972   6.259 -0.2963 -0.4052  1.4816
   17POPC   C39 2254   0.259   0.065   6.125  0.3470  0.4758  0.1595
   17POPC   H9X 2255   0.291   0.171   6.116 -0.0449  0.6006  0.2192
   17POPC   H9Y 2256   0.149   0.072   6.110  0.4314  2.0990  0.1672
   17POPC  C310 2257   0.335   7.979   6.015 -0.0016  0.5806 -0.1524
   17POPC  H10X 2258   0.302   7.874   6.026 -1.5326  0.9907 -0.5156
   17POPC  H10Y 2259   0.444   0.007   6.031 -0.1713  0.8488  0.7943
   17POPC  C311 2260   0.300   0.041   5.874  0.2314 -0.1895 -0.4922
   17POPC  H11X 2261   0.367   7.987   5.796  2.4001  0.4872  0.8932
   17POPC  H11Y 2262   0.331   0.148   5.865  3.9854 -0.9538  1.1331
   17POPC  C312 2263   0.158   0.006   5.831 -0.0094  0.0331  0.1060
   17POPC  H12X 2264   0.099   0.095   5.862  1.7042  0.5197  2.2447
   17POPC  H12Y 2265   0.129   7.900   5.883 -2.7348  0.7765  0.1062
   17POPC  C313 2266   0.137   7.959   5.684 -0.1092  0.3016  0.0549
   17POPC  H13X 2267   0.032   7.930   5.664 -0.5552  1.4088  0.7217
   17POPC  H13Y 2268   0.213   7.878   5.670 -1.0080 -0.5629  0.0646
   17POPC  C314 2269   0.160   0.093   5.595  0.7389  0.2282  0.1606
   17POPC  H14X 2270   0.262   0.126   5.624  2.0605 -1.5194 -2.1613
   17POPC  H14Y 2271   0.078   0.165   5.615  0.2581 -0.2359 -0.0977
   17POPC  C315 2272   0.176   0.070   5.444 -0.1632 -0.7960  0.2057
   17POPC  H15X 2273   0.239   7.969   5.427 -0.7786 -1.1234 -0.3857
   17POPC  H15Y 2274   0.228   0.163   5.411 -0.5644 -0.2105  1.1583
   17POPC  C316 2275   0.049   0.052   5.361 -0.0263  0.1620 -0.2241
   17POPC  H16X 2276   7.965   0.134   5.384  0.1053  0.4307 -0.7452
   17POPC  H16Y 2277   7.984   7.944   5.353 -1.5665  0.8405  1.2969
   17POPC  H16Z 2278   0.087   0.089   5.263  2.6605  0.7543  0.9575
   18POPC     N 2279   2.825   3.894   7.832  0.1606 -0.2116 -0.1172
   18POPC   C12 2280   2.815   3.940   7.688 -0.1411  0.4136  0.1006
   18POPC   C13 2281   2.722   3.795   7.881  0.1407 -0.0285  0.2082
   18POPC   C14 2282   2.961   3.830   7.851  0.2419  0.0575  0.2101
   18POPC   C15 2283   2.820   4.017   7.919  0.4575 -0.1340 -0.2093
   18POPC  H12A 2284   2.901   3.992   7.648  2.4473 -2.7814  0.9956
   18POPC  H12B 2285   2.724   3.998   7.689 -0.8987 -0.5623 -3.0148
   18POPC  H13A 2286   2.727   3.696   7.840 -0.5879 -1.8896  4.1356
   18POPC  H13B 2287   2.734   3.781   7.988  1.2152  0.4288  0.1650
   18POPC  H13C 2288   2.625   3.840   7.866 -0.6340 -1.7939 -0.3166
   18POPC  H14A 2289   2.973   3.731   7.809  2.2541 -0.1415  1.1265
   18POPC  H14B 2290   3.036   3.893   7.807 -2.0547  3.4613  0.7698
   18POPC  H14C 2291   2.978   3.813   7.957 -2.3060 -1.3167  0.4870
   18POPC  H15A 2292   2.892   4.092   7.890  0.8809 -0.8115 -0.9705
   18POPC  H15B 2293   2.832   3.989   8.023 -2.8548  1.3594  0.7096
   18POPC  H15C 2294   2.731   4.075   7.903  1.0941  0.1973 -3.0861
   18POPC   C11 2295   2.788   3.826   7.589  0.0905 -0.2769  0.8184
   18POPC  H11A 2296   2.768   3.887   7.499  0.0492 -0.8422  0.4436
   18POPC  H11B 2297   2.696   3.770   7.613 -0.5205  0.2341 -0.2605
   18POPC     P 2298   3.002   3.786   7.479  0.0622 -0.0736 -0.4949
   18POPC   O13 2299   3.007   3.933   7.490 -0.3677 -0.0879 -0.0669
   18POPC   O14 2300   3.127   3.707   7.491  0.0760  0.0715  0.3463
   18POPC   O12 2301   2.894   3.730   7.584  0.1936 -0.1081 -0.3779
   18POPC   O11 2302   2.937   3.743   7.339 -0.5293  0.0503 -0.2644
   18POPC    C1 2303   2.891   3.608   7.331  0.1399 -0.2119  0.2714
   18POPC    HA 2304   2.785   3.614   7.299  0.4355  2.0796 -0.4157
   18POPC    HB 2305   2.900   3.556   7.429 -0.9723  2.1396  1.7207
   18POPC    C2 2306   2.971   3.522   7.231  0.2154  0.3848 -0.1846
   18POPC    HS 2307   3.046   3.473   7.296  1.0759  0.5778 -1.0097
   18POPC   O21 2308   3.030   3.607   7.132 -0.0131  0.1532 -0.5220
   18POPC   C21 2309   3.135   3.544   7.078  0.2375  0.0114  0.1206
   18POPC   O22 2310   3.173   3.435   7.117  0.4435  0.0278 -0.0363
   18POPC   C22 2311   3.188   3.633   6.967 -0.0183  0.3518  0.2678
   18POPC   H2R 2312   3.297   3.623   6.945 -0.4346 -0.6127 -1.5401
   18POPC   H2S 2313   3.159   3.737   6.993  1.0001  0.8337 -0.4623
   18POPC    C3 2314   2.878   3.417   7.168 -0.0175  0.3432  0.2235
   18POPC    HX 2315   2.832   3.359   7.251  1.5079 -0.0430  0.8378
   18POPC    HY 2316   2.942   3.341   7.117  1.3763  1.5791  0.0522
   18POPC   O31 2317   2.778   3.466   7.080  0.1192 -0.2965 -0.2949
   18POPC   C31 2318   2.714   3.371   7.011  0.3555  0.0270 -0.9740
   18POPC   O32 2319   2.743   3.252   7.018 -0.1983 -0.0648 -0.0495
   18POPC   C32 2320   2.596   3.425   6.932 -0.3585 -0.3064 -0.1595
   18POPC   H2X 2321   2.614   3.532   6.907  0.0598 -0.3267  0.0424
   18POPC   H2Y 2322   2.505   3.410   6.993 -0.1580 -1.4165 -0.1111
   18POPC   C23 2323   3.114   3.617   6.835  0.2437  0.4187  0.1116
   18POPC   H3R 2324   3.145   3.699   6.768  0.3824  0.8073  0.6490
   18POPC   H3S 2325   3.006   3.630   6.855 -0.1577  0.2232 -1.7648
   18POPC   C24 2326   3.133   3.477   6.775 -0.7337  0.3062  0.0519
   18POPC   H4R 2327   3.084   3.407   6.846  1.7100 -1.3551  0.2374
   18POPC   H4S 2328   3.238   3.444   6.761 -0.4705  0.6369  1.1764
   18POPC   C25 2329   3.059   3.451   6.643  0.0103 -0.3086 -0.2507
   18POPC   H5R 2330   2.971   3.518   6.645  0.7740  0.7132  0.8711
   18POPC   H5S 2331   3.010   3.351   6.637 -0.7027  0.0010  0.2284
   18POPC   C26 2332   3.145   3.481   6.521  0.2205 -0.2395 -0.0862
   18POPC   H6R 2333   3.219   3.398   6.514 -0.4498 -0.9870  1.3369
   18POPC   H6S 2334   3.215   3.567   6.525 -1.0475  0.8188 -0.1326
   18POPC   C27 2335   3.070   3.483   6.388 -0.1788 -0.4602  0.1331
   18POPC   H7R 2336   2.987   3.556   6.396 -0.4223 -0.5656 -1.1440
   18POPC   H7S 2337   3.005   3.398   6.359 -1.8651  1.0467 -0.6572
   18POPC   C28 2338   3.158   3.511   6.265  0.1827  0.3108  0.5652
   18POPC   H8R 2339   3.214   3.607   6.276  0.7061  0.1200 -0.3321
   18POPC   H8S 2340   3.091   3.525   6.178 -0.0852  0.0952  0.7326
   18POPC   C29 2341   3.240   3.389   6.234 -0.0587  0.3719 -0.3213
   18POPC   H91 2342   3.216   3.306   6.301 -1.1458  1.5755  0.8461
   18POPC  C210 2343   3.335   3.378   6.140  0.1116  0.1020 -0.1170
   18POPC  H101 2344   3.387   3.281   6.140  0.3045  0.0694 -3.9852
   18POPC  C211 2345   3.371   3.490   6.046 -0.4035  0.4214  0.0651
   18POPC  H11R 2346   3.465   3.530   6.089 -1.5044  1.1655  1.9218
   18POPC  H11S 2347   3.296   3.572   6.049 -1.7543 -0.7526 -0.3638
   18POPC  C212 2348   3.375   3.445   5.900  0.1015  0.0598  0.1899
   18POPC  H12R 2349   3.278   3.412   5.859  0.9409 -1.7523 -0.4484
   18POPC  H12S 2350   3.436   3.353   5.890  0.4241  0.1423  1.2612
   18POPC  C213 2351   3.442   3.548   5.809  0.0549  0.0962  0.1968
   18POPC  H13R 2352   3.553   3.545   5.821  0.0575 -1.4856  0.0390
   18POPC  H13S 2353   3.409   3.653   5.823  1.1859  0.5675 -0.4712
   18POPC  C214 2354   3.404   3.514   5.665 -0.0256 -0.3769  0.3273
   18POPC  H14R 2355   3.423   3.603   5.600  1.3854  0.0180  1.2558
   18POPC  H14S 2356   3.294   3.501   5.676  0.1200 -0.5377  1.7094
   18POPC  C215 2357   3.471   3.399   5.590 -0.1403  0.0511 -0.4538
   18POPC  H15R 2358   3.456   3.313   5.659  0.0231 -0.7919 -1.4450
   18POPC  H15S 2359   3.581   3.403   5.581  0.0854 -2.4251  0.4520
   18POPC  C216 2360   3.398   3.367   5.459  0.2946  0.4399 -0.7913
   18POPC  H16R 2361   3.405   3.454   5.390  1.4791 -0.1108 -1.3821
   18POPC  H16S 2362   3.288   3.360   5.472  0.2048  3.2864  0.9777
   18POPC  C217 2363   3.455   3.242   5.393 -0.2974 -0.4819  0.3995
   18POPC  H17R 2364   3.456   3.162   5.470 -0.3569 -2.0658 -1.1882
   18POPC  H17S 2365   3.562   3.262   5.370 -0.3569  1.5303  1.6386
   18POPC  C218 2366   3.374   3.203   5.269 -0.3351 -0.0840  0.2984
   18POPC  H18R 2367   3.412   3.112   5.218 -0.9729  0.0302 -0.3924
   18POPC  H18S 2368   3.356   3.285   5.196 -0.3296  0.2024  0.6181
   18POPC  H18T 2369   3.272   3.182   5.307  0.7543 -1.9817  2.3435
   18POPC   C33 2370   2.580   3.338   6.807 -0.2319 -0.0323 -0.3675
   18POPC   H3X 2371   2.479   3.367   6.771  0.6844 -0.0480 -3.2251
   18POPC   H3Y 2372   2.587   3.229   6.828  1.3500  0.1182 -0.0028
   18POPC   C34 2373   2.671   3.379   6.691  0.2764 -0.1423 -0.0064
   18POPC   H4X 2374   2.775   3.343   6.708  0.2472 -0.4097 -0.3734
   18POPC   H4Y 2375   2.684   3.489   6.682  1.9279 -0.2228  0.8921
   18POPC   C35 2376   2.625   3.323   6.556  0.2076  0.0918 -0.0797
   18POPC   H5X 2377   2.517   3.340   6.535 -0.2618 -1.8647  0.5355
   18POPC   H5Y 2378   2.638   3.213   6.563 -1.0240 -0.0585  0.2319
   18POPC   C36 2379   2.703   3.378   6.437  0.4338 -0.2776 -0.1005
   18POPC   H6X 2380   2.741   3.290   6.379 -1.8037 -1.5481  0.2461
   18POPC   H6Y 2381   2.791   3.442   6.457 -0.6500  0.8724  1.1326
   18POPC   C37 2382   2.604   3.440   6.339  0.0304  0.0703  0.5284
   18POPC   H7X 2383   2.563   3.520   6.405 -0.3330  0.3415 -0.0128
   18POPC   H7Y 2384   2.522   3.365   6.334 -1.6275  1.8473 -1.5388
   18POPC   C38 2385   2.664   3.509   6.216 -0.0490 -0.2344  0.3181
   18POPC   H8X 2386   2.735   3.590   6.242  0.4031 -0.2761 -0.7545
   18POPC   H8Y 2387   2.578   3.557   6.167 -0.2590 -0.8812  0.0417
   18POPC   C39 2388   2.745   3.407   6.135  0.6851  0.7027 -0.1464
   18POPC   H9X 2389   2.679   3.318   6.126  0.1530  1.1346 -0.5403
   18POPC   H9Y 2390   2.844   3.379   6.178  0.1791 -0.6946  0.1777
   18POPC  C310 2391   2.774   3.454   5.993  0.5123 -0.0008 -0.4185
   18POPC  H10X 2392   2.677   3.460   5.940 -1.3801  1.7162  2.9427
   18POPC  H10Y 2393   2.839   3.382   5.938  0.1574 -2.7252  2.4413
   18POPC  C311 2394   2.841   3.591   5.976 -0.1617  0.4040  0.1366
   18POPC  H11X 2395   2.941   3.589   6.024 -0.1217 -0.5900  0.0387
   18POPC  H11Y 2396   2.771   3.663   6.022 -0.2279  1.7232 -1.9210
   18POPC  C312 2397   2.875   3.629   5.832  0.9809  0.2798  0.3586
   18POPC  H12X 2398   2.778   3.627   5.776  0.2742  0.4912  1.5360
   18POPC  H12Y 2399   2.944   3.554   5.789 -0.6141  0.2982 -2.5238
   18POPC  C313 2400   2.919   3.774   5.806  0.0884  0.4268 -0.4147
   18POPC  H13X 2401   2.952   3.784   5.700 -0.4040 -1.5060 -0.8034
   18POPC  H13Y 2402   3.003   3.795   5.876  1.1229 -1.3504 -1.0325
   18POPC  C314 2403   2.819   3.887   5.825 -0.0592  0.2486 -0.1152
   18POPC  H14X 2404   2.773   3.897   5.925 -1.2997  2.4253 -0.8259
   18POPC  H14Y 2405   2.742   3.863   5.748  1.2638 -0.8590 -1.1310
   18POPC  C315 2406   2.879   4.021   5.780  0.3537 -0.0221 -0.3725
   18POPC  H15X 2407   2.984   4.035   5.814  0.2343  0.9604 -0.3782
   18POPC  H15Y 2408   2.829   4.116   5.809  0.3021 -0.5920  1.5864
   18POPC  C316 2409   2.858   4.033   5.630  0.3768  0.1418 -0.3629
   18POPC  H16X 2410   2.915   3.966   5.562 -0.9736  0.6434 -2.0722
   18POPC  H16Y 2411   2.881   4.140   5.607 -1.8019  0.1643 -2.9526
   18POPC  H16Z 2412   2.752   4.013   5.603  0.1776  1.6844 -0.8590
   19POPC     N 2413   7.109   5.214   7.659 -0.0872  0.0894  0.1987
   19POPC   C12 2414   7.105   5.359   7.618  0.1715  0.0442  0.0123
   19POPC   C13 2415   7.251   5.177   7.695 -0.0801 -0.3192 -0.2424
   19POPC   C14 2416   7.012   5.187   7.772  0.0130  0.0671  0.2798
   19POPC   C15 2417   7.081   5.130   7.537  0.7598 -0.2329  0.2195
   19POPC  H12A 2418   7.010   5.367   7.567  1.3941 -0.6724 -2.5382
   19POPC  H12B 2419   7.177   5.364   7.538 -0.2642 -0.4412 -0.4188
   19POPC  H13A 2420   7.286   5.253   7.764 -2.3224  0.6771 -0.1113
   19POPC  H13B 2421   7.265   5.081   7.742  0.4178 -0.1739 -0.0845
   19POPC  H13C 2422   7.309   5.193   7.606 -1.0560  0.6345 -0.7363
   19POPC  H14A 2423   7.022   5.083   7.800 -0.0221  0.1117  0.4587
   19POPC  H14B 2424   7.029   5.247   7.860  0.7638  0.7269 -0.2976
   19POPC  H14C 2425   6.915   5.209   7.731  1.0866  1.7329 -1.5523
   19POPC  H15A 2426   7.138   5.167   7.453  0.2581  1.6728  0.6617
   19POPC  H15B 2427   6.975   5.140   7.520  0.7134 -2.6711 -1.3600
   19POPC  H15C 2428   7.100   5.025   7.555 -1.6912 -0.7206  0.3660
   19POPC   C11 2429   7.113   5.460   7.733  0.0426  0.1722 -0.0893
   19POPC  H11A 2430   7.133   5.560   7.690 -1.0031  0.9094  1.0845
   19POPC  H11B 2431   7.195   5.424   7.800 -0.5761 -1.8240 -0.3364
   19POPC     P 2432   6.920   5.608   7.836 -0.1009  0.0424 -0.2902
   19POPC   O13 2433   6.797   5.594   7.918 -0.0409 -0.6858 -0.3148
   19POPC   O14 2434   7.021   5.693   7.903  0.0005 -0.0792 -0.2876
   19POPC   O12 2435   6.990   5.468   7.806  0.0041  0.0631 -0.1445
   19POPC   O11 2436   6.880   5.673   7.696  0.1650  0.4765 -0.1649
   19POPC    C1 2437   6.813   5.590   7.601 -0.0908  0.2743  0.1918
   19POPC    HA 2438   6.703   5.603   7.609 -0.0249  1.1643 -0.2621
   19POPC    HB 2439   6.826   5.485   7.635 -3.4198  0.1268  1.3411
   19POPC    C2 2440   6.853   5.606   7.453 -0.3252 -0.0873  0.0857
   19POPC    HS 2441   6.964   5.597   7.460 -0.2246  1.4961  1.3159
   19POPC   O21 2442   6.805   5.734   7.410  0.0145  0.0848  0.2100
   19POPC   C21 2443   6.898   5.802   7.343 -0.2403  0.0975 -0.1343
   19POPC   O22 2444   7.010   5.761   7.316 -0.0288  0.4153  0.2540
   19POPC   C22 2445   6.837   5.931   7.289 -0.2602  0.1608  0.0407
   19POPC   H2R 2446   6.912   5.975   7.221  0.7980  1.6615  2.0863
   19POPC   H2S 2447   6.822   6.015   7.359  0.3173 -0.3169  0.7572
   19POPC    C3 2448   6.808   5.490   7.363  0.0647 -0.1180 -0.0696
   19POPC    HX 2449   6.699   5.509   7.352  0.4577  1.5305 -2.0096
   19POPC    HY 2450   6.840   5.398   7.416  0.2134  0.6323  1.1923
   19POPC   O31 2451   6.882   5.492   7.240 -0.0290 -0.0170 -0.1244
   19POPC   C31 2452   6.820   5.529   7.127  0.0171 -0.5121 -0.3124
   19POPC   O32 2453   6.701   5.556   7.118  0.0413 -0.0552  0.6401
   19POPC   C32 2454   6.924   5.559   7.021  0.3626  0.0451  0.1785
   19POPC   H2X 2455   7.008   5.486   7.016 -0.1858 -0.5215 -1.1143
   19POPC   H2Y 2456   6.960   5.661   7.048  4.0150 -1.3401  1.2829
   19POPC   C23 2457   6.704   5.889   7.225 -0.2910 -0.1323  0.2890
   19POPC   H3R 2458   6.620   5.891   7.297 -0.1428 -1.1128  0.5050
   19POPC   H3S 2459   6.708   5.787   7.182  0.4984 -1.4258  3.1820
   19POPC   C24 2460   6.657   5.982   7.113 -0.8388 -0.5377  0.1828
   19POPC   H4R 2461   6.577   5.926   7.059 -1.3124 -2.5276  2.7771
   19POPC   H4S 2462   6.745   5.996   7.046  0.1141  0.5680  1.5952
   19POPC   C25 2463   6.586   6.109   7.159  0.6887  0.2225  0.5092
   19POPC   H5R 2464   6.647   6.172   7.227 -1.8280  1.6401  1.5755
   19POPC   H5S 2465   6.497   6.073   7.215 -0.0325 -0.6865 -1.1167
   19POPC   C26 2466   6.547   6.211   7.051 -0.3385 -0.7008 -0.0108
   19POPC   H6R 2467   6.494   6.160   6.968 -1.4772 -0.8114  0.7552
   19POPC   H6S 2468   6.636   6.253   7.001  0.0194  0.3792  1.4523
   19POPC   C27 2469   6.458   6.324   7.105  0.4474 -0.0219 -0.1257
   19POPC   H7R 2470   6.512   6.386   7.180 -0.8210  0.0466  0.7652
   19POPC   H7S 2471   6.375   6.267   7.152 -0.2075 -0.1935 -1.4293
   19POPC   C28 2472   6.413   6.435   7.009  0.7387 -0.0966 -0.3525
   19POPC   H8R 2473   6.358   6.393   6.923  0.9075 -0.1122 -0.4521
   19POPC   H8S 2474   6.505   6.485   6.971 -0.0698  1.3284 -0.5010
   19POPC   C29 2475   6.335   6.541   7.082  0.4770 -0.0711 -0.6676
   19POPC   H91 2476   6.371   6.569   7.182  0.2221  0.2401 -0.6631
   19POPC  C210 2477   6.236   6.610   7.023 -0.0199 -0.4965 -0.3396
   19POPC  H101 2478   6.186   6.691   7.078  0.1169 -0.8080  0.2592
   19POPC  C211 2479   6.193   6.590   6.881  0.7670 -0.0312 -0.6512
   19POPC  H11R 2480   6.096   6.536   6.881 -0.9836  2.7446  2.4030
   19POPC  H11S 2481   6.261   6.532   6.815 -0.3252  0.3305 -2.1461
   19POPC  C212 2482   6.170   6.725   6.813 -0.1579  0.0553 -0.1894
   19POPC  H12R 2483   6.261   6.789   6.803 -1.7227  2.7697  1.5203
   19POPC  H12S 2484   6.107   6.780   6.886  0.5250 -0.1495  0.5757
   19POPC  C213 2485   6.100   6.719   6.677 -0.1580  0.3269 -0.2020
   19POPC  H13R 2486   6.071   6.821   6.645  0.7085  0.2015 -1.4595
   19POPC  H13S 2487   6.007   6.660   6.690 -0.1158  0.6223  1.7428
   19POPC  C214 2488   6.167   6.646   6.561 -0.4189 -0.0003 -0.1491
   19POPC  H14R 2489   6.195   6.542   6.588 -0.4350  0.6801  2.8249
   19POPC  H14S 2490   6.259   6.706   6.546 -0.7789  0.6059  0.0368
   19POPC  C215 2491   6.076   6.638   6.438  0.1405 -0.5687 -0.5299
   19POPC  H15R 2492   6.132   6.599   6.350  0.0638  1.9991 -1.8027
   19POPC  H15S 2493   6.036   6.738   6.413 -1.8575 -0.9391  0.9392
   19POPC  C216 2494   5.945   6.562   6.457  0.0877 -0.3101  0.1762
   19POPC  H16R 2495   5.875   6.617   6.523  0.8325 -0.1524  0.8373
   19POPC  H16S 2496   5.957   6.464   6.509 -1.2790  0.0566  1.2589
   19POPC  C217 2497   5.865   6.537   6.329  0.2922  0.1970 -0.0523
   19POPC  H17R 2498   5.933   6.485   6.258  1.1382 -0.2204  1.0564
   19POPC  H17S 2499   5.834   6.635   6.286  2.7463  1.0286 -0.0345
   19POPC  C218 2500   5.747   6.442   6.348  0.0822  0.3205 -0.7146
   19POPC  H18R 2501   5.667   6.492   6.407 -0.4920 -0.6909 -0.6026
   19POPC  H18S 2502   5.786   6.361   6.412 -1.9018 -1.0138 -1.0995
   19POPC  H18T 2503   5.714   6.395   6.252 -1.9481  1.2058 -0.5151
   19POPC   C33 2504   6.854   5.574   6.886  0.1303  0.3951  0.3397
   19POPC   H3X 2505   6.768   5.645   6.889 -0.6429 -0.5319  1.7972
   19POPC   H3Y 2506   6.810   5.475   6.862  2.5778 -0.4954 -0.7356
   19POPC   C34 2507   6.953   5.596   6.772 -0.1714 -0.3226 -0.0620
   19POPC   H4X 2508   7.048   5.538   6.777  0.6087  0.6501 -2.3552
   19POPC   H4Y 2509   6.984   5.702   6.767 -0.3026 -0.3181 -1.1244
   19POPC   C35 2510   6.887   5.581   6.634  0.2789 -0.4458 -0.2653
   19POPC   H5X 2511   6.783   5.618   6.625  0.7692  1.0712 -0.0190
   19POPC   H5Y 2512   6.889   5.471   6.620 -1.1940 -0.3434 -1.4572
   19POPC   C36 2513   6.975   5.650   6.529 -0.1847 -0.0395 -0.3873
   19POPC   H6X 2514   7.084   5.635   6.544 -0.2416  0.1617  0.2716
   19POPC   H6Y 2515   6.954   5.759   6.535 -3.6719 -0.4245 -2.7252
   19POPC   C37 2516   6.947   5.596   6.389  0.5879 -0.3634 -0.4195
   19POPC   H7X 2517   6.839   5.582   6.365  0.4660  0.2765 -0.2453
   19POPC   H7Y 2518   6.998   5.497   6.394  2.3067  0.4660 -1.0809
   19POPC   C38 2519   6.996   5.680   6.271  0.1211  0.5239  0.0183
   19POPC   H8X 2520   6.947   5.780   6.276 -0.7551  0.1026  0.1608
   19POPC   H8Y 2521   6.961   5.630   6.179 -1.3647  1.3933  0.0631
   19POPC   C39 2522   7.145   5.706   6.254  0.1436  0.2956 -0.1278
   19POPC   H9X 2523   7.191   5.615   6.299 -2.6191 -0.2038  1.9595
   19POPC   H9Y 2524   7.183   5.797   6.305 -0.7048  0.1025  0.8867
   19POPC  C310 2525   7.182   5.705   6.106  0.1729 -0.0215 -0.1190
   19POPC  H10X 2526   7.091   5.741   6.054 -0.5348 -0.2801  0.9255
   19POPC  H10Y 2527   7.197   5.600   6.072  0.5034 -0.0806  0.2028
   19POPC  C311 2528   7.311   5.781   6.074  0.4048 -0.3259  0.0906
   19POPC  H11X 2529   7.377   5.750   6.159 -0.6932 -2.4703  0.2315
   19POPC  H11Y 2530   7.295   5.891   6.075  0.9906 -0.2138  2.1786
   19POPC  C312 2531   7.379   5.759   5.939 -0.0020 -0.1922 -0.1361
   19POPC  H12X 2532   7.313   5.788   5.854 -0.4929 -0.3847  0.1785
   19POPC  H12Y 2533   7.394   5.649   5.935  0.2728 -0.3021  2.3850
   19POPC  C313 2534   7.513   5.832   5.938  0.0018 -0.1838  0.5222
   19POPC  H13X 2535   7.572   5.820   6.031 -0.0410  1.6246  0.8248
   19POPC  H13Y 2536   7.484   5.939   5.929 -0.0679 -0.3092 -1.0215
   19POPC  C314 2537   7.610   5.801   5.824 -0.5428 -0.6660  0.1862
   19POPC  H14X 2538   7.660   5.701   5.821 -1.3995 -1.1885  2.1583
   19POPC  H14Y 2539   7.695   5.872   5.829 -0.4027 -0.8644  0.6888
   19POPC  C315 2540   7.547   5.817   5.686  0.2958  0.0795 -0.1170
   19POPC  H15X 2541   7.449   5.867   5.698 -0.5076 -1.5100  0.1791
   19POPC  H15Y 2542   7.542   5.712   5.651  2.7608 -1.4804  3.5801
   19POPC  C316 2543   7.621   5.897   5.578  0.5228  0.2800  0.1854
   19POPC  H16X 2544   7.568   5.901   5.481 -0.1105  0.8372  0.5459
   19POPC  H16Y 2545   7.719   5.847   5.558  0.2073  0.5623 -2.3789
   19POPC  H16Z 2546   7.659   5.994   5.617 -0.5053  2.6912 -4.2273
   20POPC     N 2547   6.486   2.920   7.744 -0.0665  0.0100  0.1563
   20POPC   C12 2548   6.573   2.883   7.626  0.4482  0.2192  0.4675
   20POPC   C13 2549   6.481   3.070   7.760 -1.0359 -0.0133  0.1709
   20POPC   C14 2550   6.346   2.870   7.717  0.0466 -0.0837 -0.2709
   20POPC   C15 2551   6.539   2.858   7.871  0.9276 -0.0718 -0.2893
   20POPC  H12A 2552   6.666   2.936   7.637  1.3223 -1.4662  1.4229
   20POPC  H12B 2553   6.528   2.930   7.539 -0.3825 -1.7807 -0.2496
   20POPC  H13A 2554   6.454   3.113   7.665 -2.7431 -2.0455 -0.3409
   20POPC  H13B 2555   6.425   3.101   7.847  0.6093  0.2245  1.2089
   20POPC  H13C 2556   6.580   3.113   7.767 -1.5903  1.4151 -0.4184
   20POPC  H14A 2557   6.278   2.894   7.798 -1.0630 -3.5655 -0.0099
   20POPC  H14B 2558   6.306   2.910   7.625 -1.9437  2.4617  1.5448
   20POPC  H14C 2559   6.352   2.763   7.705 -0.6554 -0.0740 -0.7916
   20POPC  H15A 2560   6.641   2.884   7.894  1.7247 -2.7816 -0.4132
   20POPC  H15B 2561   6.531   2.753   7.845  3.4585  0.2893 -2.9596
   20POPC  H15C 2562   6.474   2.888   7.952  0.9171  2.4481 -1.1605
   20POPC   C11 2563   6.606   2.737   7.597 -0.3468  0.0458  0.3934
   20POPC  H11A 2564   6.638   2.687   7.691 -0.0922 -0.2453  0.1553
   20POPC  H11B 2565   6.695   2.734   7.531  0.6043  0.7100  1.6005
   20POPC     P 2566   6.498   2.577   7.422 -0.0192  0.0092  0.4063
   20POPC   O13 2567   6.620   2.495   7.439 -0.1560 -0.2214  0.2712
   20POPC   O14 2568   6.372   2.504   7.400  0.1506 -0.0270 -0.4604
   20POPC   O12 2569   6.487   2.674   7.549 -0.3332  0.0603  0.3412
   20POPC   O11 2570   6.531   2.667   7.294 -0.4120  0.0104  0.3054
   20POPC    C1 2571   6.446   2.780   7.271 -0.0324  0.3801  0.6882
   20POPC    HA 2572   6.511   2.847   7.211  1.4347 -1.2095  0.4301
   20POPC    HB 2573   6.427   2.841   7.361  1.5648 -0.5023  1.6676
   20POPC    C2 2574   6.316   2.746   7.196  0.3653  0.5494 -0.0917
   20POPC    HS 2575   6.258   2.675   7.260 -1.0202  1.5029 -0.2467
   20POPC   O21 2576   6.364   2.671   7.084  0.0516 -0.3026  0.3377
   20POPC   C21 2577   6.276   2.591   7.024  0.0833 -0.5420  0.6057
   20POPC   O22 2578   6.159   2.587   7.059 -0.1979 -0.1482 -0.2505
   20POPC   C22 2579   6.350   2.508   6.921 -0.3886  0.3612 -0.4835
   20POPC   H2R 2580   6.414   2.448   6.989 -0.3008  1.4763  0.4395
   20POPC   H2S 2581   6.421   2.567   6.858 -0.7039  0.8957 -0.3408
   20POPC    C3 2582   6.219   2.861   7.164  0.0693  0.3311  0.0074
   20POPC    HX 2583   6.193   2.894   7.266  0.6154 -2.6242  1.1858
   20POPC    HY 2584   6.130   2.813   7.119 -0.8600  1.1760  0.9064
   20POPC   O31 2585   6.293   2.952   7.080  0.0645  0.1696 -0.1725
   20POPC   C31 2586   6.212   3.053   7.048  0.3330  0.6757  0.7195
   20POPC   O32 2587   6.099   3.061   7.092 -0.0463 -0.3941 -0.0149
   20POPC   C32 2588   6.272   3.137   6.936 -0.0487  0.3196  0.2430
   20POPC   H2X 2589   6.344   3.067   6.888  1.1802  1.4138  0.4404
   20POPC   H2Y 2590   6.324   3.227   6.976  0.6780 -1.4505  3.6757
   20POPC   C23 2591   6.257   2.407   6.853 -0.3874  0.0863 -0.0769
   20POPC   H3R 2592   6.220   2.478   6.776  1.0365 -0.1631 -1.0266
   20POPC   H3S 2593   6.171   2.370   6.914  1.0615 -1.3715  1.1775
   20POPC   C24 2594   6.334   2.294   6.785  0.2357  0.2416  0.3613
   20POPC   H4R 2595   6.384   2.238   6.867 -0.0156 -0.9318 -0.2746
   20POPC   H4S 2596   6.408   2.340   6.717  2.1609 -1.9880  0.8446
   20POPC   C25 2597   6.255   2.184   6.714 -0.0349  0.5862  0.1260
   20POPC   H5R 2598   6.206   2.131   6.799  2.4450 -0.2985  1.0889
   20POPC   H5S 2599   6.311   2.100   6.668 -0.2800 -0.0278  0.9116
   20POPC   C26 2600   6.166   2.230   6.598 -0.2870  0.6118  0.3272
   20POPC   H6R 2601   6.090   2.302   6.634 -2.5270 -0.6712 -1.5864
   20POPC   H6S 2602   6.123   2.135   6.560  0.3830 -0.0544  1.1932
   20POPC   C27 2603   6.231   2.302   6.479  0.0582  0.2719  0.3064
   20POPC   H7R 2604   6.324   2.249   6.448 -1.1846 -0.2091 -2.9774
   20POPC   H7S 2605   6.253   2.405   6.515 -1.0859  1.0264 -1.0506
   20POPC   C28 2606   6.142   2.312   6.355  0.5493  0.1899 -0.0513
   20POPC   H8R 2607   6.141   2.215   6.299 -0.8038 -0.1405  0.5136
   20POPC   H8S 2608   6.183   2.397   6.296 -2.9624  2.5154  0.5679
   20POPC   C29 2609   6.001   2.344   6.393  0.5249  0.1123 -0.0742
   20POPC   H91 2610   5.953   2.258   6.442  0.7136  1.0016  1.7758
   20POPC  C210 2611   5.942   2.464   6.380  0.2960  0.0381  0.2663
   20POPC  H101 2612   5.833   2.464   6.397  0.3681 -1.2806  0.8443
   20POPC  C211 2613   5.993   2.597   6.333  0.2174 -0.0833 -0.1671
   20POPC  H11R 2614   6.102   2.590   6.316  0.1506 -0.1607 -0.5684
   20POPC  H11S 2615   5.976   2.681   6.405  2.8054 -0.9088  1.5465
   20POPC  C212 2616   5.934   2.635   6.197  0.4375 -0.0283 -0.2463
   20POPC  H12R 2617   5.969   2.737   6.170 -0.9628  0.1858 -1.3914
   20POPC  H12S 2618   5.826   2.642   6.219  0.6790  0.4407  0.8418
   20POPC  C213 2619   5.940   2.538   6.079  0.3411  0.0689 -0.3321
   20POPC  H13R 2620   5.890   2.441   6.100 -0.2430 -0.3850 -3.3613
   20POPC  H13S 2621   6.048   2.513   6.090  0.0473 -1.4379 -0.5905
   20POPC  C214 2622   5.908   2.601   5.944 -0.1994  0.5461  0.0177
   20POPC  H14R 2623   5.989   2.670   5.912  0.2761 -1.0960 -2.5829
   20POPC  H14S 2624   5.810   2.653   5.930 -0.3359  0.0289 -0.9980
   20POPC  C215 2625   5.910   2.488   5.841  0.1382  0.4586  0.1217
   20POPC  H15R 2626   5.804   2.458   5.828  0.4344  0.1021 -1.7351
   20POPC  H15S 2627   5.966   2.403   5.886  0.8636  0.3964 -0.8629
   20POPC  C216 2628   5.966   2.536   5.707 -0.1620  0.1338 -0.1205
   20POPC  H16R 2629   6.069   2.569   5.733 -0.8936  2.1643  0.3672
   20POPC  H16S 2630   5.906   2.617   5.662  1.1891 -0.5735 -3.5019
   20POPC  C217 2631   5.976   2.435   5.593  0.6960  0.2933 -0.1949
   20POPC  H17R 2632   5.884   2.375   5.578  0.4449 -0.0468  2.2895
   20POPC  H17S 2633   6.061   2.373   5.627  1.6018  0.1916 -2.4357
   20POPC  C218 2634   6.017   2.493   5.458  0.6568  0.1309 -0.2774
   20POPC  H18R 2635   6.115   2.546   5.461 -0.4889  2.3682  0.0623
   20POPC  H18S 2636   5.938   2.568   5.437 -0.7441 -1.0237  0.7344
   20POPC  H18T 2637   6.008   2.417   5.378  1.7115 -0.8927  0.5391
   20POPC   C33 2638   6.169   3.165   6.827  0.0194 -0.5465 -0.0484
   20POPC   H3X 2639   6.084   3.228   6.859  0.2345 -0.8420  1.1606
   20POPC   H3Y 2640   6.138   3.063   6.794  3.3735 -1.5601 -0.4901
   20POPC   C34 2641   6.240   3.215   6.700 -0.2564 -0.2309 -0.0805
   20POPC   H4X 2642   6.319   3.142   6.670 -1.6423 -2.7453  1.8914
   20POPC   H4Y 2643   6.301   3.305   6.722  0.2042  0.7420 -4.5732
   20POPC   C35 2644   6.146   3.241   6.583 -0.1177 -0.1177 -0.1668
   20POPC   H5X 2645   6.082   3.320   6.626  0.5266 -0.3079  1.2024
   20POPC   H5Y 2646   6.076   3.155   6.567  0.0588 -0.9477  2.8964
   20POPC   C36 2647   6.213   3.290   6.454 -0.1434  0.0269 -0.1243
   20POPC   H6X 2648   6.299   3.225   6.428 -0.7132 -2.0979  2.7558
   20POPC   H6Y 2649   6.243   3.395   6.475 -0.3887  0.0712  0.0153
   20POPC   C37 2650   6.112   3.300   6.340 -0.2074 -0.5386 -0.1198
   20POPC   H7X 2651   6.118   3.404   6.299  0.7151 -0.4476  0.2221
   20POPC   H7Y 2652   6.010   3.286   6.380 -0.0116 -2.7917 -0.2939
   20POPC   C38 2653   6.136   3.191   6.235 -0.1827 -0.0397 -0.6405
   20POPC   H8X 2654   6.115   3.092   6.281  0.3568 -1.2580 -2.8742
   20POPC   H8Y 2655   6.244   3.198   6.213  0.2465 -2.3531  0.4732
   20POPC   C39 2656   6.051   3.207   6.109 -0.3166  0.3636 -0.5004
   20POPC   H9X 2657   6.053   3.317   6.092 -1.2198  0.0445 -3.1221
   20POPC   H9Y 2658   5.946   3.182   6.136 -0.6409  1.8690 -0.2269
   20POPC  C310 2659   6.102   3.136   5.983 -0.0112 -0.1319 -0.1008
   20POPC  H10X 2660   6.195   3.177   5.939  0.0467 -1.3697 -1.1880
   20POPC  H10Y 2661   6.021   3.162   5.911  2.5373  2.2673 -2.3686
   20POPC  C311 2662   6.115   2.985   6.002  0.2104 -0.0942  0.0447
   20POPC  H11X 2663   6.018   2.941   6.035  1.1710 -3.6132 -1.3685
   20POPC  H11Y 2664   6.189   2.974   6.085  2.5464  0.1584 -1.8949
   20POPC  C312 2665   6.180   2.919   5.881  0.0742  0.2196 -0.2010
   20POPC  H12X 2666   6.150   2.812   5.889  1.4903 -0.1248  0.8168
   20POPC  H12Y 2667   6.288   2.937   5.899  0.1830 -0.7158  0.1626
   20POPC  C313 2668   6.136   2.981   5.748 -0.3142  0.4533  0.0345
   20POPC  H13X 2669   6.200   2.929   5.673  0.3427  1.8811 -0.4307
   20POPC  H13Y 2670   6.161   3.089   5.754 -0.6226  0.4699  1.3305
   20POPC  C314 2671   5.989   2.947   5.720 -0.3079  0.1680  0.3474
   20POPC  H14X 2672   5.927   3.018   5.778 -1.0762 -0.8336  0.7814
   20POPC  H14Y 2673   5.982   2.840   5.751  0.0623 -0.8730 -2.8289
   20POPC  C315 2674   5.942   2.951   5.575  0.1331 -0.2137  0.1872
   20POPC  H15X 2675   5.993   2.874   5.515 -2.3554 -1.6674 -0.2093
   20POPC  H15Y 2676   5.964   3.055   5.542 -0.6543  0.3284  1.2706
   20POPC  C316 2677   5.794   2.918   5.557  0.1877 -0.6586  0.5260
   20POPC  H16X 2678   5.768   2.916   5.449 -0.2577 -3.0807  0.6273
   20POPC  H16Y 2679   5.737   2.991   5.619  1.3668  0.3602  0.4550
   20POPC  H16Z 2680   5.785   2.813   5.591 -2.0374 -1.4282 -2.0437
   21POPC     N 2681   4.760   1.657   7.544  0.2527 -0.4425  0.2730
   21POPC   C12 2682   4.872   1.730   7.615 -0.1312  0.3772  0.0543
   21POPC   C13 2683   4.630   1.734   7.546  0.4621 -0.0746 -0.1521
   21POPC   C14 2684   4.791   1.618   7.402  0.7560  0.6951  0.0638
   21POPC   C15 2685   4.734   1.529   7.620 -0.4885 -0.4790 -0.0327
   21POPC  H12A 2686   4.838   1.750   7.715 -0.5016 -2.7930  0.6811
   21POPC  H12B 2687   4.878   1.824   7.563 -2.7568 -0.7943 -2.7400
   21POPC  H13A 2688   4.656   1.831   7.507  4.2949 -0.2042  1.6258
   21POPC  H13B 2689   4.550   1.684   7.492 -1.0909  0.9365  1.1133
   21POPC  H13C 2690   4.589   1.747   7.645  0.4592  1.3633 -0.3254
   21POPC  H14A 2691   4.713   1.554   7.365  1.9925 -0.1562 -1.1691
   21POPC  H14B 2692   4.801   1.711   7.347 -3.2770  0.8667 -0.6169
   21POPC  H14C 2693   4.881   1.558   7.402  0.0143 -0.4637  1.6988
   21POPC  H15A 2694   4.814   1.462   7.595 -0.6916 -0.4670 -0.7454
   21POPC  H15B 2695   4.642   1.483   7.587 -0.1511  0.3455 -2.2616
   21POPC  H15C 2696   4.722   1.552   7.725  0.3449 -0.1190 -0.0098
   21POPC   C11 2697   5.016   1.680   7.628 -0.0686  0.4244 -0.4208
   21POPC  H11A 2698   5.008   1.584   7.683 -0.1436  0.5368 -0.2351
   21POPC  H11B 2699   5.080   1.755   7.681 -0.4180 -0.1983  0.9195
   21POPC     P 2700   5.171   1.566   7.463 -0.1653 -0.4123 -0.1002
   21POPC   O13 2701   5.271   1.568   7.572  0.0105  0.3469 -0.2653
   21POPC   O14 2702   5.101   1.438   7.441  0.0599 -0.5157 -0.2221
   21POPC   O12 2703   5.056   1.673   7.491 -0.1565 -0.3171 -0.4146
   21POPC   O11 2704   5.234   1.612   7.323 -0.3467 -0.2687 -0.1337
   21POPC    C1 2705   5.212   1.750   7.288 -0.4096 -0.0255  0.8504
   21POPC    HA 2706   5.296   1.772   7.219  0.6644  0.4366  2.2429
   21POPC    HB 2707   5.238   1.823   7.367 -1.5354  1.0675  0.2346
   21POPC    C2 2708   5.086   1.786   7.209 -0.0278 -0.6026 -0.0404
   21POPC    HS 2709   4.997   1.775   7.275 -1.0716  0.5758 -1.1806
   21POPC   O21 2710   5.074   1.694   7.100 -0.4103  0.4589 -0.9116
   21POPC   C21 2711   4.954   1.703   7.043 -0.6985  0.1476 -0.3655
   21POPC   O22 2712   4.862   1.766   7.093 -0.2281  0.0455  0.6498
   21POPC   C22 2713   4.951   1.597   6.933 -0.4124  0.0091 -0.2401
   21POPC   H2R 2714   4.848   1.556   6.926 -1.0160  1.4363 -0.1324
   21POPC   H2S 2715   5.022   1.513   6.945 -0.6972  0.0009  1.6977
   21POPC    C3 2716   5.096   1.932   7.160 -0.1205 -0.6554 -0.2163
   21POPC    HX 2717   5.095   2.008   7.240 -0.6237  1.4615 -2.1353
   21POPC    HY 2718   5.008   1.957   7.097  0.2784  1.1104 -0.1161
   21POPC   O31 2719   5.213   1.956   7.083 -0.2556 -0.3807 -0.3376
   21POPC   C31 2720   5.219   2.078   7.029 -0.0251  0.0948  0.7344
   21POPC   O32 2721   5.139   2.168   7.048 -0.0852  0.0829  0.5428
   21POPC   C32 2722   5.333   2.084   6.928 -0.0406  0.3963  0.7353
   21POPC   H2X 2723   5.391   1.991   6.946 -0.9995  0.1023  2.5635
   21POPC   H2Y 2724   5.396   2.174   6.950  1.3501 -1.1775  3.8662
   21POPC   C23 2725   4.979   1.672   6.803  0.0322 -0.0324 -0.1703
   21POPC   H3R 2726   4.948   1.777   6.825 -0.3668 -0.6000  2.2361
   21POPC   H3S 2727   4.933   1.628   6.712  0.2875  1.4197 -1.0388
   21POPC   C24 2728   5.123   1.707   6.765  0.1612 -0.6872 -0.2910
   21POPC   H4R 2729   5.181   1.618   6.731 -1.4566 -1.3652 -1.4155
   21POPC   H4S 2730   5.171   1.748   6.856 -1.4416 -1.1270  0.8009
   21POPC   C25 2731   5.130   1.809   6.651 -0.3157 -0.1830  0.1211
   21POPC   H5R 2732   5.238   1.835   6.637  0.3392 -2.2591  0.9154
   21POPC   H5S 2733   5.072   1.898   6.681 -1.5732 -1.6441  2.2329
   21POPC   C26 2734   5.080   1.749   6.519 -0.2481  0.3544 -0.1520
   21POPC   H6R 2735   4.969   1.738   6.521 -0.2796  0.1219 -1.8790
   21POPC   H6S 2736   5.106   1.642   6.508 -0.8483 -0.0819  2.1577
   21POPC   C27 2737   5.125   1.823   6.393 -0.1801 -0.0587 -0.3728
   21POPC   H7R 2738   5.235   1.839   6.392 -0.0547 -0.8238 -2.3272
   21POPC   H7S 2739   5.072   1.920   6.387 -0.0244  0.0134 -0.6078
   21POPC   C28 2740   5.081   1.747   6.268 -0.4659 -0.4737 -0.0223
   21POPC   H8R 2741   5.087   1.808   6.175 -0.8080  1.7986  1.3590
   21POPC   H8S 2742   4.974   1.731   6.293 -0.6640  0.7207 -0.0137
   21POPC   C29 2743   5.146   1.614   6.243  0.1195 -0.1659 -0.1489
   21POPC   H91 2744   5.110   1.527   6.300  0.9335  0.2808  1.0836
   21POPC  C210 2745   5.250   1.586   6.164  0.2680 -0.5242  0.1730
   21POPC  H101 2746   5.302   1.489   6.166  0.2902 -0.5192 -0.0747
   21POPC  C211 2747   5.318   1.685   6.073  0.1812 -0.3958  0.2485
   21POPC  H11R 2748   5.429   1.680   6.081  0.3307  2.7036  1.5959
   21POPC  H11S 2749   5.297   1.791   6.098 -0.4904 -1.1050  3.1654
   21POPC  C212 2750   5.296   1.650   5.926  0.0378 -0.0692  0.1920
   21POPC  H12R 2751   5.187   1.656   5.907 -0.4263 -1.2561  2.1580
   21POPC  H12S 2752   5.331   1.545   5.918 -1.0100 -0.4477  0.4568
   21POPC  C213 2753   5.366   1.751   5.835  0.2919 -0.1831  0.2612
   21POPC  H13R 2754   5.477   1.750   5.846  0.4449  0.5673 -1.0490
   21POPC  H13S 2755   5.324   1.850   5.862  1.3637  0.2162  0.5487
   21POPC  C214 2756   5.344   1.722   5.687  0.3043  0.0295  0.2161
   21POPC  H14R 2757   5.392   1.622   5.674  0.9741  0.3383  0.3199
   21POPC  H14S 2758   5.393   1.793   5.617 -0.6994 -0.1711 -0.7276
   21POPC  C215 2759   5.199   1.712   5.639  0.4528 -0.4215 -0.1510
   21POPC  H15R 2760   5.149   1.809   5.661  1.5787 -0.1436  1.4040
   21POPC  H15S 2761   5.144   1.626   5.684  1.2498 -2.0689 -2.1954
   21POPC  C216 2762   5.217   1.691   5.489  0.6186 -0.0799 -0.1791
   21POPC  H16R 2763   5.286   1.609   5.459  1.4430  0.3258  0.5557
   21POPC  H16S 2764   5.260   1.781   5.441 -1.3602  2.0191  1.7487
   21POPC  C217 2765   5.077   1.673   5.431  0.1589  0.3139  0.7967
   21POPC  H17R 2766   5.019   1.595   5.485  1.0293  0.4671  1.9962
   21POPC  H17S 2767   5.084   1.638   5.326  1.3459  4.0266 -0.5423
   21POPC  C218 2768   4.987   1.796   5.447  0.6189  0.7667 -0.0426
   21POPC  H18R 2769   4.946   1.811   5.549 -0.6262  0.2105 -0.4406
   21POPC  H18S 2770   4.895   1.780   5.387 -1.1508  2.2367  2.1078
   21POPC  H18T 2771   5.037   1.893   5.424 -2.0694  2.2651 -0.0414
   21POPC   C33 2772   5.290   2.076   6.782  0.0869  0.1950  0.7094
   21POPC   H3X 2773   5.226   1.985   6.784  1.3967 -0.7550  1.0662
   21POPC   H3Y 2774   5.368   2.033   6.716 -1.7327 -1.6485 -0.3603
   21POPC   C34 2775   5.217   2.203   6.739  0.0427 -0.0271  0.1237
   21POPC   H4X 2776   5.286   2.289   6.729  0.1380  0.0623  1.4047
   21POPC   H4Y 2777   5.139   2.240   6.809  1.1571  1.2728  0.7196
   21POPC   C35 2778   5.149   2.175   6.604  0.5616  0.0044 -0.1487
   21POPC   H5X 2779   5.059   2.116   6.634 -0.1661  1.5094  0.7812
   21POPC   H5Y 2780   5.209   2.111   6.536 -0.0690  0.9607 -1.6581
   21POPC   C36 2781   5.115   2.296   6.516  0.1996 -0.0753 -0.1205
   21POPC   H6X 2782   5.209   2.350   6.491  1.1105 -0.9851  1.1757
   21POPC   H6Y 2783   5.040   2.357   6.570 -0.6218 -1.9097  0.9075
   21POPC   C37 2784   5.065   2.257   6.377 -0.0275 -0.6321  0.1130
   21POPC   H7X 2785   5.139   2.199   6.318 -1.1603 -1.7277 -0.2766
   21POPC   H7Y 2786   5.052   2.358   6.333  1.2367 -0.9803 -1.1395
   21POPC   C38 2787   4.936   2.175   6.385 -0.5750  0.1964 -0.1270
   21POPC   H8X 2788   4.853   2.240   6.419 -0.7012  2.1960 -3.7745
   21POPC   H8Y 2789   4.956   2.089   6.453  1.8578 -0.0855 -1.0901
   21POPC   C39 2790   4.869   2.140   6.252 -0.5674  0.3586 -0.1736
   21POPC   H9X 2791   4.784   2.069   6.259 -0.3019 -0.1532 -1.7579
   21POPC   H9Y 2792   4.950   2.102   6.187 -1.5233  0.3241 -1.3795
   21POPC  C310 2793   4.808   2.261   6.180  0.6850  0.9328 -0.3006
   21POPC  H10X 2794   4.899   2.317   6.153  0.3643  0.9713 -1.3274
   21POPC  H10Y 2795   4.738   2.323   6.239 -1.7455 -2.3922  0.6503
   21POPC  C311 2796   4.732   2.215   6.056  0.0781 -0.0689  0.4192
   21POPC  H11X 2797   4.672   2.128   6.090  1.6720 -0.8159  1.4242
   21POPC  H11Y 2798   4.808   2.179   5.984 -0.7575 -0.6514 -0.1949
   21POPC  C312 2799   4.647   2.323   5.987  0.3642  0.0078  0.1850
   21POPC  H12X 2800   4.698   2.420   6.004 -2.6467  2.0309 -1.5455
   21POPC  H12Y 2801   4.553   2.346   6.041  0.3656 -0.1767  0.2661
   21POPC  C313 2802   4.611   2.297   5.840  0.5949  0.3550  0.0658
   21POPC  H13X 2803   4.573   2.193   5.833  1.4182  0.0354  0.2858
   21POPC  H13Y 2804   4.710   2.293   5.790  1.1388  0.1354  1.1238
   21POPC  C314 2805   4.512   2.398   5.781  0.0492 -0.3746 -0.2821
   21POPC  H14X 2806   4.425   2.383   5.849  1.1020 -3.4361  0.5931
   21POPC  H14Y 2807   4.492   2.372   5.675 -1.4676  1.6267 -0.5388
   21POPC  C315 2808   4.565   2.541   5.778 -0.5186 -0.1626 -0.1332
   21POPC  H15X 2809   4.645   2.531   5.702  0.5529  1.6593  0.6665
   21POPC  H15Y 2810   4.615   2.572   5.872 -1.5306  2.7003 -0.4139
   21POPC  C316 2811   4.467   2.647   5.725  0.0236  0.4426  0.0627
   21POPC  H16X 2812   4.516   2.741   5.693  0.0912  1.5280  3.0585
   21POPC  H16Y 2813   4.395   2.667   5.807  0.0766 -0.3211  0.3082
   21POPC  H16Z 2814   4.416   2.598   5.639 -0.0493 -3.8318  2.2368
   22POPC     N 2815   7.346   7.670   7.532 -0.1797 -0.2831 -0.1264
   22POPC   C12 2816   7.425   7.542   7.538 -0.2206 -0.3141 -0.2580
   22POPC   C13 2817   7.321   7.727   7.395  0.0367 -0.6713 -0.3296
   22POPC   C14 2818   7.213   7.644   7.599 -0.5270  0.0980 -0.6655
   22POPC   C15 2819   7.419   7.780   7.604 -0.3917 -0.3023  0.1222
   22POPC  H12A 2820   7.371   7.458   7.497  0.0393 -0.0662 -1.1244
   22POPC  H12B 2821   7.447   7.523   7.642  0.1687 -1.4027 -0.5195
   22POPC  H13A 2822   7.243   7.675   7.340  0.0310 -0.4051 -0.5765
   22POPC  H13B 2823   7.289   7.830   7.398  0.1025 -0.6694  1.7071
   22POPC  H13C 2824   7.413   7.727   7.338 -0.7765  2.1527 -1.8346
   22POPC  H14A 2825   7.158   7.736   7.615 -0.0377  0.4219 -0.8189
   22POPC  H14B 2826   7.160   7.574   7.537  1.1783 -3.7937  1.9197
   22POPC  H14C 2827   7.230   7.584   7.687  1.7436  0.0640 -1.0626
   22POPC  H15A 2828   7.521   7.787   7.568 -0.2453 -2.0786  0.1253
   22POPC  H15B 2829   7.424   7.768   7.711 -0.8721 -2.3298 -0.0481
   22POPC  H15C 2830   7.373   7.873   7.574  2.8855  1.2800 -0.4656
   22POPC   C11 2831   7.561   7.528   7.468  0.1210  0.8790  0.1395
   22POPC  H11A 2832   7.546   7.503   7.361  1.6807 -0.8981  0.2826
   22POPC  H11B 2833   7.609   7.437   7.509 -1.9805 -0.0685  0.6534
   22POPC     P 2834   7.801   7.611   7.497  0.2315  0.3985  0.0411
   22POPC   O13 2835   7.825   7.615   7.643 -0.3271 -0.7433  0.1784
   22POPC   O14 2836   7.838   7.485   7.429 -0.5734  0.1379  0.0746
   22POPC   O12 2837   7.646   7.642   7.478  0.3500  0.7555 -0.3543
   22POPC   O11 2838   7.876   7.739   7.436  0.5281  0.0321 -0.3774
   22POPC    C1 2839   7.793   7.854   7.415  0.5975  0.2210  0.3562
   22POPC    HA 2840   7.864   7.939   7.419 -0.3669  1.0227  0.8725
   22POPC    HB 2841   7.717   7.878   7.492 -0.4505  2.4095 -1.2512
   22POPC    C2 2842   7.723   7.861   7.279  0.5438 -0.2765  0.3575
   22POPC    HS 2843   7.616   7.832   7.280  0.6624 -0.9256 -1.1846
   22POPC   O21 2844   7.788   7.778   7.182  0.1304  0.2616 -0.3948
   22POPC   C21 2845   7.716   7.724   7.084 -0.0024  0.2258 -0.2764
   22POPC   O22 2846   7.594   7.719   7.085  0.0241 -0.7641 -0.0882
   22POPC   C22 2847   7.804   7.649   6.985  0.6509  0.2370  0.2864
   22POPC   H2R 2848   7.748   7.560   6.948 -1.3194  1.1338  0.9298
   22POPC   H2S 2849   7.897   7.606   7.027  0.3203  0.6203  1.4371
   22POPC    C3 2850   7.718   0.018   7.230 -0.2161 -0.3263  0.2810
   22POPC    HX 2851   7.816   0.070   7.234  0.2241 -1.2150  1.5184
   22POPC    HY 2852   7.653   0.069   7.304  0.8814 -1.2066  1.9126
   22POPC   O31 2853   7.666   0.031   7.098 -0.1479  0.0581  0.2909
   22POPC   C31 2854   7.536   0.036   7.070 -0.0197  0.1018 -0.3163
   22POPC   O32 2855   7.449   0.006   7.150  0.1132  0.6654  0.0408
   22POPC   C32 2856   7.513   0.102   6.934  0.2868  0.9988  0.0589
   22POPC   H2X 2857   7.606   0.107   6.875  0.1140  0.3946 -0.2727
   22POPC   H2Y 2858   7.480   0.207   6.950 -1.1676  0.5047  0.5012
   22POPC   C23 2859   7.835   7.737   6.864 -0.0338  0.5349  0.3206
   22POPC   H3R 2860   7.920   7.688   6.811  1.7208  2.1916  1.4580
   22POPC   H3S 2861   7.869   7.837   6.897  0.5495  0.3307  0.3548
   22POPC   C24 2862   7.731   7.748   6.752  0.0759 -0.4536  0.1078
   22POPC   H4R 2863   7.642   7.802   6.791 -0.9712 -0.3204 -2.2726
   22POPC   H4S 2864   7.708   7.641   6.736  0.1528 -0.5506  0.6288
   22POPC   C25 2865   7.793   7.800   6.622  0.0755 -0.5908  0.0527
   22POPC   H5R 2866   7.857   7.721   6.576  2.2350  1.6506 -1.0409
   22POPC   H5S 2867   7.857   7.887   6.648  0.7644 -1.1838  0.3997
   22POPC   C26 2868   7.689   7.848   6.521  0.6663  0.6892  0.0281
   22POPC   H6R 2869   7.587   7.815   6.553  1.2671 -1.4245 -0.0623
   22POPC   H6S 2870   7.700   7.792   6.425 -2.6146 -1.3067  0.6530
   22POPC   C27 2871   7.703   0.005   6.476  0.3561  0.5975 -0.3699
   22POPC   H7R 2872   7.689   0.069   6.565 -1.4857 -2.3935  1.6746
   22POPC   H7S 2873   7.616   0.033   6.412 -1.4984  0.9110  2.1532
   22POPC   C28 2874   7.835   0.031   6.403  0.6790 -0.6732 -0.2645
   22POPC   H8R 2875   7.830   7.975   6.301 -0.3754 -0.8482 -0.1428
   22POPC   H8S 2876   7.928   0.007   6.459 -0.1880 -1.4191  0.9014
   22POPC   C29 2877   7.855   0.179   6.385  0.7529 -0.7192 -0.5658
   22POPC   H91 2878   7.866   0.226   6.484 -0.4767  0.1401 -0.8151
   22POPC  C210 2879   7.856   0.253   6.274 -0.0287  0.4928  0.2160
   22POPC  H101 2880   7.857   0.363   6.276 -0.4819  0.5567 -1.4962
   22POPC  C211 2881   7.834   0.195   6.137  0.6610 -0.4519  0.4956
   22POPC  H11R 2882   7.724   0.193   6.123  0.5485  0.7599  1.0705
   22POPC  H11S 2883   7.875   0.092   6.142 -1.1465 -1.1708  1.1290
   22POPC  C212 2884   7.894   0.303   6.046 -0.1704 -0.4891 -0.1096
   22POPC  H12R 2885   0.016   0.305   6.059  0.1885  5.2577 -1.2968
   22POPC  H12S 2886   7.874   0.411   6.063  2.5572 -0.0171  0.5357
   22POPC  C213 2887   7.846   0.267   5.905 -0.3309  0.5651 -0.3367
   22POPC  H13R 2888   7.736   0.261   5.912 -0.3572  1.5742  0.2515
   22POPC  H13S 2889   7.900   0.171   5.886 -0.0509  0.5832  0.3346
   22POPC  C214 2890   7.873   0.370   5.796  0.2628  0.5417 -0.2163
   22POPC  H14R 2891   7.984   0.378   5.795  0.4812 -1.4420  1.6780
   22POPC  H14S 2892   7.821   0.464   5.824  0.8257  1.4241 -1.9798
   22POPC  C215 2893   7.824   0.334   5.656 -0.5452  0.4406  0.0905
   22POPC  H15R 2894   7.716   0.312   5.642 -0.9366  1.8219  0.7406
   22POPC  H15S 2895   7.881   0.243   5.629 -0.5846  0.5425 -0.3598
   22POPC  C216 2896   7.855   0.448   5.559 -0.8507  0.7199  0.3204
   22POPC  H16R 2897   7.963   0.474   5.560  0.0388 -2.5481 -0.5032
   22POPC  H16S 2898   7.788   0.532   5.589 -1.6121  0.3467 -0.3066
   22POPC  C217 2899   7.823   0.409   5.415 -0.5029  0.0567  0.4205
   22POPC  H17R 2900   7.893   0.326   5.388  0.1817  1.0497 -1.0164
   22POPC  H17S 2901   7.852   0.495   5.350 -0.5044  0.7198  1.2848
   22POPC  C218 2902   7.678   0.372   5.385 -0.3999  0.5700 -0.7742
   22POPC  H18R 2903   7.615   0.447   5.438  2.2091  0.9455  2.0604
   22POPC  H18S 2904   7.648   0.276   5.433 -0.0047 -0.1477 -1.9288
   22POPC  H18T 2905   7.660   0.372   5.275 -1.2536  0.6820 -0.6437
   22POPC   C33 2906   7.401   0.032   6.856  0.2940  0.6201  0.3826
   22POPC   H3X 2907   7.313   0.018   6.922  1.8784  2.7007  3.1578
   22POPC   H3Y 2908   7.432   7.927   6.804  0.2502 -0.0041  1.4448
   22POPC   C34 2909   7.345   0.131   6.755 -0.3181 -0.3428 -0.2356
   22POPC   H4X 2910   7.432   0.170   6.699  1.8730 -2.8776  1.2181
   22POPC   H4Y 2911   7.303   0.212   6.818  0.0860 -1.1617  1.1107
   22POPC   C35 2912   7.232   0.078   6.665 -0.5036 -0.3245 -0.0149
   22POPC   H5X 2913   7.171   0.158   6.618 -1.9371  0.0017  2.2501
   22POPC   H5Y 2914   7.161   0.028   6.734  0.8401 -0.9205  0.9845
   22POPC   C36 2915   7.278   7.962   6.563  0.2490  0.6668 -0.7229
   22POPC   H6X 2916   7.337   7.893   6.627  1.1927  2.1422  0.0459
   22POPC   H6Y 2917   7.353   0.011   6.491 -1.2689  1.6370 -1.8780
   22POPC   C37 2918   7.160   7.880   6.509  0.1846  0.2200  0.0789
   22POPC   H7X 2919   7.194   7.834   6.414  4.5074 -1.1465  1.9862
   22POPC   H7Y 2920   7.085   7.957   6.486  1.0145  0.6122 -1.4198
   22POPC   C38 2921   7.110   7.762   6.594 -0.1345  0.0446 -0.3508
   22POPC   H8X 2922   7.123   7.787   6.701  1.4418 -0.8219 -0.3185
   22POPC   H8Y 2923   7.179   7.679   6.565 -1.9030 -0.7417 -2.6048
   22POPC   C39 2924   6.965   7.718   6.577 -0.2041  0.0339  0.2411
   22POPC   H9X 2925   6.954   7.610   6.599  1.0185 -0.1163  0.1808
   22POPC   H9Y 2926   6.946   7.723   6.467 -2.8768 -2.2984  0.4881
   22POPC  C310 2927   6.869   7.818   6.643  0.2043  0.2379  0.5301
   22POPC  H10X 2928   6.892   7.920   6.606  1.9003  0.0220  0.8965
   22POPC  H10Y 2929   6.886   7.823   6.752 -0.4175  1.4180  0.5881
   22POPC  C311 2930   6.721   7.794   6.610  0.4953  0.0781 -0.7155
   22POPC  H11X 2931   6.654   7.863   6.665  0.3628  0.6694 -1.5964
   22POPC  H11Y 2932   6.700   7.687   6.628  1.0880  0.1315  0.3710
   22POPC  C312 2933   6.685   7.810   6.462  0.0932 -0.4408 -0.6762
   22POPC  H12X 2934   6.579   7.785   6.441 -0.6499  2.6483 -1.0484
   22POPC  H12Y 2935   6.745   7.732   6.411  0.1501 -1.6757  1.1632
   22POPC  C313 2936   6.715   7.948   6.402 -0.2963 -0.1410 -0.1907
   22POPC  H13X 2937   6.822   7.973   6.414  0.2990 -1.3563 -2.3390
   22POPC  H13Y 2938   6.660   0.034   6.463  0.8383  1.8672 -1.5010
   22POPC  C314 2939   6.666   7.949   6.257 -0.2693  0.7009 -0.1949
   22POPC  H14X 2940   6.689   0.059   6.211  3.1475  0.9590  1.6588
   22POPC  H14Y 2941   6.558   7.927   6.248  0.3965 -2.3184 -2.3448
   22POPC  C315 2942   6.737   7.855   6.159 -0.4499  0.1727  0.1813
   22POPC  H15X 2943   6.704   7.856   6.053  3.7854  1.8365 -1.3194
   22POPC  H15Y 2944   6.707   7.752   6.191  0.7102  0.3194  1.8798
   22POPC  C316 2945   6.889   7.849   6.168 -0.4226  0.2957 -0.1804
   22POPC  H16X 2946   6.922   7.817   6.269  0.1748 -0.3040 -0.5540
   22POPC  H16Y 2947   6.917   7.955   6.149 -2.2335  0.6259 -1.2143
   22POPC  H16Z 2948   6.938   7.782   6.095  0.7330 -1.4415  2.0515
   23POPC     N 2949   4.801   2.365   8.059 -0.1702  0.2768  0.3259
   23POPC   C12 2950   4.839   2.366   7.913 -0.5817  0.5434  0.2179
   23POPC   C13 2951   4.659   2.319   8.085 -0.2071  0.0251 -0.2997
   23POPC   C14 2952   4.903   2.268   8.114 -0.3171 -0.2905 -0.3787
   23POPC   C15 2953   4.823   2.503   8.114  0.2013  0.4574 -0.2781
   23POPC  H12A 2954   4.830   2.265   7.876 -3.6032  0.7305  0.2228
   23POPC  H12B 2955   4.941   2.400   7.905  0.0204 -1.4034 -1.4830
   23POPC  H13A 2956   4.598   2.369   8.011 -0.5069 -0.1335 -0.1611
   23POPC  H13B 2957   4.642   2.213   8.074  0.1533 -0.2811  1.7404
   23POPC  H13C 2958   4.636   2.354   8.184  2.2983  1.2791 -0.0761
   23POPC  H14A 2959   4.889   2.175   8.061 -0.3684 -0.6137  0.1948
   23POPC  H14B 2960   5.001   2.302   8.085  0.2983 -2.1772 -0.6262
   23POPC  H14C 2961   4.890   2.235   8.216 -0.7026 -1.5886 -0.8324
   23POPC  H15A 2962   4.803   2.496   8.220  2.3838  1.1829  0.2559
   23POPC  H15B 2963   4.759   2.575   8.065 -1.6028 -1.8878 -1.5046
   23POPC  H15C 2964   4.925   2.532   8.093 -0.4934  2.1287 -1.6318
   23POPC   C11 2965   4.767   2.467   7.824 -0.2567  0.2455 -0.3888
   23POPC  H11A 2966   4.811   2.444   7.725  0.8010  1.3120 -0.1832
   23POPC  H11B 2967   4.785   2.574   7.845 -1.6632  0.4928 -0.3434
   23POPC     P 2968   4.561   2.352   7.725 -0.1995 -0.1690 -0.1758
   23POPC   O13 2969   4.643   2.233   7.697 -0.0800 -0.1174 -0.0513
   23POPC   O14 2970   4.422   2.321   7.765 -0.1970  0.6917  0.5476
   23POPC   O12 2971   4.626   2.447   7.837 -0.1998 -0.0788 -0.2528
   23POPC   O11 2972   4.552   2.447   7.597 -0.0233 -0.1533 -0.1775
   23POPC    C1 2973   4.517   2.583   7.621  0.6439 -0.0962  0.4833
   23POPC    HA 2974   4.611   2.643   7.625  0.4898  0.1557  0.3448
   23POPC    HB 2975   4.462   2.594   7.717 -1.9211 -0.5706 -0.8524
   23POPC    C2 2976   4.438   2.638   7.501  0.4516 -0.7544  0.3071
   23POPC    HS 2977   4.399   2.737   7.533 -0.7155 -0.3226 -2.2372
   23POPC   O21 2978   4.323   2.559   7.472  0.0118 -0.0807  0.1889
   23POPC   C21 2979   4.218   2.618   7.414  0.0395 -0.0835  0.1361
   23POPC   O22 2980   4.199   2.738   7.416  0.1902 -0.0637  0.4887
   23POPC   C22 2981   4.125   2.511   7.357  0.3491 -0.2032 -0.1450
   23POPC   H2R 2982   4.066   2.493   7.450  1.4333  2.3492  1.1334
   23POPC   H2S 2983   4.184   2.426   7.318 -0.2588 -0.7156  0.0323
   23POPC    C3 2984   4.527   2.645   7.376 -0.1049  0.2646 -0.0423
   23POPC    HX 2985   4.580   2.548   7.373  0.2250  0.3709  1.5219
   23POPC    HY 2986   4.606   2.717   7.406  0.4835 -1.0496  1.6803
   23POPC   O31 2987   4.462   2.677   7.253 -0.3074 -0.4719 -0.1345
   23POPC   C31 2988   4.453   2.580   7.162 -0.0990 -0.4770 -0.1515
   23POPC   O32 2989   4.501   2.469   7.174 -0.3439 -0.5252  0.3932
   23POPC   C32 2990   4.385   2.638   7.039  0.1924  0.0022 -0.0893
   23POPC   H2X 2991   4.448   2.708   6.980 -1.6571 -0.0602 -2.2935
   23POPC   H2Y 2992   4.296   2.687   7.083 -0.0802 -0.1064 -0.5135
   23POPC   C23 2993   4.044   2.583   7.249  0.3225 -0.2065 -0.1272
   23POPC   H3R 2994   4.112   2.600   7.163 -0.0078 -2.8376 -1.0059
   23POPC   H3S 2995   3.999   2.680   7.281 -0.5779 -0.7952  0.4273
   23POPC   C24 2996   3.941   2.494   7.180  0.1138  0.1973 -0.3367
   23POPC   H4R 2997   3.863   2.464   7.254 -0.8902  1.0202 -1.0191
   23POPC   H4S 2998   3.993   2.409   7.132  0.4126  1.1553 -1.7653
   23POPC   C25 2999   3.875   2.570   7.065 -0.7036  0.4382  0.2781
   23POPC   H5R 3000   3.951   2.607   6.993 -0.5693  0.3370  0.3697
   23POPC   H5S 3001   3.819   2.658   7.104 -0.0141  1.0821 -0.1552
   23POPC   C26 3002   3.775   2.489   6.981  0.1344  0.2177 -0.5270
   23POPC   H6R 3003   3.705   2.442   7.053  0.5376 -0.8059 -0.7886
   23POPC   H6S 3004   3.816   2.393   6.945  1.6021  1.0376 -1.1458
   23POPC   C27 3005   3.696   2.562   6.872 -0.3984  0.6945  0.1685
   23POPC   H7R 3006   3.703   2.670   6.897  1.4034  0.7026 -0.2515
   23POPC   H7S 3007   3.590   2.533   6.852  0.3257 -1.3765 -0.9587
   23POPC   C28 3008   3.766   2.542   6.738  0.4830  0.0315  0.7162
   23POPC   H8R 3009   3.751   2.436   6.708 -2.1854  1.3667 -3.6070
   23POPC   H8S 3010   3.877   2.554   6.743  0.6336 -0.1011 -1.3257
   23POPC   C29 3011   3.696   2.642   6.650  0.3171 -0.3248  0.4441
   23POPC   H91 3012   3.696   2.746   6.686 -1.1601  0.0876 -0.6619
   23POPC  C210 3013   3.616   2.621   6.544  0.8370  0.1406 -0.0515
   23POPC  H101 3014   3.597   2.712   6.485  2.2235  0.9612  0.7146
   23POPC  C211 3015   3.602   2.493   6.467  0.2971  0.1136  0.0815
   23POPC  H11R 3016   3.507   2.445   6.496  0.8185 -0.0053  1.6950
   23POPC  H11S 3017   3.682   2.421   6.495 -1.1145 -0.8426  1.7977
   23POPC  C212 3018   3.602   2.526   6.317 -0.2719  0.2520  0.1137
   23POPC  H12R 3019   3.680   2.601   6.294 -1.6024  1.3597 -1.0501
   23POPC  H12S 3020   3.508   2.573   6.279 -1.8628 -1.7306  1.3494
   23POPC  C213 3021   3.625   2.401   6.232  0.5258  0.6364 -0.2358
   23POPC  H13R 3022   3.558   2.320   6.266 -1.2674  1.0557 -2.4977
   23POPC  H13S 3023   3.723   2.365   6.269 -1.4087 -1.6376  3.1377
   23POPC  C214 3024   3.601   2.416   6.081 -0.2446 -0.5817 -0.2441
   23POPC  H14R 3025   3.656   2.505   6.043 -0.5175 -0.6224 -0.7424
   23POPC  H14S 3026   3.496   2.446   6.063 -0.4090 -0.7558  0.3824
   23POPC  C215 3027   3.648   2.295   6.001 -0.0196 -0.1523 -0.7685
   23POPC  H15R 3028   3.604   2.208   6.054  0.6245  1.2751  2.3456
   23POPC  H15S 3029   3.758   2.281   5.995  0.0807  0.3691 -0.1892
   23POPC  C216 3030   3.598   2.302   5.857 -0.1370  0.0923 -0.7157
   23POPC  H16R 3031   3.624   2.211   5.800  3.4626 -0.7301  1.8704
   23POPC  H16S 3032   3.635   2.394   5.807  0.1857  0.1100 -0.4457
   23POPC  C217 3033   3.446   2.321   5.850 -0.1618  0.1799 -0.0025
   23POPC  H17R 3034   3.409   2.424   5.867  0.3975  0.2572  0.8270
   23POPC  H17S 3035   3.412   2.260   5.937  0.7350  0.2937  0.4414
   23POPC  C218 3036   3.375   2.261   5.729  0.7112  0.0156 -0.4442
   23POPC  H18R 3037   3.268   2.294   5.725  1.1383  2.1232  2.3264
   23POPC  H18S 3038   3.397   2.153   5.726  0.2965 -0.1108  0.7094
   23POPC  H18T 3039   3.428   2.294   5.637  1.5015  1.2171  0.4069
   23POPC   C33 3040   4.352   2.522   6.944  0.0959 -0.0060 -0.0465
   23POPC   H3X 3041   4.266   2.476   6.996 -0.7277  3.8926  2.5144
   23POPC   H3Y 3042   4.439   2.454   6.935  0.1220 -0.3009  2.0519
   23POPC   C34 3043   4.310   2.560   6.802 -0.2585  0.3588  0.1545
   23POPC   H4X 3044   4.273   2.468   6.752  0.8560 -0.5771  1.0031
   23POPC   H4Y 3045   4.395   2.601   6.744 -1.8278  1.4486 -1.5196
   23POPC   C35 3046   4.196   2.662   6.791 -0.2495  0.3421 -0.1114
   23POPC   H5X 3047   4.237   2.764   6.803 -0.7388  0.4181  1.0574
   23POPC   H5Y 3048   4.116   2.646   6.867 -0.1341  0.4450  0.0329
   23POPC   C36 3049   4.119   2.647   6.660 -0.6524  0.0789  0.1529
   23POPC   H6X 3050   4.023   2.702   6.671 -1.6691 -1.0411 -2.3115
   23POPC   H6Y 3051   4.086   2.542   6.641 -1.3946  0.1604  0.8961
   23POPC   C37 3052   4.195   2.700   6.539 -0.0977  0.0703  0.4951
   23POPC   H7X 3053   4.286   2.642   6.512 -0.6127 -0.5757  0.1229
   23POPC   H7Y 3054   4.230   2.802   6.567 -1.5370  0.1458  2.1445
   23POPC   C38 3055   4.124   2.698   6.403  0.0914  0.0369  0.3968
   23POPC   H8X 3056   4.097   2.592   6.385  1.8384 -0.4761  0.5867
   23POPC   H8Y 3057   4.193   2.738   6.325  0.2182 -0.3527  0.3081
   23POPC   C39 3058   3.996   2.782   6.400  0.3855  0.4794  0.1465
   23POPC   H9X 3059   4.016   2.879   6.451 -2.0814 -0.1352  2.4878
   23POPC   H9Y 3060   3.907   2.734   6.446  1.0396  0.0403  0.9774
   23POPC  C310 3061   3.978   2.821   6.253  0.5448 -0.3259 -0.0946
   23POPC  H10X 3062   3.981   2.727   6.195  2.2480 -1.9094  2.3551
   23POPC  H10Y 3063   4.062   2.889   6.224  0.8373 -0.9169 -0.6435
   23POPC  C311 3064   3.845   2.894   6.231  0.8213  0.1063 -0.3588
   23POPC  H11X 3065   3.842   2.993   6.280 -2.4664  0.2199 -0.5877
   23POPC  H11Y 3066   3.761   2.831   6.267 -0.1291  1.5160 -0.0459
   23POPC  C312 3067   3.813   2.921   6.083 -0.3538 -0.1050 -0.1521
   23POPC  H12X 3068   3.711   2.963   6.072 -1.2665 -2.2427 -0.4067
   23POPC  H12Y 3069   3.798   2.826   6.026 -1.4730  0.6249 -1.1016
   23POPC  C313 3070   3.925   3.008   6.026 -0.1312 -0.3594 -0.1080
   23POPC  H13X 3071   4.018   2.948   6.019  1.7885  2.3349  0.7511
   23POPC  H13Y 3072   3.951   3.089   6.097 -2.5867  2.2788 -2.0153
   23POPC  C314 3073   3.898   3.055   5.883  0.3719  0.5414  0.0888
   23POPC  H14X 3074   3.889   2.964   5.821  0.8361 -0.0585  0.8917
   23POPC  H14Y 3075   3.983   3.120   5.853 -0.3071  2.1215  1.4062
   23POPC  C315 3076   3.781   3.153   5.871 -0.2090 -0.2072 -0.4179
   23POPC  H15X 3077   3.770   3.225   5.955 -0.9547 -1.0290  0.2064
   23POPC  H15Y 3078   3.691   3.088   5.861 -0.1553 -0.7162  1.9814
   23POPC  C316 3079   3.789   3.236   5.743  0.0462 -0.0212 -0.2810
   23POPC  H16X 3080   3.728   3.329   5.745  0.1844  0.0657  0.0540
   23POPC  H16Y 3081   3.775   3.174   5.651  1.1749 -1.2663  0.3505
   23POPC  H16Z 3082   3.890   3.281   5.732 -0.9357  2.0382 -1.4645
   24POPC     N 3083   6.382   5.918   7.588 -0.2843 -0.1246 -0.2656
   24POPC   C12 3084   6.410   6.020   7.481 -0.6247  0.0570 -0.1838
   24POPC   C13 3085   6.393   5.966   7.731 -0.2482  0.3157 -0.4152
   24POPC   C14 3086   6.255   5.838   7.574 -0.3453 -0.1989  0.6100
   24POPC   C15 3087   6.490   5.815   7.563  0.5133  0.4473  0.7146
   24POPC  H12A 3088   6.431   5.976   7.384  1.2606 -0.1733  0.2849
   24POPC  H12B 3089   6.504   6.062   7.514  0.5517 -1.5195 -1.3455
   24POPC  H13A 3090   6.361   5.890   7.801 -0.2089 -0.2018 -0.9529
   24POPC  H13B 3091   6.495   5.995   7.750  0.3680 -0.0826 -2.7722
   24POPC  H13C 3092   6.320   6.044   7.747 -0.0103  0.2291  1.3484
   24POPC  H14A 3093   6.166   5.896   7.590 -0.5769 -0.4293  0.1803
   24POPC  H14B 3094   6.235   5.795   7.477  0.2511 -1.7912  1.1560
   24POPC  H14C 3095   6.255   5.760   7.649  1.0246 -0.2697  0.5543
   24POPC  H15A 3096   6.459   5.753   7.480  0.8227 -0.1261  1.0256
   24POPC  H15B 3097   6.503   5.746   7.645 -0.9050  0.8901  1.3556
   24POPC  H15C 3098   6.583   5.863   7.536 -0.8223  1.5608 -2.3987
   24POPC   C11 3099   6.302   6.127   7.462 -0.2689  0.2982 -0.8877
   24POPC  H11A 3100   6.334   6.204   7.389  0.2845 -0.6935 -1.7269
   24POPC  H11B 3101   6.294   6.177   7.561  1.0194  0.2190 -0.7257
   24POPC     P 3102   6.054   6.145   7.472 -0.3279  0.3019 -0.0169
   24POPC   O13 3103   6.032   6.102   7.612 -0.3928  0.3828 -0.0018
   24POPC   O14 3104   6.067   6.292   7.454  0.4267  0.2524  0.1087
   24POPC   O12 3105   6.181   6.068   7.414 -0.4916  0.0639 -0.0586
   24POPC   O11 3106   5.935   6.089   7.382 -0.0956 -0.3249  0.0648
   24POPC    C1 3107   5.928   5.946   7.374 -0.0262 -0.3553  0.5338
   24POPC    HA 3108   5.827   5.924   7.413  0.4652 -1.4327  1.2500
   24POPC    HB 3109   5.994   5.890   7.443  0.2626 -1.5732 -0.6748
   24POPC    C2 3110   5.931   5.871   7.239 -0.1437 -0.2797  0.4884
   24POPC    HS 3111   5.933   5.760   7.245  2.0805 -0.7571 -4.5166
   24POPC   O21 3112   6.051   5.915   7.175 -0.5195 -0.6241 -0.4598
   24POPC   C21 3113   6.155   5.834   7.196 -0.0598  0.0136 -0.2601
   24POPC   O22 3114   6.160   5.750   7.284  0.4113 -0.2188 -0.5049
   24POPC   C22 3115   6.259   5.841   7.085  0.1923  0.1191 -0.0164
   24POPC   H2R 3116   6.365   5.850   7.119  0.3078  0.3942 -0.4391
   24POPC   H2S 3117   6.234   5.935   7.031  2.9029  0.1934 -1.3248
   24POPC    C3 3118   5.813   5.908   7.148 -0.3161 -0.6399  0.5626
   24POPC    HX 3119   5.811   6.017   7.127 -1.8424 -0.7546 -0.0272
   24POPC    HY 3120   5.716   5.884   7.195 -0.1836  0.3506  1.3933
   24POPC   O31 3121   5.826   5.852   7.017 -0.2419  0.1948  0.2043
   24POPC   C31 3122   5.787   5.725   7.011 -0.0188  0.1504 -0.3509
   24POPC   O32 3123   5.731   5.665   7.102 -0.0291 -0.1079 -0.5245
   24POPC   C32 3124   5.834   5.653   6.885  0.7773 -0.0601  0.0577
   24POPC   H2X 3125   5.778   5.558   6.876 -1.4261  1.1417  0.3829
   24POPC   H2Y 3126   5.942   5.630   6.897  1.0805  1.5682  0.8200
   24POPC   C23 3127   6.254   5.712   7.004 -0.0328 -0.0015  0.1861
   24POPC   H3R 3128   6.168   5.718   6.933  0.0402 -1.2932 -0.0337
   24POPC   H3S 3129   6.239   5.619   7.063 -0.7159  1.0599  1.7412
   24POPC   C24 3130   6.382   5.684   6.925 -0.2136 -0.5444  0.0812
   24POPC   H4R 3131   6.393   5.573   6.925 -0.9895 -0.6257 -0.4969
   24POPC   H4S 3132   6.468   5.717   6.989 -0.7832 -0.9125  1.0629
   24POPC   C25 3133   6.384   5.736   6.781 -0.0277  1.0035  0.6228
   24POPC   H5R 3134   6.334   5.835   6.782 -2.0547  0.0394 -0.7102
   24POPC   H5S 3135   6.321   5.662   6.727  1.0544  0.2223  0.3893
   24POPC   C26 3136   6.517   5.742   6.705 -0.1640  0.4861  0.3379
   24POPC   H6R 3137   6.558   5.639   6.705 -1.5420 -0.1105  1.9962
   24POPC   H6S 3138   6.578   5.811   6.767  0.5884  0.3021 -0.1901
   24POPC   C27 3139   6.520   5.829   6.579 -0.3333  0.0242  0.0141
   24POPC   H7R 3140   6.627   5.848   6.556 -0.5542 -1.5320 -2.7600
   24POPC   H7S 3141   6.464   5.919   6.613 -1.1328 -0.1628 -0.7573
   24POPC   C28 3142   6.449   5.762   6.461 -0.1444  0.2994 -0.2568
   24POPC   H8R 3143   6.415   5.842   6.391 -1.6036  0.8660  1.0394
   24POPC   H8S 3144   6.357   5.703   6.480  0.3904 -1.8902 -3.4782
   24POPC   C29 3145   6.545   5.667   6.394 -0.6116  0.0915 -0.6398
   24POPC   H91 3146   6.617   5.629   6.468 -0.2381  0.1577 -0.9665
   24POPC  C210 3147   6.534   5.621   6.269 -0.4251 -0.5792 -0.4097
   24POPC  H101 3148   6.605   5.541   6.239  1.0705  0.3259  0.5553
   24POPC  C211 3149   6.442   5.667   6.160 -0.7848  0.3544  0.2817
   24POPC  H11R 3150   6.505   5.725   6.089  1.3440  0.9262  2.4812
   24POPC  H11S 3151   6.366   5.742   6.192  0.5397  2.2013 -0.6629
   24POPC  C212 3152   6.383   5.542   6.096 -0.1876  0.0718  0.2776
   24POPC  H12R 3153   6.299   5.577   6.033 -0.7050 -1.8506 -0.1811
   24POPC  H12S 3154   6.345   5.462   6.163  0.4683 -0.1058  0.4446
   24POPC  C213 3155   6.475   5.474   5.993 -0.0254 -0.5402  0.8176
   24POPC  H13R 3156   6.570   5.443   6.042  1.4774  0.3857 -1.3732
   24POPC  H13S 3157   6.511   5.553   5.924  0.6349 -1.4761  0.0868
   24POPC  C214 3158   6.409   5.362   5.913  0.6083 -0.3333  0.0009
   24POPC  H14R 3159   6.346   5.398   5.828 -1.5638  0.2669  1.7615
   24POPC  H14S 3160   6.346   5.304   5.984 -1.1589 -1.5251 -2.3881
   24POPC  C215 3161   6.507   5.259   5.857  0.8060 -0.2206  0.1401
   24POPC  H15R 3162   6.585   5.241   5.934 -1.7497  0.6657  3.1150
   24POPC  H15S 3163   6.551   5.311   5.769 -1.4084  2.2794  0.3895
   24POPC  C216 3164   6.461   5.121   5.811 -0.2251 -0.1273  0.8523
   24POPC  H16R 3165   6.363   5.124   5.759  0.3474  2.6288 -0.2640
   24POPC  H16S 3166   6.450   5.071   5.909 -0.9105 -1.4792  0.1263
   24POPC  C217 3167   6.567   5.047   5.729  0.0246  0.4873  0.6181
   24POPC  H17R 3168   6.564   5.103   5.633 -1.6422 -1.4675 -0.5336
   24POPC  H17S 3169   6.533   4.944   5.707 -0.8371  1.0521 -0.8596
   24POPC  C218 3170   6.708   5.041   5.789  0.0935  0.8121  0.4962
   24POPC  H18R 3171   6.748   5.144   5.802  2.7529  0.1287 -1.4785
   24POPC  H18S 3172   6.772   4.985   5.718  0.7894  0.2832  1.5146
   24POPC  H18T 3173   6.692   4.989   5.887 -2.1283 -0.2810 -0.3678
   24POPC   C33 3174   5.825   5.742   6.760 -0.3799 -0.2164  0.0230
   24POPC   H3X 3175   5.896   5.825   6.777  0.6690 -1.4430  1.9786
   24POPC   H3Y 3176   5.722   5.784   6.762  0.3947  1.7328  0.8318
   24POPC   C34 3177   5.853   5.668   6.629  0.6541 -0.2568  0.2612
   24POPC   H4X 3178   5.798   5.723   6.550  2.0968  0.5405 -0.2117
   24POPC   H4Y 3179   5.813   5.564   6.626  0.0103 -0.0718  1.4930
   24POPC   C35 3180   6.002   5.660   6.595  0.6581 -0.2051  0.2656
   24POPC   H5X 3181   6.055   5.705   6.682  0.7041 -0.0116  0.1377
   24POPC   H5Y 3182   6.013   5.733   6.512 -0.7199 -1.4812 -1.1165
   24POPC   C36 3183   6.057   5.526   6.546  0.1336 -0.0850 -0.6941
   24POPC   H6X 3184   6.050   5.441   6.618 -1.2063 -0.0263 -0.7411
   24POPC   H6Y 3185   6.167   5.541   6.536  0.2114  1.3010  1.4727
   24POPC   C37 3186   5.995   5.463   6.422 -0.0051  0.1902 -0.7639
   24POPC   H7X 3187   5.980   5.545   6.348 -2.8695  0.1335 -0.3653
   24POPC   H7Y 3188   5.897   5.412   6.439  0.7951 -1.2829 -0.3768
   24POPC   C38 3189   6.083   5.354   6.361  0.2849  0.0566 -0.1143
   24POPC   H8X 3190   6.115   5.291   6.446 -2.3929  0.4777  1.3019
   24POPC   H8Y 3191   6.169   5.407   6.315 -0.5204 -0.4037 -2.2816
   24POPC   C39 3192   6.027   5.279   6.240 -0.0759 -0.1450  0.1762
   24POPC   H9X 3193   5.986   5.351   6.165 -0.2990  0.2488  0.6679
   24POPC   H9Y 3194   5.942   5.218   6.277  0.2520 -0.4459  0.4312
   24POPC  C310 3195   6.136   5.191   6.181 -0.3381 -0.5762  0.3319
   24POPC  H10X 3196   6.176   5.131   6.266 -0.5702 -2.0248 -0.5305
   24POPC  H10Y 3197   6.224   5.254   6.154 -1.6461  0.5305 -1.5952
   24POPC  C311 3198   6.096   5.102   6.063  0.2940 -0.2625 -0.1262
   24POPC  H11X 3199   5.999   5.056   6.090 -0.5542  1.0236 -0.9274
   24POPC  H11Y 3200   6.161   5.014   6.040 -2.5730 -1.8125 -3.1245
   24POPC  C312 3201   6.061   5.179   5.935 -0.0568  0.1110  0.1937
   24POPC  H12X 3202   6.129   5.266   5.925  1.1541 -0.9299 -1.0230
   24POPC  H12Y 3203   5.954   5.206   5.942 -0.7568 -2.3697 -0.0378
   24POPC  C313 3204   6.087   5.095   5.810  0.3161  0.1511  0.2416
   24POPC  H13X 3205   5.999   5.030   5.788 -1.1984  1.6874  1.4635
   24POPC  H13Y 3206   6.183   5.042   5.826  2.3991  3.5469 -0.0364
   24POPC  C314 3207   6.107   5.183   5.686  0.6351 -0.0355  0.1582
   24POPC  H14X 3208   6.194   5.250   5.703  0.7067  0.1268 -0.8126
   24POPC  H14Y 3209   6.022   5.255   5.686 -0.0626 -0.8265 -1.2974
   24POPC  C315 3210   6.131   5.110   5.555 -0.1250  0.5228 -0.3052
   24POPC  H15X 3211   6.038   5.056   5.527  0.6999 -1.0408 -0.1450
   24POPC  H15Y 3212   6.197   5.027   5.590  0.1353  1.5775  1.8374
   24POPC  C316 3213   6.189   5.202   5.448  0.2927  0.6981  0.0674
   24POPC  H16X 3214   6.269   5.272   5.480  1.4395 -0.3561 -0.3820
   24POPC  H16Y 3215   6.104   5.259   5.404  0.2870 -0.5673 -1.7031
   24POPC  H16Z 3216   6.223   5.128   5.372 -0.8996  0.5673 -0.3702
   25POPC     N 3217   5.586   3.308   7.669  0.0622 -0.1215 -0.3566
   25POPC   C12 3218   5.442   3.337   7.703 -0.0558 -0.7637 -0.2853
   25POPC   C13 3219   5.670   3.412   7.740 -0.5078 -0.2338  0.4939
   25POPC   C14 3220   5.627   3.174   7.725 -0.5539 -0.1570  0.0155
   25POPC   C15 3221   5.623   3.318   7.523  0.1067 -0.8697 -0.4012
   25POPC  H12A 3222   5.417   3.418   7.636  0.3725 -1.2270 -1.0172
   25POPC  H12B 3223   5.441   3.374   7.805  2.1719 -0.7844 -0.1891
   25POPC  H13A 3224   5.772   3.389   7.716 -1.1478 -2.4364 -0.4079
   25POPC  H13B 3225   5.657   3.514   7.705 -0.9610  0.0548  1.4808
   25POPC  H13C 3226   5.651   3.393   7.844 -0.9944 -1.8421  0.1491
   25POPC  H14A 3227   5.734   3.166   7.709 -0.8257 -0.0341 -2.2139
   25POPC  H14B 3228   5.601   3.165   7.829  1.1668  2.7535  0.8082
   25POPC  H14C 3229   5.576   3.102   7.663  0.0505  0.3964 -1.1635
   25POPC  H15A 3230   5.592   3.416   7.490  0.5426 -1.0011 -1.2334
   25POPC  H15B 3231   5.582   3.231   7.474  1.4249 -0.5015 -2.2627
   25POPC  H15C 3232   5.730   3.322   7.511  0.1554 -0.4145  0.1361
   25POPC   C11 3233   5.339   3.226   7.685 -0.1663 -0.7028 -0.0420
   25POPC  H11A 3234   5.235   3.265   7.692 -0.1688 -0.6146 -0.4877
   25POPC  H11B 3235   5.362   3.142   7.754  2.5667 -2.0881 -2.4272
   25POPC     P 3236   5.304   3.025   7.548  0.3460 -0.1187 -0.4173
   25POPC   O13 3237   5.396   2.936   7.623  0.2202 -0.0601 -0.1900
   25POPC   O14 3238   5.165   3.020   7.597  0.3562 -0.1217 -0.3878
   25POPC   O12 3239   5.355   3.177   7.551  0.0184 -0.0109 -0.2776
   25POPC   O11 3240   5.312   3.005   7.390 -0.0969  0.0717 -0.4642
   25POPC    C1 3241   5.230   3.092   7.312 -0.6623  0.0033  0.0427
   25POPC    HA 3242   5.277   3.113   7.214  3.0396  0.6828  1.7958
   25POPC    HB 3243   5.214   3.189   7.364  2.6474 -0.5229  2.3312
   25POPC    C2 3244   5.089   3.033   7.297 -0.5051 -0.3816  0.0737
   25POPC    HS 3245   5.045   2.993   7.391 -0.1036 -0.8919  0.0474
   25POPC   O21 3246   5.107   2.921   7.210 -0.1253 -0.1222 -0.1873
   25POPC   C21 3247   5.019   2.822   7.229 -0.1877 -0.1069 -0.3925
   25POPC   O22 3248   4.920   2.827   7.299 -0.2027 -0.0934 -0.4145
   25POPC   C22 3249   5.059   2.700   7.146  0.4926  0.0499 -0.3027
   25POPC   H2R 3250   5.118   2.626   7.204 -2.1297 -0.4388  1.9521
   25POPC   H2S 3251   5.121   2.747   7.066  2.2326 -1.8106 -0.1212
   25POPC    C3 3252   4.984   3.128   7.237 -0.1184 -0.2617 -0.4244
   25POPC    HX 3253   4.954   3.214   7.301  0.1641  1.1180 -2.0824
   25POPC    HY 3254   4.892   3.066   7.239 -0.5705  0.2677 -2.4601
   25POPC   O31 3255   5.008   3.183   7.108  0.3047 -0.2013 -0.3201
   25POPC   C31 3256   4.941   3.123   7.009  0.2302 -0.4376 -0.1269
   25POPC   O32 3257   4.860   3.033   7.025 -0.6195  0.3024 -0.1765
   25POPC   C32 3258   4.979   3.177   6.871 -0.4349  0.5913  0.0790
   25POPC   H2X 3259   4.986   3.287   6.864  0.0336  0.5128 -0.8154
   25POPC   H2Y 3260   4.895   3.153   6.802 -1.5082  0.1334  1.4917
   25POPC   C23 3261   4.929   2.636   7.098  0.3755 -0.0609  0.1537
   25POPC   H3R 3262   4.888   2.704   7.021  0.3578  2.3122  2.1321
   25POPC   H3S 3263   4.855   2.624   7.180  2.0781  1.7981  2.0818
   25POPC   C24 3264   4.954   2.498   7.038 -0.3166 -0.1727  0.1109
   25POPC   H4R 3265   5.001   2.427   7.109  0.6531 -1.7612 -1.9839
   25POPC   H4S 3266   5.037   2.507   6.964  0.0038 -0.8840  0.3674
   25POPC   C25 3267   4.827   2.432   6.985 -0.2245  0.4097 -0.8718
   25POPC   H5R 3268   4.777   2.491   6.905 -2.0431  1.9150  1.2576
   25POPC   H5S 3269   4.751   2.427   7.066  0.3886  1.0875 -0.2476
   25POPC   C26 3270   4.861   2.288   6.944  0.0126  0.1730  0.1291
   25POPC   H6R 3271   4.903   2.235   7.032 -1.1817 -1.2863 -0.1301
   25POPC   H6S 3272   4.927   2.284   6.855 -0.6052 -1.2461 -0.3004
   25POPC   C27 3273   4.726   2.227   6.906  0.1953 -0.1521  0.0023
   25POPC   H7R 3274   4.696   2.272   6.809 -1.9639 -0.9342  0.2429
   25POPC   H7S 3275   4.654   2.251   6.987  0.3025 -0.0612  0.0711
   25POPC   C28 3276   4.741   2.076   6.889 -0.3264 -0.2799  0.6291
   25POPC   H8R 3277   4.636   2.040   6.886 -0.2759 -0.3515 -0.8849
   25POPC   H8S 3278   4.795   2.015   6.966 -0.2283  0.2015  0.9451
   25POPC   C29 3279   4.806   2.049   6.756 -0.4453  0.0363  0.5073
   25POPC   H91 3280   4.891   2.114   6.729 -1.8249  0.7294 -2.6016
   25POPC  C210 3281   4.773   1.954   6.668 -0.0134  0.5188 -0.1803
   25POPC  H101 3282   4.827   1.956   6.572  0.6961  0.3046  0.2077
   25POPC  C211 3283   4.667   1.850   6.689  0.3461  0.1764 -0.0484
   25POPC  H11R 3284   4.632   1.848   6.795  0.4675 -2.8526  0.0275
   25POPC  H11S 3285   4.712   1.749   6.686  0.1898  0.0460  1.1938
   25POPC  C212 3286   4.540   1.859   6.605  0.3124 -0.3780 -0.0602
   25POPC  H12R 3287   4.504   1.964   6.592 -1.5770 -0.5764  2.6440
   25POPC  H12S 3288   4.460   1.807   6.661 -0.4031 -0.1169 -0.8130
   25POPC  C213 3289   4.541   1.784   6.471 -0.4232 -0.3352 -0.0946
   25POPC  H13R 3290   4.442   1.778   6.421  0.0800 -1.4565 -0.9774
   25POPC  H13S 3291   4.566   1.677   6.489  0.6695 -0.2681 -1.1058
   25POPC  C214 3292   4.643   1.834   6.369 -0.3791  0.1067  0.1584
   25POPC  H14R 3293   4.745   1.828   6.413  0.8889 -1.0352 -2.6688
   25POPC  H14S 3294   4.625   1.939   6.338 -0.3383  0.1124  0.1529
   25POPC  C215 3295   4.639   1.742   6.246  0.2795  0.0311  0.1861
   25POPC  H15R 3296   4.532   1.730   6.216  0.0924 -0.8011  1.1482
   25POPC  H15S 3297   4.679   1.642   6.273  0.7283  0.5438  1.5363
   25POPC  C216 3298   4.724   1.798   6.133  0.4683 -0.4973  0.0644
   25POPC  H16R 3299   4.824   1.836   6.164 -0.7908  1.1833  2.2748
   25POPC  H16S 3300   4.687   1.896   6.095  0.3461  0.0435  1.5319
   25POPC  C217 3301   4.743   1.703   6.015 -0.1058 -0.2104 -0.2664
   25POPC  H17R 3302   4.644   1.682   5.971  0.6856  0.9735 -2.7970
   25POPC  H17S 3303   4.790   1.607   6.048  1.6740  0.9799  0.8164
   25POPC  C218 3304   4.824   1.761   5.899 -0.0727  0.0998 -0.0885
   25POPC  H18R 3305   4.808   1.702   5.806 -0.9448 -2.2399  1.4544
   25POPC  H18S 3306   4.930   1.770   5.930 -0.8185  1.9787  2.2009
   25POPC  H18T 3307   4.791   1.867   5.889  2.9118  1.0513 -0.8850
   25POPC   C33 3308   5.109   3.117   6.818 -0.9323 -0.1266 -0.3455
   25POPC   H3X 3309   5.100   3.006   6.830  2.0925 -0.4654 -0.4785
   25POPC   H3Y 3310   5.192   3.159   6.878 -1.6792  4.0589 -1.9413
   25POPC   C34 3311   5.144   3.160   6.676  0.2160  0.5638  0.1301
   25POPC   H4X 3312   5.140   3.270   6.664 -2.0688  0.5387  0.1154
   25POPC   H4Y 3313   5.057   3.125   6.615 -0.0022 -0.1735  0.8488
   25POPC   C35 3314   5.272   3.097   6.622 -0.2654 -0.1696 -0.1856
   25POPC   H5X 3315   5.265   2.987   6.608 -2.0055  0.3273 -5.2464
   25POPC   H5Y 3316   5.350   3.122   6.698 -0.9544  2.9262 -0.3688
   25POPC   C36 3317   5.309   3.159   6.487 -0.0240 -0.1318 -0.1036
   25POPC   H6X 3318   5.393   3.105   6.438  0.1224  0.4094 -0.4633
   25POPC   H6Y 3319   5.356   3.259   6.499  3.1619 -1.8546  3.9254
   25POPC   C37 3320   5.196   3.155   6.384 -0.1936 -0.1780  0.0836
   25POPC   H7X 3321   5.109   3.213   6.421 -1.2705 -1.8471  0.2808
   25POPC   H7Y 3322   5.178   3.047   6.368  2.6634 -0.7456  0.1755
   25POPC   C38 3323   5.238   3.211   6.248  0.4697 -0.0369  0.3445
   25POPC   H8X 3324   5.329   3.158   6.212  0.9957  0.7421  0.4955
   25POPC   H8Y 3325   5.277   3.312   6.275  1.1774 -0.4102  0.7428
   25POPC   C39 3326   5.132   3.222   6.138  0.6527 -0.0220  0.1700
   25POPC   H9X 3327   5.083   3.122   6.138 -1.1494  0.8382 -0.0355
   25POPC   H9Y 3328   5.177   3.244   6.038  1.9831  1.1903  0.9988
   25POPC  C310 3329   5.012   3.313   6.160  0.6862  0.0917 -0.1000
   25POPC  H10X 3330   5.044   3.415   6.133 -2.0203  1.1824  0.4345
   25POPC  H10Y 3331   4.993   3.297   6.269  0.4528  2.4356  0.2461
   25POPC  C311 3332   4.891   3.292   6.069  0.4144 -0.0003  0.2796
   25POPC  H11X 3333   4.799   3.353   6.083 -0.3754 -0.9311 -0.6495
   25POPC  H11Y 3334   4.849   3.193   6.097 -2.8892  1.3090  0.3898
   25POPC  C312 3335   4.914   3.298   5.918 -0.4150  0.1758  0.1546
   25POPC  H12X 3336   4.983   3.222   5.876  1.0503  1.3701  0.3139
   25POPC  H12Y 3337   4.961   3.393   5.885 -1.1908 -0.3153 -2.6115
   25POPC  C313 3338   4.785   3.295   5.836 -0.2325  0.1987 -0.1350
   25POPC  H13X 3339   4.810   3.308   5.729 -0.1696 -0.7647 -0.2409
   25POPC  H13Y 3340   4.728   3.386   5.865 -0.7443  0.4374 -1.7889
   25POPC  C314 3341   4.698   3.171   5.853 -0.4682  0.4028  0.1624
   25POPC  H14X 3342   4.606   3.175   5.790 -1.1318  0.1511  1.0849
   25POPC  H14Y 3343   4.664   3.164   5.959  0.6606  2.1015  0.6674
   25POPC  C315 3344   4.771   3.044   5.811 -0.4872  0.3852  0.1816
   25POPC  H15X 3345   4.872   3.033   5.856  0.1782 -2.9406 -1.7856
   25POPC  H15Y 3346   4.794   3.049   5.702  1.6615  0.0631  0.5819
   25POPC  C316 3347   4.698   2.913   5.840 -0.7755  0.3515 -0.6554
   25POPC  H16X 3348   4.662   2.914   5.945  0.1399 -1.4231 -0.2809
   25POPC  H16Y 3349   4.768   2.827   5.836 -1.0121  0.0835  0.5132
   25POPC  H16Z 3350   4.605   2.892   5.782 -0.1405  0.2976 -1.6709
   26POPC     N 3351   6.792   0.417   7.408 -0.2151 -0.0189 -0.2256
   26POPC   C12 3352   6.831   0.420   7.262  0.0556 -0.1910 -0.1566
   26POPC   C13 3353   6.643   0.437   7.425 -0.3037 -0.2960 -0.6425
   26POPC   C14 3354   6.833   0.282   7.462 -0.4401  0.0970  0.2413
   26POPC   C15 3355   6.856   0.534   7.477 -0.3141 -0.2569  0.2760
   26POPC  H12A 3356   6.754   0.469   7.206  0.1599 -0.4676 -0.5422
   26POPC  H12B 3357   6.821   0.316   7.233 -2.5619  0.1973 -0.8885
   26POPC  H13A 3358   6.580   0.399   7.347 -1.7968  1.4038 -0.3160
   26POPC  H13B 3359   6.608   0.404   7.522 -1.0523 -0.2654 -0.8963
   26POPC  H13C 3360   6.627   0.544   7.427 -0.3685 -0.3099  0.6178
   26POPC  H14A 3361   6.932   0.268   7.422 -1.0184 -1.5454 -0.7449
   26POPC  H14B 3362   6.837   0.273   7.570  0.2546 -1.2110  0.1310
   26POPC  H14C 3363   6.779   0.199   7.417 -1.2111 -0.8347  2.7101
   26POPC  H15A 3364   6.950   0.574   7.442  1.4776 -0.7984  3.9608
   26POPC  H15B 3365   6.881   0.511   7.580  1.4643 -0.5937 -0.2006
   26POPC  H15C 3366   6.796   0.624   7.483  2.3131  1.7934 -1.6960
   26POPC   C11 3367   6.972   0.453   7.213  0.1546  0.0088  0.2596
   26POPC  H11A 3368   6.990   0.422   7.108  1.4567 -3.0739  1.2642
   26POPC  H11B 3369   7.046   0.400   7.277  0.2469 -3.0475 -2.1601
   26POPC     P 3370   6.932   0.705   7.137  0.2994 -0.1177 -0.0219
   26POPC   O13 3371   6.849   0.799   7.216 -0.0259 -0.1178 -0.3594
   26POPC   O14 3372   7.039   0.765   7.054  0.2256  0.5000  0.3204
   26POPC   O12 3373   6.995   0.593   7.232  0.6126 -0.0141 -0.1064
   26POPC   O11 3374   6.841   0.620   7.036  0.6133 -0.4371 -0.0361
   26POPC    C1 3375   6.742   0.692   6.963  0.5449 -0.7440 -0.2438
   26POPC    HA 3376   6.758   0.667   6.855  5.3137 -2.1736  0.5894
   26POPC    HB 3377   6.750   0.802   6.969  2.9047 -0.7205 -2.0680
   26POPC    C2 3378   6.598   0.662   7.008  0.1120  0.2306 -0.9421
   26POPC    HS 3379   6.605   0.679   7.118  0.7984  1.3107 -1.1375
   26POPC   O21 3380   6.572   0.525   6.975 -0.2383  0.0712 -0.0556
   26POPC   C21 3381   6.476   0.478   7.053  0.1390 -0.2340  0.2282
   26POPC   O22 3382   6.424   0.538   7.146  0.1946  0.4628 -0.1815
   26POPC   C22 3383   6.443   0.340   6.998  0.1116  0.0648 -0.5189
   26POPC   H2R 3384   6.482   0.279   7.082  1.2126  0.4404 -0.7429
   26POPC   H2S 3385   6.505   0.311   6.911  1.3311  0.0283  0.3314
   26POPC    C3 3386   6.495   0.761   6.950 -0.1753  0.5758  0.1264
   26POPC    HX 3387   6.526   0.862   6.986 -1.5975  0.4606  1.7827
   26POPC    HY 3388   6.397   0.739   6.996 -1.2475  1.4560 -1.6295
   26POPC   O31 3389   6.487   0.776   6.808  0.0845 -0.1994  0.0265
   26POPC   C31 3390   6.367   0.787   6.751  0.0587  0.2182  0.1583
   26POPC   O32 3391   6.262   0.799   6.811  0.0230 -0.0791  0.1594
   26POPC   C32 3392   6.387   0.788   6.600  0.0031 -0.0912  0.1483
   26POPC   H2X 3393   6.313   0.711   6.570  0.3168 -0.2170 -0.3256
   26POPC   H2Y 3394   6.486   0.742   6.579  0.2952  0.9042 -0.7553
   26POPC   C23 3395   6.292   0.324   6.980  0.1343 -0.4738 -0.2414
   26POPC   H3R 3396   6.234   0.369   7.064 -3.4584 -2.8213 -1.2234
   26POPC   H3S 3397   6.259   0.218   6.974 -0.9083 -0.5178  3.6183
   26POPC   C24 3398   6.247   0.397   6.854  0.6172 -0.3815 -0.3595
   26POPC   H4R 3399   6.300   0.354   6.766  2.0346  3.0651 -1.3715
   26POPC   H4S 3400   6.276   0.504   6.863 -2.2811  0.5678 -1.3938
   26POPC   C25 3401   6.096   0.402   6.834  0.5828  0.1980  0.0182
   26POPC   H5R 3402   6.034   0.432   6.921 -0.8766 -1.1677 -0.4999
   26POPC   H5S 3403   6.053   0.304   6.805 -2.1512  1.2121  0.3380
   26POPC   C26 3404   6.054   0.487   6.713  0.1860  0.2741  0.2080
   26POPC   H6R 3405   6.134   0.484   6.636 -0.1222  2.9552 -0.2992
   26POPC   H6S 3406   6.061   0.589   6.755  2.3357 -0.3646  1.5417
   26POPC   C27 3407   5.916   0.459   6.653  0.2514 -0.0052  0.1870
   26POPC   H7R 3408   5.831   0.478   6.722 -1.0592 -2.4824 -0.6323
   26POPC   H7S 3409   5.914   0.352   6.622  1.6660 -0.0706  0.2619
   26POPC   C28 3410   5.893   0.537   6.523  0.3938 -0.6963 -0.2597
   26POPC   H8R 3411   5.974   0.518   6.449 -0.1571  0.3884 -1.1712
   26POPC   H8S 3412   5.891   0.648   6.534 -3.7521 -0.4467 -1.9308
   26POPC   C29 3413   5.752   0.511   6.480 -0.0162  0.8139  0.0971
   26POPC   H91 3414   5.720   0.407   6.497  1.0553  0.0863 -1.9578
   26POPC  C210 3415   5.661   0.594   6.427 -0.5641  0.3997  0.3683
   26POPC  H101 3416   5.564   0.553   6.397  1.0664 -1.7437 -2.5885
   26POPC  C211 3417   5.690   0.728   6.364  0.2854  0.0979  0.1021
   26POPC  H11R 3418   5.797   0.757   6.375  0.2327 -0.1866  1.5641
   26POPC  H11S 3419   5.615   0.805   6.391 -1.4781 -1.4856 -0.1022
   26POPC  C212 3420   5.673   0.726   6.212 -0.0477  0.6033  0.1328
   26POPC  H12R 3421   5.725   0.638   6.169  2.6683  1.2931  1.7206
   26POPC  H12S 3422   5.720   0.818   6.171  0.3434  1.2617  1.9333
   26POPC  C213 3423   5.526   0.728   6.172  0.0003 -0.8703 -0.1472
   26POPC  H13R 3424   5.470   0.809   6.224 -0.4198  0.0215 -1.9121
   26POPC  H13S 3425   5.477   0.637   6.214 -0.1716 -1.9909 -2.5681
   26POPC  C214 3426   5.496   0.746   6.023 -0.0685 -0.2109 -0.0556
   26POPC  H14R 3427   5.546   0.837   5.983 -2.7397  1.9011  1.1030
   26POPC  H14S 3428   5.386   0.756   6.023  0.0190  1.6528 -2.1646
   26POPC  C215 3429   5.531   0.620   5.943  0.4497 -0.0375 -0.1109
   26POPC  H15R 3430   5.473   0.534   5.985 -0.6073  1.0772  0.8053
   26POPC  H15S 3431   5.637   0.594   5.961  0.3937 -0.5160 -0.4585
   26POPC  C216 3432   5.504   0.631   5.793 -0.2543  0.3544  0.0392
   26POPC  H16R 3433   5.395   0.654   5.791 -0.1807  0.6259 -1.1120
   26POPC  H16S 3434   5.515   0.526   5.758 -0.3463  1.0060 -2.0995
   26POPC  C217 3435   5.594   0.721   5.710 -0.4222  0.4198 -0.0729
   26POPC  H17R 3436   5.701   0.689   5.714  0.0014  1.8750  0.9867
   26POPC  H17S 3437   5.600   0.822   5.755 -0.7923  0.8370 -0.9431
   26POPC  C218 3438   5.550   0.749   5.566 -0.1505 -0.3219 -0.3087
   26POPC  H18R 3439   5.625   0.817   5.520 -0.0740 -1.0940 -1.3455
   26POPC  H18S 3440   5.453   0.804   5.563  0.4328  0.8356  0.6848
   26POPC  H18T 3441   5.544   0.654   5.509 -0.4231 -0.3484 -0.2360
   26POPC   C33 3442   6.355   0.928   6.548 -0.2335 -0.0684  0.3580
   26POPC   H3X 3443   6.436   0.995   6.583  1.1333 -1.1783 -0.5937
   26POPC   H3Y 3444   6.258   0.972   6.582 -0.2020  1.5676 -1.5249
   26POPC   C34 3445   6.349   0.937   6.396 -0.2794  0.2160  0.3759
   26POPC   H4X 3446   6.311   1.039   6.372  0.2239  0.6648  1.4589
   26POPC   H4Y 3447   6.264   0.871   6.366  0.4978 -1.3453  1.4695
   26POPC   C35 3448   6.478   0.921   6.316 -0.2721  0.1060  0.4100
   26POPC   H5X 3449   6.528   0.824   6.339  0.4111 -0.3562 -2.5707
   26POPC   H5Y 3450   6.541   1.010   6.336 -1.6922  0.7077  2.5656
   26POPC   C36 3451   6.456   0.929   6.165 -0.0890 -0.2523  0.3607
   26POPC   H6X 3452   6.397   1.023   6.151  0.7828  0.5148  1.6616
   26POPC   H6Y 3453   6.410   0.838   6.123  0.1345  0.1224 -0.7232
   26POPC   C37 3454   6.589   0.952   6.094 -0.3589 -0.0389 -0.0830
   26POPC   H7X 3455   6.659   1.014   6.155  0.0401  0.7937 -1.3294
   26POPC   H7Y 3456   6.566   1.002   5.998  1.0537 -0.1524 -0.5106
   26POPC   C38 3457   6.661   0.820   6.067 -0.2489  0.1238 -0.6014
   26POPC   H8X 3458   6.602   0.757   5.998  1.2470 -0.2913 -1.5560
   26POPC   H8Y 3459   6.677   0.770   6.165  2.5239  0.0276 -1.0129
   26POPC   C39 3460   6.793   0.850   5.996 -0.1133 -0.4232 -0.5878
   26POPC   H9X 3461   6.861   0.906   6.063  0.6273 -2.1271  0.1433
   26POPC   H9Y 3462   6.773   0.923   5.914 -1.1571  0.8223  0.7212
   26POPC  C310 3463   6.870   0.733   5.934  0.3213 -0.2426 -0.3925
   26POPC  H10X 3464   6.798   0.687   5.863 -1.4182  1.1627  0.3738
   26POPC  H10Y 3465   6.896   0.647   5.998  0.5723  0.0891 -0.0444
   26POPC  C311 3466   6.996   0.783   5.864  0.2239  0.2058 -0.2516
   26POPC  H11X 3467   7.053   0.807   5.956  0.9565 -2.6229  0.1097
   26POPC  H11Y 3468   6.969   0.880   5.817 -1.3136 -0.7317 -1.3752
   26POPC  C312 3469   7.061   0.680   5.771 -0.0456 -0.1854 -0.0089
   26POPC  H12X 3470   7.160   0.718   5.738  1.2257 -2.0006  1.5499
   26POPC  H12Y 3471   6.992   0.653   5.688  1.3540 -1.6961 -0.7312
   26POPC  C313 3472   7.103   0.551   5.841  0.2303  0.2127  0.5677
   26POPC  H13X 3473   7.014   0.507   5.890  1.9926 -0.2266  3.6196
   26POPC  H13Y 3474   7.197   0.558   5.900  1.1596  0.1152 -0.8452
   26POPC  C314 3475   7.133   0.449   5.731  0.0666  0.0510  0.6728
   26POPC  H14X 3476   7.044   0.438   5.666  0.3336  0.5554  0.2160
   26POPC  H14Y 3477   7.150   0.348   5.775  1.9315 -0.3924 -0.9118
   26POPC  C315 3478   7.261   0.469   5.650 -0.3950 -0.0636 -0.0886
   26POPC  H15X 3479   7.350   0.454   5.715  0.6842 -1.3615 -1.7547
   26POPC  H15Y 3480   7.255   0.567   5.599 -0.0543  0.2383  0.4463
   26POPC  C316 3481   7.279   0.371   5.534  0.5338 -0.3883  0.3167
   26POPC  H16X 3482   7.355   0.415   5.467 -0.3581  0.8142  0.0562
   26POPC  H16Y 3483   7.180   0.368   5.482 -0.3777 -3.1260  1.9883
   26POPC  H16Z 3484   7.313   0.271   5.569  0.7309 -0.4789 -0.1223
   27POPC     N 3485   2.628   2.049   8.141 -0.0789  0.2815  0.0532
   27POPC   C12 3486   2.676   1.960   8.029 -0.5521 -0.2738  0.2836
   27POPC   C13 3487   2.531   1.965   8.221  0.1740  0.0748  0.1411
   27POPC   C14 3488   2.732   2.106   8.233  0.0427 -0.4369  0.3670
   27POPC   C15 3489   2.553   2.169   8.087 -0.4277 -0.1120 -0.3424
   27POPC  H12A 3490   2.591   1.924   7.972  1.3662 -0.6735 -2.4963
   27POPC  H12B 3491   2.726   1.876   8.074  1.3218  0.7244  0.1606
   27POPC  H13A 3492   2.480   2.037   8.283 -2.0342 -1.7287  0.5591
   27POPC  H13B 3493   2.462   1.903   8.165  0.2060 -2.0098  2.2349
   27POPC  H13C 3494   2.588   1.895   8.281  2.7054  2.4730  0.7249
   27POPC  H14A 3495   2.797   2.168   8.173  1.6849 -0.1186  2.3195
   27POPC  H14B 3496   2.687   2.160   8.315 -1.6065  0.0835 -0.8341
   27POPC  H14C 3497   2.796   2.028   8.272 -0.3070 -0.8917  0.0303
   27POPC  H15A 3498   2.628   2.226   8.034 -0.0593  0.4058  0.7108
   27POPC  H15B 3499   2.512   2.230   8.166  0.7946  0.0618  0.1766
   27POPC  H15C 3500   2.472   2.140   8.021  0.7405  0.3798 -2.0591
   27POPC   C11 3501   2.764   2.028   7.924 -0.3747 -0.2979  0.4183
   27POPC  H11A 3502   2.705   2.100   7.864  1.7106  1.7463  0.6545
   27POPC  H11B 3503   2.803   1.949   7.856  1.1187  0.0638  0.8177
   27POPC     P 3504   2.981   2.151   7.895 -0.2256 -0.1073  0.2193
   27POPC   O13 3505   3.039   2.275   7.953 -0.0890  0.2669 -0.6917
   27POPC   O14 3506   3.071   2.036   7.870  0.7670  0.6108  0.4244
   27POPC   O12 3507   2.866   2.100   7.993  0.0468 -0.7074  0.2292
   27POPC   O11 3508   2.896   2.180   7.762 -0.0837 -0.5595  0.0259
   27POPC    C1 3509   2.971   2.256   7.667 -0.4564 -0.4205 -0.1566
   27POPC    HA 3510   3.051   2.192   7.624 -0.6728 -0.8571  0.0888
   27POPC    HB 3511   3.009   2.349   7.715  3.8313 -2.1960  0.2619
   27POPC    C2 3512   2.895   2.308   7.544  0.0469 -0.0680 -0.3209
   27POPC    HS 3513   2.829   2.395   7.565  3.0622  1.8767  1.8978
   27POPC   O21 3514   2.823   2.194   7.496  0.1643 -0.2717 -0.0142
   27POPC   C21 3515   2.703   2.183   7.552 -0.2602  0.2314 -0.8098
   27POPC   O22 3516   2.653   2.262   7.631  0.7346 -0.0856  0.1576
   27POPC   C22 3517   2.631   2.059   7.503 -0.5075 -0.2203  0.6592
   27POPC   H2R 3518   2.525   2.087   7.481 -0.1045 -0.0994 -1.2834
   27POPC   H2S 3519   2.626   1.985   7.586 -2.1861 -0.0812  0.7319
   27POPC    C3 3520   2.986   2.352   7.428  0.0575  0.3910 -0.1382
   27POPC    HX 3521   3.042   2.264   7.389 -0.1894  0.1895 -0.0332
   27POPC    HY 3522   3.066   2.420   7.466  0.3374  1.3010 -2.2018
   27POPC   O31 3523   2.906   2.425   7.335 -0.2615  0.8925  0.5248
   27POPC   C31 3524   2.965   2.515   7.256  0.0926 -0.5588 -0.9176
   27POPC   O32 3525   3.077   2.558   7.280 -0.1854 -0.2153 -0.1905
   27POPC   C32 3526   2.871   2.571   7.151 -0.1783  0.2654 -0.2506
   27POPC   H2X 3527   2.797   2.639   7.198 -0.9723 -0.1628 -0.8543
   27POPC   H2Y 3528   2.809   2.488   7.111 -1.1566  1.7974 -2.1543
   27POPC   C23 3529   2.697   2.003   7.377 -0.5680 -0.0636  0.5583
   27POPC   H3R 3530   2.770   1.929   7.415  0.2265 -0.3900 -1.4890
   27POPC   H3S 3531   2.744   2.075   7.306 -0.3882 -0.2193  0.5187
   27POPC   C24 3532   2.587   1.923   7.308 -0.1492 -0.8372  0.7795
   27POPC   H4R 3533   2.509   1.990   7.267 -0.5224 -1.9099 -0.3424
   27POPC   H4S 3534   2.537   1.871   7.393 -2.2429  0.5969  0.5105
   27POPC   C25 3535   2.634   1.825   7.200 -0.1080 -0.4722  0.4649
   27POPC   H5R 3536   2.697   1.741   7.236 -0.3974 -0.5514  0.7970
   27POPC   H5S 3537   2.699   1.873   7.123  1.1525 -3.8784 -0.7751
   27POPC   C26 3538   2.515   1.765   7.126  0.1055 -0.4658  0.1154
   27POPC   H6R 3539   2.456   1.854   7.094  0.6780  0.3823  1.3822
   27POPC   H6S 3540   2.457   1.710   7.203 -2.7413  1.1884 -0.7147
   27POPC   C27 3541   2.559   1.680   7.006 -0.1845 -0.1291 -0.2319
   27POPC   H7R 3542   2.650   1.625   7.039  1.5653  1.3341 -2.3356
   27POPC   H7S 3543   2.598   1.735   6.918  0.9812 -2.0341 -0.9587
   27POPC   C28 3544   2.449   1.578   6.973 -0.2091 -0.2096  0.0894
   27POPC   H8R 3545   2.382   1.625   6.898  1.8849  3.4859  0.2742
   27POPC   H8S 3546   2.389   1.549   7.061  3.0816 -0.6847  2.3516
   27POPC   C29 3547   2.509   1.452   6.918 -0.0771 -0.0761 -0.0756
   27POPC   H91 3548   2.522   1.377   6.997 -2.6847 -0.5341  0.0078
   27POPC  C210 3549   2.550   1.421   6.794  0.0178  0.4403 -0.1771
   27POPC  H101 3550   2.599   1.325   6.771  1.2791  1.4933 -2.2587
   27POPC  C211 3551   2.564   1.490   6.662 -0.0615  0.6083 -0.0975
   27POPC  H11R 3552   2.522   1.593   6.661 -1.2094  0.1477 -0.7485
   27POPC  H11S 3553   2.507   1.439   6.581 -1.2538  1.8410 -0.0703
   27POPC  C212 3554   2.709   1.497   6.613 -0.0881 -0.2762 -0.3053
   27POPC  H12R 3555   2.760   1.398   6.608  2.5219  1.0448 -2.1174
   27POPC  H12S 3556   2.763   1.549   6.694 -1.3363 -1.4933  1.3949
   27POPC  C213 3557   2.730   1.572   6.481  1.1463  0.2627  0.1923
   27POPC  H13R 3558   2.827   1.625   6.495  3.9855 -4.5272  1.0770
   27POPC  H13S 3559   2.639   1.633   6.464 -1.2301 -3.3014 -1.0943
   27POPC  C214 3560   2.755   1.482   6.360 -0.4434  0.6071 -0.4123
   27POPC  H14R 3561   2.672   1.408   6.350 -1.0576  1.4484 -1.6958
   27POPC  H14S 3562   2.855   1.443   6.388 -1.4977  0.3499  3.5667
   27POPC  C215 3563   2.775   1.554   6.227  0.1774  0.1704 -0.5608
   27POPC  H15R 3564   2.786   1.487   6.139 -0.1460 -1.2185  0.4362
   27POPC  H15S 3565   2.855   1.629   6.245  1.1227 -1.2618  1.6516
   27POPC  C216 3566   2.653   1.640   6.194  0.3038  0.7746  0.4845
   27POPC  H16R 3567   2.631   1.714   6.273  3.6948  0.2866  2.0369
   27POPC  H16S 3568   2.564   1.573   6.189  0.1186  0.8088  2.5511
   27POPC  C217 3569   2.679   1.708   6.059 -0.4815  0.3560  0.1112
   27POPC  H17R 3570   2.725   1.641   5.984  1.3296  2.2770 -0.5856
   27POPC  H17S 3571   2.761   1.779   6.083  1.3745 -1.3342 -0.9675
   27POPC  C218 3572   2.570   1.799   6.003 -0.4766  0.3946  0.1638
   27POPC  H18R 3573   2.571   1.891   6.064  0.6075  0.6073 -0.1650
   27POPC  H18S 3574   2.471   1.750   6.018 -0.3463 -0.0403 -0.3684
   27POPC  H18T 3575   2.589   1.831   5.898  2.7821 -0.2524  0.4626
   27POPC   C33 3576   2.944   2.647   7.040  0.4186 -0.1129 -0.1206
   27POPC   H3X 3577   3.033   2.585   7.018  0.1365 -1.1507  1.5384
   27POPC   H3Y 3578   2.973   2.747   7.079 -0.6481  0.1116  0.1336
   27POPC   C34 3579   2.868   2.670   6.909 -0.2106 -0.6768  0.1404
   27POPC   H4X 3580   2.931   2.692   6.820 -1.1696 -1.1049 -0.6611
   27POPC   H4Y 3581   2.800   2.756   6.925  1.1254  0.1575  1.6166
   27POPC   C35 3582   2.794   2.551   6.847  0.2999 -1.0008  0.1407
   27POPC   H5X 3583   2.716   2.527   6.923  1.6827 -0.1512  1.8849
   27POPC   H5Y 3584   2.876   2.477   6.838  3.0285  1.9815 -1.5966
   27POPC   C36 3585   2.731   2.585   6.712  0.0447 -0.2780  0.4352
   27POPC   H6X 3586   2.808   2.622   6.641 -0.3639 -0.1301  0.0574
   27POPC   H6Y 3587   2.664   2.674   6.717  0.6452  0.4077 -2.0292
   27POPC   C37 3588   2.651   2.473   6.644 -0.1300  0.0497  0.0951
   27POPC   H7X 3589   2.575   2.458   6.723  1.1839  2.2517  1.9103
   27POPC   H7Y 3590   2.708   2.379   6.629  0.0719  0.1776  0.0557
   27POPC   C38 3591   2.588   2.539   6.521  0.3469  0.4847  0.0784
   27POPC   H8X 3592   2.527   2.629   6.546 -3.5303 -1.4580 -1.4748
   27POPC   H8Y 3593   2.513   2.473   6.472  0.5300  1.2094 -1.2173
   27POPC   C39 3594   2.680   2.567   6.403  0.1570 -0.0834 -0.2094
   27POPC   H9X 3595   2.739   2.476   6.378 -0.4600 -0.1782 -1.4060
   27POPC   H9Y 3596   2.760   2.639   6.430  0.6172 -0.6171 -0.1318
   27POPC  C310 3597   2.606   2.612   6.277 -0.0818 -0.0977 -0.0728
   27POPC  H10X 3598   2.679   2.660   6.209  1.5354 -0.7748  1.1292
   27POPC  H10Y 3599   2.545   2.695   6.319 -0.3497 -0.9349  1.2458
   27POPC  C311 3600   2.518   2.509   6.206 -0.5342 -0.5278  1.0888
   27POPC  H11X 3601   2.452   2.550   6.127 -2.0689 -1.9627  1.5694
   27POPC  H11Y 3602   2.453   2.460   6.282 -0.3435 -0.6242  1.1908
   27POPC  C312 3603   2.600   2.396   6.143 -0.6260  0.0878 -0.1518
   27POPC  H12X 3604   2.658   2.336   6.216  0.3874  1.2246  0.0121
   27POPC  H12Y 3605   2.662   2.440   6.062  0.0168 -0.7690 -0.1340
   27POPC  C313 3606   2.508   2.300   6.067 -0.5503 -0.1060  0.0036
   27POPC  H13X 3607   2.468   2.348   5.976 -0.7482 -0.4138 -0.0727
   27POPC  H13Y 3608   2.430   2.266   6.139 -0.3236 -0.7918 -0.0629
   27POPC  C314 3609   2.581   2.171   6.029 -0.4136 -0.0871  0.1970
   27POPC  H14X 3610   2.510   2.102   5.977 -0.4212 -1.0284  1.4314
   27POPC  H14Y 3611   2.616   2.127   6.124  2.1985  0.0062 -0.6320
   27POPC  C315 3612   2.701   2.198   5.938 -0.1107  0.3030  0.7112
   27POPC  H15X 3613   2.778   2.245   6.003 -1.1313  0.3561  1.9215
   27POPC  H15Y 3614   2.684   2.282   5.867 -1.6897 -1.2235 -0.8089
   27POPC  C316 3615   2.750   2.076   5.861 -0.4864  0.6150 -0.0291
   27POPC  H16X 3616   2.839   2.099   5.798  0.2421 -0.1352  0.7045
   27POPC  H16Y 3617   2.657   2.054   5.803  0.3113  0.1681 -1.1922
   27POPC  H16Z 3618   2.765   1.990   5.929 -1.9885 -0.8796 -1.4846
   28POPC     N 3619   7.982   6.617   7.590 -0.2783  0.1035  0.0166
   28POPC   C12 3620   7.945   6.751   7.531  0.5745  0.4353  0.2233
   28POPC   C13 3621   0.108   6.554   7.514  0.0770  0.4835  0.2297
   28POPC   C14 3622   0.021   6.620   7.738  0.2384 -0.8516 -0.0508
   28POPC   C15 3623   7.864   6.526   7.566 -0.4320  0.3343 -0.0991
   28POPC  H12A 3624   7.854   6.782   7.581 -0.1976 -1.7570  0.2739
   28POPC  H12B 3625   7.930   6.738   7.425  2.4767 -1.1394  0.0980
   28POPC  H13A 3626   0.193   6.620   7.518 -1.0779  1.9271  1.9749
   28POPC  H13B 3627   0.141   6.466   7.568 -0.3343  1.1248  1.5650
   28POPC  H13C 3628   0.084   6.549   7.408  0.2025 -1.3625  0.2527
   28POPC  H14A 3629   7.931   6.664   7.797 -0.2775 -0.1901 -1.1937
   28POPC  H14B 3630   0.039   6.518   7.768 -0.2315 -0.8072  0.3912
   28POPC  H14C 3631   0.109   6.682   7.750 -0.7324  0.5004  0.2626
   28POPC  H15A 3632   7.781   6.568   7.622 -1.6773 -0.0961 -1.5409
   28POPC  H15B 3633   7.881   6.423   7.592  0.2213  0.2549 -0.8142
   28POPC  H15C 3634   7.827   6.519   7.464  2.4018 -0.9798 -1.1256
   28POPC   C11 3635   0.056   6.867   7.543  0.4573  0.5125  0.4654
   28POPC  H11A 3636   0.071   6.870   7.653  0.6728  0.5224  0.4365
   28POPC  H11B 3637   0.018   6.958   7.493  3.3618  1.4186 -0.2799
   28POPC     P 3638   0.296   6.921   7.538 -0.1527 -0.0597  0.1577
   28POPC   O13 3639   0.308   6.924   7.686  0.3229  0.2508  0.1132
   28POPC   O14 3640   0.423   6.899   7.465 -0.5658  0.2898 -0.6833
   28POPC   O12 3641   0.180   6.824   7.485  0.0506 -0.3271  0.1957
   28POPC   O11 3642   0.247   7.063   7.485 -0.3451 -0.2489 -0.1742
   28POPC    C1 3643   0.266   7.107   7.350  0.1278  0.5346  0.1393
   28POPC    HA 3644   0.311   7.026   7.288 -2.2664 -0.5985 -0.2680
   28POPC    HB 3645   0.330   7.197   7.358 -1.6786  1.7758  1.3598
   28POPC    C2 3646   0.134   7.141   7.277 -0.1030 -0.5170  0.0528
   28POPC    HS 3647   0.065   7.185   7.351 -0.4506  0.8406 -1.0515
   28POPC   O21 3648   0.084   7.020   7.221  0.4005 -0.1306 -1.2679
   28POPC   C21 3649   7.939   7.027   7.224  0.4088 -0.2839 -0.3195
   28POPC   O22 3650   7.871   7.123   7.253  0.5087 -0.2540 -0.1836
   28POPC   C22 3651   7.886   6.897   7.166 -0.4888  0.0480 -0.2524
   28POPC   H2R 3652   7.825   6.840   7.241  1.9809  0.5251  2.2640
   28POPC   H2S 3653   7.967   6.823   7.148 -1.4761 -1.2862  0.5887
   28POPC    C3 3654   0.179   7.243   7.171  0.4110 -0.6818  0.1066
   28POPC    HX 3655   0.280   7.203   7.149  1.0479  0.2888  1.1567
   28POPC    HY 3656   0.183   7.339   7.226  1.3134 -0.5951 -0.1051
   28POPC   O31 3657   0.092   7.243   7.058 -0.0050 -0.1758  0.4220
   28POPC   C31 3658   0.142   7.323   6.963 -0.2212 -0.3159  0.1886
   28POPC   O32 3659   0.248   7.382   6.969  0.0095 -0.5988 -0.8973
   28POPC   C32 3660   0.047   7.339   6.845 -0.0987 -0.5185  0.0616
   28POPC   H2X 3661   7.937   7.377   6.879  0.3126  1.3284 -0.6924
   28POPC   H2Y 3662   0.034   7.237   6.802  0.2048 -0.4429 -0.2124
   28POPC   C23 3663   7.810   6.921   7.035  0.4268 -0.0955 -0.8223
   28POPC   H3R 3664   7.864   6.983   6.961  0.8084  1.4410  0.6748
   28POPC   H3S 3665   7.720   6.981   7.061  0.6556  0.7627 -1.9548
   28POPC   C24 3666   7.757   6.790   6.977  0.3358 -0.2600 -0.3716
   28POPC   H4R 3667   7.673   6.747   7.036  0.8983  0.7845  1.2664
   28POPC   H4S 3668   7.842   6.720   6.994 -0.3815 -0.7628  1.4327
   28POPC   C25 3669   7.731   6.794   6.827  0.7941  0.0429 -0.4462
   28POPC   H5R 3670   7.671   6.701   6.816 -1.5256  1.3203  0.6802
   28POPC   H5S 3671   7.826   6.782   6.771 -0.6152 -3.1424 -2.4975
   28POPC   C26 3672   7.653   6.920   6.788 -0.3054 -0.3286  0.5050
   28POPC   H6R 3673   7.723   7.006   6.786  1.2607 -1.5611  0.9406
   28POPC   H6S 3674   7.561   6.936   6.849 -0.4580 -0.9069  0.4382
   28POPC   C27 3675   7.623   6.919   6.638 -0.0069  0.0852  0.4419
   28POPC   H7R 3676   7.553   6.838   6.607 -0.7720  0.3604  1.3993
   28POPC   H7S 3677   7.722   6.893   6.595  1.2833  2.3550  1.8476
   28POPC   C28 3678   7.566   7.053   6.592 -0.2100 -0.3007 -0.4611
   28POPC   H8R 3679   7.641   7.133   6.614 -0.4147  0.0176 -0.9116
   28POPC   H8S 3680   7.464   7.071   6.632 -0.6730 -0.0641 -1.7043
   28POPC   C29 3681   7.576   7.069   6.443  0.5015  0.5067 -0.3389
   28POPC   H91 3682   7.668   7.119   6.411  1.4930  0.1123  1.7376
   28POPC  C210 3683   7.475   7.045   6.358  0.6375  0.0075 -0.3676
   28POPC  H101 3684   7.487   7.070   6.252  0.1013  0.6008 -0.2935
   28POPC  C211 3685   7.346   6.981   6.400  0.7450 -0.0352 -0.0998
   28POPC  H11R 3686   7.352   6.928   6.498 -0.5521 -1.5962 -0.8123
   28POPC  H11S 3687   7.307   6.912   6.323  1.1112 -1.2055  0.7294
   28POPC  C212 3688   7.240   7.091   6.404  0.0738 -0.7002  0.7882
   28POPC  H12R 3689   7.216   7.161   6.322  0.0787 -1.3056  0.2605
   28POPC  H12S 3690   7.291   7.150   6.483  1.6442 -3.1454  1.7478
   28POPC  C213 3691   7.114   7.043   6.477 -0.5358  0.0328  0.2410
   28POPC  H13R 3692   7.087   6.944   6.434 -1.3790 -1.2306  3.3905
   28POPC  H13S 3693   7.030   7.113   6.463  0.2118  1.3867  2.0641
   28POPC  C214 3694   7.127   7.033   6.630  0.1948  0.1689  0.1938
   28POPC  H14R 3695   7.228   7.001   6.662 -0.6479 -1.6767  1.1455
   28POPC  H14S 3696   7.053   6.960   6.669 -0.2981 -0.3378 -1.5855
   28POPC  C215 3697   7.079   7.165   6.692 -0.2098  0.0746  0.0852
   28POPC  H15R 3698   6.972   7.176   6.666 -0.1073 -1.7167 -1.3544
   28POPC  H15S 3699   7.138   7.243   6.638  3.5926 -1.7913  1.1686
   28POPC  C216 3700   7.114   7.184   6.839  0.1340  0.1707 -0.0074
   28POPC  H16R 3701   7.082   7.285   6.872 -0.4534 -0.1273  0.3506
   28POPC  H16S 3702   7.225   7.177   6.848  0.0879  0.3868  0.8020
   28POPC  C217 3703   7.060   7.073   6.930  0.2029  0.2271  0.1035
   28POPC  H17R 3704   7.084   6.973   6.887 -1.1798 -0.6099  1.2025
   28POPC  H17S 3705   6.950   7.071   6.918 -0.0737 -1.8864  2.1862
   28POPC  C218 3706   7.091   7.074   7.080  0.6404  0.4368  0.0134
   28POPC  H18R 3707   7.058   7.174   7.115  0.6113  0.5610 -0.3616
   28POPC  H18S 3708   7.200   7.067   7.099  1.3001  1.0409 -2.9702
   28POPC  H18T 3709   7.040   6.985   7.122  0.7855 -0.5840 -1.8461
   28POPC   C33 3710   0.095   7.435   6.736 -0.1379 -0.4095  0.1409
   28POPC   H3X 3711   0.194   7.397   6.706 -0.0524  0.9691 -1.4745
   28POPC   H3Y 3712   0.110   7.536   6.780 -0.7956  0.6095 -1.8711
   28POPC   C34 3713   0.007   7.442   6.611  0.1983 -0.0619 -0.0778
   28POPC   H4X 3714   7.889   7.459   6.638  0.2076  0.6486 -0.4667
   28POPC   H4Y 3715   0.009   7.340   6.567  1.3753  0.5303 -1.4657
   28POPC   C35 3716   0.056   7.533   6.499  0.2307  0.2726  0.2062
   28POPC   H5X 3717   0.161   7.506   6.474  0.8052  2.8378 -0.4324
   28POPC   H5Y 3718   0.050   7.637   6.537 -0.7080  0.5613 -0.6834
   28POPC   C36 3719   7.956   7.527   6.374  0.2536  0.0805  0.1990
   28POPC   H6X 3720   7.851   7.536   6.409  0.2176 -1.5028  0.5691
   28POPC   H6Y 3721   7.976   7.427   6.331  0.0182  0.0866  0.0773
   28POPC   C37 3722   0.008   7.621   6.261 -0.3289 -0.2674 -0.3038
   28POPC   H7X 3723   0.109   7.596   6.222  0.7617  2.6469  0.3903
   28POPC   H7Y 3724   0.015   7.725   6.299 -1.5985 -0.6635  1.1052
   28POPC   C38 3725   7.902   7.634   6.141 -0.1038  0.0304 -0.4524
   28POPC   H8X 3726   7.807   7.679   6.179  0.4525 -0.5463  1.7401
   28POPC   H8Y 3727   7.867   7.542   6.089 -0.3989  0.0494 -0.2923
   28POPC   C39 3728   7.955   7.740   6.045  0.4272  0.0147 -0.1799
   28POPC   H9X 3729   0.069   7.708   6.015  0.1337 -0.0941 -1.0965
   28POPC   H9Y 3730   7.952   7.841   6.091  0.3067 -0.0471 -0.0536
   28POPC  C310 3731   7.886   7.726   5.909 -0.1655 -0.6118  0.1801
   28POPC  H10X 3732   7.890   7.624   5.866 -1.7136 -1.3190  1.6175
   28POPC  H10Y 3733   7.929   7.792   5.830  2.3272 -0.9579  1.1687
   28POPC  C311 3734   7.735   7.753   5.917  0.0049  0.6449 -0.4945
   28POPC  H11X 3735   7.684   7.681   5.984 -0.9860  1.5660 -0.2462
   28POPC  H11Y 3736   7.709   7.736   5.810  2.4605 -1.9930 -0.8284
   28POPC  C312 3737   7.683   7.893   5.949 -0.2375  0.4384  0.0253
   28POPC  H12X 3738   7.710   7.968   5.871  1.1705  0.2842  0.3349
   28POPC  H12Y 3739   7.747   7.918   6.037  1.1886 -1.7110 -0.3116
   28POPC  C313 3740   7.534   7.901   5.981 -0.2260  0.0884  0.1680
   28POPC  H13X 3741   7.507   7.828   6.060  1.7705 -1.2108 -0.2719
   28POPC  H13Y 3742   7.476   7.889   5.887  2.9376 -0.7772 -1.8253
   28POPC  C314 3743   7.493   0.042   6.051 -0.1130  0.1658  0.0904
   28POPC  H14X 3744   7.530   0.120   5.982  1.7233 -2.6747 -2.3794
   28POPC  H14Y 3745   7.548   0.053   6.147 -0.9129  0.7719  0.4894
   28POPC  C315 3746   7.343   0.042   6.081 -0.0481  0.5780  0.4264
   28POPC  H15X 3747   7.295   7.958   6.012  0.0887  0.3626  0.5564
   28POPC  H15Y 3748   7.303   0.141   6.050  3.5751  2.0429 -0.0697
   28POPC  C316 3749   7.304   0.019   6.226 -0.6787 -0.4481  0.1025
   28POPC  H16X 3750   7.371   7.927   6.263 -1.5535 -0.5496  1.5619
   28POPC  H16Y 3751   7.199   7.974   6.241 -1.4174  1.6255 -0.0686
   28POPC  H16Z 3752   7.318   0.111   6.287  0.2949 -0.3571 -0.2554
   29POPC     N 3753   0.952   5.228   7.796  0.3972  0.0882  0.3982
   29POPC   C12 3754   0.961   5.344   7.700 -0.1237 -0.2482 -0.0611
   29POPC   C13 3755   0.852   5.260   7.904 -0.1632  0.3970 -0.2105
   29POPC   C14 3756   0.916   5.102   7.722 -0.4211  0.2462  0.5256
   29POPC   C15 3757   1.080   5.199   7.871  0.7690  0.2403 -0.1700
   29POPC  H12A 3758   0.980   5.436   7.752  1.0031 -1.4971  1.8669
   29POPC  H12B 3759   0.867   5.355   7.647  0.3455  1.1742 -0.6425
   29POPC  H13A 3760   0.894   5.342   7.961  2.2421  0.3633 -1.8180
   29POPC  H13B 3761   0.760   5.291   7.855 -0.1912  1.3313  0.4168
   29POPC  H13C 3762   0.836   5.174   7.966  0.0603  0.0556 -0.6242
   29POPC  H14A 3763   1.000   5.062   7.667 -2.0607 -0.6625 -1.4604
   29POPC  H14B 3764   0.894   5.021   7.790  2.4757 -1.3105 -0.2351
   29POPC  H14C 3765   0.843   5.122   7.644 -2.0289 -0.7101  1.7161
   29POPC  H15A 3766   1.111   5.292   7.916  1.0887  0.1879 -0.2808
   29POPC  H15B 3767   1.161   5.180   7.802  1.4054  0.1115  0.5953
   29POPC  H15C 3768   1.069   5.119   7.942 -0.8268 -0.0217 -0.6798
   29POPC   C11 3769   1.067   5.349   7.589 -0.2510 -0.1890 -0.1797
   29POPC  H11A 3770   1.167   5.355   7.636 -0.3234  0.4424 -0.0954
   29POPC  H11B 3771   1.062   5.440   7.525 -2.0446 -0.6109 -0.7081
   29POPC     P 3772   1.186   5.149   7.473  0.3117 -0.1397  0.1929
   29POPC   O13 3773   1.243   5.132   7.609  0.0762  0.0372  0.3156
   29POPC   O14 3774   1.148   5.025   7.402  0.2775 -0.2200  0.3498
   29POPC   O12 3775   1.056   5.239   7.499  0.1935 -0.1844 -0.2432
   29POPC   O11 3776   1.275   5.239   7.376  0.0420 -0.1369 -0.0527
   29POPC    C1 3777   1.206   5.291   7.262 -0.1756  0.1038  0.1888
   29POPC    HA 3778   1.261   5.380   7.223 -0.1096 -0.1097 -0.2078
   29POPC    HB 3779   1.103   5.325   7.283 -0.6893 -1.4631  0.3177
   29POPC    C2 3780   1.218   5.199   7.140  0.0208 -0.1448  0.3952
   29POPC    HS 3781   1.143   5.117   7.142  0.5651 -0.8258 -2.4528
   29POPC   O21 3782   1.347   5.137   7.141  0.2065  0.2338  0.1245
   29POPC   C21 3783   1.354   5.028   7.064  0.4183  0.9064 -0.8310
   29POPC   O22 3784   1.255   4.972   7.020  0.3404  0.5502 -0.2227
   29POPC   C22 3785   1.496   4.985   7.031  0.3491 -0.0336  0.0552
   29POPC   H2R 3786   1.540   4.945   7.125  0.5729  2.0120  0.8612
   29POPC   H2S 3787   1.545   5.080   7.002  1.3829 -1.0557 -1.7302
   29POPC    C3 3788   1.191   5.279   7.012  0.2966 -0.2813  0.2495
   29POPC    HX 3789   1.267   5.358   6.996 -0.5975  0.4917 -0.3502
   29POPC    HY 3790   1.090   5.324   7.024  0.6815  0.7220 -0.1442
   29POPC   O31 3791   1.201   5.200   6.893  0.0676 -0.1126  0.1161
   29POPC   C31 3792   1.085   5.157   6.844 -0.0909  0.5907 -0.1422
   29POPC   O32 3793   0.975   5.172   6.893 -0.1184  0.2834 -0.1107
   29POPC   C32 3794   1.104   5.066   6.723 -0.2294 -0.2112  0.4274
   29POPC   H2X 3795   1.135   4.968   6.763  0.4183 -0.5440 -0.8400
   29POPC   H2Y 3796   1.189   5.101   6.659 -0.7689 -1.6709 -1.1691
   29POPC   C23 3797   1.490   4.881   6.919 -0.0831  0.1230 -0.0696
   29POPC   H3R 3798   1.426   4.931   6.844  0.9078  1.0272 -0.3440
   29POPC   H3S 3799   1.456   4.785   6.963  0.2354  0.1450  0.2311
   29POPC   C24 3800   1.628   4.852   6.860 -0.1439  0.3155 -0.3046
   29POPC   H4R 3801   1.691   4.812   6.942 -1.0553  0.4506  0.4697
   29POPC   H4S 3802   1.661   4.954   6.830 -0.4146  1.6261  3.3651
   29POPC   C25 3803   1.619   4.755   6.742  0.1197 -0.3880  0.2537
   29POPC   H5R 3804   1.567   4.809   6.660 -1.1616  1.9153  2.4408
   29POPC   H5S 3805   1.536   4.687   6.769  0.2664 -0.8703 -0.4828
   29POPC   C26 3806   1.743   4.677   6.696  0.2775 -0.2010  0.3607
   29POPC   H6R 3807   1.707   4.599   6.626 -2.4947  1.5077 -0.2542
   29POPC   H6S 3808   1.787   4.623   6.782 -0.4770 -0.6480  0.4720
   29POPC   C27 3809   1.840   4.782   6.641 -0.3211  0.3375  0.3256
   29POPC   H7R 3810   1.943   4.743   6.644 -0.5052 -0.0958  2.0754
   29POPC   H7S 3811   1.844   4.870   6.710  0.7418  0.6432 -0.1121
   29POPC   C28 3812   1.796   4.834   6.504 -0.1693 -0.0380  0.1364
   29POPC   H8R 3813   1.701   4.890   6.515 -0.0633  0.1976 -0.1171
   29POPC   H8S 3814   1.753   4.745   6.453 -0.0617 -0.0045 -0.0124
   29POPC   C29 3815   1.889   4.910   6.414 -0.2385  0.4064  0.4380
   29POPC   H91 3816   1.929   5.001   6.461  1.6882 -0.5860  0.8386
   29POPC  C210 3817   1.940   4.872   6.296 -0.8592  0.1892  0.2385
   29POPC  H101 3818   2.005   4.941   6.241 -0.8000  0.4608  0.6447
   29POPC  C211 3819   1.901   4.743   6.228 -0.2738 -0.0242  0.3032
   29POPC  H11R 3820   1.844   4.774   6.138 -0.5080 -1.1353  0.0648
   29POPC  H11S 3821   1.833   4.679   6.287  0.5610 -0.4162  0.8539
   29POPC  C212 3822   2.022   4.656   6.192 -0.0902  0.2925  0.1422
   29POPC  H12R 3823   2.092   4.716   6.131  2.1736 -0.8597  1.4462
   29POPC  H12S 3824   1.978   4.572   6.134  0.9936 -0.6821  0.6967
   29POPC  C213 3825   2.094   4.590   6.310 -0.1802  0.0885  0.0848
   29POPC  H13R 3826   2.149   4.496   6.288 -2.4004 -0.8707 -1.8035
   29POPC  H13S 3827   2.010   4.560   6.376 -0.2219  0.0413  0.0095
   29POPC  C214 3828   2.194   4.677   6.387  0.0012 -0.2567  0.2406
   29POPC  H14R 3829   2.141   4.765   6.430 -1.0965 -1.8359  2.2926
   29POPC  H14S 3830   2.262   4.712   6.307  0.0462 -0.8846  0.0012
   29POPC  C215 3831   2.268   4.610   6.503  0.1186 -0.2750  0.1557
   29POPC  H15R 3832   2.318   4.524   6.456 -0.7266 -1.1826  0.8787
   29POPC  H15S 3833   2.189   4.578   6.575 -2.9635  3.2621 -1.2979
   29POPC  C216 3834   2.371   4.697   6.575 -0.0176  0.1348 -0.1392
   29POPC  H16R 3835   2.462   4.704   6.511 -0.0992  1.1944 -0.1541
   29POPC  H16S 3836   2.397   4.643   6.669  0.2050 -1.5379 -1.1285
   29POPC  C217 3837   2.327   4.839   6.613 -0.2080 -0.1254  0.6272
   29POPC  H17R 3838   2.226   4.833   6.659 -0.5548 -0.8333 -0.1771
   29POPC  H17S 3839   2.326   4.888   6.513  2.3324  1.1057  1.1272
   29POPC  C218 3840   2.424   4.917   6.702 -0.1066  0.0901  0.3296
   29POPC  H18R 3841   2.527   4.897   6.665 -0.7180 -1.6230 -0.5955
   29POPC  H18S 3842   2.417   4.889   6.809 -2.7818  1.7029  0.6680
   29POPC  H18T 3843   2.401   5.024   6.689 -1.6754 -0.4205 -1.7141
   29POPC   C33 3844   0.978   5.073   6.637  0.1172  0.0353 -0.0709
   29POPC   H3X 3845   0.956   5.180   6.622 -1.1423  0.1539  2.2517
   29POPC   H3Y 3846   0.884   5.041   6.688 -0.7928  1.7341 -0.6309
   29POPC   C34 3847   0.990   4.991   6.508 -0.0387 -0.1804  0.0502
   29POPC   H4X 3848   0.995   4.885   6.540  1.0897 -0.4748 -1.0521
   29POPC   H4Y 3849   1.085   5.005   6.452  0.1772 -1.6576  0.0236
   29POPC   C35 3850   0.866   5.018   6.422  0.6569  0.3943 -0.7916
   29POPC   H5X 3851   0.870   5.122   6.384  1.2837  1.0524  0.9474
   29POPC   H5Y 3852   0.780   5.008   6.492  0.2280 -0.4158 -1.4305
   29POPC   C36 3853   0.843   4.913   6.313  0.3127 -0.3384 -0.0246
   29POPC   H6X 3854   0.737   4.921   6.282  0.1256 -0.9067  0.4440
   29POPC   H6Y 3855   0.860   4.811   6.353 -0.9832 -1.3506 -1.9529
   29POPC   C37 3856   0.927   4.952   6.191 -0.1492 -0.5125 -0.3974
   29POPC   H7X 3857   1.026   4.973   6.236 -1.1124  1.1028  1.1322
   29POPC   H7Y 3858   0.892   5.051   6.154  0.8119 -0.0770 -0.1582
   29POPC   C38 3859   0.943   4.854   6.075  0.0475  0.0208 -0.8239
   29POPC   H8X 3860   0.980   4.906   5.984 -1.3716  0.4116 -1.2133
   29POPC   H8Y 3861   0.840   4.821   6.048 -0.1216  2.0312 -2.9785
   29POPC   C39 3862   1.023   4.736   6.130 -0.2095  0.1648 -0.1277
   29POPC   H9X 3863   1.026   4.739   6.241  0.0697  3.3661 -0.1252
   29POPC   H9Y 3864   1.129   4.751   6.099  0.0998  0.9854  1.2337
   29POPC  C310 3865   0.977   4.596   6.088 -0.1058  0.4137 -1.1132
   29POPC  H10X 3866   0.968   4.600   5.978  1.2001  1.7190 -1.2098
   29POPC  H10Y 3867   0.880   4.585   6.140  0.0081 -0.4437 -1.0653
   29POPC  C311 3868   1.070   4.482   6.132 -0.9280  0.2429  0.2480
   29POPC  H11X 3869   1.057   4.457   6.239 -3.1068 -0.9497 -0.2235
   29POPC  H11Y 3870   1.171   4.528   6.131 -1.1653  0.8437  1.4291
   29POPC  C312 3871   1.075   4.357   6.044  0.3239  0.3141  0.2016
   29POPC  H12X 3872   1.148   4.282   6.083 -0.7708 -0.9264 -0.0600
   29POPC  H12Y 3873   1.109   4.392   5.945 -1.0183  1.8775  0.2433
   29POPC  C313 3874   0.935   4.300   6.019  0.4931 -0.0330  0.0327
   29POPC  H13X 3875   0.861   4.380   5.994 -0.5076 -0.2190  2.1660
   29POPC  H13Y 3876   0.892   4.255   6.112  1.2264 -1.8612 -0.4725
   29POPC  C314 3877   0.919   4.214   5.894  0.1380  0.1627 -0.0584
   29POPC  H14X 3878   0.982   4.123   5.905  2.3887  1.5319 -0.9025
   29POPC  H14Y 3879   0.940   4.272   5.802 -1.0714 -0.1216 -0.5415
   29POPC  C315 3880   0.776   4.168   5.863  0.2733  0.0661 -0.5479
   29POPC  H15X 3881   0.715   4.259   5.883 -0.3794 -0.7937  1.6303
   29POPC  H15Y 3882   0.736   4.096   5.937  1.4495 -0.7766 -0.7094
   29POPC  C316 3883   0.761   4.116   5.720 -0.0566 -0.0242 -0.4817
   29POPC  H16X 3884   0.834   4.034   5.705  1.2051  0.8461  0.5879
   29POPC  H16Y 3885   0.792   4.201   5.655  1.2502  0.5420  0.8261
   29POPC  H16Z 3886   0.663   4.069   5.698  0.8259 -2.7732  1.0015
   30POPC     N 3887   2.080   0.093   7.488  0.1000 -0.0108  0.2852
   30POPC   C12 3888   1.996   0.067   7.365  0.0938 -0.6495  0.4188
   30POPC   C13 3889   2.082   0.241   7.516 -1.3446  0.0050  0.3654
   30POPC   C14 3890   2.027   0.027   7.613  0.1154 -0.2889  0.1466
   30POPC   C15 3891   2.227   0.056   7.477  0.0469 -0.0791 -0.2149
   30POPC  H12A 3892   2.046   0.122   7.287 -1.2723  0.0817  0.0300
   30POPC  H12B 3893   1.906   0.121   7.393  1.2162  1.5130  0.0741
   30POPC  H13A 3894   2.148   0.256   7.601  0.1222  1.7786 -1.0011
   30POPC  H13B 3895   2.127   0.293   7.433 -0.0541 -1.3065  0.1925
   30POPC  H13C 3896   1.984   0.275   7.546 -0.5059  1.7683  1.2846
   30POPC  H14A 3897   2.095   0.040   7.696 -0.3816  1.5931  0.3003
   30POPC  H14B 3898   1.929   0.061   7.642  0.6541  0.9732  0.5891
   30POPC  H14C 3899   2.026   7.910   7.590  2.2500 -0.2998 -0.1360
   30POPC  H15A 3900   2.276   0.101   7.562  0.6586 -1.4930  0.2118
   30POPC  H15B 3901   2.255   0.083   7.376  1.2076 -2.2091 -0.5132
   30POPC  H15C 3902   2.233   7.937   7.482 -0.2445 -0.0525  1.0861
   30POPC   C11 3903   1.967   7.913   7.319 -0.1865 -0.3441 -0.3670
   30POPC  H11A 3904   1.894   7.909   7.235 -0.3691  0.9616 -0.2912
   30POPC  H11B 3905   1.915   7.861   7.403 -0.1933  1.7243  0.9700
   30POPC     P 3906   2.135   7.821   7.147  0.4358  0.0783 -0.1450
   30POPC   O13 3907   2.122   7.951   7.076 -0.1735  0.0649 -0.0564
   30POPC   O14 3908   2.273   7.771   7.166  0.2156 -0.4932 -0.0608
   30POPC   O12 3909   2.081   7.830   7.297  0.4965  0.5244 -0.1467
   30POPC   O11 3910   2.043   7.708   7.082  0.2232  0.0858  0.1470
   30POPC    C1 3911   2.088   7.573   7.063 -0.1885 -0.1139  0.5592
   30POPC    HA 3912   2.045   7.505   7.139 -0.0907  0.1598  0.8627
   30POPC    HB 3913   2.196   7.560   7.085 -0.5723 -1.1383  1.9292
   30POPC    C2 3914   2.039   7.517   6.928  0.0020  0.1034  0.3998
   30POPC    HS 3915   2.064   7.409   6.926  2.1946  0.5649  0.3888
   30POPC   O21 3916   2.088   7.576   6.807  0.2555 -0.0701  0.4156
   30POPC   C21 3917   2.212   7.531   6.788  0.1950 -0.1276  0.1586
   30POPC   O22 3918   2.284   7.473   6.867  0.2158  0.3926  0.5260
   30POPC   C22 3919   2.253   7.567   6.646 -0.0915 -0.3642  0.0130
   30POPC   H2R 3920   2.312   7.661   6.651 -0.8777  0.1813 -0.6848
   30POPC   H2S 3921   2.161   7.581   6.585  0.8001  2.5331 -0.8287
   30POPC    C3 3922   1.886   7.521   6.922  0.0305  0.5593 -0.0808
   30POPC    HX 3923   1.855   7.628   6.926  1.9231  1.1137  1.9131
   30POPC    HY 3924   1.843   7.480   7.017 -1.7377  1.7527 -0.3078
   30POPC   O31 3925   1.841   7.466   6.798  0.2510 -0.4333  0.2702
   30POPC   C31 3926   1.806   7.338   6.806  0.1658 -0.4149  0.1893
   30POPC   O32 3927   1.796   7.278   6.911  0.2097 -0.3093  0.2539
   30POPC   C32 3928   1.772   7.279   6.669 -0.5044 -0.2113  0.2662
   30POPC   H2X 3929   1.701   7.356   6.631  0.2961  1.6526  2.2842
   30POPC   H2Y 3930   1.717   7.183   6.682  1.8690 -2.1948 -2.8684
   30POPC   C23 3931   2.331   7.442   6.605 -0.3899 -0.3794 -0.5132
   30POPC   H3R 3932   2.253   7.363   6.607 -1.6031  0.7783 -0.6561
   30POPC   H3S 3933   2.416   7.433   6.676 -1.0221  2.2908  0.7245
   30POPC   C24 3934   2.398   7.456   6.467  0.0121  0.0931 -0.2748
   30POPC   H4R 3935   2.475   7.376   6.466 -1.6261 -1.5468  0.2881
   30POPC   H4S 3936   2.434   7.559   6.447 -1.9882  1.4768  2.4575
   30POPC   C25 3937   2.294   7.431   6.358 -0.0204 -0.4855 -0.1171
   30POPC   H5R 3938   2.210   7.504   6.373 -3.0310 -3.5272 -0.9175
   30POPC   H5S 3939   2.242   7.334   6.373  0.1232 -0.1032  4.0455
   30POPC   C26 3940   2.361   7.450   6.222 -0.6801  0.9149 -0.2729
   30POPC   H6R 3941   2.428   7.538   6.222 -1.6195  1.8308 -4.0524
   30POPC   H6S 3942   2.292   7.475   6.139  1.8135  2.3493 -2.0330
   30POPC   C27 3943   2.450   7.337   6.169 -0.8241  0.6516  0.0381
   30POPC   H7R 3944   2.391   7.265   6.109  1.4169  0.2858 -1.8869
   30POPC   H7S 3945   2.492   7.274   6.249  1.4088  1.5479 -0.3421
   30POPC   C28 3946   2.561   7.395   6.081 -0.1912 -0.5713  0.0063
   30POPC   H8R 3947   2.636   7.447   6.145  0.1204 -0.0655 -0.7487
   30POPC   H8S 3948   2.506   7.475   6.026 -0.3385  0.2505  1.3064
   30POPC   C29 3949   2.632   7.298   5.991  0.0313  0.1168 -0.5804
   30POPC   H91 3950   2.564   7.242   5.925 -1.1998  0.0145  0.7276
   30POPC  C210 3951   2.763   7.269   5.989 -0.0412 -0.2786  0.0699
   30POPC  H101 3952   2.791   7.188   5.921 -2.2036 -1.1086  0.0924
   30POPC  C211 3953   2.875   7.328   6.070  0.3873  0.2346 -0.8858
   30POPC  H11R 3954   2.941   7.239   6.082 -0.5575 -0.5981 -1.6641
   30POPC  H11S 3955   2.849   7.360   6.173  1.8250  1.3053 -0.8328
   30POPC  C212 3956   2.954   7.434   5.993  0.8131  0.0797 -0.6640
   30POPC  H12R 3957   2.890   7.494   5.926 -0.3448  0.2803  0.5804
   30POPC  H12S 3958   3.006   7.384   5.908 -2.8901  0.0536 -3.1333
   30POPC  C213 3959   3.043   7.522   6.081 -0.1852 -0.1067  0.5636
   30POPC  H13R 3960   3.140   7.469   6.094  0.2702  0.3042 -0.9383
   30POPC  H13S 3961   2.988   7.548   6.173 -0.7244 -0.8715  0.4642
   30POPC  C214 3962   3.072   7.661   6.025 -0.5168 -0.5548 -0.7527
   30POPC  H14R 3963   2.994   7.732   6.060 -0.8150 -1.3248  0.1913
   30POPC  H14S 3964   3.071   7.658   5.914 -0.2262 -1.1954 -0.7415
   30POPC  C215 3965   3.213   7.714   6.055 -0.9727  0.2774 -0.0283
   30POPC  H15R 3966   3.286   7.637   6.021 -1.7988 -1.1240  1.2135
   30POPC  H15S 3967   3.228   7.741   6.162 -1.2916  2.0881 -0.4094
   30POPC  C216 3968   3.237   7.842   5.976  0.0362  0.0527 -0.0935
   30POPC  H16R 3969   3.226   7.828   5.867  1.2588  0.1262 -0.2418
   30POPC  H16S 3970   3.340   7.884   5.988 -1.0282  2.3055  2.4484
   30POPC  C217 3971   3.161   7.970   6.014 -0.2378  0.0080 -0.4854
   30POPC  H17R 3972   3.188   0.011   6.118  1.1682 -1.7355 -0.3092
   30POPC  H17S 3973   3.053   7.949   6.007 -0.2095 -0.1238 -0.5308
   30POPC  C218 3974   3.186   0.094   5.914  0.2582  0.0733 -0.2949
   30POPC  H18R 3975   3.294   0.120   5.911  0.9420 -1.7002  3.6688
   30POPC  H18S 3976   3.124   0.181   5.945  1.3773  0.0081  2.3003
   30POPC  H18T 3977   3.154   0.068   5.810  0.2870  0.2987 -0.3610
   30POPC   C33 3978   1.896   7.272   6.581 -0.1939 -0.8149  0.7464
   30POPC   H3X 3979   1.959   7.188   6.616  1.4018  0.1023  0.1907
   30POPC   H3Y 3980   1.949   7.369   6.583  0.5612 -1.0851 -1.8855
   30POPC   C34 3981   1.852   7.242   6.437  0.5361 -0.2070  0.3883
   30POPC   H4X 3982   1.804   7.332   6.394 -1.3849 -2.2344 -1.9859
   30POPC   H4Y 3983   1.773   7.165   6.426 -0.0312  0.4261  0.0025
   30POPC   C35 3984   1.962   7.223   6.332 -0.1008 -0.0358 -0.3122
   30POPC   H5X 3985   2.044   7.163   6.377 -1.6176 -1.6213  0.4439
   30POPC   H5Y 3986   1.997   7.323   6.299 -0.1214  0.4874  1.1926
   30POPC   C36 3987   1.905   7.168   6.201 -1.0109  0.0548  0.0386
   30POPC   H6X 3988   1.834   7.088   6.231 -1.1138  0.2932  0.4323
   30POPC   H6Y 3989   1.991   7.123   6.148  1.0875  2.5677  1.0792
   30POPC   C37 3990   1.834   7.260   6.101 -0.6514  0.3999  0.1001
   30POPC   H7X 3991   1.745   7.302   6.152  1.0414  2.4068  1.5919
   30POPC   H7Y 3992   1.804   7.200   6.012  0.7860 -0.3636  0.0947
   30POPC   C38 3993   1.920   7.378   6.054  0.5384 -0.3705  0.2854
   30POPC   H8X 3994   1.956   7.432   6.143 -1.7405 -0.7754  1.5384
   30POPC   H8Y 3995   1.859   7.450   5.995 -2.4686 -1.7245  1.5054
   30POPC   C39 3996   2.045   7.345   5.973  0.1764 -0.1394 -0.3794
   30POPC   H9X 3997   2.124   7.308   6.043  0.6073  2.1025  0.4193
   30POPC   H9Y 3998   2.096   7.437   5.938  3.2166 -1.6088 -0.1711
   30POPC  C310 3999   2.008   7.257   5.854 -0.3267 -0.4848  0.0289
   30POPC  H10X 4000   1.936   7.306   5.784 -0.1697 -1.6189 -0.9692
   30POPC  H10Y 4001   1.958   7.165   5.893 -0.0580 -0.3607  0.6733
   30POPC  C311 4002   2.122   7.224   5.757  0.1206 -0.2127  0.4612
   30POPC  H11X 4003   2.081   7.149   5.686  0.9715  0.7403 -1.0782
   30POPC  H11Y 4004   2.205   7.182   5.818  0.4482 -1.8878 -1.0543
   30POPC  C312 4005   2.177   7.346   5.684 -0.5785  0.2970  0.7800
   30POPC  H12X 4006   2.117   7.428   5.729 -1.3568  0.1081  0.1159
   30POPC  H12Y 4007   2.164   7.343   5.574 -0.0135 -2.7445  0.7322
   30POPC  C313 4008   2.323   7.374   5.717 -0.3333  0.2397 -0.2308
   30POPC  H13X 4009   2.381   7.280   5.707 -2.5680 -1.4833  2.0370
   30POPC  H13Y 4010   2.320   7.410   5.822 -0.9604 -1.3488  0.3170
   30POPC  C314 4011   2.380   7.479   5.621 -0.3519  0.3573 -0.1135
   30POPC  H14X 4012   2.399   7.430   5.523  0.8488 -0.5535  0.5385
   30POPC  H14Y 4013   2.476   7.500   5.673 -1.8346  0.0553  2.9859
   30POPC  C315 4014   2.288   7.600   5.603 -0.3466  0.4310  0.3448
   30POPC  H15X 4015   2.223   7.609   5.693 -3.5406  0.0252 -1.7647
   30POPC  H15Y 4016   2.216   7.573   5.523  2.0090 -1.7452 -1.1968
   30POPC  C316 4017   2.361   7.729   5.567  0.4491 -0.1135 -0.0373
   30POPC  H16X 4018   2.289   7.814   5.557  1.3121  0.7837  1.0536
   30POPC  H16Y 4019   2.399   7.722   5.463 -2.5914 -1.1627 -1.2022
   30POPC  H16Z 4020   2.446   7.755   5.633  0.4793  0.8472 -0.4257
   31POPC     N 4021   0.087   7.952   7.818  0.3321  0.3414  0.5207
   31POPC   C12 4022   0.126   0.108   7.800  0.2153  0.3984  0.7167
   31POPC   C13 4023   0.132   7.887   7.947 -0.6299 -0.1084  0.6377
   31POPC   C14 4024   7.925   7.940   7.826  0.3351  0.2803  0.4730
   31POPC   C15 4025   0.129   7.862   7.705 -0.3153 -0.0548  0.5883
   31POPC  H12A 4026   0.234   0.109   7.806  0.2967 -0.3590 -0.4012
   31POPC  H12B 4027   0.085   0.160   7.886 -1.5011 -1.9195  1.3815
   31POPC  H13A 4028   0.078   7.923   8.033  0.7797 -0.1091  1.5433
   31POPC  H13B 4029   0.137   7.779   7.938 -0.7288 -0.0353 -0.3960
   31POPC  H13C 4030   0.234   7.914   7.969  1.2584  0.2852 -6.2135
   31POPC  H14A 4031   7.881   0.039   7.873  0.7428  0.4979  0.4521
   31POPC  H14B 4032   7.889   7.944   7.724 -0.6906 -0.1101  0.8094
   31POPC  H14C 4033   7.902   7.850   7.880 -0.4383  1.2743  1.8748
   31POPC  H15A 4034   0.096   7.761   7.721 -3.4591  0.7015 -0.3118
   31POPC  H15B 4035   0.235   7.866   7.725 -0.4892  2.1336  1.3857
   31POPC  H15C 4036   0.100   7.888   7.604 -0.5042 -0.8725  0.4242
   31POPC   C11 4037   0.067   0.182   7.680  0.1437 -0.6921  0.0655
   31POPC  H11A 4038   0.101   0.287   7.697 -1.2635 -0.5813  2.8560
   31POPC  H11B 4039   7.945   0.194   7.677  0.2362  1.1169  1.8821
   31POPC     P 4040   0.113   0.223   7.431  0.1905  0.0244 -0.2787
   31POPC   O13 4041   7.980   0.308   7.422 -0.1996 -0.5843 -0.8847
   31POPC   O14 4042   0.238   0.302   7.426  0.3255 -0.1557  0.2577
   31POPC   O12 4043   0.107   0.124   7.556  0.0193 -0.0026 -0.3072
   31POPC   O11 4044   0.105   0.120   7.308 -0.3622 -0.2859  0.0117
   31POPC    C1 4045   0.170   7.982   7.317 -0.3717 -0.3033 -0.1735
   31POPC    HA 4046   0.096   7.902   7.335 -1.2181  0.2225 -1.2419
   31POPC    HB 4047   0.242   7.973   7.401 -1.0287 -3.9348  0.1450
   31POPC    C2 4048   0.256   7.951   7.192 -0.0406  0.0034 -0.0249
   31POPC    HS 4049   0.312   7.856   7.199  2.3463  1.1231 -2.3422
   31POPC   O21 4050   0.344   0.075   7.182  0.1814 -0.1254  0.4524
   31POPC   C21 4051   0.448   0.051   7.102 -0.7274  0.4102 -0.9169
   31POPC   O22 4052   0.472   7.927   7.060 -0.5096  0.2549 -0.3818
   31POPC   C22 4053   0.522   0.182   7.082  0.4133 -0.0595  0.1175
   31POPC   H2R 4054   0.588   0.201   7.170 -0.1949 -0.2226  0.6180
   31POPC   H2S 4055   0.455   0.268   7.059 -0.2019 -0.5446  0.0730
   31POPC    C3 4056   0.158   7.935   7.075 -0.1572  0.2746  0.0332
   31POPC    HX 4057   0.082   0.027   7.076 -1.7654 -1.1703  1.1852
   31POPC    HY 4058   0.112   7.839   7.106 -1.1103  1.1138  1.2985
   31POPC   O31 4059   0.205   7.936   6.940  0.2999 -0.0556  0.1874
   31POPC   C31 4060   0.253   7.815   6.910 -0.3112 -0.2173 -0.1621
   31POPC   O32 4061   0.245   7.713   6.976  0.6337  0.3743  0.9075
   31POPC   C32 4062   0.332   7.837   6.782 -0.3317 -0.1996 -0.1721
   31POPC   H2X 4063   0.412   7.912   6.803 -0.9871 -0.0976  2.2292
   31POPC   H2Y 4064   0.267   7.867   6.697 -1.6034  0.5712  1.0350
   31POPC   C23 4065   0.625   0.157   6.972  0.1142 -0.8066 -0.0003
   31POPC   H3R 4066   0.581   0.111   6.880 -0.3181  2.1667 -1.4260
   31POPC   H3S 4067   0.699   0.084   7.009 -0.0343 -0.5953  0.7146
   31POPC   C24 4068   0.691   0.290   6.934 -0.4449 -0.5401 -0.0470
   31POPC   H4R 4069   0.722   0.343   7.026  0.4227 -0.6866 -0.2499
   31POPC   H4S 4070   0.617   0.360   6.888 -0.1608 -0.7698 -0.8642
   31POPC   C25 4071   0.813   0.282   6.842 -0.5371  0.3870 -0.2657
   31POPC   H5R 4072   0.876   0.198   6.877  2.2523  2.1783 -0.7055
   31POPC   H5S 4073   0.873   0.371   6.866  2.0707 -1.6271  1.1874
   31POPC   C26 4074   0.775   0.262   6.695  0.0048  0.0524 -0.3642
   31POPC   H6R 4075   0.734   0.363   6.669  0.9070  0.6050  0.3017
   31POPC   H6S 4076   0.696   0.185   6.692  0.8253 -0.7839 -0.9693
   31POPC   C27 4077   0.896   0.229   6.608  0.5520  0.1664  0.3449
   31POPC   H7R 4078   0.951   0.145   6.655 -0.0631 -0.3251  0.2022
   31POPC   H7S 4079   0.969   0.312   6.597  0.8560 -0.0456  0.7677
   31POPC   C28 4080   0.861   0.198   6.462  0.0505 -0.2634  0.5545
   31POPC   H8R 4081   0.835   0.290   6.407 -0.3060  1.6020  3.6147
   31POPC   H8S 4082   0.764   0.144   6.470  0.4051 -0.9104  0.5841
   31POPC   C29 4083   0.974   0.113   6.411 -0.1984 -0.0629 -0.3501
   31POPC   H91 4084   0.984   0.009   6.446 -0.6073  0.1397  0.3860
   31POPC  C210 4085   1.077   0.157   6.337  0.0120 -0.2329 -0.1599
   31POPC  H101 4086   1.142   0.074   6.304 -0.5055 -0.9918  0.6938
   31POPC  C211 4087   1.110   0.287   6.271 -0.4451  0.1862  0.4337
   31POPC  H11R 4088   1.044   0.371   6.301 -0.7461 -0.1157  0.6139
   31POPC  H11S 4089   1.094   0.270   6.163  0.6369  0.7536  0.1606
   31POPC  C212 4090   1.258   0.324   6.288 -0.2099 -0.6383  0.1828
   31POPC  H12R 4091   1.330   0.246   6.254 -1.5583 -1.3498 -1.1997
   31POPC  H12S 4092   1.274   0.342   6.396  0.9610 -1.4432  0.1622
   31POPC  C213 4093   1.292   0.449   6.207  0.1846 -0.5755  0.4434
   31POPC  H13R 4094   1.234   0.528   6.259 -1.8987 -1.2002 -0.7813
   31POPC  H13S 4095   1.246   0.419   6.110  0.2065  2.0828 -0.4747
   31POPC  C214 4096   1.441   0.482   6.196  0.1067 -0.3534  0.0201
   31POPC  H14R 4097   1.479   0.428   6.106  0.8427 -2.1753  1.3512
   31POPC  H14S 4098   1.499   0.444   6.283 -0.1523 -1.2741 -0.1906
   31POPC  C215 4099   1.473   0.630   6.181  0.0148 -0.3986 -0.6505
   31POPC  H15R 4100   1.440   0.686   6.271 -0.1306 -0.6520 -0.5459
   31POPC  H15S 4101   1.413   0.667   6.094 -0.7485  0.1268  0.0774
   31POPC  C216 4102   1.621   0.666   6.168 -0.0016 -0.2453 -0.4201
   31POPC  H16R 4103   1.670   0.622   6.258  0.0703  0.0156 -0.3312
   31POPC  H16S 4104   1.644   0.775   6.167  0.1511 -0.2167  1.7061
   31POPC  C217 4105   1.700   0.611   6.049  0.4124 -0.2058 -0.1675
   31POPC  H17R 4106   1.702   0.500   6.041  2.0453 -0.1812 -0.4303
   31POPC  H17S 4107   1.802   0.655   6.047  0.9177 -1.3560 -1.3931
   31POPC  C218 4108   1.646   0.669   5.918  0.3825  0.7086  0.2443
   31POPC  H18R 4109   1.692   0.620   5.829  0.8529 -0.2624  0.9944
   31POPC  H18S 4110   1.668   0.778   5.919  0.1168  0.7610  0.4408
   31POPC  H18T 4111   1.537   0.653   5.908  0.0952  1.3302  2.0803
   31POPC   C33 4112   0.400   7.709   6.733 -0.3734 -0.1801 -0.2801
   31POPC   H3X 4113   0.334   7.622   6.713  0.6031 -1.0456  0.1343
   31POPC   H3Y 4114   0.472   7.671   6.808 -1.0882 -3.2467 -0.9920
   31POPC   C34 4115   0.491   7.728   6.612  0.0544  0.4828  0.1414
   31POPC   H4X 4116   0.432   7.753   6.521  2.1486  0.1426 -1.3958
   31POPC   H4Y 4117   0.539   7.630   6.592  2.2782  1.1575  1.7976
   31POPC   C35 4118   0.610   7.824   6.626  0.3881  0.0809  0.0535
   31POPC   H5X 4119   0.669   7.805   6.718  0.0552  0.4944  0.3550
   31POPC   H5Y 4120   0.569   7.926   6.636 -1.1126 -0.5857  1.0511
   31POPC   C36 4121   0.711   7.805   6.512  0.3398  0.4471 -0.0507
   31POPC   H6X 4122   0.741   7.698   6.520 -0.9422  0.0973  0.3466
   31POPC   H6Y 4123   0.806   7.858   6.536  0.0577  1.3765 -0.9361
   31POPC   C37 4124   0.672   7.853   6.373 -0.3537 -0.1899 -0.0812
   31POPC   H7X 4125   0.680   7.962   6.353 -1.0993 -0.3962 -1.7130
   31POPC   H7Y 4126   0.568   7.821   6.349  0.2191 -2.2718 -0.0058
   31POPC   C38 4127   0.766   7.782   6.275 -0.2114  0.2533 -0.2675
   31POPC   H8X 4128   0.771   7.673   6.291  3.7606  0.2712 -0.4466
   31POPC   H8Y 4129   0.867   7.823   6.294  1.8625 -4.1256 -0.7559
   31POPC   C39 4130   0.738   7.828   6.131  0.0809  0.3254 -0.3021
   31POPC   H9X 4131   0.737   7.936   6.108  1.3334  0.0013 -2.0679
   31POPC   H9Y 4132   0.646   7.773   6.101  0.3011  1.0679 -2.5185
   31POPC  C310 4133   0.840   7.774   6.032 -0.0579  0.1797 -0.3661
   31POPC  H10X 4134   0.819   7.665   6.033 -1.3495  0.4242  0.4237
   31POPC  H10Y 4135   0.946   7.795   6.058  0.1106  0.0029 -0.8816
   31POPC  C311 4136   0.814   7.811   5.886  0.2841  0.0097 -0.4731
   31POPC  H11X 4137   0.907   7.797   5.828  0.1897 -2.9308 -0.0722
   31POPC  H11Y 4138   0.784   7.918   5.878 -0.7488 -0.3111 -1.1628
   31POPC  C312 4139   0.700   7.737   5.816 -0.1241 -0.0963  0.2973
   31POPC  H12X 4140   0.607   7.778   5.862 -0.8365 -0.3347 -0.8768
   31POPC  H12Y 4141   0.703   7.626   5.820 -0.1881 -0.2306 -1.9689
   31POPC  C313 4142   0.679   7.776   5.669  0.3727  0.7280  0.4411
   31POPC  H13X 4143   0.598   7.717   5.622  0.1599  1.0686  0.3851
   31POPC  H13Y 4144   0.771   7.745   5.614  0.0728 -1.4860  1.0860
   31POPC  C314 4145   0.640   7.922   5.650 -0.5724  0.4413  0.1319
   31POPC  H14X 4146   0.734   7.981   5.646 -1.2033  1.5708  1.3155
   31POPC  H14Y 4147   0.599   7.954   5.748  1.7333 -2.8479  2.3676
   31POPC  C315 4148   0.551   7.942   5.527  0.1424 -0.2580 -0.5144
   31POPC  H15X 4149   0.447   7.904   5.535 -0.7293  2.2293  1.5913
   31POPC  H15Y 4150   0.579   7.891   5.433 -2.6862  1.1452 -2.2533
   31POPC  C316 4151   0.525   0.099   5.487  0.1016 -0.0056  0.3881
   31POPC  H16X 4152   0.619   0.154   5.465 -0.8284  2.0761  1.4010
   31POPC  H16Y 4153   0.470   0.153   5.566 -0.4489 -1.0450  0.7284
   31POPC  H16Z 4154   0.469   0.118   5.393  1.3510 -0.4888 -0.4901
   32POPC     N 4155   7.839   5.909   7.920 -0.2215  0.2853  0.2023
   32POPC   C12 4156   7.915   5.870   7.795 -0.0754  0.0205  0.3747
   32POPC   C13 4157   7.908   6.024   7.989  0.0184  0.0294  0.3889
   32POPC   C14 4158   7.704   5.958   7.874 -0.3421  0.0440  0.2997
   32POPC   C15 4159   7.824   5.786   8.007  0.2883  0.2595  0.2566
   32POPC  H12A 4160   7.874   5.780   7.752  1.7583 -0.8697  0.3918
   32POPC  H12B 4161   0.023   5.838   7.832  0.1219  1.5902  1.3203
   32POPC  H13A 4162   0.021   5.991   8.009  0.7277  0.8393 -1.6534
   32POPC  H13B 4163   7.909   6.118   7.937  1.9745 -0.1347  0.0346
   32POPC  H13C 4164   7.842   6.031   8.074  0.0233  1.2990  0.3062
   32POPC  H14A 4165   7.649   5.877   7.829  1.1218 -0.2513 -1.0417
   32POPC  H14B 4166   7.644   5.998   7.955 -0.8392 -0.0337 -0.0210
   32POPC  H14C 4167   7.716   6.036   7.801  0.1302 -1.5849 -1.4242
   32POPC  H15A 4168   7.924   5.745   8.012 -0.0474 -0.8079 -1.0224
   32POPC  H15B 4169   7.769   5.707   7.959  2.9591 -1.5646 -0.0090
   32POPC  H15C 4170   7.776   5.796   8.103 -1.6044 -0.9430 -0.5126
   32POPC   C11 4171   7.943   5.977   7.690  0.4077 -0.2195  0.2543
   32POPC  H11A 4172   0.038   5.951   7.621 -0.8921 -0.4150 -1.3028
   32POPC  H11B 4173   0.007   6.061   7.741  1.6985 -0.1723 -1.0682
   32POPC     P 4174   7.810   6.168   7.592  0.1710 -0.0462 -0.2009
   32POPC   O13 4175   7.723   6.219   7.700 -0.1558  0.0978 -0.5290
   32POPC   O14 4176   7.942   6.234   7.582  0.2159 -0.0652  0.2328
   32POPC   O12 4177   7.823   6.011   7.622  0.3969  0.0866  0.4225
   32POPC   O11 4178   7.732   6.169   7.453 -0.2521  0.1919  0.0395
   32POPC    C1 4179   7.737   6.062   7.359 -0.1242  0.3391 -0.1223
   32POPC    HA 4180   7.636   6.016   7.351 -1.1950  2.6628 -0.7319
   32POPC    HB 4181   7.825   5.995   7.373  1.4342  2.2675 -0.2162
   32POPC    C2 4182   7.753   6.120   7.217 -0.2661 -0.0699 -0.3089
   32POPC    HS 4183   7.827   6.204   7.218 -1.3005  0.8604  0.8061
   32POPC   O21 4184   7.619   6.159   7.187 -0.1085  0.3312 -0.4955
   32POPC   C21 4185   7.617   6.268   7.109 -0.3674  0.8162  0.1789
   32POPC   O22 4186   7.711   6.345   7.102  0.6217 -0.3792 -0.1444
   32POPC   C22 4187   7.493   6.273   7.020  0.0857 -0.1038 -0.5235
   32POPC   H2R 4188   7.453   6.376   7.022 -3.7279 -1.4325  0.9854
   32POPC   H2S 4189   7.416   6.206   7.064  1.2278  0.0093  1.8622
   32POPC    C3 4190   7.792   6.011   7.116  0.1984 -0.4777  0.2955
   32POPC    HX 4191   7.702   5.948   7.103 -0.4000  0.3171  0.4826
   32POPC    HY 4192   7.861   5.940   7.166 -0.3984 -0.0919  1.7144
   32POPC   O31 4193   7.830   6.065   6.989  0.7360 -0.7283  0.3466
   32POPC   C31 4194   7.861   5.970   6.901  0.4419 -0.4448 -0.0728
   32POPC   O32 4195   7.858   5.850   6.923  0.1043 -0.3611  0.3310
   32POPC   C32 4196   7.876   6.034   6.764 -0.3988 -0.1917 -0.0509
   32POPC   H2X 4197   7.912   6.139   6.768  1.5299 -0.8002 -0.0946
   32POPC   H2Y 4198   7.794   6.017   6.691 -0.7830 -2.0225  0.7473
   32POPC   C23 4199   7.524   6.218   6.881 -0.0990 -0.6056 -0.3691
   32POPC   H3R 4200   7.421   6.209   6.840 -0.8967  0.2284  1.3624
   32POPC   H3S 4201   7.566   6.115   6.880 -1.9624 -1.4467  1.3845
   32POPC   C24 4202   7.609   6.308   6.791 -0.2059 -0.0285  0.1049
   32POPC   H4R 4203   7.713   6.311   6.829  0.3244 -1.6638 -1.1032
   32POPC   H4S 4204   7.576   6.414   6.788  0.2069  0.1517  1.4152
   32POPC   C25 4205   7.609   6.257   6.647  0.1667  0.3346 -0.0245
   32POPC   H5R 4206   7.506   6.277   6.609 -0.3080 -0.7592  0.6511
   32POPC   H5S 4207   7.636   6.150   6.650  2.1027  0.6013 -3.1180
   32POPC   C26 4208   7.705   6.335   6.556  0.1404  0.1113 -0.2450
   32POPC   H6R 4209   7.716   6.275   6.464 -1.5378  1.5945 -1.4816
   32POPC   H6S 4210   7.804   6.333   6.606 -1.0615 -0.0244  2.3322
   32POPC   C27 4211   7.660   6.473   6.509  0.0708 -0.1254 -0.8817
   32POPC   H7R 4212   7.630   6.546   6.587 -1.5521  0.3968 -1.9405
   32POPC   H7S 4213   7.562   6.460   6.460 -1.1664 -1.0091  1.6897
   32POPC   C28 4214   7.770   6.543   6.428  0.5718  0.1088 -0.0142
   32POPC   H8R 4215   7.715   6.633   6.391 -1.7342 -1.5281 -0.8104
   32POPC   H8S 4216   7.795   6.479   6.341 -0.3833  0.1549 -0.3389
   32POPC   C29 4217   7.897   6.566   6.504  0.3320  0.5399  0.2656
   32POPC   H91 4218   7.888   6.630   6.593  0.4556  2.5497 -1.1280
   32POPC  C210 4219   0.024   6.498   6.487 -0.1886 -0.2353 -0.2574
   32POPC  H101 4220   0.114   6.546   6.529 -0.0297  0.7642 -1.6733
   32POPC  C211 4221   0.056   6.397   6.382 -0.0740 -0.2314 -0.2261
   32POPC  H11R 4222   7.958   6.347   6.332  0.9425 -0.7937 -1.4860
   32POPC  H11S 4223   0.113   6.310   6.421 -0.5225 -0.8972 -0.9956
   32POPC  C212 4224   0.128   6.469   6.268 -0.1622 -0.1185 -0.2107
   32POPC  H12R 4225   0.157   6.396   6.190  1.2365 -1.8569  1.8047
   32POPC  H12S 4226   0.212   6.526   6.314  0.2756 -0.4171 -0.6308
   32POPC  C213 4227   0.049   6.579   6.197 -0.2288 -0.0226  0.0113
   32POPC  H13R 4228   0.124   6.654   6.163  0.6134  0.3744  2.5118
   32POPC  H13S 4229   7.967   6.635   6.263  0.7122  0.0548  0.9805
   32POPC  C214 4230   7.963   6.520   6.078 -0.3668  0.2298 -0.0299
   32POPC  H14R 4231   7.866   6.475   6.108  0.0670  0.0204  1.1086
   32POPC  H14S 4232   0.029   6.440   6.024 -2.2776 -1.8612  0.9226
   32POPC  C215 4233   7.917   6.633   5.985  0.2776  0.2619 -0.3140
   32POPC  H15R 4234   7.833   6.587   5.929  0.4118 -1.4159  0.7756
   32POPC  H15S 4235   0.001   6.661   5.906 -0.9440  1.8422 -0.9193
   32POPC  C216 4236   7.858   6.753   6.060 -0.4677 -0.0279 -0.4325
   32POPC  H16R 4237   7.943   6.808   6.104 -0.7346 -0.3088  0.4534
   32POPC  H16S 4238   7.778   6.731   6.134 -2.4744  0.9071 -2.2331
   32POPC  C217 4239   7.794   6.852   5.963 -0.4308  0.3308 -0.0914
   32POPC  H17R 4240   7.747   6.939   6.013 -1.3845  0.4031 -1.0829
   32POPC  H17S 4241   7.712   6.793   5.917  0.1961  1.1691 -2.4656
   32POPC  C218 4242   7.886   6.900   5.851  0.2791 -0.0499  0.3219
   32POPC  H18R 4243   7.889   6.822   5.772  0.1957  0.5148 -0.2495
   32POPC  H18S 4244   0.004   6.929   5.867  0.6595 -1.5140  0.5864
   32POPC  H18T 4245   7.839   6.989   5.803  1.6188 -1.2220 -3.6307
   32POPC   C33 4246   0.012   5.965   6.709 -0.0650 -0.0492  0.5143
   32POPC   H3X 4247   7.977   5.858   6.686  0.1064  0.2037 -0.9874
   32POPC   H3Y 4248   0.094   5.965   6.784  0.0435  0.2921  0.3950
   32POPC   C34 4249   0.080   6.026   6.586  0.0829 -0.5418  0.3482
   32POPC   H4X 4250   0.091   6.135   6.605 -2.1704 -0.6652  2.9111
   32POPC   H4Y 4251   0.012   6.019   6.499 -0.6692 -1.3965  0.9797
   32POPC   C35 4252   0.218   5.967   6.555  0.3892  0.2902  0.1235
   32POPC   H5X 4253   0.195   5.861   6.532  0.5816  0.0603  0.9882
   32POPC   H5Y 4254   0.280   5.972   6.647  3.6423 -3.2228 -1.5867
   32POPC   C36 4255   0.290   6.005   6.425  0.0681  0.5580  0.0221
   32POPC   H6X 4256   0.390   5.959   6.412  0.0039  0.5105 -0.3298
   32POPC   H6Y 4257   0.314   6.114   6.425 -2.7676  1.2519 -0.3245
   32POPC   C37 4258   0.206   5.984   6.299  0.2116  0.2204 -0.0192
   32POPC   H7X 4259   0.096   5.996   6.309  0.4326  2.2145  0.5235
   32POPC   H7Y 4260   0.227   5.879   6.270 -0.3274  0.5547 -1.7415
   32POPC   C38 4261   0.248   6.067   6.177 -0.2570  0.1805 -0.2069
   32POPC   H8X 4262   0.232   6.176   6.194  1.0317  0.3203  0.1795
   32POPC   H8Y 4263   0.182   6.035   6.093 -0.5861  0.7314 -0.1683
   32POPC   C39 4264   0.390   6.042   6.128  0.1124  0.3099  0.7919
   32POPC   H9X 4265   0.378   5.932   6.115 -0.1289  0.0798  2.6296
   32POPC   H9Y 4266   0.464   6.061   6.209  1.2621  1.1454 -0.4208
   32POPC  C310 4267   0.446   6.117   6.007 -0.2278 -0.5249  0.1083
   32POPC  H10X 4268   0.378   6.097   5.921 -1.0897 -1.0618  0.8947
   32POPC  H10Y 4269   0.548   6.087   5.977 -0.8751  0.1216 -3.0386
   32POPC  C311 4270   0.457   6.269   6.015  0.2829 -0.5125 -0.7715
   32POPC  H11X 4271   0.533   6.302   6.089 -0.3675  2.2531 -1.2088
   32POPC  H11Y 4272   0.358   6.304   6.051 -0.1161 -1.8552 -0.5346
   32POPC  C312 4273   0.500   6.324   5.879  0.0753  0.4463 -0.4561
   32POPC  H12X 4274   0.571   6.260   5.822 -0.7204 -1.8001  0.9576
   32POPC  H12Y 4275   0.544   6.426   5.892  2.1917 -0.3061 -1.2436
   32POPC  C313 4276   0.381   6.353   5.787 -0.2681  0.2425 -0.0755
   32POPC  H13X 4277   0.302   6.277   5.808  0.3703 -0.8438 -1.5002
   32POPC  H13Y 4278   0.411   6.340   5.681 -0.5431  3.2009 -0.6158
   32POPC  C314 4279   0.337   6.498   5.810  0.1060  0.3572 -0.0785
   32POPC  H14X 4280   0.412   6.576   5.785  0.2451  0.9790  2.0746
   32POPC  H14Y 4281   0.321   6.510   5.920 -0.1516  0.5785 -0.1398
   32POPC  C315 4282   0.203   6.544   5.752  0.0129  0.1091 -0.0631
   32POPC  H15X 4283   0.199   6.649   5.789  2.1386 -0.1043  0.9717
   32POPC  H15Y 4284   0.119   6.484   5.791  0.8224  0.7775  3.0072
   32POPC  C316 4285   0.194   6.535   5.600 -0.5802  0.1862 -0.0340
   32POPC  H16X 4286   0.092   6.572   5.576 -0.7486  1.0067  1.7949
   32POPC  H16Y 4287   0.208   6.429   5.571  0.3633  1.0175 -3.1097
   32POPC  H16Z 4288   0.275   6.589   5.545 -1.5020  1.4301 -0.2098
   33POPC     N 4289   2.547   4.653   7.324 -0.1608  0.3851 -0.0537
   33POPC   C12 4290   2.469   4.701   7.204 -0.7197  0.0161  0.1564
   33POPC   C13 4291   2.549   4.758   7.432 -0.3520  0.2734  0.0601
   33POPC   C14 4292   2.475   4.533   7.382  0.1853 -0.0523 -0.5158
   33POPC   C15 4293   2.690   4.620   7.288 -0.1623  0.1555  0.1437
   33POPC  H12A 4294   2.369   4.718   7.242 -1.2914 -2.4949 -0.0462
   33POPC  H12B 4295   2.461   4.616   7.138 -0.9943 -0.5795  0.9483
   33POPC  H13A 4296   2.606   4.720   7.515 -2.0350  1.4400  1.8624
   33POPC  H13B 4297   2.580   4.847   7.379  1.1039  0.1678  0.7018
   33POPC  H13C 4298   2.452   4.772   7.478 -0.4315  2.4187 -0.6187
   33POPC  H14A 4299   2.466   4.455   7.308 -2.4194 -0.2218 -0.1224
   33POPC  H14B 4300   2.518   4.501   7.475 -1.7459 -1.6913 -0.1212
   33POPC  H14C 4301   2.372   4.556   7.406  0.6244  1.8160 -0.2333
   33POPC  H15A 4302   2.698   4.534   7.224  0.4652  0.6596 -0.4687
   33POPC  H15B 4303   2.742   4.590   7.377  1.1911  1.1699 -0.2723
   33POPC  H15C 4304   2.740   4.711   7.257 -0.7949  0.8074  0.9909
   33POPC   C11 4305   2.512   4.823   7.122 -0.6407 -0.3597 -0.3691
   33POPC  H11A 4306   2.446   4.829   7.033 -1.3816  0.7643  0.2318
   33POPC  H11B 4307   2.615   4.813   7.082  0.1796  0.6779  1.3417
   33POPC     P 4308   2.348   5.001   7.204 -0.0339  0.4039 -0.1777
   33POPC   O13 4309   2.269   4.891   7.262  0.2429  0.5129  0.4148
   33POPC   O14 4310   2.357   5.133   7.271  0.5567  0.1573  0.2425
   33POPC   O12 4311   2.498   4.943   7.198 -0.3953 -0.5687  0.0117
   33POPC   O11 4312   2.314   5.024   7.049 -0.4872 -0.0479 -0.1445
   33POPC    C1 4313   2.203   5.108   7.015 -0.4275  0.2095  0.2862
   33POPC    HA 4314   2.232   5.163   6.923 -0.4001 -0.3345 -0.0416
   33POPC    HB 4315   2.165   5.177   7.093  4.3213  1.0879  2.1877
   33POPC    C2 4316   2.081   5.019   6.983 -0.4158  0.0785  0.5932
   33POPC    HS 4317   2.033   5.005   7.082  1.1721 -0.1692  1.3549
   33POPC   O21 4318   2.127   4.898   6.922 -0.1237  0.4543  0.0595
   33POPC   C21 4319   2.046   4.800   6.960 -0.1418  0.1799 -0.6768
   33POPC   O22 4320   1.953   4.804   7.038 -0.1403  0.2378 -0.6777
   33POPC   C22 4321   2.084   4.670   6.889  0.4424 -0.0536  0.0563
   33POPC   H2R 4322   2.067   4.679   6.780  1.1404 -0.0574 -0.0574
   33POPC   H2S 4323   2.021   4.591   6.935 -0.7878  0.0201 -1.4268
   33POPC    C3 4324   1.973   5.074   6.889  0.6189  0.8327 -0.1887
   33POPC    HX 4325   1.931   5.168   6.929 -2.0446 -0.3174 -0.0607
   33POPC    HY 4326   1.884   5.008   6.880  0.9302  0.6429 -2.6875
   33POPC   O31 4327   2.019   5.100   6.756 -0.0867 -0.4321 -0.7021
   33POPC   C31 4328   2.055   5.219   6.708 -0.1647 -0.1125  0.0194
   33POPC   O32 4329   2.045   5.327   6.763  0.2674 -0.2142  0.3039
   33POPC   C32 4330   2.110   5.198   6.568  0.5789  0.2779  0.2496
   33POPC   H2X 4331   2.118   5.091   6.538  1.9128 -0.1611  2.0107
   33POPC   H2Y 4332   2.213   5.238   6.554  0.9239 -0.3197  0.9758
   33POPC   C23 4333   2.231   4.635   6.917  0.3018 -0.0330  0.8325
   33POPC   H3R 4334   2.238   4.646   7.028  0.8515 -1.7303  0.9876
   33POPC   H3S 4335   2.295   4.715   6.875 -0.0118 -0.4850 -0.5568
   33POPC   C24 4336   2.267   4.493   6.875 -0.3716  0.0173  0.0519
   33POPC   H4R 4337   2.254   4.490   6.765  3.5327  4.3775 -0.8180
   33POPC   H4S 4338   2.188   4.427   6.917 -2.4032  1.6741 -1.0199
   33POPC   C25 4339   2.403   4.442   6.926 -0.3194 -0.1700 -0.2679
   33POPC   H5R 4340   2.397   4.448   7.037  2.0324  1.5661 -0.1554
   33POPC   H5S 4341   2.493   4.503   6.902  0.4697 -1.2335 -0.0544
   33POPC   C26 4342   2.429   4.299   6.878  0.4296  0.1600 -0.8572
   33POPC   H6R 4343   2.437   4.295   6.768  0.9211  1.2074 -0.8759
   33POPC   H6S 4344   2.348   4.231   6.911  3.4959 -3.8791 -0.9440
   33POPC   C27 4345   2.555   4.241   6.944  0.0672 -0.0378 -0.3336
   33POPC   H7R 4346   2.551   4.131   6.928 -2.1158 -0.0503 -0.0887
   33POPC   H7S 4347   2.553   4.266   7.052 -3.4814  0.9008 -0.4867
   33POPC   C28 4348   2.685   4.288   6.879  0.2839 -0.7263 -0.3998
   33POPC   H8R 4349   2.702   4.397   6.890 -0.9285 -0.3982 -1.5861
   33POPC   H8S 4350   2.671   4.281   6.769 -5.0219  1.6203 -0.1405
   33POPC   C29 4351   2.806   4.222   6.940  0.3155  0.0138  0.3510
   33POPC   H91 4352   2.803   4.223   7.050 -1.5793  0.9266  0.3381
   33POPC  C210 4353   2.911   4.161   6.885 -0.0196  0.1514 -0.4509
   33POPC  H101 4354   2.976   4.102   6.951 -2.0159 -0.0379  1.4314
   33POPC  C211 4355   2.927   4.158   6.735 -0.0851 -0.1455 -0.4531
   33POPC  H11R 4356   2.830   4.154   6.681  0.0922  0.7453 -0.8497
   33POPC  H11S 4357   2.979   4.062   6.716 -1.1012 -1.3598  2.3203
   33POPC  C212 4358   3.014   4.279   6.700 -0.0708  0.0009  0.0806
   33POPC  H12R 4359   3.099   4.283   6.772  0.3584  0.0536 -0.4217
   33POPC  H12S 4360   2.957   4.373   6.717 -0.0813  0.0639 -0.3063
   33POPC  C213 4361   3.071   4.279   6.558 -0.3079  0.1750 -0.0155
   33POPC  H13R 4362   2.987   4.272   6.487  0.1835  0.2575 -0.6142
   33POPC  H13S 4363   3.138   4.192   6.540 -0.2159  0.1414  0.4608
   33POPC  C214 4364   3.148   4.403   6.512 -0.2371  0.0947 -0.1134
   33POPC  H14R 4365   3.250   4.414   6.554  0.6012  1.1294 -2.2612
   33POPC  H14S 4366   3.093   4.499   6.527  0.5866  0.6372 -0.4863
   33POPC  C215 4367   3.172   4.391   6.362 -0.8433  0.4832 -0.2486
   33POPC  H15R 4368   3.068   4.393   6.322 -1.8625  3.1154  2.2297
   33POPC  H15S 4369   3.242   4.308   6.337  0.2547  1.5666 -0.9153
   33POPC  C216 4370   3.242   4.517   6.312 -0.3391 -0.0196 -0.8407
   33POPC  H16R 4371   3.327   4.546   6.378 -1.2121 -1.0830  0.8245
   33POPC  H16S 4372   3.167   4.599   6.316  0.6198  0.8366  0.1711
   33POPC  C217 4373   3.305   4.487   6.176 -0.8652 -0.1975 -1.0470
   33POPC  H17R 4374   3.226   4.476   6.099 -1.5396  2.1236 -0.7558
   33POPC  H17S 4375   3.364   4.393   6.171  1.2943  1.1119 -1.3202
   33POPC  C218 4376   3.404   4.598   6.141 -0.0513 -0.5174  0.1969
   33POPC  H18R 4377   3.378   4.703   6.167 -0.5099 -0.9423  1.5413
   33POPC  H18S 4378   3.435   4.586   6.035  3.6771 -0.5868  1.1578
   33POPC  H18T 4379   3.499   4.584   6.197  0.2237  0.6112  0.0301
   33POPC   C33 4380   2.023   5.269   6.464  0.8726  0.0993 -0.1240
   33POPC   H3X 4381   2.026   5.377   6.488  1.6941 -0.0212  0.3631
   33POPC   H3Y 4382   1.917   5.235   6.462  1.1475 -0.8179  0.1316
   33POPC   C34 4383   2.074   5.234   6.324  0.3016  0.0211 -0.3182
   33POPC   H4X 4384   2.052   5.129   6.298 -0.1222 -0.1703  0.7387
   33POPC   H4Y 4385   2.185   5.233   6.312  0.3556  0.2313  0.1252
   33POPC   C35 4386   2.011   5.327   6.221  0.4684  0.5411  0.0414
   33POPC   H5X 4387   2.058   5.428   6.227 -1.8907  1.8042 -1.0736
   33POPC   H5Y 4388   1.902   5.347   6.232  0.6120  1.0224  0.7097
   33POPC   C36 4389   2.041   5.293   6.075  0.4926 -0.4640  0.2795
   33POPC   H6X 4390   2.151   5.283   6.059  0.5652 -1.1166  1.1062
   33POPC   H6Y 4391   2.011   5.382   6.016  1.0589 -1.2621 -1.2623
   33POPC   C37 4392   1.964   5.172   6.022  0.0487 -0.0499 -0.0301
   33POPC   H7X 4393   1.856   5.190   6.039  0.6516  1.2696  2.9629
   33POPC   H7Y 4394   1.999   5.078   6.071  2.8354  1.2552  0.6654
   33POPC   C38 4395   1.996   5.128   5.879  0.2941 -0.0918  0.0382
   33POPC   H8X 4396   1.970   5.022   5.858 -0.3924  0.1853 -0.5327
   33POPC   H8Y 4397   2.105   5.135   5.858 -0.2297  1.6684 -2.5411
   33POPC   C39 4398   1.933   5.210   5.767  0.0838 -0.1506  0.1138
   33POPC   H9X 4399   1.972   5.314   5.763  1.1878 -0.5569 -0.1148
   33POPC   H9Y 4400   1.823   5.216   5.782  0.3592 -0.0943  2.3345
   33POPC  C310 4401   1.973   5.166   5.626  0.3653 -0.5064  0.3012
   33POPC  H10X 4402   1.959   5.057   5.609 -1.5892 -0.0470 -1.4058
   33POPC  H10Y 4403   2.080   5.193   5.613 -0.1968  2.4353  0.9949
   33POPC  C311 4404   1.902   5.249   5.518 -0.3027 -1.0343  0.3291
   33POPC  H11X 4405   1.934   5.206   5.420  0.8623 -0.0262  0.2364
   33POPC  H11Y 4406   1.940   5.353   5.520  1.4040 -1.6188  0.4365
   33POPC  C312 4407   1.749   5.252   5.517 -0.2871  0.4171  0.0722
   33POPC  H12X 4408   1.718   5.324   5.595  2.4011 -0.1594  1.7987
   33POPC  H12Y 4409   1.717   5.146   5.532  0.0096  0.3997  0.5774
   33POPC  C313 4410   1.697   5.298   5.381  0.3176  0.4163 -0.1659
   33POPC  H13X 4411   1.763   5.376   5.339  0.2743 -0.0591 -1.1473
   33POPC  H13Y 4412   1.597   5.340   5.406 -0.5484 -2.0329  0.8104
   33POPC  C314 4413   1.664   5.181   5.288  0.5004  0.3589 -0.1594
   33POPC  H14X 4414   1.589   5.119   5.343  2.0473 -1.4448  0.0030
   33POPC  H14Y 4415   1.734   5.095   5.293 -1.5088 -1.2884  1.4124
   33POPC  C315 4416   1.606   5.217   5.150 -0.2067  0.3424  0.1280
   33POPC  H15X 4417   1.681   5.279   5.096  2.4971 -0.1942  2.9508
   33POPC  H15Y 4418   1.519   5.282   5.172  0.0555  0.5288  0.6480
   33POPC  C316 4419   1.560   5.095   5.072  0.8749  0.1053 -0.1605
   33POPC  H16X 4420   1.640   5.024   5.041  0.9977  0.6493 -1.1475
   33POPC  H16Y 4421   1.495   5.130   4.989 -0.9850  0.6775  1.4631
   33POPC  H16Z 4422   1.488   5.029   5.126  1.4269  0.4825  1.0444
   34POPC     N 4423   4.190   4.976   7.235 -0.0042 -0.0232 -0.1428
   34POPC   C12 4424   4.329   4.988   7.292 -0.0596  0.0514 -0.0238
   34POPC   C13 4425   4.126   4.876   7.327 -0.3324  0.6998  0.4290
   34POPC   C14 4426   4.122   5.110   7.251  0.3738  0.1439  0.0814
   34POPC   C15 4427   4.185   4.928   7.092 -0.3196  0.2820 -0.2382
   34POPC  H12A 4428   4.368   4.892   7.322  0.5424 -0.1966 -1.5276
   34POPC  H12B 4429   4.300   5.033   7.386 -1.9417 -2.7688  0.8492
   34POPC  H13A 4430   4.030   4.844   7.290 -0.1765 -1.3518  1.6205
   34POPC  H13B 4431   4.194   4.791   7.330 -1.3657 -0.1408  0.5475
   34POPC  H13C 4432   4.120   4.909   7.430 -0.3007  0.5631  0.4752
   34POPC  H14A 4433   4.189   5.182   7.205  1.5439 -0.5026  0.7400
   34POPC  H14B 4434   4.027   5.099   7.201  1.1546 -2.3143 -1.0311
   34POPC  H14C 4435   4.107   5.130   7.356 -0.5175 -0.1463  0.0149
   34POPC  H15A 4436   4.209   4.823   7.079  0.1781  0.5589 -1.8368
   34POPC  H15B 4437   4.243   4.994   7.030  0.1024 -0.8306 -1.0710
   34POPC  H15C 4438   4.083   4.930   7.058  0.1061  0.0500 -1.6155
   34POPC   C11 4439   4.433   5.081   7.230 -0.2477  0.5434  0.3884
   34POPC  H11A 4440   4.464   5.035   7.133  0.3100 -0.1672  0.8895
   34POPC  H11B 4441   4.528   5.067   7.286  0.8916 -2.5549 -1.9963
   34POPC     P 4442   4.426   5.307   7.327  0.1743 -0.1176 -0.0200
   34POPC   O13 4443   4.351   5.433   7.313  0.1135 -0.1928 -0.3831
   34POPC   O14 4444   4.397   5.233   7.452 -0.0513  0.8866  0.5257
   34POPC   O12 4445   4.393   5.215   7.200  0.1604  0.4842 -0.4546
   34POPC   O11 4446   4.584   5.330   7.313  0.1661 -0.1832 -0.2286
   34POPC    C1 4447   4.630   5.428   7.219  0.0108 -0.2501 -0.3772
   34POPC    HA 4448   4.693   5.504   7.270 -1.8753  0.6743  0.7097
   34POPC    HB 4449   4.548   5.495   7.186  0.6098 -0.9692 -3.6077
   34POPC    C2 4450   4.712   5.360   7.109  0.2844 -0.3708 -0.1015
   34POPC    HS 4451   4.742   5.437   7.035 -2.1151  1.6030  0.8480
   34POPC   O21 4452   4.629   5.267   7.039  0.1342 -0.0962 -0.2897
   34POPC   C21 4453   4.537   5.322   6.959  0.1187  0.1215 -0.1234
   34POPC   O22 4454   4.516   5.442   6.954 -0.3253  0.0364 -0.4196
   34POPC   C22 4455   4.477   5.204   6.883  0.0518  0.0791 -0.0042
   34POPC   H2R 4456   4.485   5.108   6.938 -4.5050 -0.7771 -0.4178
   34POPC   H2S 4457   4.526   5.192   6.784 -0.3136 -0.7818 -0.0849
   34POPC    C3 4458   4.839   5.289   7.158  0.2629 -0.0415  0.4336
   34POPC    HX 4459   4.806   5.221   7.239 -1.3320  0.9285  0.6333
   34POPC    HY 4460   4.900   5.366   7.209  0.6803 -1.4673  2.1846
   34POPC   O31 4461   4.914   5.215   7.061 -0.6446 -0.2125 -0.1495
   34POPC   C31 4462   5.012   5.288   7.010 -0.2516 -0.2555  0.5289
   34POPC   O32 4463   5.018   5.410   7.009  0.1854 -0.2737 -0.4490
   34POPC   C32 4464   5.099   5.195   6.927 -0.5423 -0.1845  0.1434
   34POPC   H2X 4465   5.098   5.090   6.964 -1.2275  0.3248  1.6228
   34POPC   H2Y 4466   5.201   5.238   6.937 -0.4515 -0.8558  2.9900
   34POPC   C23 4467   4.326   5.210   6.860 -0.0252  0.7012  0.6229
   34POPC   H3R 4468   4.305   5.307   6.810 -0.9706 -0.0380 -0.4879
   34POPC   H3S 4469   4.279   5.205   6.961 -0.4376 -0.6249  0.3835
   34POPC   C24 4470   4.273   5.096   6.773  0.7953  0.3237  0.6149
   34POPC   H4R 4471   4.163   5.082   6.776  0.7406  0.1137 -1.2660
   34POPC   H4S 4472   4.313   4.999   6.810  0.5663 -0.2954 -0.7160
   34POPC   C25 4473   4.297   5.110   6.623 -0.5787 -0.0110  0.3523
   34POPC   H5R 4474   4.402   5.083   6.600 -0.8078 -0.6380  0.0048
   34POPC   H5S 4475   4.260   5.210   6.591  1.2642  0.3760 -0.7349
   34POPC   C26 4476   4.219   5.016   6.530  0.2294  0.1806 -0.5377
   34POPC   H6R 4477   4.248   5.044   6.427  0.3700 -0.0385 -0.5601
   34POPC   H6S 4478   4.108   5.020   6.528  0.2728  1.9935 -0.6473
   34POPC   C27 4479   4.244   4.868   6.560  0.5305  0.2179 -0.6017
   34POPC   H7R 4480   4.180   4.831   6.643  4.3801 -0.6439  2.2978
   34POPC   H7S 4481   4.345   4.835   6.595 -0.7411 -2.8476  0.4912
   34POPC   C28 4482   4.215   4.775   6.442  0.1569 -0.6972  0.1943
   34POPC   H8R 4483   4.119   4.804   6.395  0.3674 -0.3308 -0.0171
   34POPC   H8S 4484   4.202   4.677   6.491 -1.8251 -0.6431 -0.1640
   34POPC   C29 4485   4.324   4.762   6.338  0.4547  0.3228  0.3672
   34POPC   H91 4486   4.388   4.678   6.369  1.4478  1.2033  0.7594
   34POPC  C210 4487   4.331   4.826   6.221  0.0956  0.2077  0.2813
   34POPC  H101 4488   4.412   4.794   6.154  1.7567  0.3588  2.1563
   34POPC  C211 4489   4.232   4.923   6.163  0.2737 -0.0130 -0.3976
   34POPC  H11R 4490   4.293   5.001   6.111  1.7468 -2.0916 -1.9908
   34POPC  H11S 4491   4.157   4.967   6.232 -0.1919  1.7017 -1.9076
   34POPC  C212 4492   4.160   4.845   6.052  0.1341  0.4624 -0.6469
   34POPC  H12R 4493   4.086   4.917   6.012  0.0136  0.9670  0.4366
   34POPC  H12S 4494   4.114   4.759   6.104  1.1553  0.7030  0.7321
   34POPC  C213 4495   4.257   4.802   5.941  0.1353 -0.2106 -0.3884
   34POPC  H13R 4496   4.330   4.730   5.984  0.2726 -0.1491 -0.5209
   34POPC  H13S 4497   4.325   4.886   5.916 -0.0503  0.4104  1.0696
   34POPC  C214 4498   4.193   4.746   5.814  0.3188  0.3597 -0.7384
   34POPC  H14R 4499   4.092   4.792   5.801 -0.6423 -1.6054 -0.7152
   34POPC  H14S 4500   4.171   4.639   5.834 -0.0847  0.5737  0.0220
   34POPC  C215 4501   4.280   4.733   5.689  0.4305  0.0369 -0.6298
   34POPC  H15R 4502   4.268   4.818   5.618 -0.3732 -0.6672 -1.3630
   34POPC  H15S 4503   4.239   4.643   5.639  0.0163 -0.6038  0.8031
   34POPC  C216 4504   4.425   4.691   5.710  0.1662 -0.5697  0.0068
   34POPC  H16R 4505   4.440   4.595   5.765 -0.8112 -0.1246  1.0924
   34POPC  H16S 4506   4.467   4.759   5.787 -0.2476 -1.8971  1.4531
   34POPC  C217 4507   4.511   4.706   5.585 -0.2137  0.2848 -0.1551
   34POPC  H17R 4508   4.517   4.810   5.545 -2.0316  0.8317  0.9017
   34POPC  H17S 4509   4.467   4.645   5.503 -1.0034  1.1137 -0.3604
   34POPC  C218 4510   4.654   4.663   5.619  0.0634  0.8631 -0.5604
   34POPC  H18R 4511   4.714   4.651   5.527 -0.2765  0.1641 -0.7013
   34POPC  H18S 4512   4.644   4.559   5.657 -0.0984  0.1904 -2.3254
   34POPC  H18T 4513   4.700   4.732   5.693 -1.9992 -0.3081  1.9906
   34POPC   C33 4514   5.050   5.199   6.782 -0.5988 -0.5032  0.1524
   34POPC   H3X 4515   5.136   5.156   6.726 -0.2922  2.6323 -2.0622
   34POPC   H3Y 4516   5.027   5.301   6.744  0.0038 -0.4969 -0.2118
   34POPC   C34 4517   4.929   5.113   6.745 -0.9289 -0.0247  0.0975
   34POPC   H4X 4518   4.852   5.171   6.799 -1.0363  0.8949 -1.0041
   34POPC   H4Y 4519   4.932   5.011   6.789 -1.3166  0.4740  1.3166
   34POPC   C35 4520   4.881   5.123   6.600 -0.5065  0.0077 -0.0417
   34POPC   H5X 4521   4.964   5.126   6.526  0.4727  2.0517  1.0301
   34POPC   H5Y 4522   4.816   5.213   6.590 -1.3473 -0.3843  1.5487
   34POPC   C36 4523   4.798   4.998   6.575  0.1542 -0.5335  0.4297
   34POPC   H6X 4524   4.716   4.991   6.650 -1.7127  1.0546 -1.3402
   34POPC   H6Y 4525   4.872   4.916   6.592  0.8613 -0.0080 -0.0816
   34POPC   C37 4526   4.729   4.974   6.441  0.3790  0.2032  0.1796
   34POPC   H7X 4527   4.647   5.048   6.428  0.1109 -0.1727 -0.3414
   34POPC   H7Y 4528   4.691   4.869   6.446  1.3101 -0.0906  1.5586
   34POPC   C38 4529   4.817   4.988   6.316 -0.2768 -0.0714 -0.3258
   34POPC   H8X 4530   4.911   4.929   6.321 -0.2060 -0.0084 -0.8564
   34POPC   H8Y 4531   4.847   5.095   6.308 -0.2865 -0.0301  0.1255
   34POPC   C39 4532   4.729   4.940   6.201 -0.3803 -0.7119  0.0161
   34POPC   H9X 4533   4.648   5.014   6.186 -0.6984 -1.4469 -2.3793
   34POPC   H9Y 4534   4.691   4.840   6.230  0.7072 -1.1083  0.1217
   34POPC  C310 4535   4.814   4.932   6.074  0.0610 -0.4641  0.2930
   34POPC  H10X 4536   4.878   4.841   6.078  0.3622 -0.2708 -0.1433
   34POPC  H10Y 4537   4.889   5.014   6.079  0.6807 -1.0844  2.7268
   34POPC  C311 4538   4.734   4.930   5.943  0.8758  0.2022 -0.2211
   34POPC  H11X 4539   4.693   4.827   5.932  0.1232  0.4598  0.1638
   34POPC  H11Y 4540   4.800   4.925   5.853  0.1056  0.1072 -0.7838
   34POPC  C312 4541   4.636   5.046   5.933 -0.0496 -0.5161  0.3804
   34POPC  H12X 4542   4.695   5.131   5.975 -0.5548 -0.0642  0.1927
   34POPC  H12Y 4543   4.552   5.018   6.000  0.0481 -2.4225 -0.2397
   34POPC  C313 4544   4.577   5.078   5.795  0.3189  1.0576  0.5677
   34POPC  H13X 4545   4.516   5.170   5.807 -0.0360  0.9918 -0.6179
   34POPC  H13Y 4546   4.521   4.983   5.783  1.2727  0.3968  1.1041
   34POPC  C314 4547   4.682   5.090   5.684 -0.3473  0.1543 -0.1778
   34POPC  H14X 4548   4.749   5.004   5.666  0.2391  0.1741  1.6810
   34POPC  H14Y 4549   4.754   5.168   5.717  0.0351  0.2618 -1.2262
   34POPC  C315 4550   4.615   5.121   5.550  0.0927  0.0669 -0.4208
   34POPC  H15X 4551   4.554   5.213   5.567  0.6636  0.5228 -0.8149
   34POPC  H15Y 4552   4.553   5.036   5.514  1.5251 -1.3199  0.2731
   34POPC  C316 4553   4.706   5.145   5.430  0.3749 -0.0095 -0.2232
   34POPC  H16X 4554   4.784   5.215   5.467 -1.9636  2.0454  1.0996
   34POPC  H16Y 4555   4.647   5.195   5.351  2.5181  1.5797 -0.9113
   34POPC  H16Z 4556   4.753   5.048   5.403  0.6849 -0.5286  2.0192
   35POPC     N 4557   6.693   6.442   7.846  0.1011  0.0881  0.0012
   35POPC   C12 4558   6.829   6.376   7.846  0.1070  0.0997  0.0368
   35POPC   C13 4559   6.587   6.380   7.758  0.0839  0.7132 -0.4186
   35POPC   C14 4560   6.641   6.430   7.987  0.0145  0.4321  0.0005
   35POPC   C15 4561   6.706   6.587   7.806 -0.2272 -0.0408 -0.5835
   35POPC  H12A 4562   6.832   6.290   7.911  1.6441 -0.2452 -0.4481
   35POPC  H12B 4563   6.892   6.452   7.890 -0.4608  0.8863 -0.4626
   35POPC  H13A 4564   6.492   6.431   7.763 -0.7137 -0.8519  0.8703
   35POPC  H13B 4565   6.616   6.392   7.654 -2.9145  0.0970 -1.4226
   35POPC  H13C 4566   6.584   6.275   7.780 -2.6499  0.9826  0.8555
   35POPC  H14A 4567   6.697   6.501   8.046  0.7171  0.4852 -0.7117
   35POPC  H14B 4568   6.536   6.454   7.984  0.1382  0.9205 -0.5035
   35POPC  H14C 4569   6.673   6.331   8.020 -1.5494 -0.2220 -0.3542
   35POPC  H15A 4570   6.777   6.635   7.871 -0.6684 -1.1523  0.7777
   35POPC  H15B 4571   6.604   6.621   7.812 -0.9078 -1.8266 -1.1733
   35POPC  H15C 4572   6.749   6.596   7.707  0.4861  1.6932 -0.1450
   35POPC   C11 4573   6.886   6.320   7.715 -0.6422 -0.0603 -0.2293
   35POPC  H11A 4574   6.992   6.291   7.733 -0.6645  0.1697  0.2953
   35POPC  H11B 4575   6.901   6.402   7.641  1.7526 -0.7249 -0.5678
   35POPC     P 4576   6.832   6.073   7.731  0.0755 -0.4557  0.3743
   35POPC   O13 4577   6.929   6.071   7.843  0.4565 -0.3426  0.0465
   35POPC   O14 4578   6.701   6.015   7.769 -0.1644 -0.2672 -0.1612
   35POPC   O12 4579   6.805   6.215   7.663 -0.2094 -0.6045  0.1763
   35POPC   O11 4580   6.897   6.000   7.605 -0.1945 -0.6242  0.3305
   35POPC    C1 4581   7.040   5.985   7.604 -0.1161  0.0663  0.4982
   35POPC    HA 4582   7.062   5.887   7.556  0.8200  0.8760 -0.7577
   35POPC    HB 4583   7.075   5.974   7.709 -0.5856 -1.6225  0.5219
   35POPC    C2 4584   7.119   6.104   7.549 -0.4663  0.2774  0.4456
   35POPC    HS 4585   7.109   6.189   7.619 -1.1251  0.9904 -0.4873
   35POPC   O21 4586   7.058   6.144   7.426  0.2864 -1.1075 -0.4108
   35POPC   C21 4587   7.073   6.272   7.392  0.3131 -0.8983  0.3583
   35POPC   O22 4588   7.148   6.345   7.454 -0.3846 -0.3691  0.5970
   35POPC   C22 4589   6.973   6.317   7.287  0.2221 -0.9128  0.4391
   35POPC   H2R 4590   6.920   6.413   7.307  1.0925  0.1963 -2.0935
   35POPC   H2S 4591   6.903   6.231   7.274  0.0613 -1.6033  4.5547
   35POPC    C3 4592   7.268   6.066   7.536 -0.5012  0.3400 -0.1381
   35POPC    HX 4593   7.313   6.032   7.631  1.3639 -0.5354 -1.2826
   35POPC    HY 4594   7.314   6.161   7.502 -0.6112  0.1921 -0.7120
   35POPC   O31 4595   7.281   5.960   7.441 -0.3316  0.1391  0.1119
   35POPC   C31 4596   7.312   5.993   7.316 -0.2506 -0.1097  0.0654
   35POPC   O32 4597   7.305   6.105   7.268 -0.1903 -0.1314  0.0060
   35POPC   C32 4598   7.383   5.876   7.250 -0.1727 -0.0737  0.0841
   35POPC   H2X 4599   7.385   5.796   7.327  0.1336  2.4693  2.8930
   35POPC   H2Y 4600   7.487   5.907   7.225 -0.8865  2.0356 -0.5035
   35POPC   C23 4601   7.045   6.349   7.156 -0.6295 -0.0630  0.1650
   35POPC   H3R 4602   7.125   6.424   7.174  0.3462 -0.7088 -1.3042
   35POPC   H3S 4603   6.964   6.399   7.098 -1.4887 -1.4399  0.1243
   35POPC   C24 4604   7.078   6.232   7.064  0.1305  0.5643 -0.3699
   35POPC   H4R 4605   7.069   6.138   7.122  1.7007  0.7280  0.1789
   35POPC   H4S 4606   7.185   6.229   7.034  0.3506  1.7047  0.2555
   35POPC   C25 4607   6.991   6.239   6.938 -0.5282 -0.0400  0.0499
   35POPC   H5R 4608   7.021   6.333   6.887 -1.3722 -0.0634 -0.5232
   35POPC   H5S 4609   6.883   6.249   6.964 -0.9674  1.5048 -2.1361
   35POPC   C26 4610   6.989   6.114   6.851 -0.0719  0.2013 -0.3052
   35POPC   H6R 4611   6.982   6.026   6.919 -1.5783  1.2623  0.9866
   35POPC   H6S 4612   7.088   6.098   6.801  1.1239 -1.8931  2.4517
   35POPC   C27 4613   6.871   6.111   6.754 -0.3260  0.5335 -0.0048
   35POPC   H7R 4614   6.778   6.156   6.794 -0.5650  0.1928 -0.1738
   35POPC   H7S 4615   6.846   6.005   6.733  0.8871  0.5230 -1.5815
   35POPC   C28 4616   6.901   6.188   6.625 -0.5460  0.4476 -0.1082
   35POPC   H8R 4617   6.933   6.292   6.650 -3.1856  1.0687  0.9617
   35POPC   H8S 4618   6.803   6.214   6.579  0.3592  1.9142 -1.3232
   35POPC   C29 4619   6.998   6.113   6.537 -0.3808  0.9541 -0.3626
   35POPC   H91 4620   7.100   6.116   6.577 -0.7346  1.6442  0.5366
   35POPC  C210 4621   6.973   6.055   6.419  0.4359  0.1907 -0.1642
   35POPC  H101 4622   7.056   6.005   6.366  1.7573  2.1175 -0.0037
   35POPC  C211 4623   6.840   6.047   6.350  0.1386  0.9796  0.3057
   35POPC  H11R 4624   6.750   6.081   6.405 -1.2294 -0.8297 -0.6992
   35POPC  H11S 4625   6.834   5.937   6.337  1.2107  0.5910  2.6219
   35POPC  C212 4626   6.831   6.117   6.214  0.1206 -0.1931 -0.3087
   35POPC  H12R 4627   6.921   6.114   6.149  2.3399  2.8677  2.2553
   35POPC  H12S 4628   6.826   6.225   6.238 -1.2521  0.1814 -2.1064
   35POPC  C213 4629   6.704   6.092   6.133  0.0056  0.3235 -0.2911
   35POPC  H13R 4630   6.722   6.146   6.038 -1.8955  1.5216 -0.0288
   35POPC  H13S 4631   6.607   6.127   6.175  0.0089 -0.6382  0.5518
   35POPC  C214 4632   6.676   5.946   6.097 -0.2117  0.2772  0.0685
   35POPC  H14R 4633   6.578   5.938   6.045 -0.6345 -2.0971  1.0878
   35POPC  H14S 4634   6.671   5.893   6.195 -1.4519  1.5941  0.7630
   35POPC  C215 4635   6.774   5.873   6.005 -0.2513  0.5349 -0.1783
   35POPC  H15R 4636   6.733   5.774   5.976 -0.3026  1.2819 -2.9582
   35POPC  H15S 4637   6.873   5.860   6.054 -0.3364 -2.5013 -0.6367
   35POPC  C216 4638   6.800   5.938   5.869 -0.5963  0.4207 -0.2993
   35POPC  H16R 4639   6.838   6.043   5.876 -0.9027  0.5792 -0.9363
   35POPC  H16S 4640   6.697   5.949   5.828 -2.1073  0.7618  3.1954
   35POPC  C217 4641   6.889   5.855   5.776  0.2265  0.2502  0.6306
   35POPC  H17R 4642   6.841   5.757   5.753  0.8816  0.0408  0.1275
   35POPC  H17S 4643   6.981   5.847   5.838 -1.0326 -1.1148  2.4300
   35POPC  C218 4644   6.917   5.931   5.647 -0.2197 -0.4018  0.1462
   35POPC  H18R 4645   6.980   5.870   5.577  0.8283  2.0372 -1.1578
   35POPC  H18S 4646   6.956   6.034   5.661  0.9003 -0.6514 -0.9732
   35POPC  H18T 4647   6.821   5.941   5.593 -0.2673  0.8531  0.4469
   35POPC   C33 4648   7.312   5.841   7.119  0.1236 -0.0650 -0.0812
   35POPC   H3X 4649   7.322   5.931   7.054  2.0000  0.4205  0.8087
   35POPC   H3Y 4650   7.204   5.823   7.137  0.4166 -0.7433  1.0706
   35POPC   C34 4651   7.357   5.717   7.041  0.2360  0.2078 -0.4536
   35POPC   H4X 4652   7.351   5.627   7.106 -0.7696 -1.0053 -2.1735
   35POPC   H4Y 4653   7.467   5.720   7.023  0.6775 -2.4386  1.1429
   35POPC   C35 4654   7.299   5.682   6.905 -0.3603 -0.2939 -0.0756
   35POPC   H5X 4655   7.191   5.710   6.913 -0.0654  0.7988  0.3197
   35POPC   H5Y 4656   7.311   5.575   6.877  0.0767  0.2072 -1.9878
   35POPC   C36 4657   7.369   5.771   6.801 -0.2547 -0.0569  0.1993
   35POPC   H6X 4658   7.473   5.732   6.800 -1.0399 -2.3495  1.1209
   35POPC   H6Y 4659   7.377   5.878   6.829 -1.3604  0.0743  0.0419
   35POPC   C37 4660   7.309   5.766   6.661 -0.3361 -0.2221  0.2389
   35POPC   H7X 4661   7.211   5.818   6.662 -0.1504  0.1384  1.5508
   35POPC   H7Y 4662   7.310   5.661   6.624  2.1370  0.0127 -0.5746
   35POPC   C38 4663   7.398   5.836   6.558 -0.8452 -0.0548 -0.0899
   35POPC   H8X 4664   7.411   5.776   6.465 -0.5437 -0.7601  0.4022
   35POPC   H8Y 4665   7.503   5.840   6.594 -0.5763 -0.5957 -0.7737
   35POPC   C39 4666   7.374   5.983   6.523 -0.0007  0.0808 -0.1263
   35POPC   H9X 4667   7.399   6.056   6.603  0.6111 -1.7791  1.4288
   35POPC   H9Y 4668   7.266   5.991   6.497  0.5037  0.7987 -2.2027
   35POPC  C310 4669   7.452   6.027   6.399 -0.0378  0.2620 -0.0867
   35POPC  H10X 4670   7.445   5.951   6.318 -3.8118  3.5405 -3.2795
   35POPC  H10Y 4671   7.560   6.037   6.424  0.1726 -1.4995 -0.1382
   35POPC  C311 4672   7.396   6.155   6.336 -0.1080  0.4693  0.3954
   35POPC  H11X 4673   7.430   6.236   6.405  0.1217  2.2131 -1.6755
   35POPC  H11Y 4674   7.286   6.147   6.339  0.0348 -3.3682  0.0646
   35POPC  C312 4675   7.449   6.189   6.197  0.2141 -0.2850  0.3299
   35POPC  H12X 4676   7.397   6.275   6.150  0.1468  0.0304  0.9750
   35POPC  H12Y 4677   7.430   6.107   6.124 -0.1254  0.6254 -0.6272
   35POPC  C313 4678   7.596   6.233   6.191  0.0571  0.2013  0.0835
   35POPC  H13X 4679   7.641   6.159   6.260 -0.0826  2.6585  3.0340
   35POPC  H13Y 4680   7.617   6.327   6.247  0.2750  1.1513 -1.5033
   35POPC  C314 4681   7.656   6.240   6.050 -0.0070  0.3420  0.0623
   35POPC  H14X 4682   7.656   6.343   6.008 -0.7390 -1.1965 -4.2344
   35POPC  H14Y 4683   7.592   6.174   5.988  1.9124 -1.1928 -0.3834
   35POPC  C315 4684   7.800   6.189   6.048 -0.1025  0.0834 -0.2851
   35POPC  H15X 4685   7.800   6.096   6.108  0.5044  1.3696  1.8325
   35POPC  H15Y 4686   7.863   6.267   6.097 -0.5599 -0.2841  0.9191
   35POPC  C316 4687   7.839   6.168   5.901  0.3547  0.6879 -0.2571
   35POPC  H16X 4688   7.819   6.260   5.842 -0.4316  1.4776  1.1631
   35POPC  H16Y 4689   7.775   6.086   5.862  0.3251  0.3816  0.4133
   35POPC  H16Z 4690   7.943   6.135   5.882 -0.9918 -2.2674 -3.4879
   36POPC     N 4691   1.290   7.006   7.253 -0.3880 -0.3428  0.3592
   36POPC   C12 4692   1.236   7.004   7.112 -0.0533  0.5228  0.2083
   36POPC   C13 4693   1.432   6.955   7.256 -0.3472 -0.2968 -0.4584
   36POPC   C14 4694   1.304   7.152   7.291 -0.5741 -0.2314  0.0135
   36POPC   C15 4695   1.196   6.934   7.346 -0.5124 -0.1314  0.3980
   36POPC  H12A 4696   1.239   6.900   7.084  2.8369  1.1150 -2.1612
   36POPC  H12B 4697   1.316   7.046   7.053  0.2163 -1.2802 -0.7641
   36POPC  H13A 4698   1.450   6.877   7.184 -1.3782  0.3335 -1.4275
   36POPC  H13B 4699   1.503   7.036   7.249 -0.0575 -0.2013  2.3924
   36POPC  H13C 4700   1.443   6.903   7.350  0.3818 -0.0731 -0.4133
   36POPC  H14A 4701   1.354   7.154   7.387  0.1848  0.3689 -0.3846
   36POPC  H14B 4702   1.364   7.214   7.227 -2.4865  0.4932 -1.1484
   36POPC  H14C 4703   1.210   7.203   7.301  0.5285  2.2531 -1.2876
   36POPC  H15A 4704   1.194   6.833   7.307  1.3963 -0.8277  1.9691
   36POPC  H15B 4705   1.099   6.981   7.353 -0.9502 -1.2114  2.1403
   36POPC  H15C 4706   1.242   6.923   7.443 -1.5921 -2.0581  0.7626
   36POPC   C11 4707   1.096   7.056   7.078  0.0059  0.4665 -0.1274
   36POPC  H11A 4708   1.037   6.962   7.089  1.2320 -0.1655  1.3849
   36POPC  H11B 4709   1.108   7.083   6.971  0.0214 -0.9799 -0.5216
   36POPC     P 4710   0.900   7.170   7.175 -0.0606  0.0023 -0.1253
   36POPC   O13 4711   0.839   7.045   7.223 -0.0531  0.3856  0.9037
   36POPC   O14 4712   0.860   7.288   7.255 -0.0662 -0.3012  0.3150
   36POPC   O12 4713   1.059   7.163   7.166 -0.0350  0.2246  0.1510
   36POPC   O11 4714   0.859   7.189   7.021  0.2834 -0.0387 -0.2228
   36POPC    C1 4715   0.890   7.313   6.957  0.3560 -0.2797 -0.6612
   36POPC    HA 4716   0.934   7.283   6.859 -1.6954  0.7895 -1.9692
   36POPC    HB 4717   0.971   7.374   7.002  0.5280 -0.6147 -0.5067
   36POPC    C2 4718   0.761   7.387   6.922 -0.0791 -0.7514 -0.0900
   36POPC    HS 4719   0.710   7.417   7.016  3.3475 -2.3055  2.4462
   36POPC   O21 4720   0.676   7.303   6.844 -0.1065 -0.4177 -0.4277
   36POPC   C21 4721   0.548   7.338   6.826 -0.1082  0.0592  0.4712
   36POPC   O22 4722   0.494   7.440   6.864  0.1796  0.2380  0.3995
   36POPC   C22 4723   0.481   7.219   6.759  0.7169 -0.4371  0.4987
   36POPC   H2R 4724   0.371   7.228   6.773  0.7381  1.5212 -0.2479
   36POPC   H2S 4725   0.519   7.119   6.789  0.1380 -0.5822  0.7623
   36POPC    C3 4726   0.793   7.514   6.840  0.3269 -0.6677  0.1996
   36POPC    HX 4727   0.875   7.570   6.891 -0.9489  1.2035  0.2833
   36POPC    HY 4728   0.706   7.582   6.835 -0.5661 -1.8602 -1.3114
   36POPC   O31 4729   0.827   7.482   6.705 -0.6352  0.4272 -0.3205
   36POPC   C31 4730   0.933   7.550   6.660 -0.1481 -0.0701  0.0638
   36POPC   O32 4731   0.997   7.637   6.716  0.2214 -0.1573 -0.2236
   36POPC   C32 4732   0.957   7.479   6.528 -0.2060  0.2088 -0.0976
   36POPC   H2X 4733   0.862   7.476   6.471 -0.5692 -1.1958  0.5218
   36POPC   H2Y 4734   1.004   7.378   6.539  1.0510  0.8387  0.4974
   36POPC   C23 4735   0.517   7.226   6.610 -0.2874  0.2546  0.2765
   36POPC   H3R 4736   0.504   7.125   6.566  0.2931  0.3026 -0.0055
   36POPC   H3S 4737   0.622   7.260   6.601  0.3260 -1.3942  0.9343
   36POPC   C24 4738   0.436   7.324   6.525 -0.2620 -0.4347 -0.5479
   36POPC   H4R 4739   0.467   7.428   6.547  0.0066 -0.2973 -1.5162
   36POPC   H4S 4740   0.327   7.324   6.545 -0.1392  1.4155  0.2779
   36POPC   C25 4741   0.448   7.281   6.378  0.4114 -0.0097 -0.6237
   36POPC   H5R 4742   0.408   7.178   6.364 -3.2752  0.7844  2.3096
   36POPC   H5S 4743   0.556   7.280   6.354  0.5441 -2.2818 -0.1865
   36POPC   C26 4744   0.363   7.370   6.287  0.7280  0.0584 -0.8545
   36POPC   H6R 4745   0.256   7.356   6.314  0.9218  1.2302  0.6520
   36POPC   H6S 4746   0.365   7.324   6.186  0.9957  1.3696 -1.4657
   36POPC   C27 4747   0.398   7.519   6.287  0.0060  0.2335 -0.8290
   36POPC   H7R 4748   0.502   7.516   6.327 -0.2389 -3.0003 -0.0995
   36POPC   H7S 4749   0.329   7.571   6.357  1.7712 -0.8377  1.8851
   36POPC   C28 4750   0.384   7.577   6.146 -0.2334  0.5082 -0.6928
   36POPC   H8R 4751   0.405   7.685   6.154  2.0281  0.3579 -3.1909
   36POPC   H8S 4752   0.280   7.564   6.110 -0.9431 -0.5519  1.5525
   36POPC   C29 4753   0.486   7.514   6.055 -0.2546 -0.2605 -0.1934
   36POPC   H91 4754   0.590   7.528   6.089 -1.2996 -0.7902  3.7748
   36POPC  C210 4755   0.459   7.464   5.934  0.0217 -0.6016 -0.1155
   36POPC  H101 4756   0.543   7.415   5.882 -0.2624  0.7109 -1.8872
   36POPC  C211 4757   0.336   7.468   5.849  0.0312 -0.7087 -0.1348
   36POPC  H11R 4758   0.278   7.558   5.880 -0.5493 -0.3757 -2.0074
   36POPC  H11S 4759   0.276   7.378   5.874  0.1925 -0.1119  2.7583
   36POPC  C212 4760   0.355   7.508   5.702 -0.3917  0.2981  0.0730
   36POPC  H12R 4761   0.422   7.443   5.641  0.8169  1.1660  0.4377
   36POPC  H12S 4762   0.399   7.609   5.695  2.1134 -0.6325  1.1740
   36POPC  C213 4763   0.221   7.513   5.629 -0.1707 -0.6762 -0.4156
   36POPC  H13R 4764   0.150   7.586   5.673  0.1155  0.4262 -1.7139
   36POPC  H13S 4765   0.168   7.415   5.628 -2.4419  0.4610  0.9979
   36POPC  C214 4766   0.245   7.561   5.485  0.1091 -0.4372 -0.2893
   36POPC  H14R 4767   0.263   7.471   5.422 -1.8223 -1.4745  0.5667
   36POPC  H14S 4768   0.339   7.621   5.490 -0.6066  0.7182  4.2390
   36POPC  C215 4769   0.145   7.662   5.429  0.4009  0.2168  0.3489
   36POPC  H15R 4770   0.171   7.671   5.321  0.2480 -0.7087  0.2283
   36POPC  H15S 4771   0.154   7.758   5.483 -1.3662 -0.2930  1.6296
   36POPC  C216 4772   7.983   7.636   5.431  0.4692 -0.2117 -0.0456
   36POPC  H16R 4773   7.937   7.735   5.411 -0.3751 -0.3930  0.9557
   36POPC  H16S 4774   7.949   7.612   5.534 -1.5886  0.6534 -0.4709
   36POPC  C217 4775   7.928   7.528   5.337 -0.0852 -0.4733  0.5761
   36POPC  H17R 4776   7.821   7.511   5.361 -0.8860  0.7943 -1.7901
   36POPC  H17S 4777   7.983   7.433   5.355 -0.1939 -0.6401  0.0609
   36POPC  C218 4778   7.924   7.571   5.190 -0.3997 -0.9126  0.4539
   36POPC  H18R 4779   7.893   7.677   5.185  0.2675 -0.6931  0.8242
   36POPC  H18S 4780   7.856   7.506   5.130 -0.5759 -0.7624  0.4880
   36POPC  H18T 4781   0.034   7.561   5.141 -0.9606 -0.1636 -0.8544
   36POPC   C33 4782   1.070   7.555   6.458  0.3641 -0.3945  0.1521
   36POPC   H3X 4783   1.163   7.560   6.517  0.1752  1.6974  0.3453
   36POPC   H3Y 4784   1.026   7.654   6.435  2.0780  0.2057 -0.6876
   36POPC   C34 4785   1.110   7.499   6.321  0.2009 -0.2087  0.0280
   36POPC   H4X 4786   1.016   7.521   6.266 -0.1248 -0.4842  0.4773
   36POPC   H4Y 4787   1.114   7.388   6.323  0.5608 -0.2153 -0.6181
   36POPC   C35 4788   1.237   7.563   6.262  0.4884  0.1454  1.0075
   36POPC   H5X 4789   1.252   7.503   6.170  2.1818  1.5846  0.2993
   36POPC   H5Y 4790   1.321   7.536   6.329  1.5368  1.7019  0.3700
   36POPC   C36 4791   1.224   7.710   6.224 -0.1231 -0.2523 -0.4270
   36POPC   H6X 4792   1.208   7.780   6.310  0.4938  0.5544 -0.9530
   36POPC   H6Y 4793   1.134   7.721   6.160  0.4420  2.2388 -0.9255
   36POPC   C37 4794   1.344   7.763   6.145  0.3005 -0.3323  0.1514
   36POPC   H7X 4795   1.376   7.687   6.070  1.9254  1.2475 -0.8147
   36POPC   H7Y 4796   1.426   7.784   6.217  0.2044 -0.6802  0.3653
   36POPC   C38 4797   1.316   7.891   6.067  0.5108 -0.2635  0.1909
   36POPC   H8X 4798   1.256   7.966   6.123  0.1108  0.4520 -1.1322
   36POPC   H8Y 4799   1.257   7.855   5.980 -1.8066 -0.4507  1.7707
   36POPC   C39 4800   1.439   7.975   6.029  0.1323  0.4407  0.5072
   36POPC   H9X 4801   1.510   7.901   5.987  0.5198  0.1938  1.5505
   36POPC   H9Y 4802   1.485   0.038   6.116 -3.9315  1.1737  2.4933
   36POPC  C310 4803   1.399   0.091   5.924  0.2018 -0.2008 -0.1645
   36POPC  H10X 4804   1.332   0.162   5.977  0.8983 -2.6143  4.4745
   36POPC  H10Y 4805   1.347   0.037   5.842  1.6671 -2.1037  0.0601
   36POPC  C311 4806   1.525   0.162   5.874 -0.1609  0.2729 -0.3984
   36POPC  H11X 4807   1.605   0.088   5.854 -0.2243  0.2420 -0.5443
   36POPC  H11Y 4808   1.565   0.230   5.952 -0.9559 -0.3169  0.5420
   36POPC  C312 4809   1.508   0.228   5.736  0.3583  0.1514 -0.5211
   36POPC  H12X 4810   1.483   0.143   5.669  0.2198 -1.2382  1.2171
   36POPC  H12Y 4811   1.606   0.270   5.706  1.0896 -1.3702 -0.3531
   36POPC  C313 4812   1.400   0.335   5.721 -0.0975 -0.2417 -0.0732
   36POPC  H13X 4813   1.454   0.427   5.752 -0.8672  0.4646 -0.7947
   36POPC  H13Y 4814   1.316   0.315   5.792  0.2008 -0.3989  0.2375
   36POPC  C314 4815   1.353   0.353   5.577 -0.6568 -0.9692  0.0122
   36POPC  H14X 4816   1.312   0.254   5.546  0.1114 -1.9277  1.9031
   36POPC  H14Y 4817   1.434   0.381   5.506 -0.2274  0.4170  1.0053
   36POPC  C315 4818   1.248   0.462   5.551  0.1875 -0.0831  0.2642
   36POPC  H15X 4819   1.156   0.440   5.609 -0.3140 -1.2797 -0.9159
   36POPC  H15Y 4820   1.216   0.440   5.447  2.5116 -0.6722 -0.3764
   36POPC  C316 4821   1.293   0.607   5.560 -0.3804  0.1797 -0.9365
   36POPC  H16X 4822   1.212   0.680   5.539  0.3756  1.4519  0.4026
   36POPC  H16Y 4823   1.384   0.639   5.505 -1.4318  1.9512 -1.7477
   36POPC  H16Z 4824   1.315   0.619   5.668  0.0436  0.2770 -1.0295
   37POPC     N 4825   2.192   7.085   7.410  0.3266  0.6634  0.2518
   37POPC   C12 4826   2.104   7.121   7.293 -0.0572  0.1403  0.3785
   37POPC   C13 4827   2.295   7.193   7.434  0.3932  0.6866 -0.1211
   37POPC   C14 4828   2.109   7.061   7.533  0.1386  0.1671  0.0298
   37POPC   C15 4829   2.264   6.957   7.373  0.0085  0.4441  0.3932
   37POPC  H12A 4830   2.049   7.037   7.254  2.1402 -0.7093 -1.0627
   37POPC  H12B 4831   2.178   7.141   7.217 -1.9980  3.2307 -0.8925
   37POPC  H13A 4832   2.366   7.191   7.353  1.0916  1.1490  0.4738
   37POPC  H13B 4833   2.243   7.287   7.447 -0.5475  0.5925 -2.6517
   37POPC  H13C 4834   2.344   7.162   7.525  0.8497 -0.0052 -0.5969
   37POPC  H14A 4835   2.175   7.025   7.611  1.3693  0.4739 -0.8392
   37POPC  H14B 4836   2.046   7.145   7.558  3.2065  2.4981  0.4703
   37POPC  H14C 4837   2.039   6.981   7.513 -1.2033  1.5977 -1.2101
   37POPC  H15A 4838   2.288   6.965   7.268 -1.1346 -0.6493  0.0206
   37POPC  H15B 4839   2.200   6.870   7.381 -1.0299  1.0317 -1.0835
   37POPC  H15C 4840   2.351   6.941   7.436 -0.9231 -2.9935  0.9935
   37POPC   C11 4841   2.005   7.238   7.305 -0.1988  0.1256 -0.5284
   37POPC  H11A 4842   1.982   7.263   7.200  1.1758  1.3851 -0.5683
   37POPC  H11B 4843   2.056   7.327   7.348  0.9688 -1.3812  1.3956
   37POPC     P 4844   1.769   7.304   7.395 -0.1332 -0.0672  0.1666
   37POPC   O13 4845   1.637   7.240   7.377  0.1555 -0.4784 -0.4779
   37POPC   O14 4846   1.802   7.377   7.520 -0.8083  0.2868  0.1457
   37POPC   O12 4847   1.887   7.198   7.375 -0.1524  0.0337 -0.5012
   37POPC   O11 4848   1.789   7.403   7.271 -0.2436 -0.2778 -0.0181
   37POPC    C1 4849   1.773   7.544   7.281  0.3002 -0.2286  0.2036
   37POPC    HA 4850   1.856   7.593   7.224  0.8962 -1.2886  0.1320
   37POPC    HB 4851   1.793   7.579   7.384  2.4265 -3.0969  0.8819
   37POPC    C2 4852   1.635   7.589   7.229  0.5256 -0.1735 -0.3545
   37POPC    HS 4853   1.565   7.559   7.309 -1.1748 -0.1496 -1.7735
   37POPC   O21 4854   1.588   7.513   7.117  0.4390 -0.2895 -0.2404
   37POPC   C21 4855   1.457   7.492   7.114  0.2998  0.4629  0.2694
   37POPC   O22 4856   1.380   7.522   7.204 -0.2004 -0.5167  0.1850
   37POPC   C22 4857   1.429   7.438   6.974 -0.6863 -0.2071  0.7075
   37POPC   H2R 4858   1.509   7.363   6.956  1.9067  2.3784  0.6417
   37POPC   H2S 4859   1.448   7.522   6.904 -0.5251 -0.1519  0.8169
   37POPC    C3 4860   1.617   7.738   7.199  0.5781 -0.1370 -0.2041
   37POPC    HX 4861   1.649   7.788   7.293 -1.6314 -1.9484  1.6399
   37POPC    HY 4862   1.514   7.753   7.160  0.0862  0.5522  1.2600
   37POPC   O31 4863   1.710   7.767   7.095  0.4393  0.2339 -0.2289
   37POPC   C31 4864   1.681   7.881   7.032  0.5410  0.4243  0.0681
   37POPC   O32 4865   1.590   7.956   7.062  0.2610  0.2116 -0.2447
   37POPC   C32 4866   1.785   7.914   6.925  0.0879 -1.1001 -0.8705
   37POPC   H2X 4867   1.795   7.837   6.846 -1.5183 -1.6819 -0.5583
   37POPC   H2Y 4868   1.881   7.935   6.977 -1.7775  0.9040  2.1093
   37POPC   C23 4869   1.291   7.375   6.960 -0.6967 -0.0606  0.1043
   37POPC   H3R 4870   1.221   7.444   7.011 -0.0576  0.5178  0.2067
   37POPC   H3S 4871   1.299   7.279   7.016  1.5892  0.1744  0.2398
   37POPC   C24 4872   1.255   7.340   6.816 -0.1937  0.2435 -0.0953
   37POPC   H4R 4873   1.202   7.432   6.780  0.5603  2.2523  3.4102
   37POPC   H4S 4874   1.184   7.255   6.825 -0.4939  0.4517 -0.4493
   37POPC   C25 4875   1.367   7.295   6.723 -0.0983  0.2215  0.0307
   37POPC   H5R 4876   1.429   7.215   6.768  1.3159  2.0931  1.5957
   37POPC   H5S 4877   1.439   7.376   6.698  0.4211  0.1032  1.0925
   37POPC   C26 4878   1.311   7.249   6.588 -0.0153 -0.4010  0.2060
   37POPC   H6R 4879   1.244   7.331   6.556  0.7939 -0.7414 -2.6092
   37POPC   H6S 4880   1.242   7.165   6.611 -1.2932  1.3133  3.2588
   37POPC   C27 4881   1.424   7.213   6.491  0.2388  0.4952  0.1627
   37POPC   H7R 4882   1.481   7.128   6.536  1.1726  0.9894 -0.0551
   37POPC   H7S 4883   1.495   7.297   6.478 -1.3805  2.2999  2.1175
   37POPC   C28 4884   1.369   7.163   6.358 -0.0221  0.4747  0.2779
   37POPC   H8R 4885   1.322   7.248   6.305  0.0604 -0.1601 -0.8549
   37POPC   H8S 4886   1.300   7.077   6.376 -0.0384  0.1395 -1.2473
   37POPC   C29 4887   1.488   7.112   6.282 -0.5115 -0.8770  0.3982
   37POPC   H91 4888   1.556   7.056   6.348  0.0045  2.0361  2.4928
   37POPC  C210 4889   1.521   7.140   6.155 -0.4496 -0.7353  0.4455
   37POPC  H101 4890   1.610   7.091   6.113 -1.3237 -1.4054 -0.6806
   37POPC  C211 4891   1.445   7.223   6.056  0.4843 -0.2827  0.0968
   37POPC  H11R 4892   1.484   7.327   6.055  1.1787 -0.4016  3.6080
   37POPC  H11S 4893   1.336   7.211   6.075  0.5821 -2.3552 -0.3911
   37POPC  C212 4894   1.457   7.154   5.920 -0.3614  0.0284 -0.1476
   37POPC  H12R 4895   1.407   7.055   5.933  1.3636 -0.7711  0.7296
   37POPC  H12S 4896   1.557   7.153   5.870 -1.0790  0.9996 -1.6830
   37POPC  C213 4897   1.373   7.228   5.816 -0.3891  0.0413 -0.1158
   37POPC  H13R 4898   1.402   7.335   5.809  0.9882 -0.2891  0.1366
   37POPC  H13S 4899   1.269   7.216   5.852 -0.2583  0.6823  0.5114
   37POPC  C214 4900   1.383   7.165   5.677  0.3093  0.0710 -0.0861
   37POPC  H14R 4901   1.487   7.157   5.641 -0.0382  0.0800 -1.1303
   37POPC  H14S 4902   1.338   7.236   5.604 -1.0585 -2.0701 -1.4313
   37POPC  C215 4903   1.304   7.034   5.673  0.3307  0.0702 -0.5441
   37POPC  H15R 4904   1.249   7.001   5.764  0.9889  0.3190 -0.0482
   37POPC  H15S 4905   1.378   6.952   5.655 -0.1045 -0.8146  1.4063
   37POPC  C216 4906   1.198   7.034   5.563 -0.3464  0.3729  0.1062
   37POPC  H16R 4907   1.254   7.065   5.472  1.4294  1.5475  1.5237
   37POPC  H16S 4908   1.123   7.114   5.581  1.7006  2.0697  1.6520
   37POPC  C217 4909   1.108   6.912   5.544 -0.1740  0.2456  0.1188
   37POPC  H17R 4910   1.032   6.910   5.625 -0.3153  1.2138  0.0211
   37POPC  H17S 4911   1.163   6.816   5.531  0.6914  0.9453 -1.6909
   37POPC  C218 4912   1.018   6.915   5.421  0.1308 -0.7756 -0.1417
   37POPC  H18R 4913   1.077   6.902   5.328  0.0849  1.6364 -0.5682
   37POPC  H18S 4914   0.952   7.004   5.420  1.3199  0.2166  1.9196
   37POPC  H18T 4915   0.951   6.827   5.436 -0.5885 -0.5099 -1.5877
   37POPC   C33 4916   1.738   0.048   6.847  0.6760  0.2023  0.7532
   37POPC   H3X 4917   1.718   0.125   6.924 -1.0602  0.7184 -0.1409
   37POPC   H3Y 4918   1.647   0.036   6.784  2.1928  2.2144 -2.0714
   37POPC   C34 4919   1.847   0.105   6.755 -0.4325  0.5803 -0.3625
   37POPC   H4X 4920   1.867   0.030   6.676 -1.9466  0.6297 -0.8256
   37POPC   H4Y 4921   1.944   0.121   6.808  1.0541  1.4071 -3.1435
   37POPC   C35 4922   1.823   0.246   6.702 -0.5802  0.7293  0.0971
   37POPC   H5X 4923   1.800   0.306   6.793 -3.0916 -0.2688  0.1993
   37POPC   H5Y 4924   1.730   0.243   6.641  1.0764  0.4607 -2.5470
   37POPC   C36 4925   1.931   0.310   6.614 -0.1731  0.0476  0.0960
   37POPC   H6X 4926   1.960   0.233   6.539  0.1612 -2.2781  2.4567
   37POPC   H6Y 4927   2.019   0.337   6.676 -0.3407  1.1169 -0.1027
   37POPC   C37 4928   1.881   0.435   6.540  0.0213 -0.3284 -0.6783
   37POPC   H7X 4929   1.835   0.507   6.611 -0.5923  0.3913 -1.7812
   37POPC   H7Y 4930   1.793   0.403   6.480 -0.1837 -1.0161 -0.0366
   37POPC   C38 4931   1.991   0.510   6.465  0.2641  0.2216  0.2100
   37POPC   H8X 4932   2.028   0.453   6.377 -0.1686 -0.6495  0.5732
   37POPC   H8Y 4933   2.081   0.522   6.529 -0.5752 -0.6292  1.5918
   37POPC   C39 4934   1.947   0.652   6.432  0.0382  0.0842 -0.0793
   37POPC   H9X 4935   1.912   0.706   6.522 -0.1882  0.6073 -0.4712
   37POPC   H9Y 4936   1.853   0.643   6.374 -0.3681 -1.8876  0.8186
   37POPC  C310 4937   2.053   0.739   6.364 -0.0790  0.3241  0.0426
   37POPC  H10X 4938   2.057   0.695   6.262 -2.0959  2.0774 -0.8628
   37POPC  H10Y 4939   2.155   0.721   6.405  0.1780  1.4439 -0.0752
   37POPC  C311 4940   2.017   0.885   6.337  0.5578  0.4804  0.0148
   37POPC  H11X 4941   2.019   0.946   6.430 -0.3229 -0.7157  0.8553
   37POPC  H11Y 4942   1.914   0.885   6.295  0.1619  0.1090  0.9476
   37POPC  C312 4943   2.121   0.945   6.242  0.5025  0.2386 -0.1998
   37POPC  H12X 4944   2.222   0.906   6.267  1.0534  0.5946 -1.7299
   37POPC  H12Y 4945   2.123   1.054   6.263 -0.6222  0.2906 -0.2558
   37POPC  C313 4946   2.090   0.926   6.093 -0.0968  0.1308 -0.0651
   37POPC  H13X 4947   2.088   0.819   6.065 -0.6990  0.3675 -0.9520
   37POPC  H13Y 4948   2.155   0.977   6.019  0.4423 -0.8375 -0.2705
   37POPC  C314 4949   1.954   0.984   6.055 -0.2560  0.1177  0.4770
   37POPC  H14X 4950   1.864   0.924   6.083 -1.5471  0.8125 -1.9121
   37POPC  H14Y 4951   1.958   0.990   5.944 -1.7465 -2.9588  0.1485
   37POPC  C315 4952   1.938   1.130   6.097 -0.4603  0.0649  0.5858
   37POPC  H15X 4953   2.031   1.180   6.063  0.5267 -2.4223 -0.5733
   37POPC  H15Y 4954   1.930   1.140   6.207 -1.4596 -0.7865  0.6067
   37POPC  C316 4955   1.816   1.201   6.037 -0.1449  0.5826  0.5547
   37POPC  H16X 4956   1.819   1.312   6.047  0.0538  0.6071  0.2594
   37POPC  H16Y 4957   1.722   1.163   6.081  0.8012 -1.1900  1.1412
   37POPC  H16Z 4958   1.820   1.177   5.928 -1.1798 -0.7916  0.8021
   38POPC     N 4959   4.700   6.761   6.996 -0.4951 -0.4532  0.6373
   38POPC   C12 4960   4.752   6.870   6.905 -0.1692 -0.5968  0.6509
   38POPC   C13 4961   4.612   6.663   6.921 -0.1502 -0.1802 -0.1418
   38POPC   C14 4962   4.822   6.695   7.055  0.1989 -0.1200 -0.3846
   38POPC   C15 4963   4.602   6.822   7.093 -0.0558  0.5666  0.4536
   38POPC  H12A 4964   4.671   6.914   6.848 -0.9106 -0.8451  1.4912
   38POPC  H12B 4965   4.815   6.819   6.833 -1.9042  2.2561 -3.3113
   38POPC  H13A 4966   4.579   6.597   7.000  0.7239  0.1088  0.4853
   38POPC  H13B 4967   4.540   6.721   6.865 -0.0336  2.6041  2.3047
   38POPC  H13C 4968   4.664   6.600   6.851 -1.7756  0.0176 -1.5841
   38POPC  H14A 4969   4.784   6.631   7.134 -0.8932  0.0719 -0.7339
   38POPC  H14B 4970   4.881   6.633   6.989 -0.5658 -1.6392  0.3149
   38POPC  H14C 4971   4.882   6.772   7.102  0.6424 -0.2877 -0.6683
   38POPC  H15A 4972   4.586   6.756   7.176 -1.1076  0.3361  0.0876
   38POPC  H15B 4973   4.500   6.831   7.055 -0.2406 -2.3529  0.0048
   38POPC  H15C 4974   4.637   6.915   7.135  0.2047  2.8393 -4.0956
   38POPC   C11 4975   4.819   6.984   6.982  0.4841 -0.0245 -0.7359
   38POPC  H11A 4976   4.760   7.021   7.068 -0.3293  1.6068 -1.9487
   38POPC  H11B 4977   4.823   7.075   6.918  0.7794 -0.6355 -1.6211
   38POPC     P 4978   4.996   7.041   7.146 -0.4842  0.0572  0.2558
   38POPC   O13 4979   4.995   7.187   7.126  0.2618 -0.0867 -0.9234
   38POPC   O14 4980   4.915   6.993   7.261  0.1310  0.0082  0.6733
   38POPC   O12 4981   4.958   6.963   7.012  0.3629  0.1448 -0.0407
   38POPC   O11 4982   5.148   6.996   7.169 -0.4214 -0.1412 -0.5240
   38POPC    C1 4983   5.180   6.857   7.182 -0.1991 -0.0252  0.2121
   38POPC    HA 4984   5.088   6.795   7.193 -1.9751  2.4126 -0.1087
   38POPC    HB 4985   5.236   6.836   7.275 -0.6495 -0.8855  0.3000
   38POPC    C2 4986   5.269   6.803   7.069 -0.2060 -0.5928  0.4736
   38POPC    HS 4987   5.370   6.847   7.077  0.0761 -0.7418 -1.5904
   38POPC   O21 4988   5.218   6.850   6.944  0.0218 -0.4155  0.4462
   38POPC   C21 4989   5.267   6.958   6.884  0.1276 -0.4967  0.3858
   38POPC   O22 4990   5.353   7.031   6.930  0.2255  0.0239 -0.5885
   38POPC   C22 4991   5.183   6.985   6.760  0.3385  0.0688  0.3603
   38POPC   H2R 4992   5.198   7.093   6.740  0.4452  0.4899  2.5032
   38POPC   H2S 4993   5.074   6.968   6.775  0.0848  0.3000 -1.0337
   38POPC    C3 4994   5.284   6.650   7.059 -0.1182 -0.5477 -0.1359
   38POPC    HX 4995   5.182   6.613   7.084 -0.8682  1.3755 -0.1214
   38POPC    HY 4996   5.353   6.626   7.143 -1.4712  0.8463  1.4550
   38POPC   O31 4997   5.329   6.602   6.933 -0.4779 -0.6489 -0.2268
   38POPC   C31 4998   5.458   6.581   6.905 -0.2229  0.5105  0.0261
   38POPC   O32 4999   5.550   6.593   6.984 -0.8530  0.1507  0.8314
   38POPC   C32 5000   5.476   6.530   6.762 -0.0765  0.1016  0.1889
   38POPC   H2X 5001   5.559   6.592   6.721 -0.4878  0.4874 -0.0618
   38POPC   H2Y 5002   5.395   6.528   6.687 -0.0816 -2.3607  0.1700
   38POPC   C23 5003   5.229   6.895   6.645 -0.2147 -0.1597  0.3121
   38POPC   H3R 5004   5.203   6.787   6.657  1.2217 -0.9722 -2.8401
   38POPC   H3S 5005   5.337   6.911   6.622 -0.6565  2.4316 -0.2963
   38POPC   C24 5006   5.158   6.941   6.518 -0.0017 -0.2202  0.1709
   38POPC   H4R 5007   5.049   6.943   6.538 -1.0954  0.1854 -4.5340
   38POPC   H4S 5008   5.175   6.869   6.435 -1.4045 -1.4122  0.8767
   38POPC   C25 5009   5.196   7.082   6.471  0.3334 -0.3646  0.0040
   38POPC   H5R 5010   5.160   7.153   6.548  2.7992  0.6073  0.3683
   38POPC   H5S 5011   5.149   7.107   6.374  0.3250 -0.6077 -0.0562
   38POPC   C26 5012   5.343   7.124   6.456  0.1809  0.1794  0.0263
   38POPC   H6R 5013   5.400   7.131   6.550 -3.2708  0.4083  2.3034
   38POPC   H6S 5014   5.331   7.230   6.423 -3.8181 -0.4829 -1.2477
   38POPC   C27 5015   5.415   7.062   6.336 -0.2975  0.4258 -0.3910
   38POPC   H7R 5016   5.349   7.057   6.246  1.3019 -1.0933 -1.5240
   38POPC   H7S 5017   5.421   6.954   6.360  1.9625  0.6581  0.2739
   38POPC   C28 5018   5.559   7.096   6.297 -0.1635 -0.1346 -0.3910
   38POPC   H8R 5019   5.582   7.038   6.205  1.7316  0.0673 -0.0772
   38POPC   H8S 5020   5.632   7.074   6.378 -0.1740 -2.3742 -0.9196
   38POPC   C29 5021   5.554   7.241   6.258 -0.5495 -0.2125 -0.6422
   38POPC   H91 5022   5.525   7.300   6.346 -1.7744 -4.0450  1.7661
   38POPC  C210 5023   5.601   7.296   6.145 -0.1750  0.4497 -0.1744
   38POPC  H101 5024   5.596   7.405   6.131  1.5362  0.7949  1.4918
   38POPC  C211 5025   5.677   7.220   6.041  0.1406 -0.1743  0.5052
   38POPC  H11R 5026   5.670   7.109   6.043  0.2371 -0.1805  0.5156
   38POPC  H11S 5027   5.787   7.236   6.048  0.0971 -0.3278  1.5953
   38POPC  C212 5028   5.624   7.277   5.909  0.7076  0.0751  0.3820
   38POPC  H12R 5029   5.645   7.386   5.897  0.1290  0.1380 -0.0763
   38POPC  H12S 5030   5.513   7.276   5.906  0.6374  1.7034  1.2469
   38POPC  C213 5031   5.683   7.205   5.788 -0.4674 -0.1023 -0.0944
   38POPC  H13R 5032   5.625   7.251   5.705  0.9365 -0.2291 -1.1931
   38POPC  H13S 5033   5.672   7.095   5.778 -0.5325 -0.0468 -0.6725
   38POPC  C214 5034   5.829   7.245   5.763 -0.3663 -0.4371 -0.0505
   38POPC  H14R 5035   5.897   7.199   5.837  0.4836 -1.8288 -1.6330
   38POPC  H14S 5036   5.833   7.356   5.772  0.5294 -0.3918 -0.8180
   38POPC  C215 5037   5.885   7.202   5.627  0.4236  0.0425  0.1194
   38POPC  H15R 5038   5.829   7.253   5.546 -0.8026 -0.8803  0.3455
   38POPC  H15S 5039   5.876   7.093   5.610 -0.6082  0.2243 -0.5749
   38POPC  C216 5040   6.032   7.243   5.617  0.5099 -0.2736  0.0867
   38POPC  H16R 5041   6.093   7.201   5.699  1.9306 -1.0576 -1.3078
   38POPC  H16S 5042   6.042   7.352   5.634 -2.1898 -0.1218  1.1783
   38POPC  C217 5043   6.101   7.199   5.488  0.0782  0.7799 -0.5206
   38POPC  H17R 5044   6.064   7.097   5.464  1.8034  0.3344 -1.4758
   38POPC  H17S 5045   6.210   7.181   5.501  0.5813  2.4372 -2.0108
   38POPC  C218 5046   6.076   7.284   5.364  0.4421  0.5397 -0.7631
   38POPC  H18R 5047   6.126   7.238   5.276 -0.2447 -1.2004 -0.2814
   38POPC  H18S 5048   6.118   7.386   5.376 -0.3666  0.5589  2.6372
   38POPC  H18T 5049   5.968   7.290   5.336  0.4162  3.3909 -0.3371
   38POPC   C33 5050   5.529   6.389   6.788  0.0693  0.0790 -0.2315
   38POPC   H3X 5051   5.450   6.328   6.836 -2.3892  1.1996 -2.5604
   38POPC   H3Y 5052   5.611   6.389   6.863 -2.3621 -0.6224  2.6369
   38POPC   C34 5053   5.582   6.324   6.659 -0.5019 -0.3552 -0.2547
   38POPC   H4X 5054   5.663   6.389   6.621  0.7747 -2.2028 -0.8164
   38POPC   H4Y 5055   5.495   6.330   6.590 -0.0466  0.3501 -0.7800
   38POPC   C35 5056   5.644   6.187   6.684  0.0607 -0.0340  0.1562
   38POPC   H5X 5057   5.568   6.106   6.694 -0.5930  0.6493  0.7579
   38POPC   H5Y 5058   5.695   6.204   6.781 -0.1994 -1.0898  0.4947
   38POPC   C36 5059   5.741   6.139   6.576 -0.1252 -0.1819  0.0529
   38POPC   H6X 5060   5.782   6.040   6.605  1.1699  0.2962 -0.0839
   38POPC   H6Y 5061   5.818   6.217   6.559 -0.2442 -0.0607  0.0698
   38POPC   C37 5062   5.675   6.119   6.439 -0.2075 -0.7582  0.1759
   38POPC   H7X 5063   5.757   6.139   6.367 -1.4459 -0.5965 -1.2439
   38POPC   H7Y 5064   5.602   6.199   6.415 -2.1857 -2.8018 -0.9366
   38POPC   C38 5065   5.612   5.981   6.415  0.1888 -0.8313 -0.4584
   38POPC   H8X 5066   5.523   5.965   6.478  1.2764  1.1196  1.7508
   38POPC   H8Y 5067   5.694   5.916   6.451 -0.3224 -1.5725 -0.6256
   38POPC   C39 5068   5.606   5.961   6.263 -0.4893 -0.5120 -0.4750
   38POPC   H9X 5069   5.694   5.997   6.206  1.1071 -0.9779  1.5634
   38POPC   H9Y 5070   5.519   6.014   6.217  1.2836  1.9334 -1.2222
   38POPC  C310 5071   5.614   5.813   6.228 -0.3302 -0.5733 -0.1860
   38POPC  H10X 5072   5.535   5.758   6.284 -1.0782  1.0558  0.4146
   38POPC  H10Y 5073   5.714   5.782   6.264 -0.2419  1.3404  1.4124
   38POPC  C311 5074   5.603   5.784   6.078 -0.5992 -0.2686 -0.2283
   38POPC  H11X 5075   5.579   5.676   6.067 -0.2730 -0.4360  0.5770
   38POPC  H11Y 5076   5.695   5.804   6.019 -0.7357  0.7672 -0.1044
   38POPC  C312 5077   5.482   5.863   6.028  0.1439  0.7293 -0.4899
   38POPC  H12X 5078   5.501   5.970   6.009  0.5821  0.8881  0.7811
   38POPC  H12Y 5079   5.407   5.843   6.108  0.7797  0.0168 -0.0468
   38POPC  C313 5080   5.434   5.800   5.897 -0.2115  0.3263 -0.1710
   38POPC  H13X 5081   5.417   5.693   5.918 -1.5614  0.5801  0.1387
   38POPC  H13Y 5082   5.514   5.802   5.820  1.3863 -0.6137  1.4082
   38POPC  C314 5083   5.308   5.869   5.844 -0.3362  0.1912 -0.0496
   38POPC  H14X 5084   5.304   5.971   5.887 -0.2543  0.9963 -1.8346
   38POPC  H14Y 5085   5.228   5.813   5.897  0.8504 -1.9265 -0.3747
   38POPC  C315 5086   5.321   5.894   5.693 -0.7168  0.6542 -0.0096
   38POPC  H15X 5087   5.412   5.956   5.679 -1.9102  2.5734  0.3725
   38POPC  H15Y 5088   5.244   5.964   5.655 -0.1675  0.6187 -1.2264
   38POPC  C316 5089   5.304   5.762   5.617 -0.5870  0.5474  0.1461
   38POPC  H16X 5090   5.359   5.677   5.662  0.7335 -0.9670 -3.8321
   38POPC  H16Y 5091   5.344   5.781   5.515 -0.5175 -1.6163 -0.2611
   38POPC  H16Z 5092   5.200   5.725   5.611 -0.1556 -0.4482 -3.1557
   39POPC     N 5093   5.217   2.573   7.639 -0.2497  0.0861 -0.4814
   39POPC   C12 5094   5.209   2.675   7.528  0.1222  0.2441 -0.3693
   39POPC   C13 5095   5.348   2.588   7.714 -0.3484 -0.3685 -0.2149
   39POPC   C14 5096   5.098   2.603   7.727  0.0351 -0.3661  0.0661
   39POPC   C15 5097   5.202   2.435   7.580  0.8153  0.0120 -0.5963
   39POPC  H12A 5098   5.213   2.778   7.557 -0.2927 -0.7896  3.9812
   39POPC  H12B 5099   5.107   2.658   7.495 -0.9501  0.1894  2.6498
   39POPC  H13A 5100   5.354   2.508   7.787 -0.3348  0.3829  0.6237
   39POPC  H13B 5101   5.429   2.586   7.642  0.8074  2.9278  0.8163
   39POPC  H13C 5102   5.357   2.684   7.762  2.3683 -0.9053  0.4999
   39POPC  H14A 5103   5.011   2.597   7.664  0.0492 -2.7552  0.1984
   39POPC  H14B 5104   5.094   2.542   7.816 -1.3234 -2.5552 -1.3960
   39POPC  H14C 5105   5.102   2.707   7.757  2.2102 -0.1958 -0.6666
   39POPC  H15A 5106   5.280   2.428   7.506  2.2244 -0.1824  0.8448
   39POPC  H15B 5107   5.102   2.428   7.542  0.9450  1.0375 -1.1873
   39POPC  H15C 5108   5.232   2.356   7.647 -2.0641 -0.1890  0.5643
   39POPC   C11 5109   5.297   2.648   7.405  0.6356 -0.5320  0.1578
   39POPC  H11A 5110   5.291   2.731   7.331  0.1466 -1.0925 -0.4382
   39POPC  H11B 5111   5.258   2.562   7.347 -0.8552  0.9643 -1.1631
   39POPC     P 5112   5.506   2.547   7.322  0.0358 -0.2346  0.1692
   39POPC   O13 5113   5.647   2.594   7.328 -0.0611 -0.0206  0.7781
   39POPC   O14 5114   5.473   2.404   7.340 -0.2710 -0.1413  0.3361
   39POPC   O12 5115   5.435   2.630   7.438  0.8369  0.6725  0.0278
   39POPC   O11 5116   5.437   2.607   7.190  0.0379  0.1729  0.3495
   39POPC    C1 5117   5.469   2.729   7.123 -0.9751  0.0610 -0.3651
   39POPC    HA 5118   5.532   2.795   7.187  0.4334  2.1289 -3.6412
   39POPC    HB 5119   5.380   2.788   7.095 -0.1550  0.8529 -1.4028
   39POPC    C2 5120   5.542   2.702   6.990  0.0540  0.3903  0.1185
   39POPC    HS 5121   5.586   2.800   6.961 -0.2464 -0.2937 -2.9444
   39POPC   O21 5122   5.454   2.641   6.895  0.2662  0.3339 -0.0422
   39POPC   C21 5123   5.358   2.721   6.849 -0.5175 -0.4020  0.2985
   39POPC   O22 5124   5.341   2.840   6.870 -0.5781 -0.3387 -0.0988
   39POPC   C22 5125   5.275   2.640   6.751  0.0490 -0.0108 -0.5181
   39POPC   H2R 5126   5.257   2.541   6.800 -0.5901  0.0418 -0.6375
   39POPC   H2S 5127   5.337   2.630   6.659 -0.0046  1.5513 -0.7430
   39POPC    C3 5128   5.663   2.607   6.997 -0.2097  0.0386 -0.0887
   39POPC    HX 5129   5.630   2.505   7.026 -1.2764  0.4365  0.1395
   39POPC    HY 5130   5.723   2.632   7.087 -0.9668 -3.5958  1.5930
   39POPC   O31 5131   5.748   2.607   6.882 -0.6199  0.3017 -0.3990
   39POPC   C31 5132   5.835   2.709   6.881 -0.2477 -0.0154 -0.5662
   39POPC   O32 5133   5.828   2.807   6.954 -0.6062 -0.2317 -0.3035
   39POPC   C32 5134   5.934   2.676   6.770  0.4907 -0.1866  0.1326
   39POPC   H2X 5135   5.880   2.683   6.673 -0.0718  1.9106  0.5583
   39POPC   H2Y 5136   5.969   2.570   6.775 -2.3503 -1.2019  1.4710
   39POPC   C23 5137   5.150   2.726   6.732  0.0994  0.1581 -0.0859
   39POPC   H3R 5138   5.176   2.817   6.673  1.5382 -0.1752 -0.0182
   39POPC   H3S 5139   5.112   2.753   6.833 -0.6932  0.1687 -0.3808
   39POPC   C24 5140   5.039   2.652   6.658  0.0387 -0.3652  0.5181
   39POPC   H4R 5141   5.003   2.561   6.710 -1.8220 -0.0772 -0.1979
   39POPC   H4S 5142   5.069   2.622   6.555  1.9031 -0.0543  0.9282
   39POPC   C25 5143   4.912   2.735   6.642  0.0608 -0.4671 -0.2321
   39POPC   H5R 5144   4.942   2.840   6.624  1.9444 -0.5944  1.7801
   39POPC   H5S 5145   4.869   2.739   6.745 -0.9498 -0.9723 -0.6135
   39POPC   C26 5146   4.808   2.704   6.534  0.1015 -0.2334 -0.3382
   39POPC   H6R 5147   4.869   2.705   6.441  2.3793 -0.9060  1.0771
   39POPC   H6S 5148   4.729   2.782   6.543  0.7260  0.3897 -0.0972
   39POPC   C27 5149   4.758   2.560   6.549  0.2154 -0.2073  0.3236
   39POPC   H7R 5150   4.726   2.556   6.655  1.1620  2.2393  0.7695
   39POPC   H7S 5151   4.838   2.487   6.527 -0.1458 -0.0444 -1.7642
   39POPC   C28 5152   4.635   2.533   6.462  0.3739  0.0283  0.0223
   39POPC   H8R 5153   4.571   2.619   6.491  0.8239 -0.0966  1.4640
   39POPC   H8S 5154   4.586   2.440   6.499  0.8011  0.2767  1.2531
   39POPC   C29 5155   4.675   2.536   6.317  0.0662  0.5970 -0.0553
   39POPC   H91 5156   4.781   2.514   6.297 -0.6416  0.4299 -4.4814
   39POPC  C210 5157   4.617   2.603   6.217 -0.8381 -0.5567 -0.3259
   39POPC  H101 5158   4.674   2.625   6.126  1.9804  0.7368  1.6207
   39POPC  C211 5159   4.485   2.675   6.222 -0.4860  0.0690  0.0642
   39POPC  H11R 5160   4.441   2.666   6.324 -1.3609 -1.2203 -0.4022
   39POPC  H11S 5161   4.414   2.628   6.151  0.6587  1.7276 -2.3090
   39POPC  C212 5162   4.503   2.824   6.194  0.1149 -0.0294 -0.0874
   39POPC  H12R 5163   4.529   2.837   6.087 -1.7815  0.4947 -0.5239
   39POPC  H12S 5164   4.589   2.864   6.253  3.2695 -0.8089 -3.7550
   39POPC  C213 5165   4.369   2.897   6.201  0.4030  0.4715  0.3765
   39POPC  H13R 5166   4.320   2.899   6.301  0.4411  0.3967  0.3964
   39POPC  H13S 5167   4.296   2.836   6.143  1.4934 -1.2477  0.7330
   39POPC  C214 5168   4.378   3.044   6.163 -0.0292  0.3218 -0.3254
   39POPC  H14R 5169   4.445   3.044   6.074  1.1435  0.5963  0.5199
   39POPC  H14S 5170   4.425   3.093   6.251 -0.9693  2.1924 -0.8104
   39POPC  C215 5171   4.244   3.111   6.132 -0.2575 -0.1140 -0.2728
   39POPC  H15R 5172   4.175   3.101   6.219 -0.5079 -2.4493 -0.6475
   39POPC  H15S 5173   4.196   3.062   6.044  1.2485  0.3768 -1.3998
   39POPC  C216 5174   4.260   3.257   6.092 -0.3558 -0.0801 -0.1889
   39POPC  H16R 5175   4.327   3.295   6.171  0.2804  2.6349 -1.8996
   39POPC  H16S 5176   4.166   3.316   6.103 -0.0499  0.1408  1.5110
   39POPC  C217 5177   4.323   3.287   5.956 -0.0949  0.0295 -0.0437
   39POPC  H17R 5178   4.251   3.263   5.875  1.1403  0.3948 -1.2917
   39POPC  H17S 5179   4.403   3.211   5.939  0.4546  0.4982  0.4363
   39POPC  C218 5180   4.389   3.425   5.952 -0.1934  0.0751 -0.0956
   39POPC  H18R 5181   4.449   3.437   5.859  0.2381 -2.3672 -0.2112
   39POPC  H18S 5182   4.448   3.435   6.045 -0.7617 -1.2530  0.4437
   39POPC  H18T 5183   4.306   3.498   5.950  0.7273  1.2192  1.6162
   39POPC   C33 5184   6.046   2.779   6.775 -0.1184  0.4596  0.5625
   39POPC   H3X 5185   6.124   2.757   6.851  1.7473  3.0700 -0.4210
   39POPC   H3Y 5186   6.007   2.883   6.784  1.0469  1.3799 -3.1824
   39POPC   C34 5187   6.126   2.765   6.646 -0.3449 -0.0491  0.4774
   39POPC   H4X 5188   6.089   2.833   6.566  2.0169  2.0515  1.0789
   39POPC   H4Y 5189   6.122   2.660   6.609 -1.2397  0.1757 -0.1012
   39POPC   C35 5190   6.270   2.810   6.669 -0.5014  0.7155  0.0004
   39POPC   H5X 5191   6.321   2.761   6.755  0.8895  0.4876 -0.9194
   39POPC   H5Y 5192   6.271   2.918   6.694 -3.6853  0.8171  0.0803
   39POPC   C36 5193   6.366   2.791   6.551 -0.2057  0.3553  0.2962
   39POPC   H6X 5194   6.377   2.683   6.529 -2.0709  0.3755 -0.9629
   39POPC   H6Y 5195   6.466   2.829   6.582 -0.0385 -0.4409  0.7673
   39POPC   C37 5196   6.329   2.874   6.428  1.1633  0.9514  0.2691
   39POPC   H7X 5197   6.314   2.976   6.468 -1.8722  1.1983 -1.2093
   39POPC   H7Y 5198   6.244   2.817   6.384  1.6058 -0.5183  1.2322
   39POPC   C38 5199   6.431   2.877   6.314 -0.2941  0.1691 -1.1032
   39POPC   H8X 5200   6.528   2.913   6.355 -0.8866  0.2520  0.2652
   39POPC   H8Y 5201   6.405   2.952   6.236  0.9045 -0.0849 -1.7762
   39POPC   C39 5202   6.452   2.738   6.254  0.0056 -0.2944  0.0425
   39POPC   H9X 5203   6.356   2.688   6.229  0.5664 -2.9782  2.7909
   39POPC   H9Y 5204   6.514   2.681   6.326  0.3082  1.2222  1.0293
   39POPC  C310 5205   6.510   2.747   6.112 -0.4195 -0.1595 -0.1253
   39POPC  H10X 5206   6.619   2.730   6.125 -0.8355 -3.1585  0.1496
   39POPC  H10Y 5207   6.475   2.846   6.076 -0.6169 -0.1216  0.1646
   39POPC  C311 5208   6.450   2.639   6.021 -0.1863 -0.4951  0.1172
   39POPC  H11X 5209   6.478   2.670   5.918  0.4284  0.9576  0.6954
   39POPC  H11Y 5210   6.340   2.625   6.033 -0.0012 -1.1454  1.2693
   39POPC  C312 5211   6.504   2.497   6.040  0.5218 -0.1637  0.6420
   39POPC  H12X 5212   6.492   2.443   6.136 -0.4632  0.2704  0.7775
   39POPC  H12Y 5213   6.613   2.516   6.026  0.2656 -0.1964 -2.0551
   39POPC  C313 5214   6.476   2.423   5.909  0.0439  0.8025  0.1834
   39POPC  H13X 5215   6.541   2.333   5.916  0.9550  1.4858  0.8421
   39POPC  H13Y 5216   6.503   2.480   5.817  0.4944  1.6337  0.8147
   39POPC  C314 5217   6.334   2.365   5.908  0.5091 -0.3858  0.6524
   39POPC  H14X 5218   6.259   2.447   5.910 -0.3273 -1.1666  1.4258
   39POPC  H14Y 5219   6.305   2.302   5.994 -1.5805 -3.1962 -1.8987
   39POPC  C315 5220   6.318   2.284   5.779 -0.9921  0.0031  0.5837
   39POPC  H15X 5221   6.414   2.245   5.741  0.4874  2.6484  1.3456
   39POPC  H15Y 5222   6.294   2.364   5.705  0.3288 -2.9728 -3.4052
   39POPC  C316 5223   6.207   2.179   5.779 -0.9590 -0.0319  0.2791
   39POPC  H16X 5224   6.105   2.222   5.792 -0.4450  0.8974  1.4168
   39POPC  H16Y 5225   6.217   2.111   5.866 -1.6573  0.4794  0.7720
   39POPC  H16Z 5226   6.205   2.126   5.682 -0.0700  1.6593 -0.7104
   40POPC     N 5227   7.802   5.070   7.191 -0.4083 -0.0070 -0.6649
   40POPC   C12 5228   7.813   5.063   7.040 -0.0075  0.7217 -0.6736
   40POPC   C13 5229   7.713   5.180   7.244  0.1883  0.2633 -0.2170
   40POPC   C14 5230   7.748   4.942   7.251 -0.1918  0.3143  0.2258
   40POPC   C15 5231   7.938   5.093   7.253 -0.3139  0.0732 -0.8999
   40POPC  H12A 5232   7.895   4.999   7.013 -1.1966 -2.0682  1.7553
   40POPC  H12B 5233   7.841   5.161   7.003  0.7583  1.0274  0.6591
   40POPC  H13A 5234   7.707   5.171   7.352 -2.5588 -1.2764 -0.4056
   40POPC  H13B 5235   7.761   5.273   7.220  1.3388 -0.7267 -2.0135
   40POPC  H13C 5236   7.614   5.169   7.203  0.4528  0.5498 -0.9312
   40POPC  H14A 5237   7.746   4.969   7.356  0.6079  0.8103  0.1265
   40POPC  H14B 5238   7.647   4.926   7.217 -0.1952 -1.3424  0.9428
   40POPC  H14C 5239   7.819   4.864   7.227  0.4570  0.5627  1.2514
   40POPC  H15A 5240   7.975   5.187   7.217  1.5372  0.8372  2.6309
   40POPC  H15B 5241   0.024   5.022   7.219  1.1852  1.9071 -1.5579
   40POPC  H15C 5242   7.920   5.096   7.359  0.3578  0.2518 -0.7880
   40POPC   C11 5243   7.684   5.014   6.973  0.0329 -0.3719  0.0288
   40POPC  H11A 5244   7.680   4.905   6.992 -1.1689 -0.2399  0.6629
   40POPC  H11B 5245   7.693   5.043   6.867 -0.1417  1.3660  0.4616
   40POPC     P 5246   7.427   5.006   7.003  0.3142  0.1820  0.4626
   40POPC   O13 5247   7.426   4.876   7.073 -0.9617  0.1693  0.4418
   40POPC   O14 5248   7.325   5.110   7.027 -0.3534 -0.3321 -0.1136
   40POPC   O12 5249   7.568   5.078   7.028  0.3760  0.1828  0.1201
   40POPC   O11 5250   7.429   4.988   6.844 -0.2958  0.8345  0.3777
   40POPC    C1 5251   7.420   5.105   6.763  0.1704  0.1663 -0.6672
   40POPC    HA 5252   7.485   5.088   6.675 -1.4531 -3.0439 -1.3679
   40POPC    HB 5253   7.458   5.192   6.821 -0.8576  0.6830 -0.7284
   40POPC    C2 5254   7.279   5.147   6.716 -0.0090 -0.2642 -0.5183
   40POPC    HS 5255   7.205   5.108   6.789 -0.6165  1.4116 -0.2026
   40POPC   O21 5256   7.262   5.087   6.587 -0.0219 -0.0207 -0.6307
   40POPC   C21 5257   7.198   4.970   6.586  0.4685 -0.3110  0.4494
   40POPC   O22 5258   7.154   4.909   6.683 -0.1259 -0.3182  0.1807
   40POPC   C22 5259   7.201   4.914   6.445 -0.1155  0.2035  0.2263
   40POPC   H2R 5260   7.286   4.845   6.423  0.7451  0.6737  1.8953
   40POPC   H2S 5261   7.202   5.005   6.381 -1.6868  0.3045  0.3060
   40POPC    C3 5262   7.255   5.296   6.687 -0.8589 -0.2305  0.3196
   40POPC    HX 5263   7.268   5.350   6.784  0.6562 -1.6442  0.9574
   40POPC    HY 5264   7.149   5.299   6.654 -0.6109  1.2295 -0.4563
   40POPC   O31 5265   7.340   5.342   6.581 -0.3298 -0.3767  0.6740
   40POPC   C31 5266   7.454   5.403   6.615 -0.3350 -0.1352  0.2572
   40POPC   O32 5267   7.488   5.430   6.729 -0.7157 -0.5657  0.4784
   40POPC   C32 5268   7.547   5.425   6.497 -0.5556  0.2183  0.1451
   40POPC   H2X 5269   7.644   5.375   6.520 -1.4625 -1.5712  0.3123
   40POPC   H2Y 5270   7.565   5.532   6.474  1.4770 -0.3264 -1.0875
   40POPC   C23 5271   7.069   4.837   6.433  0.2280 -0.3640  0.0541
   40POPC   H3R 5272   6.982   4.901   6.458 -0.9113 -1.7195 -0.2965
   40POPC   H3S 5273   7.057   4.747   6.498 -1.2533 -0.4220 -0.2693
   40POPC   C24 5274   7.038   4.800   6.288 -0.3680 -0.3167  0.1692
   40POPC   H4R 5275   7.090   4.704   6.268  0.0295 -0.1374  0.3396
   40POPC   H4S 5276   7.080   4.881   6.225 -0.8589 -1.7482 -2.1068
   40POPC   C25 5277   6.890   4.776   6.254 -0.3892 -0.0532  0.0697
   40POPC   H5R 5278   6.837   4.867   6.292  3.2758  2.1134  0.5169
   40POPC   H5S 5279   6.843   4.699   6.318 -1.1860  0.1451 -0.2725
   40POPC   C26 5280   6.859   4.765   6.105 -0.2362 -0.1707  0.0465
   40POPC   H6R 5281   6.886   4.863   6.060  0.8564 -0.2878  0.4091
   40POPC   H6S 5282   6.753   4.735   6.092 -0.0539 -2.0873  2.3272
   40POPC   C27 5283   6.946   4.665   6.028 -0.1666  0.4006 -0.6273
   40POPC   H7R 5284   6.931   4.566   6.076  1.0734  0.9193  0.9193
   40POPC   H7S 5285   7.050   4.704   6.033  0.3523 -0.6244 -2.3944
   40POPC   C28 5286   6.895   4.649   5.885 -0.3447  0.3875 -0.5629
   40POPC   H8R 5287   6.979   4.645   5.812 -0.0891 -1.5611 -0.2249
   40POPC   H8S 5288   6.824   4.727   5.849 -0.7335 -0.1390 -0.9715
   40POPC   C29 5289   6.843   4.512   5.851  0.6725 -0.3506  0.7787
   40POPC   H91 5290   6.913   4.430   5.872 -0.6407 -1.5930  0.4691
   40POPC  C210 5291   6.721   4.476   5.810  0.4848  0.7133  0.3519
   40POPC  H101 5292   6.713   4.374   5.770  3.2807  0.9738 -1.1112
   40POPC  C211 5293   6.600   4.560   5.782 -0.0328 -0.2138 -0.2744
   40POPC  H11R 5294   6.607   4.653   5.843 -0.2656 -0.3915  0.0202
   40POPC  H11S 5295   6.508   4.506   5.813 -1.1421  1.3538 -0.7015
   40POPC  C212 5296   6.588   4.605   5.636 -0.1562 -0.2759 -0.2831
   40POPC  H12R 5297   6.685   4.656   5.615 -0.2351 -0.1253 -0.2853
   40POPC  H12S 5298   6.509   4.683   5.626  1.1849  1.0019 -1.3682
   40POPC  C213 5299   6.564   4.500   5.528  0.1024 -0.2007 -0.4133
   40POPC  H13R 5300   6.659   4.483   5.472  0.2866 -1.8885  0.3722
   40POPC  H13S 5301   6.497   4.554   5.458  0.2449  0.6013  0.0585
   40POPC  C214 5302   6.484   4.374   5.559 -0.1405 -0.0890 -0.5824
   40POPC  H14R 5303   6.390   4.394   5.615  0.8789 -0.6494  1.4414
   40POPC  H14S 5304   6.545   4.309   5.626  1.3394  3.4614  1.8039
   40POPC  C215 5305   6.431   4.298   5.437 -0.5998 -0.2377 -0.2925
   40POPC  H15R 5306   6.508   4.239   5.383  1.5231 -0.5431  2.8056
   40POPC  H15S 5307   6.389   4.379   5.373  0.1053 -0.5546 -1.1713
   40POPC  C216 5308   6.310   4.210   5.469 -0.3584 -0.3906  0.2229
   40POPC  H16R 5309   6.224   4.272   5.505  0.2047  0.6315 -0.1469
   40POPC  H16S 5310   6.352   4.144   5.547 -3.5098 -0.8719  1.7008
   40POPC  C217 5311   6.275   4.133   5.341  0.1735 -0.2197 -0.0281
   40POPC  H17R 5312   6.294   4.213   5.267  0.9972 -0.5388 -0.1669
   40POPC  H17S 5313   6.170   4.100   5.328  0.4661 -0.5609 -1.6851
   40POPC  C218 5314   6.364   4.011   5.316 -0.0411 -0.2908 -0.4519
   40POPC  H18R 5315   6.362   3.947   5.407  0.3924 -0.7304 -0.7509
   40POPC  H18S 5316   6.470   4.043   5.309 -0.0581 -0.1470 -0.0916
   40POPC  H18T 5317   6.326   3.953   5.229 -0.5936  1.3727 -1.3703
   40POPC   C33 5318   7.495   5.359   6.369  0.2518 -0.2344  0.0436
   40POPC   H3X 5319   7.401   5.412   6.342  2.7538  4.6738 -0.0500
   40POPC   H3Y 5320   7.501   5.250   6.393  0.1398  0.1861  2.1549
   40POPC   C34 5321   7.599   5.373   6.257  0.3309 -0.0173  0.1454
   40POPC   H4X 5322   7.677   5.295   6.265  2.2849  1.6193 -1.6226
   40POPC   H4Y 5323   7.659   5.467   6.254 -0.0815  0.2553  0.2729
   40POPC   C35 5324   7.523   5.353   6.126  0.2137  0.1754  0.1827
   40POPC   H5X 5325   7.443   5.428   6.115 -0.2444 -0.4877 -1.2216
   40POPC   H5Y 5326   7.477   5.252   6.128 -0.6099  0.5528  0.4245
   40POPC   C36 5327   7.607   5.360   5.998 -0.7261 -0.0344 -0.4524
   40POPC   H6X 5328   7.674   5.271   5.995 -0.2679  0.3296 -1.6721
   40POPC   H6Y 5329   7.670   5.451   6.006 -0.7233  0.0204 -1.0211
   40POPC   C37 5330   7.539   5.366   5.861 -0.9583  0.1296 -0.3286
   40POPC   H7X 5331   7.460   5.443   5.847 -0.9008  0.1904 -0.3188
   40POPC   H7Y 5332   7.498   5.265   5.839  2.4240 -0.9408 -2.4808
   40POPC   C38 5333   7.650   5.388   5.758 -0.0669 -0.3102  0.5222
   40POPC   H8X 5334   7.724   5.306   5.753  1.5904  1.1930 -1.3556
   40POPC   H8Y 5335   7.700   5.482   5.791  0.0828 -0.8443  1.8750
   40POPC   C39 5336   7.592   5.404   5.618  0.3952  0.4434  0.4143
   40POPC   H9X 5337   7.670   5.433   5.544  0.0950 -1.8407 -0.8879
   40POPC   H9Y 5338   7.509   5.478   5.609 -0.0822 -0.0927  0.3330
   40POPC  C310 5339   7.536   5.271   5.567  0.4160  0.4602  0.3456
   40POPC  H10X 5340   7.484   5.298   5.472  2.1389 -0.7253 -1.0194
   40POPC  H10Y 5341   7.461   5.234   5.639  3.1841  1.1516  3.8593
   40POPC  C311 5342   7.635   5.157   5.543  0.2646  0.4101 -0.0566
   40POPC  H11X 5343   7.692   5.129   5.635  1.1095 -1.5317 -1.0981
   40POPC  H11Y 5344   7.717   5.198   5.481  0.3704  1.2008  0.5891
   40POPC  C312 5345   7.585   5.024   5.486 -0.0272  0.3234  0.3959
   40POPC  H12X 5346   7.490   5.007   5.541 -0.0791  0.9110  0.4901
   40POPC  H12Y 5347   7.663   4.948   5.509  1.2629  1.8744  1.3795
   40POPC  C313 5348   7.560   5.011   5.336  0.7988 -0.2278  0.2957
   40POPC  H13X 5349   7.659   5.020   5.287 -0.3432  1.1691 -1.9699
   40POPC  H13Y 5350   7.494   5.096   5.307  2.5210  1.5416  1.3295
   40POPC  C314 5351   7.502   4.874   5.300  0.5577 -0.0354 -0.0529
   40POPC  H14X 5352   7.392   4.877   5.317  0.1867 -0.5846 -2.0487
   40POPC  H14Y 5353   7.555   4.796   5.359  0.5720 -0.3814 -0.5192
   40POPC  C315 5354   7.533   4.825   5.158  0.7673 -0.1659  0.0384
   40POPC  H15X 5355   7.475   4.732   5.142 -1.7468  1.3833 -0.2794
   40POPC  H15Y 5356   7.641   4.799   5.147  1.0813  0.4931  1.2778
   40POPC  C316 5357   7.508   4.925   5.046  0.5404 -0.0859  0.1591
   40POPC  H16X 5358   7.554   4.891   4.951  1.2262  1.3280 -0.0373
   40POPC  H16Y 5359   7.556   5.021   5.073 -1.2496  1.1083 -0.6983
   40POPC  H16Z 5360   7.400   4.951   5.036 -0.4505 -3.0212  2.0533
   41POPC     N 5361   5.060   5.507   8.085  0.1232 -0.4132 -0.2508
   41POPC   C12 5362   5.189   5.510   8.005  0.4585  0.5370  0.3060
   41POPC   C13 5363   4.995   5.640   8.057  0.1081 -0.3930 -0.1221
   41POPC   C14 5364   4.978   5.384   8.053 -0.5046 -0.2106  0.5659
   41POPC   C15 5365   5.099   5.506   8.231  0.4955  0.0705 -0.3419
   41POPC  H12A 5366   5.267   5.453   8.053  1.7149  2.6301  0.8573
   41POPC  H12B 5367   5.227   5.610   8.013  1.1241  0.2859  0.3190
   41POPC  H13A 5368   4.894   5.650   8.095 -0.1164  1.0081 -1.0007
   41POPC  H13B 5369   5.058   5.708   8.112  0.7933 -0.2103 -1.1045
   41POPC  H13C 5370   4.982   5.665   7.953 -3.2060 -1.0264  0.0271
   41POPC  H14A 5371   4.979   5.358   7.949  0.8498 -1.0672  0.7699
   41POPC  H14B 5372   5.027   5.301   8.102  1.4934  0.2644 -0.5072
   41POPC  H14C 5373   4.879   5.412   8.085 -1.6486 -1.6915 -1.5279
   41POPC  H15A 5374   5.007   5.487   8.284  0.4163 -0.1531 -0.5543
   41POPC  H15B 5375   5.159   5.592   8.256  1.8286 -1.2632  1.3155
   41POPC  H15C 5376   5.161   5.418   8.237 -0.9248 -0.8922  1.1408
   41POPC   C11 5377   5.180   5.485   7.854 -1.0590 -0.9853  0.6214
   41POPC  H11A 5378   5.146   5.382   7.828 -1.1882 -1.3476  2.0813
   41POPC  H11B 5379   5.287   5.499   7.831 -1.0893  0.6366  1.3812
   41POPC     P 5380   5.162   5.663   7.690 -0.1346  0.0066 -0.1277
   41POPC   O13 5381   5.063   5.756   7.631 -0.1619  0.0289 -0.0471
   41POPC   O14 5382   5.278   5.729   7.755 -0.1509  0.2537 -0.3489
   41POPC   O12 5383   5.084   5.574   7.797  0.1055 -0.1631 -0.0920
   41POPC   O11 5384   5.203   5.554   7.581  0.3313  0.1507 -0.0998
   41POPC    C1 5385   5.113   5.493   7.489  0.2829 -0.1015  0.1133
   41POPC    HA 5386   5.006   5.506   7.518 -0.3274 -1.1664 -1.4900
   41POPC    HB 5387   5.135   5.385   7.475  0.8776 -0.0717  0.7682
   41POPC    C2 5388   5.129   5.544   7.344 -0.2976 -0.4039 -0.0621
   41POPC    HS 5389   5.059   5.483   7.283  1.8144 -1.2599 -1.7498
   41POPC   O21 5390   5.264   5.538   7.297 -0.4968  0.0453 -0.6943
   41POPC   C21 5391   5.300   5.424   7.237  0.0064 -0.3245  0.2887
   41POPC   O22 5392   5.231   5.324   7.226  0.2494 -0.5196  0.5418
   41POPC   C22 5393   5.446   5.430   7.193 -0.0536 -0.9188 -0.0007
   41POPC   H2R 5394   5.513   5.419   7.281  0.3472  1.2519  0.0137
   41POPC   H2S 5395   5.470   5.530   7.150 -0.6785 -0.4547  0.7029
   41POPC    C3 5396   5.096   5.693   7.328 -0.0862 -0.4052 -0.5121
   41POPC    HX 5397   5.191   5.735   7.368 -0.9066  0.4320  0.6138
   41POPC    HY 5398   5.006   5.720   7.387 -0.0769 -1.0495 -0.1930
   41POPC   O31 5399   5.088   5.741   7.194 -0.1939 -0.0154 -0.3661
   41POPC   C31 5400   4.984   5.697   7.123 -0.4853  0.1281 -0.0311
   41POPC   O32 5401   4.889   5.635   7.169  0.0812 -0.5612  0.2245
   41POPC   C32 5402   5.010   5.728   6.976  0.0394 -0.6805 -0.1143
   41POPC   H2X 5403   5.070   5.643   6.936  0.1862 -2.2548  3.1103
   41POPC   H2Y 5404   5.071   5.820   6.973  0.0459 -0.6219  1.1680
   41POPC   C23 5405   5.481   5.320   7.093  0.0008 -0.5157 -0.4282
   41POPC   H3R 5406   5.445   5.353   6.993 -1.7055 -1.0924 -0.0398
   41POPC   H3S 5407   5.435   5.226   7.130  0.2222 -0.9196 -1.1502
   41POPC   C24 5408   5.629   5.288   7.071  0.2012  0.1287 -0.0484
   41POPC   H4R 5409   5.678   5.258   7.166  0.1348  1.7939  0.5350
   41POPC   H4S 5410   5.694   5.371   7.036  0.9575 -1.1496 -1.8192
   41POPC   C25 5411   5.645   5.168   6.977  0.2413  0.3522 -0.3299
   41POPC   H5R 5412   5.560   5.100   7.001  0.5376 -0.2376 -0.9332
   41POPC   H5S 5413   5.730   5.098   6.993  0.0704  0.2959  0.3853
   41POPC   C26 5414   5.667   5.216   6.834 -0.1959  0.3287 -0.4062
   41POPC   H6R 5415   5.772   5.254   6.839 -0.2912  0.6435 -0.7116
   41POPC   H6S 5416   5.605   5.304   6.806 -0.0692  1.1537  1.6979
   41POPC   C27 5417   5.656   5.098   6.737  0.0225  0.3211 -0.4220
   41POPC   H7R 5418   5.553   5.065   6.764 -0.2625  1.0724 -0.5701
   41POPC   H7S 5419   5.738   5.032   6.772  0.2100 -1.4370 -3.7889
   41POPC   C28 5420   5.666   5.134   6.589 -0.3867 -0.2876 -0.6024
   41POPC   H8R 5421   5.694   5.044   6.532  2.4332  0.9178 -1.3036
   41POPC   H8S 5422   5.747   5.211   6.589 -0.9256  0.3023 -0.0106
   41POPC   C29 5423   5.533   5.193   6.550 -0.4318 -0.1396 -0.2379
   41POPC   H91 5424   5.444   5.137   6.580 -1.7127  0.8799 -1.9183
   41POPC  C210 5425   5.508   5.313   6.496 -0.2589 -0.1195 -0.2737
   41POPC  H101 5426   5.403   5.339   6.476 -0.3052 -0.3878 -0.3867
   41POPC  C211 5427   5.605   5.412   6.437  0.0904 -0.0823  0.3604
   41POPC  H11R 5428   5.708   5.374   6.457  1.2583  2.2670 -0.7692
   41POPC  H11S 5429   5.590   5.510   6.488 -1.1409  0.5314 -1.1111
   41POPC  C212 5430   5.579   5.436   6.288  0.1940  0.4386  0.4219
   41POPC  H12R 5431   5.647   5.520   6.263  2.6566 -1.6095 -0.1508
   41POPC  H12S 5432   5.473   5.460   6.265  0.1411 -0.2647 -0.1067
   41POPC  C213 5433   5.617   5.320   6.195 -0.3638  0.1881  0.5040
   41POPC  H13R 5434   5.543   5.239   6.215  0.3903  0.0405  3.0598
   41POPC  H13S 5435   5.724   5.302   6.218 -0.1962 -1.9703 -1.6362
   41POPC  C214 5436   5.604   5.356   6.047  0.8611 -0.6790  0.1769
   41POPC  H14R 5437   5.661   5.449   6.029 -0.3818  0.1570  0.4737
   41POPC  H14S 5438   5.496   5.371   6.024  1.0630 -0.2531 -0.5243
   41POPC  C215 5439   5.645   5.242   5.953  0.4868 -0.5406 -0.1571
   41POPC  H15R 5440   5.608   5.147   5.997 -0.4867 -1.0949 -2.0478
   41POPC  H15S 5441   5.756   5.251   5.948  0.5312  0.3996  1.6026
   41POPC  C216 5442   5.588   5.263   5.813  0.1244 -0.1378  0.0482
   41POPC  H16R 5443   5.631   5.357   5.772 -0.7786  0.4178  0.3562
   41POPC  H16S 5444   5.480   5.289   5.818 -0.1354 -1.4129  2.3236
   41POPC  C217 5445   5.607   5.148   5.713  0.3352  0.2028 -0.3059
   41POPC  H17R 5446   5.577   5.171   5.609  0.6852  3.2986  0.1758
   41POPC  H17S 5447   5.546   5.068   5.759  2.3495 -0.2666  1.7589
   41POPC  C218 5448   5.751   5.099   5.695  0.3515  0.2398 -0.2773
   41POPC  H18R 5449   5.758   5.014   5.624  1.7040  1.6487 -1.8983
   41POPC  H18S 5450   5.798   5.086   5.795  3.2148 -0.6991 -1.6417
   41POPC  H18T 5451   5.814   5.183   5.658 -0.0784  0.5004 -0.4261
   41POPC   C33 5452   4.877   5.749   6.903  0.1091 -0.5184 -0.1926
   41POPC   H3X 5453   4.825   5.837   6.947  1.3201  0.1122  0.0380
   41POPC   H3Y 5454   4.813   5.660   6.920  0.3226 -0.5943  0.2346
   41POPC   C34 5455   4.879   5.797   6.758  0.1904 -0.4573 -0.1720
   41POPC   H4X 5456   4.964   5.738   6.715  0.4390 -0.0719 -0.2157
   41POPC   H4Y 5457   4.912   5.903   6.749 -1.5406 -0.0617 -3.4018
   41POPC   C35 5458   4.756   5.760   6.675  0.1187  0.5761 -0.5317
   41POPC   H5X 5459   4.791   5.770   6.570 -0.7761  2.3288 -0.7091
   41POPC   H5Y 5460   4.663   5.818   6.695  0.1013  0.3330  0.1126
   41POPC   C36 5461   4.719   5.612   6.683  0.5602  0.4628 -0.5660
   41POPC   H6X 5462   4.642   5.596   6.761  1.4043 -2.5534 -0.2371
   41POPC   H6Y 5463   4.805   5.547   6.711  1.1312  1.6337  0.4945
   41POPC   C37 5464   4.652   5.571   6.552 -0.8752  0.3450  0.1804
   41POPC   H7X 5465   4.728   5.557   6.472  0.8986 -1.0583  2.0042
   41POPC   H7Y 5466   4.589   5.656   6.520 -0.4457 -0.2966 -2.7312
   41POPC   C38 5467   4.572   5.443   6.580 -0.1483 -0.0128  0.6625
   41POPC   H8X 5468   4.503   5.456   6.666  2.0986  2.4847  2.2687
   41POPC   H8Y 5469   4.639   5.358   6.603 -0.2851 -0.5861 -0.9235
   41POPC   C39 5470   4.488   5.409   6.456  0.2627  0.1566  0.3330
   41POPC   H9X 5471   4.425   5.501   6.446  1.1506  0.6618 -0.8084
   41POPC   H9Y 5472   4.424   5.320   6.470 -1.2394  0.4692 -3.5057
   41POPC  C310 5473   4.567   5.390   6.327 -0.3522 -0.4613  0.0446
   41POPC  H10X 5474   4.629   5.299   6.330 -0.6680 -0.6798 -0.0031
   41POPC  H10Y 5475   4.633   5.477   6.308  1.6747 -1.8939  0.2756
   41POPC  C311 5476   4.467   5.379   6.211 -0.6610  0.7843  0.1792
   41POPC  H11X 5477   4.373   5.430   6.242 -0.8876  0.5367 -0.1019
   41POPC  H11Y 5478   4.439   5.273   6.196  2.2194 -0.0788  0.3884
   41POPC  C312 5479   4.546   5.432   6.091 -0.3464 -0.0290  0.0269
   41POPC  H12X 5480   4.633   5.363   6.079 -0.3751 -0.1418  0.4453
   41POPC  H12Y 5481   4.586   5.535   6.104 -0.9262  0.3751 -1.2588
   41POPC  C313 5482   4.446   5.419   5.976 -0.7583 -0.6410  0.4430
   41POPC  H13X 5483   4.357   5.479   6.004  0.3687  0.3244  2.1782
   41POPC  H13Y 5484   4.423   5.311   5.973  2.7118 -1.4921 -0.5172
   41POPC  C314 5485   4.515   5.461   5.846 -0.4360 -0.7097  0.5891
   41POPC  H14X 5486   4.595   5.390   5.816 -1.6845 -1.2464 -1.7938
   41POPC  H14Y 5487   4.555   5.560   5.875  0.3045 -1.4379  2.1722
   41POPC  C315 5488   4.416   5.454   5.728 -0.0155 -0.2201  0.2054
   41POPC  H15X 5489   4.361   5.359   5.741  1.3334 -1.2653 -1.3415
   41POPC  H15Y 5490   4.482   5.441   5.640  0.7662 -2.0245  0.9957
   41POPC  C316 5491   4.323   5.575   5.726 -0.1918 -0.3581  0.1103
   41POPC  H16X 5492   4.261   5.567   5.818 -0.5967  2.2797  0.1345
   41POPC  H16Y 5493   4.266   5.564   5.632  1.1868 -2.2007 -0.5607
   41POPC  H16Z 5494   4.382   5.669   5.734  0.3461 -0.7118  0.3616
   42POPC     N 5495   3.360   4.131   7.501 -0.1001 -0.1212  0.1592
   42POPC   C12 5496   3.411   4.109   7.361  0.5828  0.1218  0.3691
   42POPC   C13 5497   3.462   4.186   7.597 -0.3715 -0.2277  0.5132
   42POPC   C14 5498   3.241   4.224   7.495  0.4011  0.4891 -0.4542
   42POPC   C15 5499   3.315   3.996   7.552  0.0914 -0.0967  0.3903
   42POPC  H12A 5500   3.333   4.067   7.299  1.1143  1.2435 -1.1458
   42POPC  H12B 5501   3.493   4.039   7.361  0.1623 -0.5265 -2.5641
   42POPC  H13A 5502   3.549   4.123   7.601  0.6977  1.2181  0.9136
   42POPC  H13B 5503   3.494   4.284   7.564 -1.2246 -0.8160 -2.3478
   42POPC  H13C 5504   3.413   4.193   7.693 -2.0150 -0.9420 -0.2332
   42POPC  H14A 5505   3.258   4.324   7.459 -1.7515  1.9328  2.1389
   42POPC  H14B 5506   3.171   4.178   7.426  0.2162 -2.1880  1.3517
   42POPC  H14C 5507   3.204   4.244   7.594  1.0411 -1.1154  0.1317
   42POPC  H15A 5508   3.233   3.953   7.497  0.0432 -0.9312  1.0953
   42POPC  H15B 5509   3.286   3.998   7.656  2.3579 -3.1042  1.2235
   42POPC  H15C 5510   3.378   3.909   7.541 -2.9864 -2.2461 -1.7115
   42POPC   C11 5511   3.461   4.234   7.287  0.1693 -0.2342 -0.5221
   42POPC  H11A 5512   3.391   4.319   7.300 -2.0432 -1.8723 -0.9340
   42POPC  H11B 5513   3.470   4.233   7.176  0.0936 -0.1949 -0.5283
   42POPC     P 5514   3.661   4.390   7.257  0.0336  0.0207 -0.0771
   42POPC   O13 5515   3.563   4.499   7.232  0.3133  0.3206  0.1258
   42POPC   O14 5516   3.787   4.437   7.318  0.0523 -0.0991 -0.0224
   42POPC   O12 5517   3.590   4.270   7.336  0.0747 -0.1644 -0.3234
   42POPC   O11 5518   3.693   4.324   7.115 -0.0153 -0.7878  0.2806
   42POPC    C1 5519   3.794   4.376   7.028 -0.0299 -0.2263  0.5983
   42POPC    HA 5520   3.793   4.310   6.939  1.0205 -0.1077  0.4887
   42POPC    HB 5521   3.888   4.377   7.087 -0.6494 -0.7438  1.6184
   42POPC    C2 5522   3.760   4.517   6.976 -0.3132 -0.5800 -0.1844
   42POPC    HS 5523   3.744   4.581   7.066  0.5103 -1.3855  0.5583
   42POPC   O21 5524   3.643   4.503   6.895  0.0321 -0.1600 -0.7651
   42POPC   C21 5525   3.578   4.619   6.888  0.4283  0.1140 -0.0256
   42POPC   O22 5526   3.612   4.727   6.936  0.2436  0.2674 -0.2396
   42POPC   C22 5527   3.450   4.601   6.807 -0.1189 -0.2979  0.9131
   42POPC   H2R 5528   3.375   4.549   6.870 -1.1094  0.9386  0.7885
   42POPC   H2S 5529   3.475   4.546   6.714  0.9600  1.0144  0.3847
   42POPC    C3 5530   3.867   4.573   6.881 -0.4810  0.3059  0.1356
   42POPC    HX 5531   3.962   4.571   6.939  1.2706 -0.4619 -2.5426
   42POPC    HY 5532   3.834   4.671   6.841  1.5180  0.9899  0.0137
   42POPC   O31 5533   3.885   4.485   6.769  0.3315  0.1359  0.3915
   42POPC   C31 5534   4.008   4.496   6.719  0.0655  0.3558 -0.2250
   42POPC   O32 5535   4.104   4.562   6.756  0.3706 -0.1926 -0.0218
   42POPC   C32 5536   4.010   4.408   6.594  0.2477 -0.0222  0.0420
   42POPC   H2X 5537   4.015   4.487   6.516  0.7946  2.3270  2.3110
   42POPC   H2Y 5538   3.919   4.345   6.599  0.9009 -0.8902  2.7396
   42POPC   C23 5539   3.401   4.743   6.777  0.1141 -0.5207 -0.5772
   42POPC   H3R 5540   3.475   4.790   6.708 -0.8777 -0.2306 -1.4609
   42POPC   H3S 5541   3.396   4.804   6.869  1.9560  0.1449 -0.8701
   42POPC   C24 5542   3.277   4.755   6.688 -0.4576 -0.0687  0.2774
   42POPC   H4R 5543   3.187   4.725   6.747 -0.9621  1.6233  0.4307
   42POPC   H4S 5544   3.289   4.687   6.602  0.3905  1.8796 -1.2168
   42POPC   C25 5545   3.244   4.895   6.634 -0.4356 -0.1579  0.0322
   42POPC   H5R 5546   3.333   4.917   6.572 -1.3914 -2.2174 -2.2206
   42POPC   H5S 5547   3.246   4.972   6.715  2.1911 -0.2800  0.1779
   42POPC   C26 5548   3.114   4.918   6.558 -0.4494 -0.2492  0.0274
   42POPC   H6R 5549   3.123   5.028   6.546  1.5513 -0.3494  0.3014
   42POPC   H6S 5550   3.023   4.889   6.614 -0.4058 -2.5357 -0.9774
   42POPC   C27 5551   3.106   4.845   6.424 -0.2602  0.0217 -0.1335
   42POPC   H7R 5552   3.084   4.737   6.436 -1.7746  0.3574  0.3489
   42POPC   H7S 5553   3.205   4.823   6.380 -0.5312 -5.5074  1.3145
   42POPC   C28 5554   2.992   4.890   6.333 -0.4801 -0.6249 -0.1818
   42POPC   H8R 5555   2.901   4.910   6.394 -0.9023 -0.8470 -0.7179
   42POPC   H8S 5556   2.971   4.799   6.273 -1.7459  0.2367 -1.1203
   42POPC   C29 5557   3.037   5.008   6.252 -0.3322 -0.4293  0.1832
   42POPC   H91 5558   3.065   5.099   6.307  0.3610 -1.0009  0.7941
   42POPC  C210 5559   3.050   5.018   6.119  0.2936 -0.3350  0.2474
   42POPC  H101 5560   3.090   5.106   6.067  1.4348 -1.1384 -0.2657
   42POPC  C211 5561   3.022   4.912   6.015 -0.0381 -0.0093  0.0026
   42POPC  H11R 5562   2.937   4.934   5.946 -1.1452  1.0450  1.6250
   42POPC  H11S 5563   2.988   4.816   6.059 -0.1687  0.5103  1.0943
   42POPC  C212 5564   3.144   4.888   5.926  0.3825 -0.3455  0.6669
   42POPC  H12R 5565   3.114   4.843   5.829 -0.1778 -2.3864  1.7286
   42POPC  H12S 5566   3.215   4.822   5.981  1.0269 -1.8300 -1.7878
   42POPC  C213 5567   3.229   5.005   5.879 -0.5231 -0.1895 -0.6155
   42POPC  H13R 5568   3.307   4.946   5.827  2.3345  0.7574  2.2974
   42POPC  H13S 5569   3.268   5.078   5.953 -0.0642  1.3244 -2.2708
   42POPC  C214 5570   3.169   5.076   5.757 -0.5277  0.0017 -0.5024
   42POPC  H14R 5571   3.108   5.014   5.687  1.1235  0.1858 -2.1909
   42POPC  H14S 5572   3.247   5.136   5.705  1.0305  0.0125  1.6996
   42POPC  C215 5573   3.070   5.179   5.812 -0.3689  0.0193 -0.2470
   42POPC  H15R 5574   3.130   5.259   5.861  0.6110 -1.5057  1.1459
   42POPC  H15S 5575   2.990   5.138   5.877  0.3733 -2.8435 -1.0074
   42POPC  C216 5576   3.000   5.255   5.699  0.0253  0.0437 -0.4774
   42POPC  H16R 5577   2.929   5.185   5.649  0.5043 -1.4292  0.8338
   42POPC  H16S 5578   3.075   5.290   5.625  0.8062 -0.8252 -0.1219
   42POPC  C217 5579   2.928   5.383   5.740  0.1232  0.2613 -0.9726
   42POPC  H17R 5580   2.941   5.455   5.657 -0.8853  1.2447 -0.3140
   42POPC  H17S 5581   2.979   5.421   5.831  0.2443 -1.3916 -0.3275
   42POPC  C218 5582   2.779   5.365   5.768  0.3084  0.2763  0.0543
   42POPC  H18R 5583   2.730   5.345   5.671 -0.5011  0.7568  0.3540
   42POPC  H18S 5584   2.739   5.457   5.818 -0.7315  0.3035 -0.8087
   42POPC  H18T 5585   2.756   5.285   5.842 -2.0450 -0.3006 -1.2170
   42POPC   C33 5586   4.132   4.315   6.601  0.5372  0.3388 -0.2096
   42POPC   H3X 5587   4.127   4.268   6.701  0.7026 -0.7183 -0.6803
   42POPC   H3Y 5588   4.229   4.370   6.609 -1.3125  3.5230  4.0284
   42POPC   C34 5589   4.137   4.206   6.494  0.5541  0.2767 -0.1464
   42POPC   H4X 5590   4.047   4.142   6.505 -0.8764  2.2448  0.0746
   42POPC   H4Y 5591   4.231   4.148   6.506  1.0900  0.8686 -1.2444
   42POPC   C35 5592   4.129   4.267   6.354  0.2910  0.2632 -0.1375
   42POPC   H5X 5593   4.191   4.359   6.337 -2.3994  1.9222 -1.7303
   42POPC   H5Y 5594   4.028   4.306   6.329  0.5354  1.4952  0.7173
   42POPC   C36 5595   4.162   4.164   6.246 -0.1263 -0.3518  0.3146
   42POPC   H6X 5596   4.125   4.064   6.276 -1.1599 -0.6014 -1.6209
   42POPC   H6Y 5597   4.272   4.170   6.230 -0.5695 -0.4031 -3.8987
   42POPC   C37 5598   4.100   4.205   6.112  0.5501 -0.0120  0.1007
   42POPC   H7X 5599   4.166   4.275   6.057  0.1646 -1.3214 -2.1593
   42POPC   H7Y 5600   4.006   4.262   6.125  0.3509  0.0307 -1.3977
   42POPC   C38 5601   4.066   4.095   6.012  0.7723  0.1177 -0.1186
   42POPC   H8X 5602   3.974   4.043   6.047 -0.1111  1.5704 -0.2347
   42POPC   H8Y 5603   4.150   4.023   5.998  0.9061  0.4617 -1.2002
   42POPC   C39 5604   4.030   4.152   5.874 -0.5388 -0.1662  0.0956
   42POPC   H9X 5605   3.938   4.213   5.881  0.1799  1.3949 -2.6432
   42POPC   H9Y 5606   4.011   4.063   5.811  0.6945  0.5529 -1.3513
   42POPC  C310 5607   4.134   4.239   5.803 -0.2780 -0.0638  0.5951
   42POPC  H10X 5608   4.137   4.334   5.861 -1.9140 -0.9027  2.1892
   42POPC  H10Y 5609   4.102   4.262   5.699  2.2124 -0.4388 -0.3181
   42POPC  C311 5610   4.267   4.166   5.792 -0.6228 -0.6570  0.3204
   42POPC  H11X 5611   4.309   4.154   5.894  1.7381 -3.7248 -0.8359
   42POPC  H11Y 5612   4.331   4.240   5.739 -1.6258 -0.6524 -0.9392
   42POPC  C312 5613   4.278   4.036   5.712 -0.2111 -0.1424 -0.4774
   42POPC  H12X 5614   4.220   4.052   5.619 -0.4679  0.3198 -0.2381
   42POPC  H12Y 5615   4.212   3.962   5.763 -1.0789  0.8917 -0.0792
   42POPC  C313 5616   4.420   3.981   5.694  0.0589  0.4782 -0.2421
   42POPC  H13X 5617   4.463   3.969   5.796 -0.7712  2.0351  0.3259
   42POPC  H13Y 5618   4.491   4.058   5.654  0.4821 -0.0939 -0.6049
   42POPC  C314 5619   4.425   3.843   5.629  0.0451  0.0767  0.5871
   42POPC  H14X 5620   4.374   3.852   5.530 -1.2236 -0.7668  1.1387
   42POPC  H14Y 5621   4.366   3.772   5.691  0.6130 -0.2153  0.7966
   42POPC  C315 5622   4.569   3.797   5.608 -0.2681 -0.1373 -1.2520
   42POPC  H15X 5623   4.626   3.817   5.701 -0.9598  1.7499 -1.1853
   42POPC  H15Y 5624   4.615   3.861   5.529  1.5347 -1.3759 -1.2763
   42POPC  C316 5625   4.562   3.648   5.573 -0.9860 -0.4429  0.1337
   42POPC  H16X 5626   4.515   3.598   5.660 -1.0124 -0.5794  0.0399
   42POPC  H16Y 5627   4.665   3.608   5.559 -1.5289 -1.2797 -1.7022
   42POPC  H16Z 5628   4.507   3.630   5.479  1.4257  1.2390 -1.7222
   43POPC     N 5629   7.182   3.329   7.582  0.0704 -0.5485  0.3174
   43POPC   C12 5630   7.288   3.418   7.522 -0.5087 -0.0423  0.0378
   43POPC   C13 5631   7.080   3.294   7.476  0.5609  0.1104 -0.3837
   43POPC   C14 5632   7.239   3.199   7.635  0.9924 -0.3167 -0.0790
   43POPC   C15 5633   7.119   3.399   7.700  0.3250 -0.0779  0.1774
   43POPC  H12A 5634   7.339   3.352   7.453 -1.2818 -1.3320  0.6642
   43POPC  H12B 5635   7.364   3.440   7.595 -0.0035  0.6252 -0.6643
   43POPC  H13A 5636   7.138   3.237   7.406  0.2473 -1.0786  0.3035
   43POPC  H13B 5637   7.009   3.222   7.513  0.1706  0.8624  0.3881
   43POPC  H13C 5638   7.032   3.383   7.437 -3.0327 -1.4892  0.0162
   43POPC  H14A 5639   7.301   3.225   7.719  1.2733  0.1350 -0.4176
   43POPC  H14B 5640   7.150   3.149   7.669  0.7453  0.5186  0.5316
   43POPC  H14C 5641   7.282   3.149   7.549 -1.1439 -0.5561 -1.0872
   43POPC  H15A 5642   7.037   3.343   7.742  2.2452 -2.2223  1.2589
   43POPC  H15B 5643   7.082   3.495   7.667 -0.4983 -0.4471 -0.0063
   43POPC  H15C 5644   7.196   3.415   7.774  2.4260 -2.4743 -1.3081
   43POPC   C11 5645   7.255   3.546   7.445 -0.1056 -0.1256 -0.2800
   43POPC  H11A 5646   7.190   3.517   7.360  0.1548  2.3875 -1.4289
   43POPC  H11B 5647   7.353   3.580   7.407  0.1371 -0.3069  0.1781
   43POPC     P 5648   7.126   3.752   7.431  0.1005 -0.0953 -0.3009
   43POPC   O13 5649   6.997   3.706   7.374  0.4302 -0.2383 -0.9444
   43POPC   O14 5650   7.123   3.876   7.511  0.3523 -0.2518 -0.0474
   43POPC   O12 5651   7.190   3.642   7.528 -0.2894 -0.2775 -0.2481
   43POPC   O11 5652   7.233   3.777   7.315  0.9008  0.1264  0.4750
   43POPC    C1 5653   7.185   3.858   7.206  0.7440 -0.2127  0.2891
   43POPC    HA 5654   7.269   3.920   7.167  1.7983 -1.0546  1.1292
   43POPC    HB 5655   7.116   3.936   7.243  0.0238 -1.3484  1.4193
   43POPC    C2 5656   7.113   3.775   7.099  0.1444  0.3917  0.2178
   43POPC    HS 5657   7.079   3.680   7.145  0.2281  0.0624 -0.3888
   43POPC   O21 5658   7.209   3.755   6.995 -0.3157  0.5295 -0.2372
   43POPC   C21 5659   7.198   3.637   6.934 -0.1380  0.5540 -0.3201
   43POPC   O22 5660   7.114   3.553   6.965  0.9411 -0.6622 -0.5984
   43POPC   C22 5661   7.285   3.624   6.810 -0.0865  0.0299 -0.2333
   43POPC   H2R 5662   7.367   3.554   6.834 -0.6935 -0.5738  0.0995
   43POPC   H2S 5663   7.331   3.719   6.774 -0.1749  0.3547  0.4826
   43POPC    C3 5664   6.993   3.855   7.047  0.1412  0.2394 -0.0103
   43POPC    HX 5665   7.039   3.952   7.018  0.5972  0.1488  0.4099
   43POPC    HY 5666   6.917   3.875   7.126 -0.2603 -0.2291 -0.2671
   43POPC   O31 5667   6.929   3.801   6.931  0.1550 -0.4403  0.2941
   43POPC   C31 5668   6.852   3.696   6.960 -0.3415 -0.2569 -0.3398
   43POPC   O32 5669   6.836   3.658   7.075  0.3557  0.0593 -0.1333
   43POPC   C32 5670   6.783   3.652   6.831 -0.5594  0.2385 -0.3950
   43POPC   H2X 5671   6.861   3.614   6.762 -3.0751 -1.6534 -2.4025
   43POPC   H2Y 5672   6.723   3.739   6.797 -0.1224  1.5793  2.0238
   43POPC   C23 5673   7.200   3.566   6.697 -0.2909 -0.0035 -0.0637
   43POPC   H3R 5674   7.119   3.496   6.724 -2.4441  1.3643 -2.5258
   43POPC   H3S 5675   7.265   3.502   6.634  1.1123  1.0072  0.3125
   43POPC   C24 5676   7.123   3.667   6.612  0.3794  0.5963  0.0306
   43POPC   H4R 5677   7.200   3.735   6.569 -0.0307  0.8306 -0.3406
   43POPC   H4S 5678   7.058   3.722   6.683  1.2522 -1.2237  2.3893
   43POPC   C25 5679   7.038   3.600   6.503  0.4401  0.6351 -0.0408
   43POPC   H5R 5680   6.968   3.673   6.457 -0.1843 -0.3104 -0.6088
   43POPC   H5S 5681   6.974   3.524   6.551  0.2571 -1.0949 -2.8049
   43POPC   C26 5682   7.121   3.541   6.388  0.0364  0.3509 -0.1872
   43POPC   H6R 5683   7.200   3.473   6.425 -0.0250 -1.4565 -3.1132
   43POPC   H6S 5684   7.160   3.621   6.322  3.9048 -0.3564  0.9572
   43POPC   C27 5685   7.045   3.458   6.285 -0.3684  0.3215  0.1324
   43POPC   H7R 5686   6.973   3.527   6.236 -0.2609 -1.4161 -2.6548
   43POPC   H7S 5687   6.984   3.381   6.339  1.0055 -1.1769 -0.3786
   43POPC   C28 5688   7.143   3.388   6.191 -0.0676  0.3474  0.4252
   43POPC   H8R 5689   7.108   3.316   6.113  3.2155 -0.5840 -0.3452
   43POPC   H8S 5690   7.210   3.324   6.252 -0.5515 -1.5201 -0.9028
   43POPC   C29 5691   7.237   3.477   6.116 -0.0357 -0.4492 -0.5043
   43POPC   H91 5692   7.340   3.460   6.150 -0.2957 -0.6512  0.2067
   43POPC  C210 5693   7.212   3.538   5.999  0.3158  0.0131 -0.3420
   43POPC  H101 5694   7.278   3.611   5.951 -0.1916  0.7116 -0.0090
   43POPC  C211 5695   7.070   3.545   5.951  0.0164  0.0379  0.5275
   43POPC  H11R 5696   7.037   3.651   5.959 -2.9154 -0.7795  0.7827
   43POPC  H11S 5697   7.000   3.489   6.017 -1.5000 -1.3126 -2.0246
   43POPC  C212 5698   7.063   3.491   5.808  0.0180 -0.0677  0.5660
   43POPC  H12R 5699   7.108   3.390   5.818  1.6242  0.6470  0.9376
   43POPC  H12S 5700   7.129   3.549   5.740 -1.5544  3.5907  1.8844
   43POPC  C213 5701   6.924   3.461   5.751  0.1999  0.3284 -0.1024
   43POPC  H13R 5702   6.866   3.400   5.824  1.3373 -0.4447  0.1821
   43POPC  H13S 5703   6.939   3.398   5.661  1.1082 -0.6546  0.7153
   43POPC  C214 5704   6.842   3.589   5.730 -0.1807  0.0201 -0.4964
   43POPC  H14R 5705   6.914   3.662   5.688  2.5051 -2.8672 -1.2998
   43POPC  H14S 5706   6.799   3.628   5.825  0.0122 -1.5863  0.2929
   43POPC  C215 5707   6.721   3.585   5.636 -0.7045  0.1659  0.1650
   43POPC  H15R 5708   6.646   3.519   5.685 -0.7521  0.8602  1.0591
   43POPC  H15S 5709   6.749   3.545   5.536 -0.7628 -0.8404  0.5349
   43POPC  C216 5710   6.667   3.727   5.621  0.0820  0.3935 -0.5361
   43POPC  H16R 5711   6.743   3.791   5.571  0.7026 -0.7991 -1.1656
   43POPC  H16S 5712   6.659   3.770   5.723 -0.9898 -2.8035  0.8292
   43POPC  C217 5713   6.535   3.726   5.545 -0.8309 -0.6371  1.0148
   43POPC  H17R 5714   6.521   3.833   5.515  0.1941 -0.6812  0.3314
   43POPC  H17S 5715   6.468   3.694   5.628  0.9843  0.2306  2.9029
   43POPC  C218 5716   6.508   3.623   5.435 -0.5668  0.4830 -0.1313
   43POPC  H18R 5717   6.480   3.528   5.486 -1.6316  0.7955 -0.1141
   43POPC  H18S 5718   6.597   3.601   5.372 -1.5385  0.8740 -1.6916
   43POPC  H18T 5719   6.425   3.649   5.366 -1.6334  0.5347  1.1158
   43POPC   C33 5720   6.681   3.540   6.854 -0.2169  0.0681  0.3291
   43POPC   H3X 5721   6.615   3.558   6.941 -0.3471 -1.8673  0.6761
   43POPC   H3Y 5722   6.730   3.442   6.872  0.0684  0.0323 -0.5700
   43POPC   C34 5723   6.584   3.527   6.737 -0.2130  0.5125  0.2738
   43POPC   H4X 5724   6.522   3.615   6.710  0.6849  1.1614  0.3012
   43POPC   H4Y 5725   6.516   3.439   6.743 -0.0055  0.3126 -0.2979
   43POPC   C35 5726   6.659   3.500   6.606 -0.0377  0.4237  0.3923
   43POPC   H5X 5727   6.745   3.431   6.621  0.3317  0.8176  0.0793
   43POPC   H5Y 5728   6.700   3.599   6.578  0.1808  0.7535  1.7792
   43POPC   C36 5729   6.571   3.467   6.486  0.2019 -0.5730  0.4835
   43POPC   H6X 5730   6.506   3.555   6.466 -0.4520 -1.3703 -1.0981
   43POPC   H6Y 5731   6.501   3.389   6.525 -0.4588  0.9063  2.3997
   43POPC   C37 5732   6.642   3.424   6.357  0.2511  0.6124  0.1072
   43POPC   H7X 5733   6.692   3.325   6.366 -1.4973 -0.2685  0.5955
   43POPC   H7Y 5734   6.718   3.500   6.328  0.4717  1.1110  1.8527
   43POPC   C38 5735   6.531   3.403   6.254  0.5297  0.5798 -0.1842
   43POPC   H8X 5736   6.457   3.485   6.261  0.8750  0.8928 -0.1196
   43POPC   H8Y 5737   6.475   3.309   6.273  1.7227  0.0651  0.9156
   43POPC   C39 5738   6.592   3.402   6.113  0.0204 -0.1256 -0.4037
   43POPC   H9X 5739   6.680   3.335   6.108 -0.5330 -0.9529  0.4900
   43POPC   H9Y 5740   6.619   3.509   6.097  0.0389  0.1329  1.2301
   43POPC  C310 5741   6.483   3.356   6.016 -0.5645  0.1728  0.0980
   43POPC  H10X 5742   6.395   3.423   6.021  0.5458  1.7148 -0.1722
   43POPC  H10Y 5743   6.451   3.253   6.045 -1.8872  0.5602  0.0775
   43POPC  C311 5744   6.521   3.350   5.867  0.5308  0.2310  0.3662
   43POPC  H11X 5745   6.609   3.289   5.839  1.4760  2.9870 -3.3751
   43POPC  H11Y 5746   6.557   3.452   5.846  1.7882  0.3251  2.6394
   43POPC  C312 5747   6.408   3.311   5.771  0.1586  0.2812  0.7767
   43POPC  H12X 5748   6.327   3.386   5.780 -1.1479 -0.8923 -0.7042
   43POPC  H12Y 5749   6.359   3.216   5.800  0.4457 -0.2091 -0.3020
   43POPC  C313 5750   6.443   3.286   5.624 -0.4850  0.0083  0.6668
   43POPC  H13X 5751   6.512   3.201   5.606  0.3460  0.6410  0.7614
   43POPC  H13Y 5752   6.502   3.377   5.597  0.9631 -0.5863  1.6808
   43POPC  C314 5753   6.321   3.265   5.535  0.0364  0.3213 -0.1364
   43POPC  H14X 5754   6.275   3.169   5.568  1.2759 -0.1810  0.1628
   43POPC  H14Y 5755   6.355   3.248   5.431  1.9276 -3.6757  0.9351
   43POPC  C315 5756   6.212   3.371   5.555  0.0757  0.2093  0.7366
   43POPC  H15X 5757   6.260   3.466   5.525 -1.5488  0.7178 -0.4179
   43POPC  H15Y 5758   6.173   3.370   5.659 -0.9437 -0.8368  0.3715
   43POPC  C316 5759   6.097   3.349   5.457  0.3165 -0.5298  0.6088
   43POPC  H16X 5760   6.023   3.425   5.489  0.2184  0.2844 -1.3753
   43POPC  H16Y 5761   6.062   3.244   5.468  0.4575 -0.6418  0.0162
   43POPC  H16Z 5762   6.140   3.365   5.356 -2.6475  1.0081 -0.5590
   44POPC     N 5763   6.662   3.908   7.420 -0.1853 -0.1109 -0.2868
   44POPC   C12 5764   6.718   3.938   7.283  0.0079 -0.8962 -0.3851
   44POPC   C13 5765   6.584   4.014   7.493  0.1430  0.0155 -0.1204
   44POPC   C14 5766   6.580   3.781   7.411  0.1695 -0.3783  0.2079
   44POPC   C15 5767   6.781   3.880   7.509  0.1680 -0.2713 -0.7992
   44POPC  H12A 5768   6.793   3.864   7.260  1.3523  0.0921  0.6911
   44POPC  H12B 5769   6.788   4.019   7.282 -0.4026 -0.5380 -0.2070
   44POPC  H13A 5770   6.654   4.090   7.526  0.7383 -1.1478  1.3923
   44POPC  H13B 5771   6.514   4.068   7.431 -2.7731 -2.6506  0.5830
   44POPC  H13C 5772   6.545   3.966   7.582  2.3768 -2.5863 -0.4150
   44POPC  H14A 5773   6.636   3.703   7.360 -2.7076 -1.1143 -2.0632
   44POPC  H14B 5774   6.553   3.762   7.513 -1.1536  0.3612  0.0096
   44POPC  H14C 5775   6.490   3.785   7.351 -0.1829 -2.5899  0.5012
   44POPC  H15A 5776   6.829   3.975   7.527 -0.4332 -0.2265  0.7278
   44POPC  H15B 5777   6.853   3.815   7.463  0.5183  0.8800 -1.9155
   44POPC  H15C 5778   6.757   3.839   7.606 -2.0916 -1.3643 -1.7374
   44POPC   C11 5779   6.612   3.972   7.177  0.4058  0.5379 -0.3318
   44POPC  H11A 5780   6.548   3.884   7.156  0.6866 -0.0001  0.9570
   44POPC  H11B 5781   6.657   4.005   7.081  0.7259  0.3991 -0.2326
   44POPC     P 5782   6.582   4.229   7.174 -0.1077 -0.3700  0.1048
   44POPC   O13 5783   6.486   4.327   7.230 -0.0462 -0.3809  0.2305
   44POPC   O14 5784   6.724   4.255   7.208 -0.2084  0.1465  0.1410
   44POPC   O12 5785   6.535   4.084   7.222 -0.2877 -0.2202  0.3838
   44POPC   O11 5786   6.577   4.223   7.015 -0.0362  0.2869  0.0751
   44POPC    C1 5787   6.620   4.333   6.934  0.4873  0.0883  0.0822
   44POPC    HA 5788   6.663   4.290   6.841 -0.0424  1.2770 -0.7361
   44POPC    HB 5789   6.697   4.386   6.994  0.8135 -0.5806  0.2691
   44POPC    C2 5790   6.502   4.427   6.906  0.2753  0.0029  0.6714
   44POPC    HS 5791   6.462   4.478   6.996  1.4026 -1.1850  1.8970
   44POPC   O21 5792   6.393   4.352   6.849  0.1204  0.3679  0.4859
   44POPC   C21 5793   6.278   4.419   6.843 -0.2391 -0.2235  0.7261
   44POPC   O22 5794   6.262   4.536   6.871  0.2425  0.0433 -0.0824
   44POPC   C22 5795   6.174   4.321   6.791 -0.4546  0.1608  0.4263
   44POPC   H2R 5796   6.091   4.316   6.864 -0.4348  0.8296  0.4960
[truncated: 4,568,384 more chars]
