# Supplementary material for: Interaction of MRI Contrast Agent [Gd(DOTA)]− with Lipid Membranes: A Molecular Dynamics Study
Source: Inorg Chem. 2024 May 25;63(24):10897–914. doi: 10.1021/acs.inorgchem.4c00972 (PMC11186012; doi:10.1021/acs.inorgchem.4c00972)
Supplement: Supplementary file 2 — ic4c00972_si_002.zip [file ic4c00972_si_002.zip › coordinate_files/water_replica3_after_minimization.gro]

POPC - 200 lipids & 75 H2O/lipid 1 gd-dota
72004
    1POPC     N    1   1.797   7.220   7.772
    1POPC   C12    2   1.786   7.189   7.624
    1POPC   C13    3   1.891   7.121   7.834
    1POPC   C14    4   1.852   7.357   7.793
    1POPC   C15    5   1.664   7.209   7.839
    1POPC  H12A    6   1.750   7.087   7.614
    1POPC  H12B    7   1.886   7.191   7.583
    1POPC  H13A    8   1.854   7.021   7.819
    1POPC  H13B    9   1.988   7.129   7.788
    1POPC  H13C   10   1.900   7.140   7.940
    1POPC  H14A   11   1.869   7.374   7.899
    1POPC  H14B   12   1.945   7.369   7.740
    1POPC  H14C   13   1.780   7.431   7.759
    1POPC  H15A   14   1.625   7.109   7.826
    1POPC  H15B   15   1.595   7.279   7.794
    1POPC  H15C   16   1.674   7.231   7.945
    1POPC   C11   17   1.697   7.279   7.533
    1POPC  H11A   18   1.706   7.244   7.428
    1POPC  H11B   19   1.738   7.382   7.535
    1POPC     P   20   1.466   7.171   7.521
    1POPC   O13   21   1.530   7.039   7.537
    1POPC   O14   22   1.334   7.181   7.586
    1POPC   O12   23   1.561   7.283   7.576
    1POPC   O11   24   1.454   7.199   7.366
    1POPC    C1   25   1.386   7.316   7.320
    1POPC    HA   26   1.435   7.351   7.227
    1POPC    HB   27   1.391   7.399   7.394
    1POPC    C2   28   1.237   7.289   7.285
    1POPC    HS   29   1.186   7.268   7.382
    1POPC   O21   30   1.230   7.172   7.200
    1POPC   C21   31   1.111   7.114   7.206
    1POPC   O22   32   1.018   7.150   7.276
    1POPC   C22   33   1.110   6.995   7.110
    1POPC   H2R   34   1.197   6.930   7.133
    1POPC   H2S   35   1.121   7.032   7.005
    1POPC    C3   36   1.168   7.412   7.219
    1POPC    HX   37   1.170   7.495   7.293
    1POPC    HY   38   1.061   7.387   7.198
    1POPC   O31   39   1.235   7.454   7.099
    1POPC   C31   40   1.172   7.554   7.036
    1POPC   O32   41   1.063   7.598   7.068
    1POPC   C32   42   1.257   7.599   6.918
    1POPC   H2X   43   1.298   7.509   6.867
    1POPC   H2Y   44   1.342   7.661   6.954
    1POPC   C23   45   0.980   6.915   7.125
    1POPC   H3R   46   0.894   6.976   7.090
    1POPC   H3S   47   0.965   6.892   7.232
    1POPC   C24   48   0.981   6.780   7.050
    1POPC   H4R   49   1.063   6.718   7.092
    1POPC   H4S   50   1.002   6.797   6.942
    1POPC   C25   51   0.848   6.704   7.066
    1POPC   H5R   52   0.770   6.752   7.004
    1POPC   H5S   53   0.817   6.714   7.172
    1POPC   C26   54   0.856   6.554   7.033
    1POPC   H6R   55   0.764   6.504   7.067
    1POPC   H6S   56   0.941   6.511   7.090
    1POPC   C27   57   0.877   6.523   6.884
    1POPC   H7R   58   0.908   6.416   6.875
    1POPC   H7S   59   0.961   6.585   6.846
    1POPC   C28   60   0.755   6.544   6.792
    1POPC   H8R   61   0.789   6.531   6.687
    1POPC   H8S   62   0.721   6.649   6.802
    1POPC   C29   63   0.641   6.450   6.823
    1POPC   H91   64   0.572   6.486   6.902
    1POPC  C210   65   0.613   6.334   6.762
    1POPC  H101   66   0.524   6.277   6.795
    1POPC  C211   67   0.693   6.266   6.653
    1POPC  H11R   68   0.724   6.166   6.689
    1POPC  H11S   69   0.786   6.322   6.629
    1POPC  C212   70   0.613   6.246   6.523
    1POPC  H12R   71   0.515   6.200   6.547
    1POPC  H12S   72   0.670   6.175   6.459
    1POPC  C213   73   0.590   6.375   6.443
    1POPC  H13R   74   0.689   6.422   6.422
    1POPC  H13S   75   0.531   6.447   6.504
    1POPC  C214   76   0.519   6.350   6.309
    1POPC  H14R   77   0.419   6.306   6.329
    1POPC  H14S   78   0.578   6.276   6.251
    1POPC  C215   79   0.503   6.478   6.226
    1POPC  H15R   80   0.603   6.526   6.215
    1POPC  H15S   81   0.436   6.549   6.280
    1POPC  C216   82   0.447   6.452   6.085
    1POPC  H16R   83   0.348   6.402   6.094
    1POPC  H16S   84   0.516   6.383   6.032
    1POPC  C217   85   0.432   6.581   6.002
    1POPC  H17R   86   0.530   6.633   6.000
    1POPC  H17S   87   0.359   6.647   6.053
    1POPC  C218   88   0.386   6.557   5.858
    1POPC  H18R   89   0.457   6.490   5.805
    1POPC  H18S   90   0.380   6.653   5.803
    1POPC  H18T   91   0.285   6.510   5.857
    1POPC   C33   92   1.172   7.679   6.818
    1POPC   H3X   93   1.157   7.783   6.855
    1POPC   H3Y   94   1.072   7.631   6.808
    1POPC   C34   95   1.231   7.683   6.676
    1POPC   H4X   96   1.157   7.733   6.609
    1POPC   H4Y   97   1.244   7.579   6.640
    1POPC   C35   98   1.365   7.757   6.663
    1POPC   H5X   99   1.444   7.704   6.721
    1POPC   H5Y  100   1.353   7.859   6.706
    1POPC   C36  101   1.412   7.772   6.517
    1POPC   H6X  102   1.496   7.844   6.514
    1POPC   H6Y  103   1.328   7.814   6.457
    1POPC   C37  104   1.460   7.640   6.453
    1POPC   H7X  105   1.382   7.562   6.460
    1POPC   H7Y  106   1.548   7.605   6.511
    1POPC   C38  107   1.502   7.657   6.307
    1POPC   H8X  108   1.572   7.574   6.280
    1POPC   H8Y  109   1.557   7.753   6.296
    1POPC   C39  110   1.386   7.654   6.206
    1POPC   H9X  111   1.314   7.736   6.229
    1POPC   H9Y  112   1.333   7.557   6.216
    1POPC  C310  113   1.435   7.669   6.062
    1POPC  H10X  114   1.516   7.595   6.045
    1POPC  H10Y  115   1.478   7.771   6.047
    1POPC  C311  116   1.326   7.645   5.956
    1POPC  H11X  117   1.248   7.723   5.963
    1POPC  H11Y  118   1.279   7.546   5.978
    1POPC  C312  119   1.383   7.639   5.813
    1POPC  H12X  120   1.480   7.586   5.818
    1POPC  H12Y  121   1.402   7.742   5.776
    1POPC  C313  122   1.294   7.563   5.715
    1POPC  H13X  123   1.270   7.464   5.760
    1POPC  H13Y  124   1.351   7.544   5.621
    1POPC  C314  125   1.162   7.633   5.679
    1POPC  H14X  126   1.183   7.717   5.610
    1POPC  H14Y  127   1.116   7.675   5.771
    1POPC  C315  128   1.059   7.538   5.615
    1POPC  H15X  129   0.967   7.595   5.591
    1POPC  H15Y  130   1.032   7.461   5.690
    1POPC  C316  131   1.107   7.466   5.488
    1POPC  H16X  132   1.124   7.540   5.407
    1POPC  H16Y  133   1.030   7.393   5.454
    1POPC  H16Z  134   1.202   7.411   5.507
    2POPC     N  135   7.252   6.232   7.517
    2POPC   C12  136   7.163   6.305   7.421
    2POPC   C13  137   7.202   6.246   7.657
    2POPC   C14  138   7.260   6.087   7.482
    2POPC   C15  139   7.390   6.289   7.510
    2POPC  H12A  140   7.198   6.286   7.320
    2POPC  H12B  141   7.175   6.412   7.440
    2POPC  H13A  142   7.195   6.351   7.683
    2POPC  H13B  143   7.104   6.200   7.666
    2POPC  H13C  144   7.270   6.197   7.726
    2POPC  H14A  145   7.310   6.074   7.387
    2POPC  H14B  146   7.316   6.034   7.557
    2POPC  H14C  147   7.160   6.045   7.477
    2POPC  H15A  148   7.437   6.260   7.417
    2POPC  H15B  149   7.449   6.250   7.592
    2POPC  H15C  150   7.386   6.396   7.519
    2POPC   C11  151   7.012   6.275   7.426
    2POPC  H11A  152   6.963   6.343   7.351
    2POPC  H11B  153   6.971   6.304   7.525
    2POPC     P  154   6.905   6.106   7.272
    2POPC   O13  155   6.900   5.960   7.248
    2POPC   O14  156   6.774   6.175   7.279
    2POPC   O12  157   6.984   6.137   7.404
    2POPC   O11  158   6.995   6.175   7.163
    2POPC    C1  159   6.976   6.144   7.025
    2POPC    HA  160   6.942   6.236   6.974
    2POPC    HB  161   6.898   6.066   7.010
    2POPC    C2  162   7.107   6.096   6.957
    2POPC    HS  163   7.129   5.994   6.995
    2POPC   O21  164   7.211   6.190   6.991
    2POPC   C21  165   7.332   6.138   6.988
    2POPC   O22  166   7.360   6.021   6.965
    2POPC   C22  167   7.434   6.247   7.020
    2POPC   H2R  168   7.475   6.232   7.122
    2POPC   H2S  169   7.384   6.346   7.016
    2POPC    C3  170   7.083   6.092   6.803
    2POPC    HX  171   7.058   6.196   6.773
    2POPC    HY  172   6.993   6.030   6.782
    2POPC   O31  173   7.196   6.049   6.723
    2POPC   C31  174   7.204   5.917   6.710
    2POPC   O32  175   7.132   5.837   6.767
    2POPC   C32  176   7.310   5.881   6.606
    2POPC   H2X  177   7.293   5.941   6.514
    2POPC   H2Y  178   7.297   5.774   6.580
    2POPC   C23  179   7.548   6.243   6.917
    2POPC   H3R  180   7.505   6.240   6.814
    2POPC   H3S  181   7.609   6.152   6.931
    2POPC   C24  182   7.639   6.367   6.926
    2POPC   H4R  183   7.681   6.373   7.029
    2POPC   H4S  184   7.576   6.458   6.910
    2POPC   C25  185   7.754   6.366   6.825
    2POPC   H5R  186   7.714   6.350   6.723
    2POPC   H5S  187   7.819   6.279   6.849
    2POPC   C26  188   7.838   6.494   6.829
    2POPC   H6R  189   7.938   6.473   6.783
    2POPC   H6S  190   7.855   6.522   6.935
    2POPC   C27  191   7.776   6.613   6.754
    2POPC   H7R  192   7.833   6.705   6.783
    2POPC   H7S  193   7.671   6.628   6.785
    2POPC   C28  194   7.785   6.599   6.600
    2POPC   H8R  195   7.723   6.512   6.570
    2POPC   H8S  196   7.890   6.577   6.574
    2POPC   C29  197   7.742   6.726   6.531
    2POPC   H91  198   7.776   6.818   6.580
    2POPC  C210  199   7.667   6.736   6.419
    2POPC  H101  200   7.645   6.837   6.380
    2POPC  C211  201   7.612   6.624   6.336
    2POPC  H11R  202   7.502   6.635   6.323
    2POPC  H11S  203   7.630   6.524   6.382
    2POPC  C212  204   7.677   6.624   6.197
    2POPC  H12R  205   7.788   6.619   6.208
    2POPC  H12S  206   7.652   6.720   6.145
    2POPC  C213  207   7.632   6.508   6.108
    2POPC  H13R  208   7.521   6.507   6.102
    2POPC  H13S  209   7.665   6.412   6.155
    2POPC  C214  210   7.689   6.515   5.966
    2POPC  H14R  211   7.800   6.525   5.972
    2POPC  H14S  212   7.649   6.606   5.917
    2POPC  C215  213   7.655   6.392   5.881
    2POPC  H15R  214   7.546   6.374   5.886
    2POPC  H15S  215   7.707   6.304   5.923
    2POPC  C216  216   7.696   6.410   5.734
    2POPC  H16R  217   7.804   6.435   5.729
    2POPC  H16S  218   7.638   6.496   5.692
    2POPC  C217  219   7.669   6.286   5.647
    2POPC  H17R  220   7.672   6.317   5.541
    2POPC  H17S  221   7.566   6.249   5.669
    2POPC  C218  222   7.770   6.173   5.667
    2POPC  H18R  223   7.770   6.138   5.772
    2POPC  H18S  224   7.872   6.207   5.641
    2POPC  H18T  225   7.744   6.087   5.601
    2POPC   C33  226   7.452   5.904   6.659
    2POPC   H3X  227   7.460   5.854   6.758
    2POPC   H3Y  228   7.471   6.013   6.673
    2POPC   C34  229   7.558   5.844   6.566
    2POPC   H4X  230   7.568   5.905   6.474
    2POPC   H4Y  231   7.520   5.743   6.536
    2POPC   C35  232   7.694   5.821   6.633
    2POPC   H5X  233   7.749   5.745   6.575
    2POPC   H5Y  234   7.676   5.779   6.734
    2POPC   C36  235   7.783   5.946   6.647
    2POPC   H6X  236   7.873   5.917   6.705
    2POPC   H6Y  237   7.729   6.023   6.707
    2POPC   C37  238   7.830   6.010   6.515
    2POPC   H7X  239   7.904   6.089   6.539
    2POPC   H7Y  240   7.743   6.060   6.467
    2POPC   C38  241   7.892   5.914   6.412
    2POPC   H8X  242   7.926   5.974   6.325
    2POPC   H8Y  243   7.812   5.845   6.376
    2POPC   C39  244   8.011   5.832   6.465
    2POPC   H9X  245   7.978   5.769   6.550
    2POPC   H9Y  246   8.088   5.902   6.502
    2POPC  C310  247   8.075   5.740   6.359
    2POPC  H10X  248   8.162   5.689   6.405
    2POPC  H10Y  249   8.112   5.804   6.275
    2POPC  C311  250   7.980   5.633   6.304
    2POPC  H11X  251   7.895   5.680   6.250
    2POPC  H11Y  252   7.938   5.576   6.390
    2POPC  C312  253   8.048   5.532   6.210
    2POPC  H12X  254   7.975   5.454   6.180
    2POPC  H12Y  255   8.130   5.482   6.266
    2POPC  C313  256   8.109   5.592   6.082
    2POPC  H13X  257   8.164   5.512   6.028
    2POPC  H13Y  258   8.183   5.671   6.108
    2POPC  C314  259   8.004   5.651   5.985
    2POPC  H14X  260   7.943   5.727   6.039
    2POPC  H14Y  261   7.937   5.569   5.952
    2POPC  C315  262   8.066   5.719   5.861
    2POPC  H15X  263   8.123   5.808   5.895
    2POPC  H15Y  264   7.982   5.754   5.797
    2POPC  C316  265   8.158   5.630   5.778
    2POPC  H16X  266   8.250   5.605   5.835
    2POPC  H16Y  267   8.187   5.682   5.684
    2POPC  H16Z  268   8.107   5.535   5.752
    3POPC     N  269   2.690   5.482   7.253
    3POPC   C12  270   2.785   5.501   7.137
    3POPC   C13  271   2.738   5.371   7.342
    3POPC   C14  272   2.678   5.608   7.333
    3POPC   C15  273   2.556   5.443   7.200
    3POPC  H12A  274   2.733   5.558   7.061
    3POPC  H12B  275   2.805   5.403   7.095
    3POPC  H13A  276   2.838   5.395   7.379
    3POPC  H13B  277   2.671   5.358   7.425
    3POPC  H13C  278   2.744   5.279   7.286
    3POPC  H14A  279   2.645   5.688   7.270
    3POPC  H14B  280   2.606   5.594   7.413
    3POPC  H14C  281   2.775   5.632   7.376
    3POPC  H15A  282   2.518   5.519   7.133
    3POPC  H15B  283   2.486   5.430   7.282
    3POPC  H15C  284   2.564   5.350   7.145
    3POPC   C11  285   2.921   5.571   7.162
    3POPC  H11A  286   2.901   5.679   7.178
    3POPC  H11B  287   2.982   5.560   7.069
    3POPC     P  288   3.109   5.605   7.325
    3POPC   O13  289   3.051   5.715   7.406
    3POPC   O14  290   3.211   5.520   7.392
    3POPC   O12  291   2.991   5.515   7.273
    3POPC   O11  292   3.171   5.664   7.193
    3POPC    C1  293   3.257   5.779   7.201
    3POPC    HA  294   3.327   5.776   7.115
    3POPC    HB  295   3.317   5.779   7.294
    3POPC    C2  296   3.177   5.912   7.191
    3POPC    HS  297   3.120   5.920   7.286
    3POPC   O21  298   3.087   5.902   7.079
    3POPC   C21  299   2.980   5.978   7.090
    3POPC   O22  300   2.944   6.036   7.192
    3POPC   C22  301   2.906   5.985   6.956
    3POPC   H2R  302   2.967   6.040   6.882
    3POPC   H2S  303   2.812   6.043   6.973
    3POPC    C3  304   3.269   6.037   7.181
    3POPC    HX  305   3.327   6.041   7.276
    3POPC    HY  306   3.208   6.130   7.179
    3POPC   O31  307   3.363   6.033   7.071
    3POPC   C31  308   3.316   6.081   6.956
    3POPC   O32  309   3.201   6.118   6.939
    3POPC   C32  310   3.428   6.086   6.852
    3POPC   H2X  311   3.499   6.003   6.874
    3POPC   H2Y  312   3.481   6.182   6.862
    3POPC   C23  313   2.868   5.846   6.901
    3POPC   H3R  314   2.784   5.863   6.829
    3POPC   H3S  315   2.829   5.781   6.982
    3POPC   C24  316   2.981   5.775   6.824
    3POPC   H4R  317   3.064   5.752   6.894
    3POPC   H4S  318   3.020   5.845   6.747
    3POPC   C25  319   2.939   5.644   6.755
    3POPC   H5R  320   2.900   5.573   6.832
    3POPC   H5S  321   3.031   5.599   6.712
    3POPC   C26  322   2.833   5.661   6.645
    3POPC   H6R  323   2.864   5.745   6.578
    3POPC   H6S  324   2.737   5.689   6.693
    3POPC   C27  325   2.810   5.535   6.560
    3POPC   H7R  326   2.718   5.549   6.500
    3POPC   H7S  327   2.792   5.450   6.630
    3POPC   C28  328   2.926   5.498   6.466
    3POPC   H8R  329   2.906   5.396   6.426
    3POPC   H8S  330   3.020   5.491   6.524
    3POPC   C29  331   2.939   5.593   6.350
    3POPC   H91  332   2.864   5.580   6.271
    3POPC  C210  333   3.034   5.688   6.333
    3POPC  H101  334   3.031   5.748   6.241
    3POPC  C211  335   3.145   5.724   6.428
    3POPC  H11R  336   3.149   5.656   6.515
    3POPC  H11S  337   3.129   5.827   6.467
    3POPC  C212  338   3.281   5.721   6.357
    3POPC  H12R  339   3.277   5.790   6.269
    3POPC  H12S  340   3.301   5.619   6.318
    3POPC  C213  341   3.399   5.765   6.445
    3POPC  H13R  342   3.378   5.866   6.487
    3POPC  H13S  343   3.490   5.772   6.382
    3POPC  C214  344   3.431   5.668   6.561
    3POPC  H14R  345   3.455   5.568   6.518
    3POPC  H14S  346   3.342   5.657   6.627
    3POPC  C215  347   3.549   5.716   6.646
    3POPC  H15R  348   3.522   5.811   6.696
    3POPC  H15S  349   3.636   5.735   6.580
    3POPC  C216  350   3.591   5.614   6.754
    3POPC  H16R  351   3.627   5.522   6.705
    3POPC  H16S  352   3.502   5.588   6.816
    3POPC  C217  353   3.701   5.669   6.846
    3POPC  H17R  354   3.661   5.759   6.898
    3POPC  H17S  355   3.787   5.702   6.783
    3POPC  C218  356   3.751   5.570   6.951
    3POPC  H18R  357   3.668   5.537   7.017
    3POPC  H18S  358   3.830   5.617   7.014
    3POPC  H18T  359   3.795   5.481   6.901
    3POPC   C33  360   3.374   6.069   6.709
    3POPC   H3X  361   3.317   5.974   6.699
    3POPC   H3Y  362   3.463   6.062   6.642
    3POPC   C34  363   3.288   6.186   6.658
    3POPC   H4X  364   3.326   6.282   6.701
    3POPC   H4Y  365   3.184   6.172   6.695
    3POPC   C35  366   3.283   6.200   6.505
    3POPC   H5X  367   3.194   6.262   6.480
    3POPC   H5Y  368   3.269   6.100   6.458
    3POPC   C36  369   3.406   6.270   6.446
    3POPC   H6X  370   3.496   6.208   6.461
    3POPC   H6Y  371   3.420   6.366   6.502
    3POPC   C37  372   3.390   6.305   6.298
    3POPC   H7X  373   3.290   6.351   6.281
    3POPC   H7Y  374   3.396   6.212   6.238
    3POPC   C38  375   3.498   6.404   6.250
    3POPC   H8X  376   3.598   6.361   6.272
    3POPC   H8Y  377   3.488   6.499   6.306
    3POPC   C39  378   3.489   6.433   6.099
    3POPC   H9X  379   3.391   6.479   6.075
    3POPC   H9Y  380   3.497   6.336   6.045
    3POPC  C310  381   3.602   6.524   6.050
    3POPC  H10X  382   3.697   6.486   6.093
    3POPC  H10Y  383   3.587   6.627   6.087
    3POPC  C311  384   3.617   6.524   5.897
    3POPC  H11X  385   3.530   6.576   5.851
    3POPC  H11Y  386   3.616   6.418   5.862
    3POPC  C312  387   3.749   6.588   5.851
    3POPC  H12X  388   3.831   6.547   5.914
    3POPC  H12Y  389   3.744   6.697   5.869
    3POPC  C313  390   3.783   6.560   5.704
    3POPC  H13X  391   3.795   6.451   5.689
    3POPC  H13Y  392   3.881   6.609   5.682
    3POPC  C314  393   3.679   6.614   5.605
    3POPC  H14X  394   3.652   6.717   5.636
    3POPC  H14Y  395   3.588   6.551   5.609
    3POPC  C315  396   3.731   6.620   5.460
    3POPC  H15X  397   3.815   6.692   5.456
    3POPC  H15Y  398   3.650   6.660   5.396
    3POPC  C316  399   3.780   6.487   5.403
    3POPC  H16X  400   3.866   6.448   5.461
    3POPC  H16Y  401   3.812   6.501   5.297
    3POPC  H16Z  402   3.698   6.412   5.405
    4POPC     N  403   3.589   7.205   7.329
    4POPC   C12  404   3.554   7.257   7.191
    4POPC   C13  405   3.557   7.307   7.434
    4POPC   C14  406   3.514   7.079   7.358
    4POPC   C15  407   3.735   7.175   7.336
    4POPC  H12A  408   3.564   7.174   7.122
    4POPC  H12B  409   3.629   7.330   7.164
    4POPC  H13A  410   3.452   7.332   7.429
    4POPC  H13B  411   3.578   7.266   7.532
    4POPC  H13C  412   3.616   7.396   7.420
    4POPC  H14A  413   3.407   7.099   7.355
    4POPC  H14B  414   3.538   7.003   7.285
    4POPC  H14C  415   3.539   7.043   7.457
    4POPC  H15A  416   3.760   7.135   7.434
    4POPC  H15B  417   3.792   7.265   7.321
    4POPC  H15C  418   3.762   7.102   7.261
    4POPC   C11  419   3.415   7.322   7.171
    4POPC  H11A  420   3.398   7.335   7.061
    4POPC  H11B  421   3.418   7.422   7.218
    4POPC     P  422   3.166   7.296   7.212
    4POPC   O13  423   3.088   7.251   7.330
    4POPC   O14  424   3.166   7.442   7.186
    4POPC   O12  425   3.313   7.243   7.229
    4POPC   O11  426   3.114   7.220   7.084
    4POPC    C1  427   3.119   7.077   7.080
    4POPC    HA  428   3.036   7.042   7.015
    4POPC    HB  429   3.103   7.032   7.180
    4POPC    C2  430   3.251   7.022   7.019
    4POPC    HS  431   3.331   7.035   7.095
    4POPC   O21  432   3.280   7.099   6.901
    4POPC   C21  433   3.403   7.085   6.859
    4POPC   O22  434   3.493   7.029   6.918
    4POPC   C22  435   3.415   7.153   6.723
    4POPC   H2R  436   3.418   7.263   6.741
    4POPC   H2S  437   3.326   7.130   6.661
    4POPC    C3  438   3.241   6.870   6.985
    4POPC    HX  439   3.203   6.816   7.074
    4POPC    HY  440   3.343   6.833   6.963
    4POPC   O31  441   3.150   6.850   6.874
    4POPC   C31  442   3.179   6.746   6.797
    4POPC   O32  443   3.267   6.664   6.819
    4POPC   C32  444   3.087   6.747   6.676
    4POPC   H2X  445   3.050   6.850   6.658
    4POPC   H2Y  446   3.001   6.680   6.694
    4POPC   C23  447   3.543   7.112   6.649
    4POPC   H3R  448   3.629   7.105   6.718
    4POPC   H3S  449   3.566   7.193   6.576
    4POPC   C24  450   3.531   6.983   6.567
    4POPC   H4R  451   3.446   6.993   6.495
    4POPC   H4S  452   3.509   6.897   6.634
    4POPC   C25  453   3.660   6.956   6.488
    4POPC   H5R  454   3.740   6.930   6.561
    4POPC   H5S  455   3.688   7.051   6.438
    4POPC   C26  456   3.652   6.845   6.382
    4POPC   H6R  457   3.582   6.876   6.301
    4POPC   H6S  458   3.611   6.753   6.430
    4POPC   C27  459   3.790   6.811   6.323
    4POPC   H7R  460   3.782   6.720   6.260
    4POPC   H7S  461   3.857   6.789   6.408
    4POPC   C28  462   3.853   6.924   6.238
    4POPC   H8R  463   3.825   7.022   6.282
    4POPC   H8S  464   3.809   6.920   6.137
    4POPC   C29  465   4.004   6.915   6.237
    4POPC   H91  466   4.049   6.916   6.337
    4POPC  C210  467   4.085   6.912   6.130
    4POPC  H101  468   4.194   6.907   6.147
    4POPC  C211  469   4.044   6.913   5.985
    4POPC  H11R  470   4.054   7.015   5.943
    4POPC  H11S  471   3.938   6.881   5.974
    4POPC  C212  472   4.129   6.817   5.901
    4POPC  H12R  473   4.114   6.713   5.939
    4POPC  H12S  474   4.236   6.843   5.912
    4POPC  C213  475   4.091   6.822   5.753
    4POPC  H13R  476   4.121   6.921   5.711
    4POPC  H13S  477   3.981   6.813   5.743
    4POPC  C214  478   4.157   6.711   5.670
    4POPC  H14R  479   4.118   6.613   5.704
    4POPC  H14S  480   4.267   6.712   5.686
    4POPC  C215  481   4.128   6.727   5.520
    4POPC  H15R  482   4.179   6.818   5.482
    4POPC  H15S  483   4.019   6.741   5.506
    4POPC  C216  484   4.173   6.606   5.437
    4POPC  H16R  485   4.119   6.516   5.474
    4POPC  H16S  486   4.282   6.589   5.451
    4POPC  C217  487   4.143   6.624   5.288
    4POPC  H17R  488   4.203   6.710   5.250
    4POPC  H17S  489   4.036   6.651   5.276
    4POPC  C218  490   4.173   6.501   5.202
    4POPC  H18R  491   4.281   6.478   5.204
    4POPC  H18S  492   4.142   6.519   5.097
    4POPC  H18T  493   4.117   6.413   5.240
    4POPC   C33  494   3.167   6.700   6.553
    4POPC   H3X  495   3.208   6.599   6.571
    4POPC   H3Y  496   3.252   6.770   6.537
    4POPC   C34  497   3.083   6.695   6.425
    4POPC   H4X  498   3.027   6.791   6.413
    4POPC   H4Y  499   3.008   6.613   6.435
    4POPC   C35  500   3.169   6.671   6.300
    4POPC   H5X  501   3.245   6.594   6.325
    4POPC   H5Y  502   3.224   6.765   6.276
    4POPC   C36  503   3.091   6.622   6.177
    4POPC   H6X  504   3.049   6.522   6.201
    4POPC   H6Y  505   3.163   6.610   6.093
    4POPC   C37  506   2.976   6.713   6.131
    4POPC   H7X  507   2.901   6.723   6.213
    4POPC   H7Y  508   2.926   6.663   6.045
    4POPC   C38  509   3.019   6.853   6.085
    4POPC   H8X  510   3.098   6.841   6.009
    4POPC   H8Y  511   3.062   6.909   6.171
    4POPC   C39  512   2.902   6.933   6.026
    4POPC   H9X  513   2.828   6.951   6.107
    4POPC   H9Y  514   2.851   6.872   5.948
    4POPC  C310  515   2.942   7.068   5.965
    4POPC  H10X  516   2.999   7.126   6.041
    4POPC  H10Y  517   2.850   7.126   5.942
    4POPC  C311  518   3.027   7.060   5.837
    4POPC  H11X  519   3.114   6.993   5.855
    4POPC  H11Y  520   3.068   7.161   5.815
    4POPC  C312  521   2.951   7.012   5.713
    4POPC  H12X  522   2.878   7.091   5.683
    4POPC  H12Y  523   2.895   6.919   5.736
    4POPC  C313  524   3.046   6.984   5.596
    4POPC  H13X  525   3.109   6.897   5.624
    4POPC  H13Y  526   3.113   7.072   5.581
    4POPC  C314  527   2.976   6.951   5.463
    4POPC  H14X  528   2.886   6.890   5.482
    4POPC  H14Y  529   3.047   6.891   5.402
    4POPC  C315  530   2.941   7.076   5.380
    4POPC  H15X  531   3.033   7.135   5.365
    4POPC  H15Y  532   2.868   7.138   5.437
    4POPC  C316  533   2.882   7.044   5.242
    4POPC  H16X  534   2.953   6.980   5.185
    4POPC  H16Y  535   2.866   7.137   5.185
    4POPC  H16Z  536   2.786   6.990   5.253
    5POPC     N  537   2.172   5.758   7.855
    5POPC   C12  538   2.073   5.727   7.746
    5POPC   C13  539   2.234   5.892   7.832
    5POPC   C14  540   2.099   5.759   7.986
    5POPC   C15  541   2.280   5.654   7.863
    5POPC  H12A  542   1.995   5.802   7.751
    5POPC  H12B  543   2.026   5.632   7.769
    5POPC  H13A  544   2.297   5.919   7.916
    5POPC  H13B  545   2.294   5.890   7.742
    5POPC  H13C  546   2.157   5.966   7.820
    5POPC  H14A  547   2.052   5.663   8.002
    5POPC  H14B  548   2.167   5.780   8.067
    5POPC  H14C  549   2.021   5.835   7.983
    5POPC  H15A  550   2.349   5.677   7.943
    5POPC  H15B  551   2.334   5.652   7.769
    5POPC  H15C  552   2.236   5.557   7.879
    5POPC   C11  553   2.124   5.721   7.601
    5POPC  H11A  554   2.173   5.817   7.575
    5POPC  H11B  555   2.035   5.709   7.535
    5POPC     P  556   2.317   5.618   7.469
    5POPC   O13  557   2.438   5.686   7.523
    5POPC   O14  558   2.338   5.482   7.414
    5POPC   O12  559   2.210   5.610   7.583
    5POPC   O11  560   2.252   5.709   7.358
    5POPC    C1  561   2.136   5.662   7.289
    5POPC    HA  562   2.059   5.741   7.294
    5POPC    HB  563   2.093   5.570   7.335
    5POPC    C2  564   2.166   5.633   7.140
    5POPC    HS  565   2.228   5.540   7.137
    5POPC   O21  566   2.234   5.747   7.084
    5POPC   C21  567   2.338   5.717   7.009
    5POPC   O22  568   2.384   5.606   6.989
    5POPC   C22  569   2.398   5.847   6.954
    5POPC   H2R  570   2.491   5.870   7.010
    5POPC   H2S  571   2.326   5.930   6.968
    5POPC    C3  572   2.033   5.608   7.063
    5POPC    HX  573   1.969   5.697   7.080
    5POPC    HY  574   1.980   5.521   7.107
    5POPC   O31  575   2.050   5.592   6.920
    5POPC   C31  576   2.089   5.470   6.885
    5POPC   O32  577   2.118   5.380   6.962
    5POPC   C32  578   2.085   5.457   6.733
    5POPC   H2X  579   1.982   5.479   6.698
    5POPC   H2Y  580   2.111   5.352   6.705
    5POPC   C23  581   2.429   5.829   6.805
    5POPC   H3R  582   2.336   5.804   6.750
    5POPC   H3S  583   2.501   5.744   6.792
    5POPC   C24  584   2.492   5.955   6.743
    5POPC   H4R  585   2.579   5.984   6.806
    5POPC   H4S  586   2.418   6.037   6.747
    5POPC   C25  587   2.541   5.937   6.599
    5POPC   H5R  588   2.605   5.846   6.593
    5POPC   H5S  589   2.604   6.025   6.573
    5POPC   C26  590   2.428   5.927   6.494
    5POPC   H6R  591   2.366   6.018   6.499
    5POPC   H6S  592   2.364   5.839   6.518
    5POPC   C27  593   2.485   5.912   6.352
    5POPC   H7R  594   2.548   5.821   6.348
    5POPC   H7S  595   2.550   6.000   6.331
    5POPC   C28  596   2.379   5.905   6.241
    5POPC   H8R  597   2.432   5.907   6.143
    5POPC   H8S  598   2.316   5.997   6.247
    5POPC   C29  599   2.295   5.780   6.249
    5POPC   H91  600   2.347   5.693   6.294
    5POPC  C210  601   2.167   5.766   6.211
    5POPC  H101  602   2.119   5.668   6.224
    5POPC  C211  603   2.081   5.870   6.146
    5POPC  H11R  604   2.128   5.971   6.149
    5POPC  H11S  605   1.983   5.879   6.199
    5POPC  C212  606   2.055   5.837   5.998
    5POPC  H12R  607   2.153   5.831   5.945
    5POPC  H12S  608   1.997   5.920   5.952
    5POPC  C213  609   1.980   5.704   5.973
    5POPC  H13R  610   2.041   5.620   6.013
    5POPC  H13S  611   1.971   5.689   5.863
    5POPC  C214  612   1.839   5.695   6.036
    5POPC  H14R  613   1.849   5.692   6.146
    5POPC  H14S  614   1.794   5.598   6.004
    5POPC  C215  615   1.743   5.809   5.998
    5POPC  H15R  616   1.777   5.903   6.046
    5POPC  H15S  617   1.642   5.785   6.038
    5POPC  C216  618   1.731   5.834   5.847
    5POPC  H16R  619   1.703   5.739   5.796
    5POPC  H16S  620   1.830   5.866   5.807
    5POPC  C217  621   1.629   5.942   5.811
    5POPC  H17R  622   1.652   6.033   5.871
    5POPC  H17S  623   1.528   5.907   5.840
    5POPC  C218  624   1.629   5.980   5.663
    5POPC  H18R  625   1.606   5.892   5.600
    5POPC  H18S  626   1.729   6.020   5.633
    5POPC  H18T  627   1.553   6.059   5.643
    5POPC   C33  628   2.183   5.555   6.666
    5POPC   H3X  629   2.287   5.532   6.698
    5POPC   H3Y  630   2.159   5.658   6.700
    5POPC   C34  631   2.174   5.554   6.513
    5POPC   H4X  632   2.235   5.638   6.474
    5POPC   H4Y  633   2.068   5.574   6.485
    5POPC   C35  634   2.219   5.425   6.444
    5POPC   H5X  635   2.190   5.432   6.336
    5POPC   H5Y  636   2.166   5.337   6.486
    5POPC   C36  637   2.371   5.399   6.449
    5POPC   H6X  638   2.401   5.376   6.553
    5POPC   H6Y  639   2.424   5.491   6.416
    5POPC   C37  640   2.413   5.283   6.357
    5POPC   H7X  641   2.381   5.306   6.253
    5POPC   H7Y  642   2.359   5.192   6.390
    5POPC   C38  643   2.564   5.254   6.358
    5POPC   H8X  644   2.598   5.247   6.464
    5POPC   H8Y  645   2.617   5.338   6.310
    5POPC   C39  646   2.602   5.122   6.288
    5POPC   H9X  647   2.560   5.037   6.346
    5POPC   H9Y  648   2.713   5.113   6.288
    5POPC  C310  649   2.552   5.109   6.143
    5POPC  H10X  650   2.586   5.197   6.084
    5POPC  H10Y  651   2.441   5.108   6.142
    5POPC  C311  652   2.601   4.980   6.076
    5POPC  H11X  653   2.569   4.895   6.140
    5POPC  H11Y  654   2.712   4.979   6.072
    5POPC  C312  655   2.545   4.956   5.935
    5POPC  H12X  656   2.435   4.970   5.936
    5POPC  H12Y  657   2.565   4.849   5.907
    5POPC  C313  658   2.605   5.044   5.824
    5POPC  H13X  659   2.716   5.036   5.827
    5POPC  H13Y  660   2.578   5.150   5.843
    5POPC  C314  661   2.555   5.003   5.685
    5POPC  H14X  662   2.445   4.991   5.690
    5POPC  H14Y  663   2.599   4.904   5.659
    5POPC  C315  664   2.587   5.103   5.574
    5POPC  H15X  665   2.697   5.119   5.568
    5POPC  H15Y  666   2.540   5.201   5.600
    5POPC  C316  667   2.536   5.060   5.436
    5POPC  H16X  668   2.552   5.141   5.362
    5POPC  H16Y  669   2.427   5.037   5.440
    5POPC  H16Z  670   2.590   4.969   5.401
    6POPC     N  671   5.456   0.811   7.278
    6POPC   C12  672   5.478   0.939   7.355
    6POPC   C13  673   5.310   0.779   7.270
    6POPC   C14  674   5.511   0.823   7.139
    6POPC   C15  675   5.527   0.699   7.346
    6POPC  H12A  676   5.585   0.957   7.358
    6POPC  H12B  677   5.446   0.922   7.457
    6POPC  H13A  678   5.257   0.858   7.218
    6POPC  H13B  679   5.297   0.686   7.217
    6POPC  H13C  680   5.269   0.770   7.370
    6POPC  H14A  681   5.495   0.730   7.085
    6POPC  H14B  682   5.463   0.905   7.088
    6POPC  H14C  683   5.617   0.842   7.146
    6POPC  H15A  684   5.633   0.721   7.349
    6POPC  H15B  685   5.512   0.607   7.291
    6POPC  H15C  686   5.491   0.687   7.447
    6POPC   C11  687   5.410   1.069   7.306
    6POPC  H11A  688   5.436   1.151   7.377
    6POPC  H11B  689   5.300   1.056   7.312
    6POPC     P  690   5.569   1.195   7.155
    6POPC   O13  691   5.545   1.327   7.219
    6POPC   O14  692   5.688   1.120   7.202
    6POPC   O12  693   5.443   1.103   7.172
    6POPC   O11  694   5.576   1.212   6.999
    6POPC    C1  695   5.495   1.311   6.934
    6POPC    HA  696   5.545   1.340   6.839
    6POPC    HB  697   5.486   1.403   6.995
    6POPC    C2  698   5.351   1.262   6.898
    6POPC    HS  699   5.299   1.242   6.995
    6POPC   O21  700   5.362   1.141   6.822
    6POPC   C21  701   5.252   1.070   6.822
    6POPC   O22  702   5.151   1.095   6.888
    6POPC   C22  703   5.270   0.948   6.732
    6POPC   H2R  704   5.377   0.942   6.700
    6POPC   H2S  705   5.206   0.959   6.642
    6POPC    C3  706   5.271   1.373   6.822
    6POPC    HX  707   5.257   1.457   6.894
    6POPC    HY  708   5.168   1.337   6.798
    6POPC   O31  709   5.338   1.425   6.706
    6POPC   C31  710   5.306   1.365   6.591
    6POPC   O32  711   5.235   1.267   6.582
    6POPC   C32  712   5.376   1.435   6.475
    6POPC   H2X  713   5.466   1.376   6.448
    6POPC   H2Y  714   5.407   1.537   6.506
    6POPC   C23  715   5.233   0.821   6.811
    6POPC   H3R  716   5.123   0.819   6.827
    6POPC   H3S  717   5.282   0.826   6.911
    6POPC   C24  718   5.278   0.690   6.744
    6POPC   H4R  719   5.245   0.605   6.809
    6POPC   H4S  720   5.389   0.689   6.740
    6POPC   C25  721   5.224   0.666   6.602
    6POPC   H5R  722   5.261   0.566   6.568
    6POPC   H5S  723   5.266   0.742   6.534
    6POPC   C26  724   5.071   0.667   6.591
    6POPC   H6R  725   5.035   0.772   6.602
    6POPC   H6S  726   5.029   0.608   6.675
    6POPC   C27  727   5.017   0.609   6.459
    6POPC   H7R  728   4.906   0.618   6.458
    6POPC   H7S  729   5.043   0.501   6.456
    6POPC   C28  730   5.075   0.676   6.333
    6POPC   H8R  731   5.186   0.669   6.336
    6POPC   H8S  732   5.047   0.783   6.335
    6POPC   C29  733   5.025   0.609   6.207
    6POPC   H91  734   4.992   0.505   6.220
    6POPC  C210  735   5.014   0.666   6.086
    6POPC  H101  736   4.975   0.606   6.003
    6POPC  C211  737   5.054   0.807   6.051
    6POPC  H11R  738   5.106   0.858   6.135
    6POPC  H11S  739   4.963   0.867   6.028
    6POPC  C212  740   5.145   0.813   5.926
    6POPC  H12R  741   5.161   0.920   5.901
    6POPC  H12S  742   5.092   0.767   5.840
    6POPC  C213  743   5.284   0.748   5.940
    6POPC  H13R  744   5.342   0.773   5.848
    6POPC  H13S  745   5.273   0.638   5.944
    6POPC  C214  746   5.364   0.796   6.062
    6POPC  H14R  747   5.324   0.747   6.154
    6POPC  H14S  748   5.351   0.906   6.073
    6POPC  C215  749   5.514   0.767   6.051
    6POPC  H15R  750   5.553   0.821   5.962
    6POPC  H15S  751   5.531   0.658   6.034
    6POPC  C216  752   5.592   0.812   6.175
    6POPC  H16R  753   5.568   0.742   6.259
    6POPC  H16S  754   5.558   0.914   6.204
    6POPC  C217  755   5.745   0.816   6.156
    6POPC  H17R  756   5.780   0.716   6.121
    6POPC  H17S  757   5.791   0.835   6.255
    6POPC  C218  758   5.793   0.924   6.059
    6POPC  H18R  759   5.904   0.924   6.054
    6POPC  H18S  760   5.759   1.024   6.092
    6POPC  H18T  761   5.754   0.905   5.957
    6POPC   C33  762   5.281   1.446   6.354
    6POPC   H3X  763   5.203   1.522   6.377
    6POPC   H3Y  764   5.230   1.349   6.335
    6POPC   C34  765   5.353   1.487   6.224
    6POPC   H4X  766   5.419   1.574   6.244
    6POPC   H4Y  767   5.276   1.519   6.150
    6POPC   C35  768   5.434   1.372   6.162
    6POPC   H5X  769   5.364   1.287   6.143
    6POPC   H5Y  770   5.511   1.338   6.234
    6POPC   C36  771   5.504   1.409   6.030
    6POPC   H6X  772   5.579   1.489   6.050
    6POPC   H6Y  773   5.429   1.448   5.958
    6POPC   C37  774   5.575   1.286   5.970
    6POPC   H7X  775   5.498   1.211   5.941
    6POPC   H7Y  776   5.639   1.241   6.049
    6POPC   C38  777   5.664   1.316   5.849
    6POPC   H8X  778   5.711   1.219   5.819
    6POPC   H8Y  779   5.746   1.384   5.879
    6POPC   C39  780   5.592   1.373   5.726
    6POPC   H9X  781   5.485   1.343   5.727
    6POPC   H9Y  782   5.639   1.327   5.636
    6POPC  C310  783   5.607   1.525   5.710
    6POPC  H10X  784   5.715   1.549   5.721
    6POPC  H10Y  785   5.551   1.578   5.790
    6POPC  C311  786   5.562   1.574   5.572
    6POPC  H11X  787   5.451   1.574   5.566
    6POPC  H11Y  788   5.599   1.502   5.496
    6POPC  C312  789   5.618   1.712   5.536
    6POPC  H12X  790   5.727   1.711   5.554
    6POPC  H12Y  791   5.572   1.790   5.601
    6POPC  C313  792   5.595   1.748   5.388
    6POPC  H13X  793   5.486   1.761   5.369
    6POPC  H13Y  794   5.631   1.663   5.325
    6POPC  C314  795   5.670   1.875   5.345
    6POPC  H14X  796   5.779   1.860   5.366
    6POPC  H14Y  797   5.635   1.961   5.406
    6POPC  C315  798   5.653   1.907   5.196
    6POPC  H15X  799   5.545   1.926   5.177
    6POPC  H15Y  800   5.682   1.818   5.137
    6POPC  C316  801   5.733   2.028   5.148
    6POPC  H16X  802   5.842   2.009   5.161
    6POPC  H16Y  803   5.706   2.118   5.206
    6POPC  H16Z  804   5.714   2.047   5.041
    7POPC     N  805   4.068   4.663   7.024
    7POPC   C12  806   4.139   4.659   7.157
    7POPC   C13  807   4.119   4.776   6.940
    7POPC   C14  808   4.088   4.534   6.950
    7POPC   C15  809   3.922   4.683   7.047
    7POPC  H12A  810   4.087   4.588   7.220
    7POPC  H12B  811   4.129   4.757   7.203
    7POPC  H13A  812   4.075   4.771   6.841
    7POPC  H13B  813   4.097   4.871   6.987
    7POPC  H13C  814   4.226   4.767   6.931
    7POPC  H14A  815   4.043   4.453   7.006
    7POPC  H14B  816   4.043   4.540   6.852
    7POPC  H14C  817   4.194   4.515   6.939
    7POPC  H15A  818   3.869   4.687   6.953
    7POPC  H15B  819   3.906   4.775   7.101
    7POPC  H15C  820   3.883   4.601   7.106
    7POPC   C11  821   4.289   4.620   7.157
    7POPC  H11A  822   4.297   4.514   7.123
    7POPC  H11B  823   4.327   4.625   7.261
    7POPC     P  824   4.499   4.649   7.022
    7POPC   O13  825   4.563   4.565   7.126
    7POPC   O14  826   4.472   4.582   6.893
    7POPC   O12  827   4.364   4.709   7.076
    7POPC   O11  828   4.589   4.774   6.996
    7POPC    C1  829   4.601   4.876   7.096
    7POPC    HA  830   4.699   4.926   7.082
    7POPC    HB  831   4.600   4.834   7.199
    7POPC    C2  832   4.492   4.987   7.085
    7POPC    HS  833   4.401   4.945   7.134
    7POPC   O21  834   4.468   5.015   6.947
    7POPC   C21  835   4.346   5.057   6.921
    7POPC   O22  836   4.251   5.053   6.999
    7POPC   C22  837   4.341   5.110   6.778
    7POPC   H2R  838   4.406   5.047   6.715
    7POPC   H2S  839   4.380   5.214   6.777
    7POPC    C3  840   4.535   5.116   7.161
    7POPC    HX  841   4.634   5.147   7.122
    7POPC    HY  842   4.547   5.087   7.268
    7POPC   O31  843   4.441   5.224   7.142
    7POPC   C31  844   4.391   5.280   7.250
    7POPC   O32  845   4.425   5.256   7.366
    7POPC   C32  846   4.280   5.377   7.211
    7POPC   H2X  847   4.189   5.350   7.268
    7POPC   H2Y  848   4.256   5.367   7.103
    7POPC   C23  849   4.198   5.110   6.722
    7POPC   H3R  850   4.137   5.187   6.772
    7POPC   H3S  851   4.151   5.010   6.739
    7POPC   C24  852   4.200   5.135   6.570
    7POPC   H4R  853   4.258   5.053   6.522
    7POPC   H4S  854   4.254   5.231   6.551
    7POPC   C25  855   4.062   5.142   6.504
    7POPC   H5R  856   4.012   5.237   6.534
    7POPC   H5S  857   3.999   5.058   6.542
    7POPC   C26  858   4.067   5.133   6.351
    7POPC   H6R  859   3.966   5.153   6.309
    7POPC   H6S  860   4.095   5.029   6.323
    7POPC   C27  861   4.169   5.227   6.285
    7POPC   H7R  862   4.270   5.203   6.324
    7POPC   H7S  863   4.146   5.333   6.312
    7POPC   C28  864   4.173   5.213   6.132
    7POPC   H8R  865   4.082   5.261   6.088
    7POPC   H8S  866   4.168   5.105   6.107
    7POPC   C29  867   4.300   5.271   6.076
    7POPC   H91  868   4.391   5.213   6.102
    7POPC  C210  869   4.313   5.377   5.994
    7POPC  H101  870   4.414   5.405   5.960
    7POPC  C211  871   4.204   5.468   5.948
    7POPC  H11R  872   4.115   5.465   6.015
    7POPC  H11S  873   4.170   5.439   5.846
    7POPC  C212  874   4.256   5.613   5.942
    7POPC  H12R  875   4.347   5.613   5.879
    7POPC  H12S  876   4.284   5.648   6.043
    7POPC  C213  877   4.153   5.710   5.881
    7POPC  H13R  878   4.067   5.719   5.950
    7POPC  H13S  879   4.115   5.665   5.786
    7POPC  C214  880   4.207   5.850   5.850
    7POPC  H14R  881   4.233   5.900   5.947
    7POPC  H14S  882   4.126   5.909   5.803
    7POPC  C215  883   4.331   5.855   5.758
    7POPC  H15R  884   4.419   5.815   5.812
    7POPC  H15S  885   4.352   5.962   5.735
    7POPC  C216  886   4.315   5.777   5.626
    7POPC  H16R  887   4.220   5.808   5.576
    7POPC  H16S  888   4.307   5.669   5.650
    7POPC  C217  889   4.432   5.797   5.529
    7POPC  H17R  890   4.426   5.718   5.451
    7POPC  H17S  891   4.527   5.782   5.584
    7POPC  C218  892   4.434   5.934   5.460
    7POPC  H18R  893   4.521   5.940   5.391
    7POPC  H18S  894   4.442   6.015   5.534
    7POPC  H18T  895   4.342   5.948   5.400
    7POPC   C33  896   4.321   5.520   7.249
    7POPC   H3X  897   4.367   5.520   7.350
    7POPC   H3Y  898   4.229   5.582   7.254
    7POPC   C34  899   4.418   5.586   7.149
    7POPC   H4X  900   4.515   5.532   7.152
    7POPC   H4Y  901   4.437   5.690   7.184
    7POPC   C35  902   4.368   5.591   7.004
    7POPC   H5X  903   4.368   5.489   6.961
    7POPC   H5Y  904   4.440   5.652   6.945
    7POPC   C36  905   4.228   5.653   6.988
    7POPC   H6X  906   4.230   5.755   7.032
    7POPC   H6Y  907   4.152   5.594   7.043
    7POPC   C37  908   4.184   5.664   6.841
    7POPC   H7X  909   4.271   5.696   6.780
    7POPC   H7Y  910   4.106   5.743   6.834
    7POPC   C38  911   4.127   5.533   6.786
    7POPC   H8X  912   4.027   5.517   6.831
    7POPC   H8Y  913   4.192   5.448   6.816
    7POPC   C39  914   4.113   5.530   6.633
    7POPC   H9X  915   4.051   5.443   6.605
    7POPC   H9Y  916   4.214   5.516   6.588
    7POPC  C310  917   4.052   5.657   6.572
    7POPC  H10X  918   4.120   5.743   6.592
    7POPC  H10Y  919   3.954   5.679   6.621
    7POPC  C311  920   4.032   5.648   6.420
    7POPC  H11X  921   4.122   5.603   6.374
    7POPC  H11Y  922   4.022   5.751   6.381
    7POPC  C312  923   3.907   5.569   6.379
    7POPC  H12X  924   3.820   5.611   6.435
    7POPC  H12Y  925   3.918   5.462   6.406
    7POPC  C313  926   3.879   5.583   6.229
    7POPC  H13X  927   3.960   5.535   6.171
    7POPC  H13Y  928   3.878   5.692   6.204
    7POPC  C314  929   3.743   5.525   6.186
    7POPC  H14X  930   3.667   5.551   6.263
    7POPC  H14Y  931   3.751   5.414   6.182
    7POPC  C315  932   3.696   5.580   6.051
    7POPC  H15X  933   3.773   5.556   5.974
    7POPC  H15Y  934   3.689   5.690   6.059
    7POPC  C316  935   3.560   5.526   6.005
    7POPC  H16X  936   3.483   5.545   6.083
    7POPC  H16Y  937   3.566   5.416   5.987
    7POPC  H16Z  938   3.529   5.576   5.911
    8POPC     N  939   5.142   1.970   7.742
    8POPC   C12  940   5.116   1.892   7.616
    8POPC   C13  941   5.123   2.116   7.718
    8POPC   C14  942   5.044   1.926   7.847
    8POPC   C15  943   5.280   1.945   7.793
    8POPC  H12A  944   5.009   1.894   7.597
    8POPC  H12B  945   5.144   1.789   7.635
    8POPC  H13A  946   5.024   2.135   7.678
    8POPC  H13B  947   5.134   2.170   7.811
    8POPC  H13C  948   5.197   2.152   7.647
    8POPC  H14A  949   4.943   1.944   7.811
    8POPC  H14B  950   5.056   1.822   7.870
    8POPC  H14C  951   5.058   1.984   7.937
    8POPC  H15A  952   5.298   2.002   7.883
    8POPC  H15B  953   5.351   1.973   7.716
    8POPC  H15C  954   5.293   1.840   7.814
    8POPC   C11  955   5.187   1.937   7.486
    8POPC  H11A  956   5.146   2.036   7.455
    8POPC  H11B  957   5.162   1.862   7.409
    8POPC     P  958   5.410   1.998   7.381
    8POPC   O13  959   5.420   2.146   7.390
    8POPC   O14  960   5.539   1.927   7.372
    8POPC   O12  961   5.328   1.944   7.505
    8POPC   O11  962   5.320   1.964   7.257
    8POPC    C1  963   5.325   1.834   7.198
    8POPC    HA  964   5.221   1.804   7.173
    8POPC    HB  965   5.366   1.757   7.268
    8POPC    C2  966   5.408   1.834   7.067
    8POPC    HS  967   5.514   1.821   7.096
    8POPC   O21  968   5.385   1.960   7.002
    8POPC   C21  969   5.490   2.006   6.937
    8POPC   O22  970   5.600   1.953   6.932
    8POPC   C22  971   5.452   2.137   6.868
    8POPC   H2R  972   5.425   2.211   6.947
    8POPC   H2S  973   5.364   2.121   6.803
    8POPC    C3  974   5.364   1.716   6.975
    8POPC    HX  975   5.253   1.719   6.970
    8POPC    HY  976   5.390   1.619   7.023
    8POPC   O31  977   5.414   1.726   6.841
    8POPC   C31  978   5.536   1.677   6.820
    8POPC   O32  979   5.600   1.612   6.901
    8POPC   C32  980   5.584   1.728   6.685
    8POPC   H2X  981   5.641   1.821   6.702
    8POPC   H2Y  982   5.496   1.752   6.622
    8POPC   C23  983   5.570   2.192   6.787
    8POPC   H3R  984   5.666   2.182   6.843
    8POPC   H3S  985   5.553   2.301   6.771
    8POPC   C24  986   5.581   2.128   6.648
    8POPC   H4R  987   5.487   2.149   6.593
    8POPC   H4S  988   5.590   2.018   6.657
    8POPC   C25  989   5.699   2.180   6.564
    8POPC   H5R  990   5.701   2.291   6.572
    8POPC   H5S  991   5.680   2.153   6.458
    8POPC   C26  992   5.837   2.125   6.605
    8POPC   H6R  993   5.831   2.015   6.618
    8POPC   H6S  994   5.865   2.170   6.702
    8POPC   C27  995   5.945   2.158   6.501
    8POPC   H7R  996   6.045   2.150   6.548
    8POPC   H7S  997   5.931   2.264   6.470
    8POPC   C28  998   5.942   2.067   6.376
    8POPC   H8R  999   5.836   2.040   6.354
    8POPC   H8S 1000   5.994   1.972   6.402
    8POPC   C29 1001   6.001   2.136   6.257
    8POPC   H91 1002   5.948   2.228   6.227
    8POPC  C210 1003   6.111   2.101   6.187
    8POPC  H101 1004   6.141   2.164   6.102
    8POPC  C211 1005   6.198   1.980   6.209
    8POPC  H11R 1006   6.143   1.901   6.264
    8POPC  H11S 1007   6.286   2.008   6.271
    8POPC  C212 1008   6.250   1.918   6.078
    8POPC  H12R 1009   6.164   1.891   6.013
    8POPC  H12S 1010   6.304   1.824   6.104
    8POPC  C213 1011   6.346   2.009   6.000
    8POPC  H13R 1012   6.420   2.051   6.072
    8POPC  H13S 1013   6.289   2.094   5.956
    8POPC  C214 1014   6.424   1.937   5.889
    8POPC  H14R 1015   6.486   1.856   5.934
    8POPC  H14S 1016   6.493   2.011   5.842
    8POPC  C215 1017   6.337   1.878   5.777
    8POPC  H15R 1018   6.276   1.961   5.733
    8POPC  H15S 1019   6.267   1.803   5.819
    8POPC  C216 1020   6.419   1.813   5.665
    8POPC  H16R 1021   6.517   1.866   5.656
    8POPC  H16S 1022   6.365   1.825   5.569
    8POPC  C217 1023   6.443   1.663   5.688
    8POPC  H17R 1024   6.345   1.611   5.686
    8POPC  H17S 1025   6.488   1.648   5.789
    8POPC  C218 1026   6.534   1.598   5.583
    8POPC  H18R 1027   6.540   1.488   5.600
    8POPC  H18S 1028   6.637   1.640   5.590
    8POPC  H18T 1029   6.495   1.616   5.481
    8POPC   C33 1030   5.674   1.630   6.608
    8POPC   H3X 1031   5.618   1.538   6.583
    8POPC   H3Y 1032   5.762   1.601   6.670
    8POPC   C34 1033   5.723   1.699   6.479
    8POPC   H4X 1034   5.795   1.779   6.507
    8POPC   H4Y 1035   5.635   1.748   6.432
    8POPC   C35 1036   5.786   1.607   6.375
    8POPC   H5X 1037   5.713   1.529   6.344
    8POPC   H5Y 1038   5.875   1.557   6.418
    8POPC   C36 1039   5.829   1.687   6.250
    8POPC   H6X 1040   5.901   1.766   6.281
    8POPC   H6Y 1041   5.739   1.736   6.209
    8POPC   C37 1042   5.892   1.603   6.139
    8POPC   H7X 1043   5.825   1.517   6.116
    8POPC   H7Y 1044   5.990   1.563   6.173
    8POPC   C38 1045   5.912   1.685   6.011
    8POPC   H8X 1046   5.973   1.775   6.034
    8POPC   H8Y 1047   5.812   1.719   5.976
    8POPC   C39 1048   5.978   1.606   5.898
    8POPC   H9X 1049   5.921   1.512   5.882
    8POPC   H9Y 1050   6.082   1.579   5.928
    8POPC  C310 1051   5.982   1.682   5.765
    8POPC  H10X 1052   6.049   1.771   5.776
    8POPC  H10Y 1053   5.881   1.719   5.740
    8POPC  C311 1054   6.033   1.595   5.650
    8POPC  H11X 1055   5.960   1.512   5.632
    8POPC  H11Y 1056   6.130   1.549   5.680
    8POPC  C312 1057   6.055   1.672   5.520
    8POPC  H12X 1058   6.126   1.756   5.540
    8POPC  H12Y 1059   5.958   1.717   5.487
    8POPC  C313 1060   6.110   1.585   5.406
    8POPC  H13X 1061   6.042   1.498   5.392
    8POPC  H13Y 1062   6.210   1.545   5.437
    8POPC  C314 1063   6.124   1.658   5.272
    8POPC  H14X 1064   6.023   1.692   5.239
    8POPC  H14Y 1065   6.161   1.586   5.196
    8POPC  C315 1066   6.218   1.778   5.276
    8POPC  H15X 1067   6.318   1.744   5.311
    8POPC  H15Y 1068   6.180   1.853   5.349
    8POPC  C316 1069   6.234   1.848   5.140
    8POPC  H16X 1070   6.306   1.933   5.150
    8POPC  H16Y 1071   6.137   1.888   5.105
    8POPC  H16Z 1072   6.273   1.778   5.064
    9POPC     N 1073   7.139   1.948   7.195
    9POPC   C12 1074   7.002   2.011   7.207
    9POPC   C13 1075   7.228   2.042   7.118
    9POPC   C14 1076   7.201   1.923   7.329
    9POPC   C15 1077   7.131   1.819   7.120
    9POPC  H12A 1078   6.968   2.033   7.106
    9POPC  H12B 1079   7.013   2.106   7.258
    9POPC  H13A 1080   7.185   2.063   7.021
    9POPC  H13B 1081   7.240   2.136   7.171
    9POPC  H13C 1082   7.326   1.998   7.104
    9POPC  H14A 1083   7.134   1.863   7.389
    9POPC  H14B 1084   7.295   1.871   7.318
    9POPC  H14C 1085   7.220   2.017   7.379
    9POPC  H15A 1086   7.071   1.747   7.175
    9POPC  H15B 1087   7.230   1.778   7.106
    9POPC  H15C 1088   7.087   1.835   7.022
    9POPC   C11 1089   6.889   1.932   7.278
    9POPC  H11A 1090   6.876   1.834   7.226
    9POPC  H11B 1091   6.795   1.991   7.266
    9POPC     P 1092   6.817   1.820   7.493
    9POPC   O13 1093   6.884   1.689   7.513
    9POPC   O14 1094   6.772   1.887   7.617
    9POPC   O12 1095   6.917   1.914   7.416
    9POPC   O11 1096   6.694   1.800   7.396
    9POPC    C1 1097   6.602   1.693   7.419
    9POPC    HA 1098   6.506   1.735   7.456
    9POPC    HB 1099   6.638   1.621   7.495
    9POPC    C2 1100   6.576   1.613   7.288
    9POPC    HS 1101   6.670   1.558   7.267
    9POPC   O21 1102   6.555   1.701   7.176
    9POPC   C21 1103   6.444   1.771   7.175
    9POPC   O22 1104   6.356   1.768   7.259
    9POPC   C22 1105   6.438   1.856   7.048
    9POPC   H2R 1106   6.537   1.855   6.997
    9POPC   H2S 1107   6.413   1.960   7.077
    9POPC    C3 1108   6.466   1.502   7.302
    9POPC    HX 1109   6.373   1.547   7.342
    9POPC    HY 1110   6.498   1.428   7.378
    9POPC   O31 1111   6.435   1.441   7.174
    9POPC   C31 1112   6.504   1.331   7.148
    9POPC   O32 1113   6.588   1.281   7.221
    9POPC   C32 1114   6.465   1.274   7.011
    9POPC   H2X 1115   6.374   1.211   7.025
    9POPC   H2Y 1116   6.547   1.208   6.975
    9POPC   C23 1117   6.328   1.799   6.957
    9POPC   H3R 1118   6.234   1.789   7.015
    9POPC   H3S 1119   6.358   1.697   6.924
    9POPC   C24 1120   6.299   1.884   6.833
    9POPC   H4R 1121   6.267   1.986   6.866
    9POPC   H4S 1122   6.213   1.838   6.779
    9POPC   C25 1123   6.416   1.897   6.736
    9POPC   H5R 1124   6.453   1.795   6.709
    9POPC   H5S 1125   6.499   1.952   6.785
    9POPC   C26 1126   6.377   1.972   6.607
    9POPC   H6R 1127   6.321   2.063   6.637
    9POPC   H6S 1128   6.308   1.908   6.547
    9POPC   C27 1129   6.495   2.016   6.519
    9POPC   H7R 1130   6.567   2.075   6.579
    9POPC   H7S 1131   6.453   2.082   6.440
    9POPC   C28 1132   6.568   1.901   6.447
    9POPC   H8R 1133   6.613   1.945   6.355
    9POPC   H8S 1134   6.493   1.827   6.413
    9POPC   C29 1135   6.675   1.834   6.530
    9POPC   H91 1136   6.649   1.820   6.636
    9POPC  C210 1137   6.796   1.794   6.488
    9POPC  H101 1138   6.864   1.748   6.562
    9POPC  C211 1139   6.854   1.806   6.349
    9POPC  H11R 1140   6.795   1.876   6.286
    9POPC  H11S 1141   6.853   1.708   6.298
    9POPC  C212 1142   6.999   1.858   6.355
    9POPC  H12R 1143   7.062   1.786   6.412
    9POPC  H12S 1144   6.999   1.955   6.409
    9POPC  C213 1145   7.060   1.880   6.216
    9POPC  H13R 1146   6.985   1.931   6.152
    9POPC  H13S 1147   7.082   1.781   6.169
    9POPC  C214 1148   7.186   1.966   6.220
    9POPC  H14R 1149   7.264   1.914   6.281
    9POPC  H14S 1150   7.162   2.062   6.271
    9POPC  C215 1151   7.243   1.996   6.081
    9POPC  H15R 1152   7.165   2.048   6.020
    9POPC  H15S 1153   7.268   1.900   6.031
    9POPC  C216 1154   7.369   2.084   6.086
    9POPC  H16R 1155   7.443   2.037   6.154
    9POPC  H16S 1156   7.342   2.184   6.127
    9POPC  C217 1157   7.434   2.102   5.948
    9POPC  H17R 1158   7.360   2.148   5.879
    9POPC  H17S 1159   7.460   2.002   5.907
    9POPC  C218 1160   7.561   2.188   5.949
    9POPC  H18R 1161   7.538   2.291   5.983
    9POPC  H18S 1162   7.605   2.193   5.848
    9POPC  H18T 1163   7.636   2.144   6.019
    9POPC   C33 1164   6.435   1.383   6.906
    9POPC   H3X 1165   6.345   1.440   6.937
    9POPC   H3Y 1166   6.409   1.331   6.811
    9POPC   C34 1167   6.549   1.482   6.877
    9POPC   H4X 1168   6.565   1.545   6.967
    9POPC   H4Y 1169   6.516   1.549   6.795
    9POPC   C35 1170   6.684   1.421   6.838
    9POPC   H5X 1171   6.726   1.362   6.922
    9POPC   H5Y 1172   6.754   1.505   6.819
    9POPC   C36 1173   6.680   1.333   6.712
    9POPC   H6X 1174   6.602   1.371   6.643
    9POPC   H6Y 1175   6.650   1.230   6.742
    9POPC   C37 1176   6.813   1.328   6.636
    9POPC   H7X 1177   6.809   1.243   6.565
    9POPC   H7Y 1178   6.897   1.309   6.706
    9POPC   C38 1179   6.840   1.457   6.555
    9POPC   H8X 1180   6.876   1.537   6.623
    9POPC   H8Y 1181   6.743   1.490   6.511
    9POPC   C39 1182   6.938   1.439   6.439
    9POPC   H9X 1183   6.937   1.531   6.376
    9POPC   H9Y 1184   6.903   1.355   6.375
    9POPC  C310 1185   7.083   1.414   6.482
    9POPC  H10X 1186   7.087   1.319   6.539
    9POPC  H10Y 1187   7.116   1.496   6.550
    9POPC  C311 1188   7.183   1.404   6.365
    9POPC  H11X 1189   7.282   1.378   6.408
    9POPC  H11Y 1190   7.192   1.503   6.316
    9POPC  C312 1191   7.144   1.299   6.259
    9POPC  H12X 1192   7.057   1.338   6.201
    9POPC  H12Y 1193   7.112   1.206   6.310
    9POPC  C313 1194   7.258   1.265   6.162
    9POPC  H13X 1195   7.304   1.360   6.128
    9POPC  H13Y 1196   7.216   1.213   6.074
    9POPC  C314 1197   7.365   1.176   6.227
    9POPC  H14X 1198   7.354   1.072   6.187
    9POPC  H14Y 1199   7.346   1.172   6.336
    9POPC  C315 1200   7.509   1.224   6.205
    9POPC  H15X 1201   7.577   1.155   6.261
    9POPC  H15Y 1202   7.520   1.325   6.250
    9POPC  C316 1203   7.554   1.229   6.059
    9POPC  H16X 1204   7.661   1.261   6.054
    9POPC  H16Y 1205   7.493   1.301   6.002
    9POPC  H16Z 1206   7.545   1.129   6.012
   10POPC     N 1207   6.972   2.238   7.639
   10POPC   C12 1208   6.858   2.294   7.558
   10POPC   C13 1209   7.073   2.173   7.550
   10POPC   C14 1210   7.038   2.347   7.719
   10POPC   C15 1211   6.919   2.136   7.734
   10POPC  H12A 1212   6.776   2.313   7.626
   10POPC  H12B 1213   6.825   2.218   7.488
   10POPC  H13A 1214   7.025   2.093   7.494
   10POPC  H13B 1215   7.111   2.248   7.481
   10POPC  H13C 1216   7.155   2.135   7.608
   10POPC  H14A 1217   7.115   2.305   7.783
   10POPC  H14B 1218   7.084   2.418   7.651
   10POPC  H14C 1219   6.964   2.396   7.780
   10POPC  H15A 1220   6.849   2.184   7.802
   10POPC  H15B 1221   7.000   2.093   7.793
   10POPC  H15C 1222   6.868   2.058   7.680
   10POPC   C11 1223   6.882   2.426   7.481
   10POPC  H11A 1224   6.888   2.509   7.555
   10POPC  H11B 1225   6.794   2.445   7.415
   10POPC     P 1226   7.030   2.544   7.314
   10POPC   O13 1227   6.977   2.669   7.374
   10POPC   O14 1228   7.175   2.545   7.283
   10POPC   O12 1229   7.002   2.419   7.405
   10POPC   O11 1230   6.950   2.511   7.182
   10POPC    C1 1231   6.938   2.376   7.138
   10POPC    HA 1232   6.846   2.330   7.181
   10POPC    HB 1233   7.026   2.315   7.169
   10POPC    C2 1234   6.930   2.367   6.983
   10POPC    HS 1235   6.912   2.261   6.955
   10POPC   O21 1236   7.051   2.419   6.926
   10POPC   C21 1237   7.131   2.329   6.873
   10POPC   O22 1238   7.113   2.209   6.874
   10POPC   C22 1239   7.249   2.400   6.807
   10POPC   H2R 1240   7.335   2.395   6.876
   10POPC   H2S 1241   7.223   2.506   6.788
   10POPC    C3 1242   6.811   2.449   6.926
   10POPC    HX 1243   6.814   2.550   6.972
   10POPC    HY 1244   6.714   2.403   6.956
   10POPC   O31 1245   6.820   2.465   6.783
   10POPC   C31 1246   6.781   2.363   6.709
   10POPC   O32 1247   6.734   2.258   6.754
   10POPC   C32 1248   6.810   2.395   6.563
   10POPC   H2X 1249   6.917   2.422   6.553
   10POPC   H2Y 1250   6.748   2.482   6.532
   10POPC   C23 1251   7.286   2.331   6.674
   10POPC   H3R 1252   7.200   2.338   6.603
   10POPC   H3S 1253   7.306   2.224   6.694
   10POPC   C24 1254   7.411   2.393   6.610
   10POPC   H4R 1255   7.492   2.392   6.686
   10POPC   H4S 1256   7.390   2.499   6.584
   10POPC   C25 1257   7.459   2.318   6.486
   10POPC   H5R 1258   7.386   2.332   6.403
   10POPC   H5S 1259   7.463   2.209   6.510
   10POPC   C26 1260   7.599   2.361   6.440
   10POPC   H6R 1261   7.668   2.358   6.527
   10POPC   H6S 1262   7.596   2.466   6.404
   10POPC   C27 1263   7.656   2.271   6.330
   10POPC   H7R 1264   7.592   2.276   6.239
   10POPC   H7S 1265   7.653   2.166   6.368
   10POPC   C28 1266   7.802   2.302   6.293
   10POPC   H8R 1267   7.845   2.211   6.248
   10POPC   H8S 1268   7.858   2.321   6.388
   10POPC   C29 1269   7.816   2.421   6.201
   10POPC   H91 1270   7.772   2.514   6.240
   10POPC  C210 1271   7.874   2.422   6.079
   10POPC  H101 1272   7.874   2.517   6.023
   10POPC  C211 1273   7.940   2.307   6.007
   10POPC  H11R 1274   7.874   2.272   5.925
   10POPC  H11S 1275   7.957   2.221   6.075
   10POPC  C212 1276   8.077   2.344   5.945
   10POPC  H12R 1277   8.119   2.252   5.899
   10POPC  H12S 1278   8.146   2.377   6.026
   10POPC  C213 1279   8.068   2.454   5.839
   10POPC  H13R 1280   8.034   2.548   5.888
   10POPC  H13S 1281   7.992   2.426   5.763
   10POPC  C214 1282   8.201   2.482   5.767
   10POPC  H14R 1283   8.285   2.478   5.841
   10POPC  H14S 1284   8.196   2.586   5.727
   10POPC  C215 1285   8.230   2.389   5.649
   10POPC  H15R 1286   8.144   2.396   5.578
   10POPC  H15S 1287   8.237   2.284   5.683
   10POPC  C216 1288   8.358   2.429   5.575
   10POPC  H16R 1289   8.446   2.405   5.637
   10POPC  H16S 1290   8.356   2.540   5.559
   10POPC  C217 1291   8.373   2.364   5.437
   10POPC  H17R 1292   8.278   2.377   5.380
   10POPC  H17S 1293   8.389   2.254   5.450
   10POPC  C218 1294   8.488   2.422   5.354
   10POPC  H18R 1295   8.492   2.374   5.254
   10POPC  H18S 1296   8.585   2.406   5.405
   10POPC  H18T 1297   8.473   2.531   5.339
   10POPC   C33 1298   6.779   2.275   6.472
   10POPC   H3X 1299   6.672   2.248   6.481
   10POPC   H3Y 1300   6.840   2.187   6.504
   10POPC   C34 1301   6.810   2.303   6.323
   10POPC   H4X 1302   6.915   2.337   6.313
   10POPC   H4Y 1303   6.744   2.385   6.288
   10POPC   C35 1304   6.788   2.178   6.236
   10POPC   H5X 1305   6.687   2.138   6.256
   10POPC   H5Y 1306   6.862   2.101   6.268
   10POPC   C36 1307   6.803   2.200   6.084
   10POPC   H6X 1308   6.793   2.101   6.035
   10POPC   H6Y 1309   6.904   2.240   6.062
   10POPC   C37 1310   6.696   2.293   6.025
   10POPC   H7X 1311   6.724   2.399   6.047
   10POPC   H7Y 1312   6.599   2.273   6.076
   10POPC   C38 1313   6.674   2.276   5.874
   10POPC   H8X 1314   6.602   2.354   5.840
   10POPC   H8Y 1315   6.628   2.176   5.856
   10POPC   C39 1316   6.801   2.286   5.790
   10POPC   H9X 1317   6.869   2.202   5.813
   10POPC   H9Y 1318   6.853   2.380   5.818
   10POPC  C310 1319   6.774   2.288   5.638
   10POPC  H10X 1320   6.695   2.363   5.618
   10POPC  H10Y 1321   6.736   2.188   5.606
   10POPC  C311 1322   6.899   2.324   5.558
   10POPC  H11X 1323   6.981   2.252   5.581
   10POPC  H11Y 1324   6.932   2.425   5.590
   10POPC  C312 1325   6.878   2.329   5.406
   10POPC  H12X 1326   6.789   2.391   5.384
   10POPC  H12Y 1327   6.858   2.226   5.367
   10POPC  C313 1328   6.999   2.389   5.332
   10POPC  H13X 1329   7.088   2.324   5.350
   10POPC  H13Y 1330   7.021   2.489   5.374
   10POPC  C314 1331   6.977   2.404   5.180
   10POPC  H14X 1332   6.889   2.468   5.164
   10POPC  H14Y 1333   6.956   2.304   5.137
   10POPC  C315 1334   7.096   2.467   5.106
   10POPC  H15X 1335   7.116   2.567   5.150
   10POPC  H15Y 1336   7.066   2.483   5.000
   10POPC  C316 1337   7.225   2.385   5.108
   10POPC  H16X 1338   7.206   2.283   5.070
   10POPC  H16Y 1339   7.263   2.379   5.212
   10POPC  H16Z 1340   7.302   2.434   5.045
   11POPC     N 1341   0.666   1.882   7.435
   11POPC   C12 1342   0.667   1.799   7.308
   11POPC   C13 1343   0.701   1.799   7.554
   11POPC   C14 1344   0.763   1.995   7.421
   11POPC   C15 1345   0.529   1.939   7.456
   11POPC  H12A 1346   0.633   1.864   7.228
   11POPC  H12B 1347   0.593   1.721   7.319
   11POPC  H13A 1348   0.701   1.861   7.643
   11POPC  H13B 1349   0.628   1.721   7.567
   11POPC  H13C 1350   0.798   1.754   7.541
   11POPC  H14A 1351   0.738   2.053   7.332
   11POPC  H14B 1352   0.759   2.059   7.508
   11POPC  H14C 1353   0.863   1.956   7.409
   11POPC  H15A 1354   0.500   1.999   7.371
   11POPC  H15B 1355   0.527   1.997   7.547
   11POPC  H15C 1356   0.457   1.859   7.467
   11POPC   C11 1357   0.799   1.734   7.263
   11POPC  H11A 1358   0.877   1.812   7.253
   11POPC  H11B 1359   0.786   1.691   7.161
   11POPC     P 1360   0.794   1.490   7.331
   11POPC   O13 1361   0.803   1.416   7.459
   11POPC   O14 1362   0.663   1.492   7.263
   11POPC   O12 1363   0.843   1.637   7.357
   11POPC   O11 1364   0.903   1.433   7.232
   11POPC    C1 1365   1.042   1.447   7.267
   11POPC    HA 1366   1.096   1.358   7.228
   11POPC    HB 1367   1.058   1.450   7.377
   11POPC    C2 1368   1.109   1.571   7.201
   11POPC    HS 1369   1.084   1.657   7.267
   11POPC   O21 1370   1.052   1.587   7.071
   11POPC   C21 1371   1.064   1.711   7.025
   11POPC   O22 1372   1.106   1.806   7.090
   11POPC   C22 1373   1.012   1.713   6.882
   11POPC   H2R 1374   0.915   1.660   6.878
   11POPC   H2S 1375   1.084   1.660   6.817
   11POPC    C3 1376   1.264   1.556   7.194
   11POPC    HX 1377   1.299   1.533   7.297
   11POPC    HY 1378   1.310   1.653   7.166
   11POPC   O31 1379   1.306   1.448   7.108
   11POPC   C31 1380   1.344   1.485   6.986
   11POPC   O32 1381   1.332   1.597   6.940
   11POPC   C32 1382   1.412   1.368   6.916
   11POPC   H2X 1383   1.366   1.273   6.947
   11POPC   H2Y 1384   1.519   1.368   6.947
   11POPC   C23 1385   0.994   1.858   6.834
   11POPC   H3R 1386   1.093   1.909   6.830
   11POPC   H3S 1387   0.929   1.913   6.905
   11POPC   C24 1388   0.929   1.862   6.695
   11POPC   H4R 1389   0.831   1.809   6.700
   11POPC   H4S 1390   0.994   1.807   6.623
   11POPC   C25 1391   0.908   2.004   6.642
   11POPC   H5R 1392   1.004   2.060   6.649
   11POPC   H5S 1393   0.834   2.056   6.707
   11POPC   C26 1394   0.860   2.010   6.496
   11POPC   H6R 1395   0.941   1.970   6.431
   11POPC   H6S 1396   0.842   2.116   6.468
   11POPC   C27 1397   0.732   1.929   6.467
   11POPC   H7R 1398   0.649   1.965   6.530
   11POPC   H7S 1399   0.751   1.822   6.493
   11POPC   C28 1400   0.690   1.933   6.319
   11POPC   H8R 1401   0.619   1.849   6.302
   11POPC   H8S 1402   0.780   1.912   6.256
   11POPC   C29 1403   0.630   2.066   6.281
   11POPC   H91 1404   0.690   2.153   6.310
   11POPC  C210 1405   0.513   2.086   6.217
   11POPC  H101 1406   0.482   2.190   6.196
   11POPC  C211 1407   0.416   1.981   6.168
   11POPC  H11R 1408   0.312   2.010   6.193
   11POPC  H11S 1409   0.434   1.883   6.216
   11POPC  C212 1410   0.426   1.962   6.016
   11POPC  H12R 1411   0.362   1.875   5.988
   11POPC  H12S 1412   0.531   1.938   5.990
   11POPC  C213 1413   0.380   2.084   5.935
   11POPC  H13R 1414   0.433   2.175   5.972
   11POPC  H13S 1415   0.271   2.100   5.950
   11POPC  C214 1416   0.410   2.071   5.784
   11POPC  H14R 1417   0.520   2.061   5.771
   11POPC  H14S 1418   0.378   2.165   5.734
   11POPC  C215 1419   0.339   1.952   5.719
   11POPC  H15R 1420   0.231   1.957   5.743
   11POPC  H15S 1421   0.380   1.858   5.761
   11POPC  C216 1422   0.355   1.947   5.566
   11POPC  H16R 1423   0.314   2.040   5.522
   11POPC  H16S 1424   0.295   1.861   5.527
   11POPC  C217 1425   0.500   1.929   5.519
   11POPC  H17R 1426   0.541   1.836   5.565
   11POPC  H17S 1427   0.562   2.014   5.555
   11POPC  C218 1428   0.515   1.919   5.367
   11POPC  H18R 1429   0.483   2.014   5.319
   11POPC  H18S 1430   0.452   1.837   5.328
   11POPC  H18T 1431   0.621   1.899   5.340
   11POPC   C33 1432   1.405   1.383   6.763
   11POPC   H3X 1433   1.439   1.484   6.732
   11POPC   H3Y 1434   1.299   1.371   6.731
   11POPC   C34 1435   1.493   1.280   6.691
   11POPC   H4X 1436   1.483   1.181   6.742
   11POPC   H4Y 1437   1.599   1.313   6.699
   11POPC   C35 1438   1.456   1.262   6.543
   11POPC   H5X 1439   1.448   1.363   6.497
   11POPC   H5Y 1440   1.357   1.213   6.536
   11POPC   C36 1441   1.559   1.180   6.463
   11POPC   H6X 1442   1.569   1.078   6.505
   11POPC   H6Y 1443   1.657   1.231   6.471
   11POPC   C37 1444   1.520   1.172   6.315
   11POPC   H7X 1445   1.485   1.273   6.285
   11POPC   H7Y 1446   1.434   1.102   6.301
   11POPC   C38 1447   1.634   1.134   6.219
   11POPC   H8X 1448   1.729   1.182   6.251
   11POPC   H8Y 1449   1.608   1.176   6.119
   11POPC   C39 1450   1.655   0.983   6.199
   11POPC   H9X 1451   1.556   0.935   6.184
   11POPC   H9Y 1452   1.702   0.939   6.289
   11POPC  C310 1453   1.741   0.955   6.075
   11POPC  H10X 1454   1.844   0.994   6.091
   11POPC  H10Y 1455   1.697   1.011   5.989
   11POPC  C311 1456   1.747   0.807   6.035
   11POPC  H11X 1457   1.643   0.769   6.029
   11POPC  H11Y 1458   1.801   0.750   6.113
   11POPC  C312 1459   1.816   0.786   5.899
   11POPC  H12X 1460   1.921   0.822   5.907
   11POPC  H12Y 1461   1.765   0.848   5.822
   11POPC  C313 1462   1.818   0.640   5.853
   11POPC  H13X 1463   1.858   0.578   5.936
   11POPC  H13Y 1464   1.888   0.632   5.766
   11POPC  C314 1465   1.682   0.586   5.808
   11POPC  H14X 1466   1.646   0.650   5.725
   11POPC  H14Y 1467   1.609   0.593   5.892
   11POPC  C315 1468   1.685   0.441   5.758
   11POPC  H15X 1469   1.747   0.436   5.666
   11POPC  H15Y 1470   1.582   0.412   5.729
   11POPC  C316 1471   1.739   0.339   5.859
   11POPC  H16X 1472   1.846   0.357   5.881
   11POPC  H16Y 1473   1.729   0.236   5.818
   11POPC  H16Z 1474   1.681   0.345   5.954
   12POPC     N 1475   4.029   0.177   7.172
   12POPC   C12 1476   3.905   0.228   7.101
   12POPC   C13 1477   4.045   0.031   7.142
   12POPC   C14 1478   4.151   0.249   7.124
   12POPC   C15 1479   4.017   0.194   7.320
   12POPC  H12A 1480   3.819   0.180   7.145
   12POPC  H12B 1481   3.911   0.194   6.998
   12POPC  H13A 1482   4.051   0.016   7.035
   12POPC  H13B 1483   4.135  -0.006   7.189
   12POPC  H13C 1484   3.961  -0.024   7.181
   12POPC  H14A 1485   4.157   0.242   7.017
   12POPC  H14B 1486   4.145   0.353   7.153
   12POPC  H14C 1487   4.240   0.205   7.168
   12POPC  H15A 1488   4.003   0.298   7.344
   12POPC  H15B 1489   4.105   0.156   7.369
   12POPC  H15C 1490   3.931   0.138   7.356
   12POPC   C11 1491   3.878   0.381   7.097
   12POPC  H11A 1492   3.785   0.398   7.038
   12POPC  H11B 1493   3.960   0.431   7.041
   12POPC     P 1494   3.727   0.450   7.289
   12POPC   O13 1495   3.658   0.320   7.275
   12POPC   O14 1496   3.739   0.502   7.427
   12POPC   O12 1497   3.871   0.438   7.227
   12POPC   O11 1498   3.652   0.559   7.200
   12POPC    C1 1499   3.720   0.682   7.171
   12POPC    HA 1500   3.820   0.662   7.127
   12POPC    HB 1501   3.736   0.740   7.265
   12POPC    C2 1502   3.641   0.773   7.071
   12POPC    HS 1503   3.554   0.813   7.128
   12POPC   O21 1504   3.585   0.698   6.963
   12POPC   C21 1505   3.670   0.653   6.872
   12POPC   O22 1506   3.791   0.652   6.881
   12POPC   C22 1507   3.590   0.609   6.750
   12POPC   H2R 1508   3.560   0.699   6.692
   12POPC   H2S 1509   3.498   0.555   6.782
   12POPC    C3 1510   3.720   0.899   7.022
   12POPC    HX 1511   3.827   0.870   7.010
   12POPC    HY 1512   3.715   0.975   7.103
   12POPC   O31 1513   3.671   0.946   6.894
   12POPC   C31 1514   3.626   1.070   6.887
   12POPC   O32 1515   3.619   1.149   6.980
   12POPC   C32 1516   3.584   1.100   6.743
   12POPC   H2X 1517   3.474   1.114   6.741
   12POPC   H2Y 1518   3.609   1.014   6.678
   12POPC   C23 1519   3.674   0.516   6.663
   12POPC   H3R 1520   3.712   0.432   6.724
   12POPC   H3S 1521   3.760   0.573   6.622
   12POPC   C24 1522   3.593   0.458   6.546
   12POPC   H4R 1523   3.549   0.542   6.488
   12POPC   H4S 1524   3.510   0.396   6.585
   12POPC   C25 1525   3.679   0.374   6.451
   12POPC   H5R 1526   3.723   0.287   6.507
   12POPC   H5S 1527   3.763   0.437   6.415
   12POPC   C26 1528   3.601   0.323   6.331
   12POPC   H6R 1529   3.544   0.408   6.287
   12POPC   H6S 1530   3.527   0.246   6.363
   12POPC   C27 1531   3.691   0.265   6.221
   12POPC   H7R 1532   3.748   0.178   6.260
   12POPC   H7S 1533   3.763   0.344   6.191
   12POPC   C28 1534   3.609   0.223   6.098
   12POPC   H8R 1535   3.529   0.298   6.085
   12POPC   H8S 1536   3.559   0.126   6.120
   12POPC   C29 1537   3.695   0.211   5.975
   12POPC   H91 1538   3.778   0.140   5.983
   12POPC  C210 1539   3.678   0.277   5.858
   12POPC  H101 1540   3.749   0.258   5.776
   12POPC  C211 1541   3.571   0.378   5.826
   12POPC  H11R 1542   3.617   0.478   5.809
   12POPC  H11S 1543   3.498   0.390   5.909
   12POPC  C212 1544   3.490   0.340   5.701
   12POPC  H12R 1545   3.451   0.237   5.713
   12POPC  H12S 1546   3.557   0.342   5.612
   12POPC  C213 1547   3.371   0.436   5.680
   12POPC  H13R 1548   3.411   0.539   5.669
   12POPC  H13S 1549   3.307   0.433   5.770
   12POPC  C214 1550   3.284   0.404   5.558
   12POPC  H14R 1551   3.200   0.477   5.556
   12POPC  H14S 1552   3.240   0.302   5.569
   12POPC  C215 1553   3.357   0.413   5.424
   12POPC  H15R 1554   3.425   0.326   5.413
   12POPC  H15S 1555   3.420   0.505   5.424
   12POPC  C216 1556   3.262   0.420   5.304
   12POPC  H16R 1557   3.194   0.507   5.319
   12POPC  H16S 1558   3.200   0.328   5.300
   12POPC  C217 1559   3.334   0.438   5.169
   12POPC  H17R 1560   3.401   0.526   5.177
   12POPC  H17S 1561   3.257   0.461   5.092
   12POPC  C218 1562   3.414   0.317   5.122
   12POPC  H18R 1563   3.462   0.338   5.024
   12POPC  H18S 1564   3.347   0.229   5.110
   12POPC  H18T 1565   3.493   0.291   5.196
   12POPC   C33 1566   3.654   1.227   6.692
   12POPC   H3X 1567   3.723   1.267   6.770
   12POPC   H3Y 1568   3.579   1.305   6.670
   12POPC   C34 1569   3.739   1.201   6.566
   12POPC   H4X 1570   3.798   1.109   6.582
   12POPC   H4Y 1571   3.810   1.286   6.553
   12POPC   C35 1572   3.657   1.189   6.437
   12POPC   H5X 1573   3.609   1.287   6.416
   12POPC   H5Y 1574   3.576   1.114   6.450
   12POPC   C36 1575   3.742   1.149   6.316
   12POPC   H6X 1576   3.767   1.041   6.324
   12POPC   H6Y 1577   3.838   1.206   6.318
   12POPC   C37 1578   3.673   1.177   6.182
   12POPC   H7X 1579   3.669   1.288   6.168
   12POPC   H7Y 1580   3.568   1.139   6.185
   12POPC   C38 1581   3.745   1.115   6.062
   12POPC   H8X 1582   3.714   1.009   6.052
   12POPC   H8Y 1583   3.855   1.118   6.079
   12POPC   C39 1584   3.715   1.190   5.931
   12POPC   H9X 1585   3.762   1.290   5.937
   12POPC   H9Y 1586   3.605   1.204   5.921
   12POPC  C310 1587   3.767   1.117   5.806
   12POPC  H10X 1588   3.708   1.025   5.792
   12POPC  H10Y 1589   3.873   1.088   5.825
   12POPC  C311 1590   3.763   1.201   5.678
   12POPC  H11X 1591   3.813   1.144   5.596
   12POPC  H11Y 1592   3.822   1.294   5.695
   12POPC  C312 1593   3.621   1.237   5.631
   12POPC  H12X 1594   3.572   1.301   5.708
   12POPC  H12Y 1595   3.562   1.143   5.621
   12POPC  C313 1596   3.617   1.312   5.496
   12POPC  H13X 1597   3.511   1.322   5.464
   12POPC  H13Y 1598   3.670   1.250   5.421
   12POPC  C314 1599   3.679   1.452   5.501
   12POPC  H14X 1600   3.784   1.444   5.537
   12POPC  H14Y 1601   3.622   1.513   5.575
   12POPC  C315 1602   3.680   1.526   5.367
   12POPC  H15X 1603   3.725   1.626   5.384
   12POPC  H15Y 1604   3.575   1.541   5.333
   12POPC  C316 1605   3.759   1.456   5.256
   12POPC  H16X 1606   3.779   1.526   5.172
   12POPC  H16Y 1607   3.701   1.370   5.215
   12POPC  H16Z 1608   3.856   1.418   5.295
   13POPC     N 1609   0.064   0.969   7.854
   13POPC   C12 1610  -0.056   0.951   7.763
   13POPC   C13 1611   0.026   0.928   7.993
   13POPC   C14 1612   0.178   0.884   7.810
   13POPC   C15 1613   0.106   1.113   7.857
   13POPC  H12A 1614  -0.138   1.009   7.805
   13POPC  H12B 1615  -0.085   0.847   7.768
   13POPC  H13A 1616  -0.056   0.989   8.029
   13POPC  H13B 1617  -0.004   0.824   7.993
   13POPC  H13C 1618   0.109   0.941   8.060
   13POPC  H14A 1619   0.265   0.902   7.872
   13POPC  H14B 1620   0.151   0.780   7.816
   13POPC  H14C 1621   0.202   0.908   7.707
   13POPC  H15A 1622   0.189   1.126   7.925
   13POPC  H15B 1623   0.024   1.175   7.891
   13POPC  H15C 1624   0.136   1.145   7.758
   13POPC   C11 1625  -0.043   0.990   7.614
   13POPC  H11A 1626  -0.016   1.098   7.608
   13POPC  H11B 1627  -0.143   0.976   7.567
   13POPC     P 1628   0.090   0.960   7.404
   13POPC   O13 1629   0.156   1.092   7.419
   13POPC   O14 1630   0.166   0.855   7.332
   13POPC   O12 1631   0.053   0.908   7.548
   13POPC   O11 1632  -0.050   0.981   7.334
   13POPC    C1 1633  -0.135   0.870   7.305
   13POPC    HA 1634  -0.241   0.904   7.314
   13POPC    HB 1635  -0.122   0.787   7.378
   13POPC    C2 1636  -0.114   0.815   7.161
   13POPC    HS 1637  -0.023   0.751   7.166
   13POPC   O21 1638  -0.080   0.921   7.069
   13POPC   C21 1639  -0.177   1.004   7.038
   13POPC   O22 1640  -0.292   1.001   7.081
   13POPC   C22 1641  -0.125   1.107   6.938
   13POPC   H2R 1642  -0.056   1.060   6.866
   13POPC   H2S 1643  -0.069   1.185   6.995
   13POPC    C3 1644  -0.228   0.722   7.108
   13POPC    HX 1645  -0.325   0.763   7.141
   13POPC    HY 1646  -0.219   0.622   7.156
   13POPC   O31 1647  -0.227   0.713   6.964
   13POPC   C31 1648  -0.132   0.635   6.915
   13POPC   O32 1649  -0.067   0.555   6.979
   13POPC   C32 1650  -0.112   0.666   6.767
   13POPC   H2X 1651  -0.205   0.711   6.726
   13POPC   H2Y 1652  -0.090   0.572   6.712
   13POPC   C23 1653  -0.243   1.173   6.864
   13POPC   H3R 1654  -0.317   1.208   6.939
   13POPC   H3S 1655  -0.294   1.098   6.799
   13POPC   C24 1656  -0.202   1.295   6.781
   13POPC   H4R 1657  -0.118   1.348   6.833
   13POPC   H4S 1658  -0.288   1.365   6.776
   13POPC   C25 1659  -0.160   1.263   6.637
   13POPC   H5R 1660  -0.250   1.227   6.582
   13POPC   H5S 1661  -0.084   1.182   6.636
   13POPC   C26 1662  -0.103   1.386   6.565
   13POPC   H6R 1663   0.000   1.403   6.602
   13POPC   H6S 1664  -0.164   1.475   6.592
   13POPC   C27 1665  -0.101   1.374   6.412
   13POPC   H7R 1666  -0.204   1.384   6.372
   13POPC   H7S 1667  -0.064   1.272   6.386
   13POPC   C28 1668  -0.008   1.476   6.343
   13POPC   H8R 1669  -0.005   1.451   6.235
   13POPC   H8S 1670   0.094   1.459   6.383
   13POPC   C29 1671  -0.049   1.620   6.365
   13POPC   H91 1672  -0.087   1.642   6.466
   13POPC  C210 1673  -0.044   1.721   6.276
   13POPC  H101 1674  -0.077   1.821   6.308
   13POPC  C211 1675   0.005   1.714   6.134
   13POPC  H11R 1676   0.022   1.609   6.102
   13POPC  H11S 1677   0.103   1.767   6.125
   13POPC  C212 1678  -0.092   1.777   6.032
   13POPC  H12R 1679  -0.104   1.885   6.054
   13POPC  H12S 1680  -0.191   1.728   6.043
   13POPC  C213 1681  -0.042   1.758   5.888
   13POPC  H13R 1682  -0.017   1.651   5.876
   13POPC  H13S 1683   0.051   1.817   5.874
   13POPC  C214 1684  -0.143   1.795   5.779
   13POPC  H14R 1685  -0.238   1.740   5.797
   13POPC  H14S 1686  -0.101   1.758   5.683
   13POPC  C215 1687  -0.172   1.945   5.766
   13POPC  H15R 1688  -0.077   2.001   5.759
   13POPC  H15S 1689  -0.226   1.979   5.857
   13POPC  C216 1690  -0.259   1.979   5.643
   13POPC  H16R 1691  -0.295   2.083   5.651
   13POPC  H16S 1692  -0.348   1.912   5.645
   13POPC  C217 1693  -0.188   1.962   5.508
   13POPC  H17R 1694  -0.265   1.961   5.428
   13POPC  H17S 1695  -0.136   1.864   5.503
   13POPC  C218 1696  -0.088   2.073   5.475
   13POPC  H18R 1697  -0.140   2.171   5.470
   13POPC  H18S 1698  -0.040   2.054   5.376
   13POPC  H18T 1699  -0.008   2.079   5.552
   13POPC   C33 1700   0.005   0.764   6.751
   13POPC   H3X 1701   0.100   0.713   6.779
   13POPC   H3Y 1702  -0.009   0.849   6.820
   13POPC   C34 1703   0.016   0.819   6.608
   13POPC   H4X 1704  -0.076   0.877   6.586
   13POPC   H4Y 1705   0.023   0.735   6.537
   13POPC   C35 1706   0.138   0.911   6.590
   13POPC   H5X 1707   0.231   0.851   6.598
   13POPC   H5Y 1708   0.138   0.986   6.672
   13POPC   C36 1709   0.139   0.988   6.457
   13POPC   H6X 1710   0.225   1.059   6.458
   13POPC   H6Y 1711   0.046   1.049   6.452
   13POPC   C37 1712   0.150   0.900   6.332
   13POPC   H7X 1713   0.064   0.830   6.326
   13POPC   H7Y 1714   0.243   0.840   6.340
   13POPC   C38 1715   0.156   0.982   6.201
   13POPC   H8X 1716   0.189   0.915   6.118
   13POPC   H8Y 1717   0.232   1.062   6.213
   13POPC   C39 1718   0.021   1.045   6.161
   13POPC   H9X 1719  -0.022   1.099   6.248
   13POPC   H9Y 1720  -0.049   0.963   6.134
   13POPC  C310 1721   0.033   1.142   6.043
   13POPC  H10X 1722   0.074   1.087   5.956
   13POPC  H10Y 1723   0.105   1.223   6.070
   13POPC  C311 1724  -0.101   1.206   6.004
   13POPC  H11X 1725  -0.137   1.270   6.088
   13POPC  H11Y 1726  -0.176   1.126   5.986
   13POPC  C312 1727  -0.088   1.292   5.877
   13POPC  H12X 1728  -0.052   1.227   5.795
   13POPC  H12Y 1729  -0.012   1.371   5.895
   13POPC  C313 1730  -0.219   1.362   5.836
   13POPC  H13X 1731  -0.250   1.429   5.918
   13POPC  H13Y 1732  -0.299   1.286   5.822
   13POPC  C314 1733  -0.203   1.446   5.708
   13POPC  H14X 1734  -0.115   1.511   5.720
   13POPC  H14Y 1735  -0.293   1.510   5.696
   13POPC  C315 1736  -0.186   1.364   5.578
   13POPC  H15X 1737  -0.099   1.296   5.588
   13POPC  H15Y 1738  -0.163   1.436   5.496
   13POPC  C316 1739  -0.309   1.283   5.537
   13POPC  H16X 1740  -0.397   1.349   5.526
   13POPC  H16Y 1741  -0.331   1.205   5.614
   13POPC  H16Z 1742  -0.291   1.232   5.440
   14POPC     N 1743   2.421   6.783   7.708
   14POPC   C12 1744   2.460   6.734   7.570
   14POPC   C13 1745   2.439   6.673   7.809
   14POPC   C14 1746   2.506   6.899   7.744
   14POPC   C15 1747   2.278   6.828   7.710
   14POPC  H12A 1748   2.568   6.728   7.566
   14POPC  H12B 1749   2.429   6.811   7.499
   14POPC  H13A 1750   2.411   6.708   7.907
   14POPC  H13B 1751   2.376   6.589   7.783
   14POPC  H13C 1752   2.542   6.640   7.810
   14POPC  H14A 1753   2.490   6.980   7.674
   14POPC  H14B 1754   2.481   6.935   7.844
   14POPC  H14C 1755   2.611   6.872   7.742
   14POPC  H15A 1756   2.214   6.745   7.680
   14POPC  H15B 1757   2.264   6.909   7.641
   14POPC  H15C 1758   2.250   6.859   7.810
   14POPC   C11 1759   2.402   6.599   7.523
   14POPC  H11A 1760   2.454   6.518   7.579
   14POPC  H11B 1761   2.424   6.586   7.414
   14POPC     P 1762   2.198   6.456   7.559
   14POPC   O13 1763   2.231   6.403   7.694
   14POPC   O14 1764   2.054   6.467   7.524
   14POPC   O12 1765   2.262   6.597   7.543
   14POPC   O11 1766   2.273   6.370   7.451
   14POPC    C1 1767   2.221   6.240   7.424
   14POPC    HA 1768   2.115   6.247   7.392
   14POPC    HB 1769   2.227   6.175   7.515
   14POPC    C2 1770   2.299   6.172   7.310
   14POPC    HS 1771   2.395   6.135   7.354
   14POPC   O21 1772   2.323   6.272   7.209
   14POPC   C21 1773   2.424   6.244   7.132
   14POPC   O22 1774   2.497   6.146   7.140
   14POPC   C22 1775   2.437   6.354   7.026
   14POPC   H2R 1776   2.539   6.399   7.032
   14POPC   H2S 1777   2.362   6.433   7.044
   14POPC    C3 1778   2.220   6.051   7.250
   14POPC    HX 1779   2.157   6.009   7.331
   14POPC    HY 1780   2.293   5.974   7.219
   14POPC   O31 1781   2.143   6.092   7.135
   14POPC   C31 1782   2.027   6.031   7.117
   14POPC   O32 1783   1.979   5.943   7.187
   14POPC   C32 1784   1.965   6.083   6.988
   14POPC   H2X 1785   1.994   6.189   6.973
   14POPC   H2Y 1786   1.854   6.076   6.994
   14POPC   C23 1787   2.416   6.288   6.889
   14POPC   H3R 1788   2.319   6.234   6.888
   14POPC   H3S 1789   2.498   6.214   6.874
   14POPC   C24 1790   2.419   6.386   6.772
   14POPC   H4R 1791   2.509   6.451   6.780
   14POPC   H4S 1792   2.329   6.451   6.775
   14POPC   C25 1793   2.424   6.311   6.638
   14POPC   H5R 1794   2.333   6.250   6.625
   14POPC   H5S 1795   2.512   6.242   6.641
   14POPC   C26 1796   2.442   6.403   6.516
   14POPC   H6R 1797   2.527   6.472   6.537
   14POPC   H6S 1798   2.351   6.464   6.501
   14POPC   C27 1799   2.472   6.323   6.388
   14POPC   H7R 1800   2.385   6.258   6.366
   14POPC   H7S 1801   2.559   6.257   6.408
   14POPC   C28 1802   2.503   6.410   6.266
   14POPC   H8R 1803   2.414   6.471   6.243
   14POPC   H8S 1804   2.519   6.343   6.179
   14POPC   C29 1805   2.627   6.495   6.286
   14POPC   H91 1806   2.722   6.439   6.282
   14POPC  C210 1807   2.631   6.627   6.307
   14POPC  H101 1808   2.729   6.676   6.322
   14POPC  C211 1809   2.513   6.721   6.317
   14POPC  H11R 1810   2.504   6.758   6.421
   14POPC  H11S 1811   2.417   6.669   6.293
   14POPC  C212 1812   2.523   6.843   6.224
   14POPC  H12R 1813   2.611   6.905   6.253
   14POPC  H12S 1814   2.431   6.903   6.238
   14POPC  C213 1815   2.534   6.808   6.074
   14POPC  H13R 1816   2.459   6.729   6.050
   14POPC  H13S 1817   2.635   6.768   6.052
   14POPC  C214 1818   2.505   6.931   5.986
   14POPC  H14R 1819   2.574   7.014   6.014
   14POPC  H14S 1820   2.401   6.964   6.007
   14POPC  C215 1821   2.517   6.904   5.836
   14POPC  H15R 1822   2.472   6.805   5.813
   14POPC  H15S 1823   2.625   6.900   5.808
   14POPC  C216 1824   2.445   7.010   5.753
   14POPC  H16R 1825   2.477   7.111   5.786
   14POPC  H16S 1826   2.336   7.001   5.774
   14POPC  C217 1827   2.467   6.999   5.602
   14POPC  H17R 1828   2.390   7.061   5.551
   14POPC  H17S 1829   2.451   6.893   5.571
   14POPC  C218 1830   2.604   7.046   5.554
   14POPC  H18R 1831   2.621   7.151   5.585
   14POPC  H18S 1832   2.611   7.040   5.444
   14POPC  H18T 1833   2.684   6.983   5.598
   14POPC   C33 1834   2.019   5.999   6.871
   14POPC   H3X 1835   1.978   5.895   6.877
   14POPC   H3Y 1836   2.130   5.993   6.879
   14POPC   C34 1837   1.985   6.060   6.735
   14POPC   H4X 1838   2.019   6.166   6.735
   14POPC   H4Y 1839   1.875   6.059   6.721
   14POPC   C35 1840   2.052   5.986   6.618
   14POPC   H5X 1841   2.026   5.878   6.625
   14POPC   H5Y 1842   2.162   5.996   6.629
   14POPC   C36 1843   2.010   6.037   6.479
   14POPC   H6X 1844   1.904   6.009   6.461
   14POPC   H6Y 1845   2.073   5.986   6.403
   14POPC   C37 1846   2.023   6.189   6.462
   14POPC   H7X 1847   2.127   6.221   6.486
   14POPC   H7Y 1848   1.954   6.238   6.533
   14POPC   C38 1849   1.987   6.238   6.321
   14POPC   H8X 1850   1.919   6.326   6.331
   14POPC   H8Y 1851   1.930   6.158   6.267
   14POPC   C39 1852   2.108   6.281   6.237
   14POPC   H9X 1853   2.175   6.194   6.222
   14POPC   H9Y 1854   2.164   6.358   6.295
   14POPC  C310 1855   2.067   6.341   6.102
   14POPC  H10X 1856   1.995   6.424   6.122
   14POPC  H10Y 1857   2.015   6.265   6.041
   14POPC  C311 1858   2.185   6.400   6.023
   14POPC  H11X 1859   2.242   6.467   6.091
   14POPC  H11Y 1860   2.145   6.463   5.940
   14POPC  C312 1861   2.281   6.297   5.963
   14POPC  H12X 1862   2.312   6.223   6.040
   14POPC  H12Y 1863   2.372   6.350   5.928
   14POPC  C313 1864   2.222   6.222   5.842
   14POPC  H13X 1865   2.184   6.297   5.769
   14POPC  H13Y 1866   2.135   6.160   5.875
   14POPC  C314 1867   2.324   6.132   5.771
   14POPC  H14X 1868   2.359   6.054   5.842
   14POPC  H14Y 1869   2.411   6.194   5.741
   14POPC  C315 1870   2.266   6.064   5.647
   14POPC  H15X 1871   2.231   6.142   5.576
   14POPC  H15Y 1872   2.178   6.004   5.677
   14POPC  C316 1873   2.365   5.973   5.574
   14POPC  H16X 1874   2.317   5.925   5.486
   14POPC  H16Y 1875   2.402   5.893   5.642
   14POPC  H16Z 1876   2.452   6.032   5.538
   15POPC     N 1877   2.100   0.027   7.228
   15POPC   C12 1878   2.054   0.023   7.083
   15POPC   C13 1879   2.165  -0.102   7.264
   15POPC   C14 1880   2.196   0.139   7.252
   15POPC   C15 1881   1.980   0.049   7.314
   15POPC  H12A 1882   2.017   0.122   7.057
   15POPC  H12B 1883   1.969  -0.045   7.078
   15POPC  H13A 1884   2.191  -0.103   7.369
   15POPC  H13B 1885   2.099  -0.185   7.243
   15POPC  H13C 1886   2.256  -0.115   7.206
   15POPC  H14A 1887   2.232   0.137   7.354
   15POPC  H14B 1888   2.279   0.131   7.183
   15POPC  H14C 1889   2.147   0.235   7.236
   15POPC  H15A 1890   1.906  -0.028   7.293
   15POPC  H15B 1891   1.936   0.145   7.292
   15POPC  H15C 1892   2.008   0.048   7.419
   15POPC   C11 1893   2.155  -0.020   6.976
   15POPC  H11A 1894   2.109  -0.010   6.876
   15POPC  H11B 1895   2.178  -0.129   6.992
   15POPC     P 1896   2.408  -0.009   6.952
   15POPC   O13 1897   2.511   0.095   6.933
   15POPC   O14 1898   2.436  -0.105   7.062
   15POPC   O12 1899   2.271   0.061   6.983
   15POPC   O11 1900   2.381  -0.085   6.817
   15POPC    C1 1901   2.381  -0.228   6.814
   15POPC    HA 1902   2.329  -0.261   6.721
   15POPC    HB 1903   2.325  -0.271   6.900
   15POPC    C2 1904   2.524  -0.287   6.810
   15POPC    HS 1905   2.576  -0.258   6.904
   15POPC   O21 1906   2.591  -0.231   6.696
   15POPC   C21 1907   2.721  -0.243   6.699
   15POPC   O22 1908   2.786  -0.292   6.790
   15POPC   C22 1909   2.778  -0.184   6.570
   15POPC   H2R 1910   2.827  -0.087   6.594
   15POPC   H2S 1911   2.696  -0.165   6.498
   15POPC    C3 1912   2.520  -0.443   6.802
   15POPC    HX 1913   2.457  -0.478   6.887
   15POPC    HY 1914   2.623  -0.483   6.816
   15POPC   O31 1915   2.466  -0.488   6.676
   15POPC   C31 1916   2.451  -0.619   6.672
   15POPC   O32 1917   2.473  -0.695   6.765
   15POPC   C32 1918   2.405  -0.660   6.533
   15POPC   H2X 1919   2.478  -0.620   6.459
   15POPC   H2Y 1920   2.306  -0.614   6.513
   15POPC   C23 1921   2.881  -0.278   6.505
   15POPC   H3R 1922   2.964  -0.299   6.575
   15POPC   H3S 1923   2.924  -0.224   6.417
   15POPC   C24 1924   2.822  -0.410   6.452
   15POPC   H4R 1925   2.730  -0.390   6.393
   15POPC   H4S 1926   2.794  -0.473   6.539
   15POPC   C25 1927   2.923  -0.486   6.365
   15POPC   H5R 1928   3.025  -0.467   6.405
   15POPC   H5S 1929   2.920  -0.447   6.261
   15POPC   C26 1930   2.901  -0.638   6.365
   15POPC   H6R 1931   2.805  -0.663   6.314
   15POPC   H6S 1932   2.893  -0.671   6.471
   15POPC   C27 1933   3.017  -0.715   6.299
   15POPC   H7R 1934   3.113  -0.680   6.342
   15POPC   H7S 1935   3.017  -0.691   6.190
   15POPC   C28 1936   3.008  -0.868   6.316
   15POPC   H8R 1937   3.090  -0.914   6.257
   15POPC   H8S 1938   2.913  -0.903   6.271
   15POPC   C29 1939   3.021  -0.911   6.460
   15POPC   H91 1940   3.124  -0.911   6.499
   15POPC  C210 1941   2.921  -0.950   6.541
   15POPC  H101 1942   2.946  -0.978   6.645
   15POPC  C211 1943   2.774  -0.955   6.508
   15POPC  H11R 1944   2.754  -0.928   6.402
   15POPC  H11S 1945   2.720  -0.880   6.571
   15POPC  C212 1946   2.711  -1.092   6.535
   15POPC  H12R 1947   2.759  -1.170   6.472
   15POPC  H12S 1948   2.603  -1.086   6.506
   15POPC  C213 1949   2.718  -1.133   6.683
   15POPC  H13R 1950   2.690  -1.043   6.743
   15POPC  H13S 1951   2.823  -1.159   6.709
   15POPC  C214 1952   2.626  -1.249   6.720
   15POPC  H14R 1953   2.649  -1.337   6.656
   15POPC  H14S 1954   2.521  -1.219   6.700
   15POPC  C215 1955   2.638  -1.292   6.868
   15POPC  H15R 1956   2.737  -1.339   6.884
   15POPC  H15S 1957   2.560  -1.368   6.888
   15POPC  C216 1958   2.623  -1.175   6.967
   15POPC  H16R 1959   2.528  -1.121   6.946
   15POPC  H16S 1960   2.707  -1.104   6.951
   15POPC  C217 1961   2.625  -1.217   7.114
   15POPC  H17R 1962   2.621  -1.124   7.175
   15POPC  H17S 1963   2.722  -1.267   7.136
   15POPC  C218 1964   2.510  -1.308   7.158
   15POPC  H18R 1965   2.516  -1.406   7.106
   15POPC  H18S 1966   2.412  -1.261   7.135
   15POPC  H18T 1967   2.516  -1.326   7.267
   15POPC   C33 1968   2.397  -0.813   6.520
   15POPC   H3X 1969   2.308  -0.850   6.575
   15POPC   H3Y 1970   2.487  -0.859   6.566
   15POPC   C34 1971   2.390  -0.862   6.374
   15POPC   H4X 1972   2.379  -0.972   6.375
   15POPC   H4Y 1973   2.486  -0.837   6.324
   15POPC   C35 1974   2.275  -0.801   6.292
   15POPC   H5X 1975   2.287  -0.691   6.290
   15POPC   H5Y 1976   2.179  -0.825   6.342
   15POPC   C36 1977   2.272  -0.852   6.147
   15POPC   H6X 1978   2.246  -0.960   6.146
   15POPC   H6Y 1979   2.374  -0.841   6.104
   15POPC   C37 1980   2.174  -0.774   6.059
   15POPC   H7X 1981   2.199  -0.666   6.066
   15POPC   H7Y 1982   2.070  -0.788   6.097
   15POPC   C38 1983   2.181  -0.815   5.911
   15POPC   H8X 1984   2.142  -0.919   5.900
   15POPC   H8Y 1985   2.288  -0.814   5.880
   15POPC   C39 1986   2.105  -0.721   5.815
   15POPC   H9X 1987   2.125  -0.754   5.711
   15POPC   H9Y 1988   2.145  -0.618   5.827
   15POPC  C310 1989   1.952  -0.719   5.836
   15POPC  H10X 1990   1.928  -0.685   5.939
   15POPC  H10Y 1991   1.915  -0.823   5.824
   15POPC  C311 1992   1.878  -0.630   5.735
   15POPC  H11X 1993   1.770  -0.653   5.740
   15POPC  H11Y 1994   1.913  -0.655   5.632
   15POPC  C312 1995   1.896  -0.480   5.760
   15POPC  H12X 1996   2.004  -0.454   5.752
   15POPC  H12Y 1997   1.863  -0.457   5.864
   15POPC  C313 1998   1.817  -0.393   5.662
   15POPC  H13X 1999   1.708  -0.409   5.680
   15POPC  H13Y 2000   1.839  -0.426   5.558
   15POPC  C314 2001   1.848  -0.242   5.671
   15POPC  H14X 2002   1.783  -0.189   5.599
   15POPC  H14Y 2003   1.954  -0.227   5.639
   15POPC  C315 2004   1.831  -0.179   5.810
   15POPC  H15X 2005   1.852  -0.070   5.801
   15POPC  H15Y 2006   1.907  -0.222   5.879
   15POPC  C316 2007   1.692  -0.197   5.872
   15POPC  H16X 2008   1.671  -0.304   5.890
   15POPC  H16Y 2009   1.614  -0.156   5.806
   15POPC  H16Z 2010   1.687  -0.144   5.970
   16POPC     N 2011   7.374   7.446   7.735
   16POPC   C12 2012   7.477   7.459   7.624
   16POPC   C13 2013   7.393   7.318   7.810
   16POPC   C14 2014   7.391   7.560   7.830
   16POPC   C15 2015   7.235   7.451   7.680
   16POPC  H12A 2016   7.575   7.461   7.672
   16POPC  H12B 2017   7.463   7.555   7.577
   16POPC  H13A 2018   7.323   7.311   7.892
   16POPC  H13B 2019   7.378   7.233   7.744
   16POPC  H13C 2020   7.495   7.313   7.848
   16POPC  H14A 2021   7.492   7.559   7.869
   16POPC  H14B 2022   7.375   7.653   7.779
   16POPC  H14C 2023   7.321   7.551   7.912
   16POPC  H15A 2024   7.163   7.442   7.760
   16POPC  H15B 2025   7.220   7.370   7.610
   16POPC  H15C 2026   7.219   7.545   7.629
   16POPC   C11 2027   7.481   7.351   7.513
   16POPC  H11A 2028   7.498   7.252   7.561
   16POPC  H11B 2029   7.569   7.373   7.448
   16POPC     P 2030   7.345   7.229   7.342
   16POPC   O13 2031   7.320   7.112   7.429
   16POPC   O14 2032   7.240   7.254   7.241
   16POPC   O12 2033   7.362   7.354   7.436
   16POPC   O11 2034   7.484   7.215   7.269
   16POPC    C1 2035   7.575   7.106   7.294
   16POPC    HA 2036   7.542   7.043   7.379
   16POPC    HB 2037   7.675   7.147   7.321
   16POPC    C2 2038   7.593   7.013   7.170
   16POPC    HS 2039   7.635   6.917   7.209
   16POPC   O21 2040   7.684   7.075   7.078
   16POPC   C21 2041   7.753   6.989   7.006
   16POPC   O22 2042   7.750   6.867   7.018
   16POPC   C22 2043   7.841   7.063   6.906
   16POPC   H2R 2044   7.941   7.015   6.904
   16POPC   H2S 2045   7.853   7.169   6.936
   16POPC    C3 2046   7.457   6.984   7.100
   16POPC    HX 2047   7.414   7.084   7.074
   16POPC    HY 2048   7.389   6.934   7.173
   16POPC   O31 2049   7.472   6.902   6.983
   16POPC   C31 2050   7.375   6.917   6.894
   16POPC   O32 2051   7.280   6.993   6.905
   16POPC   C32 2052   7.401   6.825   6.776
   16POPC   H2X 2053   7.510   6.824   6.752
   16POPC   H2Y 2054   7.346   6.864   6.688
   16POPC   C23 2055   7.777   7.053   6.767
   16POPC   H3R 2056   7.678   7.104   6.770
   16POPC   H3S 2057   7.761   6.946   6.742
   16POPC   C24 2058   7.865   7.117   6.658
   16POPC   H4R 2059   7.965   7.069   6.660
   16POPC   H4S 2060   7.878   7.225   6.682
   16POPC   C25 2061   7.808   7.106   6.515
   16POPC   H5R 2062   7.809   7.000   6.484
   16POPC   H5S 2063   7.875   7.162   6.447
   16POPC   C26 2064   7.665   7.160   6.500
   16POPC   H6R 2065   7.662   7.263   6.541
   16POPC   H6S 2066   7.595   7.097   6.559
   16POPC   C27 2067   7.616   7.164   6.355
   16POPC   H7R 2068   7.614   7.060   6.314
   16POPC   H7S 2069   7.688   7.224   6.294
   16POPC   C28 2070   7.477   7.228   6.343
   16POPC   H8R 2071   7.487   7.334   6.373
   16POPC   H8S 2072   7.411   7.179   6.418
   16POPC   C29 2073   7.416   7.213   6.206
   16POPC   H91 2074   7.379   7.112   6.184
   16POPC  C210 2075   7.397   7.309   6.114
   16POPC  H101 2076   7.349   7.282   6.019
   16POPC  C211 2077   7.441   7.454   6.123
   16POPC  H11R 2078   7.502   7.477   6.033
   16POPC  H11S 2079   7.506   7.473   6.210
   16POPC  C212 2080   7.323   7.553   6.124
   16POPC  H12R 2081   7.255   7.530   6.039
   16POPC  H12S 2082   7.363   7.655   6.109
   16POPC  C213 2083   7.240   7.554   6.255
   16POPC  H13R 2084   7.197   7.453   6.270
   16POPC  H13S 2085   7.156   7.625   6.242
   16POPC  C214 2086   7.320   7.596   6.379
   16POPC  H14R 2087   7.375   7.690   6.356
   16POPC  H14S 2088   7.396   7.518   6.402
   16POPC  C215 2089   7.235   7.620   6.505
   16POPC  H15R 2090   7.183   7.717   6.494
   16POPC  H15S 2091   7.304   7.629   6.592
   16POPC  C216 2092   7.129   7.512   6.536
   16POPC  H16R 2093   7.055   7.512   6.453
   16POPC  H16S 2094   7.075   7.542   6.629
   16POPC  C217 2095   7.182   7.369   6.555
   16POPC  H17R 2096   7.235   7.337   6.463
   16POPC  H17S 2097   7.095   7.302   6.568
   16POPC  C218 2098   7.276   7.351   6.675
   16POPC  H18R 2099   7.226   7.386   6.768
   16POPC  H18S 2100   7.369   7.409   6.660
   16POPC  H18T 2101   7.303   7.244   6.687
   16POPC   C33 2102   7.352   6.684   6.811
   16POPC   H3X 2103   7.248   6.691   6.850
   16POPC   H3Y 2104   7.416   6.640   6.891
   16POPC   C34 2105   7.351   6.590   6.690
   16POPC   H4X 2106   7.456   6.565   6.662
   16POPC   H4Y 2107   7.305   6.644   6.604
   16POPC   C35 2108   7.270   6.461   6.714
   16POPC   H5X 2109   7.171   6.489   6.754
   16POPC   H5Y 2110   7.322   6.400   6.790
   16POPC   C36 2111   7.249   6.377   6.587
   16POPC   H6X 2112   7.194   6.438   6.512
   16POPC   H6Y 2113   7.186   6.290   6.612
   16POPC   C37 2114   7.379   6.327   6.523
   16POPC   H7X 2115   7.436   6.268   6.599
   16POPC   H7Y 2116   7.442   6.414   6.494
   16POPC   C38 2117   7.357   6.240   6.399
   16POPC   H8X 2118   7.298   6.297   6.324
   16POPC   H8Y 2119   7.299   6.150   6.428
   16POPC   C39 2120   7.490   6.198   6.336
   16POPC   H9X 2121   7.550   6.146   6.413
   16POPC   H9Y 2122   7.544   6.291   6.307
   16POPC  C310 2123   7.476   6.108   6.213
   16POPC  H10X 2124   7.406   6.155   6.141
   16POPC  H10Y 2125   7.434   6.010   6.244
   16POPC  C311 2126   7.613   6.088   6.145
   16POPC  H11X 2127   7.682   6.040   6.218
   16POPC  H11Y 2128   7.654   6.188   6.120
   16POPC  C312 2129   7.611   6.003   6.017
   16POPC  H12X 2130   7.715   5.996   5.980
   16POPC  H12Y 2131   7.550   6.055   5.939
   16POPC  C313 2132   7.556   5.862   6.038
   16POPC  H13X 2133   7.445   5.867   6.048
   16POPC  H13Y 2134   7.597   5.819   6.132
   16POPC  C314 2135   7.591   5.767   5.922
   16POPC  H14X 2136   7.700   5.745   5.927
   16POPC  H14Y 2137   7.570   5.817   5.825
   16POPC  C315 2138   7.513   5.636   5.928
   16POPC  H15X 2139   7.406   5.657   5.906
   16POPC  H15Y 2140   7.519   5.595   6.031
   16POPC  C316 2141   7.563   5.529   5.830
   16POPC  H16X 2142   7.495   5.441   5.832
   16POPC  H16Y 2143   7.665   5.495   5.859
   16POPC  H16Z 2144   7.566   5.568   5.727
   17POPC     N 2145   3.377   0.343   7.622
   17POPC   C12 2146   3.289   0.416   7.522
   17POPC   C13 2147   3.314   0.217   7.670
   17POPC   C14 2148   3.509   0.311   7.560
   17POPC   C15 2149   3.402   0.433   7.740
   17POPC  H12A 2150   3.338   0.509   7.496
   17POPC  H12B 2151   3.197   0.442   7.573
   17POPC  H13A 2152   3.220   0.238   7.720
   17POPC  H13B 2153   3.295   0.152   7.586
   17POPC  H13C 2154   3.381   0.167   7.740
   17POPC  H14A 2155   3.496   0.245   7.475
   17POPC  H14B 2156   3.559   0.401   7.527
   17POPC  H14C 2157   3.572   0.261   7.633
   17POPC  H15A 2158   3.453   0.522   7.707
   17POPC  H15B 2159   3.463   0.381   7.812
   17POPC  H15C 2160   3.307   0.460   7.785
   17POPC   C11 2161   3.254   0.343   7.390
   17POPC  H11A 2162   3.349   0.320   7.336
   17POPC  H11B 2163   3.195   0.413   7.327
   17POPC     P 2164   3.159   0.131   7.294
   17POPC   O13 2165   3.292   0.097   7.239
   17POPC   O14 2166   3.072   0.017   7.334
   17POPC   O12 2167   3.178   0.226   7.417
   17POPC   O11 2168   3.078   0.217   7.192
   17POPC    C1 2169   3.039   0.154   7.069
   17POPC    HA 2170   2.940   0.194   7.038
   17POPC    HB 2171   3.029   0.043   7.078
   17POPC    C2 2172   3.140   0.185   6.956
   17POPC    HS 2173   3.234   0.130   6.977
   17POPC   O21 2174   3.160   0.327   6.962
   17POPC   C21 2175   3.281   0.367   6.936
   17POPC   O22 2176   3.369   0.302   6.880
   17POPC   C22 2177   3.298   0.507   6.993
   17POPC   H2R 2178   3.395   0.548   6.960
   17POPC   H2S 2179   3.298   0.502   7.104
   17POPC    C3 2180   3.084   0.140   6.818
   17POPC    HX 2181   2.993   0.200   6.799
   17POPC    HY 2182   3.052   0.034   6.823
   17POPC   O31 2183   3.176   0.163   6.709
   17POPC   C31 2184   3.269   0.068   6.698
   17POPC   O32 2185   3.275  -0.033   6.767
   17POPC   C32 2186   3.367   0.109   6.588
   17POPC   H2X 2187   3.440   0.181   6.632
   17POPC   H2Y 2188   3.312   0.162   6.507
   17POPC   C23 2189   3.183   0.599   6.946
   17POPC   H3R 2190   3.088   0.563   6.992
   17POPC   H3S 2191   3.171   0.592   6.835
   17POPC   C24 2192   3.204   0.745   6.986
   17POPC   H4R 2193   3.266   0.747   7.078
   17POPC   H4S 2194   3.106   0.792   7.010
   17POPC   C25 2195   3.272   0.830   6.877
   17POPC   H5R 2196   3.329   0.764   6.807
   17POPC   H5S 2197   3.346   0.897   6.927
   17POPC   C26 2198   3.175   0.919   6.798
   17POPC   H6R 2199   3.233   0.987   6.733
   17POPC   H6S 2200   3.119   0.981   6.871
   17POPC   C27 2201   3.073   0.844   6.711
   17POPC   H7R 2202   3.029   0.759   6.767
   17POPC   H7S 2203   3.125   0.803   6.621
   17POPC   C28 2204   2.957   0.936   6.667
   17POPC   H8R 2205   3.003   1.031   6.632
   17POPC   H8S 2206   2.896   0.959   6.757
   17POPC   C29 2207   2.871   0.874   6.560
   17POPC   H91 2208   2.853   0.766   6.572
   17POPC  C210 2209   2.819   0.936   6.453
   17POPC  H101 2210   2.758   0.877   6.383
   17POPC  C211 2211   2.828   1.083   6.420
   17POPC  H11R 2212   2.884   1.139   6.498
   17POPC  H11S 2213   2.726   1.127   6.415
   17POPC  C212 2214   2.897   1.109   6.285
   17POPC  H12R 2215   3.001   1.068   6.288
   17POPC  H12S 2216   2.905   1.219   6.270
   17POPC  C213 2217   2.824   1.049   6.164
   17POPC  H13R 2218   2.720   1.088   6.161
   17POPC  H13S 2219   2.820   0.939   6.175
   17POPC  C214 2220   2.895   1.083   6.032
   17POPC  H14R 2221   3.004   1.063   6.045
   17POPC  H14S 2222   2.883   1.191   6.011
   17POPC  C215 2223   2.847   1.001   5.912
   17POPC  H15R 2224   2.870   0.894   5.928
   17POPC  H15S 2225   2.905   1.036   5.823
   17POPC  C216 2226   2.698   1.016   5.879
   17POPC  H16R 2227   2.670   1.124   5.882
   17POPC  H16S 2228   2.637   0.963   5.955
   17POPC  C217 2229   2.666   0.961   5.739
   17POPC  H17R 2230   2.693   0.853   5.736
   17POPC  H17S 2231   2.732   1.013   5.666
   17POPC  C218 2232   2.521   0.978   5.694
   17POPC  H18R 2233   2.454   0.916   5.757
   17POPC  H18S 2234   2.510   0.946   5.589
   17POPC  H18T 2235   2.491   1.084   5.703
   17POPC   C33 2236   3.444  -0.011   6.532
   17POPC   H3X 2237   3.502  -0.060   6.613
   17POPC   H3Y 2238   3.517   0.028   6.457
   17POPC   C34 2239   3.358  -0.118   6.461
   17POPC   H4X 2240   3.304  -0.177   6.538
   17POPC   H4Y 2241   3.427  -0.186   6.407
   17POPC   C35 2242   3.253  -0.063   6.363
   17POPC   H5X 2243   3.302   0.006   6.291
   17POPC   H5Y 2244   3.177  -0.007   6.421
   17POPC   C36 2245   3.181  -0.175   6.285
   17POPC   H6X 2246   3.087  -0.133   6.243
   17POPC   H6Y 2247   3.153  -0.255   6.356
   17POPC   C37 2248   3.264  -0.234   6.171
   17POPC   H7X 2249   3.362  -0.268   6.210
   17POPC   H7Y 2250   3.283  -0.154   6.096
   17POPC   C38 2251   3.195  -0.352   6.101
   17POPC   H8X 2252   3.092  -0.323   6.071
   17POPC   H8Y 2253   3.187  -0.435   6.175
   17POPC   C39 2254   3.273  -0.401   5.978
   17POPC   H9X 2255   3.382  -0.402   6.005
   17POPC   H9Y 2256   3.260  -0.329   5.895
   17POPC  C310 2257   3.235  -0.543   5.934
   17POPC  H10X 2258   3.245  -0.609   6.022
   17POPC  H10Y 2259   3.308  -0.578   5.858
   17POPC  C311 2260   3.092  -0.557   5.879
   17POPC  H11X 2261   3.021  -0.506   5.947
   17POPC  H11Y 2262   3.066  -0.665   5.880
   17POPC  C312 2263   3.071  -0.505   5.736
   17POPC  H12X 2264   3.092  -0.396   5.731
   17POPC  H12Y 2265   2.964  -0.521   5.711
   17POPC  C313 2266   3.156  -0.578   5.630
   17POPC  H13X 2267   3.152  -0.688   5.652
   17POPC  H13Y 2268   3.262  -0.545   5.638
   17POPC  C314 2269   3.105  -0.557   5.487
   17POPC  H14X 2270   3.114  -0.449   5.460
   17POPC  H14Y 2271   2.997  -0.584   5.484
   17POPC  C315 2272   3.179  -0.642   5.383
   17POPC  H15X 2273   3.121  -0.638   5.288
   17POPC  H15Y 2274   3.180  -0.747   5.418
   17POPC  C316 2275   3.322  -0.597   5.354
   17POPC  H16X 2276   3.324  -0.491   5.320
   17POPC  H16Y 2277   3.367  -0.661   5.275
   17POPC  H16Z 2278   3.384  -0.606   5.446
   18POPC     N 2279   5.199   7.872   7.388
   18POPC   C12 2280   5.305   7.833   7.287
   18POPC   C13 2281   5.065   7.846   7.329
   18POPC   C14 2282   5.212   7.795   7.515
   18POPC   C15 2283   5.210   8.018   7.417
   18POPC  H12A 2284   5.293   7.897   7.200
   18POPC  H12B 2285   5.285   7.732   7.255
   18POPC  H13A 2286   4.987   7.870   7.401
   18POPC  H13B 2287   5.049   7.906   7.241
   18POPC  H13C 2288   5.054   7.742   7.302
   18POPC  H14A 2289   5.311   7.810   7.556
   18POPC  H14B 2290   5.138   7.828   7.587
   18POPC  H14C 2291   5.200   7.689   7.496
   18POPC  H15A 2292   5.131   8.046   7.485
   18POPC  H15B 2293   5.197   8.073   7.324
   18POPC  H15C 2294   5.306   8.040   7.461
   18POPC   C11 2295   5.453   7.840   7.331
   18POPC  H11A 2296   5.474   7.940   7.376
   18POPC  H11B 2297   5.517   7.831   7.241
   18POPC     P 2298   5.586   7.632   7.394
   18POPC   O13 2299   5.719   7.697   7.403
   18POPC   O14 2300   5.566   7.513   7.480
   18POPC   O12 2301   5.478   7.740   7.429
   18POPC   O11 2302   5.554   7.594   7.245
   18POPC    C1 2303   5.653   7.524   7.169
   18POPC    HA 2304   5.602   7.471   7.086
   18POPC    HB 2305   5.705   7.447   7.230
   18POPC    C2 2306   5.759   7.619   7.106
   18POPC    HS 2307   5.821   7.659   7.189
   18POPC   O21 2308   5.687   7.727   7.042
   18POPC   C21 2309   5.762   7.833   7.021
   18POPC   O22 2310   5.880   7.843   7.050
   18POPC   C22 2311   5.679   7.941   6.954
   18POPC   H2R 2312   5.577   7.943   6.999
   18POPC   H2S 2313   5.670   7.918   6.846
   18POPC    C3 2314   5.853   7.544   7.007
   18POPC    HX 2315   5.904   7.464   7.065
   18POPC    HY 2316   5.933   7.614   6.973
   18POPC   O31 2317   5.783   7.495   6.891
   18POPC   C31 2318   5.770   7.363   6.882
   18POPC   O32 2319   5.812   7.281   6.962
   18POPC   C32 2320   5.690   7.329   6.757
   18POPC   H2X 2321   5.594   7.385   6.759
   18POPC   H2Y 2322   5.668   7.220   6.755
   18POPC   C23 2323   5.747   8.077   6.975
   18POPC   H3R 2324   5.850   8.074   6.934
   18POPC   H3S 2325   5.754   8.098   7.084
   18POPC   C24 2326   5.673   8.194   6.909
   18POPC   H4R 2327   5.727   8.288   6.933
   18POPC   H4S 2328   5.570   8.203   6.951
   18POPC   C25 2329   5.664   8.183   6.756
   18POPC   H5R 2330   5.590   8.106   6.728
   18POPC   H5S 2331   5.764   8.151   6.717
   18POPC   C26 2332   5.628   8.317   6.690
   18POPC   H6R 2333   5.704   8.392   6.720
   18POPC   H6S 2334   5.530   8.351   6.729
   18POPC   C27 2335   5.623   8.310   6.537
   18POPC   H7R 2336   5.551   8.232   6.505
   18POPC   H7S 2337   5.724   8.281   6.500
   18POPC   C28 2338   5.583   8.445   6.475
   18POPC   H8R 2339   5.639   8.525   6.527
   18POPC   H8S 2340   5.475   8.463   6.495
   18POPC   C29 2341   5.616   8.451   6.328
   18POPC   H91 2342   5.724   8.456   6.306
   18POPC  C210 2343   5.529   8.458   6.225
   18POPC  H101 2344   5.570   8.464   6.123
   18POPC  C211 2345   5.379   8.451   6.231
   18POPC  H11R 2346   5.333   8.550   6.208
   18POPC  H11S 2347   5.344   8.420   6.332
   18POPC  C212 2348   5.326   8.348   6.129
   18POPC  H12R 2349   5.221   8.321   6.155
   18POPC  H12S 2350   5.388   8.256   6.136
   18POPC  C213 2351   5.329   8.401   5.985
   18POPC  H13R 2352   5.423   8.458   5.969
   18POPC  H13S 2353   5.243   8.472   5.972
   18POPC  C214 2354   5.321   8.292   5.878
   18POPC  H14R 2355   5.226   8.236   5.888
   18POPC  H14S 2356   5.404   8.220   5.895
   18POPC  C215 2357   5.334   8.349   5.736
   18POPC  H15R 2358   5.425   8.412   5.731
   18POPC  H15S 2359   5.246   8.413   5.715
   18POPC  C216 2360   5.344   8.239   5.630
   18POPC  H16R 2361   5.255   8.173   5.635
   18POPC  H16S 2362   5.434   8.177   5.652
   18POPC  C217 2363   5.357   8.294   5.487
   18POPC  H17R 2364   5.438   8.371   5.486
   18POPC  H17S 2365   5.262   8.344   5.459
   18POPC  C218 2366   5.390   8.186   5.384
   18POPC  H18R 2367   5.396   8.231   5.282
   18POPC  H18S 2368   5.313   8.107   5.383
   18POPC  H18T 2369   5.489   8.140   5.407
   18POPC   C33 2370   5.771   7.369   6.633
   18POPC   H3X 2371   5.863   7.307   6.626
   18POPC   H3Y 2372   5.801   7.475   6.642
   18POPC   C34 2373   5.691   7.355   6.502
   18POPC   H4X 2374   5.595   7.410   6.514
   18POPC   H4Y 2375   5.667   7.248   6.484
   18POPC   C35 2376   5.766   7.413   6.382
   18POPC   H5X 2377   5.853   7.349   6.359
   18POPC   H5Y 2378   5.806   7.513   6.410
   18POPC   C36 2379   5.679   7.429   6.257
   18POPC   H6X 2380   5.597   7.501   6.280
   18POPC   H6Y 2381   5.633   7.332   6.231
   18POPC   C37 2382   5.760   7.482   6.138
   18POPC   H7X 2383   5.838   7.407   6.113
   18POPC   H7Y 2384   5.811   7.576   6.169
   18POPC   C38 2385   5.676   7.511   6.013
   18POPC   H8X 2386   5.595   7.583   6.040
   18POPC   H8Y 2387   5.627   7.416   5.980
   18POPC   C39 2388   5.761   7.569   5.901
   18POPC   H9X 2389   5.844   7.498   5.878
   18POPC   H9Y 2390   5.807   7.664   5.937
   18POPC  C310 2391   5.686   7.598   5.770
   18POPC  H10X 2392   5.758   7.644   5.699
   18POPC  H10Y 2393   5.605   7.672   5.789
   18POPC  C311 2394   5.627   7.473   5.703
   18POPC  H11X 2395   5.532   7.444   5.753
   18POPC  H11Y 2396   5.699   7.389   5.715
   18POPC  C312 2397   5.602   7.494   5.553
   18POPC  H12X 2398   5.698   7.527   5.506
   18POPC  H12Y 2399   5.527   7.574   5.538
   18POPC  C313 2400   5.555   7.366   5.481
   18POPC  H13X 2401   5.455   7.338   5.521
   18POPC  H13Y 2402   5.626   7.284   5.504
   18POPC  C314 2403   5.547   7.383   5.329
   18POPC  H14X 2404   5.650   7.394   5.288
   18POPC  H14Y 2405   5.491   7.476   5.306
   18POPC  C315 2406   5.478   7.265   5.259
   18POPC  H15X 2407   5.375   7.256   5.300
   18POPC  H15Y 2408   5.532   7.171   5.283
   18POPC  C316 2409   5.469   7.280   5.107
   18POPC  H16X 2410   5.571   7.284   5.063
   18POPC  H16Y 2411   5.415   7.374   5.080
   18POPC  H16Z 2412   5.414   7.194   5.063
   19POPC     N 2413   6.827   3.241   7.531
   19POPC   C12 2414   6.742   3.297   7.642
   19POPC   C13 2415   6.944   3.330   7.504
   19POPC   C14 2416   6.878   3.106   7.571
   19POPC   C15 2417   6.748   3.225   7.406
   19POPC  H12A 2418   6.798   3.288   7.735
   19POPC  H12B 2419   6.654   3.235   7.651
   19POPC  H13A 2420   6.909   3.430   7.480
   19POPC  H13B 2421   7.007   3.335   7.592
   19POPC  H13C 2422   7.002   3.292   7.422
   19POPC  H14A 2423   6.941   3.114   7.658
   19POPC  H14B 2424   6.795   3.040   7.594
   19POPC  H14C 2425   6.935   3.063   7.490
   19POPC  H15A 2426   6.811   3.190   7.326
   19POPC  H15B 2427   6.707   3.322   7.378
   19POPC  H15C 2428   6.666   3.156   7.421
   19POPC   C11 2429   6.696   3.445   7.630
   19POPC  H11A 2430   6.785   3.511   7.641
   19POPC  H11B 2431   6.626   3.466   7.714
   19POPC     P 2432   6.577   3.613   7.488
   19POPC   O13 2433   6.446   3.622   7.557
   19POPC   O14 2434   6.680   3.712   7.527
   19POPC   O12 2435   6.633   3.468   7.505
   19POPC   O11 2436   6.556   3.620   7.331
   19POPC    C1 2437   6.431   3.577   7.275
   19POPC    HA 2438   6.417   3.630   7.178
   19POPC    HB 2439   6.345   3.606   7.339
   19POPC    C2 2440   6.424   3.424   7.245
   19POPC    HS 2441   6.450   3.369   7.338
   19POPC   O21 2442   6.517   3.396   7.140
   19POPC   C21 2443   6.546   3.268   7.127
   19POPC   O22 2444   6.508   3.178   7.201
   19POPC   C22 2445   6.636   3.249   7.005
   19POPC   H2R 2446   6.735   3.210   7.037
   19POPC   H2S 2447   6.651   3.348   6.956
   19POPC    C3 2448   6.278   3.386   7.204
   19POPC    HX 2449   6.212   3.409   7.290
   19POPC    HY 2450   6.271   3.277   7.187
   19POPC   O31 2451   6.235   3.466   7.092
   19POPC   C31 2452   6.223   3.403   6.976
   19POPC   O32 2453   6.232   3.282   6.959
   19POPC   C32 2454   6.196   3.505   6.866
   19POPC   H2X 2455   6.189   3.606   6.912
   19POPC   H2Y 2456   6.100   3.482   6.815
   19POPC   C23 2457   6.572   3.152   6.904
   19POPC   H3R 2458   6.462   3.168   6.902
   19POPC   H3S 2459   6.591   3.047   6.936
   19POPC   C24 2460   6.625   3.176   6.762
   19POPC   H4R 2461   6.735   3.159   6.760
   19POPC   H4S 2462   6.609   3.283   6.738
   19POPC   C25 2463   6.556   3.092   6.653
   19POPC   H5R 2464   6.589   3.131   6.554
   19POPC   H5S 2465   6.446   3.108   6.660
   19POPC   C26 2466   6.586   2.941   6.657
   19POPC   H6R 2467   6.539   2.896   6.567
   19POPC   H6S 2468   6.538   2.896   6.746
   19POPC   C27 2469   6.735   2.907   6.657
   19POPC   H7R 2470   6.777   2.927   6.758
   19POPC   H7S 2471   6.788   2.973   6.584
   19POPC   C28 2472   6.763   2.761   6.617
   19POPC   H8R 2473   6.734   2.747   6.511
   19POPC   H8S 2474   6.697   2.695   6.678
   19POPC   C29 2475   6.907   2.723   6.640
   19POPC   H91 2476   6.928   2.679   6.738
   19POPC  C210 2477   7.007   2.732   6.550
   19POPC  H101 2478   7.108   2.699   6.580
   19POPC  C211 2479   6.997   2.792   6.412
   19POPC  H11R 2480   7.076   2.869   6.400
   19POPC  H11S 2481   6.899   2.843   6.398
   19POPC  C212 2482   7.014   2.688   6.300
   19POPC  H12R 2483   6.939   2.607   6.313
   19POPC  H12S 2484   7.115   2.643   6.306
   19POPC  C213 2485   6.995   2.753   6.162
   19POPC  H13R 2486   7.068   2.836   6.152
   19POPC  H13S 2487   6.893   2.796   6.157
   19POPC  C214 2488   7.014   2.656   6.045
   19POPC  H14R 2489   6.944   2.571   6.055
   19POPC  H14S 2490   7.118   2.617   6.049
   19POPC  C215 2491   6.990   2.727   5.910
   19POPC  H15R 2492   7.054   2.817   5.906
   19POPC  H15S 2493   6.884   2.760   5.908
   19POPC  C216 2494   7.017   2.642   5.785
   19POPC  H16R 2495   7.001   2.707   5.696
   19POPC  H16S 2496   6.943   2.560   5.780
   19POPC  C217 2497   7.159   2.584   5.778
   19POPC  H17R 2498   7.171   2.509   5.859
   19POPC  H17S 2499   7.231   2.667   5.797
   19POPC  C218 2500   7.195   2.519   5.645
   19POPC  H18R 2501   7.167   2.585   5.560
   19POPC  H18S 2502   7.141   2.422   5.633
   19POPC  H18T 2503   7.304   2.499   5.640
   19POPC   C33 2504   6.312   3.506   6.764
   19POPC   H3X 2505   6.409   3.493   6.816
   19POPC   H3Y 2506   6.312   3.606   6.716
   19POPC   C34 2507   6.298   3.402   6.651
   19POPC   H4X 2508   6.196   3.413   6.607
   19POPC   H4Y 2509   6.307   3.300   6.692
   19POPC   C35 2510   6.401   3.424   6.539
   19POPC   H5X 2511   6.503   3.402   6.577
   19POPC   H5Y 2512   6.398   3.531   6.509
   19POPC   C36 2513   6.374   3.339   6.414
   19POPC   H6X 2514   6.266   3.352   6.389
   19POPC   H6Y 2515   6.391   3.231   6.436
   19POPC   C37 2516   6.456   3.381   6.291
   19POPC   H7X 2517   6.559   3.343   6.300
   19POPC   H7Y 2518   6.460   3.492   6.288
   19POPC   C38 2519   6.390   3.332   6.161
   19POPC   H8X 2520   6.286   3.372   6.159
   19POPC   H8Y 2521   6.384   3.221   6.162
   19POPC   C39 2522   6.459   3.379   6.032
   19POPC   H9X 2523   6.559   3.331   6.024
   19POPC   H9Y 2524   6.474   3.489   6.036
   19POPC  C310 2525   6.374   3.344   5.909
   19POPC  H10X 2526   6.274   3.391   5.921
   19POPC  H10Y 2527   6.360   3.234   5.907
   19POPC  C311 2528   6.435   3.391   5.777
   19POPC  H11X 2529   6.535   3.345   5.764
   19POPC  H11Y 2530   6.448   3.502   5.781
   19POPC  C312 2531   6.349   3.356   5.654
   19POPC  H12X 2532   6.397   3.399   5.563
   19POPC  H12Y 2533   6.249   3.405   5.664
   19POPC  C313 2534   6.329   3.206   5.633
   19POPC  H13X 2535   6.226   3.178   5.666
   19POPC  H13Y 2536   6.401   3.150   5.697
   19POPC  C314 2537   6.350   3.159   5.489
   19POPC  H14X 2538   6.456   3.177   5.460
   19POPC  H14Y 2539   6.285   3.220   5.421
   19POPC  C315 2540   6.316   3.011   5.469
   19POPC  H15X 2541   6.207   2.996   5.486
   19POPC  H15Y 2542   6.371   2.951   5.546
   19POPC  C316 2543   6.352   2.956   5.331
   19POPC  H16X 2544   6.462   2.959   5.315
   19POPC  H16Y 2545   6.303   3.016   5.252
   19POPC  H16Z 2546   6.318   2.851   5.321
   20POPC     N 2547   0.340   7.734   7.347
   20POPC   C12 2548   0.219   7.799   7.283
   20POPC   C13 2549   0.376   7.806   7.473
   20POPC   C14 2550   0.314   7.591   7.380
   20POPC   C15 2551   0.456   7.742   7.253
   20POPC  H12A 2552   0.189   7.737   7.200
   20POPC  H12B 2553   0.249   7.895   7.243
   20POPC  H13A 2554   0.400   7.909   7.452
   20POPC  H13B 2555   0.295   7.803   7.544
   20POPC  H13C 2556   0.464   7.760   7.517
   20POPC  H14A 2557   0.400   7.550   7.432
   20POPC  H14B 2558   0.226   7.584   7.441
   20POPC  H14C 2559   0.297   7.534   7.289
   20POPC  H15A 2560   0.435   7.690   7.161
   20POPC  H15B 2561   0.543   7.696   7.301
   20POPC  H15C 2562   0.480   7.845   7.232
   20POPC   C11 2563   0.096   7.823   7.373
   20POPC  H11A 2564   0.015   7.866   7.310
   20POPC  H11B 2565   0.122   7.899   7.450
   20POPC     P 2566  -0.052   7.718   7.547
   20POPC   O13 2567  -0.112   7.586   7.577
   20POPC   O14 2568   0.012   7.785   7.662
   20POPC   O12 2569   0.054   7.701   7.433
   20POPC   O11 2570  -0.160   7.812   7.481
   20POPC    C1 2571  -0.278   7.754   7.426
   20POPC    HA 2572  -0.350   7.836   7.401
   20POPC    HB 2573  -0.328   7.687   7.500
   20POPC    C2 2574  -0.255   7.672   7.295
   20POPC    HS 2575  -0.192   7.585   7.322
   20POPC   O21 2576  -0.193   7.758   7.199
   20POPC   C21 2577  -0.110   7.697   7.117
   20POPC   O22 2578  -0.073   7.581   7.126
   20POPC   C22 2579  -0.068   7.794   7.007
   20POPC   H2R 2580  -0.027   7.886   7.053
   20POPC   H2S 2581  -0.157   7.820   6.946
   20POPC    C3 2582  -0.390   7.619   7.240
   20POPC    HX 2583  -0.448   7.705   7.199
   20POPC    HY 2584  -0.447   7.574   7.324
   20POPC   O31 2585  -0.368   7.520   7.138
   20POPC   C31 2586  -0.480   7.476   7.084
   20POPC   O32 2587  -0.592   7.518   7.108
   20POPC   C32 2588  -0.448   7.366   6.984
   20POPC   H2X 2589  -0.523   7.285   6.995
   20POPC   H2Y 2590  -0.347   7.324   7.005
   20POPC   C23 2591   0.038   7.729   6.917
   20POPC   H3R 2592  -0.001   7.632   6.879
   20POPC   H3S 2593   0.131   7.708   6.975
   20POPC   C24 2594   0.074   7.815   6.795
   20POPC   H4R 2595   0.127   7.907   6.827
   20POPC   H4S 2596  -0.021   7.846   6.746
   20POPC   C25 2597   0.158   7.740   6.691
   20POPC   H5R 2598   0.108   7.642   6.669
   20POPC   H5S 2599   0.258   7.718   6.733
   20POPC   C26 2600   0.172   7.816   6.558
   20POPC   H6R 2601   0.233   7.907   6.575
   20POPC   H6S 2602   0.071   7.848   6.525
   20POPC   C27 2603   0.235   7.730   6.447
   20POPC   H7R 2604   0.174   7.639   6.432
   20POPC   H7S 2605   0.336   7.698   6.482
   20POPC   C28 2606   0.251   7.803   6.313
   20POPC   H8R 2607   0.316   7.741   6.248
   20POPC   H8S 2608   0.306   7.898   6.332
   20POPC   C29 2609   0.119   7.835   6.246
   20POPC   H91 2610   0.050   7.894   6.308
   20POPC  C210 2611   0.082   7.802   6.121
   20POPC  H101 2612  -0.018   7.833   6.087
   20POPC  C211 2613   0.160   7.722   6.020
   20POPC  H11R 2614   0.092   7.649   5.971
   20POPC  H11S 2615   0.241   7.663   6.068
   20POPC  C212 2616   0.220   7.813   5.912
   20POPC  H12R 2617   0.299   7.876   5.958
   20POPC  H12S 2618   0.140   7.881   5.874
   20POPC  C213 2619   0.279   7.737   5.791
   20POPC  H13R 2620   0.330   7.811   5.725
   20POPC  H13S 2621   0.195   7.692   5.734
   20POPC  C214 2622   0.378   7.625   5.826
   20POPC  H14R 2623   0.412   7.578   5.731
   20POPC  H14S 2624   0.324   7.546   5.884
   20POPC  C215 2625   0.501   7.669   5.905
   20POPC  H15R 2626   0.470   7.722   5.997
   20POPC  H15S 2627   0.561   7.741   5.844
   20POPC  C216 2628   0.590   7.551   5.945
   20POPC  H16R 2629   0.618   7.492   5.855
   20POPC  H16S 2630   0.530   7.485   6.011
   20POPC  C217 2631   0.717   7.593   6.020
   20POPC  H17R 2632   0.701   7.695   6.062
   20POPC  H17S 2633   0.802   7.598   5.948
   20POPC  C218 2634   0.752   7.499   6.135
   20POPC  H18R 2635   0.670   7.499   6.210
   20POPC  H18S 2636   0.846   7.531   6.184
   20POPC  H18T 2637   0.764   7.395   6.098
   20POPC   C33 2638  -0.453   7.423   6.842
   20POPC   H3X 2639  -0.548   7.479   6.828
   20POPC   H3Y 2640  -0.453   7.337   6.771
   20POPC   C34 2641  -0.334   7.513   6.808
   20POPC   H4X 2642  -0.240   7.456   6.827
   20POPC   H4Y 2643  -0.333   7.603   6.873
   20POPC   C35 2644  -0.335   7.557   6.661
   20POPC   H5X 2645  -0.425   7.619   6.642
   20POPC   H5Y 2646  -0.343   7.465   6.599
   20POPC   C36 2647  -0.209   7.634   6.620
   20POPC   H6X 2648  -0.121   7.573   6.649
   20POPC   H6Y 2649  -0.206   7.729   6.677
   20POPC   C37 2650  -0.200   7.664   6.470
   20POPC   H7X 2651  -0.102   7.713   6.450
   20POPC   H7Y 2652  -0.280   7.735   6.441
   20POPC   C38 2653  -0.211   7.540   6.381
   20POPC   H8X 2654  -0.317   7.503   6.383
   20POPC   H8Y 2655  -0.146   7.459   6.421
   20POPC   C39 2656  -0.172   7.567   6.236
   20POPC   H9X 2657  -0.063   7.587   6.231
   20POPC   H9Y 2658  -0.225   7.658   6.201
   20POPC  C310 2659  -0.206   7.449   6.143
   20POPC  H10X 2660  -0.316   7.435   6.142
   20POPC  H10Y 2661  -0.160   7.357   6.185
   20POPC  C311 2662  -0.157   7.467   5.998
   20POPC  H11X 2663  -0.190   7.379   5.939
   20POPC  H11Y 2664  -0.046   7.468   5.999
   20POPC  C312 2665  -0.207   7.595   5.930
   20POPC  H12X 2666  -0.171   7.684   5.986
   20POPC  H12Y 2667  -0.318   7.596   5.931
   20POPC  C313 2668  -0.158   7.607   5.785
   20POPC  H13X 2669  -0.202   7.524   5.726
   20POPC  H13Y 2670  -0.047   7.596   5.783
   20POPC  C314 2671  -0.196   7.741   5.721
   20POPC  H14X 2672  -0.144   7.823   5.774
   20POPC  H14Y 2673  -0.306   7.756   5.733
   20POPC  C315 2674  -0.163   7.749   5.571
   20POPC  H15X 2675  -0.200   7.846   5.533
   20POPC  H15Y 2676  -0.218   7.669   5.518
   20POPC  C316 2677  -0.014   7.737   5.537
   20POPC  H16X 2678   0.044   7.819   5.585
   20POPC  H16Y 2679   0.000   7.743   5.427
   20POPC  H16Z 2680   0.026   7.639   5.572
   21POPC     N 2681   2.841   0.395   7.448
   21POPC   C12 2682   2.923   0.460   7.339
   21POPC   C13 2683   2.931   0.352   7.559
   21POPC   C14 2684   2.741   0.492   7.504
   21POPC   C15 2685   2.769   0.276   7.393
   21POPC  H12A 2686   3.004   0.392   7.314
   21POPC  H12B 2687   2.967   0.550   7.379
   21POPC  H13A 2688   2.978   0.438   7.604
   21POPC  H13B 2689   2.873   0.300   7.635
   21POPC  H13C 2690   3.007   0.285   7.521
   21POPC  H14A 2691   2.682   0.444   7.581
   21POPC  H14B 2692   2.792   0.578   7.545
   21POPC  H14C 2693   2.675   0.525   7.425
   21POPC  H15A 2694   2.840   0.205   7.352
   21POPC  H15B 2695   2.700   0.307   7.316
   21POPC  H15C 2696   2.713   0.228   7.473
   21POPC   C11 2697   2.853   0.496   7.205
   21POPC  H11A 2698   2.820   0.402   7.156
   21POPC  H11B 2699   2.927   0.542   7.137
   21POPC     P 2700   2.759   0.733   7.205
   21POPC   O13 2701   2.641   0.802   7.263
   21POPC   O14 2702   2.892   0.775   7.256
   21POPC   O12 2703   2.739   0.579   7.226
   21POPC   O11 2704   2.755   0.750   7.048
   21POPC    C1 2705   2.640   0.701   6.976
   21POPC    HA 2706   2.613   0.774   6.897
   21POPC    HB 2707   2.551   0.691   7.043
   21POPC    C2 2708   2.663   0.564   6.906
   21POPC    HS 2709   2.683   0.490   6.987
   21POPC   O21 2710   2.776   0.576   6.817
   21POPC   C21 2711   2.824   0.457   6.786
   21POPC   O22 2712   2.794   0.353   6.842
   21POPC   C22 2713   2.922   0.466   6.670
   21POPC   H2R 2714   3.025   0.449   6.708
   21POPC   H2S 2715   2.917   0.567   6.622
   21POPC    C3 2716   2.535   0.517   6.829
   21POPC    HX 2717   2.461   0.486   6.906
   21POPC    HY 2718   2.556   0.426   6.769
   21POPC   O31 2719   2.476   0.622   6.750
   21POPC   C31 2720   2.517   0.631   6.624
   21POPC   O32 2721   2.600   0.559   6.571
   21POPC   C32 2722   2.444   0.748   6.558
   21POPC   H2X 2723   2.492   0.843   6.591
   21POPC   H2Y 2724   2.339   0.748   6.592
   21POPC   C23 2725   2.885   0.357   6.568
   21POPC   H3R 2726   2.784   0.379   6.527
   21POPC   H3S 2727   2.879   0.258   6.619
   21POPC   C24 2728   2.983   0.343   6.452
   21POPC   H4R 2729   3.083   0.316   6.491
   21POPC   H4S 2730   2.991   0.441   6.400
   21POPC   C25 2731   2.936   0.236   6.352
   21POPC   H5R 2732   2.837   0.267   6.312
   21POPC   H5S 2733   2.920   0.141   6.407
   21POPC   C26 2734   3.031   0.209   6.235
   21POPC   H6R 2735   2.982   0.139   6.165
   21POPC   H6S 2736   3.123   0.160   6.274
   21POPC   C27 2737   3.075   0.335   6.158
   21POPC   H7R 2738   3.148   0.392   6.219
   21POPC   H7S 2739   2.986   0.399   6.140
   21POPC   C28 2740   3.139   0.302   6.022
   21POPC   H8R 2741   3.171   0.397   5.974
   21POPC   H8S 2742   3.060   0.257   5.957
   21POPC   C29 2743   3.257   0.209   6.036
   21POPC   H91 2744   3.331   0.241   6.111
   21POPC  C210 2745   3.276   0.091   5.974
   21POPC  H101 2746   3.367   0.033   5.996
   21POPC  C211 2747   3.186   0.029   5.870
   21POPC  H11R 2748   3.118   0.104   5.825
   21POPC  H11S 2749   3.122  -0.050   5.916
   21POPC  C212 2750   3.268  -0.034   5.757
   21POPC  H12R 2751   3.323  -0.122   5.797
   21POPC  H12S 2752   3.343   0.040   5.721
   21POPC  C213 2753   3.181  -0.078   5.638
   21POPC  H13R 2754   3.140   0.013   5.589
   21POPC  H13S 2755   3.096  -0.138   5.676
   21POPC  C214 2756   3.256  -0.161   5.533
   21POPC  H14R 2757   3.187  -0.177   5.447
   21POPC  H14S 2758   3.280  -0.261   5.576
   21POPC  C215 2759   3.386  -0.097   5.483
   21POPC  H15R 2760   3.460  -0.097   5.566
   21POPC  H15S 2761   3.367   0.008   5.453
   21POPC  C216 2762   3.449  -0.171   5.363
   21POPC  H16R 2763   3.451  -0.280   5.386
   21POPC  H16S 2764   3.554  -0.137   5.351
   21POPC  C217 2765   3.374  -0.148   5.231
   21POPC  H17R 2766   3.377  -0.039   5.208
   21POPC  H17S 2767   3.268  -0.178   5.242
   21POPC  C218 2768   3.434  -0.225   5.113
   21POPC  H18R 2769   3.378  -0.202   5.020
   21POPC  H18S 2770   3.429  -0.334   5.132
   21POPC  H18T 2771   3.541  -0.197   5.098
   21POPC   C33 2772   2.448   0.739   6.405
   21POPC   H3X 2773   2.407   0.640   6.373
   21POPC   H3Y 2774   2.553   0.747   6.369
   21POPC   C34 2775   2.363   0.850   6.340
   21POPC   H4X 2776   2.404   0.949   6.370
   21POPC   H4Y 2777   2.259   0.842   6.380
   21POPC   C35 2778   2.357   0.843   6.187
   21POPC   H5X 2779   2.322   0.741   6.156
   21POPC   H5Y 2780   2.459   0.858   6.145
   21POPC   C36 2781   2.261   0.947   6.127
   21POPC   H6X 2782   2.292   1.048   6.162
   21POPC   H6Y 2783   2.158   0.928   6.165
   21POPC   C37 2784   2.260   0.948   5.974
   21POPC   H7X 2785   2.240   0.846   5.936
   21POPC   H7Y 2786   2.360   0.980   5.939
   21POPC   C38 2787   2.155   1.045   5.916
   21POPC   H8X 2788   2.166   1.142   5.968
   21POPC   H8Y 2789   2.053   1.007   5.937
   21POPC   C39 2790   2.170   1.071   5.765
   21POPC   H9X 2791   2.275   1.105   5.747
   21POPC   H9Y 2792   2.103   1.155   5.736
   21POPC  C310 2793   2.140   0.952   5.673
   21POPC  H10X 2794   2.030   0.935   5.673
   21POPC  H10Y 2795   2.189   0.860   5.711
   21POPC  C311 2796   2.188   0.978   5.530
   21POPC  H11X 2797   2.297   0.960   5.525
   21POPC  H11Y 2798   2.170   1.085   5.506
   21POPC  C312 2799   2.119   0.893   5.422
   21POPC  H12X 2800   2.011   0.921   5.419
   21POPC  H12Y 2801   2.127   0.786   5.447
   21POPC  C313 2802   2.180   0.918   5.283
   21POPC  H13X 2803   2.286   0.883   5.283
   21POPC  H13Y 2804   2.182   1.028   5.265
   21POPC  C314 2805   2.105   0.852   5.168
   21POPC  H14X 2806   1.997   0.879   5.175
   21POPC  H14Y 2807   2.114   0.742   5.176
   21POPC  C315 2808   2.157   0.898   5.031
   21POPC  H15X 2809   2.265   0.874   5.024
   21POPC  H15Y 2810   2.147   1.009   5.025
   21POPC  C316 2811   2.084   0.836   4.911
   21POPC  H16X 2812   2.100   0.726   4.909
   21POPC  H16Y 2813   2.123   0.879   4.816
   21POPC  H16Z 2814   1.975   0.857   4.917
   22POPC     N 2815   7.895   2.761   7.767
   22POPC   C12 2816   7.981   2.699   7.660
   22POPC   C13 2817   7.961   2.885   7.817
   22POPC   C14 2818   7.761   2.799   7.713
   22POPC   C15 2819   7.878   2.666   7.882
   22POPC  H12A 2820   8.075   2.669   7.704
   22POPC  H12B 2821   8.003   2.778   7.588
   22POPC  H13A 2822   7.902   2.931   7.895
   22POPC  H13B 2823   8.059   2.861   7.856
   22POPC  H13C 2824   7.974   2.955   7.736
   22POPC  H14A 2825   7.707   2.710   7.682
   22POPC  H14B 2826   7.703   2.849   7.789
   22POPC  H14C 2827   7.773   2.865   7.628
   22POPC  H15A 2828   7.973   2.648   7.930
   22POPC  H15B 2829   7.839   2.572   7.846
   22POPC  H15C 2830   7.809   2.707   7.955
   22POPC   C11 2831   7.924   2.580   7.579
   22POPC  H11A 2832   8.000   2.551   7.503
   22POPC  H11B 2833   7.834   2.618   7.526
   22POPC     P 2834   7.789   2.369   7.600
   22POPC   O13 2835   7.823   2.228   7.630
   22POPC   O14 2836   7.654   2.415   7.640
   22POPC   O12 2837   7.895   2.468   7.663
   22POPC   O11 2838   7.812   2.393   7.446
   22POPC    C1 2839   7.742   2.314   7.351
   22POPC    HA 2840   7.636   2.301   7.381
   22POPC    HB 2841   7.790   2.214   7.341
   22POPC    C2 2842   7.745   2.382   7.212
   22POPC    HS 2843   7.687   2.318   7.142
   22POPC   O21 2844   7.883   2.396   7.172
   22POPC   C21 2845   7.898   2.398   7.041
   22POPC   O22 2846   7.810   2.377   6.959
   22POPC   C22 2847   8.042   2.433   7.007
   22POPC   H2R 2848   8.110   2.361   7.057
   22POPC   H2S 2849   8.066   2.535   7.044
   22POPC    C3 2850   7.678   2.523   7.221
   22POPC    HX 2851   7.735   2.581   7.296
   22POPC    HY 2852   7.575   2.513   7.261
   22POPC   O31 2853   7.682   2.596   7.096
   22POPC   C31 2854   7.578   2.573   7.017
   22POPC   O32 2855   7.476   2.515   7.049
   22POPC   C32 2856   7.608   2.628   6.879
   22POPC   H2X 2857   7.626   2.543   6.810
   22POPC   H2Y 2858   7.701   2.690   6.882
   22POPC   C23 2859   8.063   2.427   6.854
   22POPC   H3R 2860   8.020   2.333   6.814
   22POPC   H3S 2861   8.172   2.424   6.833
   22POPC   C24 2862   8.004   2.549   6.781
   22POPC   H4R 2863   8.085   2.623   6.762
   22POPC   H4S 2864   7.928   2.597   6.846
   22POPC   C25 2865   7.936   2.509   6.649
   22POPC   H5R 2866   7.864   2.427   6.670
   22POPC   H5S 2867   8.013   2.469   6.580
   22POPC   C26 2868   7.858   2.622   6.580
   22POPC   H6R 2869   7.770   2.647   6.642
   22POPC   H6S 2870   7.821   2.584   6.482
   22POPC   C27 2871   7.938   2.751   6.555
   22POPC   H7R 2872   8.034   2.728   6.504
   22POPC   H7S 2873   7.961   2.798   6.654
   22POPC   C28 2874   7.857   2.852   6.470
   22POPC   H8R 2875   7.753   2.852   6.509
   22POPC   H8S 2876   7.853   2.813   6.366
   22POPC   C29 2877   7.913   2.992   6.479
   22POPC   H91 2878   7.923   3.030   6.581
   22POPC  C210 2879   7.946   3.073   6.377
   22POPC  H101 2880   7.984   3.173   6.400
   22POPC  C211 2881   7.940   3.042   6.229
   22POPC  H11R 2882   7.915   2.936   6.210
   22POPC  H11S 2883   8.040   3.061   6.183
   22POPC  C212 2884   7.838   3.130   6.155
   22POPC  H12R 2885   7.859   3.237   6.174
   22POPC  H12S 2886   7.736   3.107   6.194
   22POPC  C213 2887   7.841   3.105   6.003
   22POPC  H13R 2888   7.841   2.995   5.988
   22POPC  H13S 2889   7.935   3.146   5.961
   22POPC  C214 2890   7.721   3.165   5.929
   22POPC  H14R 2891   7.717   3.275   5.949
   22POPC  H14S 2892   7.628   3.120   5.971
   22POPC  C215 2893   7.722   3.142   5.777
   22POPC  H15R 2894   7.810   3.194   5.734
   22POPC  H15S 2895   7.631   3.188   5.734
   22POPC  C216 2896   7.726   2.993   5.738
   22POPC  H16R 2897   7.645   2.940   5.791
   22POPC  H16S 2898   7.823   2.949   5.770
   22POPC  C217 2899   7.710   2.968   5.587
   22POPC  H17R 2900   7.611   3.008   5.555
   22POPC  H17S 2901   7.709   2.858   5.570
   22POPC  C218 2902   7.818   3.031   5.499
   22POPC  H18R 2903   7.919   2.994   5.529
   22POPC  H18S 2904   7.817   3.142   5.508
   22POPC  H18T 2905   7.802   3.004   5.392
   22POPC   C33 2906   7.491   2.713   6.827
   22POPC   H3X 2907   7.473   2.799   6.895
   22POPC   H3Y 2908   7.399   2.651   6.825
   22POPC   C34 2909   7.519   2.764   6.685
   22POPC   H4X 2910   7.549   2.675   6.625
   22POPC   H4Y 2911   7.605   2.834   6.687
   22POPC   C35 2912   7.399   2.832   6.618
   22POPC   H5X 2913   7.379   2.929   6.668
   22POPC   H5Y 2914   7.309   2.767   6.631
   22POPC   C36 2915   7.420   2.855   6.467
   22POPC   H6X 2916   7.513   2.914   6.451
   22POPC   H6Y 2917   7.334   2.914   6.428
   22POPC   C37 2918   7.429   2.724   6.387
   22POPC   H7X 2919   7.341   2.662   6.413
   22POPC   H7Y 2920   7.520   2.669   6.417
   22POPC   C38 2921   7.432   2.741   6.235
   22POPC   H8X 2922   7.529   2.787   6.204
   22POPC   H8Y 2923   7.350   2.808   6.203
   22POPC   C39 2924   7.414   2.605   6.165
   22POPC   H9X 2925   7.314   2.566   6.195
   22POPC   H9Y 2926   7.491   2.533   6.202
   22POPC  C310 2927   7.419   2.610   6.012
   22POPC  H10X 2928   7.367   2.701   5.976
   22POPC  H10Y 2929   7.364   2.521   5.975
   22POPC  C311 2930   7.561   2.602   5.954
   22POPC  H11X 2931   7.613   2.517   6.002
   22POPC  H11Y 2932   7.617   2.695   5.977
   22POPC  C312 2933   7.560   2.578   5.802
   22POPC  H12X 2934   7.524   2.670   5.750
   22POPC  H12Y 2935   7.487   2.496   5.780
   22POPC  C313 2936   7.696   2.537   5.747
   22POPC  H13X 2937   7.730   2.445   5.800
   22POPC  H13Y 2938   7.770   2.617   5.766
   22POPC  C314 2939   7.693   2.507   5.596
   22POPC  H14X 2940   7.663   2.599   5.542
   22POPC  H14Y 2941   7.617   2.428   5.576
   22POPC  C315 2942   7.829   2.460   5.542
   22POPC  H15X 2943   7.857   2.366   5.594
   22POPC  H15Y 2944   7.905   2.537   5.566
   22POPC  C316 2945   7.831   2.434   5.391
   22POPC  H16X 2946   7.760   2.353   5.364
   22POPC  H16Y 2947   7.933   2.403   5.359
   22POPC  H16Z 2948   7.804   2.526   5.336
   23POPC     N 2949   1.326   0.127   7.404
   23POPC   C12 2950   1.467   0.076   7.384
   23POPC   C13 2951   1.321   0.224   7.518
   23POPC   C14 2952   1.275   0.192   7.279
   23POPC   C15 2953   1.237   0.013   7.439
   23POPC  H12A 2954   1.461  -0.012   7.320
   23POPC  H12B 2955   1.503   0.043   7.480
   23POPC  H13A 2956   1.220   0.256   7.537
   23POPC  H13B 2957   1.359   0.175   7.607
   23POPC  H13C 2958   1.384   0.309   7.496
   23POPC  H14A 2959   1.280   0.122   7.197
   23POPC  H14B 2960   1.172   0.223   7.292
   23POPC  H14C 2961   1.336   0.278   7.256
   23POPC  H15A 2962   1.232  -0.057   7.356
   23POPC  H15B 2963   1.137   0.048   7.461
   23POPC  H15C 2964   1.276  -0.038   7.526
   23POPC   C11 2965   1.572   0.172   7.321
   23POPC  H11A 2966   1.555   0.175   7.211
   23POPC  H11B 2967   1.672   0.127   7.339
   23POPC     P 2968   1.690   0.388   7.388
   23POPC   O13 2969   1.650   0.531   7.386
   23POPC   O14 2970   1.766   0.342   7.507
   23POPC   O12 2971   1.560   0.303   7.374
   23POPC   O11 2972   1.772   0.353   7.258
   23POPC    C1 2973   1.772   0.450   7.153
   23POPC    HA 2974   1.827   0.541   7.185
   23POPC    HB 2975   1.667   0.479   7.128
   23POPC    C2 2976   1.836   0.396   7.022
   23POPC    HS 2977   1.816   0.468   6.939
   23POPC   O21 2978   1.784   0.266   6.993
   23POPC   C21 2979   1.670   0.270   6.928
   23POPC   O22 2980   1.608   0.371   6.898
   23POPC   C22 2981   1.629   0.128   6.892
   23POPC   H2R 2982   1.538   0.130   6.829
   23POPC   H2S 2983   1.607   0.072   6.985
   23POPC    C3 2984   1.990   0.381   7.033
   23POPC    HX 2985   2.009   0.326   7.127
   23POPC    HY 2986   2.039   0.480   7.043
   23POPC   O31 2987   2.045   0.305   6.924
   23POPC   C31 2988   2.058   0.371   6.810
   23POPC   O32 2989   2.033   0.490   6.794
   23POPC   C32 2990   2.103   0.275   6.701
   23POPC   H2X 2991   2.048   0.298   6.607
   23POPC   H2Y 2992   2.079   0.171   6.732
   23POPC   C23 2993   1.744   0.057   6.818
   23POPC   H3R 2994   1.716  -0.050   6.806
   23POPC   H3S 2995   1.837   0.060   6.879
   23POPC   C24 2996   1.774   0.113   6.677
   23POPC   H4R 2997   1.869   0.067   6.641
   23POPC   H4S 2998   1.790   0.223   6.682
   23POPC   C25 2999   1.664   0.080   6.576
   23POPC   H5R 3000   1.569   0.127   6.608
   23POPC   H5S 3001   1.650  -0.030   6.575
   23POPC   C26 3002   1.696   0.126   6.433
   23POPC   H6R 3003   1.796   0.086   6.404
   23POPC   H6S 3004   1.702   0.237   6.429
   23POPC   C27 3005   1.590   0.075   6.334
   23POPC   H7R 3006   1.491   0.117   6.364
   23POPC   H7S 3007   1.584  -0.035   6.345
   23POPC   C28 3008   1.616   0.110   6.187
   23POPC   H8R 3009   1.721   0.082   6.162
   23POPC   H8S 3010   1.605   0.219   6.172
   23POPC   C29 3011   1.521   0.029   6.103
   23POPC   H91 3012   1.530  -0.080   6.118
   23POPC  C210 3013   1.426   0.073   6.019
   23POPC  H101 3014   1.364  -0.001   5.967
   23POPC  C211 3015   1.393   0.216   5.983
   23POPC  H11R 3016   1.474   0.286   6.012
   23POPC  H11S 3017   1.301   0.248   6.037
   23POPC  C212 3018   1.370   0.226   5.832
   23POPC  H12R 3019   1.300   0.145   5.800
   23POPC  H12S 3020   1.466   0.209   5.780
   23POPC  C213 3021   1.310   0.360   5.785
   23POPC  H13R 3022   1.315   0.363   5.674
   23POPC  H13S 3023   1.371   0.444   5.824
   23POPC  C214 3024   1.163   0.379   5.826
   23POPC  H14R 3025   1.156   0.385   5.937
   23POPC  H14S 3026   1.106   0.290   5.793
   23POPC  C215 3027   1.100   0.505   5.766
   23POPC  H15R 3028   1.106   0.500   5.655
   23POPC  H15S 3029   1.160   0.593   5.799
   23POPC  C216 3030   0.954   0.528   5.808
   23POPC  H16R 3031   0.921   0.627   5.770
   23POPC  H16S 3032   0.949   0.530   5.919
   23POPC  C217 3033   0.856   0.422   5.755
   23POPC  H17R 3034   0.887   0.321   5.792
   23POPC  H17S 3035   0.863   0.419   5.644
   23POPC  C218 3036   0.711   0.446   5.795
   23POPC  H18R 3037   0.646   0.366   5.754
   23POPC  H18S 3038   0.676   0.544   5.756
   23POPC  H18T 3039   0.701   0.446   5.906
   23POPC   C33 3040   2.254   0.289   6.680
   23POPC   H3X 3041   2.305   0.280   6.778
   23POPC   H3Y 3042   2.276   0.389   6.638
   23POPC   C34 3043   2.310   0.181   6.587
   23POPC   H4X 3044   2.257   0.185   6.489
   23POPC   H4Y 3045   2.289   0.081   6.632
   23POPC   C35 3046   2.462   0.195   6.566
   23POPC   H5X 3047   2.506   0.213   6.666
   23POPC   H5Y 3048   2.484   0.283   6.503
   23POPC   C36 3049   2.530   0.069   6.509
   23POPC   H6X 3050   2.484  -0.021   6.553
   23POPC   H6Y 3051   2.637   0.073   6.542
   23POPC   C37 3052   2.532   0.057   6.355
   23POPC   H7X 3053   2.593  -0.033   6.329
   23POPC   H7Y 3054   2.584   0.146   6.313
   23POPC   C38 3055   2.395   0.042   6.288
   23POPC   H8X 3056   2.340   0.138   6.297
   23POPC   H8Y 3057   2.337  -0.037   6.340
   23POPC   C39 3058   2.407   0.005   6.139
   23POPC   H9X 3059   2.452  -0.096   6.130
   23POPC   H9Y 3060   2.476   0.078   6.091
   23POPC  C310 3061   2.272   0.007   6.066
   23POPC  H10X 3062   2.231   0.111   6.069
   23POPC  H10Y 3063   2.200  -0.059   6.120
   23POPC  C311 3064   2.278  -0.038   5.919
   23POPC  H11X 3065   2.177  -0.027   5.874
   23POPC  H11Y 3066   2.305  -0.146   5.916
   23POPC  C312 3067   2.380   0.040   5.835
   23POPC  H12X 3068   2.482   0.024   5.876
   23POPC  H12Y 3069   2.357   0.148   5.842
   23POPC  C313 3070   2.380  -0.001   5.687
   23POPC  H13X 3071   2.278   0.009   5.646
   23POPC  H13Y 3072   2.411  -0.108   5.680
   23POPC  C314 3073   2.477   0.085   5.605
   23POPC  H14X 3074   2.576   0.085   5.656
   23POPC  H14Y 3075   2.440   0.190   5.604
   23POPC  C315 3076   2.497   0.037   5.461
   23POPC  H15X 3077   2.545  -0.064   5.463
   23POPC  H15Y 3078   2.567   0.106   5.410
   23POPC  C316 3079   2.369   0.028   5.377
   23POPC  H16X 3080   2.395   0.005   5.272
   23POPC  H16Y 3081   2.316   0.125   5.378
   23POPC  H16Z 3082   2.302  -0.051   5.416
   24POPC     N 3083   2.962   1.440   7.618
   24POPC   C12 3084   3.076   1.418   7.520
   24POPC   C13 3085   2.875   1.318   7.622
   24POPC   C14 3086   3.022   1.463   7.754
   24POPC   C15 3087   2.880   1.558   7.581
   24POPC  H12A 3088   3.133   1.332   7.555
   24POPC  H12B 3089   3.140   1.505   7.525
   24POPC  H13A 3090   2.798   1.329   7.697
   24POPC  H13B 3091   2.828   1.303   7.526
   24POPC  H13C 3092   2.935   1.231   7.644
   24POPC  H14A 3093   2.944   1.476   7.827
   24POPC  H14B 3094   3.084   1.379   7.782
   24POPC  H14C 3095   3.083   1.552   7.750
   24POPC  H15A 3096   2.840   1.545   7.481
   24POPC  H15B 3097   2.942   1.647   7.581
   24POPC  H15C 3098   2.798   1.571   7.651
   24POPC   C11 3099   3.040   1.393   7.372
   24POPC  H11A 3100   2.971   1.307   7.362
   24POPC  H11B 3101   3.136   1.368   7.320
   24POPC     P 3102   2.966   1.511   7.161
   24POPC   O13 3103   2.864   1.410   7.124
   24POPC   O14 3104   2.938   1.652   7.122
   24POPC   O12 3105   2.981   1.510   7.317
   24POPC   O11 3106   3.107   1.465   7.109
   24POPC    C1 3107   3.206   1.565   7.080
   24POPC    HA 3108   3.306   1.522   7.097
   24POPC    HB 3109   3.197   1.652   7.149
   24POPC    C2 3110   3.193   1.615   6.933
   24POPC    HS 3111   3.102   1.679   6.931
   24POPC   O21 3112   3.165   1.507   6.843
   24POPC   C21 3113   3.257   1.414   6.834
   24POPC   O22 3114   3.367   1.414   6.888
   24POPC   C22 3115   3.207   1.303   6.744
   24POPC   H2R 3116   3.107   1.270   6.778
   24POPC   H2S 3117   3.277   1.217   6.751
   24POPC    C3 3118   3.310   1.707   6.884
   24POPC    HX 3119   3.406   1.661   6.915
   24POPC    HY 3120   3.303   1.805   6.935
   24POPC   O31 3121   3.312   1.723   6.741
   24POPC   C31 3122   3.216   1.802   6.693
   24POPC   O32 3123   3.128   1.855   6.760
   24POPC   C32 3124   3.229   1.807   6.540
   24POPC   H2X 3125   3.185   1.713   6.499
   24POPC   H2Y 3126   3.336   1.810   6.513
   24POPC   C23 3127   3.200   1.353   6.599
   24POPC   H3R 3128   3.243   1.456   6.591
   24POPC   H3S 3129   3.093   1.359   6.570
   24POPC   C24 3130   3.274   1.261   6.502
   24POPC   H4R 3131   3.250   1.156   6.528
   24POPC   H4S 3132   3.384   1.275   6.512
   24POPC   C25 3133   3.231   1.283   6.356
   24POPC   H5R 3134   3.120   1.274   6.353
   24POPC   H5S 3135   3.274   1.203   6.293
   24POPC   C26 3136   3.270   1.420   6.298
   24POPC   H6R 3137   3.376   1.416   6.266
   24POPC   H6S 3138   3.261   1.499   6.375
   24POPC   C27 3139   3.181   1.461   6.179
   24POPC   H7R 3140   3.227   1.549   6.129
   24POPC   H7S 3141   3.082   1.491   6.219
   24POPC   C28 3142   3.157   1.351   6.074
   24POPC   H8R 3143   3.089   1.394   5.997
   24POPC   H8S 3144   3.102   1.267   6.121
   24POPC   C29 3145   3.286   1.299   6.014
   24POPC   H91 3146   3.357   1.258   6.087
   24POPC  C210 3147   3.320   1.299   5.884
   24POPC  H101 3148   3.418   1.258   5.856
   24POPC  C211 3149   3.237   1.349   5.769
   24POPC  H11R 3150   3.133   1.369   5.799
   24POPC  H11S 3151   3.235   1.274   5.688
   24POPC  C212 3152   3.297   1.480   5.715
   24POPC  H12R 3153   3.402   1.461   5.684
   24POPC  H12S 3154   3.298   1.556   5.795
   24POPC  C213 3155   3.220   1.536   5.596
   24POPC  H13R 3156   3.122   1.576   5.630
   24POPC  H13S 3157   3.200   1.454   5.523
   24POPC  C214 3158   3.300   1.645   5.525
   24POPC  H14R 3159   3.399   1.602   5.496
   24POPC  H14S 3160   3.319   1.729   5.595
   24POPC  C215 3161   3.232   1.698   5.399
   24POPC  H15R 3162   3.141   1.756   5.427
   24POPC  H15S 3163   3.200   1.612   5.335
   24POPC  C216 3164   3.327   1.787   5.318
   24POPC  H16R 3165   3.418   1.729   5.293
   24POPC  H16S 3166   3.358   1.874   5.381
   24POPC  C217 3167   3.264   1.839   5.188
   24POPC  H17R 3168   3.172   1.896   5.212
   24POPC  H17S 3169   3.235   1.752   5.126
   24POPC  C218 3170   3.360   1.927   5.108
   24POPC  H18R 3171   3.394   2.013   5.170
   24POPC  H18S 3172   3.309   1.966   5.018
   24POPC  H18T 3173   3.448   1.868   5.077
   24POPC   C33 3174   3.155   1.928   6.482
   24POPC   H3X 3175   3.205   2.021   6.516
   24POPC   H3Y 3176   3.050   1.930   6.520
   24POPC   C34 3177   3.147   1.929   6.328
   24POPC   H4X 3178   3.088   2.017   6.296
   24POPC   H4Y 3179   3.093   1.838   6.295
   24POPC   C35 3180   3.284   1.935   6.258
   24POPC   H5X 3181   3.338   1.840   6.277
   24POPC   H5Y 3182   3.343   2.018   6.302
   24POPC   C36 3183   3.277   1.957   6.105
   24POPC   H6X 3184   3.380   1.949   6.065
   24POPC   H6Y 3185   3.241   2.061   6.085
   24POPC   C37 3186   3.187   1.858   6.032
   24POPC   H7X 3187   3.080   1.877   6.058
   24POPC   H7Y 3188   3.213   1.755   6.066
   24POPC   C38 3189   3.201   1.861   5.879
   24POPC   H8X 3190   3.135   1.781   5.837
   24POPC   H8Y 3191   3.306   1.836   5.851
   24POPC   C39 3192   3.163   1.994   5.813
   24POPC   H9X 3193   3.237   2.073   5.838
   24POPC   H9Y 3194   3.064   2.026   5.852
   24POPC  C310 3195   3.154   1.979   5.660
   24POPC  H10X 3196   3.090   1.891   5.637
   24POPC  H10Y 3197   3.255   1.958   5.620
   24POPC  C311 3198   3.095   2.100   5.586
   24POPC  H11X 3199   3.160   2.189   5.603
   24POPC  H11Y 3200   2.994   2.122   5.624
   24POPC  C312 3201   3.087   2.070   5.435
   24POPC  H12X 3202   3.025   1.979   5.419
   24POPC  H12Y 3203   3.190   2.048   5.400
   24POPC  C313 3204   3.030   2.184   5.349
   24POPC  H13X 3205   3.085   2.278   5.374
   24POPC  H13Y 3206   2.923   2.200   5.372
   24POPC  C314 3207   3.049   2.154   5.200
   24POPC  H14X 3208   2.990   2.064   5.173
   24POPC  H14Y 3209   3.157   2.130   5.184
   24POPC  C315 3210   3.013   2.270   5.107
   24POPC  H15X 3211   3.059   2.362   5.148
   24POPC  H15Y 3212   2.903   2.285   5.107
   24POPC  C316 3213   3.063   2.250   4.964
   24POPC  H16X 3214   3.173   2.233   4.963
   24POPC  H16Y 3215   3.041   2.339   4.902
   24POPC  H16Z 3216   3.014   2.162   4.917
   25POPC     N 3217   1.691   6.966   7.194
   25POPC   C12 3218   1.736   7.107   7.165
   25POPC   C13 3219   1.759   6.870   7.102
   25POPC   C14 3220   1.721   6.925   7.334
   25POPC   C15 3221   1.543   6.958   7.174
   25POPC  H12A 3222   1.682   7.173   7.231
   25POPC  H12B 3223   1.706   7.131   7.063
   25POPC  H13A 3224   1.732   6.890   7.000
   25POPC  H13B 3225   1.866   6.876   7.115
   25POPC  H13C 3226   1.727   6.769   7.127
   25POPC  H14A 3227   1.826   6.939   7.355
   25POPC  H14B 3228   1.665   6.986   7.404
   25POPC  H14C 3229   1.696   6.821   7.350
   25POPC  H15A 3230   1.494   7.031   7.237
   25POPC  H15B 3231   1.507   6.859   7.202
   25POPC  H15C 3232   1.518   6.976   7.071
   25POPC   C11 3233   1.886   7.139   7.178
   25POPC  H11A 3234   1.901   7.245   7.147
   25POPC  H11B 3235   1.946   7.074   7.110
   25POPC     P 3236   2.053   7.197   7.359
   25POPC   O13 3237   2.012   7.335   7.394
   25POPC   O14 3238   2.119   7.120   7.467
   25POPC   O12 3239   1.928   7.118   7.311
   25POPC   O11 3240   2.148   7.201   7.233
   25POPC    C1 3241   2.255   7.297   7.240
   25POPC    HA 3242   2.313   7.284   7.334
   25POPC    HB 3243   2.212   7.399   7.239
   25POPC    C2 3244   2.354   7.286   7.121
   25POPC    HS 3245   2.394   7.388   7.098
   25POPC   O21 3246   2.292   7.229   7.004
   25POPC   C21 3247   2.210   7.313   6.945
   25POPC   O22 3248   2.183   7.426   6.983
   25POPC   C22 3249   2.155   7.250   6.818
   25POPC   H2R 3250   2.213   7.158   6.793
   25POPC   H2S 3251   2.169   7.324   6.736
   25POPC    C3 3252   2.477   7.198   7.160
   25POPC    HX 3253   2.436   7.097   7.185
   25POPC    HY 3254   2.524   7.238   7.252
   25POPC   O31 3255   2.573   7.183   7.053
   25POPC   C31 3256   2.662   7.280   7.043
   25POPC   O32 3257   2.668   7.379   7.116
   25POPC   C32 3258   2.756   7.249   6.928
   25POPC   H2X 3259   2.698   7.237   6.834
   25POPC   H2Y 3260   2.810   7.154   6.949
   25POPC   C23 3261   2.006   7.217   6.834
   25POPC   H3R 3262   1.952   7.306   6.874
   25POPC   H3S 3263   1.996   7.135   6.908
   25POPC   C24 3264   1.937   7.173   6.704
   25POPC   H4R 3265   1.832   7.145   6.728
   25POPC   H4S 3266   1.988   7.082   6.664
   25POPC   C25 3267   1.936   7.281   6.595
   25POPC   H5R 3268   2.040   7.303   6.564
   25POPC   H5S 3269   1.891   7.374   6.637
   25POPC   C26 3270   1.857   7.241   6.469
   25POPC   H6R 3271   1.748   7.241   6.493
   25POPC   H6S 3272   1.886   7.139   6.438
   25POPC   C27 3273   1.883   7.339   6.354
   25POPC   H7R 3274   1.985   7.320   6.314
   25POPC   H7S 3275   1.882   7.442   6.395
   25POPC   C28 3276   1.781   7.333   6.238
   25POPC   H8R 3277   1.816   7.404   6.160
   25POPC   H8S 3278   1.686   7.373   6.279
   25POPC   C29 3279   1.760   7.197   6.178
   25POPC   H91 3280   1.841   7.124   6.195
   25POPC  C210 3281   1.650   7.158   6.112
   25POPC  H101 3282   1.644   7.055   6.072
   25POPC  C211 3283   1.531   7.245   6.081
   25POPC  H11R 3284   1.541   7.346   6.126
   25POPC  H11S 3285   1.438   7.201   6.123
   25POPC  C212 3286   1.510   7.266   5.930
   25POPC  H12R 3287   1.607   7.293   5.882
   25POPC  H12S 3288   1.441   7.352   5.915
   25POPC  C213 3289   1.450   7.145   5.858
   25POPC  H13R 3290   1.353   7.119   5.908
   25POPC  H13S 3291   1.519   7.058   5.869
   25POPC  C214 3292   1.423   7.170   5.709
   25POPC  H14R 3293   1.518   7.203   5.662
   25POPC  H14S 3294   1.348   7.252   5.699
   25POPC  C215 3295   1.372   7.045   5.636
   25POPC  H15R 3296   1.280   7.009   5.687
   25POPC  H15S 3297   1.448   6.965   5.644
   25POPC  C216 3298   1.340   7.071   5.488
   25POPC  H16R 3299   1.432   7.103   5.436
   25POPC  H16S 3300   1.266   7.154   5.482
   25POPC  C217 3301   1.281   6.948   5.416
   25POPC  H17R 3302   1.254   6.979   5.312
   25POPC  H17S 3303   1.188   6.918   5.468
   25POPC  C218 3304   1.376   6.828   5.407
   25POPC  H18R 3305   1.401   6.790   5.509
   25POPC  H18S 3306   1.470   6.856   5.356
   25POPC  H18T 3307   1.327   6.745   5.351
   25POPC   C33 3308   2.858   7.363   6.912
   25POPC   H3X 3309   2.918   7.371   7.005
   25POPC   H3Y 3310   2.804   7.460   6.897
   25POPC   C34 3311   2.953   7.343   6.794
   25POPC   H4X 3312   2.894   7.341   6.699
   25POPC   H4Y 3313   3.004   7.245   6.805
   25POPC   C35 3314   3.060   7.453   6.785
   25POPC   H5X 3315   3.117   7.454   6.880
   25POPC   H5Y 3316   3.010   7.552   6.772
   25POPC   C36 3317   3.158   7.430   6.669
   25POPC   H6X 3318   3.103   7.439   6.573
   25POPC   H6Y 3319   3.198   7.327   6.676
   25POPC   C37 3320   3.275   7.529   6.670
   25POPC   H7X 3321   3.331   7.517   6.765
   25POPC   H7Y 3322   3.236   7.632   6.664
   25POPC   C38 3323   3.372   7.506   6.553
   25POPC   H8X 3324   3.315   7.521   6.458
   25POPC   H8Y 3325   3.408   7.401   6.554
   25POPC   C39 3326   3.493   7.600   6.552
   25POPC   H9X 3327   3.457   7.704   6.564
   25POPC   H9Y 3328   3.543   7.592   6.453
   25POPC  C310 3329   3.597   7.574   6.663
   25POPC  H10X 3330   3.632   7.469   6.658
   25POPC  H10Y 3331   3.548   7.590   6.762
   25POPC  C311 3332   3.717   7.669   6.653
   25POPC  H11X 3333   3.772   7.671   6.750
   25POPC  H11Y 3334   3.678   7.772   6.634
   25POPC  C312 3335   3.817   7.629   6.543
   25POPC  H12X 3336   3.761   7.593   6.454
   25POPC  H12Y 3337   3.877   7.544   6.580
   25POPC  C313 3338   3.912   7.742   6.499
   25POPC  H13X 3339   3.987   7.697   6.429
   25POPC  H13Y 3340   3.967   7.780   6.588
   25POPC  C314 3341   3.846   7.860   6.426
   25POPC  H14X 3342   3.926   7.929   6.391
   25POPC  H14Y 3343   3.782   7.917   6.497
   25POPC  C315 3344   3.760   7.820   6.305
   25POPC  H15X 3345   3.672   7.762   6.341
   25POPC  H15Y 3346   3.820   7.752   6.240
   25POPC  C316 3347   3.710   7.937   6.221
   25POPC  H16X 3348   3.648   7.900   6.136
   25POPC  H16Y 3349   3.796   7.994   6.179
   25POPC  H16Z 3350   3.649   8.006   6.283
   26POPC     N 3351   1.793   2.045   7.436
   26POPC   C12 3352   1.757   2.086   7.295
   26POPC   C13 3353   1.940   2.018   7.450
   26POPC   C14 3354   1.756   2.153   7.533
   26POPC   C15 3355   1.718   1.921   7.472
   26POPC  H12A 3356   1.649   2.090   7.289
   26POPC  H12B 3357   1.790   2.006   7.229
   26POPC  H13A 3358   1.996   2.105   7.420
   26POPC  H13B 3359   1.963   1.993   7.553
   26POPC  H13C 3360   1.967   1.934   7.387
   26POPC  H14A 3361   1.811   2.244   7.511
   26POPC  H14B 3362   1.650   2.173   7.530
   26POPC  H14C 3363   1.782   2.122   7.634
   26POPC  H15A 3364   1.750   1.840   7.408
   26POPC  H15B 3365   1.612   1.936   7.457
   26POPC  H15C 3366   1.737   1.895   7.575
   26POPC   C11 3367   1.813   2.219   7.241
   26POPC  H11A 3368   1.774   2.303   7.302
   26POPC  H11B 3369   1.773   2.236   7.138
   26POPC     P 3370   2.031   2.213   7.110
   26POPC   O13 3371   2.022   2.345   7.045
   26POPC   O14 3372   2.167   2.160   7.133
   26POPC   O12 3373   1.956   2.222   7.247
   26POPC   O11 3374   1.949   2.106   7.028
   26POPC    C1 3375   1.992   1.970   7.025
   26POPC    HA 3376   1.903   1.904   7.020
   26POPC    HB 3377   2.047   1.942   7.118
   26POPC    C2 3378   2.082   1.938   6.902
   26POPC    HS 3379   2.171   2.005   6.904
   26POPC   O21 3380   2.004   1.954   6.783
   26POPC   C21 3381   2.011   2.073   6.728
   26POPC   O22 3382   2.088   2.162   6.759
   26POPC   C22 3383   1.908   2.083   6.616
   26POPC   H2R 3384   1.875   1.982   6.585
   26POPC   H2S 3385   1.957   2.132   6.528
   26POPC    C3 3386   2.135   1.792   6.906
   26POPC    HX 3387   2.047   1.726   6.922
   26POPC    HY 3388   2.201   1.778   6.995
   26POPC   O31 3389   2.199   1.752   6.783
   26POPC   C31 3390   2.328   1.787   6.777
   26POPC   O32 3391   2.387   1.849   6.864
   26POPC   C32 3392   2.391   1.737   6.648
   26POPC   H2X 3393   2.392   1.627   6.645
   26POPC   H2Y 3394   2.497   1.772   6.647
   26POPC   C23 3395   1.789   2.169   6.662
   26POPC   H3R 3396   1.722   2.181   6.575
   26POPC   H3S 3397   1.827   2.270   6.690
   26POPC   C24 3398   1.706   2.112   6.778
   26POPC   H4R 3399   1.628   2.186   6.805
   26POPC   H4S 3400   1.772   2.101   6.866
   26POPC   C25 3401   1.637   1.978   6.752
   26POPC   H5R 3402   1.614   1.934   6.852
   26POPC   H5S 3403   1.705   1.908   6.700
   26POPC   C26 3404   1.505   1.989   6.675
   26POPC   H6R 3405   1.525   2.028   6.573
   26POPC   H6S 3406   1.438   2.061   6.727
   26POPC   C27 3407   1.433   1.853   6.664
   26POPC   H7R 3408   1.404   1.818   6.765
   26POPC   H7S 3409   1.506   1.780   6.623
   26POPC   C28 3410   1.310   1.857   6.573
   26POPC   H8R 3411   1.336   1.909   6.479
   26POPC   H8S 3412   1.230   1.917   6.622
   26POPC   C29 3413   1.261   1.717   6.545
   26POPC   H91 3414   1.181   1.681   6.612
   26POPC  C210 3415   1.306   1.636   6.447
   26POPC  H101 3416   1.262   1.536   6.437
   26POPC  C211 3417   1.416   1.668   6.350
   26POPC  H11R 3418   1.501   1.597   6.363
   26POPC  H11S 3419   1.457   1.770   6.368
   26POPC  C212 3420   1.370   1.663   6.203
   26POPC  H12R 3421   1.449   1.708   6.140
   26POPC  H12S 3422   1.278   1.724   6.192
   26POPC  C213 3423   1.343   1.521   6.151
   26POPC  H13R 3424   1.265   1.473   6.214
   26POPC  H13S 3425   1.437   1.461   6.161
   26POPC  C214 3426   1.298   1.520   6.004
   26POPC  H14R 3427   1.381   1.556   5.940
   26POPC  H14S 3428   1.213   1.592   5.994
   26POPC  C215 3429   1.249   1.383   5.954
   26POPC  H15R 3430   1.209   1.396   5.851
   26POPC  H15S 3431   1.165   1.349   6.019
   26POPC  C216 3432   1.357   1.274   5.951
   26POPC  H16R 3433   1.391   1.254   6.055
   26POPC  H16S 3434   1.444   1.311   5.893
   26POPC  C217 3435   1.307   1.143   5.889
   26POPC  H17R 3436   1.278   1.163   5.783
   26POPC  H17S 3437   1.216   1.111   5.944
   26POPC  C218 3438   1.408   1.029   5.892
   26POPC  H18R 3439   1.363   0.936   5.851
   26POPC  H18S 3440   1.441   1.009   5.996
   26POPC  H18T 3441   1.498   1.055   5.831
   26POPC   C33 3442   2.319   1.791   6.523
   26POPC   H3X 3443   2.288   1.896   6.540
   26POPC   H3Y 3444   2.228   1.731   6.503
   26POPC   C34 3445   2.413   1.786   6.401
   26POPC   H4X 3446   2.444   1.681   6.385
   26POPC   H4Y 3447   2.505   1.844   6.426
   26POPC   C35 3448   2.356   1.843   6.271
   26POPC   H5X 3449   2.270   1.781   6.237
   26POPC   H5Y 3450   2.436   1.834   6.193
   26POPC   C36 3451   2.314   1.990   6.278
   26POPC   H6X 3452   2.390   2.047   6.336
   26POPC   H6Y 3453   2.217   1.998   6.332
   26POPC   C37 3454   2.302   2.052   6.139
   26POPC   H7X 3455   2.235   1.990   6.076
   26POPC   H7Y 3456   2.403   2.050   6.092
   26POPC   C38 3457   2.252   2.197   6.137
   26POPC   H8X 3458   2.274   2.239   6.036
   26POPC   H8Y 3459   2.309   2.258   6.211
   26POPC   C39 3460   2.101   2.210   6.161
   26POPC   H9X 3461   2.078   2.194   6.269
   26POPC   H9Y 3462   2.051   2.129   6.103
   26POPC  C310 3463   2.044   2.344   6.114
   26POPC  H10X 3464   1.933   2.339   6.117
   26POPC  H10Y 3465   2.073   2.359   6.007
   26POPC  C311 3466   2.090   2.465   6.195
   26POPC  H11X 3467   2.200   2.462   6.208
   26POPC  H11Y 3468   2.043   2.461   6.296
   26POPC  C312 3469   2.054   2.598   6.128
   26POPC  H12X 3470   1.945   2.599   6.105
   26POPC  H12Y 3471   2.109   2.604   6.031
   26POPC  C313 3472   2.089   2.721   6.212
   26POPC  H13X 3473   2.195   2.714   6.246
   26POPC  H13Y 3474   2.024   2.722   6.303
   26POPC  C314 3475   2.070   2.852   6.135
   26POPC  H14X 3476   1.967   2.853   6.093
   26POPC  H14Y 3477   2.141   2.854   6.050
   26POPC  C315 3478   2.090   2.977   6.221
   26POPC  H15X 3479   2.192   2.974   6.265
   26POPC  H15Y 3480   2.017   2.975   6.305
   26POPC  C316 3481   2.073   3.108   6.144
   26POPC  H16X 3482   1.973   3.112   6.096
   26POPC  H16Y 3483   2.151   3.116   6.064
   26POPC  H16Z 3484   2.083   3.194   6.212
   27POPC     N 3485   4.055   0.742   7.555
   27POPC   C12 3486   4.002   0.714   7.417
   27POPC   C13 3487   3.940   0.750   7.650
   27POPC   C14 3488   4.147   0.633   7.600
   27POPC   C15 3489   4.129   0.872   7.559
   27POPC  H12A 3490   3.925   0.787   7.396
   27POPC  H12B 3491   3.952   0.617   7.420
   27POPC  H13A 3492   3.974   0.779   7.748
   27POPC  H13B 3493   3.869   0.824   7.614
   27POPC  H13C 3494   3.890   0.654   7.655
   27POPC  H14A 3495   4.091   0.540   7.607
   27POPC  H14B 3496   4.226   0.620   7.528
   27POPC  H14C 3497   4.189   0.657   7.697
   27POPC  H15A 3498   4.169   0.889   7.658
   27POPC  H15B 3499   4.062   0.953   7.533
   27POPC  H15C 3500   4.212   0.871   7.489
   27POPC   C11 3501   4.100   0.714   7.298
   27POPC  H11A 3502   4.139   0.818   7.285
   27POPC  H11B 3503   4.043   0.687   7.206
   27POPC     P 3504   4.331   0.640   7.226
   27POPC   O13 3505   4.415   0.749   7.281
   27POPC   O14 3506   4.399   0.509   7.208
   27POPC   O12 3507   4.206   0.620   7.318
   27POPC   O11 3508   4.271   0.689   7.089
   27POPC    C1 3509   4.243   0.595   6.985
   27POPC    HA 3510   4.156   0.632   6.926
   27POPC    HB 3511   4.214   0.496   7.027
   27POPC    C2 3512   4.363   0.577   6.889
   27POPC    HS 3513   4.451   0.549   6.951
   27POPC   O21 3514   4.386   0.702   6.823
   27POPC   C21 3515   4.507   0.708   6.770
   27POPC   O22 3516   4.591   0.621   6.777
   27POPC   C22 3517   4.524   0.840   6.695
   27POPC   H2R 3518   4.468   0.921   6.747
   27POPC   H2S 3519   4.484   0.829   6.592
   27POPC    C3 3520   4.339   0.461   6.787
   27POPC    HX 3521   4.328   0.366   6.843
   27POPC    HY 3522   4.429   0.448   6.724
   27POPC   O31 3523   4.227   0.487   6.699
   27POPC   C31 3524   4.116   0.420   6.726
   27POPC   O32 3525   4.099   0.348   6.823
   27POPC   C32 3526   4.014   0.442   6.615
   27POPC   H2X 3527   3.991   0.550   6.609
   27POPC   H2Y 3528   3.921   0.386   6.641
   27POPC   C23 3529   4.674   0.873   6.691
   27POPC   H3R 3530   4.731   0.787   6.649
   27POPC   H3S 3531   4.709   0.890   6.795
   27POPC   C24 3532   4.707   0.997   6.607
   27POPC   H4R 3533   4.639   1.080   6.633
   27POPC   H4S 3534   4.692   0.971   6.500
   27POPC   C25 3535   4.852   1.041   6.628
   27POPC   H5R 3536   4.916   0.951   6.638
   27POPC   H5S 3537   4.859   1.098   6.723
   27POPC   C26 3538   4.910   1.126   6.513
   27POPC   H6R 3539   4.916   1.064   6.421
   27POPC   H6S 3540   5.013   1.155   6.542
   27POPC   C27 3541   4.829   1.253   6.484
   27POPC   H7R 3542   4.799   1.299   6.581
   27POPC   H7S 3543   4.737   1.227   6.428
   27POPC   C28 3544   4.910   1.357   6.405
   27POPC   H8R 3545   4.939   1.313   6.307
   27POPC   H8S 3546   5.004   1.378   6.461
   27POPC   C29 3547   4.831   1.484   6.389
   27POPC   H91 3548   4.771   1.511   6.477
   27POPC  C210 3549   4.826   1.565   6.281
   27POPC  H101 3550   4.764   1.655   6.287
   27POPC  C211 3551   4.900   1.549   6.151
   27POPC  H11R 3552   4.828   1.535   6.068
   27POPC  H11S 3553   4.967   1.460   6.153
   27POPC  C212 3554   4.987   1.672   6.121
   27POPC  H12R 3555   5.058   1.687   6.205
   27POPC  H12S 3556   4.922   1.762   6.115
   27POPC  C213 3557   5.066   1.657   5.991
   27POPC  H13R 3558   4.996   1.651   5.905
   27POPC  H13S 3559   5.121   1.560   5.997
   27POPC  C214 3560   5.172   1.765   5.967
   27POPC  H14R 3561   5.233   1.736   5.879
   27POPC  H14S 3562   5.240   1.768   6.056
   27POPC  C215 3563   5.117   1.906   5.942
   27POPC  H15R 3564   5.205   1.973   5.926
   27POPC  H15S 3565   5.063   1.943   6.032
   27POPC  C216 3566   5.024   1.915   5.820
   27POPC  H16R 3567   4.927   1.868   5.845
   27POPC  H16S 3568   5.070   1.857   5.737
   27POPC  C217 3569   5.000   2.058   5.770
   27POPC  H17R 3570   4.959   2.119   5.854
   27POPC  H17S 3571   4.922   2.054   5.690
   27POPC  C218 3572   5.123   2.128   5.712
   27POPC  H18R 3573   5.161   2.072   5.624
   27POPC  H18S 3574   5.203   2.133   5.788
   27POPC  H18T 3575   5.098   2.231   5.680
   27POPC   C33 3576   4.068   0.393   6.480
   27POPC   H3X 3577   4.167   0.439   6.460
   27POPC   H3Y 3578   3.998   0.427   6.401
   27POPC   C34 3579   4.081   0.240   6.471
   27POPC   H4X 3580   3.980   0.193   6.479
   27POPC   H4Y 3581   4.141   0.204   6.558
   27POPC   C35 3582   4.150   0.192   6.343
   27POPC   H5X 3583   4.178   0.085   6.354
   27POPC   H5Y 3584   4.244   0.250   6.330
   27POPC   C36 3585   4.064   0.206   6.217
   27POPC   H6X 3586   4.016   0.306   6.216
   27POPC   H6Y 3587   3.983   0.130   6.220
   27POPC   C37 3588   4.145   0.190   6.089
   27POPC   H7X 3589   4.201   0.093   6.092
   27POPC   H7Y 3590   4.220   0.272   6.083
   27POPC   C38 3591   4.059   0.192   5.962
   27POPC   H8X 3592   3.991   0.279   5.965
   27POPC   H8Y 3593   3.998   0.100   5.959
   27POPC   C39 3594   4.145   0.201   5.835
   27POPC   H9X 3595   4.225   0.123   5.839
   27POPC   H9Y 3596   4.195   0.300   5.833
   27POPC  C310 3597   4.065   0.182   5.706
   27POPC  H10X 3598   3.981   0.254   5.703
   27POPC  H10Y 3599   4.022   0.079   5.704
   27POPC  C311 3600   4.153   0.202   5.582
   27POPC  H11X 3601   4.245   0.141   5.592
   27POPC  H11Y 3602   4.183   0.309   5.578
   27POPC  C312 3603   4.083   0.165   5.450
   27POPC  H12X 3604   3.982   0.210   5.450
   27POPC  H12Y 3605   4.073   0.055   5.444
   27POPC  C313 3606   4.162   0.217   5.329
   27POPC  H13X 3607   4.267   0.181   5.336
   27POPC  H13Y 3608   4.164   0.328   5.334
   27POPC  C314 3609   4.106   0.176   5.193
   27POPC  H14X 3610   4.118   0.066   5.179
   27POPC  H14Y 3611   4.165   0.227   5.114
   27POPC  C315 3612   3.958   0.212   5.172
   27POPC  H15X 3613   3.943   0.317   5.204
   27POPC  H15Y 3614   3.895   0.147   5.237
   27POPC  C316 3615   3.911   0.198   5.027
   27POPC  H16X 3616   3.968   0.268   4.961
   27POPC  H16Y 3617   3.803   0.222   5.019
   27POPC  H16Z 3618   3.927   0.095   4.991
   28POPC     N 3619   5.858   7.068   7.753
   28POPC   C12 3620   5.958   6.988   7.834
   28POPC   C13 3621   5.878   7.214   7.777
   28POPC   C14 3622   5.870   7.040   7.606
   28POPC   C15 3623   5.720   7.030   7.797
   28POPC  H12A 3624   5.937   6.882   7.818
   28POPC  H12B 3625   5.938   7.008   7.938
   28POPC  H13A 3626   5.874   7.235   7.883
   28POPC  H13B 3627   5.974   7.245   7.738
   28POPC  H13C 3628   5.800   7.271   7.728
   28POPC  H14A 3629   5.970   7.067   7.574
   28POPC  H14B 3630   5.857   6.934   7.588
   28POPC  H14C 3631   5.797   7.097   7.551
   28POPC  H15A 3632   5.646   7.087   7.742
   28POPC  H15B 3633   5.708   7.051   7.903
   28POPC  H15C 3634   5.704   6.924   7.781
   28POPC   C11 3635   6.108   7.011   7.809
   28POPC  H11A 3636   6.164   6.956   7.888
   28POPC  H11B 3637   6.132   7.118   7.822
   28POPC     P 3638   6.234   6.843   7.661
   28POPC   O13 3639   6.332   6.834   7.771
   28POPC   O14 3640   6.147   6.724   7.639
   28POPC   O12 3641   6.145   6.972   7.677
   28POPC   O11 3642   6.314   6.873   7.528
   28POPC    C1 3643   6.349   7.009   7.496
   28POPC    HA 3644   6.448   7.007   7.445
   28POPC    HB 3645   6.360   7.072   7.587
   28POPC    C2 3646   6.248   7.076   7.398
   28POPC    HS 3647   6.159   7.105   7.458
   28POPC   O21 3648   6.214   6.978   7.299
   28POPC   C21 3649   6.093   6.991   7.249
   28POPC   O22 3650   6.010   7.074   7.282
   28POPC   C22 3651   6.073   6.886   7.140
   28POPC   H2R 3652   5.982   6.827   7.163
   28POPC   H2S 3653   6.161   6.818   7.136
   28POPC    C3 3654   6.309   7.203   7.332
   28POPC    HX 3655   6.408   7.173   7.293
   28POPC    HY 3656   6.325   7.280   7.411
   28POPC   O31 3657   6.223   7.258   7.229
   28POPC   C31 3658   6.282   7.290   7.115
   28POPC   O32 3659   6.401   7.280   7.090
   28POPC   C32 3660   6.177   7.343   7.017
   28POPC   H2X 3661   6.126   7.430   7.064
   28POPC   H2Y 3662   6.102   7.263   6.998
   28POPC   C23 3663   6.057   6.959   7.006
   28POPC   H3R 3664   6.149   7.017   6.983
   28POPC   H3S 3665   5.972   7.030   7.013
   28POPC   C24 3666   6.028   6.864   6.888
   28POPC   H4R 3667   5.943   6.798   6.915
   28POPC   H4S 3668   6.118   6.801   6.870
   28POPC   C25 3669   5.993   6.941   6.760
   28POPC   H5R 3670   6.077   7.008   6.733
   28POPC   H5S 3671   5.904   7.005   6.781
   28POPC   C26 3672   5.960   6.850   6.641
   28POPC   H6R 3673   5.880   6.779   6.673
   28POPC   H6S 3674   6.049   6.789   6.615
   28POPC   C27 3675   5.910   6.926   6.518
   28POPC   H7R 3676   5.827   6.993   6.549
   28POPC   H7S 3677   5.870   6.853   6.444
   28POPC   C28 3678   6.018   7.012   6.449
   28POPC   H8R 3679   6.098   6.945   6.411
   28POPC   H8S 3680   6.063   7.080   6.524
   28POPC   C29 3681   5.955   7.093   6.338
   28POPC   H91 3682   5.858   7.137   6.364
   28POPC  C210 3683   6.005   7.117   6.216
   28POPC  H101 3684   5.946   7.180   6.147
   28POPC  C211 3685   6.135   7.068   6.158
   28POPC  H11R 3686   6.119   7.024   6.058
   28POPC  H11S 3687   6.180   6.987   6.221
   28POPC  C212 3688   6.240   7.181   6.148
   28POPC  H12R 3689   6.335   7.137   6.110
   28POPC  H12S 3690   6.259   7.221   6.250
   28POPC  C213 3691   6.201   7.298   6.056
   28POPC  H13R 3692   6.279   7.377   6.067
   28POPC  H13S 3693   6.104   7.342   6.090
   28POPC  C214 3694   6.191   7.262   5.907
   28POPC  H14R 3695   6.109   7.188   5.892
   28POPC  H14S 3696   6.287   7.213   5.877
   28POPC  C215 3697   6.168   7.384   5.818
   28POPC  H15R 3698   6.241   7.463   5.847
   28POPC  H15S 3699   6.066   7.424   5.836
   28POPC  C216 3700   6.187   7.357   5.668
   28POPC  H16R 3701   6.292   7.321   5.652
   28POPC  H16S 3702   6.175   7.452   5.612
   28POPC  C217 3703   6.091   7.253   5.607
   28POPC  H17R 3704   6.101   7.157   5.662
   28POPC  H17S 3705   6.122   7.235   5.502
   28POPC  C218 3706   5.944   7.296   5.607
   28POPC  H18R 3707   5.907   7.307   5.711
   28POPC  H18S 3708   5.882   7.220   5.555
   28POPC  H18T 3709   5.932   7.393   5.554
   28POPC   C33 3710   6.243   7.387   6.886
   28POPC   H3X 3711   6.308   7.305   6.847
   28POPC   H3Y 3712   6.308   7.475   6.905
   28POPC   C34 3713   6.142   7.422   6.775
   28POPC   H4X 3714   6.070   7.496   6.815
   28POPC   H4Y 3715   6.086   7.330   6.747
   28POPC   C35 3716   6.210   7.481   6.651
   28POPC   H5X 3717   6.286   7.409   6.613
   28POPC   H5Y 3718   6.264   7.574   6.681
   28POPC   C36 3719   6.113   7.516   6.537
   28POPC   H6X 3720   6.027   7.573   6.578
   28POPC   H6Y 3721   6.074   7.421   6.493
   28POPC   C37 3722   6.181   7.599   6.428
   28POPC   H7X 3723   6.274   7.547   6.396
   28POPC   H7Y 3724   6.211   7.697   6.472
   28POPC   C38 3725   6.094   7.624   6.304
   28POPC   H8X 3726   6.001   7.677   6.334
   28POPC   H8Y 3727   6.066   7.527   6.260
   28POPC   C39 3728   6.169   7.708   6.200
   28POPC   H9X 3729   6.266   7.657   6.178
   28POPC   H9Y 3730   6.191   7.808   6.243
   28POPC  C310 3731   6.093   7.727   6.068
   28POPC  H10X 3732   5.997   7.779   6.087
   28POPC  H10Y 3733   6.070   7.627   6.024
   28POPC  C311 3734   6.176   7.807   5.967
   28POPC  H11X 3735   6.272   7.754   5.951
   28POPC  H11Y 3736   6.199   7.907   6.011
   28POPC  C312 3737   6.106   7.827   5.832
   28POPC  H12X 3738   6.006   7.873   5.850
   28POPC  H12Y 3739   6.089   7.728   5.784
   28POPC  C313 3740   6.184   7.919   5.736
   28POPC  H13X 3741   6.192   8.020   5.783
   28POPC  H13Y 3742   6.125   7.930   5.642
   28POPC  C314 3743   6.325   7.871   5.698
   28POPC  H14X 3744   6.388   7.863   5.789
   28POPC  H14Y 3745   6.371   7.949   5.633
   28POPC  C315 3746   6.328   7.738   5.622
   28POPC  H15X 3747   6.264   7.747   5.532
   28POPC  H15Y 3748   6.285   7.658   5.687
   28POPC  C316 3749   6.468   7.694   5.579
   28POPC  H16X 3750   6.463   7.600   5.520
   28POPC  H16Y 3751   6.533   7.677   5.668
   28POPC  H16Z 3752   6.515   7.773   5.516
   29POPC     N 3753   2.802   2.704   6.793
   29POPC   C12 3754   2.890   2.704   6.670
   29POPC   C13 3755   2.723   2.831   6.803
   29POPC   C14 3756   2.707   2.589   6.784
   29POPC   C15 3757   2.884   2.689   6.917
   29POPC  H12A 3758   2.827   2.681   6.584
   29POPC  H12B 3759   2.962   2.624   6.681
   29POPC  H13A 3760   2.791   2.915   6.811
   29POPC  H13B 3761   2.664   2.846   6.713
   29POPC  H13C 3762   2.659   2.829   6.890
   29POPC  H14A 3763   2.642   2.601   6.698
   29POPC  H14B 3764   2.761   2.496   6.774
   29POPC  H14C 3765   2.647   2.585   6.874
   29POPC  H15A 3766   2.941   2.597   6.913
   29POPC  H15B 3767   2.820   2.688   7.004
   29POPC  H15C 3768   2.953   2.772   6.924
   29POPC   C11 3769   2.966   2.834   6.635
   29POPC  H11A 3770   2.893   2.902   6.586
   29POPC  H11B 3771   3.046   2.809   6.561
   29POPC     P 3772   3.054   3.046   6.732
   29POPC   O13 3773   2.926   3.119   6.723
   29POPC   O14 3774   3.144   3.095   6.839
   29POPC   O12 3775   3.024   2.893   6.752
   29POPC   O11 3776   3.128   3.051   6.593
   29POPC    C1 3777   3.216   3.160   6.565
   29POPC    HA 3778   3.273   3.134   6.473
   29POPC    HB 3779   3.290   3.174   6.647
   29POPC    C2 3780   3.142   3.294   6.538
   29POPC    HS 3781   3.096   3.325   6.635
   29POPC   O21 3782   3.041   3.271   6.440
   29POPC   C21 3783   2.948   3.365   6.441
   29POPC   O22 3784   2.942   3.456   6.522
   29POPC   C22 3785   2.854   3.348   6.323
   29POPC   H2R 3786   2.749   3.348   6.358
   29POPC   H2S 3787   2.875   3.250   6.274
   29POPC    C3 3788   3.241   3.407   6.494
   29POPC    HX 3789   3.311   3.427   6.578
   29POPC    HY 3790   3.184   3.501   6.479
   29POPC   O31 3791   3.308   3.375   6.371
   29POPC   C31 3792   3.435   3.337   6.381
   29POPC   O32 3793   3.499   3.332   6.485
   29POPC   C32 3794   3.486   3.294   6.245
   29POPC   H2X 3795   3.405   3.301   6.169
   29POPC   H2Y 3796   3.518   3.188   6.251
   29POPC   C23 3797   2.880   3.463   6.225
   29POPC   H3R 3798   2.988   3.489   6.225
   29POPC   H3S 3799   2.824   3.553   6.259
   29POPC   C24 3800   2.842   3.430   6.080
   29POPC   H4R 3801   2.906   3.345   6.047
   29POPC   H4S 3802   2.864   3.517   6.016
   29POPC   C25 3803   2.694   3.391   6.061
   29POPC   H5R 3804   2.631   3.474   6.099
   29POPC   H5S 3805   2.672   3.301   6.123
   29POPC   C26 3806   2.656   3.362   5.915
   29POPC   H6R 3807   2.664   3.457   5.857
   29POPC   H6S 3808   2.549   3.330   5.913
   29POPC   C27 3809   2.740   3.255   5.845
   29POPC   H7R 3810   2.844   3.292   5.831
   29POPC   H7S 3811   2.697   3.238   5.743
   29POPC   C28 3812   2.746   3.120   5.918
   29POPC   H8R 3813   2.641   3.086   5.936
   29POPC   H8S 3814   2.794   3.134   6.017
   29POPC   C29 3815   2.824   3.019   5.838
   29POPC   H91 3816   2.924   3.054   5.807
   29POPC  C210 3817   2.784   2.897   5.800
   29POPC  H101 3818   2.853   2.835   5.740
   29POPC  C211 3819   2.653   2.830   5.832
   29POPC  H11R 3820   2.598   2.883   5.913
   29POPC  H11S 3821   2.672   2.727   5.868
   29POPC  C212 3822   2.561   2.821   5.709
   29POPC  H12R 3823   2.614   2.768   5.628
   29POPC  H12S 3824   2.537   2.924   5.674
   29POPC  C213 3825   2.431   2.746   5.741
   29POPC  H13R 3826   2.371   2.805   5.814
   29POPC  H13S 3827   2.458   2.649   5.789
   29POPC  C214 3828   2.344   2.714   5.618
   29POPC  H14R 3829   2.259   2.651   5.651
   29POPC  H14S 3830   2.405   2.655   5.545
   29POPC  C215 3831   2.287   2.837   5.546
   29POPC  H15R 3832   2.370   2.901   5.509
   29POPC  H15S 3833   2.227   2.896   5.618
   29POPC  C216 3834   2.198   2.797   5.427
   29POPC  H16R 3835   2.114   2.733   5.463
   29POPC  H16S 3836   2.260   2.736   5.357
   29POPC  C217 3837   2.140   2.916   5.349
   29POPC  H17R 3838   2.095   2.877   5.255
   29POPC  H17S 3839   2.223   2.984   5.320
   29POPC  C218 3840   2.033   2.996   5.423
   29POPC  H18R 3841   1.997   3.080   5.360
   29POPC  H18S 3842   2.073   3.038   5.518
   29POPC  H18T 3843   1.946   2.931   5.448
   29POPC   C33 3844   3.605   3.381   6.203
   29POPC   H3X 3845   3.648   3.337   6.111
   29POPC   H3Y 3846   3.684   3.378   6.281
   29POPC   C34 3847   3.568   3.527   6.173
   29POPC   H4X 3848   3.558   3.582   6.270
   29POPC   H4Y 3849   3.471   3.530   6.121
   29POPC   C35 3850   3.674   3.596   6.086
   29POPC   H5X 3851   3.662   3.561   5.981
   29POPC   H5Y 3852   3.775   3.565   6.121
   29POPC   C36 3853   3.670   3.750   6.091
   29POPC   H6X 3854   3.744   3.790   6.017
   29POPC   H6Y 3855   3.704   3.782   6.192
   29POPC   C37 3856   3.533   3.816   6.063
   29POPC   H7X 3857   3.546   3.926   6.070
   29POPC   H7Y 3858   3.461   3.785   6.142
   29POPC   C38 3859   3.476   3.784   5.924
   29POPC   H8X 3860   3.544   3.713   5.873
   29POPC   H8Y 3861   3.474   3.877   5.863
   29POPC   C39 3862   3.335   3.722   5.928
   29POPC   H9X 3863   3.259   3.803   5.930
   29POPC   H9Y 3864   3.324   3.663   6.021
   29POPC  C310 3865   3.310   3.628   5.810
   29POPC  H10X 3866   3.209   3.583   5.818
   29POPC  H10Y 3867   3.384   3.545   5.817
   29POPC  C311 3868   3.326   3.693   5.672
   29POPC  H11X 3869   3.420   3.753   5.668
   29POPC  H11Y 3870   3.241   3.763   5.654
   29POPC  C312 3871   3.332   3.589   5.559
   29POPC  H12X 3872   3.239   3.529   5.559
   29POPC  H12Y 3873   3.418   3.521   5.580
   29POPC  C313 3874   3.353   3.652   5.421
   29POPC  H13X 3875   3.444   3.715   5.424
   29POPC  H13Y 3876   3.266   3.718   5.398
   29POPC  C314 3877   3.367   3.546   5.311
   29POPC  H14X 3878   3.274   3.486   5.308
   29POPC  H14Y 3879   3.451   3.478   5.336
   29POPC  C315 3880   3.392   3.606   5.171
   29POPC  H15X 3881   3.317   3.686   5.152
   29POPC  H15Y 3882   3.376   3.526   5.096
   29POPC  C316 3883   3.533   3.663   5.151
   29POPC  H16X 3884   3.554   3.745   5.223
   29POPC  H16Y 3885   3.543   3.704   5.048
   29POPC  H16Z 3886   3.609   3.584   5.164
   30POPC     N 3887   0.541   0.039   6.885
   30POPC   C12 3888   0.635  -0.051   6.807
   30POPC   C13 3889   0.615   0.130   6.977
   30POPC   C14 3890   0.458   0.119   6.790
   30POPC   C15 3891   0.451  -0.048   6.967
   30POPC  H12A 3892   0.575  -0.119   6.748
   30POPC  H12B 3893   0.689  -0.111   6.879
   30POPC  H13A 3894   0.546   0.196   7.029
   30POPC  H13B 3895   0.671   0.072   7.049
   30POPC  H13C 3896   0.685   0.190   6.920
   30POPC  H14A 3897   0.386   0.178   6.846
   30POPC  H14B 3898   0.522   0.185   6.733
   30POPC  H14C 3899   0.404   0.053   6.723
   30POPC  H15A 3900   0.399  -0.119   6.905
   30POPC  H15B 3901   0.381   0.013   7.022
   30POPC  H15C 3902   0.512  -0.104   7.038
   30POPC   C11 3903   0.739   0.016   6.715
   30POPC  H11A 3904   0.686   0.079   6.640
   30POPC  H11B 3905   0.792  -0.063   6.657
   30POPC     P 3906   0.950   0.023   6.852
   30POPC   O13 3907   1.040   0.123   6.915
   30POPC   O14 3908   0.896  -0.082   6.942
   30POPC   O12 3909   0.829   0.100   6.787
   30POPC   O11 3910   1.020  -0.042   6.728
   30POPC    C1 3911   1.143   0.009   6.677
   30POPC    HA 3912   1.173  -0.055   6.592
   30POPC    HB 3913   1.223   0.002   6.754
   30POPC    C2 3914   1.136   0.156   6.624
   30POPC    HS 3915   1.152   0.222   6.712
   30POPC   O21 3916   1.008   0.179   6.564
   30POPC   C21 3917   0.974   0.307   6.565
   30POPC   O22 3918   1.033   0.396   6.625
   30POPC   C22 3919   0.849   0.325   6.480
   30POPC   H2R 3920   0.765   0.271   6.528
   30POPC   H2S 3921   0.867   0.280   6.380
   30POPC    C3 3922   1.249   0.183   6.521
   30POPC    HX 3923   1.346   0.166   6.573
   30POPC    HY 3924   1.248   0.289   6.489
   30POPC   O31 3925   1.241   0.091   6.410
   30POPC   C31 3926   1.167   0.133   6.308
   30POPC   O32 3927   1.124   0.247   6.294
   30POPC   C32 3928   1.136   0.016   6.215
   30POPC   H2X 3929   1.081  -0.061   6.273
   30POPC   H2Y 3930   1.231  -0.028   6.178
   30POPC   C23 3931   0.814   0.473   6.465
   30POPC   H3R 3932   0.901   0.528   6.423
   30POPC   H3S 3933   0.791   0.516   6.565
   30POPC   C24 3934   0.693   0.495   6.373
   30POPC   H4R 3935   0.609   0.432   6.411
   30POPC   H4S 3936   0.718   0.459   6.271
   30POPC   C25 3937   0.647   0.641   6.368
   30POPC   H5R 3938   0.724   0.702   6.316
   30POPC   H5S 3939   0.637   0.678   6.472
   30POPC   C26 3940   0.511   0.661   6.298
   30POPC   H6R 3941   0.483   0.768   6.303
   30POPC   H6S 3942   0.434   0.603   6.355
   30POPC   C27 3943   0.506   0.616   6.152
   30POPC   H7R 3944   0.533   0.508   6.148
   30POPC   H7S 3945   0.581   0.672   6.092
   30POPC   C28 3946   0.366   0.634   6.091
   30POPC   H8R 3947   0.359   0.737   6.048
   30POPC   H8S 3948   0.291   0.627   6.173
   30POPC   C29 3949   0.338   0.527   5.989
   30POPC   H91 3950   0.366   0.425   6.021
   30POPC  C210 3951   0.288   0.542   5.865
   30POPC  H101 3952   0.274   0.453   5.803
   30POPC  C211 3953   0.243   0.671   5.800
   30POPC  H11R 3954   0.225   0.751   5.875
   30POPC  H11S 3955   0.146   0.654   5.747
   30POPC  C212 3956   0.346   0.721   5.698
   30POPC  H12R 3957   0.440   0.744   5.753
   30POPC  H12S 3958   0.309   0.815   5.652
   30POPC  C213 3959   0.379   0.620   5.586
   30POPC  H13R 3960   0.292   0.609   5.519
   30POPC  H13S 3961   0.399   0.521   5.632
   30POPC  C214 3962   0.504   0.658   5.506
   30POPC  H14R 3963   0.535   0.571   5.444
   30POPC  H14S 3964   0.587   0.678   5.578
   30POPC  C215 3965   0.488   0.780   5.414
   30POPC  H15R 3966   0.589   0.808   5.377
   30POPC  H15S 3967   0.448   0.867   5.471
   30POPC  C216 3968   0.398   0.752   5.293
   30POPC  H16R 3969   0.293   0.739   5.326
   30POPC  H16S 3970   0.432   0.657   5.245
   30POPC  C217 3971   0.404   0.863   5.187
   30POPC  H17R 3972   0.511   0.882   5.162
   30POPC  H17S 3973   0.362   0.956   5.231
   30POPC  C218 3974   0.329   0.831   5.058
   30POPC  H18R 3975   0.370   0.739   5.011
   30POPC  H18S 3976   0.339   0.915   4.986
   30POPC  H18T 3977   0.221   0.815   5.079
   30POPC   C33 3978   1.049   0.066   6.099
   30POPC   H3X 3979   1.106   0.142   6.041
   30POPC   H3Y 3980   0.958   0.116   6.140
   30POPC   C34 3981   1.002  -0.044   6.002
   30POPC   H4X 3982   0.947  -0.122   6.059
   30POPC   H4Y 3983   1.091  -0.091   5.955
   30POPC   C35 3984   0.911   0.016   5.894
   30POPC   H5X 3985   0.965   0.100   5.846
   30POPC   H5Y 3986   0.821   0.057   5.944
   30POPC   C36 3987   0.866  -0.081   5.784
   30POPC   H6X 3988   0.815  -0.169   5.829
   30POPC   H6Y 3989   0.956  -0.118   5.729
   30POPC   C37 3990   0.773  -0.010   5.685
   30POPC   H7X 3991   0.819   0.088   5.659
   30POPC   H7Y 3992   0.676   0.011   5.736
   30POPC   C38 3993   0.745  -0.084   5.553
   30POPC   H8X 3994   0.840  -0.099   5.498
   30POPC   H8Y 3995   0.680  -0.017   5.491
   30POPC   C39 3996   0.674  -0.219   5.568
   30POPC   H9X 3997   0.597  -0.212   5.648
   30POPC   H9Y 3998   0.748  -0.296   5.598
   30POPC  C310 3999   0.604  -0.262   5.438
   30POPC  H10X 4000   0.600  -0.373   5.433
   30POPC  H10Y 4001   0.663  -0.226   5.351
   30POPC  C311 4002   0.459  -0.210   5.429
   30POPC  H11X 4003   0.457  -0.103   5.459
   30POPC  H11Y 4004   0.398  -0.268   5.501
   30POPC  C312 4005   0.396  -0.222   5.289
   30POPC  H12X 4006   0.424  -0.320   5.245
   30POPC  H12Y 4007   0.436  -0.141   5.223
   30POPC  C313 4008   0.243  -0.214   5.295
   30POPC  H13X 4009   0.211  -0.123   5.350
   30POPC  H13Y 4010   0.209  -0.302   5.355
   30POPC  C314 4011   0.172  -0.219   5.159
   30POPC  H14X 4012   0.068  -0.258   5.176
   30POPC  H14Y 4013   0.225  -0.289   5.092
   30POPC  C315 4014   0.158  -0.083   5.089
   30POPC  H15X 4015   0.260  -0.047   5.061
   30POPC  H15Y 4016   0.114  -0.010   5.159
   30POPC  C316 4017   0.071  -0.088   4.963
   30POPC  H16X 4018   0.069   0.011   4.913
   30POPC  H16Y 4019  -0.033  -0.116   4.990
   30POPC  H16Z 4020   0.110  -0.164   4.892
   31POPC     N 4021   7.254   1.292   7.858
   31POPC   C12 4022   7.140   1.247   7.947
   31POPC   C13 4023   7.374   1.205   7.876
   31POPC   C14 4024   7.211   1.291   7.715
   31POPC   C15 4025   7.291   1.432   7.896
   31POPC  H12A 4026   7.051   1.303   7.920
   31POPC  H12B 4027   7.165   1.274   8.049
   31POPC  H13A 4028   7.352   1.104   7.843
   31POPC  H13B 4029   7.456   1.243   7.817
   31POPC  H13C 4030   7.403   1.203   7.980
   31POPC  H14A 4031   7.181   1.191   7.688
   31POPC  H14B 4032   7.128   1.359   7.701
   31POPC  H14C 4033   7.293   1.323   7.651
   31POPC  H15A 4034   7.375   1.465   7.837
   31POPC  H15B 4035   7.319   1.436   8.001
   31POPC  H15C 4036   7.208   1.499   7.881
   31POPC   C11 4037   7.104   1.096   7.948
   31POPC  H11A 4038   7.018   1.082   8.016
   31POPC  H11B 4039   7.192   1.043   7.992
   31POPC     P 4040   7.095   0.892   7.803
   31POPC   O13 4041   7.219   0.874   7.725
   31POPC   O14 4042   7.091   0.826   7.937
   31POPC   O12 4043   7.070   1.047   7.818
   31POPC   O11 4044   6.972   0.840   7.718
   31POPC    C1 4045   6.945   0.698   7.728
   31POPC    HA 4046   6.856   0.681   7.791
   31POPC    HB 4047   7.030   0.642   7.774
   31POPC    C2 4048   6.923   0.631   7.589
   31POPC    HS 4049   6.931   0.522   7.605
   31POPC   O21 4050   7.019   0.683   7.496
   31POPC   C21 4051   7.082   0.590   7.426
   31POPC   O22 4052   7.071   0.469   7.441
   31POPC   C22 4053   7.166   0.657   7.318
   31POPC   H2R 4054   7.227   0.738   7.363
   31POPC   H2S 4055   7.097   0.701   7.243
   31POPC    C3 4056   6.781   0.660   7.536
   31POPC    HX 4057   6.759   0.768   7.551
   31POPC    HY 4058   6.709   0.601   7.597
   31POPC   O31 4059   6.770   0.627   7.396
   31POPC   C31 4060   6.646   0.637   7.350
   31POPC   O32 4061   6.549   0.672   7.416
   31POPC   C32 4062   6.644   0.596   7.204
   31POPC   H2X 4063   6.679   0.491   7.196
   31POPC   H2Y 4064   6.714   0.662   7.147
   31POPC   C23 4065   7.257   0.553   7.251
   31POPC   H3R 4066   7.196   0.465   7.220
   31POPC   H3S 4067   7.334   0.518   7.322
   31POPC   C24 4068   7.323   0.608   7.124
   31POPC   H4R 4069   7.385   0.697   7.150
   31POPC   H4S 4070   7.243   0.641   7.055
   31POPC   C25 4071   7.411   0.505   7.052
   31POPC   H5R 4072   7.360   0.406   7.051
   31POPC   H5S 4073   7.507   0.494   7.106
   31POPC   C26 4074   7.439   0.547   6.907
   31POPC   H6R 4075   7.474   0.653   6.908
   31POPC   H6S 4076   7.344   0.543   6.849
   31POPC   C27 4077   7.546   0.462   6.837
   31POPC   H7R 4078   7.507   0.359   6.821
   31POPC   H7S 4079   7.636   0.456   6.902
   31POPC   C28 4080   7.584   0.525   6.703
   31POPC   H8R 4081   7.616   0.630   6.724
   31POPC   H8S 4082   7.493   0.532   6.641
   31POPC   C29 4083   7.696   0.454   6.632
   31POPC   H91 4084   7.794   0.460   6.682
   31POPC  C210 4085   7.690   0.388   6.515
   31POPC  H101 4086   7.782   0.342   6.475
   31POPC  C211 4087   7.567   0.361   6.433
   31POPC  H11R 4088   7.477   0.408   6.477
   31POPC  H11S 4089   7.548   0.252   6.432
   31POPC  C212 4090   7.578   0.408   6.288
   31POPC  H12R 4091   7.679   0.381   6.248
   31POPC  H12S 4092   7.568   0.518   6.283
   31POPC  C213 4093   7.472   0.342   6.199
   31POPC  H13R 4094   7.371   0.359   6.242
   31POPC  H13S 4095   7.492   0.232   6.201
   31POPC  C214 4096   7.475   0.390   6.054
   31POPC  H14R 4097   7.578   0.424   6.029
   31POPC  H14S 4098   7.407   0.477   6.042
   31POPC  C215 4099   7.438   0.278   5.955
   31POPC  H15R 4100   7.518   0.201   5.960
   31POPC  H15S 4101   7.438   0.319   5.852
   31POPC  C216 4102   7.303   0.209   5.981
   31POPC  H16R 4103   7.303   0.164   6.083
   31POPC  H16S 4104   7.292   0.126   5.908
   31POPC  C217 4105   7.182   0.302   5.968
   31POPC  H17R 4106   7.187   0.351   5.868
   31POPC  H17S 4107   7.187   0.381   6.045
   31POPC  C218 4108   7.048   0.229   5.980
   31POPC  H18R 4109   6.964   0.301   5.971
   31POPC  H18S 4110   7.040   0.178   6.078
   31POPC  H18T 4111   7.038   0.153   5.900
   31POPC   C33 4112   6.502   0.609   7.148
   31POPC   H3X 4113   6.472   0.716   7.151
   31POPC   H3Y 4114   6.431   0.551   7.212
   31POPC   C34 4115   6.487   0.557   7.004
   31POPC   H4X 4116   6.381   0.572   6.972
   31POPC   H4Y 4117   6.508   0.448   7.001
   31POPC   C35 4118   6.579   0.628   6.903
   31POPC   H5X 4119   6.683   0.592   6.917
   31POPC   H5Y 4120   6.577   0.737   6.923
   31POPC   C36 4121   6.536   0.605   6.757
   31POPC   H6X 4122   6.438   0.654   6.740
   31POPC   H6Y 4123   6.524   0.495   6.740
   31POPC   C37 4124   6.638   0.660   6.657
   31POPC   H7X 4125   6.730   0.598   6.662
   31POPC   H7Y 4126   6.665   0.764   6.686
   31POPC   C38 4127   6.588   0.662   6.511
   31POPC   H8X 4128   6.673   0.694   6.447
   31POPC   H8Y 4129   6.508   0.738   6.501
   31POPC   C39 4130   6.533   0.528   6.462
   31POPC   H9X 4131   6.437   0.506   6.515
   31POPC   H9Y 4132   6.605   0.448   6.489
   31POPC  C310 4133   6.508   0.521   6.311
   31POPC  H10X 4134   6.430   0.595   6.282
   31POPC  H10Y 4135   6.467   0.420   6.288
   31POPC  C311 4136   6.634   0.546   6.228
   31POPC  H11X 4137   6.721   0.499   6.280
   31POPC  H11Y 4138   6.653   0.655   6.222
   31POPC  C312 4139   6.630   0.489   6.085
   31POPC  H12X 4140   6.719   0.527   6.030
   31POPC  H12Y 4141   6.539   0.526   6.033
   31POPC  C313 4142   6.633   0.336   6.080
   31POPC  H13X 4143   6.538   0.294   6.119
   31POPC  H13Y 4144   6.716   0.300   6.146
   31POPC  C314 4145   6.658   0.282   5.938
   31POPC  H14X 4146   6.752   0.327   5.900
   31POPC  H14Y 4147   6.575   0.312   5.871
   31POPC  C315 4148   6.674   0.129   5.934
   31POPC  H15X 4149   6.747   0.098   6.011
   31POPC  H15Y 4150   6.716   0.101   5.835
   31POPC  C316 4151   6.543   0.051   5.954
   31POPC  H16X 4152   6.501   0.071   6.055
   31POPC  H16Y 4153   6.562  -0.058   5.944
   31POPC  H16Z 4154   6.468   0.081   5.877
   32POPC     N 4155   1.778   3.020   7.383
   32POPC   C12 4156   1.676   3.008   7.272
   32POPC   C13 4157   1.848   2.890   7.407
   32POPC   C14 4158   1.880   3.122   7.344
   32POPC   C15 4159   1.713   3.066   7.510
   32POPC  H12A 4160   1.727   2.968   7.185
   32POPC  H12B 4161   1.644   3.109   7.246
   32POPC  H13A 4162   1.917   2.901   7.490
   32POPC  H13B 4163   1.775   2.814   7.430
   32POPC  H13C 4164   1.903   2.861   7.319
   32POPC  H14A 4165   1.929   3.091   7.252
   32POPC  H14B 4166   1.832   3.218   7.328
   32POPC  H14C 4167   1.954   3.132   7.422
   32POPC  H15A 4168   1.668   3.163   7.496
   32POPC  H15B 4169   1.788   3.074   7.588
   32POPC  H15C 4170   1.638   2.994   7.542
   32POPC   C11 4171   1.549   2.924   7.297
   32POPC  H11A 4172   1.492   2.919   7.202
   32POPC  H11B 4173   1.486   2.976   7.373
   32POPC     P 4174   1.461   2.694   7.352
   32POPC   O13 4175   1.501   2.579   7.436
   32POPC   O14 4176   1.339   2.766   7.396
   32POPC   O12 4177   1.582   2.794   7.343
   32POPC   O11 4178   1.440   2.646   7.204
   32POPC    C1 4179   1.537   2.557   7.147
   32POPC    HA 4180   1.519   2.454   7.185
   32POPC    HB 4181   1.640   2.587   7.175
   32POPC    C2 4182   1.529   2.558   6.992
   32POPC    HS 4183   1.566   2.658   6.962
   32POPC   O21 4184   1.394   2.553   6.944
   32POPC   C21 4185   1.327   2.441   6.966
   32POPC   O22 4186   1.369   2.342   7.024
   32POPC   C22 4187   1.189   2.455   6.904
   32POPC   H2R 4188   1.173   2.558   6.865
   32POPC   H2S 4189   1.113   2.435   6.983
   32POPC    C3 4190   1.623   2.455   6.921
   32POPC    HX 4191   1.600   2.353   6.958
   32POPC    HY 4192   1.728   2.474   6.950
   32POPC   O31 4193   1.606   2.457   6.777
   32POPC   C31 4194   1.671   2.556   6.717
   32POPC   O32 4195   1.750   2.631   6.773
   32POPC   C32 4196   1.623   2.570   6.572
   32POPC   H2X 4197   1.677   2.654   6.524
   32POPC   H2Y 4198   1.514   2.595   6.575
   32POPC   C23 4199   1.171   2.352   6.791
   32POPC   H3R 4200   1.064   2.351   6.762
   32POPC   H3S 4201   1.198   2.251   6.827
   32POPC   C24 4202   1.254   2.385   6.665
   32POPC   H4R 4203   1.361   2.396   6.695
   32POPC   H4S 4204   1.221   2.482   6.623
   32POPC   C25 4205   1.247   2.276   6.557
   32POPC   H5R 4206   1.265   2.178   6.605
   32POPC   H5S 4207   1.328   2.294   6.483
   32POPC   C26 4208   1.113   2.270   6.482
   32POPC   H6R 4209   1.030   2.282   6.554
   32POPC   H6S 4210   1.102   2.169   6.435
   32POPC   C27 4211   1.099   2.375   6.372
   32POPC   H7R 4212   1.136   2.333   6.276
   32POPC   H7S 4213   1.163   2.463   6.396
   32POPC   C28 4214   0.954   2.424   6.355
   32POPC   H8R 4215   0.927   2.477   6.449
   32POPC   H8S 4216   0.887   2.336   6.345
   32POPC   C29 4217   0.941   2.518   6.239
   32POPC   H91 4218   0.991   2.615   6.254
   32POPC  C210 4219   0.874   2.498   6.124
   32POPC  H101 4220   0.874   2.578   6.049
   32POPC  C211 4221   0.800   2.374   6.082
   32POPC  H11R 4222   0.819   2.289   6.151
   32POPC  H11S 4223   0.836   2.342   5.982
   32POPC  C212 4224   0.647   2.394   6.074
   32POPC  H12R 4225   0.607   2.408   6.177
   32POPC  H12S 4226   0.603   2.301   6.034
   32POPC  C213 4227   0.599   2.512   5.988
   32POPC  H13R 4228   0.626   2.607   6.038
   32POPC  H13S 4229   0.488   2.507   5.982
   32POPC  C214 4230   0.654   2.514   5.845
   32POPC  H14R 4231   0.633   2.417   5.795
   32POPC  H14S 4232   0.765   2.528   5.849
   32POPC  C215 4233   0.594   2.628   5.761
   32POPC  H15R 4234   0.603   2.723   5.818
   32POPC  H15S 4235   0.486   2.609   5.744
   32POPC  C216 4236   0.664   2.646   5.625
   32POPC  H16R 4237   0.652   2.552   5.566
   32POPC  H16S 4238   0.773   2.661   5.643
   32POPC  C217 4239   0.610   2.765   5.545
   32POPC  H17R 4240   0.623   2.857   5.606
   32POPC  H17S 4241   0.501   2.750   5.528
   32POPC  C218 4242   0.679   2.785   5.410
   32POPC  H18R 4243   0.665   2.696   5.345
   32POPC  H18S 4244   0.788   2.801   5.424
   32POPC  H18T 4245   0.636   2.873   5.358
   32POPC   C33 4246   1.643   2.441   6.490
   32POPC   H3X 4247   1.593   2.356   6.542
   32POPC   H3Y 4248   1.751   2.420   6.483
   32POPC   C34 4249   1.584   2.452   6.348
   32POPC   H4X 4250   1.614   2.551   6.306
   32POPC   H4Y 4251   1.473   2.452   6.355
   32POPC   C35 4252   1.631   2.343   6.250
   32POPC   H5X 4253   1.742   2.351   6.242
   32POPC   H5Y 4254   1.589   2.365   6.149
   32POPC   C36 4255   1.595   2.198   6.287
   32POPC   H6X 4256   1.628   2.178   6.391
   32POPC   H6Y 4257   1.652   2.129   6.220
   32POPC   C37 4258   1.446   2.164   6.275
   32POPC   H7X 4259   1.388   2.258   6.272
   32POPC   H7Y 4260   1.414   2.106   6.365
   32POPC   C38 4261   1.412   2.081   6.150
   32POPC   H8X 4262   1.456   1.979   6.159
   32POPC   H8Y 4263   1.459   2.130   6.063
   32POPC   C39 4264   1.261   2.071   6.126
   32POPC   H9X 4265   1.218   2.172   6.147
   32POPC   H9Y 4266   1.214   1.999   6.196
   32POPC  C310 4267   1.225   2.037   5.981
   32POPC  H10X 4268   1.294   2.093   5.914
   32POPC  H10Y 4269   1.121   2.073   5.960
   32POPC  C311 4270   1.232   1.888   5.946
   32POPC  H11X 4271   1.144   1.837   5.990
   32POPC  H11Y 4272   1.324   1.845   5.992
   32POPC  C312 4273   1.238   1.860   5.795
   32POPC  H12X 4274   1.216   1.752   5.779
   32POPC  H12Y 4275   1.343   1.878   5.761
   32POPC  C313 4276   1.145   1.944   5.707
   32POPC  H13X 4277   1.172   2.052   5.721
   32POPC  H13Y 4278   1.039   1.931   5.739
   32POPC  C314 4279   1.160   1.913   5.558
   32POPC  H14X 4280   1.266   1.886   5.539
   32POPC  H14Y 4281   1.136   2.004   5.498
   32POPC  C315 4282   1.069   1.799   5.508
   32POPC  H15X 4283   1.075   1.714   5.579
   32POPC  H15Y 4284   1.109   1.764   5.410
   32POPC  C316 4285   0.923   1.840   5.487
   32POPC  H16X 4286   0.865   1.755   5.446
   32POPC  H16Y 4287   0.917   1.925   5.415
   32POPC  H16Z 4288   0.878   1.872   5.583
   33POPC     N 4289   4.057   3.209   7.733
   33POPC   C12 4290   3.946   3.167   7.640
   33POPC   C13 4291   4.018   3.175   7.873
   33POPC   C14 4292   4.186   3.139   7.703
   33POPC   C15 4293   4.078   3.357   7.724
   33POPC  H12A 4294   3.862   3.234   7.657
   33POPC  H12B 4295   3.913   3.068   7.669
   33POPC  H13A 4296   4.003   3.068   7.883
   33POPC  H13B 4297   4.095   3.205   7.942
   33POPC  H13C 4298   3.926   3.224   7.899
   33POPC  H14A 4299   4.263   3.172   7.771
   33POPC  H14B 4300   4.174   3.032   7.714
   33POPC  H14C 4301   4.218   3.161   7.602
   33POPC  H15A 4302   3.985   3.409   7.747
   33POPC  H15B 4303   4.110   3.385   7.625
   33POPC  H15C 4304   4.153   3.388   7.796
   33POPC   C11 4305   3.974   3.164   7.488
   33POPC  H11A 4306   4.028   3.256   7.459
   33POPC  H11B 4307   3.876   3.162   7.435
   33POPC     P 4308   4.139   3.052   7.330
   33POPC   O13 4309   4.258   3.132   7.364
   33POPC   O14 4310   4.164   2.913   7.285
   33POPC   O12 4311   4.046   3.046   7.456
   33POPC   O11 4312   4.054   3.129   7.222
   33POPC    C1 4313   3.935   3.072   7.168
   33POPC    HA 4314   3.847   3.129   7.205
   33POPC    HB 4315   3.921   2.966   7.199
   33POPC    C2 4316   3.935   3.080   7.013
   33POPC    HS 4317   3.837   3.045   6.974
   33POPC   O21 4318   4.043   3.004   6.956
   33POPC   C21 4319   4.009   2.876   6.943
   33POPC   O22 4320   3.905   2.827   6.982
   33POPC   C22 4321   4.117   2.803   6.865
   33POPC   H2R 4322   4.103   2.694   6.879
   33POPC   H2S 4323   4.217   2.831   6.906
   33POPC    C3 4324   3.950   3.228   6.967
   33POPC    HX 4325   4.041   3.268   7.016
   33POPC    HY 4326   3.864   3.288   7.003
   33POPC   O31 4327   3.967   3.240   6.824
   33POPC   C31 4328   3.855   3.236   6.754
   33POPC   O32 4329   3.742   3.232   6.802
   33POPC   C32 4330   3.885   3.235   6.603
   33POPC   H2X 4331   3.801   3.285   6.550
   33POPC   H2Y 4332   3.890   3.129   6.570
   33POPC   C23 4333   4.109   2.838   6.716
   33POPC   H3R 4334   4.205   2.808   6.668
   33POPC   H3S 4335   4.099   2.948   6.704
   33POPC   C24 4336   3.995   2.767   6.642
   33POPC   H4R 4337   3.901   2.783   6.699
   33POPC   H4S 4338   4.015   2.658   6.640
   33POPC   C25 4339   3.972   2.818   6.499
   33POPC   H5R 4340   3.959   2.928   6.502
   33POPC   H5S 4341   3.878   2.773   6.460
   33POPC   C26 4342   4.085   2.784   6.400
   33POPC   H6R 4343   4.084   2.675   6.382
   33POPC   H6S 4344   4.183   2.810   6.446
   33POPC   C27 4345   4.076   2.858   6.266
   33POPC   H7R 4346   4.157   2.819   6.201
   33POPC   H7S 4347   4.095   2.967   6.283
   33POPC   C28 4348   3.942   2.843   6.192
   33POPC   H8R 4349   3.863   2.899   6.247
   33POPC   H8S 4350   3.913   2.736   6.193
   33POPC   C29 4351   3.956   2.890   6.049
   33POPC   H91 4352   4.038   2.841   5.994
   33POPC  C210 4353   3.885   2.984   5.984
   33POPC  H101 4354   3.911   3.005   5.879
   33POPC  C211 4355   3.768   3.064   6.036
   33POPC  H11R 4356   3.799   3.170   6.052
   33POPC  H11S 4357   3.733   3.025   6.133
   33POPC  C212 4358   3.648   3.062   5.939
   33POPC  H12R 4359   3.560   3.105   5.991
   33POPC  H12S 4360   3.624   2.956   5.915
   33POPC  C213 4361   3.668   3.140   5.807
   33POPC  H13R 4362   3.582   3.115   5.740
   33POPC  H13S 4363   3.761   3.105   5.757
   33POPC  C214 4364   3.672   3.292   5.825
   33POPC  H14R 4365   3.766   3.321   5.877
   33POPC  H14S 4366   3.586   3.323   5.889
   33POPC  C215 4367   3.662   3.371   5.693
   33POPC  H15R 4368   3.664   3.479   5.716
   33POPC  H15S 4369   3.564   3.348   5.645
   33POPC  C216 4370   3.774   3.339   5.593
   33POPC  H16R 4371   3.768   3.232   5.563
   33POPC  H16S 4372   3.872   3.356   5.641
   33POPC  C217 4373   3.765   3.425   5.466
   33POPC  H17R 4374   3.773   3.533   5.495
   33POPC  H17S 4375   3.666   3.410   5.419
   33POPC  C218 4376   3.874   3.395   5.363
   33POPC  H18R 4377   3.867   3.289   5.329
   33POPC  H18S 4378   3.975   3.411   5.406
   33POPC  H18T 4379   3.862   3.461   5.274
   33POPC   C33 4380   4.018   3.305   6.569
   33POPC   H3X 4381   4.101   3.262   6.631
   33POPC   H3Y 4382   4.009   3.413   6.595
   33POPC   C34 4383   4.062   3.292   6.422
   33POPC   H4X 4384   4.085   3.185   6.401
   33POPC   H4Y 4385   4.156   3.350   6.411
   33POPC   C35 4386   3.958   3.342   6.321
   33POPC   H5X 4387   3.923   3.442   6.352
   33POPC   H5Y 4388   3.871   3.272   6.323
   33POPC   C36 4389   4.009   3.350   6.176
   33POPC   H6X 4390   3.922   3.378   6.112
   33POPC   H6Y 4391   4.044   3.250   6.143
   33POPC   C37 4392   4.121   3.453   6.155
   33POPC   H7X 4393   4.213   3.417   6.207
   33POPC   H7Y 4394   4.091   3.549   6.202
   33POPC   C38 4395   4.157   3.480   6.008
   33POPC   H8X 4396   4.180   3.384   5.958
   33POPC   H8Y 4397   4.249   3.543   6.006
   33POPC   C39 4398   4.047   3.554   5.929
   33POPC   H9X 4399   4.022   3.648   5.983
   33POPC   H9Y 4400   3.956   3.491   5.925
   33POPC  C310 4401   4.091   3.587   5.786
   33POPC  H10X 4402   4.125   3.492   5.738
   33POPC  H10Y 4403   4.176   3.657   5.788
   33POPC  C311 4404   3.978   3.645   5.699
   33POPC  H11X 4405   3.889   3.578   5.707
   33POPC  H11Y 4406   4.012   3.644   5.593
   33POPC  C312 4407   3.936   3.788   5.735
   33POPC  H12X 4408   4.023   3.855   5.724
   33POPC  H12Y 4409   3.903   3.791   5.841
   33POPC  C313 4410   3.821   3.838   5.646
   33POPC  H13X 4411   3.734   3.770   5.658
   33POPC  H13Y 4412   3.854   3.833   5.539
   33POPC  C314 4413   3.777   3.981   5.678
   33POPC  H14X 4414   3.864   4.050   5.665
   33POPC  H14Y 4415   3.744   3.987   5.784
   33POPC  C315 4416   3.663   4.029   5.587
   33POPC  H15X 4417   3.577   3.960   5.599
   33POPC  H15Y 4418   3.697   4.024   5.481
   33POPC  C316 4419   3.616   4.172   5.616
   33POPC  H16X 4420   3.532   4.199   5.549
   33POPC  H16Y 4421   3.699   4.244   5.600
   33POPC  H16Z 4422   3.582   4.181   5.722
   34POPC     N 4423   0.189   4.060   7.461
   34POPC   C12 4424   0.199   3.911   7.487
   34POPC   C13 4425   0.125   4.087   7.329
   34POPC   C14 4426   0.112   4.128   7.569
   34POPC   C15 4427   0.327   4.117   7.455
   34POPC  H12A 4428   0.266   3.898   7.571
   34POPC  H12B 4429   0.246   3.865   7.401
   34POPC  H13A 4430   0.116   4.194   7.314
   34POPC  H13B 4431   0.186   4.046   7.250
   34POPC  H13C 4432   0.027   4.041   7.327
   34POPC  H14A 4433   0.100   4.233   7.545
   34POPC  H14B 4434   0.014   4.083   7.578
   34POPC  H14C 4435   0.165   4.119   7.663
   34POPC  H15A 4436   0.380   4.096   7.547
   34POPC  H15B 4437   0.324   4.224   7.438
   34POPC  H15C 4438   0.382   4.072   7.373
   34POPC   C11 4439   0.068   3.834   7.520
   34POPC  H11A 4440   0.033   3.867   7.620
   34POPC  H11B 4441   0.092   3.726   7.527
   34POPC     P 4442  -0.178   3.865   7.467
   34POPC   O13 4443  -0.225   3.732   7.515
   34POPC   O14 4444  -0.187   3.977   7.563
   34POPC   O12 4445  -0.029   3.854   7.418
   34POPC   O11 4446  -0.257   3.903   7.336
   34POPC    C1 4447  -0.193   3.993   7.246
   34POPC    HA 4448  -0.099   3.948   7.206
   34POPC    HB 4449  -0.169   4.089   7.297
   34POPC    C2 4450  -0.283   4.024   7.125
   34POPC    HS 4451  -0.376   4.070   7.166
   34POPC   O21 4452  -0.308   3.899   7.058
   34POPC   C21 4453  -0.431   3.889   7.012
   34POPC   O22 4454  -0.517   3.976   7.021
   34POPC   C22 4455  -0.450   3.755   6.943
   34POPC   H2R 4456  -0.534   3.700   6.992
   34POPC   H2S 4457  -0.358   3.694   6.950
   34POPC    C3 4458  -0.216   4.127   7.029
   34POPC    HX 4459  -0.222   4.225   7.081
   34POPC    HY 4460  -0.274   4.134   6.935
   34POPC   O31 4461  -0.078   4.095   7.001
   34POPC   C31 4462  -0.013   4.199   6.948
   34POPC   O32 4463  -0.067   4.303   6.913
   34POPC   C32 4464   0.137   4.174   6.947
   34POPC   H2X 4465   0.160   4.077   6.997
   34POPC   H2Y 4466   0.186   4.255   7.005
   34POPC   C23 4467  -0.484   3.785   6.797
   34POPC   H3R 4468  -0.401   3.842   6.751
   34POPC   H3S 4469  -0.576   3.848   6.793
   34POPC   C24 4470  -0.508   3.659   6.713
   34POPC   H4R 4471  -0.596   3.604   6.754
   34POPC   H4S 4472  -0.420   3.592   6.721
   34POPC   C25 4473  -0.534   3.689   6.564
   34POPC   H5R 4474  -0.559   3.594   6.513
   34POPC   H5S 4475  -0.441   3.729   6.519
   34POPC   C26 4476  -0.648   3.789   6.540
   34POPC   H6R 4477  -0.615   3.890   6.572
   34POPC   H6S 4478  -0.735   3.759   6.604
   34POPC   C27 4479  -0.696   3.796   6.395
   34POPC   H7R 4480  -0.773   3.876   6.388
   34POPC   H7S 4481  -0.744   3.700   6.368
   34POPC   C28 4482  -0.585   3.825   6.293
   34POPC   H8R 4483  -0.513   3.740   6.291
   34POPC   H8S 4484  -0.528   3.915   6.325
   34POPC   C29 4485  -0.646   3.848   6.157
   34POPC   H91 4486  -0.666   3.954   6.134
   34POPC  C210 4487  -0.674   3.754   6.066
   34POPC  H101 4488  -0.720   3.786   5.971
   34POPC  C211 4489  -0.654   3.606   6.080
   34POPC  H11R 4490  -0.753   3.554   6.085
   34POPC  H11S 4491  -0.600   3.580   6.174
   34POPC  C212 4492  -0.575   3.547   5.962
   34POPC  H12R 4493  -0.554   3.439   5.983
   34POPC  H12S 4494  -0.477   3.600   5.955
   34POPC  C213 4495  -0.650   3.556   5.828
   34POPC  H13R 4496  -0.668   3.663   5.805
   34POPC  H13S 4497  -0.749   3.506   5.839
   34POPC  C214 4498  -0.576   3.492   5.710
   34POPC  H14R 4499  -0.637   3.509   5.618
   34POPC  H14S 4500  -0.567   3.383   5.726
   34POPC  C215 4501  -0.436   3.551   5.685
   34POPC  H15R 4502  -0.369   3.524   5.770
   34POPC  H15S 4503  -0.443   3.662   5.680
   34POPC  C216 4504  -0.372   3.500   5.555
   34POPC  H16R 4505  -0.440   3.521   5.470
   34POPC  H16S 4506  -0.359   3.390   5.562
   34POPC  C217 4507  -0.236   3.565   5.527
   34POPC  H17R 4508  -0.174   3.556   5.619
   34POPC  H17S 4509  -0.252   3.673   5.508
   34POPC  C218 4510  -0.159   3.503   5.410
   34POPC  H18R 4511  -0.220   3.509   5.317
   34POPC  H18S 4512  -0.137   3.396   5.431
   34POPC  H18T 4513  -0.064   3.557   5.394
   34POPC   C33 4514   0.194   4.175   6.804
   34POPC   H3X 4515   0.148   4.258   6.746
   34POPC   H3Y 4516   0.167   4.079   6.754
   34POPC   C34 4517   0.346   4.192   6.803
   34POPC   H4X 4518   0.389   4.115   6.872
   34POPC   H4Y 4519   0.373   4.292   6.843
   34POPC   C35 4520   0.413   4.173   6.666
   34POPC   H5X 4521   0.374   4.080   6.619
   34POPC   H5Y 4522   0.522   4.160   6.682
   34POPC   C36 4523   0.394   4.292   6.570
   34POPC   H6X 4524   0.434   4.383   6.619
   34POPC   H6Y 4525   0.286   4.307   6.549
   34POPC   C37 4526   0.469   4.272   6.437
   34POPC   H7X 4527   0.425   4.185   6.383
   34POPC   H7Y 4528   0.575   4.248   6.460
   34POPC   C38 4529   0.466   4.395   6.345
   34POPC   H8X 4530   0.509   4.481   6.401
   34POPC   H8Y 4531   0.360   4.420   6.320
   34POPC   C39 4532   0.546   4.374   6.216
   34POPC   H9X 4533   0.498   4.294   6.156
   34POPC   H9Y 4534   0.648   4.340   6.243
   34POPC  C310 4535   0.558   4.502   6.132
   34POPC  H10X 4536   0.600   4.582   6.196
   34POPC  H10Y 4537   0.457   4.534   6.099
   34POPC  C311 4538   0.649   4.487   6.009
   34POPC  H11X 4539   0.747   4.447   6.041
   34POPC  H11Y 4540   0.665   4.588   5.966
   34POPC  C312 4541   0.592   4.398   5.897
   34POPC  H12X 4542   0.494   4.439   5.866
   34POPC  H12Y 4543   0.576   4.294   5.935
   34POPC  C313 4544   0.685   4.393   5.774
   34POPC  H13X 4545   0.776   4.335   5.799
   34POPC  H13Y 4546   0.716   4.498   5.751
   34POPC  C314 4547   0.619   4.336   5.648
   34POPC  H14X 4548   0.690   4.348   5.563
   34POPC  H14Y 4549   0.529   4.396   5.624
   34POPC  C315 4550   0.580   4.188   5.657
   34POPC  H15X 4551   0.510   4.174   5.742
   34POPC  H15Y 4552   0.672   4.128   5.678
   34POPC  C316 4553   0.514   4.134   5.530
   34POPC  H16X 4554   0.583   4.144   5.443
   34POPC  H16Y 4555   0.421   4.191   5.507
   34POPC  H16Z 4556   0.488   4.027   5.542
   35POPC     N 4557   0.850   0.513   7.458
   35POPC   C12 4558   0.770   0.386   7.442
   35POPC   C13 4559   0.928   0.505   7.586
   35POPC   C14 4560   0.945   0.530   7.344
   35POPC   C15 4561   0.762   0.634   7.465
   35POPC  H12A 4562   0.700   0.381   7.525
   35POPC  H12B 4563   0.839   0.303   7.452
   35POPC  H13A 4564   0.858   0.501   7.669
   35POPC  H13B 4565   0.987   0.414   7.587
   35POPC  H13C 4566   0.991   0.591   7.596
   35POPC  H14A 4567   1.002   0.439   7.329
   35POPC  H14B 4568   0.890   0.553   7.254
   35POPC  H14C 4569   1.012   0.613   7.364
   35POPC  H15A 4570   0.698   0.627   7.552
   35POPC  H15B 4571   0.699   0.637   7.377
   35POPC  H15C 4572   0.822   0.724   7.470
   35POPC   C11 4573   0.691   0.365   7.311
   35POPC  H11A 4574   0.638   0.268   7.319
   35POPC  H11B 4575   0.763   0.359   7.225
   35POPC     P 4576   0.507   0.458   7.167
   35POPC   O13 4577   0.435   0.328   7.175
   35POPC   O14 4578   0.423   0.580   7.160
   35POPC   O12 4579   0.600   0.472   7.292
   35POPC   O11 4580   0.607   0.451   7.046
   35POPC    C1 4581   0.689   0.565   7.017
   35POPC    HA 4582   0.787   0.528   6.980
   35POPC    HB 4583   0.707   0.626   7.108
   35POPC    C2 4584   0.626   0.654   6.907
   35POPC    HS 4585   0.549   0.718   6.956
   35POPC   O21 4586   0.568   0.565   6.812
   35POPC   C21 4587   0.453   0.603   6.762
   35POPC   O22 4588   0.395   0.709   6.785
   35POPC   C22 4589   0.405   0.491   6.671
   35POPC   H2R 4590   0.393   0.399   6.732
   35POPC   H2S 4591   0.483   0.472   6.595
   35POPC    C3 4592   0.732   0.745   6.837
   35POPC    HX 4593   0.814   0.679   6.804
   35POPC    HY 4594   0.776   0.816   6.911
   35POPC   O31 4595   0.679   0.813   6.721
   35POPC   C31 4596   0.611   0.925   6.751
   35POPC   O32 4597   0.605   0.974   6.863
   35POPC   C32 4598   0.537   0.976   6.628
   35POPC   H2X 4599   0.483   1.069   6.655
   35POPC   H2Y 4600   0.462   0.899   6.598
   35POPC   C23 4601   0.273   0.524   6.602
   35POPC   H3R 4602   0.284   0.618   6.544
   35POPC   H3S 4603   0.193   0.540   6.678
   35POPC   C24 4604   0.230   0.411   6.508
   35POPC   H4R 4605   0.215   0.318   6.567
   35POPC   H4S 4606   0.312   0.393   6.435
   35POPC   C25 4607   0.102   0.443   6.431
   35POPC   H5R 4608   0.116   0.540   6.378
   35POPC   H5S 4609   0.017   0.455   6.502
   35POPC   C26 4610   0.068   0.335   6.328
   35POPC   H6R 4611   0.037   0.242   6.380
   35POPC   H6S 4612   0.159   0.313   6.268
   35POPC   C27 4613  -0.043   0.379   6.232
   35POPC   H7R 4614  -0.009   0.473   6.182
   35POPC   H7S 4615  -0.135   0.403   6.290
   35POPC   C28 4616  -0.075   0.275   6.125
   35POPC   H8R 4617  -0.123   0.187   6.174
   35POPC   H8S 4618   0.020   0.239   6.080
   35POPC   C29 4619  -0.167   0.333   6.021
   35POPC   H91 4620  -0.271   0.348   6.054
   35POPC  C210 4621  -0.135   0.366   5.895
   35POPC  H101 4622  -0.212   0.409   5.830
   35POPC  C211 4623   0.002   0.357   5.831
   35POPC  H11R 4624   0.081   0.340   5.907
   35POPC  H11S 4625   0.026   0.453   5.780
   35POPC  C212 4626   0.010   0.244   5.727
   35POPC  H12R 4627  -0.006   0.146   5.777
   35POPC  H12S 4628   0.113   0.244   5.684
   35POPC  C213 4629  -0.091   0.259   5.612
   35POPC  H13R 4630  -0.084   0.360   5.568
   35POPC  H13S 4631  -0.193   0.246   5.654
   35POPC  C214 4632  -0.069   0.154   5.503
   35POPC  H14R 4633  -0.030   0.061   5.550
   35POPC  H14S 4634   0.006   0.191   5.431
   35POPC  C215 4635  -0.198   0.117   5.429
   35POPC  H15R 4636  -0.244   0.207   5.382
   35POPC  H15S 4637  -0.270   0.077   5.503
   35POPC  C216 4638  -0.174   0.010   5.322
   35POPC  H16R 4639  -0.102  -0.065   5.363
   35POPC  H16S 4640  -0.128   0.055   5.232
   35POPC  C217 4641  -0.302  -0.064   5.283
   35POPC  H17R 4642  -0.373   0.007   5.236
   35POPC  H17S 4643  -0.351  -0.102   5.376
   35POPC  C218 4644  -0.279  -0.183   5.190
   35POPC  H18R 4645  -0.232  -0.150   5.095
   35POPC  H18S 4646  -0.376  -0.232   5.167
   35POPC  H18T 4647  -0.212  -0.258   5.238
   35POPC   C33 4648   0.631   1.002   6.510
   35POPC   H3X 4649   0.687   0.909   6.485
   35POPC   H3Y 4650   0.705   1.081   6.536
   35POPC   C34 4651   0.554   1.046   6.384
   35POPC   H4X 4652   0.507   1.145   6.401
   35POPC   H4Y 4653   0.472   0.973   6.367
   35POPC   C35 4654   0.641   1.050   6.257
   35POPC   H5X 4655   0.704   0.959   6.255
   35POPC   H5Y 4656   0.707   1.139   6.262
   35POPC   C36 4657   0.558   1.054   6.128
   35POPC   H6X 4658   0.492   1.144   6.128
   35POPC   H6Y 4659   0.494   0.964   6.124
   35POPC   C37 4660   0.647   1.056   6.002
   35POPC   H7X 4661   0.720   0.974   6.010
   35POPC   H7Y 4662   0.703   1.152   5.999
   35POPC   C38 4663   0.567   1.041   5.871
   35POPC   H8X 4664   0.488   1.119   5.869
   35POPC   H8Y 4665   0.518   0.941   5.871
   35POPC   C39 4666   0.653   1.055   5.745
   35POPC   H9X 4667   0.701   1.155   5.747
   35POPC   H9Y 4668   0.587   1.051   5.655
   35POPC  C310 4669   0.762   0.948   5.729
   35POPC  H10X 4670   0.715   0.848   5.718
   35POPC  H10Y 4671   0.825   0.947   5.821
   35POPC  C311 4672   0.855   0.974   5.610
   35POPC  H11X 4673   0.896   1.078   5.618
   35POPC  H11Y 4674   0.797   0.968   5.515
   35POPC  C312 4675   0.973   0.876   5.605
   35POPC  H12X 4676   0.933   0.773   5.593
   35POPC  H12Y 4677   1.026   0.881   5.703
   35POPC  C313 4678   1.071   0.906   5.491
   35POPC  H13X 4679   1.110   1.009   5.502
   35POPC  H13Y 4680   1.016   0.900   5.395
   35POPC  C314 4681   1.191   0.809   5.487
   35POPC  H14X 4682   1.251   0.832   5.396
   35POPC  H14Y 4683   1.153   0.705   5.478
   35POPC  C315 4684   1.282   0.820   5.610
   35POPC  H15X 4685   1.226   0.788   5.700
   35POPC  H15Y 4686   1.310   0.926   5.624
   35POPC  C316 4687   1.410   0.737   5.601
   35POPC  H16X 4688   1.386   0.629   5.593
   35POPC  H16Y 4689   1.471   0.753   5.692
   35POPC  H16Z 4690   1.470   0.767   5.513
   36POPC     N 4691   2.080   1.356   7.568
   36POPC   C12 4692   2.220   1.380   7.516
   36POPC   C13 4693   2.067   1.410   7.707
   36POPC   C14 4694   1.977   1.424   7.483
   36POPC   C15 4695   2.051   1.210   7.570
   36POPC  H12A 4696   2.289   1.333   7.585
   36POPC  H12B 4697   2.239   1.487   7.518
   36POPC  H13A 4698   2.138   1.362   7.773
   36POPC  H13B 4699   2.085   1.517   7.706
   36POPC  H13C 4700   1.967   1.392   7.744
   36POPC  H14A 4701   1.878   1.399   7.518
   36POPC  H14B 4702   1.991   1.532   7.487
   36POPC  H14C 4703   1.989   1.393   7.380
   36POPC  H15A 4704   1.950   1.193   7.609
   36POPC  H15B 4705   2.122   1.158   7.632
   36POPC  H15C 4706   2.056   1.170   7.470
   36POPC   C11 4707   2.253   1.329   7.373
   36POPC  H11A 4708   2.232   1.220   7.368
   36POPC  H11B 4709   2.362   1.339   7.354
   36POPC     P 4710   2.234   1.527   7.215
   36POPC   O13 4711   2.122   1.619   7.186
   36POPC   O14 4712   2.343   1.580   7.301
   36POPC   O12 4713   2.175   1.395   7.275
   36POPC   O11 4714   2.292   1.479   7.077
   36POPC    C1 4715   2.426   1.436   7.063
   36POPC    HA 4716   2.431   1.325   7.073
   36POPC    HB 4717   2.494   1.480   7.139
   36POPC    C2 4718   2.480   1.477   6.923
   36POPC    HS 4719   2.504   1.586   6.931
   36POPC   O21 4720   2.378   1.468   6.822
   36POPC   C21 4721   2.329   1.349   6.798
   36POPC   O22 4722   2.370   1.243   6.842
   36POPC   C22 4723   2.210   1.364   6.703
   36POPC   H2R 4724   2.190   1.472   6.685
   36POPC   H2S 4725   2.120   1.318   6.748
   36POPC    C3 4726   2.614   1.407   6.884
   36POPC    HX 4727   2.605   1.299   6.909
   36POPC    HY 4728   2.695   1.448   6.948
   36POPC   O31 4729   2.648   1.418   6.744
   36POPC   C31 4730   2.700   1.535   6.709
   36POPC   O32 4731   2.707   1.634   6.780
   36POPC   C32 4732   2.748   1.524   6.565
   36POPC   H2X 4733   2.668   1.473   6.507
   36POPC   H2Y 4734   2.840   1.462   6.563
   36POPC   C23 4735   2.243   1.295   6.569
   36POPC   H3R 4736   2.233   1.185   6.581
   36POPC   H3S 4737   2.349   1.317   6.543
   36POPC   C24 4738   2.156   1.343   6.452
   36POPC   H4R 4739   2.170   1.453   6.441
   36POPC   H4S 4740   2.048   1.323   6.473
   36POPC   C25 4741   2.196   1.275   6.320
   36POPC   H5R 4742   2.157   1.171   6.318
   36POPC   H5S 4743   2.308   1.270   6.318
   36POPC   C26 4744   2.153   1.350   6.193
   36POPC   H6R 4745   2.207   1.304   6.107
   36POPC   H6S 4746   2.186   1.456   6.200
   36POPC   C27 4747   2.003   1.345   6.161
   36POPC   H7R 4748   1.948   1.400   6.240
   36POPC   H7S 4749   1.968   1.239   6.162
   36POPC   C28 4750   1.972   1.407   6.024
   36POPC   H8R 4751   2.020   1.344   5.946
   36POPC   H8S 4752   2.022   1.507   6.021
   36POPC   C29 4753   1.825   1.426   5.999
   36POPC   H91 4754   1.770   1.474   6.082
   36POPC  C210 4755   1.756   1.395   5.887
   36POPC  H101 4756   1.648   1.417   5.884
   36POPC  C211 4757   1.809   1.329   5.762
   36POPC  H11R 4758   1.905   1.275   5.781
   36POPC  H11S 4759   1.829   1.406   5.684
   36POPC  C212 4760   1.707   1.229   5.706
   36POPC  H12R 4761   1.615   1.283   5.678
   36POPC  H12S 4762   1.681   1.156   5.786
   36POPC  C213 4763   1.758   1.151   5.584
   36POPC  H13R 4764   1.842   1.086   5.617
   36POPC  H13S 4765   1.797   1.222   5.508
   36POPC  C214 4766   1.649   1.063   5.520
   36POPC  H14R 4767   1.583   1.025   5.601
   36POPC  H14S 4768   1.696   0.976   5.471
   36POPC  C215 4769   1.565   1.137   5.415
   36POPC  H15R 4770   1.622   1.142   5.320
   36POPC  H15S 4771   1.546   1.241   5.449
   36POPC  C216 4772   1.430   1.068   5.389
   36POPC  H16R 4773   1.367   1.083   5.480
   36POPC  H16S 4774   1.447   0.959   5.376
   36POPC  C217 4775   1.352   1.121   5.268
   36POPC  H17R 4776   1.347   1.232   5.272
   36POPC  H17S 4777   1.248   1.082   5.274
   36POPC  C218 4778   1.410   1.078   5.132
   36POPC  H18R 4779   1.510   1.123   5.116
   36POPC  H18S 4780   1.343   1.110   5.050
   36POPC  H18T 4781   1.419   0.967   5.128
   36POPC   C33 4782   2.779   1.663   6.504
   36POPC   H3X 4783   2.859   1.712   6.564
   36POPC   H3Y 4784   2.688   1.726   6.509
   36POPC   C34 4785   2.827   1.655   6.358
   36POPC   H4X 4786   2.919   1.593   6.355
   36POPC   H4Y 4787   2.853   1.757   6.322
   36POPC   C35 4788   2.723   1.594   6.262
   36POPC   H5X 4789   2.635   1.661   6.256
   36POPC   H5Y 4790   2.688   1.497   6.303
   36POPC   C36 4791   2.776   1.565   6.122
   36POPC   H6X 4792   2.879   1.524   6.130
   36POPC   H6Y 4793   2.781   1.660   6.063
   36POPC   C37 4794   2.690   1.462   6.047
   36POPC   H7X 4795   2.690   1.367   6.105
   36POPC   H7Y 4796   2.738   1.441   5.949
   36POPC   C38 4797   2.546   1.506   6.022
   36POPC   H8X 4798   2.549   1.600   5.964
   36POPC   H8Y 4799   2.494   1.527   6.118
   36POPC   C39 4800   2.465   1.400   5.945
   36POPC   H9X 4801   2.431   1.322   6.017
   36POPC   H9Y 4802   2.531   1.351   5.870
   36POPC  C310 4803   2.343   1.457   5.871
   36POPC  H10X 4804   2.282   1.519   5.941
   36POPC  H10Y 4805   2.279   1.372   5.837
   36POPC  C311 4806   2.382   1.540   5.748
   36POPC  H11X 4807   2.446   1.477   5.683
   36POPC  H11Y 4808   2.442   1.629   5.779
   36POPC  C312 4809   2.262   1.588   5.665
   36POPC  H12X 4810   2.202   1.660   5.725
   36POPC  H12Y 4811   2.198   1.501   5.641
   36POPC  C313 4812   2.306   1.656   5.534
   36POPC  H13X 4813   2.370   1.584   5.479
   36POPC  H13Y 4814   2.367   1.745   5.558
   36POPC  C314 4815   2.187   1.697   5.445
   36POPC  H14X 4816   2.123   1.768   5.502
   36POPC  H14Y 4817   2.126   1.607   5.423
   36POPC  C315 4818   2.229   1.762   5.312
   36POPC  H15X 4819   2.275   1.861   5.333
   36POPC  H15Y 4820   2.136   1.779   5.253
   36POPC  C316 4821   2.326   1.679   5.227
   36POPC  H16X 4822   2.287   1.576   5.212
   36POPC  H16Y 4823   2.425   1.672   5.277
   36POPC  H16Z 4824   2.340   1.727   5.128
   37POPC     N 4825   5.632   3.669   7.329
   37POPC   C12 4826   5.539   3.778   7.377
   37POPC   C13 4827   5.594   3.618   7.194
   37POPC   C14 4828   5.772   3.721   7.324
   37POPC   C15 4829   5.627   3.555   7.426
   37POPC  H12A 4830   5.567   3.803   7.478
   37POPC  H12B 4831   5.438   3.737   7.381
   37POPC  H13A 4832   5.664   3.541   7.162
   37POPC  H13B 4833   5.494   3.577   7.195
   37POPC  H13C 4834   5.595   3.700   7.123
   37POPC  H14A 4835   5.801   3.757   7.422
   37POPC  H14B 4836   5.839   3.642   7.295
   37POPC  H14C 4837   5.779   3.802   7.253
   37POPC  H15A 4838   5.666   3.586   7.522
   37POPC  H15B 4839   5.687   3.473   7.389
   37POPC  H15C 4840   5.525   3.522   7.439
   37POPC   C11 4841   5.533   3.910   7.296
   37POPC  H11A 4842   5.633   3.958   7.296
   37POPC  H11B 4843   5.461   3.978   7.346
   37POPC     P 4844   5.467   4.007   7.073
   37POPC   O13 4845   5.340   4.074   7.113
   37POPC   O14 4846   5.588   4.092   7.070
   37POPC   O12 4847   5.492   3.882   7.163
   37POPC   O11 4848   5.447   3.944   6.930
   37POPC    C1 4849   5.520   3.823   6.902
   37POPC    HA 4850   5.468   3.735   6.945
   37POPC    HB 4851   5.622   3.828   6.947
   37POPC    C2 4852   5.539   3.800   6.750
   37POPC    HS 4853   5.631   3.739   6.733
   37POPC   O21 4854   5.547   3.924   6.679
   37POPC   C21 4855   5.663   3.984   6.694
   37POPC   O22 4856   5.755   3.944   6.764
   37POPC   C22 4857   5.667   4.109   6.606
   37POPC   H2R 4858   5.768   4.153   6.610
   37POPC   H2S 4859   5.594   4.182   6.645
   37POPC    C3 4860   5.421   3.720   6.690
   37POPC    HX 4861   5.327   3.773   6.714
   37POPC    HY 4862   5.419   3.619   6.736
   37POPC   O31 4863   5.438   3.710   6.547
   37POPC   C31 4864   5.339   3.647   6.486
   37POPC   O32 4865   5.243   3.597   6.542
   37POPC   C32 4866   5.363   3.645   6.335
   37POPC   H2X 4867   5.265   3.653   6.285
   37POPC   H2Y 4868   5.409   3.547   6.308
   37POPC   C23 4869   5.632   4.071   6.460
   37POPC   H3R 4870   5.529   4.030   6.456
   37POPC   H3S 4871   5.702   3.991   6.426
   37POPC   C24 4872   5.640   4.188   6.361
   37POPC   H4R 4873   5.619   4.147   6.260
   37POPC   H4S 4874   5.743   4.229   6.361
   37POPC   C25 4875   5.540   4.301   6.391
   37POPC   H5R 4876   5.562   4.344   6.491
   37POPC   H5S 4877   5.438   4.259   6.393
   37POPC   C26 4878   5.543   4.417   6.289
   37POPC   H6R 4879   5.643   4.465   6.291
   37POPC   H6S 4880   5.468   4.493   6.320
   37POPC   C27 4881   5.514   4.375   6.144
   37POPC   H7R 4882   5.417   4.321   6.140
   37POPC   H7S 4883   5.594   4.306   6.110
   37POPC   C28 4884   5.510   4.496   6.049
   37POPC   H8R 4885   5.595   4.562   6.074
   37POPC   H8S 4886   5.417   4.554   6.068
   37POPC   C29 4887   5.517   4.454   5.904
   37POPC   H91 4888   5.420   4.443   5.853
   37POPC  C210 4889   5.631   4.439   5.835
   37POPC  H101 4890   5.626   4.409   5.729
   37POPC  C211 4891   5.770   4.448   5.892
   37POPC  H11R 4892   5.831   4.361   5.859
   37POPC  H11S 4893   5.768   4.444   6.004
   37POPC  C212 4894   5.845   4.576   5.853
   37POPC  H12R 4895   5.939   4.577   5.913
   37POPC  H12S 4896   5.786   4.666   5.882
   37POPC  C213 4897   5.880   4.583   5.704
   37POPC  H13R 4898   5.788   4.600   5.645
   37POPC  H13S 4899   5.922   4.485   5.673
   37POPC  C214 4900   5.984   4.691   5.667
   37POPC  H14R 4901   5.943   4.792   5.690
   37POPC  H14S 4902   6.003   4.685   5.558
   37POPC  C215 4903   6.118   4.672   5.741
   37POPC  H15R 4904   6.144   4.564   5.738
   37POPC  H15S 4905   6.105   4.702   5.847
   37POPC  C216 4906   6.234   4.751   5.679
   37POPC  H16R 4907   6.213   4.860   5.687
   37POPC  H16S 4908   6.242   4.725   5.571
   37POPC  C217 4909   6.369   4.720   5.746
   37POPC  H17R 4910   6.449   4.774   5.691
   37POPC  H17S 4911   6.389   4.611   5.736
   37POPC  C218 4912   6.377   4.758   5.895
   37POPC  H18R 4913   6.301   4.703   5.954
   37POPC  H18S 4914   6.360   4.867   5.908
   37POPC  H18T 4915   6.478   4.733   5.935
   37POPC   C33 4916   5.455   3.759   6.288
   37POPC   H3X 4917   5.557   3.747   6.331
   37POPC   H3Y 4918   5.413   3.856   6.322
   37POPC   C34 4919   5.467   3.763   6.135
   37POPC   H4X 4920   5.365   3.771   6.093
   37POPC   H4Y 4921   5.511   3.667   6.099
   37POPC   C35 4922   5.550   3.881   6.082
   37POPC   H5X 4923   5.655   3.869   6.116
   37POPC   H5Y 4924   5.510   3.975   6.125
   37POPC   C36 4925   5.546   3.891   5.929
   37POPC   H6X 4926   5.441   3.906   5.895
   37POPC   H6Y 4927   5.582   3.794   5.887
   37POPC   C37 4928   5.634   4.004   5.875
   37POPC   H7X 4929   5.737   3.990   5.915
   37POPC   H7Y 4930   5.596   4.102   5.912
   37POPC   C38 4931   5.641   4.007   5.721
   37POPC   H8X 4932   5.542   4.041   5.683
   37POPC   H8Y 4933   5.660   3.905   5.682
   37POPC   C39 4934   5.751   4.101   5.668
   37POPC   H9X 4935   5.748   4.195   5.726
   37POPC   H9Y 4936   5.728   4.125   5.562
   37POPC  C310 4937   5.892   4.039   5.674
   37POPC  H10X 4938   5.901   3.963   5.594
   37POPC  H10Y 4939   5.905   3.986   5.770
   37POPC  C311 4940   6.007   4.140   5.659
   37POPC  H11X 4941   6.102   4.083   5.656
   37POPC  H11Y 4942   6.009   4.206   5.749
   37POPC  C312 4943   5.998   4.228   5.534
   37POPC  H12X 4944   5.912   4.298   5.545
   37POPC  H12Y 4945   5.979   4.164   5.445
   37POPC  C313 4946   6.125   4.310   5.510
   37POPC  H13X 4947   6.209   4.240   5.487
   37POPC  H13Y 4948   6.152   4.365   5.603
   37POPC  C314 4949   6.111   4.411   5.395
   37POPC  H14X 4950   6.035   4.487   5.425
   37POPC  H14Y 4951   6.073   4.359   5.304
   37POPC  C315 4952   6.242   4.483   5.360
   37POPC  H15X 4953   6.291   4.515   5.455
   37POPC  H15Y 4954   6.217   4.574   5.302
   37POPC  C316 4955   6.340   4.399   5.278
   37POPC  H16X 4956   6.433   4.457   5.258
   37POPC  H16Y 4957   6.294   4.371   5.181
   37POPC  H16Z 4958   6.368   4.306   5.333
   38POPC     N 4959   2.801   2.138   7.268
   38POPC   C12 4960   2.837   2.244   7.167
   38POPC   C13 4961   2.704   2.189   7.370
   38POPC   C14 4962   2.743   2.020   7.198
   38POPC   C15 4963   2.924   2.094   7.341
   38POPC  H12A 4964   2.920   2.206   7.108
   38POPC  H12B 4965   2.874   2.330   7.222
   38POPC  H13A 4966   2.750   2.270   7.426
   38POPC  H13B 4967   2.616   2.227   7.321
   38POPC  H13C 4968   2.676   2.110   7.438
   38POPC  H14A 4969   2.814   1.981   7.126
   38POPC  H14B 4970   2.719   1.942   7.270
   38POPC  H14C 4971   2.651   2.048   7.148
   38POPC  H15A 4972   2.969   2.180   7.390
   38POPC  H15B 4973   2.996   2.053   7.271
   38POPC  H15C 4974   2.899   2.018   7.414
   38POPC   C11 4975   2.727   2.293   7.070
   38POPC  H11A 4976   2.701   2.212   6.999
   38POPC  H11B 4977   2.771   2.378   7.011
   38POPC     P 4978   2.529   2.452   7.087
   38POPC   O13 4979   2.403   2.462   7.165
   38POPC   O14 4980   2.615   2.573   7.083
   38POPC   O12 4981   2.612   2.332   7.142
   38POPC   O11 4982   2.495   2.409   6.939
   38POPC    C1 4983   2.397   2.305   6.926
   38POPC    HA 4984   2.294   2.348   6.930
   38POPC    HB 4985   2.405   2.231   7.009
   38POPC    C2 4986   2.413   2.224   6.795
   38POPC    HS 4987   2.351   2.132   6.809
   38POPC   O21 4988   2.552   2.188   6.781
   38POPC   C21 4989   2.568   2.091   6.693
   38POPC   O22 4990   2.479   2.039   6.629
   38POPC   C22 4991   2.715   2.056   6.681
   38POPC   H2R 4992   2.725   1.949   6.651
   38POPC   H2S 4993   2.765   2.070   6.779
   38POPC    C3 4994   2.356   2.300   6.671
   38POPC    HX 4995   2.256   2.336   6.703
   38POPC    HY 4996   2.341   2.230   6.587
   38POPC   O31 4997   2.437   2.412   6.628
   38POPC   C31 4998   2.372   2.485   6.538
   38POPC   O32 4999   2.257   2.467   6.503
   38POPC   C32 5000   2.461   2.596   6.486
   38POPC   H2X 5001   2.508   2.650   6.570
   38POPC   H2Y 5002   2.399   2.667   6.428
   38POPC   C23 5003   2.780   2.147   6.576
   38POPC   H3R 5004   2.890   2.127   6.576
   38POPC   H3S 5005   2.765   2.254   6.603
   38POPC   C24 5006   2.727   2.122   6.434
   38POPC   H4R 5007   2.620   2.149   6.429
   38POPC   H4S 5008   2.737   2.014   6.412
   38POPC   C25 5009   2.801   2.203   6.326
   38POPC   H5R 5010   2.907   2.168   6.321
   38POPC   H5S 5011   2.802   2.310   6.355
   38POPC   C26 5012   2.739   2.190   6.186
   38POPC   H6R 5013   2.805   2.241   6.112
   38POPC   H6S 5014   2.641   2.243   6.185
   38POPC   C27 5015   2.716   2.045   6.141
   38POPC   H7R 5016   2.639   2.000   6.208
   38POPC   H7S 5017   2.810   1.986   6.153
   38POPC   C28 5018   2.664   2.032   5.997
   38POPC   H8R 5019   2.589   2.111   5.979
   38POPC   H8S 5020   2.611   1.934   5.989
   38POPC   C29 5021   2.775   2.042   5.895
   38POPC   H91 5022   2.838   2.132   5.905
   38POPC  C210 5023   2.803   1.955   5.796
   38POPC  H101 5024   2.887   1.978   5.729
   38POPC  C211 5025   2.733   1.826   5.763
   38POPC  H11R 5026   2.664   1.794   5.844
   38POPC  H11S 5027   2.808   1.744   5.753
   38POPC  C212 5028   2.652   1.834   5.632
   38POPC  H12R 5029   2.571   1.909   5.645
   38POPC  H12S 5030   2.604   1.735   5.615
   38POPC  C213 5031   2.734   1.871   5.508
   38POPC  H13R 5032   2.816   1.797   5.493
   38POPC  H13S 5033   2.781   1.971   5.524
   38POPC  C214 5034   2.648   1.879   5.382
   38POPC  H14R 5035   2.555   1.934   5.407
   38POPC  H14S 5036   2.618   1.776   5.351
   38POPC  C215 5037   2.715   1.951   5.264
   38POPC  H15R 5038   2.807   1.897   5.233
   38POPC  H15S 5039   2.746   2.052   5.300
   38POPC  C216 5040   2.621   1.969   5.145
   38POPC  H16R 5041   2.523   2.003   5.185
   38POPC  H16S 5042   2.604   1.871   5.094
   38POPC  C217 5043   2.669   2.073   5.043
   38POPC  H17R 5044   2.711   2.160   5.097
   38POPC  H17S 5045   2.580   2.110   4.987
   38POPC  C218 5046   2.771   2.022   4.941
   38POPC  H18R 5047   2.801   2.104   4.873
   38POPC  H18S 5048   2.727   1.941   4.880
   38POPC  H18T 5049   2.861   1.984   4.992
   38POPC   C33 5050   2.568   2.536   6.394
   38POPC   H3X 5051   2.518   2.474   6.316
   38POPC   H3Y 5052   2.636   2.469   6.452
   38POPC   C34 5053   2.651   2.644   6.324
   38POPC   H4X 5054   2.714   2.696   6.400
   38POPC   H4Y 5055   2.581   2.719   6.280
   38POPC   C35 5056   2.740   2.590   6.211
   38POPC   H5X 5057   2.674   2.535   6.139
   38POPC   H5Y 5058   2.813   2.517   6.252
   38POPC   C36 5059   2.814   2.700   6.135
   38POPC   H6X 5060   2.740   2.777   6.104
   38POPC   H6Y 5061   2.858   2.656   6.042
   38POPC   C37 5062   2.925   2.768   6.215
   38POPC   H7X 5063   3.004   2.693   6.240
   38POPC   H7Y 5064   2.884   2.807   6.310
   38POPC   C38 5065   2.988   2.885   6.138
   38POPC   H8X 5066   2.907   2.956   6.113
   38POPC   H8Y 5067   3.032   2.847   6.044
   38POPC   C39 5068   3.094   2.961   6.219
   38POPC   H9X 5069   3.185   2.898   6.230
   38POPC   H9Y 5070   3.054   2.980   6.321
   38POPC  C310 5071   3.132   3.097   6.157
   38POPC  H10X 5072   3.200   3.151   6.227
   38POPC  H10Y 5073   3.038   3.157   6.148
   38POPC  C311 5074   3.197   3.090   6.019
   38POPC  H11X 5075   3.141   3.019   5.954
   38POPC  H11Y 5076   3.301   3.051   6.029
   38POPC  C312 5077   3.199   3.227   5.950
   38POPC  H12X 5078   3.247   3.301   6.017
   38POPC  H12Y 5079   3.094   3.259   5.933
   38POPC  C313 5080   3.272   3.230   5.815
   38POPC  H13X 5081   3.381   3.212   5.830
   38POPC  H13Y 5082   3.260   3.332   5.771
   38POPC  C314 5083   3.219   3.127   5.714
   38POPC  H14X 5084   3.108   3.121   5.725
   38POPC  H14Y 5085   3.261   3.027   5.737
   38POPC  C315 5086   3.249   3.164   5.568
   38POPC  H15X 5087   3.359   3.173   5.554
   38POPC  H15Y 5088   3.205   3.265   5.548
   38POPC  C316 5089   3.192   3.064   5.468
   38POPC  H16X 5090   3.085   3.046   5.489
   38POPC  H16Y 5091   3.246   2.967   5.475
   38POPC  H16Z 5092   3.202   3.104   5.364
   39POPC     N 5093   7.716   1.380   7.235
   39POPC   C12 5094   7.824   1.410   7.133
   39POPC   C13 5095   7.580   1.398   7.176
   39POPC   C14 5096   7.729   1.238   7.281
   39POPC   C15 5097   7.731   1.468   7.355
   39POPC  H12A 5098   7.809   1.344   7.048
   39POPC  H12B 5099   7.919   1.384   7.177
   39POPC  H13A 5100   7.503   1.375   7.248
   39POPC  H13B 5101   7.568   1.501   7.143
   39POPC  H13C 5102   7.568   1.334   7.090
   39POPC  H14A 5103   7.718   1.170   7.197
   39POPC  H14B 5104   7.827   1.224   7.325
   39POPC  H14C 5105   7.654   1.216   7.355
   39POPC  H15A 5106   7.721   1.572   7.327
   39POPC  H15B 5107   7.829   1.450   7.398
   39POPC  H15C 5108   7.656   1.443   7.428
   39POPC   C11 5109   7.835   1.555   7.077
   39POPC  H11A 5110   7.915   1.557   7.000
   39POPC  H11B 5111   7.864   1.623   7.161
   39POPC     P 5112   7.693   1.745   6.987
   39POPC   O13 5113   7.561   1.762   6.923
   39POPC   O14 5114   7.717   1.825   7.110
   39POPC   O12 5115   7.711   1.593   7.020
   39POPC   O11 5116   7.805   1.776   6.880
   39POPC    C1 5117   7.800   1.709   6.754
   39POPC    HA 5118   7.762   1.605   6.764
   39POPC    HB 5119   7.903   1.703   6.712
   39POPC    C2 5120   7.712   1.783   6.648
   39POPC    HS 5121   7.609   1.788   6.689
   39POPC   O21 5122   7.713   1.705   6.528
   39POPC   C21 5123   7.610   1.731   6.449
   39POPC   O22 5124   7.525   1.816   6.471
   39POPC   C22 5125   7.615   1.640   6.327
   39POPC   H2R 5126   7.571   1.542   6.354
   39POPC   H2S 5127   7.721   1.624   6.297
   39POPC    C3 5128   7.763   1.928   6.623
   39POPC    HX 5129   7.758   1.980   6.722
   39POPC    HY 5130   7.694   1.981   6.554
   39POPC   O31 5131   7.898   1.932   6.572
   39POPC   C31 5132   7.945   2.057   6.569
   39POPC   O32 5133   7.881   2.156   6.604
   39POPC   C32 5134   8.089   2.060   6.520
   39POPC   H2X 5135   8.110   1.970   6.458
   39POPC   H2Y 5136   8.156   2.059   6.609
   39POPC   C23 5137   7.536   1.703   6.212
   39POPC   H3R 5138   7.580   1.803   6.189
   39POPC   H3S 5139   7.430   1.718   6.242
   39POPC   C24 5140   7.539   1.619   6.083
   39POPC   H4R 5141   7.492   1.520   6.104
   39POPC   H4S 5142   7.645   1.601   6.054
   39POPC   C25 5143   7.466   1.687   5.967
   39POPC   H5R 5144   7.514   1.785   5.948
   39POPC   H5S 5145   7.360   1.706   5.998
   39POPC   C26 5146   7.464   1.606   5.837
   39POPC   H6R 5147   7.412   1.510   5.855
   39POPC   H6S 5148   7.569   1.583   5.807
   39POPC   C27 5149   7.395   1.682   5.722
   39POPC   H7R 5150   7.451   1.776   5.702
   39POPC   H7S 5151   7.292   1.709   5.755
   39POPC   C28 5152   7.386   1.599   5.592
   39POPC   H8R 5153   7.334   1.504   5.615
   39POPC   H8S 5154   7.490   1.573   5.561
   39POPC   C29 5155   7.317   1.675   5.482
   39POPC   H91 5156   7.380   1.749   5.431
   39POPC  C210 5157   7.190   1.659   5.439
   39POPC  H101 5158   7.154   1.723   5.357
   39POPC  C211 5159   7.086   1.567   5.497
   39POPC  H11R 5160   7.007   1.628   5.545
   39POPC  H11S 5161   7.128   1.501   5.577
   39POPC  C212 5162   7.015   1.476   5.395
   39POPC  H12R 5163   7.087   1.401   5.356
   39POPC  H12S 5164   6.978   1.538   5.309
   39POPC  C213 5165   6.895   1.405   5.460
   39POPC  H13R 5166   6.818   1.481   5.484
   39POPC  H13S 5167   6.930   1.360   5.555
   39POPC  C214 5168   6.832   1.294   5.375
   39POPC  H14R 5169   6.910   1.217   5.355
   39POPC  H14S 5170   6.797   1.334   5.278
   39POPC  C215 5171   6.715   1.228   5.450
   39POPC  H15R 5172   6.627   1.295   5.446
   39POPC  H15S 5173   6.744   1.219   5.557
   39POPC  C216 5174   6.678   1.087   5.400
   39POPC  H16R 5175   6.605   1.044   5.472
   39POPC  H16S 5176   6.769   1.023   5.402
   39POPC  C217 5177   6.616   1.082   5.260
   39POPC  H17R 5178   6.590   0.976   5.239
   39POPC  H17S 5179   6.692   1.113   5.185
   39POPC  C218 5180   6.490   1.167   5.242
   39POPC  H18R 5181   6.416   1.143   5.321
   39POPC  H18S 5182   6.444   1.148   5.143
   39POPC  H18T 5183   6.516   1.275   5.249
   39POPC   C33 5184   8.114   2.188   6.438
   39POPC   H3X 5185   8.070   2.274   6.492
   39POPC   H3Y 5186   8.062   2.178   6.340
   39POPC   C34 5187   8.263   2.218   6.414
   39POPC   H4X 5188   8.310   2.127   6.373
   39POPC   H4Y 5189   8.310   2.241   6.512
   39POPC   C35 5190   8.287   2.336   6.318
   39POPC   H5X 5191   8.226   2.319   6.227
   39POPC   H5Y 5192   8.394   2.337   6.287
   39POPC   C36 5193   8.253   2.473   6.378
   39POPC   H6X 5194   8.339   2.512   6.436
   39POPC   H6Y 5195   8.169   2.460   6.449
   39POPC   C37 5196   8.207   2.576   6.274
   39POPC   H7X 5197   8.161   2.662   6.328
   39POPC   H7Y 5198   8.128   2.531   6.211
   39POPC   C38 5199   8.318   2.632   6.185
   39POPC   H8X 5200   8.374   2.549   6.137
   39POPC   H8Y 5201   8.389   2.690   6.248
   39POPC   C39 5202   8.260   2.724   6.077
   39POPC   H9X 5203   8.183   2.788   6.124
   39POPC   H9Y 5204   8.210   2.662   5.999
   39POPC  C310 5205   8.363   2.815   6.009
   39POPC  H10X 5206   8.438   2.754   5.954
   39POPC  H10Y 5207   8.416   2.873   6.088
   39POPC  C311 5208   8.295   2.914   5.913
   39POPC  H11X 5209   8.216   2.968   5.970
   39POPC  H11Y 5210   8.245   2.856   5.832
   39POPC  C312 5211   8.391   3.017   5.852
   39POPC  H12X 5212   8.460   2.966   5.783
   39POPC  H12Y 5213   8.451   3.062   5.934
   39POPC  C313 5214   8.318   3.131   5.779
   39POPC  H13X 5215   8.395   3.198   5.733
   39POPC  H13Y 5216   8.263   3.191   5.854
   39POPC  C314 5217   8.219   3.087   5.670
   39POPC  H14X 5218   8.175   3.179   5.623
   39POPC  H14Y 5219   8.135   3.032   5.718
   39POPC  C315 5220   8.278   2.999   5.559
   39POPC  H15X 5221   8.195   2.971   5.490
   39POPC  H15Y 5222   8.317   2.905   5.603
   39POPC  C316 5223   8.388   3.065   5.476
   39POPC  H16X 5224   8.350   3.158   5.427
   39POPC  H16Y 5225   8.423   2.996   5.397
   39POPC  H16Z 5226   8.475   3.093   5.540
   40POPC     N 5227   0.147   2.216   7.635
   40POPC   C12 5228   0.099   2.281   7.507
   40POPC   C13 5229   0.065   2.096   7.667
   40POPC   C14 5230   0.291   2.176   7.623
   40POPC   C15 5231   0.133   2.316   7.747
   40POPC  H12A 5232   0.167   2.361   7.483
   40POPC  H12B 5233   0.003   2.327   7.529
   40POPC  H13A 5234   0.094   2.053   7.762
   40POPC  H13B 5235  -0.040   2.124   7.671
   40POPC  H13C 5236   0.078   2.022   7.589
   40POPC  H14A 5237   0.299   2.103   7.544
   40POPC  H14B 5238   0.351   2.262   7.601
   40POPC  H14C 5239   0.324   2.131   7.716
   40POPC  H15A 5240   0.168   2.273   7.840
   40POPC  H15B 5241   0.029   2.343   7.757
   40POPC  H15C 5242   0.190   2.405   7.723
   40POPC   C11 5243   0.079   2.192   7.382
   40POPC  H11A 5244   0.043   2.258   7.299
   40POPC  H11B 5245  -0.002   2.119   7.402
   40POPC     P 5246   0.271   2.165   7.219
   40POPC   O13 5247   0.306   2.309   7.230
   40POPC   O14 5248   0.386   2.074   7.196
   40POPC   O12 5249   0.198   2.121   7.350
   40POPC   O11 5250   0.164   2.148   7.106
   40POPC    C1 5251   0.103   2.022   7.077
   40POPC    HA 5252  -0.004   2.041   7.052
   40POPC    HB 5253   0.104   1.953   7.165
   40POPC    C2 5254   0.168   1.952   6.955
   40POPC    HS 5255   0.242   1.879   6.995
   40POPC   O21 5256   0.230   2.052   6.872
   40POPC   C21 5257   0.349   2.019   6.828
   40POPC   O22 5258   0.408   1.915   6.848
   40POPC   C22 5259   0.403   2.133   6.742
   40POPC   H2R 5260   0.347   2.226   6.766
   40POPC   H2S 5261   0.387   2.108   6.635
   40POPC    C3 5262   0.063   1.874   6.870
   40POPC    HX 5263  -0.015   1.947   6.840
   40POPC    HY 5264   0.013   1.798   6.934
   40POPC   O31 5265   0.119   1.816   6.749
   40POPC   C31 5266   0.172   1.695   6.768
   40POPC   O32 5267   0.176   1.638   6.876
   40POPC   C32 5268   0.222   1.638   6.636
   40POPC   H2X 5269   0.161   1.677   6.552
   40POPC   H2Y 5270   0.211   1.528   6.640
   40POPC   C23 5271   0.552   2.153   6.770
   40POPC   H3R 5272   0.609   2.071   6.721
   40POPC   H3S 5273   0.570   2.147   6.879
   40POPC   C24 5274   0.605   2.289   6.723
   40POPC   H4R 5275   0.715   2.293   6.738
   40POPC   H4S 5276   0.558   2.366   6.788
   40POPC   C25 5277   0.573   2.321   6.576
   40POPC   H5R 5278   0.463   2.316   6.561
   40POPC   H5S 5279   0.620   2.245   6.510
   40POPC   C26 5280   0.616   2.461   6.530
   40POPC   H6R 5281   0.574   2.480   6.429
   40POPC   H6S 5282   0.727   2.464   6.522
   40POPC   C27 5283   0.572   2.574   6.625
   40POPC   H7R 5284   0.637   2.569   6.716
   40POPC   H7S 5285   0.467   2.558   6.656
   40POPC   C28 5286   0.584   2.713   6.562
   40POPC   H8R 5287   0.497   2.728   6.494
   40POPC   H8S 5288   0.675   2.714   6.499
   40POPC   C29 5289   0.588   2.820   6.668
   40POPC   H91 5290   0.504   2.817   6.739
   40POPC  C210 5291   0.681   2.916   6.682
   40POPC  H101 5292   0.672   2.987   6.765
   40POPC  C211 5293   0.803   2.933   6.595
   40POPC  H11R 5294   0.836   2.835   6.554
   40POPC  H11S 5295   0.888   2.973   6.653
   40POPC  C212 5296   0.772   3.029   6.479
   40POPC  H12R 5297   0.771   3.134   6.517
   40POPC  H12S 5298   0.670   3.007   6.441
   40POPC  C213 5299   0.867   3.019   6.358
   40POPC  H13R 5300   0.971   3.044   6.389
   40POPC  H13S 5301   0.835   3.094   6.283
   40POPC  C214 5302   0.866   2.879   6.294
   40POPC  H14R 5303   0.761   2.841   6.295
   40POPC  H14S 5304   0.928   2.811   6.355
   40POPC  C215 5305   0.916   2.874   6.149
   40POPC  H15R 5306   0.920   2.767   6.119
   40POPC  H15S 5307   1.019   2.915   6.141
   40POPC  C216 5308   0.823   2.945   6.049
   40POPC  H16R 5309   0.848   3.053   6.043
   40POPC  H16S 5310   0.718   2.936   6.086
   40POPC  C217 5311   0.827   2.881   5.909
   40POPC  H17R 5312   0.748   2.927   5.846
   40POPC  H17S 5313   0.802   2.773   5.920
   40POPC  C218 5314   0.960   2.893   5.836
   40POPC  H18R 5315   0.956   2.839   5.739
   40POPC  H18S 5316   1.043   2.850   5.897
   40POPC  H18T 5317   0.983   3.000   5.815
   40POPC   C33 5318   0.370   1.674   6.617
   40POPC   H3X 5319   0.422   1.665   6.715
   40POPC   H3Y 5320   0.380   1.779   6.583
   40POPC   C34 5321   0.444   1.580   6.519
   40POPC   H4X 5322   0.432   1.476   6.554
   40POPC   H4Y 5323   0.553   1.605   6.522
   40POPC   C35 5324   0.398   1.589   6.372
   40POPC   H5X 5325   0.417   1.692   6.335
   40POPC   H5Y 5326   0.289   1.570   6.366
   40POPC   C36 5327   0.473   1.489   6.283
   40POPC   H6X 5328   0.447   1.386   6.313
   40POPC   H6Y 5329   0.582   1.503   6.300
   40POPC   C37 5330   0.448   1.506   6.132
   40POPC   H7X 5331   0.527   1.449   6.078
   40POPC   H7Y 5332   0.459   1.613   6.105
   40POPC   C38 5333   0.312   1.454   6.085
   40POPC   H8X 5334   0.231   1.515   6.130
   40POPC   H8Y 5335   0.300   1.349   6.123
   40POPC   C39 5336   0.296   1.452   5.932
   40POPC   H9X 5337   0.201   1.398   5.909
   40POPC   H9Y 5338   0.379   1.394   5.887
   40POPC  C310 5339   0.288   1.591   5.868
   40POPC  H10X 5340   0.387   1.642   5.876
   40POPC  H10Y 5341   0.215   1.651   5.926
   40POPC  C311 5342   0.243   1.588   5.721
   40POPC  H11X 5343   0.208   1.689   5.692
   40POPC  H11Y 5344   0.157   1.519   5.712
   40POPC  C312 5345   0.355   1.546   5.625
   40POPC  H12X 5346   0.402   1.452   5.661
   40POPC  H12Y 5347   0.433   1.625   5.627
   40POPC  C313 5348   0.310   1.527   5.479
   40POPC  H13X 5349   0.401   1.506   5.418
   40POPC  H13Y 5350   0.265   1.621   5.441
   40POPC  C314 5351   0.211   1.411   5.456
   40POPC  H14X 5352   0.202   1.395   5.346
   40POPC  H14Y 5353   0.110   1.440   5.494
   40POPC  C315 5354   0.253   1.279   5.521
   40POPC  H15X 5355   0.233   1.286   5.631
   40POPC  H15Y 5356   0.362   1.265   5.507
   40POPC  C316 5357   0.181   1.156   5.466
   40POPC  H16X 5358   0.206   1.142   5.358
   40POPC  H16Y 5359   0.071   1.167   5.476
   40POPC  H16Z 5360   0.213   1.065   5.521
   41POPC     N 5361   3.982   1.353   7.688
   41POPC   C12 5362   3.898   1.230   7.717
   41POPC   C13 5363   3.914   1.439   7.586
   41POPC   C14 5364   4.001   1.431   7.814
   41POPC   C15 5365   4.117   1.312   7.637
   41POPC  H12A 5366   3.816   1.260   7.781
   41POPC  H12B 5367   3.959   1.161   7.775
   41POPC  H13A 5368   3.817   1.471   7.623
   41POPC  H13B 5369   3.975   1.527   7.567
   41POPC  H13C 5370   3.900   1.384   7.494
   41POPC  H14A 5371   3.906   1.471   7.848
   41POPC  H14B 5372   4.042   1.368   7.892
   41POPC  H14C 5373   4.069   1.514   7.796
   41POPC  H15A 5374   4.168   1.252   7.711
   41POPC  H15B 5375   4.177   1.400   7.616
   41POPC  H15C 5376   4.106   1.253   7.547
   41POPC   C11 5377   3.838   1.153   7.597
   41POPC  H11A 5378   3.753   1.214   7.557
   41POPC  H11B 5379   3.796   1.057   7.635
   41POPC     P 5380   3.873   1.085   7.359
   41POPC   O13 5381   3.797   0.959   7.377
   41POPC   O14 5382   3.800   1.200   7.301
   41POPC   O12 5383   3.936   1.128   7.497
   41POPC   O11 5384   4.002   1.056   7.272
   41POPC    C1 5385   4.093   1.165   7.251
   41POPC    HA 5386   4.197   1.127   7.259
   41POPC    HB 5387   4.082   1.244   7.328
   41POPC    C2 5388   4.072   1.232   7.112
   41POPC    HS 5389   3.970   1.277   7.115
   41POPC   O21 5390   4.071   1.138   7.003
   41POPC   C21 5391   4.181   1.071   6.980
   41POPC   O22 5392   4.286   1.080   7.043
   41POPC   C22 5393   4.161   0.977   6.861
   41POPC   H2R 5394   4.084   0.901   6.887
   41POPC   H2S 5395   4.257   0.926   6.842
   41POPC    C3 5396   4.168   1.353   7.089
   41POPC    HX 5397   4.274   1.321   7.092
   41POPC    HY 5398   4.153   1.421   7.177
   41POPC   O31 5399   4.133   1.428   6.971
   41POPC   C31 5400   4.223   1.432   6.874
   41POPC   O32 5401   4.327   1.369   6.870
   41POPC   C32 5402   4.177   1.535   6.771
   41POPC   H2X 5403   4.216   1.634   6.799
   41POPC   H2Y 5404   4.066   1.540   6.772
   41POPC   C23 5405   4.119   1.056   6.736
   41POPC   H3R 5406   4.182   1.148   6.728
   41POPC   H3S 5407   4.013   1.089   6.746
   41POPC   C24 5408   4.136   0.977   6.606
   41POPC   H4R 5409   4.071   0.887   6.609
   41POPC   H4S 5410   4.241   0.943   6.599
   41POPC   C25 5411   4.101   1.061   6.482
   41POPC   H5R 5412   4.166   1.151   6.481
   41POPC   H5S 5413   3.996   1.096   6.491
   41POPC   C26 5414   4.115   0.988   6.347
   41POPC   H6R 5415   4.087   1.058   6.266
   41POPC   H6S 5416   4.043   0.903   6.345
   41POPC   C27 5417   4.256   0.933   6.317
   41POPC   H7R 5418   4.254   0.886   6.216
   41POPC   H7S 5419   4.279   0.853   6.390
   41POPC   C28 5420   4.369   1.037   6.320
   41POPC   H8R 5421   4.371   1.086   6.419
   41POPC   H8S 5422   4.348   1.114   6.243
   41POPC   C29 5423   4.501   0.968   6.296
   41POPC   H91 5424   4.515   0.876   6.356
   41POPC  C210 5425   4.600   1.004   6.212
   41POPC  H101 5426   4.690   0.941   6.208
   41POPC  C211 5427   4.606   1.125   6.123
   41POPC  H11R 5428   4.688   1.191   6.157
   41POPC  H11S 5429   4.512   1.185   6.125
   41POPC  C212 5430   4.634   1.083   5.977
   41POPC  H12R 5431   4.538   1.051   5.930
   41POPC  H12S 5432   4.703   0.996   5.976
   41POPC  C213 5433   4.697   1.194   5.892
   41POPC  H13R 5434   4.641   1.289   5.905
   41POPC  H13S 5435   4.690   1.164   5.785
   41POPC  C214 5436   4.846   1.216   5.924
   41POPC  H14R 5437   4.897   1.117   5.922
   41POPC  H14S 5438   4.856   1.257   6.027
   41POPC  C215 5439   4.917   1.311   5.826
   41POPC  H15R 5440   4.868   1.411   5.833
   41POPC  H15S 5441   4.903   1.274   5.723
   41POPC  C216 5442   5.067   1.328   5.856
   41POPC  H16R 5443   5.077   1.358   5.963
   41POPC  H16S 5444   5.107   1.410   5.793
   41POPC  C217 5445   5.153   1.203   5.835
   41POPC  H17R 5446   5.118   1.124   5.906
   41POPC  H17S 5447   5.258   1.228   5.863
   41POPC  C218 5448   5.154   1.146   5.693
   41POPC  H18R 5449   5.051   1.116   5.662
   41POPC  H18S 5450   5.219   1.056   5.688
   41POPC  H18T 5451   5.192   1.222   5.621
   41POPC   C33 5452   4.225   1.498   6.630
   41POPC   H3X 5453   4.201   1.392   6.608
   41POPC   H3Y 5454   4.336   1.510   6.626
   41POPC   C34 5455   4.161   1.588   6.523
   41POPC   H4X 5456   4.156   1.692   6.563
   41POPC   H4Y 5457   4.057   1.554   6.506
   41POPC   C35 5458   4.238   1.594   6.390
   41POPC   H5X 5459   4.335   1.644   6.409
   41POPC   H5Y 5460   4.181   1.658   6.319
   41POPC   C36 5461   4.266   1.458   6.325
   41POPC   H6X 5462   4.333   1.399   6.392
   41POPC   H6Y 5463   4.323   1.476   6.231
   41POPC   C37 5464   4.142   1.373   6.294
   41POPC   H7X 5465   4.091   1.348   6.389
   41POPC   H7Y 5466   4.177   1.277   6.249
   41POPC   C38 5467   4.038   1.436   6.200
   41POPC   H8X 5468   3.989   1.521   6.252
   41POPC   H8Y 5469   3.959   1.360   6.179
   41POPC   C39 5470   4.092   1.488   6.065
   41POPC   H9X 5471   4.151   1.580   6.083
   41POPC   H9Y 5472   4.004   1.516   6.003
   41POPC  C310 5473   4.179   1.390   5.984
   41POPC  H10X 5474   4.276   1.376   6.036
   41POPC  H10Y 5475   4.200   1.436   5.885
   41POPC  C311 5476   4.117   1.251   5.961
   41POPC  H11X 5477   4.020   1.261   5.908
   41POPC  H11Y 5478   4.098   1.202   6.059
   41POPC  C312 5479   4.210   1.159   5.879
   41POPC  H12X 5480   4.314   1.172   5.917
   41POPC  H12Y 5481   4.208   1.192   5.773
   41POPC  C313 5482   4.174   1.011   5.891
   41POPC  H13X 5483   4.067   0.996   5.863
   41POPC  H13Y 5484   4.186   0.980   5.997
   41POPC  C314 5485   4.261   0.920   5.803
   41POPC  H14X 5486   4.241   0.814   5.831
   41POPC  H14Y 5487   4.368   0.941   5.824
   41POPC  C315 5488   4.234   0.935   5.652
   41POPC  H15X 5489   4.326   0.972   5.602
   41POPC  H15Y 5490   4.155   1.012   5.638
   41POPC  C316 5491   4.188   0.805   5.585
   41POPC  H16X 5492   4.095   0.767   5.633
   41POPC  H16Y 5493   4.267   0.728   5.592
   41POPC  H16Z 5494   4.166   0.824   5.477
   42POPC     N 5495   5.210   3.296   7.306
   42POPC   C12 5496   5.246   3.265   7.162
   42POPC   C13 5497   5.063   3.322   7.315
   42POPC   C14 5498   5.243   3.181   7.395
   42POPC   C15 5499   5.284   3.417   7.352
   42POPC  H12A 5500   5.238   3.358   7.106
   42POPC  H12B 5501   5.170   3.198   7.123
   42POPC  H13A 5502   5.009   3.234   7.283
   42POPC  H13B 5503   5.034   3.344   7.417
   42POPC  H13C 5504   5.036   3.404   7.251
   42POPC  H14A 5505   5.189   3.093   7.362
   42POPC  H14B 5506   5.349   3.160   7.391
   42POPC  H14C 5507   5.215   3.203   7.497
   42POPC  H15A 5508   5.390   3.398   7.342
   42POPC  H15B 5509   5.260   3.440   7.455
   42POPC  H15C 5510   5.258   3.501   7.289
   42POPC   C11 5511   5.384   3.201   7.134
   42POPC  H11A 5512   5.401   3.203   7.024
   42POPC  H11B 5513   5.378   3.094   7.166
   42POPC     P 5514   5.616   3.184   7.228
   42POPC   O13 5515   5.733   3.272   7.248
   42POPC   O14 5516   5.584   3.089   7.338
   42POPC   O12 5517   5.489   3.271   7.200
   42POPC   O11 5518   5.634   3.102   7.094
   42POPC    C1 5519   5.756   3.116   7.021
   42POPC    HA 5520   5.772   3.023   6.962
   42POPC    HB 5521   5.844   3.125   7.089
   42POPC    C2 5522   5.758   3.235   6.921
   42POPC    HS 5523   5.736   3.329   6.978
   42POPC   O21 5524   5.656   3.209   6.824
   42POPC   C21 5525   5.628   3.316   6.751
   42POPC   O22 5526   5.665   3.429   6.774
   42POPC   C22 5527   5.540   3.273   6.633
   42POPC   H2R 5528   5.434   3.298   6.654
   42POPC   H2S 5529   5.550   3.163   6.621
   42POPC    C3 5530   5.899   3.248   6.856
   42POPC    HX 5531   5.965   3.290   6.934
   42POPC    HY 5532   5.899   3.321   6.772
   42POPC   O31 5533   5.953   3.120   6.816
   42POPC   C31 5534   5.922   3.079   6.695
   42POPC   O32 5535   5.857   3.142   6.613
   42POPC   C32 5536   5.972   2.936   6.676
   42POPC   H2X 5537   5.921   2.890   6.588
   42POPC   H2Y 5538   5.944   2.877   6.766
   42POPC   C23 5539   5.589   3.342   6.505
   42POPC   H3R 5540   5.699   3.352   6.508
   42POPC   H3S 5541   5.546   3.445   6.502
   42POPC   C24 5542   5.553   3.266   6.376
   42POPC   H4R 5543   5.568   3.335   6.290
   42POPC   H4S 5544   5.446   3.237   6.379
   42POPC   C25 5545   5.640   3.141   6.354
   42POPC   H5R 5546   5.623   3.067   6.435
   42POPC   H5S 5547   5.747   3.172   6.358
   42POPC   C26 5548   5.617   3.074   6.218
   42POPC   H6R 5549   5.622   3.150   6.138
   42POPC   H6S 5550   5.515   3.030   6.216
   42POPC   C27 5551   5.722   2.965   6.188
   42POPC   H7R 5552   5.715   2.886   6.266
   42POPC   H7S 5553   5.823   3.012   6.195
   42POPC   C28 5554   5.707   2.901   6.049
   42POPC   H8R 5555   5.790   2.828   6.036
   42POPC   H8S 5556   5.721   2.980   5.972
   42POPC   C29 5557   5.575   2.830   6.035
   42POPC   H91 5558   5.551   2.763   6.118
   42POPC  C210 5559   5.484   2.846   5.937
   42POPC  H101 5560   5.390   2.788   5.944
   42POPC  C211 5561   5.496   2.932   5.815
   42POPC  H11R 5562   5.600   2.965   5.796
   42POPC  H11S 5563   5.433   3.023   5.827
   42POPC  C212 5564   5.445   2.855   5.692
   42POPC  H12R 5565   5.345   2.813   5.716
   42POPC  H12S 5566   5.514   2.771   5.670
   42POPC  C213 5567   5.431   2.942   5.567
   42POPC  H13R 5568   5.533   2.973   5.533
   42POPC  H13S 5569   5.375   3.034   5.595
   42POPC  C214 5570   5.359   2.870   5.453
   42POPC  H14R 5571   5.260   2.833   5.490
   42POPC  H14S 5572   5.419   2.781   5.424
   42POPC  C215 5573   5.335   2.957   5.329
   42POPC  H15R 5574   5.295   2.891   5.248
   42POPC  H15S 5575   5.432   2.998   5.294
   42POPC  C216 5576   5.235   3.072   5.352
   42POPC  H16R 5577   5.272   3.137   5.434
   42POPC  H16S 5578   5.137   3.029   5.383
   42POPC  C217 5579   5.214   3.161   5.228
   42POPC  H17R 5580   5.312   3.207   5.200
   42POPC  H17S 5581   5.145   3.243   5.256
   42POPC  C218 5582   5.159   3.088   5.106
   42POPC  H18R 5583   5.231   3.011   5.070
   42POPC  H18S 5584   5.141   3.161   5.024
   42POPC  H18T 5585   5.063   3.038   5.131
   42POPC   C33 5586   6.125   2.932   6.660
   42POPC   H3X 5587   6.156   2.825   6.666
   42POPC   H3Y 5588   6.173   2.985   6.745
   42POPC   C34 5589   6.180   2.987   6.527
   42POPC   H4X 5590   6.288   2.964   6.524
   42POPC   H4Y 5591   6.168   3.097   6.526
   42POPC   C35 5592   6.113   2.929   6.401
   42POPC   H5X 5593   6.015   2.979   6.386
   42POPC   H5Y 5594   6.095   2.820   6.415
   42POPC   C36 5595   6.200   2.948   6.276
   42POPC   H6X 5596   6.285   2.875   6.280
   42POPC   H6Y 5597   6.244   3.050   6.279
   42POPC   C37 5598   6.124   2.932   6.144
   42POPC   H7X 5599   6.046   3.011   6.140
   42POPC   H7Y 5600   6.074   2.833   6.140
   42POPC   C38 5601   6.216   2.948   6.022
   42POPC   H8X 5602   6.269   2.852   6.003
   42POPC   H8Y 5603   6.294   3.024   6.048
   42POPC   C39 5604   6.145   2.996   5.895
   42POPC   H9X 5605   6.223   3.017   5.818
   42POPC   H9Y 5606   6.092   3.090   5.917
   42POPC  C310 5607   6.046   2.895   5.835
   42POPC  H10X 5608   5.975   2.863   5.913
   42POPC  H10Y 5609   6.103   2.806   5.801
   42POPC  C311 5610   5.967   2.954   5.717
   42POPC  H11X 5611   6.037   2.988   5.638
   42POPC  H11Y 5612   5.912   3.043   5.754
   42POPC  C312 5613   5.865   2.857   5.655
   42POPC  H12X 5614   5.804   2.913   5.581
   42POPC  H12Y 5615   5.796   2.821   5.735
   42POPC  C313 5616   5.927   2.736   5.585
   42POPC  H13X 5617   5.990   2.680   5.657
   42POPC  H13Y 5618   5.994   2.771   5.503
   42POPC  C314 5619   5.822   2.640   5.527
   42POPC  H14X 5620   5.770   2.689   5.442
   42POPC  H14Y 5621   5.746   2.620   5.606
   42POPC  C315 5622   5.879   2.505   5.481
   42POPC  H15X 5623   5.795   2.442   5.443
   42POPC  H15Y 5624   5.922   2.453   5.570
   42POPC  C316 5625   5.987   2.513   5.372
   42POPC  H16X 5626   6.075   2.570   5.409
   42POPC  H16Y 5627   5.946   2.563   5.282
   42POPC  H16Z 5628   6.021   2.411   5.344
   43POPC     N 5629   0.358   3.439   7.680
   43POPC   C12 5630   0.326   3.391   7.541
   43POPC   C13 5631   0.405   3.323   7.762
   43POPC   C14 5632   0.466   3.542   7.677
   43POPC   C15 5633   0.237   3.497   7.745
   43POPC  H12A 5634   0.260   3.305   7.550
   43POPC  H12B 5635   0.418   3.356   7.496
   43POPC  H13A 5636   0.496   3.283   7.719
   43POPC  H13B 5637   0.426   3.354   7.863
   43POPC  H13C 5638   0.329   3.246   7.763
   43POPC  H14A 5639   0.556   3.499   7.634
   43POPC  H14B 5640   0.435   3.625   7.615
   43POPC  H14C 5641   0.487   3.578   7.777
   43POPC  H15A 5642   0.261   3.529   7.846
   43POPC  H15B 5643   0.159   3.423   7.750
   43POPC  H15C 5644   0.202   3.582   7.689
   43POPC   C11 5645   0.259   3.491   7.443
   43POPC  H11A 5646   0.159   3.516   7.481
   43POPC  H11B 5647   0.243   3.438   7.346
   43POPC     P 5648   0.424   3.627   7.302
   43POPC   O13 5649   0.464   3.769   7.290
   43POPC   O14 5650   0.536   3.530   7.308
   43POPC   O12 5651   0.333   3.611   7.429
   43POPC   O11 5652   0.330   3.589   7.181
   43POPC    C1 5653   0.207   3.659   7.161
   43POPC    HA 5654   0.222   3.768   7.171
   43POPC    HB 5655   0.131   3.628   7.236
   43POPC    C2 5656   0.148   3.631   7.019
   43POPC    HS 5657   0.091   3.536   7.027
   43POPC   O21 5658   0.250   3.605   6.921
   43POPC   C21 5659   0.339   3.700   6.900
   43POPC   O22 5660   0.334   3.814   6.943
   43POPC   C22 5661   0.453   3.639   6.818
   43POPC   H2R 5662   0.415   3.548   6.767
   43POPC   H2S 5663   0.535   3.609   6.886
   43POPC    C3 5664   0.045   3.739   6.973
   43POPC    HX 5665   0.089   3.839   6.991
   43POPC    HY 5666  -0.046   3.732   7.036
   43POPC   O31 5667   0.012   3.730   6.832
   43POPC   C31 5668  -0.076   3.636   6.802
   43POPC   O32 5669  -0.128   3.559   6.882
   43POPC   C32 5670  -0.104   3.640   6.652
   43POPC   H2X 5671  -0.034   3.712   6.604
   43POPC   H2Y 5672  -0.208   3.675   6.636
   43POPC   C23 5673   0.506   3.735   6.710
   43POPC   H3R 5674   0.423   3.793   6.663
   43POPC   H3S 5675   0.551   3.672   6.630
   43POPC   C24 5676   0.617   3.829   6.758
   43POPC   H4R 5677   0.687   3.771   6.823
   43POPC   H4S 5678   0.574   3.911   6.820
   43POPC   C25 5679   0.699   3.889   6.642
   43POPC   H5R 5680   0.631   3.948   6.577
   43POPC   H5S 5681   0.740   3.805   6.582
   43POPC   C26 5682   0.816   3.976   6.688
   43POPC   H6R 5683   0.876   3.917   6.761
   43POPC   H6S 5684   0.777   4.066   6.741
   43POPC   C27 5685   0.910   4.020   6.575
   43POPC   H7R 5686   0.945   3.929   6.521
   43POPC   H7S 5687   0.999   4.070   6.619
   43POPC   C28 5688   0.845   4.116   6.473
   43POPC   H8R 5689   0.815   4.209   6.526
   43POPC   H8S 5690   0.752   4.071   6.434
   43POPC   C29 5691   0.942   4.149   6.362
   43POPC   H91 5692   1.013   4.231   6.385
   43POPC  C210 5693   0.948   4.091   6.241
   43POPC  H101 5694   1.024   4.125   6.169
   43POPC  C211 5695   0.860   3.978   6.192
   43POPC  H11R 5696   0.776   3.959   6.261
   43POPC  H11S 5697   0.919   3.884   6.186
   43POPC  C212 5698   0.802   4.007   6.052
   43POPC  H12R 5699   0.884   3.998   5.978
   43POPC  H12S 5700   0.762   4.110   6.047
   43POPC  C213 5701   0.690   3.909   6.014
   43POPC  H13R 5702   0.717   3.807   6.048
   43POPC  H13S 5703   0.681   3.906   5.903
   43POPC  C214 5704   0.553   3.948   6.072
   43POPC  H14R 5705   0.524   4.045   6.026
   43POPC  H14S 5706   0.560   3.963   6.181
   43POPC  C215 5707   0.444   3.845   6.041
   43POPC  H15R 5708   0.473   3.789   5.950
   43POPC  H15S 5709   0.348   3.898   6.019
   43POPC  C216 5710   0.418   3.745   6.156
   43POPC  H16R 5711   0.514   3.713   6.200
   43POPC  H16S 5712   0.368   3.655   6.113
   43POPC  C217 5713   0.326   3.801   6.265
   43POPC  H17R 5714   0.230   3.832   6.217
   43POPC  H17S 5715   0.372   3.892   6.309
   43POPC  C218 5716   0.294   3.702   6.377
   43POPC  H18R 5717   0.387   3.673   6.431
   43POPC  H18S 5718   0.246   3.611   6.336
   43POPC  H18T 5719   0.224   3.748   6.451
   43POPC   C33 5720  -0.084   3.501   6.590
   43POPC   H3X 5721  -0.164   3.434   6.626
   43POPC   H3Y 5722   0.013   3.459   6.624
   43POPC   C34 5723  -0.083   3.502   6.436
   43POPC   H4X 5724  -0.089   3.397   6.400
   43POPC   H4Y 5725   0.014   3.544   6.401
   43POPC   C35 5726  -0.197   3.583   6.374
   43POPC   H5X 5727  -0.177   3.691   6.390
   43POPC   H5Y 5728  -0.292   3.558   6.426
   43POPC   C36 5729  -0.218   3.560   6.223
   43POPC   H6X 5730  -0.293   3.633   6.186
   43POPC   H6Y 5731  -0.260   3.458   6.209
   43POPC   C37 5732  -0.090   3.571   6.138
   43POPC   H7X 5733  -0.020   3.490   6.169
   43POPC   H7Y 5734  -0.041   3.669   6.157
   43POPC   C38 5735  -0.119   3.556   5.988
   43POPC   H8X 5736  -0.166   3.650   5.951
   43POPC   H8Y 5737  -0.193   3.474   5.975
   43POPC   C39 5738   0.004   3.521   5.904
   43POPC   H9X 5739  -0.027   3.513   5.797
   43POPC   H9Y 5740   0.041   3.421   5.935
   43POPC  C310 5741   0.122   3.620   5.914
   43POPC  H10X 5742   0.202   3.585   5.845
   43POPC  H10Y 5743   0.163   3.617   6.017
   43POPC  C311 5744   0.089   3.766   5.879
   43POPC  H11X 5745   0.184   3.823   5.875
   43POPC  H11Y 5746   0.027   3.810   5.960
   43POPC  C312 5747   0.015   3.785   5.746
   43POPC  H12X 5748  -0.089   3.746   5.756
   43POPC  H12Y 5749   0.066   3.726   5.667
   43POPC  C313 5750   0.008   3.931   5.702
   43POPC  H13X 5751   0.111   3.966   5.678
   43POPC  H13Y 5752  -0.030   3.994   5.785
   43POPC  C314 5753  -0.081   3.952   5.579
   43POPC  H14X 5754  -0.187   3.933   5.608
   43POPC  H14Y 5755  -0.054   3.877   5.502
   43POPC  C315 5756  -0.069   4.092   5.520
   43POPC  H15X 5757   0.037   4.109   5.490
   43POPC  H15Y 5758  -0.093   4.166   5.599
   43POPC  C316 5759  -0.159   4.116   5.398
   43POPC  H16X 5760  -0.144   4.220   5.360
   43POPC  H16Y 5761  -0.265   4.103   5.426
   43POPC  H16Z 5762  -0.134   4.045   5.317
   44POPC     N 5763   5.255   4.359   6.905
   44POPC   C12 5764   5.251   4.468   6.801
   44POPC   C13 5765   5.350   4.394   7.016
   44POPC   C14 5766   5.119   4.335   6.963
   44POPC   C15 5767   5.304   4.234   6.841
   44POPC  H12A 5768   5.165   4.452   6.738
   44POPC  H12B 5769   5.339   4.459   6.739
   44POPC  H13A 5770   5.450   4.404   6.976
   44POPC  H13B 5771   5.320   4.487   7.062
   44POPC  H13C 5772   5.350   4.315   7.090
   44POPC  H14A 5773   5.082   4.427   7.006
   44POPC  H14B 5774   5.050   4.304   6.885
   44POPC  H14C 5775   5.124   4.258   7.038
   44POPC  H15A 5776   5.301   4.153   6.912
   44POPC  H15B 5777   5.407   4.247   6.809
   44POPC  H15C 5778   5.242   4.209   6.756
   44POPC   C11 5779   5.249   4.614   6.853
   44POPC  H11A 5780   5.225   4.681   6.768
   44POPC  H11B 5781   5.351   4.637   6.889
   44POPC     P 5782   5.154   4.769   7.027
   44POPC   O13 5783   5.105   4.750   7.166
   44POPC   O14 5784   5.287   4.832   7.011
   44POPC   O12 5785   5.153   4.628   6.957
   44POPC   O11 5786   5.048   4.850   6.943
   44POPC    C1 5787   4.919   4.792   6.917
   44POPC    HA 5788   4.845   4.875   6.915
   44POPC    HB 5789   4.887   4.722   6.998
   44POPC    C2 5790   4.911   4.719   6.780
   44POPC    HS 5791   4.966   4.623   6.790
   44POPC   O21 5792   4.971   4.806   6.683
   44POPC   C21 5793   5.027   4.742   6.582
   44POPC   O22 5794   5.037   4.620   6.573
   44POPC   C22 5795   5.070   4.842   6.476
   44POPC   H2R 5796   5.179   4.831   6.456
   44POPC   H2S 5797   5.050   4.945   6.512
   44POPC    C3 5798   4.762   4.689   6.742
   44POPC    HX 5799   4.706   4.783   6.759
   44POPC    HY 5800   4.722   4.614   6.813
   44POPC   O31 5801   4.743   4.650   6.604
   44POPC   C31 5802   4.747   4.518   6.581
   44POPC   O32 5803   4.761   4.433   6.667
   44POPC   C32 5804   4.725   4.493   6.432
   44POPC   H2X 5805   4.752   4.583   6.374
   44POPC   H2Y 5806   4.617   4.472   6.417
   44POPC   C23 5807   4.988   4.813   6.350
   44POPC   H3R 5808   4.882   4.796   6.378
   44POPC   H3S 5809   5.026   4.721   6.301
   44POPC   C24 5810   4.990   4.929   6.249
   44POPC   H4R 5811   5.094   4.949   6.218
   44POPC   H4S 5812   4.951   5.020   6.300
   44POPC   C25 5813   4.903   4.899   6.127
   44POPC   H5R 5814   4.802   4.867   6.161
   44POPC   H5S 5815   4.948   4.814   6.072
   44POPC   C26 5816   4.885   5.018   6.031
   44POPC   H6R 5817   4.839   5.102   6.086
   44POPC   H6S 5818   4.815   4.987   5.949
   44POPC   C27 5819   5.016   5.065   5.967
   44POPC   H7R 5820   5.061   4.981   5.910
   44POPC   H7S 5821   5.088   5.095   6.047
   44POPC   C28 5822   4.997   5.185   5.873
   44POPC   H8R 5823   4.953   5.269   5.930
   44POPC   H8S 5824   4.924   5.157   5.794
   44POPC   C29 5825   5.128   5.224   5.810
   44POPC   H91 5826   5.158   5.162   5.724
   44POPC  C210 5827   5.208   5.325   5.847
   44POPC  H101 5828   5.302   5.341   5.791
   44POPC  C211 5829   5.188   5.421   5.962
   44POPC  H11R 5830   5.275   5.413   6.032
   44POPC  H11S 5831   5.098   5.396   6.022
   44POPC  C212 5832   5.177   5.567   5.916
   44POPC  H12R 5833   5.175   5.633   6.006
   44POPC  H12S 5834   5.081   5.580   5.862
   44POPC  C213 5835   5.291   5.613   5.824
   44POPC  H13R 5836   5.285   5.553   5.730
   44POPC  H13S 5837   5.389   5.592   5.872
   44POPC  C214 5838   5.283   5.761   5.786
   44POPC  H14R 5839   5.327   5.822   5.867
   44POPC  H14S 5840   5.176   5.790   5.776
   44POPC  C215 5841   5.353   5.791   5.653
   44POPC  H15R 5842   5.297   5.738   5.572
   44POPC  H15S 5843   5.456   5.751   5.655
   44POPC  C216 5844   5.357   5.941   5.619
   44POPC  H16R 5845   5.438   5.987   5.680
   44POPC  H16S 5846   5.261   5.989   5.648
   44POPC  C217 5847   5.382   5.968   5.470
   44POPC  H17R 5848   5.457   5.895   5.433
   44POPC  H17S 5849   5.425   6.070   5.460
   44POPC  C218 5850   5.256   5.960   5.384
   44POPC  H18R 5851   5.205   5.863   5.397
   44POPC  H18S 5852   5.281   5.973   5.277
   44POPC  H18T 5853   5.185   6.041   5.413
   44POPC   C33 5854   4.807   4.371   6.384
   44POPC   H3X 5855   4.798   4.289   6.459
   44POPC   H3Y 5856   4.914   4.399   6.377
   44POPC   C34 5857   4.758   4.314   6.250
   44POPC   H4X 5858   4.651   4.287   6.261
   44POPC   H4Y 5859   4.814   4.221   6.227
   44POPC   C35 5860   4.771   4.408   6.128
   44POPC   H5X 5861   4.730   4.508   6.154
   44POPC   H5Y 5862   4.709   4.366   6.046
   44POPC   C36 5863   4.914   4.422   6.076
   44POPC   H6X 5864   4.952   4.322   6.045
   44POPC   H6Y 5865   4.980   4.459   6.157
   44POPC   C37 5866   4.924   4.518   5.956
   44POPC   H7X 5867   4.888   4.618   5.991
   44POPC   H7Y 5868   4.856   4.484   5.875
   44POPC   C38 5869   5.066   4.533   5.901
   44POPC   H8X 5870   5.089   4.447   5.835
   44POPC   H8Y 5871   5.137   4.530   5.987
   44POPC   C39 5872   5.090   4.665   5.827
   44POPC   H9X 5873   5.198   4.673   5.801
   44POPC   H9Y 5874   5.067   4.748   5.897
   44POPC  C310 5875   5.008   4.686   5.699
   44POPC  H10X 5876   4.993   4.796   5.689
   44POPC  H10Y 5877   4.907   4.640   5.708
   44POPC  C311 5878   5.078   4.635   5.572
   44POPC  H11X 5879   5.068   4.524   5.569
   44POPC  H11Y 5880   5.187   4.659   5.577
   44POPC  C312 5881   5.021   4.696   5.444
   44POPC  H12X 5882   4.911   4.686   5.447
   44POPC  H12Y 5883   5.057   4.638   5.356
   44POPC  C313 5884   5.061   4.843   5.423
   44POPC  H13X 5885   5.165   4.844   5.382
   44POPC  H13Y 5886   5.064   4.897   5.520
   44POPC  C314 5887   4.968   4.920   5.328
   44POPC  H14X 5888   4.955   4.860   5.235
   44POPC  H14Y 5889   5.016   5.016   5.299
   44POPC  C315 5890   4.830   4.952   5.388
   44POPC  H15X 5891   4.785   4.860   5.430
   44POPC  H15Y 5892   4.765   4.986   5.305
   44POPC  C316 5893   4.832   5.061   5.496
   44POPC  H16X 5894   4.872   5.156   5.454
   44POPC  H16Y 5895   4.895   5.031   5.581
   44POPC  H16Z 5896   4.729   5.080   5.533
   45POPC     N 5897   1.779   7.775   7.595
   45POPC   C12 5898   1.689   7.655   7.573
   45POPC   C13 5899   1.810   7.842   7.465
   45POPC   C14 5900   1.714   7.874   7.687
   45POPC   C15 5901   1.909   7.730   7.653
   45POPC  H12A 5902   1.687   7.599   7.666
   45POPC  H12B 5903   1.736   7.593   7.498
   45POPC  H13A 5904   1.718   7.871   7.416
   45POPC  H13B 5905   1.872   7.929   7.483
   45POPC  H13C 5906   1.863   7.772   7.401
   45POPC  H14A 5907   1.617   7.902   7.648
   45POPC  H14B 5908   1.701   7.829   7.785
   45POPC  H14C 5909   1.775   7.963   7.696
   45POPC  H15A 5910   1.892   7.685   7.750
   45POPC  H15B 5911   1.976   7.814   7.664
   45POPC  H15C 5912   1.955   7.657   7.587
   45POPC   C11 5913   1.542   7.679   7.530
   45POPC  H11A 5914   1.486   7.720   7.617
   45POPC  H11B 5915   1.496   7.581   7.506
   45POPC     P 5916   1.466   7.730   7.290
   45POPC   O13 5917   1.319   7.722   7.309
   45POPC   O14 5918   1.514   7.821   7.183
   45POPC   O12 5919   1.534   7.773   7.424
   45POPC   O11 5920   1.524   7.585   7.263
   45POPC    C1 5921   1.663   7.572   7.232
   45POPC    HA 5922   1.703   7.482   7.284
   45POPC    HB 5923   1.722   7.660   7.268
   45POPC    C2 5924   1.688   7.556   7.080
   45POPC    HS 5925   1.640   7.643   7.029
   45POPC   O21 5926   1.630   7.431   7.040
   45POPC   C21 5927   1.593   7.428   6.913
   45POPC   O22 5928   1.602   7.520   6.834
   45POPC   C22 5929   1.536   7.290   6.884
   45POPC   H2R 5930   1.436   7.282   6.931
   45POPC   H2S 5931   1.602   7.213   6.927
   45POPC    C3 5932   1.841   7.559   7.051
   45POPC    HX 5933   1.886   7.469   7.099
   45POPC    HY 5934   1.886   7.646   7.103
   45POPC   O31 5935   1.875   7.558   6.911
   45POPC   C31 5936   1.871   7.679   6.856
   45POPC   O32 5937   1.844   7.782   6.916
   45POPC   C32 5938   1.904   7.668   6.707
   45POPC   H2X 5939   1.815   7.626   6.655
   45POPC   H2Y 5940   1.990   7.600   6.693
   45POPC   C23 5941   1.523   7.267   6.732
   45POPC   H3R 5942   1.624   7.274   6.686
   45POPC   H3S 5943   1.459   7.345   6.687
   45POPC   C24 5944   1.464   7.129   6.701
   45POPC   H4R 5945   1.361   7.124   6.744
   45POPC   H4S 5946   1.525   7.051   6.752
   45POPC   C25 5947   1.459   7.096   6.551
   45POPC   H5R 5948   1.563   7.101   6.511
   45POPC   H5S 5949   1.398   7.172   6.498
   45POPC   C26 5950   1.404   6.955   6.520
   45POPC   H6R 5951   1.464   6.880   6.575
   45POPC   H6S 5952   1.416   6.936   6.411
   45POPC   C27 5953   1.255   6.937   6.555
   45POPC   H7R 5954   1.195   7.009   6.496
   45POPC   H7S 5955   1.240   6.960   6.663
   45POPC   C28 5956   1.203   6.795   6.527
   45POPC   H8R 5957   1.273   6.723   6.573
   45POPC   H8S 5958   1.204   6.777   6.418
   45POPC   C29 5959   1.065   6.776   6.586
   45POPC   H91 5960   1.065   6.759   6.695
   45POPC  C210 5961   0.947   6.774   6.521
   45POPC  H101 5962   0.855   6.758   6.579
   45POPC  C211 5963   0.925   6.798   6.374
   45POPC  H11R 5964   0.887   6.706   6.324
   45POPC  H11S 5965   1.020   6.827   6.322
   45POPC  C212 5966   0.823   6.912   6.352
   45POPC  H12R 5967   0.855   6.999   6.413
   45POPC  H12S 5968   0.724   6.879   6.389
   45POPC  C213 5969   0.813   6.957   6.206
   45POPC  H13R 5970   0.774   6.874   6.143
   45POPC  H13S 5971   0.916   6.980   6.170
   45POPC  C214 5972   0.727   7.083   6.186
   45POPC  H14R 5973   0.749   7.127   6.087
   45POPC  H14S 5974   0.759   7.158   6.262
   45POPC  C215 5975   0.575   7.063   6.197
   45POPC  H15R 5976   0.527   7.163   6.190
   45POPC  H15S 5977   0.551   7.020   6.296
   45POPC  C216 5978   0.513   6.973   6.089
   45POPC  H16R 5979   0.403   6.967   6.107
   45POPC  H16S 5980   0.554   6.870   6.098
   45POPC  C217 5981   0.535   7.023   5.945
   45POPC  H17R 5982   0.644   7.025   5.923
   45POPC  H17S 5983   0.496   7.127   5.937
   45POPC  C218 5984   0.467   6.937   5.838
   45POPC  H18R 5985   0.486   6.978   5.737
   45POPC  H18S 5986   0.357   6.934   5.855
   45POPC  H18T 5987   0.506   6.833   5.842
   45POPC   C33 5988   1.937   7.808   6.653
   45POPC   H3X 5989   2.027   7.847   6.706
   45POPC   H3Y 5990   1.852   7.876   6.674
   45POPC   C34 5991   1.963   7.814   6.501
   45POPC   H4X 5992   2.051   7.752   6.475
   45POPC   H4Y 5993   1.988   7.920   6.477
   45POPC   C35 5994   1.842   7.773   6.416
   45POPC   H5X 5995   1.749   7.804   6.468
   45POPC   H5Y 5996   1.840   7.663   6.405
   45POPC   C36 5997   1.840   7.839   6.277
   45POPC   H6X 5998   1.826   7.949   6.291
   45POPC   H6Y 5999   1.753   7.802   6.218
   45POPC   C37 6000   1.967   7.821   6.193
   45POPC   H7X 6001   2.056   7.851   6.252
   45POPC   H7Y 6002   1.961   7.890   6.105
   45POPC   C38 6003   1.985   7.679   6.139
   45POPC   H8X 6004   1.897   7.655   6.075
   45POPC   H8Y 6005   1.986   7.606   6.223
   45POPC   C39 6006   2.113   7.662   6.057
   45POPC   H9X 6007   2.121   7.744   5.983
   45POPC   H9Y 6008   2.106   7.566   6.001
   45POPC  C310 6009   2.239   7.657   6.144
   45POPC  H10X 6010   2.225   7.577   6.221
   45POPC  H10Y 6011   2.253   7.753   6.198
   45POPC  C311 6012   2.366   7.625   6.065
   45POPC  H11X 6013   2.393   7.713   6.002
   45POPC  H11Y 6014   2.344   7.540   5.997
   45POPC  C312 6015   2.485   7.589   6.155
   45POPC  H12X 6016   2.458   7.498   6.214
   45POPC  H12Y 6017   2.502   7.672   6.227
   45POPC  C313 6018   2.615   7.561   6.079
   45POPC  H13X 6019   2.694   7.533   6.153
   45POPC  H13Y 6020   2.648   7.655   6.029
   45POPC  C314 6021   2.604   7.450   5.974
   45POPC  H14X 6022   2.532   7.481   5.895
   45POPC  H14Y 6023   2.565   7.358   6.022
   45POPC  C315 6024   2.739   7.419   5.907
   45POPC  H15X 6025   2.808   7.379   5.984
   45POPC  H15Y 6026   2.782   7.515   5.869
   45POPC  C316 6027   2.729   7.320   5.791
   45POPC  H16X 6028   2.830   7.300   5.749
   45POPC  H16Y 6029   2.666   7.361   5.710
   45POPC  H16Z 6030   2.685   7.224   5.825
   46POPC     N 6031   3.319   3.346   7.307
   46POPC   C12 6032   3.460   3.298   7.279
   46POPC   C13 6033   3.239   3.232   7.363
   46POPC   C14 6034   3.318   3.459   7.404
   46POPC   C15 6035   3.253   3.390   7.180
   46POPC  H12A 6036   3.453   3.217   7.207
   46POPC  H12B 6037   3.500   3.257   7.371
   46POPC  H13A 6038   3.239   3.149   7.294
   46POPC  H13B 6039   3.282   3.201   7.458
   46POPC  H13C 6040   3.137   3.264   7.381
   46POPC  H14A 6041   3.217   3.493   7.421
   46POPC  H14B 6042   3.360   3.426   7.499
   46POPC  H14C 6043   3.379   3.540   7.366
   46POPC  H15A 6044   3.151   3.422   7.200
   46POPC  H15B 6045   3.252   3.309   7.109
   46POPC  H15C 6046   3.307   3.474   7.138
   46POPC   C11 6047   3.563   3.400   7.224
   46POPC  H11A 6048   3.519   3.452   7.136
   46POPC  H11B 6049   3.651   3.343   7.185
   46POPC     P 6050   3.717   3.459   7.419
   46POPC   O13 6051   3.770   3.583   7.482
   46POPC   O14 6052   3.667   3.358   7.514
   46POPC   O12 6053   3.600   3.498   7.320
   46POPC   O11 6054   3.828   3.397   7.325
   46POPC    C1 6055   3.950   3.468   7.300
   46POPC    HA 6056   4.016   3.401   7.240
   46POPC    HB 6057   4.003   3.490   7.395
   46POPC    C2 6058   3.933   3.601   7.219
   46POPC    HS 6059   3.897   3.677   7.292
   46POPC   O21 6060   3.833   3.578   7.119
   46POPC   C21 6061   3.781   3.690   7.072
   46POPC   O22 6062   3.812   3.803   7.107
   46POPC   C22 6063   3.672   3.655   6.972
   46POPC   H2R 6064   3.574   3.676   7.021
   46POPC   H2S 6065   3.676   3.548   6.945
   46POPC    C3 6066   4.067   3.654   7.159
   46POPC    HX 6067   4.149   3.639   7.233
   46POPC    HY 6068   4.057   3.764   7.146
   46POPC   O31 6069   4.096   3.597   7.029
   46POPC   C31 6070   4.189   3.503   7.026
   46POPC   O32 6071   4.242   3.452   7.123
   46POPC   C32 6072   4.215   3.464   6.880
   46POPC   H2X 6073   4.123   3.479   6.820
   46POPC   H2Y 6074   4.244   3.357   6.877
   46POPC   C23 6075   3.685   3.742   6.847
   46POPC   H3R 6076   3.708   3.847   6.876
   46POPC   H3S 6077   3.587   3.744   6.794
   46POPC   C24 6078   3.791   3.692   6.747
   46POPC   H4R 6079   3.749   3.606   6.691
   46POPC   H4S 6080   3.881   3.657   6.802
   46POPC   C25 6081   3.833   3.803   6.650
   46POPC   H5R 6082   3.895   3.877   6.705
   46POPC   H5S 6083   3.741   3.854   6.613
   46POPC   C26 6084   3.911   3.753   6.528
   46POPC   H6R 6085   3.846   3.683   6.470
   46POPC   H6S 6086   4.001   3.697   6.561
   46POPC   C27 6087   3.953   3.868   6.436
   46POPC   H7R 6088   4.020   3.938   6.491
   46POPC   H7S 6089   3.862   3.925   6.407
   46POPC   C28 6090   4.023   3.822   6.307
   46POPC   H8R 6091   4.016   3.905   6.234
   46POPC   H8S 6092   3.966   3.736   6.265
   46POPC   C29 6093   4.167   3.785   6.331
   46POPC   H91 6094   4.189   3.746   6.432
   46POPC  C210 6095   4.268   3.800   6.244
   46POPC  H101 6096   4.370   3.770   6.275
   46POPC  C211 6097   4.258   3.850   6.102
   46POPC  H11R 6098   4.155   3.878   6.074
   46POPC  H11S 6099   4.290   3.769   6.033
   46POPC  C212 6100   4.350   3.970   6.077
   46POPC  H12R 6101   4.452   3.944   6.112
   46POPC  H12S 6102   4.315   4.058   6.136
   46POPC  C213 6103   4.361   4.007   5.929
   46POPC  H13R 6104   4.263   4.044   5.892
   46POPC  H13S 6105   4.386   3.914   5.873
   46POPC  C214 6106   4.470   4.113   5.901
   46POPC  H14R 6107   4.563   4.082   5.952
   46POPC  H14S 6108   4.437   4.209   5.946
   46POPC  C215 6109   4.501   4.134   5.752
   46POPC  H15R 6110   4.572   4.219   5.744
   46POPC  H15S 6111   4.407   4.162   5.699
   46POPC  C216 6112   4.564   4.012   5.684
   46POPC  H16R 6113   4.491   3.928   5.682
   46POPC  H16S 6114   4.652   3.979   5.744
   46POPC  C217 6115   4.611   4.040   5.541
   46POPC  H17R 6116   4.683   4.124   5.543
   46POPC  H17S 6117   4.523   4.072   5.480
   46POPC  C218 6118   4.677   3.920   5.472
   46POPC  H18R 6119   4.606   3.835   5.465
   46POPC  H18S 6120   4.766   3.887   5.531
   46POPC  H18T 6121   4.710   3.947   5.370
   46POPC   C33 6122   4.329   3.550   6.826
   46POPC   H3X 6123   4.417   3.539   6.894
   46POPC   H3Y 6124   4.300   3.658   6.825
   46POPC   C34 6125   4.374   3.509   6.685
   46POPC   H4X 6126   4.302   3.547   6.609
   46POPC   H4Y 6127   4.373   3.398   6.679
   46POPC   C35 6128   4.516   3.558   6.653
   46POPC   H5X 6129   4.581   3.535   6.741
   46POPC   H5Y 6130   4.515   3.668   6.640
   46POPC   C36 6131   4.581   3.493   6.530
   46POPC   H6X 6132   4.593   3.384   6.549
   46POPC   H6Y 6133   4.684   3.536   6.520
   46POPC   C37 6134   4.507   3.514   6.398
   46POPC   H7X 6135   4.487   3.622   6.385
   46POPC   H7Y 6136   4.410   3.460   6.399
   46POPC   C38 6137   4.592   3.466   6.279
   46POPC   H8X 6138   4.603   3.355   6.284
   46POPC   H8Y 6139   4.694   3.509   6.291
   46POPC   C39 6140   4.539   3.507   6.141
   46POPC   H9X 6141   4.526   3.617   6.140
   46POPC   H9Y 6142   4.440   3.460   6.123
   46POPC  C310 6143   4.637   3.467   6.030
   46POPC  H10X 6144   4.634   3.356   6.016
   46POPC  H10Y 6145   4.740   3.494   6.062
   46POPC  C311 6146   4.611   3.536   5.896
   46POPC  H11X 6147   4.606   3.646   5.913
   46POPC  H11Y 6148   4.513   3.504   5.855
   46POPC  C312 6149   4.722   3.507   5.794
   46POPC  H12X 6150   4.727   3.397   5.778
   46POPC  H12Y 6151   4.819   3.540   5.837
   46POPC  C313 6152   4.702   3.578   5.659
   46POPC  H13X 6153   4.680   3.685   5.678
   46POPC  H13Y 6154   4.614   3.533   5.609
   46POPC  C314 6155   4.823   3.569   5.565
   46POPC  H14X 6156   4.905   3.633   5.605
   46POPC  H14Y 6157   4.794   3.610   5.466
   46POPC  C315 6158   4.879   3.427   5.546
   46POPC  H15X 6159   4.795   3.359   5.522
   46POPC  H15Y 6160   4.924   3.393   5.642
   46POPC  C316 6161   4.984   3.416   5.436
   46POPC  H16X 6162   5.071   3.480   5.458
   46POPC  H16Y 6163   4.941   3.447   5.338
   46POPC  H16Z 6164   5.019   3.310   5.427
   47POPC     N 6165   3.273   2.180   7.610
   47POPC   C12 6166   3.403   2.105   7.629
   47POPC   C13 6167   3.275   2.257   7.482
   47POPC   C14 6168   3.159   2.084   7.611
   47POPC   C15 6169   3.256   2.276   7.723
   47POPC  H12A 6170   3.388   2.034   7.709
   47POPC  H12B 6171   3.477   2.177   7.663
   47POPC  H13A 6172   3.289   2.189   7.399
   47POPC  H13B 6173   3.183   2.313   7.469
   47POPC  H13C 6174   3.359   2.326   7.484
   47POPC  H14A 6175   3.160   2.029   7.704
   47POPC  H14B 6176   3.065   2.137   7.603
   47POPC  H14C 6177   3.170   2.014   7.529
   47POPC  H15A 6178   3.163   2.330   7.714
   47POPC  H15B 6179   3.338   2.347   7.720
   47POPC  H15C 6180   3.258   2.223   7.817
   47POPC   C11 6181   3.464   2.033   7.507
   47POPC  H11A 6182   3.543   1.964   7.545
   47POPC  H11B 6183   3.512   2.109   7.443
   47POPC     P 6184   3.424   1.872   7.319
   47POPC   O13 6185   3.477   1.749   7.384
   47POPC   O14 6186   3.317   1.856   7.217
   47POPC   O12 6187   3.366   1.963   7.432
   47POPC   O11 6188   3.544   1.952   7.257
   47POPC    C1 6189   3.520   2.065   7.172
   47POPC    HA 6190   3.576   2.153   7.212
   47POPC    HB 6191   3.413   2.093   7.169
   47POPC    C2 6192   3.569   2.040   7.027
   47POPC    HS 6193   3.522   1.945   6.992
   47POPC   O21 6194   3.712   2.033   7.029
   47POPC   C21 6195   3.764   1.953   6.937
   47POPC   O22 6196   3.702   1.871   6.871
   47POPC   C22 6197   3.912   1.985   6.921
   47POPC   H2R 6198   3.966   1.962   7.015
   47POPC   H2S 6199   3.923   2.094   6.900
   47POPC    C3 6200   3.523   2.155   6.933
   47POPC    HX 6201   3.547   2.250   6.986
   47POPC    HY 6202   3.413   2.152   6.920
   47POPC   O31 6203   3.594   2.157   6.807
   47POPC   C31 6204   3.538   2.085   6.710
   47POPC   O32 6205   3.431   2.027   6.717
   47POPC   C32 6206   3.633   2.087   6.591
   47POPC   H2X 6207   3.737   2.077   6.628
   47POPC   H2Y 6208   3.623   2.184   6.538
   47POPC   C23 6209   3.971   1.904   6.804
   47POPC   H3R 6210   3.912   1.921   6.712
   47POPC   H3S 6211   3.964   1.796   6.830
   47POPC   C24 6212   4.119   1.934   6.775
   47POPC   H4R 6213   4.159   1.854   6.709
   47POPC   H4S 6214   4.176   1.928   6.871
   47POPC   C25 6215   4.149   2.070   6.710
   47POPC   H5R 6216   4.259   2.077   6.696
   47POPC   H5S 6217   4.118   2.151   6.778
   47POPC   C26 6218   4.084   2.094   6.572
   47POPC   H6R 6219   4.126   2.189   6.531
   47POPC   H6S 6220   3.974   2.110   6.585
   47POPC   C27 6221   4.104   1.982   6.469
   47POPC   H7R 6222   4.039   1.896   6.498
   47POPC   H7S 6223   4.210   1.947   6.471
   47POPC   C28 6224   4.068   2.024   6.325
   47POPC   H8R 6225   3.973   2.083   6.328
   47POPC   H8S 6226   4.048   1.932   6.266
   47POPC   C29 6227   4.178   2.104   6.261
   47POPC   H91 6228   4.236   2.166   6.332
   47POPC  C210 6229   4.215   2.102   6.132
   47POPC  H101 6230   4.300   2.166   6.102
   47POPC  C211 6231   4.151   2.028   6.018
   47POPC  H11R 6232   4.057   1.976   6.047
   47POPC  H11S 6233   4.220   1.953   5.976
   47POPC  C212 6234   4.119   2.131   5.908
   47POPC  H12R 6235   4.207   2.199   5.897
   47POPC  H12S 6236   4.033   2.193   5.940
   47POPC  C213 6237   4.089   2.073   5.769
   47POPC  H13R 6238   3.998   2.009   5.773
   47POPC  H13S 6239   4.175   2.010   5.738
   47POPC  C214 6240   4.070   2.186   5.666
   47POPC  H14R 6241   4.153   2.258   5.680
   47POPC  H14S 6242   3.975   2.239   5.687
   47POPC  C215 6243   4.073   2.140   5.520
   47POPC  H15R 6244   4.159   2.073   5.503
   47POPC  H15S 6245   4.088   2.231   5.457
   47POPC  C216 6246   3.943   2.073   5.473
   47POPC  H16R 6247   3.858   2.140   5.499
   47POPC  H16S 6248   3.929   1.977   5.526
   47POPC  C217 6249   3.940   2.050   5.321
   47POPC  H17R 6250   3.968   2.145   5.270
   47POPC  H17S 6251   3.835   2.025   5.291
   47POPC  C218 6252   4.031   1.938   5.271
   47POPC  H18R 6253   4.027   1.931   5.161
   47POPC  H18S 6254   4.000   1.840   5.314
   47POPC  H18T 6255   4.136   1.957   5.302
   47POPC   C33 6256   3.603   1.972   6.494
   47POPC   H3X 6257   3.503   1.987   6.449
   47POPC   H3Y 6258   3.603   1.875   6.549
   47POPC   C34 6259   3.709   1.966   6.383
   47POPC   H4X 6260   3.807   1.938   6.429
   47POPC   H4Y 6261   3.720   2.068   6.340
   47POPC   C35 6262   3.679   1.869   6.269
   47POPC   H5X 6263   3.763   1.875   6.196
   47POPC   H5Y 6264   3.586   1.901   6.217
   47POPC   C36 6265   3.664   1.722   6.313
   47POPC   H6X 6266   3.568   1.709   6.366
   47POPC   H6Y 6267   3.746   1.698   6.384
   47POPC   C37 6268   3.672   1.623   6.196
   47POPC   H7X 6269   3.665   1.520   6.236
   47POPC   H7Y 6270   3.772   1.635   6.148
   47POPC   C38 6271   3.562   1.643   6.090
   47POPC   H8X 6272   3.563   1.748   6.054
   47POPC   H8Y 6273   3.464   1.625   6.139
   47POPC   C39 6274   3.575   1.549   5.969
   47POPC   H9X 6275   3.487   1.567   5.903
   47POPC   H9Y 6276   3.571   1.444   6.004
   47POPC  C310 6277   3.702   1.569   5.884
   47POPC  H10X 6278   3.695   1.499   5.797
   47POPC  H10Y 6279   3.791   1.539   5.943
   47POPC  C311 6280   3.720   1.712   5.830
   47POPC  H11X 6281   3.747   1.779   5.915
   47POPC  H11Y 6282   3.623   1.747   5.789
   47POPC  C312 6283   3.827   1.725   5.720
   47POPC  H12X 6284   3.832   1.832   5.689
   47POPC  H12Y 6285   3.794   1.666   5.632
   47POPC  C313 6286   3.967   1.680   5.762
   47POPC  H13X 6287   3.965   1.573   5.792
   47POPC  H13Y 6288   3.999   1.740   5.850
   47POPC  C314 6289   4.073   1.696   5.651
   47POPC  H14X 6290   4.174   1.686   5.697
   47POPC  H14Y 6291   4.065   1.797   5.607
   47POPC  C315 6292   4.062   1.590   5.540
   47POPC  H15X 6293   3.961   1.598   5.493
   47POPC  H15Y 6294   4.071   1.490   5.586
   47POPC  C316 6295   4.168   1.604   5.431
   47POPC  H16X 6296   4.270   1.598   5.475
   47POPC  H16Y 6297   4.157   1.701   5.378
   47POPC  H16Z 6298   4.157   1.522   5.356
   48POPC     N 6299   5.996   2.804   7.329
   48POPC   C12 6300   5.920   2.841   7.204
   48POPC   C13 6301   6.133   2.864   7.324
   48POPC   C14 6302   5.926   2.857   7.450
   48POPC   C15 6303   6.011   2.656   7.341
   48POPC  H12A 6304   5.971   2.795   7.119
   48POPC  H12B 6305   5.929   2.949   7.191
   48POPC  H13A 6306   6.187   2.841   7.415
   48POPC  H13B 6307   6.188   2.826   7.239
   48POPC  H13C 6308   6.125   2.971   7.315
   48POPC  H14A 6309   5.907   2.963   7.437
   48POPC  H14B 6310   5.832   2.806   7.464
   48POPC  H14C 6311   5.988   2.845   7.537
   48POPC  H15A 6312   6.065   2.632   7.432
   48POPC  H15B 6313   6.065   2.617   7.256
   48POPC  H15C 6314   5.913   2.609   7.343
   48POPC   C11 6315   5.770   2.805   7.196
   48POPC  H11A 6316   5.730   2.838   7.098
   48POPC  H11B 6317   5.716   2.862   7.275
   48POPC     P 6318   5.620   2.617   7.274
   48POPC   O13 6319   5.594   2.477   7.232
   48POPC   O14 6320   5.626   2.638   7.420
   48POPC   O12 6321   5.752   2.665   7.208
   48POPC   O11 6322   5.508   2.713   7.216
   48POPC    C1 6323   5.397   2.655   7.147
   48POPC    HA 6324   5.313   2.727   7.148
   48POPC    HB 6325   5.360   2.564   7.199
   48POPC    C2 6326   5.433   2.619   6.999
   48POPC    HS 6327   5.508   2.537   7.005
   48POPC   O21 6328   5.499   2.728   6.932
   48POPC   C21 6329   5.426   2.834   6.905
   48POPC   O22 6330   5.312   2.855   6.942
   48POPC   C22 6331   5.504   2.925   6.813
   48POPC   H2R 6332   5.613   2.911   6.830
   48POPC   H2S 6333   5.478   3.031   6.834
   48POPC    C3 6334   5.316   2.559   6.916
   48POPC    HX 6335   5.230   2.629   6.912
   48POPC    HY 6336   5.282   2.465   6.966
   48POPC   O31 6337   5.363   2.529   6.782
   48POPC   C31 6338   5.268   2.481   6.704
   48POPC   O32 6339   5.151   2.464   6.735
   48POPC   C32 6340   5.330   2.447   6.568
   48POPC   H2X 6341   5.403   2.365   6.582
   48POPC   H2Y 6342   5.384   2.536   6.530
   48POPC   C23 6343   5.471   2.890   6.667
   48POPC   H3R 6344   5.474   2.780   6.654
   48POPC   H3S 6345   5.550   2.934   6.602
   48POPC   C24 6346   5.335   2.944   6.618
   48POPC   H4R 6347   5.327   3.052   6.646
   48POPC   H4S 6348   5.253   2.890   6.671
   48POPC   C25 6349   5.312   2.932   6.466
   48POPC   H5R 6350   5.387   2.996   6.415
   48POPC   H5S 6351   5.211   2.971   6.442
   48POPC   C26 6352   5.326   2.789   6.412
   48POPC   H6R 6353   5.255   2.722   6.464
   48POPC   H6S 6354   5.429   2.753   6.434
   48POPC   C27 6355   5.305   2.776   6.260
   48POPC   H7R 6356   5.363   2.687   6.225
   48POPC   H7S 6357   5.348   2.866   6.210
   48POPC   C28 6358   5.159   2.757   6.219
   48POPC   H8R 6359   5.101   2.844   6.256
   48POPC   H8S 6360   5.119   2.667   6.271
   48POPC   C29 6361   5.147   2.739   6.069
   48POPC   H91 6362   5.178   2.641   6.033
   48POPC  C210 6363   5.100   2.828   5.980
   48POPC  H101 6364   5.098   2.800   5.874
   48POPC  C211 6365   5.053   2.968   6.010
   48POPC  H11R 6366   5.056   2.990   6.119
   48POPC  H11S 6367   4.948   2.982   5.977
   48POPC  C212 6368   5.142   3.071   5.939
   48POPC  H12R 6369   5.121   3.068   5.830
   48POPC  H12S 6370   5.249   3.044   5.953
   48POPC  C213 6371   5.122   3.213   5.993
   48POPC  H13R 6372   5.013   3.230   6.008
   48POPC  H13S 6373   5.157   3.286   5.917
   48POPC  C214 6374   5.199   3.237   6.123
   48POPC  H14R 6375   5.307   3.249   6.096
   48POPC  H14S 6376   5.191   3.150   6.191
   48POPC  C215 6377   5.154   3.362   6.200
   48POPC  H15R 6378   5.103   3.433   6.131
   48POPC  H15S 6379   5.245   3.412   6.239
   48POPC  C216 6380   5.063   3.333   6.320
   48POPC  H16R 6381   5.041   3.429   6.372
   48POPC  H16S 6382   5.117   3.267   6.391
   48POPC  C217 6383   4.929   3.266   6.285
   48POPC  H17R 6384   4.949   3.169   6.234
   48POPC  H17S 6385   4.874   3.331   6.213
   48POPC  C218 6386   4.840   3.239   6.406
   48POPC  H18R 6387   4.816   3.335   6.458
   48POPC  H18S 6388   4.892   3.172   6.478
   48POPC  H18T 6389   4.745   3.191   6.375
   48POPC   C33 6390   5.222   2.403   6.468
   48POPC   H3X 6391   5.146   2.483   6.456
   48POPC   H3Y 6392   5.171   2.312   6.507
   48POPC   C34 6393   5.282   2.372   6.330
   48POPC   H4X 6394   5.369   2.304   6.344
   48POPC   H4Y 6395   5.320   2.466   6.285
   48POPC   C35 6396   5.183   2.304   6.235
   48POPC   H5X 6397   5.095   2.370   6.218
   48POPC   H5Y 6398   5.146   2.211   6.284
   48POPC   C36 6399   5.246   2.267   6.100
   48POPC   H6X 6400   5.188   2.186   6.052
   48POPC   H6Y 6401   5.349   2.228   6.119
   48POPC   C37 6402   5.254   2.385   6.002
   48POPC   H7X 6403   5.283   2.476   6.059
   48POPC   H7Y 6404   5.153   2.402   5.958
   48POPC   C38 6405   5.357   2.365   5.892
   48POPC   H8X 6406   5.346   2.264   5.846
   48POPC   H8Y 6407   5.458   2.368   5.939
   48POPC   C39 6408   5.351   2.471   5.781
   48POPC   H9X 6409   5.335   2.571   5.827
   48POPC   H9Y 6410   5.264   2.449   5.715
   48POPC  C310 6411   5.480   2.475   5.699
   48POPC  H10X 6412   5.543   2.387   5.725
   48POPC  H10Y 6413   5.537   2.566   5.728
   48POPC  C311 6414   5.460   2.475   5.547
   48POPC  H11X 6415   5.558   2.501   5.500
   48POPC  H11Y 6416   5.387   2.554   5.518
   48POPC  C312 6417   5.417   2.338   5.492
   48POPC  H12X 6418   5.309   2.322   5.509
   48POPC  H12Y 6419   5.472   2.260   5.548
   48POPC  C313 6420   5.452   2.319   5.343
   48POPC  H13X 6421   5.431   2.214   5.314
   48POPC  H13Y 6422   5.561   2.336   5.332
   48POPC  C314 6423   5.379   2.413   5.246
   48POPC  H14X 6424   5.339   2.502   5.300
   48POPC  H14Y 6425   5.292   2.359   5.203
   48POPC  C315 6426   5.470   2.463   5.133
   48POPC  H15X 6427   5.528   2.376   5.094
   48POPC  H15Y 6428   5.542   2.535   5.175
   48POPC  C316 6429   5.395   2.528   5.016
   48POPC  H16X 6430   5.322   2.456   4.972
   48POPC  H16Y 6431   5.467   2.558   4.937
   48POPC  H16Z 6432   5.340   2.618   5.050
   49POPC     N 6433   3.194   2.776   7.655
   49POPC   C12 6434   3.288   2.698   7.566
   49POPC   C13 6435   3.203   2.923   7.625
   49POPC   C14 6436   3.053   2.731   7.634
   49POPC   C15 6437   3.231   2.755   7.798
   49POPC  H12A 6438   3.301   2.599   7.609
   49POPC  H12B 6439   3.385   2.747   7.571
   49POPC  H13A 6440   3.189   2.937   7.519
   49POPC  H13B 6441   3.127   2.977   7.679
   49POPC  H13C 6442   3.301   2.960   7.653
   49POPC  H14A 6443   3.027   2.743   7.529
   49POPC  H14B 6444   3.042   2.628   7.662
   49POPC  H14C 6445   2.986   2.793   7.693
   49POPC  H15A 6446   3.331   2.794   7.815
   49POPC  H15B 6447   3.231   2.650   7.822
   49POPC  H15C 6448   3.162   2.808   7.863
   49POPC   C11 6449   3.250   2.681   7.418
   49POPC  H11A 6450   3.170   2.604   7.410
   49POPC  H11B 6451   3.339   2.644   7.363
   49POPC     P 6452   3.154   2.805   7.217
   49POPC   O13 6453   3.011   2.767   7.212
   49POPC   O14 6454   3.186   2.939   7.162
   49POPC   O12 6455   3.205   2.804   7.365
   49POPC   O11 6456   3.241   2.696   7.144
   49POPC    C1 6457   3.356   2.736   7.069
   49POPC    HA 6458   3.436   2.662   7.084
   49POPC    HB 6459   3.397   2.833   7.104
   49POPC    C2 6460   3.323   2.747   6.917
   49POPC    HS 6461   3.263   2.840   6.905
   49POPC   O21 6462   3.237   2.640   6.872
   49POPC   C21 6463   3.290   2.520   6.877
   49POPC   O22 6464   3.399   2.489   6.921
   49POPC   C22 6465   3.192   2.422   6.813
   49POPC   H2R 6466   3.088   2.454   6.833
   49POPC   H2S 6467   3.208   2.321   6.856
   49POPC    C3 6468   3.447   2.767   6.825
   49POPC    HX 6469   3.525   2.692   6.850
   49POPC    HY 6470   3.489   2.868   6.847
   49POPC   O31 6471   3.411   2.755   6.685
   49POPC   C31 6472   3.505   2.799   6.603
   49POPC   O32 6473   3.610   2.851   6.637
   49POPC   C32 6474   3.462   2.773   6.459
   49POPC   H2X 6475   3.375   2.837   6.433
   49POPC   H2Y 6476   3.431   2.667   6.450
   49POPC   C23 6477   3.221   2.421   6.662
   49POPC   H3R 6478   3.328   2.394   6.646
   49POPC   H3S 6479   3.204   2.523   6.622
   49POPC   C24 6480   3.135   2.321   6.584
   49POPC   H4R 6481   3.028   2.352   6.589
   49POPC   H4S 6482   3.143   2.221   6.634
   49POPC   C25 6483   3.177   2.305   6.437
   49POPC   H5R 6484   3.113   2.227   6.391
   49POPC   H5S 6485   3.282   2.269   6.434
   49POPC   C26 6486   3.166   2.435   6.355
   49POPC   H6R 6487   3.231   2.513   6.402
   49POPC   H6S 6488   3.061   2.471   6.357
   49POPC   C27 6489   3.211   2.420   6.209
   49POPC   H7R 6490   3.313   2.376   6.206
   49POPC   H7S 6491   3.217   2.521   6.164
   49POPC   C28 6492   3.116   2.334   6.123
   49POPC   H8R 6493   3.014   2.377   6.132
   49POPC   H8S 6494   3.113   2.231   6.163
   49POPC   C29 6495   3.164   2.332   5.979
   49POPC   H91 6496   3.264   2.289   5.965
   49POPC  C210 6497   3.098   2.378   5.871
   49POPC  H101 6498   3.147   2.370   5.773
   49POPC  C211 6499   2.961   2.440   5.868
   49POPC  H11R 6500   2.968   2.550   5.857
   49POPC  H11S 6501   2.905   2.419   5.962
   49POPC  C212 6502   2.875   2.386   5.752
   49POPC  H12R 6503   2.871   2.275   5.760
   49POPC  H12S 6504   2.923   2.411   5.654
   49POPC  C213 6505   2.732   2.441   5.755
   49POPC  H13R 6506   2.732   2.547   5.722
   49POPC  H13S 6507   2.698   2.439   5.861
   49POPC  C214 6508   2.631   2.360   5.673
   49POPC  H14R 6509   2.529   2.393   5.701
   49POPC  H14S 6510   2.641   2.253   5.700
   49POPC  C215 6511   2.645   2.375   5.521
   49POPC  H15R 6512   2.748   2.346   5.489
   49POPC  H15S 6513   2.629   2.482   5.493
   49POPC  C216 6514   2.543   2.288   5.447
   49POPC  H16R 6515   2.441   2.311   5.485
   49POPC  H16S 6516   2.565   2.181   5.470
   49POPC  C217 6517   2.542   2.305   5.294
   49POPC  H17R 6518   2.494   2.215   5.250
   49POPC  H17S 6519   2.647   2.310   5.258
   49POPC  C218 6520   2.464   2.428   5.245
   49POPC  H18R 6521   2.468   2.433   5.134
   49POPC  H18S 6522   2.508   2.521   5.287
   49POPC  H18T 6523   2.358   2.421   5.276
   49POPC   C33 6524   3.578   2.800   6.362
   49POPC   H3X 6525   3.672   2.759   6.407
   49POPC   H3Y 6526   3.592   2.910   6.349
   49POPC   C34 6527   3.564   2.732   6.225
   49POPC   H4X 6528   3.555   2.622   6.241
   49POPC   H4Y 6529   3.657   2.750   6.167
   49POPC   C35 6530   3.444   2.777   6.140
   49POPC   H5X 6531   3.452   2.886   6.121
   49POPC   H5Y 6532   3.350   2.757   6.196
   49POPC   C36 6533   3.440   2.702   6.007
   49POPC   H6X 6534   3.435   2.592   6.028
   49POPC   H6Y 6535   3.534   2.722   5.951
   49POPC   C37 6536   3.321   2.739   5.917
   49POPC   H7X 6537   3.325   2.848   5.895
   49POPC   H7Y 6538   3.226   2.719   5.972
   49POPC   C38 6539   3.322   2.660   5.786
   49POPC   H8X 6540   3.318   2.552   5.809
   49POPC   H8Y 6541   3.417   2.680   5.733
   49POPC   C39 6542   3.205   2.695   5.692
   49POPC   H9X 6543   3.209   2.804   5.668
   49POPC   H9Y 6544   3.109   2.675   5.744
   49POPC  C310 6545   3.210   2.615   5.562
   49POPC  H10X 6546   3.213   2.506   5.586
   49POPC  H10Y 6547   3.304   2.640   5.508
   49POPC  C311 6548   3.091   2.642   5.469
   49POPC  H11X 6549   3.079   2.751   5.456
   49POPC  H11Y 6550   2.999   2.602   5.518
   49POPC  C312 6551   3.107   2.576   5.331
   49POPC  H12X 6552   3.008   2.540   5.297
   49POPC  H12Y 6553   3.175   2.489   5.341
   49POPC  C313 6554   3.160   2.674   5.226
   49POPC  H13X 6555   3.254   2.721   5.263
   49POPC  H13Y 6556   3.085   2.755   5.215
   49POPC  C314 6557   3.185   2.613   5.087
   49POPC  H14X 6558   3.209   2.695   5.016
   49POPC  H14Y 6559   3.091   2.565   5.052
   49POPC  C315 6560   3.299   2.510   5.082
   49POPC  H15X 6561   3.303   2.467   4.979
   49POPC  H15Y 6562   3.277   2.427   5.151
   49POPC  C316 6563   3.437   2.567   5.115
   49POPC  H16X 6564   3.438   2.610   5.217
   49POPC  H16Y 6565   3.465   2.646   5.043
   49POPC  H16Z 6566   3.514   2.487   5.111
   50POPC     N 6567   7.512   3.081   7.417
   50POPC   C12 6568   7.606   3.137   7.521
   50POPC   C13 6569   7.536   3.146   7.284
   50POPC   C14 6570   7.528   2.932   7.404
   50POPC   C15 6571   7.370   3.109   7.457
   50POPC  H12A 6572   7.591   3.082   7.613
   50POPC  H12B 6573   7.574   3.239   7.540
   50POPC  H13A 6574   7.637   3.126   7.251
   50POPC  H13B 6575   7.466   3.107   7.211
   50POPC  H13C 6576   7.522   3.253   7.293
   50POPC  H14A 6577   7.501   2.884   7.497
   50POPC  H14B 6578   7.463   2.895   7.326
   50POPC  H14C 6579   7.631   2.909   7.381
   50POPC  H15A 6580   7.356   3.216   7.465
   50POPC  H15B 6581   7.348   3.062   7.552
   50POPC  H15C 6582   7.303   3.069   7.381
   50POPC   C11 6583   7.757   3.142   7.490
   50POPC  H11A 6584   7.808   3.182   7.580
   50POPC  H11B 6585   7.774   3.214   7.406
   50POPC     P 6586   7.959   3.017   7.409
   50POPC   O13 6587   8.039   3.108   7.496
   50POPC   O14 6588   8.010   2.879   7.399
   50POPC   O12 6589   7.809   3.013   7.459
   50POPC   O11 6590   7.949   3.082   7.266
   50POPC    C1 6591   7.860   3.034   7.166
   50POPC    HA 6592   7.793   3.118   7.136
   50POPC    HB 6593   7.797   2.950   7.202
   50POPC    C2 6594   7.936   2.988   7.039
   50POPC    HS 6595   7.993   2.897   7.069
   50POPC   O21 6596   8.026   3.092   6.999
   50POPC   C21 6597   8.115   3.050   6.911
   50POPC   O22 6598   8.134   2.933   6.881
   50POPC   C22 6599   8.184   3.170   6.848
   50POPC   H2R 6600   8.176   3.256   6.919
   50POPC   H2S 6601   8.133   3.198   6.754
   50POPC    C3 6602   7.840   2.948   6.921
   50POPC    HX 6603   7.752   2.895   6.963
   50POPC    HY 6604   7.893   2.875   6.857
   50POPC   O31 6605   7.803   3.061   6.838
   50POPC   C31 6606   7.687   3.118   6.867
   50POPC   O32 6607   7.608   3.077   6.951
   50POPC   C32 6608   7.666   3.243   6.782
   50POPC   H2X 6609   7.760   3.303   6.782
   50POPC   H2Y 6610   7.586   3.303   6.828
   50POPC   C23 6611   8.333   3.142   6.824
   50POPC   H3R 6612   8.379   3.098   6.916
   50POPC   H3S 6613   8.382   3.241   6.807
   50POPC   C24 6614   8.368   3.054   6.703
   50POPC   H4R 6615   8.338   2.949   6.721
   50POPC   H4S 6616   8.479   3.056   6.693
   50POPC   C25 6617   8.308   3.102   6.570
   50POPC   H5R 6618   8.312   3.213   6.567
   50POPC   H5S 6619   8.202   3.070   6.563
   50POPC   C26 6620   8.387   3.047   6.449
   50POPC   H6R 6621   8.391   2.936   6.458
   50POPC   H6S 6622   8.491   3.085   6.456
   50POPC   C27 6623   8.329   3.083   6.311
   50POPC   H7R 6624   8.236   3.025   6.296
   50POPC   H7S 6625   8.403   3.050   6.234
   50POPC   C28 6626   8.298   3.232   6.287
   50POPC   H8R 6627   8.209   3.259   6.349
   50POPC   H8S 6628   8.267   3.243   6.181
   50POPC   C29 6629   8.412   3.325   6.322
   50POPC   H91 6630   8.421   3.349   6.429
   50POPC  C210 6631   8.496   3.385   6.236
   50POPC  H101 6632   8.573   3.452   6.276
   50POPC  C211 6633   8.502   3.364   6.087
   50POPC  H11R 6634   8.457   3.449   6.032
   50POPC  H11S 6635   8.447   3.272   6.057
   50POPC  C212 6636   8.648   3.348   6.040
   50POPC  H12R 6637   8.648   3.305   5.938
   50POPC  H12S 6638   8.700   3.276   6.107
   50POPC  C213 6639   8.728   3.480   6.036
   50POPC  H13R 6640   8.717   3.535   6.132
   50POPC  H13S 6641   8.684   3.544   5.955
   50POPC  C214 6642   8.876   3.457   6.007
   50POPC  H14R 6643   8.884   3.371   5.937
   50POPC  H14S 6644   8.928   3.427   6.101
   50POPC  C215 6645   8.948   3.576   5.943
   50POPC  H15R 6646   8.948   3.662   6.013
   50POPC  H15S 6647   8.891   3.606   5.852
   50POPC  C216 6648   9.091   3.541   5.902
   50POPC  H16R 6649   9.088   3.444   5.849
   50POPC  H16S 6650   9.153   3.528   5.994
   50POPC  C217 6651   9.159   3.643   5.809
   50POPC  H17R 6652   9.097   3.653   5.717
   50POPC  H17S 6653   9.258   3.602   5.779
   50POPC  C218 6654   9.180   3.782   5.870
   50POPC  H18R 6655   9.083   3.828   5.896
   50POPC  H18S 6656   9.233   3.847   5.798
   50POPC  H18T 6657   9.242   3.774   5.962
   50POPC   C33 6658   7.626   3.208   6.637
   50POPC   H3X 6659   7.542   3.135   6.637
   50POPC   H3Y 6660   7.713   3.160   6.586
   50POPC   C34 6661   7.584   3.334   6.561
   50POPC   H4X 6662   7.660   3.412   6.581
   50POPC   H4Y 6663   7.487   3.370   6.601
   50POPC   C35 6664   7.574   3.320   6.408
   50POPC   H5X 6665   7.672   3.289   6.367
   50POPC   H5Y 6666   7.550   3.420   6.366
   50POPC   C36 6667   7.466   3.222   6.360
   50POPC   H6X 6668   7.372   3.238   6.417
   50POPC   H6Y 6669   7.501   3.118   6.378
   50POPC   C37 6670   7.436   3.239   6.210
   50POPC   H7X 6671   7.533   3.250   6.156
   50POPC   H7Y 6672   7.378   3.333   6.196
   50POPC   C38 6673   7.359   3.122   6.148
   50POPC   H8X 6674   7.264   3.105   6.202
   50POPC   H8Y 6675   7.423   3.031   6.158
   50POPC   C39 6676   7.331   3.146   5.999
   50POPC   H9X 6677   7.419   3.198   5.955
   50POPC   H9Y 6678   7.243   3.214   5.988
   50POPC  C310 6679   7.309   3.018   5.918
   50POPC  H10X 6680   7.214   2.970   5.951
   50POPC  H10Y 6681   7.392   2.947   5.939
   50POPC  C311 6682   7.305   3.045   5.767
   50POPC  H11X 6683   7.399   3.096   5.739
   50POPC  H11Y 6684   7.221   3.115   5.745
   50POPC  C312 6685   7.290   2.919   5.681
   50POPC  H12X 6686   7.193   2.870   5.706
   50POPC  H12Y 6687   7.373   2.849   5.706
   50POPC  C313 6688   7.292   2.951   5.531
   50POPC  H13X 6689   7.386   3.006   5.508
   50POPC  H13Y 6690   7.206   3.018   5.509
   50POPC  C314 6691   7.284   2.829   5.438
   50POPC  H14X 6692   7.273   2.866   5.334
   50POPC  H14Y 6693   7.193   2.770   5.463
   50POPC  C315 6694   7.408   2.738   5.444
   50POPC  H15X 6695   7.417   2.695   5.546
   50POPC  H15Y 6696   7.498   2.800   5.426
   50POPC  C316 6697   7.406   2.623   5.343
   50POPC  H16X 6698   7.317   2.559   5.358
   50POPC  H16Y 6699   7.498   2.561   5.353
   50POPC  H16Z 6700   7.403   2.664   5.239
   51POPC     N 6701   4.229   5.312   7.863
   51POPC   C12 6702   4.366   5.340   7.805
   51POPC   C13 6703   4.194   5.412   7.969
   51POPC   C14 6704   4.124   5.315   7.758
   51POPC   C15 6705   4.232   5.175   7.925
   51POPC  H12A 6706   4.396   5.253   7.748
   51POPC  H12B 6707   4.436   5.350   7.887
   51POPC  H13A 6708   4.096   5.389   8.010
   51POPC  H13B 6709   4.267   5.409   8.048
   51POPC  H13C 6710   4.193   5.511   7.925
   51POPC  H14A 6711   4.115   5.415   7.717
   51POPC  H14B 6712   4.149   5.246   7.678
   51POPC  H14C 6713   4.028   5.287   7.801
   51POPC  H15A 6714   4.306   5.172   8.004
   51POPC  H15B 6715   4.259   5.102   7.851
   51POPC  H15C 6716   4.135   5.151   7.967
   51POPC   C11 6717   4.383   5.464   7.713
   51POPC  H11A 6718   4.328   5.446   7.618
   51POPC  H11B 6719   4.491   5.473   7.690
   51POPC     P 6720   4.361   5.716   7.703
   51POPC   O13 6721   4.231   5.784   7.681
   51POPC   O14 6722   4.461   5.791   7.784
   51POPC   O12 6723   4.334   5.581   7.776
   51POPC   O11 6724   4.422   5.677   7.563
   51POPC    C1 6725   4.547   5.733   7.521
   51POPC    HA 6726   4.587   5.670   7.439
   51POPC    HB 6727   4.622   5.732   7.603
   51POPC    C2 6728   4.533   5.878   7.465
   51POPC    HS 6729   4.513   5.945   7.552
   51POPC   O21 6730   4.421   5.880   7.376
   51POPC   C21 6731   4.381   6.001   7.343
   51POPC   O22 6732   4.433   6.105   7.381
   51POPC   C22 6733   4.259   5.992   7.252
   51POPC   H2R 6734   4.171   6.027   7.310
   51POPC   H2S 6735   4.242   5.888   7.220
   51POPC    C3 6736   4.666   5.924   7.397
   51POPC    HX 6737   4.749   5.909   7.471
   51POPC    HY 6738   4.660   6.032   7.375
   51POPC   O31 6739   4.693   5.846   7.279
   51POPC   C31 6740   4.766   5.907   7.188
   51POPC   O32 6741   4.813   6.020   7.197
   51POPC   C32 6742   4.778   5.815   7.067
   51POPC   H2X 6743   4.678   5.775   7.041
   51POPC   H2Y 6744   4.844   5.731   7.096
   51POPC   C23 6745   4.278   6.085   7.131
   51POPC   H3R 6746   4.307   6.187   7.164
   51POPC   H3S 6747   4.180   6.092   7.079
   51POPC   C24 6748   4.382   6.032   7.029
   51POPC   H4R 6749   4.349   5.932   6.994
   51POPC   H4S 6750   4.480   6.020   7.080
   51POPC   C25 6751   4.402   6.123   6.906
   51POPC   H5R 6752   4.475   6.073   6.839
   51POPC   H5S 6753   4.446   6.219   6.939
   51POPC   C26 6754   4.274   6.150   6.826
   51POPC   H6R 6755   4.206   6.211   6.889
   51POPC   H6S 6756   4.223   6.054   6.804
   51POPC   C27 6757   4.299   6.225   6.694
   51POPC   H7R 6758   4.360   6.315   6.715
   51POPC   H7S 6759   4.201   6.259   6.654
   51POPC   C28 6760   4.368   6.140   6.586
   51POPC   H8R 6761   4.306   6.050   6.568
   51POPC   H8S 6762   4.466   6.105   6.625
   51POPC   C29 6763   4.389   6.221   6.461
   51POPC   H91 6764   4.421   6.325   6.479
   51POPC  C210 6765   4.372   6.181   6.334
   51POPC  H101 6766   4.392   6.253   6.253
   51POPC  C211 6767   4.330   6.044   6.285
   51POPC  H11R 6768   4.246   6.054   6.212
   51POPC  H11S 6769   4.293   5.981   6.369
   51POPC  C212 6770   4.446   5.970   6.216
   51POPC  H12R 6771   4.411   5.867   6.190
   51POPC  H12S 6772   4.530   5.960   6.288
   51POPC  C213 6773   4.497   6.038   6.088
   51POPC  H13R 6774   4.531   6.141   6.112
   51POPC  H13S 6775   4.413   6.045   6.016
   51POPC  C214 6776   4.612   5.961   6.022
   51POPC  H14R 6777   4.580   5.857   6.003
   51POPC  H14S 6778   4.698   5.959   6.092
   51POPC  C215 6779   4.655   6.025   5.889
   51POPC  H15R 6780   4.695   6.127   5.908
   51POPC  H15S 6781   4.564   6.036   5.825
   51POPC  C216 6782   4.759   5.945   5.808
   51POPC  H16R 6783   4.770   5.996   5.710
   51POPC  H16S 6784   4.722   5.842   5.789
   51POPC  C217 6785   4.899   5.939   5.872
   51POPC  H17R 6786   4.920   6.035   5.924
   51POPC  H17S 6787   4.973   5.929   5.789
   51POPC  C218 6788   4.923   5.821   5.967
   51POPC  H18R 6789   5.026   5.824   6.007
   51POPC  H18S 6790   4.908   5.725   5.914
   51POPC  H18T 6791   4.853   5.825   6.053
   51POPC   C33 6792   4.839   5.888   6.946
   51POPC   H3X 6793   4.857   5.812   6.867
   51POPC   H3Y 6794   4.936   5.934   6.972
   51POPC   C34 6795   4.744   5.994   6.887
   51POPC   H4X 6796   4.744   6.084   6.953
   51POPC   H4Y 6797   4.642   5.951   6.885
   51POPC   C35 6798   4.779   6.039   6.744
   51POPC   H5X 6799   4.714   6.125   6.717
   51POPC   H5Y 6800   4.756   5.955   6.675
   51POPC   C36 6801   4.926   6.080   6.726
   51POPC   H6X 6802   4.991   5.991   6.740
   51POPC   H6Y 6803   4.953   6.153   6.806
   51POPC   C37 6804   4.958   6.144   6.590
   51POPC   H7X 6805   5.068   6.161   6.585
   51POPC   H7Y 6806   4.910   6.244   6.585
   51POPC   C38 6807   4.916   6.063   6.466
   51POPC   H8X 6808   4.962   6.112   6.377
   51POPC   H8Y 6809   4.806   6.068   6.454
   51POPC   C39 6810   4.959   5.916   6.470
   51POPC   H9X 6811   4.885   5.858   6.529
   51POPC   H9Y 6812   5.058   5.907   6.520
   51POPC  C310 6813   4.969   5.854   6.330
   51POPC  H10X 6814   5.060   5.893   6.279
   51POPC  H10Y 6815   4.880   5.887   6.270
   51POPC  C311 6816   4.972   5.700   6.330
   51POPC  H11X 6817   4.984   5.665   6.225
   51POPC  H11Y 6818   4.874   5.664   6.367
   51POPC  C312 6819   5.082   5.638   6.416
   51POPC  H12X 6820   5.068   5.668   6.523
   51POPC  H12Y 6821   5.181   5.676   6.383
   51POPC  C313 6822   5.081   5.485   6.408
   51POPC  H13X 6823   5.101   5.455   6.303
   51POPC  H13Y 6824   4.980   5.448   6.436
   51POPC  C314 6825   5.185   5.419   6.501
   51POPC  H14X 6826   5.157   5.441   6.606
   51POPC  H14Y 6827   5.285   5.463   6.481
   51POPC  C315 6828   5.194   5.266   6.483
   51POPC  H15X 6829   5.092   5.223   6.489
   51POPC  H15Y 6830   5.253   5.225   6.568
   51POPC  C316 6831   5.260   5.221   6.352
   51POPC  H16X 6832   5.204   5.259   6.264
   51POPC  H16Y 6833   5.264   5.110   6.347
   51POPC  H16Z 6834   5.364   5.260   6.347
   52POPC     N 6835   6.352   4.691   7.185
   52POPC   C12 6836   6.435   4.586   7.114
   52POPC   C13 6837   6.345   4.662   7.331
   52POPC   C14 6838   6.417   4.825   7.165
   52POPC   C15 6839   6.214   4.698   7.129
   52POPC  H12A 6840   6.538   4.599   7.146
   52POPC  H12B 6841   6.432   4.608   7.008
   52POPC  H13A 6842   6.284   4.737   7.380
   52POPC  H13B 6843   6.298   4.565   7.346
   52POPC  H13C 6844   6.444   4.661   7.374
   52POPC  H14A 6845   6.425   4.846   7.058
   52POPC  H14B 6846   6.359   4.902   7.212
   52POPC  H14C 6847   6.517   4.825   7.207
   52POPC  H15A 6848   6.167   4.600   7.136
   52POPC  H15B 6849   6.217   4.726   7.025
   52POPC  H15C 6850   6.154   4.770   7.183
   52POPC   C11 6851   6.398   4.438   7.135
   52POPC  H11A 6852   6.415   4.409   7.241
   52POPC  H11B 6853   6.469   4.378   7.073
   52POPC     P 6854   6.232   4.276   7.033
   52POPC   O13 6855   6.273   4.167   7.124
   52POPC   O14 6856   6.090   4.275   6.989
   52POPC   O12 6857   6.262   4.414   7.101
   52POPC   O11 6858   6.325   4.276   6.905
   52POPC    C1 6859   6.314   4.384   6.811
   52POPC    HA 6860   6.413   4.400   6.764
   52POPC    HB 6861   6.285   4.480   6.861
   52POPC    C2 6862   6.211   4.355   6.699
   52POPC    HS 6863   6.112   4.351   6.749
   52POPC   O21 6864   6.244   4.229   6.639
   52POPC   C21 6865   6.136   4.168   6.591
   52POPC   O22 6866   6.024   4.216   6.585
   52POPC   C22 6867   6.172   4.027   6.545
   52POPC   H2R 6868   6.243   3.982   6.618
   52POPC   H2S 6869   6.220   4.032   6.445
   52POPC    C3 6870   6.211   4.473   6.595
   52POPC    HX 6871   6.309   4.470   6.542
   52POPC    HY 6872   6.209   4.567   6.653
   52POPC   O31 6873   6.104   4.472   6.498
   52POPC   C31 6874   5.988   4.512   6.549
   52POPC   O32 6875   5.968   4.535   6.668
   52POPC   C32 6876   5.886   4.530   6.438
   52POPC   H2X 6877   5.813   4.447   6.445
   52POPC   H2Y 6878   5.935   4.525   6.339
   52POPC   C23 6879   6.043   3.945   6.539
   52POPC   H3R 6880   5.974   3.989   6.464
   52POPC   H3S 6881   5.991   3.952   6.638
   52POPC   C24 6882   6.063   3.797   6.508
   52POPC   H4R 6883   6.119   3.749   6.592
   52POPC   H4S 6884   6.124   3.786   6.415
   52POPC   C25 6885   5.928   3.726   6.490
   52POPC   H5R 6886   5.883   3.758   6.393
   52POPC   H5S 6887   5.860   3.760   6.571
   52POPC   C26 6888   5.934   3.573   6.494
   52POPC   H6R 6889   5.829   3.536   6.491
   52POPC   H6S 6890   5.979   3.539   6.590
   52POPC   C27 6891   6.011   3.510   6.377
   52POPC   H7R 6892   6.120   3.526   6.389
   52POPC   H7S 6893   5.978   3.561   6.284
   52POPC   C28 6894   5.980   3.360   6.362
   52POPC   H8R 6895   5.870   3.348   6.365
   52POPC   H8S 6896   6.021   3.305   6.450
   52POPC   C29 6897   6.036   3.304   6.234
   52POPC   H91 6898   6.134   3.255   6.242
   52POPC  C210 6899   5.975   3.310   6.114
   52POPC  H101 6900   6.024   3.266   6.026
   52POPC  C211 6901   5.839   3.372   6.089
   52POPC  H11R 6902   5.846   3.483   6.090
   52POPC  H11S 6903   5.769   3.342   6.170
   52POPC  C212 6904   5.779   3.327   5.955
   52POPC  H12R 6905   5.783   3.216   5.950
   52POPC  H12S 6906   5.842   3.368   5.873
   52POPC  C213 6907   5.634   3.372   5.938
   52POPC  H13R 6908   5.630   3.484   5.935
   52POPC  H13S 6909   5.576   3.339   6.027
   52POPC  C214 6910   5.566   3.315   5.813
   52POPC  H14R 6911   5.458   3.338   5.817
   52POPC  H14S 6912   5.577   3.204   5.814
   52POPC  C215 6913   5.624   3.369   5.682
   52POPC  H15R 6914   5.732   3.344   5.674
   52POPC  H15S 6915   5.614   3.480   5.682
   52POPC  C216 6916   5.552   3.315   5.558
   52POPC  H16R 6917   5.443   3.333   5.568
   52POPC  H16S 6918   5.569   3.205   5.551
   52POPC  C217 6919   5.601   3.382   5.429
   52POPC  H17R 6920   5.709   3.361   5.417
   52POPC  H17S 6921   5.588   3.492   5.439
   52POPC  C218 6922   5.528   3.336   5.302
   52POPC  H18R 6923   5.569   3.387   5.213
   52POPC  H18S 6924   5.420   3.360   5.310
   52POPC  H18T 6925   5.539   3.226   5.289
   52POPC   C33 6926   5.812   4.664   6.457
   52POPC   H3X 6927   5.767   4.667   6.558
   52POPC   H3Y 6928   5.728   4.669   6.383
   52POPC   C34 6929   5.899   4.790   6.437
   52POPC   H4X 6930   5.986   4.787   6.506
   52POPC   H4Y 6931   5.837   4.878   6.465
   52POPC   C35 6932   5.949   4.811   6.293
   52POPC   H5X 6933   5.862   4.807   6.225
   52POPC   H5Y 6934   6.018   4.729   6.265
   52POPC   C36 6935   6.022   4.945   6.276
   52POPC   H6X 6936   6.111   4.945   6.343
   52POPC   H6Y 6937   5.955   5.027   6.310
   52POPC   C37 6938   6.068   4.976   6.133
   52POPC   H7X 6939   6.133   4.893   6.096
   52POPC   H7Y 6940   6.129   5.069   6.135
   52POPC   C38 6941   5.953   4.998   6.033
   52POPC   H8X 6942   5.885   5.075   6.075
   52POPC   H8Y 6943   5.895   4.903   6.022
   52POPC   C39 6944   6.000   5.044   5.895
   52POPC   H9X 6945   6.061   4.963   5.848
   52POPC   H9Y 6946   6.064   5.134   5.906
   52POPC  C310 6947   5.882   5.079   5.802
   52POPC  H10X 6948   5.825   5.162   5.849
   52POPC  H10Y 6949   5.814   4.991   5.794
   52POPC  C311 6950   5.926   5.119   5.660
   52POPC  H11X 6951   5.967   5.029   5.609
   52POPC  H11Y 6952   6.008   5.194   5.667
   52POPC  C312 6953   5.812   5.178   5.576
   52POPC  H12X 6954   5.723   5.113   5.588
   52POPC  H12Y 6955   5.842   5.175   5.468
   52POPC  C313 6956   5.777   5.323   5.611
   52POPC  H13X 6957   5.865   5.387   5.588
   52POPC  H13Y 6958   5.758   5.331   5.721
   52POPC  C314 6959   5.655   5.380   5.537
   52POPC  H14X 6960   5.672   5.374   5.428
   52POPC  H14Y 6961   5.645   5.487   5.564
   52POPC  C315 6962   5.523   5.309   5.572
   52POPC  H15X 6963   5.514   5.305   5.683
   52POPC  H15Y 6964   5.528   5.204   5.535
   52POPC  C316 6965   5.398   5.376   5.514
   52POPC  H16X 6966   5.307   5.322   5.547
   52POPC  H16Y 6967   5.402   5.375   5.403
   52POPC  H16Z 6968   5.392   5.481   5.549
   53POPC     N 6969   6.098   5.129   6.773
   53POPC   C12 6970   6.235   5.177   6.730
   53POPC   C13 6971   6.043   5.032   6.674
   53POPC   C14 6972   6.103   5.065   6.908
   53POPC   C15 6973   6.005   5.246   6.783
   53POPC  H12A 6974   6.257   5.267   6.785
   53POPC  H12B 6975   6.229   5.204   6.625
   53POPC  H13A 6976   6.111   4.949   6.664
   53POPC  H13B 6977   5.947   4.995   6.709
   53POPC  H13C 6978   6.028   5.080   6.579
   53POPC  H14A 6979   6.003   5.040   6.940
   53POPC  H14B 6980   6.162   4.975   6.904
   53POPC  H14C 6981   6.147   5.134   6.979
   53POPC  H15A 6982   6.047   5.322   6.849
   53POPC  H15B 6983   5.911   5.214   6.823
   53POPC  H15C 6984   5.989   5.290   6.685
   53POPC   C11 6985   6.355   5.081   6.751
   53POPC  H11A 6986   6.370   5.071   6.860
   53POPC  H11B 6987   6.446   5.131   6.710
   53POPC     P 6988   6.362   4.828   6.770
   53POPC   O13 6989   6.482   4.847   6.855
   53POPC   O14 6990   6.236   4.793   6.840
   53POPC   O12 6991   6.336   4.957   6.684
   53POPC   O11 6992   6.390   4.719   6.661
   53POPC    C1 6993   6.524   4.685   6.623
   53POPC    HA 6994   6.518   4.605   6.546
   53POPC    HB 6995   6.580   4.643   6.709
   53POPC    C2 6996   6.603   4.803   6.559
   53POPC    HS 6997   6.625   4.875   6.641
   53POPC   O21 6998   6.517   4.862   6.460
   53POPC   C21 6999   6.537   4.991   6.445
   53POPC   O22 7000   6.625   5.057   6.498
   53POPC   C22 7001   6.430   5.047   6.351
   53POPC   H2R 7002   6.369   5.120   6.408
   53POPC   H2S 7003   6.364   4.965   6.316
   53POPC    C3 7004   6.738   4.756   6.499
   53POPC    HX 7005   6.797   4.716   6.585
   53POPC    HY 7006   6.792   4.843   6.457
   53POPC   O31 7007   6.721   4.654   6.399
   53POPC   C31 7008   6.833   4.589   6.373
   53POPC   O32 7009   6.943   4.615   6.421
   53POPC   C32 7010   6.804   4.475   6.276
   53POPC   H2X 7011   6.716   4.418   6.311
   53POPC   H2Y 7012   6.892   4.407   6.272
   53POPC   C23 7013   6.497   5.116   6.231
   53POPC   H3R 7014   6.564   5.198   6.266
   53POPC   H3S 7015   6.417   5.162   6.169
   53POPC   C24 7016   6.576   5.018   6.144
   53POPC   H4R 7017   6.512   4.930   6.122
   53POPC   H4S 7018   6.664   4.982   6.202
   53POPC   C25 7019   6.624   5.077   6.011
   53POPC   H5R 7020   6.679   5.172   6.029
   53POPC   H5S 7021   6.534   5.101   5.950
   53POPC   C26 7022   6.713   4.980   5.933
   53POPC   H6R 7023   6.717   5.011   5.826
   53POPC   H6S 7024   6.668   4.879   5.937
   53POPC   C27 7025   6.858   4.974   5.984
   53POPC   H7R 7026   6.859   4.961   6.094
   53POPC   H7S 7027   6.908   5.070   5.960
   53POPC   C28 7028   6.935   4.858   5.921
   53POPC   H8R 7029   6.912   4.859   5.812
   53POPC   H8S 7030   6.895   4.763   5.962
   53POPC   C29 7031   7.084   4.867   5.943
   53POPC   H91 7032   7.115   4.925   6.031
   53POPC  C210 7033   7.178   4.817   5.860
   53POPC  H101 7034   7.284   4.830   5.886
   53POPC  C211 7035   7.150   4.733   5.738
   53POPC  H11R 7036   7.042   4.711   5.727
   53POPC  H11S 7037   7.200   4.635   5.748
   53POPC  C212 7038   7.197   4.797   5.606
   53POPC  H12R 7039   7.216   4.906   5.619
   53POPC  H12S 7040   7.115   4.786   5.531
   53POPC  C213 7041   7.322   4.730   5.548
   53POPC  H13R 7042   7.336   4.764   5.442
   53POPC  H13S 7043   7.305   4.620   5.545
   53POPC  C214 7044   7.451   4.761   5.625
   53POPC  H14R 7045   7.434   4.746   5.734
   53POPC  H14S 7046   7.475   4.868   5.608
   53POPC  C215 7047   7.570   4.675   5.582
   53POPC  H15R 7048   7.664   4.722   5.619
   53POPC  H15S 7049   7.574   4.671   5.471
   53POPC  C216 7050   7.563   4.532   5.638
   53POPC  H16R 7051   7.468   4.484   5.606
   53POPC  H16S 7052   7.564   4.537   5.749
   53POPC  C217 7053   7.680   4.444   5.591
   53POPC  H17R 7054   7.776   4.494   5.618
   53POPC  H17S 7055   7.676   4.435   5.481
   53POPC  C218 7056   7.677   4.304   5.653
   53POPC  H18R 7057   7.759   4.242   5.612
   53POPC  H18S 7058   7.580   4.254   5.632
   53POPC  H18T 7059   7.691   4.311   5.763
   53POPC   C33 7060   6.776   4.536   6.138
   53POPC   H3X 7061   6.865   4.595   6.106
   53POPC   H3Y 7062   6.689   4.604   6.145
   53POPC   C34 7063   6.747   4.431   6.030
   53POPC   H4X 7064   6.667   4.363   6.066
   53POPC   H4Y 7065   6.838   4.370   6.013
   53POPC   C35 7066   6.704   4.496   5.898
   53POPC   H5X 7067   6.775   4.577   5.873
   53POPC   H5Y 7068   6.603   4.542   5.913
   53POPC   C36 7069   6.696   4.400   5.779
   53POPC   H6X 7070   6.799   4.370   5.749
   53POPC   H6Y 7071   6.650   4.454   5.694
   53POPC   C37 7072   6.615   4.272   5.806
   53POPC   H7X 7073   6.525   4.298   5.866
   53POPC   H7Y 7074   6.677   4.201   5.865
   53POPC   C38 7075   6.571   4.205   5.676
   53POPC   H8X 7076   6.660   4.190   5.612
   53POPC   H8Y 7077   6.501   4.274   5.623
   53POPC   C39 7078   6.501   4.071   5.697
   53POPC   H9X 7079   6.416   4.085   5.768
   53POPC   H9Y 7080   6.572   3.999   5.743
   53POPC  C310 7081   6.446   4.012   5.567
   53POPC  H10X 7082   6.530   3.992   5.497
   53POPC  H10Y 7083   6.378   4.086   5.519
   53POPC  C311 7084   6.368   3.882   5.590
   53POPC  H11X 7085   6.287   3.903   5.663
   53POPC  H11Y 7086   6.436   3.806   5.634
   53POPC  C312 7087   6.307   3.826   5.461
   53POPC  H12X 7088   6.389   3.797   5.392
   53POPC  H12Y 7089   6.246   3.904   5.411
   53POPC  C313 7090   6.218   3.703   5.485
   53POPC  H13X 7091   6.272   3.633   5.553
   53POPC  H13Y 7092   6.200   3.651   5.389
   53POPC  C314 7093   6.082   3.739   5.547
   53POPC  H14X 7094   6.020   3.790   5.469
   53POPC  H14Y 7095   6.096   3.810   5.631
   53POPC  C315 7096   6.006   3.617   5.600
   53POPC  H15X 7097   6.066   3.571   5.681
   53POPC  H15Y 7098   5.995   3.542   5.519
   53POPC  C316 7099   5.867   3.651   5.656
   53POPC  H16X 7100   5.821   3.561   5.701
   53POPC  H16Y 7101   5.801   3.687   5.574
   53POPC  H16Z 7102   5.874   3.730   5.733
   54POPC     N 7103   7.391   4.069   7.509
   54POPC   C12 7104   7.283   4.064   7.403
   54POPC   C13 7105   7.381   4.200   7.580
   54POPC   C14 7106   7.374   3.959   7.608
   54POPC   C15 7107   7.526   4.059   7.445
   54POPC  H12A 7108   7.294   4.152   7.340
   54POPC  H12B 7109   7.187   4.072   7.453
   54POPC  H13A 7110   7.394   4.282   7.510
   54POPC  H13B 7111   7.284   4.209   7.627
   54POPC  H13C 7112   7.458   4.206   7.656
   54POPC  H14A 7113   7.453   3.962   7.682
   54POPC  H14B 7114   7.278   3.967   7.657
   54POPC  H14C 7115   7.378   3.863   7.557
   54POPC  H15A 7116   7.535   3.965   7.392
   54POPC  H15B 7117   7.603   4.066   7.520
   54POPC  H15C 7118   7.539   4.141   7.375
   54POPC   C11 7119   7.278   3.941   7.310
   54POPC  H11A 7120   7.372   3.936   7.251
   54POPC  H11B 7121   7.194   3.957   7.238
   54POPC     P 7122   7.300   3.689   7.316
   54POPC   O13 7123   7.448   3.687   7.313
   54POPC   O14 7124   7.236   3.574   7.384
   54POPC   O12 7125   7.254   3.822   7.385
   54POPC   O11 7126   7.244   3.700   7.169
   54POPC    C1 7127   7.102   3.707   7.150
   54POPC    HA 7128   7.058   3.783   7.217
   54POPC    HB 7129   7.055   3.609   7.175
   54POPC    C2 7130   7.063   3.746   7.004
   54POPC    HS 7131   6.965   3.799   7.012
   54POPC   O21 7132   7.039   3.631   6.922
   54POPC   C21 7133   7.140   3.552   6.895
   54POPC   O22 7134   7.256   3.568   6.926
   54POPC   C22 7135   7.086   3.428   6.823
   54POPC   H2R 7136   6.986   3.449   6.779
   54POPC   H2S 7137   7.076   3.346   6.897
   54POPC    C3 7138   7.162   3.850   6.942
   54POPC    HX 7139   7.266   3.815   6.961
   54POPC    HY 7140   7.152   3.947   6.994
   54POPC   O31 7141   7.147   3.863   6.799
   54POPC   C31 7142   7.067   3.960   6.758
   54POPC   O32 7143   6.998   4.031   6.829
   54POPC   C32 7144   7.079   3.967   6.606
   54POPC   H2X 7145   7.082   3.864   6.565
   54POPC   H2Y 7146   7.174   4.019   6.582
   54POPC   C23 7147   7.184   3.384   6.712
   54POPC   H3R 7148   7.288   3.388   6.752
   54POPC   H3S 7149   7.177   3.454   6.627
   54POPC   C24 7150   7.163   3.239   6.664
   54POPC   H4R 7151   7.181   3.171   6.750
   54POPC   H4S 7152   7.239   3.216   6.587
   54POPC   C25 7153   7.024   3.207   6.606
   54POPC   H5R 7154   6.947   3.216   6.686
   54POPC   H5S 7155   7.025   3.101   6.572
   54POPC   C26 7156   6.982   3.295   6.487
   54POPC   H6R 7157   7.067   3.308   6.417
   54POPC   H6S 7158   6.955   3.396   6.526
   54POPC   C27 7159   6.862   3.237   6.411
   54POPC   H7R 7160   6.801   3.320   6.370
   54POPC   H7S 7161   6.799   3.181   6.482
   54POPC   C28 7162   6.903   3.145   6.294
   54POPC   H8R 7163   6.973   3.068   6.333
   54POPC   H8S 7164   6.960   3.207   6.221
   54POPC   C29 7165   6.783   3.080   6.231
   54POPC   H91 7166   6.716   3.029   6.303
   54POPC  C210 7167   6.748   3.083   6.101
   54POPC  H101 7168   6.655   3.032   6.070
   54POPC  C211 7169   6.825   3.147   5.989
   54POPC  H11R 7170   6.934   3.150   6.011
   54POPC  H11S 7171   6.790   3.251   5.974
   54POPC  C212 7172   6.806   3.073   5.856
   54POPC  H12R 7173   6.698   3.078   5.830
   54POPC  H12S 7174   6.833   2.966   5.866
   54POPC  C213 7175   6.886   3.135   5.740
   54POPC  H13R 7176   6.989   3.094   5.739
   54POPC  H13S 7177   6.893   3.244   5.758
   54POPC  C214 7178   6.818   3.115   5.604
   54POPC  H14R 7179   6.713   3.152   5.614
   54POPC  H14S 7180   6.813   3.007   5.579
   54POPC  C215 7181   6.885   3.192   5.490
   54POPC  H15R 7182   6.965   3.129   5.446
   54POPC  H15S 7183   6.934   3.284   5.531
   54POPC  C216 7184   6.786   3.235   5.381
   54POPC  H16R 7185   6.691   3.178   5.393
   54POPC  H16S 7186   6.827   3.210   5.282
   54POPC  C217 7187   6.755   3.386   5.382
   54POPC  H17R 7188   6.688   3.408   5.296
   54POPC  H17S 7189   6.850   3.442   5.366
   54POPC  C218 7190   6.689   3.437   5.510
   54POPC  H18R 7191   6.757   3.427   5.596
   54POPC  H18S 7192   6.597   3.378   5.530
   54POPC  H18T 7193   6.661   3.544   5.499
   54POPC   C33 7194   6.960   4.042   6.543
   54POPC   H3X 7195   6.955   4.146   6.581
   54POPC   H3Y 7196   6.866   3.990   6.572
   54POPC   C34 7197   6.970   4.044   6.390
   54POPC   H4X 7198   6.871   4.074   6.348
   54POPC   H4Y 7199   6.992   3.941   6.355
   54POPC   C35 7200   7.077   4.140   6.335
   54POPC   H5X 7201   7.171   4.130   6.395
   54POPC   H5Y 7202   7.041   4.244   6.348
   54POPC   C36 7203   7.114   4.116   6.188
   54POPC   H6X 7204   7.174   4.023   6.181
   54POPC   H6Y 7205   7.178   4.200   6.154
   54POPC   C37 7206   6.993   4.103   6.095
   54POPC   H7X 7207   6.925   4.189   6.110
   54POPC   H7Y 7208   6.937   4.010   6.122
   54POPC   C38 7209   7.029   4.094   5.945
   54POPC   H8X 7210   6.935   4.070   5.891
   54POPC   H8Y 7211   7.100   4.010   5.928
   54POPC   C39 7212   7.086   4.223   5.885
   54POPC   H9X 7213   7.192   4.237   5.916
   54POPC   H9Y 7214   7.028   4.309   5.926
   54POPC  C310 7215   7.074   4.226   5.732
   54POPC  H10X 7216   6.970   4.196   5.706
   54POPC  H10Y 7217   7.144   4.152   5.688
   54POPC  C311 7218   7.099   4.365   5.671
   54POPC  H11X 7219   7.208   4.388   5.672
   54POPC  H11Y 7220   7.048   4.440   5.735
   54POPC  C312 7221   7.042   4.381   5.529
   54POPC  H12X 7222   7.046   4.488   5.499
   54POPC  H12Y 7223   6.934   4.352   5.533
   54POPC  C313 7224   7.110   4.295   5.421
   54POPC  H13X 7225   7.042   4.287   5.333
   54POPC  H13Y 7226   7.125   4.193   5.460
   54POPC  C314 7227   7.244   4.351   5.370
   54POPC  H14X 7228   7.296   4.271   5.313
   54POPC  H14Y 7229   7.308   4.379   5.457
   54POPC  C315 7230   7.228   4.472   5.276
   54POPC  H15X 7231   7.176   4.554   5.331
   54POPC  H15Y 7232   7.163   4.442   5.191
   54POPC  C316 7233   7.360   4.526   5.220
   54POPC  H16X 7234   7.340   4.611   5.151
   54POPC  H16Y 7235   7.414   4.447   5.164
   54POPC  H16Z 7236   7.425   4.563   5.302
   55POPC     N 7237   2.417   3.745   7.107
   55POPC   C12 7238   2.501   3.641   7.037
   55POPC   C13 7239   2.393   3.862   7.017
   55POPC   C14 7240   2.285   3.684   7.142
   55POPC   C15 7241   2.484   3.793   7.232
   55POPC  H12A 7242   2.456   3.622   6.941
   55POPC  H12B 7243   2.494   3.549   7.094
   55POPC  H13A 7244   2.488   3.902   6.985
   55POPC  H13B 7245   2.338   3.830   6.929
   55POPC  H13C 7246   2.337   3.940   7.068
   55POPC  H14A 7247   2.299   3.598   7.205
   55POPC  H14B 7248   2.223   3.756   7.195
   55POPC  H14C 7249   2.234   3.653   7.052
   55POPC  H15A 7250   2.581   3.835   7.208
   55POPC  H15B 7251   2.498   3.710   7.301
   55POPC  H15C 7252   2.424   3.869   7.280
   55POPC   C11 7253   2.651   3.671   7.015
   55POPC  H11A 7254   2.691   3.591   6.949
   55POPC  H11B 7255   2.705   3.666   7.112
   55POPC     P 7256   2.815   3.835   6.914
   55POPC   O13 7257   2.812   3.949   6.818
   55POPC   O14 7258   2.901   3.852   7.033
   55POPC   O12 7259   2.669   3.800   6.957
   55POPC   O11 7260   2.862   3.707   6.835
   55POPC    C1 7261   3.001   3.676   6.829
   55POPC    HA 7262   3.011   3.570   6.798
   55POPC    HB 7263   3.050   3.685   6.929
   55POPC    C2 7264   3.080   3.761   6.726
   55POPC    HS 7265   3.083   3.866   6.762
   55POPC   O21 7266   3.013   3.748   6.600
   55POPC   C21 7267   3.022   3.855   6.523
   55POPC   O22 7268   3.071   3.962   6.556
   55POPC   C22 7269   2.967   3.821   6.385
   55POPC   H2R 7270   2.872   3.765   6.397
   55POPC   H2S 7271   3.040   3.756   6.333
   55POPC    C3 7272   3.226   3.708   6.715
   55POPC    HX 7273   3.218   3.597   6.715
   55POPC    HY 7274   3.282   3.735   6.807
   55POPC   O31 7275   3.294   3.746   6.594
   55POPC   C31 7276   3.371   3.853   6.606
   55POPC   O32 7277   3.387   3.919   6.707
   55POPC   C32 7278   3.439   3.877   6.472
   55POPC   H2X 7279   3.362   3.876   6.391
   55POPC   H2Y 7280   3.512   3.795   6.453
   55POPC   C23 7281   2.942   3.949   6.305
   55POPC   H3R 7282   3.038   4.000   6.284
   55POPC   H3S 7283   2.879   4.018   6.365
   55POPC   C24 7284   2.869   3.925   6.171
   55POPC   H4R 7285   2.846   4.023   6.125
   55POPC   H4S 7286   2.772   3.874   6.193
   55POPC   C25 7287   2.948   3.840   6.070
   55POPC   H5R 7288   2.972   3.741   6.114
   55POPC   H5S 7289   3.043   3.892   6.047
   55POPC   C26 7290   2.870   3.817   5.939
   55POPC   H6R 7291   2.835   3.916   5.901
   55POPC   H6S 7292   2.781   3.755   5.960
   55POPC   C27 7293   2.955   3.750   5.830
   55POPC   H7R 7294   2.992   3.652   5.866
   55POPC   H7S 7295   3.043   3.815   5.810
   55POPC   C28 7296   2.877   3.730   5.699
   55POPC   H8R 7297   2.823   3.825   5.677
   55POPC   H8S 7298   2.800   3.651   5.715
   55POPC   C29 7299   2.968   3.698   5.583
   55POPC   H91 7300   3.045   3.774   5.563
   55POPC  C210 7301   2.959   3.592   5.500
   55POPC  H101 7302   3.031   3.582   5.418
   55POPC  C211 7303   2.859   3.480   5.513
   55POPC  H11R 7304   2.758   3.514   5.483
   55POPC  H11S 7305   2.853   3.448   5.620
   55POPC  C212 7306   2.897   3.357   5.429
   55POPC  H12R 7307   3.006   3.336   5.439
   55POPC  H12S 7308   2.875   3.378   5.322
   55POPC  C213 7309   2.819   3.233   5.475
   55POPC  H13R 7310   2.712   3.259   5.487
   55POPC  H13S 7311   2.858   3.205   5.575
   55POPC  C214 7312   2.831   3.112   5.382
   55POPC  H14R 7313   2.937   3.100   5.351
   55POPC  H14S 7314   2.770   3.128   5.290
   55POPC  C215 7315   2.786   2.984   5.454
   55POPC  H15R 7316   2.679   2.992   5.482
   55POPC  H15S 7317   2.845   2.978   5.548
   55POPC  C216 7318   2.810   2.854   5.377
   55POPC  H16R 7319   2.810   2.770   5.451
   55POPC  H16S 7320   2.911   2.857   5.330
   55POPC  C217 7321   2.704   2.822   5.272
   55POPC  H17R 7322   2.707   2.899   5.192
   55POPC  H17S 7323   2.604   2.827   5.320
   55POPC  C218 7324   2.720   2.683   5.209
   55POPC  H18R 7325   2.722   2.605   5.288
   55POPC  H18S 7326   2.815   2.677   5.152
   55POPC  H18T 7327   2.636   2.662   5.141
   55POPC   C33 7328   3.512   4.012   6.471
   55POPC   H3X 7329   3.590   4.013   6.550
   55POPC   H3Y 7330   3.440   4.094   6.493
   55POPC   C34 7331   3.578   4.038   6.336
   55POPC   H4X 7332   3.500   4.035   6.257
   55POPC   H4Y 7333   3.650   3.956   6.316
   55POPC   C35 7334   3.652   4.171   6.327
   55POPC   H5X 7335   3.725   4.177   6.410
   55POPC   H5Y 7336   3.579   4.254   6.338
   55POPC   C36 7337   3.728   4.188   6.194
   55POPC   H6X 7338   3.658   4.178   6.109
   55POPC   H6Y 7339   3.804   4.106   6.186
   55POPC   C37 7340   3.800   4.323   6.188
   55POPC   H7X 7341   3.856   4.336   6.283
   55POPC   H7Y 7342   3.723   4.404   6.182
   55POPC   C38 7343   3.899   4.338   6.072
   55POPC   H8X 7344   3.961   4.245   6.064
   55POPC   H8Y 7345   3.967   4.422   6.097
   55POPC   C39 7346   3.836   4.370   5.936
   55POPC   H9X 7347   3.779   4.465   5.946
   55POPC   H9Y 7348   3.765   4.290   5.906
   55POPC  C310 7349   3.942   4.388   5.827
   55POPC  H10X 7350   3.979   4.287   5.797
   55POPC  H10Y 7351   4.029   4.443   5.870
   55POPC  C311 7352   3.893   4.463   5.703
   55POPC  H11X 7353   3.876   4.570   5.728
   55POPC  H11Y 7354   3.795   4.420   5.673
   55POPC  C312 7355   3.990   4.452   5.584
   55POPC  H12X 7356   3.939   4.488   5.492
   55POPC  H12Y 7357   4.014   4.345   5.570
   55POPC  C313 7358   4.121   4.530   5.601
   55POPC  H13X 7359   4.154   4.527   5.707
   55POPC  H13Y 7360   4.104   4.636   5.573
   55POPC  C314 7361   4.234   4.471   5.515
   55POPC  H14X 7362   4.197   4.459   5.411
   55POPC  H14Y 7363   4.260   4.370   5.554
   55POPC  C315 7364   4.361   4.557   5.512
   55POPC  H15X 7365   4.395   4.575   5.616
   55POPC  H15Y 7366   4.336   4.656   5.468
   55POPC  C316 7367   4.475   4.494   5.432
   55POPC  H16X 7368   4.563   4.562   5.430
   55POPC  H16Y 7369   4.443   4.475   5.327
   55POPC  H16Z 7370   4.506   4.398   5.478
   56POPC     N 7371   2.826   4.740   7.055
   56POPC   C12 7372   2.769   4.758   6.917
   56POPC   C13 7373   2.718   4.740   7.159
   56POPC   C14 7374   2.897   4.608   7.062
   56POPC   C15 7375   2.925   4.847   7.085
   56POPC  H12A 7376   2.725   4.664   6.886
   56POPC  H12B 7377   2.852   4.779   6.850
   56POPC  H13A 7378   2.669   4.837   7.160
   56POPC  H13B 7379   2.645   4.663   7.138
   56POPC  H13C 7380   2.761   4.723   7.257
   56POPC  H14A 7381   2.937   4.593   7.161
   56POPC  H14B 7382   2.829   4.528   7.040
   56POPC  H14C 7383   2.979   4.607   6.990
   56POPC  H15A 7384   3.010   4.838   7.018
   56POPC  H15B 7385   2.960   4.839   7.187
   56POPC  H15C 7386   2.879   4.944   7.071
   56POPC   C11 7387   2.660   4.867   6.898
   56POPC  H11A 7388   2.569   4.826   6.946
   56POPC  H11B 7389   2.639   4.878   6.789
   56POPC     P 7390   2.586   5.076   7.023
   56POPC   O13 7391   2.588   5.039   7.167
   56POPC   O14 7392   2.606   5.219   6.990
   56POPC   O12 7393   2.699   4.992   6.951
   56POPC   O11 7394   2.453   5.024   6.957
   56POPC    C1 7395   2.336   5.105   6.954
   56POPC    HA 7396   2.361   5.213   6.955
   56POPC    HB 7397   2.274   5.084   7.043
   56POPC    C2 7398   2.251   5.079   6.826
   56POPC    HS 7399   2.189   5.170   6.812
   56POPC   O21 7400   2.170   4.963   6.851
   56POPC   C21 7401   2.054   4.968   6.786
   56POPC   O22 7402   2.023   5.053   6.704
   56POPC   C22 7403   1.963   4.855   6.833
   56POPC   H2R 7404   1.858   4.881   6.811
   56POPC   H2S 7405   1.974   4.843   6.942
   56POPC    C3 7406   2.345   5.062   6.702
   56POPC    HX 7407   2.414   4.976   6.720
   56POPC    HY 7408   2.409   5.153   6.698
   56POPC   O31 7409   2.277   5.050   6.575
   56POPC   C31 7410   2.268   4.927   6.525
   56POPC   O32 7411   2.305   4.826   6.581
   56POPC   C32 7412   2.208   4.932   6.385
   56POPC   H2X 7413   2.225   5.031   6.339
   56POPC   H2Y 7414   2.099   4.914   6.392
   56POPC   C23 7415   2.001   4.724   6.762
   56POPC   H3R 7416   1.954   4.640   6.818
   56POPC   H3S 7417   2.111   4.709   6.766
   56POPC   C24 7418   1.952   4.716   6.616
   56POPC   H4R 7419   1.996   4.800   6.558
   56POPC   H4S 7420   1.842   4.727   6.615
   56POPC   C25 7421   1.990   4.584   6.548
   56POPC   H5R 7422   1.951   4.499   6.609
   56POPC   H5S 7423   2.101   4.577   6.545
   56POPC   C26 7424   1.936   4.571   6.405
   56POPC   H6R 7425   1.962   4.663   6.348
   56POPC   H6S 7426   1.825   4.564   6.409
   56POPC   C27 7427   1.991   4.449   6.330
   56POPC   H7R 7428   1.973   4.357   6.390
   56POPC   H7S 7429   2.101   4.462   6.320
   56POPC   C28 7430   1.929   4.432   6.191
   56POPC   H8R 7431   1.930   4.531   6.141
   56POPC   H8S 7432   1.823   4.402   6.203
   56POPC   C29 7433   2.007   4.334   6.106
   56POPC   H91 7434   2.115   4.353   6.102
   56POPC  C210 7435   1.957   4.232   6.034
   56POPC  H101 7436   2.027   4.169   5.977
   56POPC  C211 7437   1.813   4.189   6.026
   56POPC  H11R 7438   1.757   4.253   5.955
   56POPC  H11S 7439   1.764   4.200   6.126
   56POPC  C212 7440   1.796   4.042   5.982
   56POPC  H12R 7441   1.690   4.013   5.999
   56POPC  H12S 7442   1.860   3.977   6.046
   56POPC  C213 7443   1.832   4.017   5.835
   56POPC  H13R 7444   1.937   4.049   5.818
   56POPC  H13S 7445   1.767   4.078   5.769
   56POPC  C214 7446   1.820   3.869   5.794
   56POPC  H14R 7447   1.875   3.808   5.870
   56POPC  H14S 7448   1.870   3.853   5.696
   56POPC  C215 7449   1.676   3.817   5.785
   56POPC  H15R 7450   1.608   3.879   5.848
   56POPC  H15S 7451   1.674   3.713   5.826
   56POPC  C216 7452   1.623   3.812   5.642
   56POPC  H16R 7453   1.693   3.752   5.580
   56POPC  H16S 7454   1.621   3.916   5.600
   56POPC  C217 7455   1.482   3.751   5.630
   56POPC  H17R 7456   1.447   3.724   5.732
   56POPC  H17S 7457   1.489   3.657   5.571
   56POPC  C218 7458   1.379   3.843   5.565
   56POPC  H18R 7459   1.281   3.791   5.557
   56POPC  H18S 7460   1.412   3.873   5.463
   56POPC  H18T 7461   1.365   3.935   5.626
   56POPC   C33 7462   2.274   4.823   6.299
   56POPC   H3X 7463   2.252   4.723   6.343
   56POPC   H3Y 7464   2.385   4.837   6.300
   56POPC   C34 7465   2.227   4.823   6.153
   56POPC   H4X 7466   2.259   4.919   6.105
   56POPC   H4Y 7467   2.116   4.818   6.150
   56POPC   C35 7468   2.284   4.705   6.074
   56POPC   H5X 7469   2.249   4.610   6.120
   56POPC   H5Y 7470   2.395   4.708   6.081
   56POPC   C36 7471   2.246   4.706   5.925
   56POPC   H6X 7472   2.287   4.798   5.879
   56POPC   H6Y 7473   2.135   4.709   5.915
   56POPC   C37 7474   2.298   4.582   5.850
   56POPC   H7X 7475   2.245   4.492   5.890
   56POPC   H7Y 7476   2.406   4.569   5.873
   56POPC   C38 7477   2.282   4.587   5.698
   56POPC   H8X 7478   2.174   4.602   5.673
   56POPC   H8Y 7479   2.312   4.488   5.656
   56POPC   C39 7480   2.365   4.697   5.631
   56POPC   H9X 7481   2.471   4.689   5.665
   56POPC   H9Y 7482   2.327   4.795   5.665
   56POPC  C310 7483   2.360   4.694   5.477
   56POPC  H10X 7484   2.384   4.795   5.438
   56POPC  H10Y 7485   2.256   4.670   5.446
   56POPC  C311 7486   2.457   4.594   5.413
   56POPC  H11X 7487   2.427   4.577   5.307
   56POPC  H11Y 7488   2.450   4.497   5.467
   56POPC  C312 7489   2.603   4.642   5.414
   56POPC  H12X 7490   2.630   4.679   5.516
   56POPC  H12Y 7491   2.613   4.728   5.344
   56POPC  C313 7492   2.703   4.532   5.375
   56POPC  H13X 7493   2.674   4.489   5.277
   56POPC  H13Y 7494   2.697   4.451   5.451
   56POPC  C314 7495   2.847   4.584   5.368
   56POPC  H14X 7496   2.869   4.643   5.460
   56POPC  H14Y 7497   2.856   4.653   5.281
   56POPC  C315 7498   2.951   4.472   5.356
   56POPC  H15X 7499   2.924   4.407   5.270
   56POPC  H15Y 7500   2.945   4.410   5.449
   56POPC  C316 7501   3.094   4.521   5.338
   56POPC  H16X 7502   3.165   4.435   5.337
   56POPC  H16Y 7503   3.123   4.589   5.422
   56POPC  H16Z 7504   3.104   4.577   5.243
   57POPC     N 7505   3.370   4.001   7.355
   57POPC   C12 7506   3.402   4.062   7.490
   57POPC   C13 7507   3.494   3.998   7.271
   57POPC   C14 7508   3.323   3.861   7.377
   57POPC   C15 7509   3.262   4.077   7.286
   57POPC  H12A 7510   3.465   3.992   7.543
   57POPC  H12B 7511   3.310   4.072   7.545
   57POPC  H13A 7512   3.533   4.098   7.259
   57POPC  H13B 7513   3.569   3.936   7.320
   57POPC  H13C 7514   3.472   3.957   7.173
   57POPC  H14A 7515   3.399   3.806   7.432
   57POPC  H14B 7516   3.231   3.862   7.434
   57POPC  H14C 7517   3.306   3.813   7.282
   57POPC  H15A 7518   3.291   4.181   7.279
   57POPC  H15B 7519   3.171   4.070   7.344
   57POPC  H15C 7520   3.244   4.037   7.188
   57POPC   C11 7521   3.475   4.199   7.492
   57POPC  H11A 7522   3.578   4.188   7.451
   57POPC  H11B 7523   3.484   4.228   7.599
   57POPC     P 7524   3.420   4.442   7.469
   57POPC   O13 7525   3.339   4.453   7.594
   57POPC   O14 7526   3.564   4.473   7.481
   57POPC   O12 7527   3.404   4.296   7.414
   57POPC   O11 7528   3.358   4.536   7.361
   57POPC    C1 7529   3.257   4.496   7.269
   57POPC    HA 7530   3.165   4.554   7.290
   57POPC    HB 7531   3.232   4.388   7.278
   57POPC    C2 7532   3.301   4.524   7.123
   57POPC    HS 7533   3.213   4.499   7.059
   57POPC   O21 7534   3.417   4.444   7.094
   57POPC   C21 7535   3.416   4.389   6.975
   57POPC   O22 7536   3.322   4.390   6.897
   57POPC   C22 7537   3.551   4.323   6.948
   57POPC   H2R 7538   3.537   4.212   6.950
   57POPC   H2S 7539   3.624   4.350   7.027
   57POPC    C3 7540   3.334   4.675   7.103
   57POPC    HX 7541   3.418   4.700   7.171
   57POPC    HY 7542   3.247   4.736   7.137
   57POPC   O31 7543   3.373   4.711   6.968
   57POPC   C31 7544   3.271   4.734   6.886
   57POPC   O32 7545   3.154   4.715   6.913
   57POPC   C32 7546   3.323   4.797   6.757
   57POPC   H2X 7547   3.429   4.826   6.769
   57POPC   H2Y 7548   3.262   4.888   6.735
   57POPC   C23 7549   3.604   4.366   6.810
   57POPC   H3R 7550   3.526   4.350   6.732
   57POPC   H3S 7551   3.691   4.301   6.785
   57POPC   C24 7552   3.652   4.512   6.808
   57POPC   H4R 7553   3.734   4.522   6.882
   57POPC   H4S 7554   3.569   4.579   6.840
   57POPC   C25 7555   3.702   4.560   6.671
   57POPC   H5R 7556   3.615   4.567   6.602
   57POPC   H5S 7557   3.773   4.486   6.630
   57POPC   C26 7558   3.771   4.696   6.682
   57POPC   H6R 7559   3.866   4.683   6.739
   57POPC   H6S 7560   3.706   4.764   6.742
   57POPC   C27 7561   3.802   4.767   6.549
   57POPC   H7R 7562   3.857   4.860   6.574
   57POPC   H7S 7563   3.706   4.796   6.501
   57POPC   C28 7564   3.887   4.687   6.449
   57POPC   H8R 7565   3.944   4.609   6.502
   57POPC   H8S 7566   3.961   4.757   6.404
   57POPC   C29 7567   3.800   4.626   6.342
   57POPC   H91 7568   3.747   4.534   6.373
   57POPC  C210 7569   3.780   4.673   6.218
   57POPC  H101 7570   3.712   4.618   6.151
   57POPC  C211 7571   3.841   4.797   6.156
   57POPC  H11R 7572   3.933   4.829   6.208
   57POPC  H11S 7573   3.768   4.881   6.161
   57POPC  C212 7574   3.875   4.773   6.008
   57POPC  H12R 7575   3.784   4.735   5.957
   57POPC  H12S 7576   3.954   4.696   5.999
   57POPC  C213 7577   3.920   4.901   5.935
   57POPC  H13R 7578   4.012   4.941   5.984
   57POPC  H13S 7579   3.840   4.977   5.945
   57POPC  C214 7580   3.947   4.877   5.786
   57POPC  H14R 7581   3.863   4.816   5.745
   57POPC  H14S 7582   4.041   4.818   5.774
   57POPC  C215 7583   3.956   5.006   5.704
   57POPC  H15R 7584   4.042   5.066   5.739
   57POPC  H15S 7585   3.863   5.065   5.721
   57POPC  C216 7586   3.969   4.978   5.554
   57POPC  H16R 7587   3.882   4.916   5.521
   57POPC  H16S 7588   4.061   4.919   5.536
   57POPC  C217 7589   3.973   5.105   5.468
   57POPC  H17R 7590   4.061   5.166   5.499
   57POPC  H17S 7591   3.882   5.166   5.489
   57POPC  C218 7592   3.981   5.078   5.318
   57POPC  H18R 7593   3.987   5.174   5.262
   57POPC  H18S 7594   3.891   5.023   5.284
   57POPC  H18T 7595   4.071   5.018   5.294
   57POPC   C33 7596   3.308   4.697   6.641
   57POPC   H3X 7597   3.201   4.668   6.631
   57POPC   H3Y 7598   3.367   4.605   6.665
   57POPC   C34 7599   3.357   4.754   6.507
   57POPC   H4X 7600   3.462   4.788   6.519
   57POPC   H4Y 7601   3.295   4.842   6.480
   57POPC   C35 7602   3.351   4.651   6.393
   57POPC   H5X 7603   3.245   4.617   6.381
   57POPC   H5Y 7604   3.412   4.563   6.420
   57POPC   C36 7605   3.401   4.706   6.258
   57POPC   H6X 7606   3.504   4.745   6.271
   57POPC   H6Y 7607   3.336   4.791   6.227
   57POPC   C37 7608   3.400   4.600   6.147
   57POPC   H7X 7609   3.298   4.556   6.141
   57POPC   H7Y 7610   3.470   4.518   6.175
   57POPC   C38 7611   3.439   4.654   6.009
   57POPC   H8X 7612   3.540   4.701   6.014
   57POPC   H8Y 7613   3.366   4.732   5.979
   57POPC   C39 7614   3.441   4.543   5.903
   57POPC   H9X 7615   3.346   4.484   5.912
   57POPC   H9Y 7616   3.525   4.474   5.924
   57POPC  C310 7617   3.452   4.591   5.757
   57POPC  H10X 7618   3.358   4.643   5.728
   57POPC  H10Y 7619   3.461   4.501   5.692
   57POPC  C311 7620   3.570   4.684   5.730
   57POPC  H11X 7621   3.659   4.646   5.785
   57POPC  H11Y 7622   3.547   4.786   5.769
   57POPC  C312 7623   3.609   4.695   5.581
   57POPC  H12X 7624   3.650   4.597   5.548
   57POPC  H12Y 7625   3.690   4.771   5.571
   57POPC  C313 7626   3.494   4.733   5.486
   57POPC  H13X 7627   3.447   4.827   5.521
   57POPC  H13Y 7628   3.417   4.652   5.489
   57POPC  C314 7629   3.541   4.750   5.341
   57POPC  H14X 7630   3.601   4.660   5.313
   57POPC  H14Y 7631   3.608   4.839   5.335
   57POPC  C315 7632   3.427   4.764   5.239
   57POPC  H15X 7633   3.363   4.673   5.244
   57POPC  H15Y 7634   3.472   4.768   5.137
   57POPC  C316 7635   3.339   4.888   5.257
   57POPC  H16X 7636   3.400   4.980   5.254
   57POPC  H16Y 7637   3.286   4.884   5.355
   57POPC  H16Z 7638   3.263   4.893   5.176
   58POPC     N 7639   6.510   4.126   7.565
   58POPC   C12 7640   6.500   3.996   7.489
   58POPC   C13 7641   6.444   4.110   7.698
   58POPC   C14 7642   6.653   4.162   7.589
   58POPC   C15 7643   6.444   4.236   7.489
   58POPC  H12A 7644   6.397   3.962   7.493
   58POPC  H12B 7645   6.560   3.922   7.541
   58POPC  H13A 7646   6.493   4.032   7.754
   58POPC  H13B 7647   6.450   4.202   7.754
   58POPC  H13C 7648   6.340   4.082   7.685
   58POPC  H14A 7649   6.701   4.085   7.650
   58POPC  H14B 7650   6.705   4.167   7.494
   58POPC  H14C 7651   6.661   4.257   7.640
   58POPC  H15A 7652   6.497   4.250   7.395
   58POPC  H15B 7653   6.447   4.328   7.545
   58POPC  H15C 7654   6.342   4.209   7.467
   58POPC   C11 7655   6.543   3.995   7.340
   58POPC  H11A 7656   6.465   4.047   7.280
   58POPC  H11B 7657   6.547   3.889   7.306
   58POPC     P 7658   6.747   4.030   7.194
   58POPC   O13 7659   6.825   4.153   7.161
   58POPC   O14 7660   6.824   3.904   7.213
   58POPC   O12 7661   6.667   4.061   7.325
   58POPC   O11 7662   6.635   4.006   7.087
   58POPC    C1 7663   6.613   4.097   6.980
   58POPC    HA 7664   6.706   4.151   6.953
   58POPC    HB 7665   6.537   4.172   7.010
   58POPC    C2 7666   6.566   4.025   6.851
   58POPC    HS 7667   6.456   4.006   6.857
   58POPC   O21 7668   6.640   3.904   6.831
   58POPC   C21 7669   6.584   3.799   6.887
   58POPC   O22 7670   6.479   3.799   6.949
   58POPC   C22 7671   6.668   3.675   6.856
   58POPC   H2R 7672   6.637   3.595   6.927
   58POPC   H2S 7673   6.775   3.697   6.873
   58POPC    C3 7674   6.588   4.115   6.726
   58POPC    HX 7675   6.696   4.143   6.726
   58POPC    HY 7676   6.526   4.206   6.735
   58POPC   O31 7677   6.554   4.043   6.606
   58POPC   C31 7678   6.598   4.103   6.496
   58POPC   O32 7679   6.655   4.210   6.492
   58POPC   C32 7680   6.566   4.013   6.377
   58POPC   H2X 7681   6.472   3.958   6.399
   58POPC   H2Y 7682   6.648   3.940   6.362
   58POPC   C23 7683   6.643   3.628   6.712
   58POPC   H3R 7684   6.538   3.651   6.682
   58POPC   H3S 7685   6.654   3.517   6.711
   58POPC   C24 7686   6.739   3.684   6.606
   58POPC   H4R 7687   6.843   3.655   6.634
   58POPC   H4S 7688   6.733   3.795   6.605
   58POPC   C25 7689   6.708   3.629   6.466
   58POPC   H5R 7690   6.609   3.668   6.433
   58POPC   H5S 7691   6.701   3.518   6.473
   58POPC   C26 7692   6.813   3.663   6.360
   58POPC   H6R 7693   6.912   3.629   6.397
   58POPC   H6S 7694   6.818   3.773   6.345
   58POPC   C27 7695   6.785   3.594   6.226
   58POPC   H7R 7696   6.690   3.633   6.183
   58POPC   H7S 7697   6.771   3.486   6.245
   58POPC   C28 7698   6.897   3.611   6.123
   58POPC   H8R 7699   6.995   3.597   6.175
   58POPC   H8S 7700   6.896   3.714   6.083
   58POPC   C29 7701   6.884   3.506   6.015
   58POPC   H91 7702   6.907   3.404   6.049
   58POPC  C210 7703   6.850   3.524   5.886
   58POPC  H101 7704   6.845   3.436   5.820
   58POPC  C211 7705   6.815   3.654   5.819
   58POPC  H11R 7706   6.805   3.737   5.892
   58POPC  H11S 7707   6.718   3.646   5.765
   58POPC  C212 7708   6.926   3.691   5.718
   58POPC  H12R 7709   6.926   3.617   5.635
   58POPC  H12S 7710   7.023   3.683   5.772
   58POPC  C213 7711   6.910   3.832   5.662
   58POPC  H13R 7712   6.907   3.903   5.747
   58POPC  H13S 7713   6.813   3.840   5.608
   58POPC  C214 7714   7.024   3.876   5.568
   58POPC  H14R 7715   7.009   3.983   5.542
   58POPC  H14S 7716   7.018   3.817   5.474
   58POPC  C215 7717   7.165   3.859   5.628
   58POPC  H15R 7718   7.187   3.751   5.641
   58POPC  H15S 7719   7.167   3.908   5.728
   58POPC  C216 7720   7.275   3.920   5.541
   58POPC  H16R 7721   7.256   4.029   5.528
   58POPC  H16S 7722   7.273   3.873   5.440
   58POPC  C217 7723   7.415   3.902   5.601
   58POPC  H17R 7724   7.433   3.793   5.614
   58POPC  H17S 7725   7.416   3.949   5.702
   58POPC  C218 7726   7.528   3.961   5.517
   58POPC  H18R 7727   7.626   3.942   5.566
   58POPC  H18S 7728   7.515   4.070   5.506
   58POPC  H18T 7729   7.530   3.914   5.416
   58POPC   C33 7730   6.546   4.097   6.249
   58POPC   H3X 7731   6.645   4.125   6.207
   58POPC   H3Y 7732   6.491   4.190   6.275
   58POPC   C34 7733   6.462   4.024   6.143
   58POPC   H4X 7734   6.450   4.090   6.055
   58POPC   H4Y 7735   6.362   4.006   6.186
   58POPC   C35 7736   6.522   3.889   6.095
   58POPC   H5X 7737   6.537   3.821   6.182
   58POPC   H5Y 7738   6.621   3.910   6.049
   58POPC   C36 7739   6.433   3.817   5.992
   58POPC   H6X 7740   6.492   3.736   5.943
   58POPC   H6Y 7741   6.406   3.891   5.913
   58POPC   C37 7742   6.305   3.758   6.051
   58POPC   H7X 7743   6.263   3.831   6.123
   58POPC   H7Y 7744   6.329   3.665   6.108
   58POPC   C38 7745   6.198   3.727   5.945
   58POPC   H8X 7746   6.234   3.645   5.879
   58POPC   H8Y 7747   6.185   3.817   5.881
   58POPC   C39 7748   6.060   3.689   6.002
   58POPC   H9X 7749   6.069   3.589   6.051
   58POPC   H9Y 7750   5.989   3.679   5.918
   58POPC  C310 7751   6.001   3.788   6.105
   58POPC  H10X 7752   6.060   3.780   6.199
   58POPC  H10Y 7753   5.897   3.757   6.128
   58POPC  C311 7754   6.002   3.934   6.059
   58POPC  H11X 7755   5.941   3.942   5.967
   58POPC  H11Y 7756   6.105   3.965   6.033
   58POPC  C312 7757   5.947   4.032   6.164
   58POPC  H12X 7758   6.000   4.015   6.260
   58POPC  H12Y 7759   5.839   4.012   6.179
   58POPC  C313 7760   5.968   4.179   6.124
   58POPC  H13X 7761   5.897   4.243   6.181
   58POPC  H13Y 7762   5.945   4.190   6.016
   58POPC  C314 7763   6.110   4.230   6.152
   58POPC  H14X 7764   6.184   4.153   6.120
   58POPC  H14Y 7765   6.122   4.243   6.262
   58POPC  C315 7766   6.144   4.361   6.080
   58POPC  H15X 7767   6.066   4.437   6.105
   58POPC  H15Y 7768   6.140   4.342   5.971
   58POPC  C316 7769   6.281   4.417   6.116
   58POPC  H16X 7770   6.361   4.341   6.098
   58POPC  H16Y 7771   6.284   4.447   6.223
   58POPC  H16Z 7772   6.304   4.507   6.054
   59POPC     N 7773   5.899   1.956   7.111
   59POPC   C12 7774   6.034   1.943   7.178
   59POPC   C13 7775   5.905   2.046   6.992
   59POPC   C14 7776   5.854   1.820   7.066
   59POPC   C15 7777   5.797   2.009   7.207
   59POPC  H12A 7778   6.105   1.908   7.104
   59POPC  H12B 7779   6.026   1.864   7.253
   59POPC  H13A 7780   5.980   2.012   6.923
   59POPC  H13B 7781   5.808   2.049   6.945
   59POPC  H13C 7782   5.930   2.146   7.026
   59POPC  H14A 7783   5.845   1.754   7.152
   59POPC  H14B 7784   5.758   1.828   7.017
   59POPC  H14C 7785   5.926   1.777   6.998
   59POPC  H15A 7786   5.826   2.108   7.240
   59POPC  H15B 7787   5.788   1.943   7.292
   59POPC  H15C 7788   5.701   2.016   7.158
   59POPC   C11 7789   6.095   2.067   7.248
   59POPC  H11A 7790   6.193   2.038   7.292
   59POPC  H11B 7791   6.027   2.094   7.333
   59POPC     P 7792   6.110   2.315   7.225
   59POPC   O13 7793   5.969   2.344   7.261
   59POPC   O14 7794   6.208   2.322   7.336
   59POPC   O12 7795   6.114   2.174   7.156
   59POPC   O11 7796   6.154   2.415   7.112
   59POPC    C1 7797   6.276   2.395   7.041
   59POPC    HA 7798   6.315   2.291   7.056
   59POPC    HB 7799   6.354   2.465   7.078
   59POPC    C2 7800   6.260   2.417   6.887
   59POPC    HS 7801   6.305   2.516   6.861
   59POPC   O21 7802   6.122   2.410   6.849
   59POPC   C21 7803   6.059   2.525   6.865
   59POPC   O22 7804   6.110   2.632   6.896
   59POPC   C22 7805   5.911   2.508   6.833
   59POPC   H2R 7806   5.853   2.572   6.904
   59POPC   H2S 7807   5.880   2.402   6.847
   59POPC    C3 7808   6.340   2.309   6.808
   59POPC    HX 7809   6.303   2.210   6.841
   59POPC    HY 7810   6.447   2.314   6.836
   59POPC   O31 7811   6.321   2.318   6.665
   59POPC   C31 7812   6.404   2.403   6.605
   59POPC   O32 7813   6.486   2.473   6.662
   59POPC   C32 7814   6.381   2.400   6.454
   59POPC   H2X 7815   6.272   2.404   6.433
   59POPC   H2Y 7816   6.422   2.305   6.413
   59POPC   C23 7817   5.887   2.554   6.689
   59POPC   H3R 7818   5.915   2.471   6.620
   59POPC   H3S 7819   5.952   2.641   6.666
   59POPC   C24 7820   5.742   2.597   6.664
   59POPC   H4R 7821   5.717   2.681   6.733
   59POPC   H4S 7822   5.673   2.513   6.686
   59POPC   C25 7823   5.717   2.645   6.520
   59POPC   H5R 7824   5.787   2.728   6.495
   59POPC   H5S 7825   5.614   2.685   6.514
   59POPC   C26 7826   5.730   2.534   6.416
   59POPC   H6R 7827   5.663   2.451   6.445
   59POPC   H6S 7828   5.835   2.495   6.414
   59POPC   C27 7829   5.691   2.576   6.274
   59POPC   H7R 7830   5.764   2.652   6.238
   59POPC   H7S 7831   5.590   2.623   6.277
   59POPC   C28 7832   5.688   2.456   6.179
   59POPC   H8R 7833   5.610   2.385   6.212
   59POPC   H8S 7834   5.786   2.404   6.187
   59POPC   C29 7835   5.661   2.502   6.038
   59POPC   H91 7836   5.562   2.548   6.023
   59POPC  C210 7837   5.745   2.494   5.934
   59POPC  H101 7838   5.712   2.534   5.837
   59POPC  C211 7839   5.884   2.437   5.934
   59POPC  H11R 7840   5.901   2.383   5.839
   59POPC  H11S 7841   5.901   2.366   6.017
   59POPC  C212 7842   5.981   2.555   5.946
   59POPC  H12R 7843   5.967   2.604   6.045
   59POPC  H12S 7844   5.954   2.630   5.868
   59POPC  C213 7845   6.129   2.520   5.928
   59POPC  H13R 7846   6.164   2.456   6.013
   59POPC  H13S 7847   6.186   2.615   5.932
   59POPC  C214 7848   6.161   2.450   5.795
   59POPC  H14R 7849   6.089   2.484   5.718
   59POPC  H14S 7850   6.147   2.340   5.808
   59POPC  C215 7851   6.302   2.481   5.744
   59POPC  H15R 7852   6.376   2.452   5.822
   59POPC  H15S 7853   6.309   2.592   5.730
   59POPC  C216 7854   6.338   2.413   5.612
   59POPC  H16R 7855   6.435   2.455   5.576
   59POPC  H16S 7856   6.260   2.438   5.536
   59POPC  C217 7857   6.353   2.261   5.622
   59POPC  H17R 7858   6.255   2.217   5.650
   59POPC  H17S 7859   6.424   2.238   5.705
   59POPC  C218 7860   6.403   2.194   5.494
   59POPC  H18R 7861   6.332   2.212   5.411
   59POPC  H18S 7862   6.413   2.085   5.509
   59POPC  H18T 7863   6.502   2.235   5.466
   59POPC   C33 7864   6.452   2.520   6.389
   59POPC   H3X 7865   6.560   2.516   6.413
   59POPC   H3Y 7866   6.410   2.614   6.430
   59POPC   C34 7867   6.438   2.523   6.236
   59POPC   H4X 7868   6.331   2.531   6.209
   59POPC   H4Y 7869   6.477   2.427   6.194
   59POPC   C35 7870   6.515   2.640   6.173
   59POPC   H5X 7871   6.623   2.630   6.199
   59POPC   H5Y 7872   6.477   2.734   6.218
   59POPC   C36 7873   6.500   2.648   6.021
   59POPC   H6X 7874   6.392   2.646   5.996
   59POPC   H6Y 7875   6.548   2.560   5.974
   59POPC   C37 7876   6.560   2.778   5.963
   59POPC   H7X 7877   6.669   2.780   5.983
   59POPC   H7Y 7878   6.514   2.864   6.017
   59POPC   C38 7879   6.535   2.797   5.813
   59POPC   H8X 7880   6.569   2.899   5.785
   59POPC   H8Y 7881   6.426   2.791   5.792
   59POPC   C39 7882   6.610   2.697   5.724
   59POPC   H9X 7883   6.568   2.595   5.738
   59POPC   H9Y 7884   6.716   2.694   5.755
   59POPC  C310 7885   6.605   2.734   5.575
   59POPC  H10X 7886   6.645   2.838   5.564
   59POPC  H10Y 7887   6.500   2.734   5.539
   59POPC  C311 7888   6.690   2.640   5.488
   59POPC  H11X 7889   6.644   2.539   5.487
   59POPC  H11Y 7890   6.790   2.632   5.536
   59POPC  C312 7891   6.712   2.690   5.344
   59POPC  H12X 7892   6.804   2.642   5.305
   59POPC  H12Y 7893   6.731   2.800   5.348
   59POPC  C313 7894   6.598   2.661   5.246
   59POPC  H13X 7895   6.623   2.712   5.150
   59POPC  H13Y 7896   6.503   2.704   5.284
   59POPC  C314 7897   6.579   2.512   5.215
   59POPC  H14X 7898   6.534   2.460   5.303
   59POPC  H14Y 7899   6.680   2.468   5.198
   59POPC  C315 7900   6.495   2.484   5.090
   59POPC  H15X 7901   6.511   2.377   5.061
   59POPC  H15Y 7902   6.533   2.547   5.006
   59POPC  C316 7903   6.345   2.506   5.108
   59POPC  H16X 7904   6.324   2.612   5.133
   59POPC  H16Y 7905   6.306   2.442   5.189
   59POPC  H16Z 7906   6.292   2.481   5.014
   60POPC     N 7907   6.170   1.319   7.858
   60POPC   C12 7908   6.110   1.357   7.723
   60POPC   C13 7909   6.058   1.294   7.954
   60POPC   C14 7910   6.251   1.193   7.849
   60POPC   C15 7911   6.256   1.429   7.910
   60POPC  H12A 7912   6.047   1.443   7.739
   60POPC  H12B 7913   6.046   1.275   7.692
   60POPC  H13A 7914   5.991   1.219   7.915
   60POPC  H13B 7915   6.099   1.260   8.049
   60POPC  H13C 7916   6.003   1.386   7.971
   60POPC  H14A 7917   6.190   1.113   7.811
   60POPC  H14B 7918   6.334   1.209   7.781
   60POPC  H14C 7919   6.289   1.167   7.946
   60POPC  H15A 7920   6.337   1.448   7.841
   60POPC  H15B 7921   6.297   1.402   8.006
   60POPC  H15C 7922   6.197   1.520   7.922
   60POPC   C11 7923   6.206   1.389   7.606
   60POPC  H11A 7924   6.269   1.477   7.634
   60POPC  H11B 7925   6.146   1.420   7.518
   60POPC     P 7926   6.245   1.175   7.472
   60POPC   O13 7927   6.341   1.062   7.472
   60POPC   O14 7928   6.103   1.139   7.498
   60POPC   O12 7929   6.293   1.281   7.578
   60POPC   O11 7930   6.257   1.251   7.335
   60POPC    C1 7931   6.141   1.287   7.259
   60POPC    HA 7932   6.174   1.356   7.179
   60POPC    HB 7933   6.067   1.342   7.322
   60POPC    C2 7934   6.071   1.166   7.192
   60POPC    HS 7935   6.012   1.116   7.272
   60POPC   O21 7936   6.172   1.076   7.145
   60POPC   C21 7937   6.129   0.952   7.130
   60POPC   O22 7938   6.015   0.913   7.152
   60POPC   C22 7939   6.243   0.865   7.080
   60POPC   H2R 7940   6.239   0.767   7.133
   60POPC   H2S 7941   6.340   0.913   7.101
   60POPC    C3 7942   5.969   1.206   7.080
   60POPC    HX 7943   5.899   1.282   7.121
   60POPC    HY 7944   5.907   1.117   7.057
   60POPC   O31 7945   6.031   1.249   6.957
   60POPC   C31 7946   6.033   1.379   6.934
   60POPC   O32 7947   6.003   1.465   7.015
   60POPC   C32 7948   6.075   1.404   6.790
   60POPC   H2X 7949   5.999   1.361   6.722
   60POPC   H2Y 7950   6.172   1.353   6.772
   60POPC   C23 7951   6.227   0.842   6.929
   60POPC   H3R 7952   6.130   0.792   6.908
   60POPC   H3S 7953   6.308   0.774   6.896
   60POPC   C24 7954   6.237   0.972   6.848
   60POPC   H4R 7955   6.325   1.030   6.884
   60POPC   H4S 7956   6.146   1.033   6.864
   60POPC   C25 7957   6.256   0.948   6.697
   60POPC   H5R 7958   6.173   0.885   6.659
   60POPC   H5S 7959   6.351   0.892   6.683
   60POPC   C26 7960   6.259   1.080   6.619
   60POPC   H6R 7961   6.326   1.152   6.672
   60POPC   H6S 7962   6.156   1.123   6.619
   60POPC   C27 7963   6.308   1.065   6.474
   60POPC   H7R 7964   6.287   1.160   6.420
   60POPC   H7S 7965   6.251   0.983   6.426
   60POPC   C28 7966   6.459   1.037   6.463
   60POPC   H8R 7967   6.485   0.952   6.529
   60POPC   H8S 7968   6.513   1.126   6.502
   60POPC   C29 7969   6.496   1.005   6.322
   60POPC   H91 7970   6.423   0.942   6.268
   60POPC  C210 7971   6.608   1.043   6.257
   60POPC  H101 7972   6.623   1.011   6.154
   60POPC  C211 7973   6.720   1.127   6.312
   60POPC  H11R 7974   6.685   1.191   6.396
   60POPC  H11S 7975   6.757   1.197   6.233
   60POPC  C212 7976   6.839   1.042   6.361
   60POPC  H12R 7977   6.806   0.981   6.448
   60POPC  H12S 7978   6.920   1.109   6.395
   60POPC  C213 7979   6.895   0.947   6.253
   60POPC  H13R 7980   6.919   1.006   6.162
   60POPC  H13S 7981   6.817   0.873   6.227
   60POPC  C214 7982   7.021   0.872   6.297
   60POPC  H14R 7983   7.008   0.841   6.404
   60POPC  H14S 7984   7.109   0.940   6.292
   60POPC  C215 7985   7.048   0.744   6.215
   60POPC  H15R 7986   6.965   0.673   6.235
   60POPC  H15S 7987   7.142   0.697   6.252
   60POPC  C216 7988   7.058   0.764   6.063
   60POPC  H16R 7989   6.964   0.811   6.027
   60POPC  H16S 7990   7.064   0.663   6.015
   60POPC  C217 7991   7.178   0.847   6.016
   60POPC  H17R 7992   7.178   0.945   6.068
   60POPC  H17S 7993   7.165   0.867   5.907
   60POPC  C218 7994   7.313   0.778   6.036
   60POPC  H18R 7995   7.395   0.839   5.993
   60POPC  H18S 7996   7.313   0.679   5.986
   60POPC  H18T 7997   7.333   0.762   6.145
   60POPC   C33 7998   6.088   1.555   6.765
   60POPC   H3X 7999   6.167   1.597   6.830
   60POPC   H3Y 8000   5.992   1.605   6.790
   60POPC   C34 8001   6.121   1.590   6.619
   60POPC   H4X 8002   6.125   1.700   6.608
   60POPC   H4Y 8003   6.040   1.552   6.554
   60POPC   C35 8004   6.254   1.531   6.570
   60POPC   H5X 8005   6.250   1.420   6.574
   60POPC   H5Y 8006   6.336   1.565   6.637
   60POPC   C36 8007   6.288   1.572   6.426
   60POPC   H6X 8008   6.298   1.682   6.421
   60POPC   H6Y 8009   6.204   1.541   6.359
   60POPC   C37 8010   6.418   1.507   6.376
   60POPC   H7X 8011   6.406   1.396   6.378
   60POPC   H7Y 8012   6.500   1.534   6.446
   60POPC   C38 8013   6.456   1.551   6.235
   60POPC   H8X 8014   6.466   1.662   6.234
   60POPC   H8Y 8015   6.375   1.523   6.164
   60POPC   C39 8016   6.588   1.489   6.188
   60POPC   H9X 8017   6.577   1.379   6.181
   60POPC   H9Y 8018   6.667   1.510   6.264
   60POPC  C310 8019   6.634   1.545   6.053
   60POPC  H10X 8020   6.640   1.656   6.063
   60POPC  H10Y 8021   6.558   1.521   5.975
   60POPC  C311 8022   6.770   1.490   6.009
   60POPC  H11X 8023   6.762   1.379   5.997
   60POPC  H11Y 8024   6.844   1.510   6.089
   60POPC  C312 8025   6.822   1.551   5.878
   60POPC  H12X 8026   6.757   1.521   5.793
   60POPC  H12Y 8027   6.924   1.509   5.858
   60POPC  C313 8028   6.833   1.704   5.883
   60POPC  H13X 8029   6.877   1.733   5.981
   60POPC  H13Y 8030   6.732   1.749   5.876
   60POPC  C314 8031   6.922   1.762   5.772
   60POPC  H14X 8032   6.875   1.743   5.673
   60POPC  H14Y 8033   7.020   1.709   5.775
   60POPC  C315 8034   6.948   1.912   5.789
   60POPC  H15X 8035   6.979   1.931   5.894
   60POPC  H15Y 8036   6.853   1.967   5.771
   60POPC  C316 8037   7.056   1.967   5.695
   60POPC  H16X 8038   7.071   2.075   5.714
   60POPC  H16Y 8039   7.027   1.953   5.589
   60POPC  H16Z 8040   7.152   1.914   5.713
   61POPC     N 8041   7.684   5.087   7.715
   61POPC   C12 8042   7.813   5.019   7.754
   61POPC   C13 8043   7.650   5.190   7.819
   61POPC   C14 8044   7.701   5.157   7.584
   61POPC   C15 8045   7.572   4.989   7.706
   61POPC  H12A 8046   7.811   5.001   7.861
   61POPC  H12B 8047   7.894   5.089   7.735
   61POPC  H13A 8048   7.732   5.260   7.830
   61POPC  H13B 8049   7.561   5.244   7.791
   61POPC  H13C 8050   7.633   5.141   7.914
   61POPC  H14A 8051   7.721   5.083   7.507
   61POPC  H14B 8052   7.611   5.212   7.558
   61POPC  H14C 8053   7.785   5.225   7.589
   61POPC  H15A 8054   7.561   4.937   7.800
   61POPC  H15B 8055   7.595   4.917   7.628
   61POPC  H15C 8056   7.481   5.039   7.680
   61POPC   C11 8057   7.849   4.884   7.687
   61POPC  H11A 8058   7.781   4.805   7.727
   61POPC  H11B 8059   7.953   4.858   7.716
   61POPC     P 8060   7.879   4.763   7.465
   61POPC   O13 8061   7.899   4.648   7.555
   61POPC   O14 8062   7.779   4.745   7.356
   61POPC   O12 8063   7.836   4.892   7.546
   61POPC   O11 8064   8.019   4.801   7.404
   61POPC    C1 8065   8.065   4.936   7.400
   61POPC    HA 8066   8.175   4.935   7.383
   61POPC    HB 8067   8.048   4.989   7.497
   61POPC    C2 8068   8.002   5.015   7.283
   61POPC    HS 8069   7.896   5.032   7.309
   61POPC   O21 8070   8.013   4.932   7.167
   61POPC   C21 8071   7.936   4.973   7.068
   61POPC   O22 8072   7.857   5.066   7.073
   61POPC   C22 8073   7.965   4.887   6.945
   61POPC   H2R 8074   7.956   4.780   6.972
   61POPC   H2S 8075   8.070   4.906   6.912
   61POPC    C3 8076   8.071   5.153   7.264
   61POPC    HX 8077   8.073   5.204   7.363
   61POPC    HY 8078   8.011   5.215   7.194
   61POPC   O31 8079   8.206   5.138   7.214
   61POPC   C31 8080   8.266   5.255   7.197
   61POPC   O32 8081   8.216   5.363   7.225
   61POPC   C32 8082   8.404   5.234   7.137
   61POPC   H2X 8083   8.462   5.168   7.204
   61POPC   H2Y 8084   8.456   5.332   7.130
   61POPC   C23 8085   7.868   4.922   6.832
   61POPC   H3R 8086   7.861   5.032   6.821
   61POPC   H3S 8087   7.768   4.882   6.858
   61POPC   C24 8088   7.910   4.866   6.694
   61POPC   H4R 8089   8.007   4.912   6.666
   61POPC   H4S 8090   7.834   4.899   6.619
   61POPC   C25 8091   7.923   4.713   6.688
   61POPC   H5R 8092   7.830   4.665   6.724
   61POPC   H5S 8093   8.006   4.682   6.755
   61POPC   C26 8094   7.953   4.665   6.545
   61POPC   H6R 8095   8.027   4.735   6.500
   61POPC   H6S 8096   7.860   4.670   6.485
   61POPC   C27 8097   8.012   4.524   6.539
   61POPC   H7R 8098   7.941   4.450   6.583
   61POPC   H7S 8099   8.104   4.522   6.600
   61POPC   C28 8100   8.049   4.481   6.395
   61POPC   H8R 8101   8.122   4.398   6.402
   61POPC   H8S 8102   8.100   4.566   6.345
   61POPC   C29 8103   7.929   4.433   6.317
   61POPC   H91 8104   7.898   4.331   6.341
   61POPC  C210 8105   7.861   4.500   6.222
   61POPC  H101 8106   7.775   4.450   6.174
   61POPC  C211 8107   7.884   4.642   6.176
   61POPC  H11R 8108   7.971   4.689   6.226
   61POPC  H11S 8109   7.795   4.703   6.200
   61POPC  C212 8110   7.905   4.648   6.024
   61POPC  H12R 8111   7.822   4.594   5.973
   61POPC  H12S 8112   8.000   4.598   5.998
   61POPC  C213 8113   7.908   4.792   5.971
   61POPC  H13R 8114   7.988   4.850   6.022
   61POPC  H13S 8115   7.810   4.838   5.997
   61POPC  C214 8116   7.928   4.802   5.819
   61POPC  H14R 8117   7.894   4.902   5.784
   61POPC  H14S 8118   7.864   4.726   5.769
   61POPC  C215 8119   8.074   4.783   5.776
   61POPC  H15R 8120   8.113   4.689   5.820
   61POPC  H15S 8121   8.133   4.867   5.817
   61POPC  C216 8122   8.092   4.778   5.623
   61POPC  H16R 8123   8.053   4.872   5.579
   61POPC  H16S 8124   8.031   4.694   5.583
   61POPC  C217 8125   8.238   4.759   5.579
   61POPC  H17R 8126   8.240   4.750   5.468
   61POPC  H17S 8127   8.276   4.664   5.622
   61POPC  C218 8128   8.332   4.873   5.621
   61POPC  H18R 8129   8.339   4.878   5.732
   61POPC  H18S 8130   8.295   4.970   5.583
   61POPC  H18T 8131   8.434   4.855   5.581
   61POPC   C33 8132   8.394   5.170   6.998
   61POPC   H3X 8133   8.334   5.076   7.002
   61POPC   H3Y 8134   8.497   5.143   6.968
   61POPC   C34 8135   8.338   5.263   6.889
   61POPC   H4X 8136   8.387   5.362   6.899
   61POPC   H4Y 8137   8.229   5.276   6.903
   61POPC   C35 8138   8.368   5.208   6.749
   61POPC   H5X 8139   8.318   5.111   6.734
   61POPC   H5Y 8140   8.478   5.191   6.743
   61POPC   C36 8141   8.330   5.305   6.637
   61POPC   H6X 8142   8.350   5.409   6.670
   61POPC   H6Y 8143   8.221   5.296   6.615
   61POPC   C37 8144   8.412   5.279   6.510
   61POPC   H7X 8145   8.400   5.174   6.478
   61POPC   H7Y 8146   8.519   5.295   6.535
   61POPC   C38 8147   8.376   5.372   6.394
   61POPC   H8X 8148   8.367   5.476   6.432
   61POPC   H8Y 8149   8.277   5.342   6.353
   61POPC   C39 8150   8.482   5.370   6.283
   61POPC   H9X 8151   8.495   5.265   6.247
   61POPC   H9Y 8152   8.578   5.403   6.327
   61POPC  C310 8153   8.448   5.460   6.164
   61POPC  H10X 8154   8.421   5.562   6.202
   61POPC  H10Y 8155   8.360   5.419   6.111
   61POPC  C311 8156   8.566   5.473   6.067
   61POPC  H11X 8157   8.597   5.372   6.033
   61POPC  H11Y 8158   8.651   5.519   6.121
   61POPC  C312 8159   8.535   5.559   5.943
   61POPC  H12X 8160   8.498   5.659   5.976
   61POPC  H12Y 8161   8.454   5.510   5.884
   61POPC  C313 8162   8.658   5.578   5.855
   61POPC  H13X 8163   8.693   5.478   5.820
   61POPC  H13Y 8164   8.740   5.623   5.916
   61POPC  C314 8165   8.634   5.668   5.732
   61POPC  H14X 8166   8.604   5.769   5.767
   61POPC  H14Y 8167   8.550   5.625   5.673
   61POPC  C315 8168   8.758   5.680   5.643
   61POPC  H15X 8169   8.784   5.579   5.605
   61POPC  H15Y 8170   8.843   5.716   5.705
   61POPC  C316 8171   8.740   5.774   5.524
   61POPC  H16X 8172   8.832   5.775   5.461
   61POPC  H16Y 8173   8.720   5.877   5.559
   61POPC  H16Z 8174   8.655   5.741   5.460
   62POPC     N 8175   2.202   2.775   6.815
   62POPC   C12 8176   2.243   2.778   6.670
   62POPC   C13 8177   2.053   2.764   6.824
   62POPC   C14 8178   2.261   2.655   6.882
   62POPC   C15 8179   2.247   2.897   6.889
   62POPC  H12A 8180   2.235   2.678   6.631
   62POPC  H12B 8181   2.348   2.808   6.666
   62POPC  H13A 8182   2.008   2.850   6.777
   62POPC  H13B 8183   2.019   2.674   6.773
   62POPC  H13C 8184   2.023   2.760   6.928
   62POPC  H14A 8185   2.225   2.565   6.834
   62POPC  H14B 8186   2.369   2.659   6.878
   62POPC  H14C 8187   2.231   2.652   6.986
   62POPC  H15A 8188   2.355   2.902   6.892
   62POPC  H15B 8189   2.209   2.893   6.991
   62POPC  H15C 8190   2.208   2.985   6.840
   62POPC   C11 8191   2.162   2.870   6.575
   62POPC  H11A 8192   2.061   2.826   6.561
   62POPC  H11B 8193   2.209   2.869   6.474
   62POPC     P 8194   2.256   3.106   6.587
   62POPC   O13 8195   2.276   3.194   6.704
   62POPC   O14 8196   2.376   3.038   6.534
   62POPC   O12 8197   2.148   3.000   6.628
   62POPC   O11 8198   2.184   3.184   6.471
   62POPC    C1 8199   2.132   3.315   6.494
   62POPC    HA 8200   2.106   3.359   6.395
   62POPC    HB 8201   2.209   3.381   6.540
   62POPC    C2 8202   2.002   3.318   6.580
   62POPC    HS 8203   2.033   3.309   6.687
   62POPC   O21 8204   1.920   3.207   6.544
   62POPC   C21 8205   1.820   3.185   6.627
   62POPC   O22 8206   1.798   3.247   6.730
   62POPC   C22 8207   1.730   3.074   6.573
   62POPC   H2R 8208   1.644   3.061   6.641
   62POPC   H2S 8209   1.788   2.979   6.568
   62POPC    C3 8210   1.929   3.455   6.562
   62POPC    HX 8211   2.005   3.535   6.580
   62POPC    HY 8212   1.852   3.466   6.642
   62POPC   O31 8213   1.876   3.469   6.429
   62POPC   C31 8214   1.749   3.503   6.418
   62POPC   O32 8215   1.671   3.519   6.511
   62POPC   C32 8216   1.714   3.518   6.270
   62POPC   H2X 8217   1.680   3.421   6.230
   62POPC   H2Y 8218   1.804   3.551   6.215
   62POPC   C23 8219   1.681   3.113   6.433
   62POPC   H3R 8220   1.769   3.122   6.366
   62POPC   H3S 8221   1.631   3.213   6.437
   62POPC   C24 8222   1.582   3.011   6.373
   62POPC   H4R 8223   1.482   3.029   6.418
   62POPC   H4S 8224   1.614   2.909   6.401
   62POPC   C25 8225   1.572   3.018   6.220
   62POPC   H5R 8226   1.557   3.124   6.189
   62POPC   H5S 8227   1.483   2.960   6.188
   62POPC   C26 8228   1.697   2.961   6.150
   62POPC   H6R 8229   1.708   2.854   6.177
   62POPC   H6S 8230   1.786   3.015   6.187
   62POPC   C27 8231   1.695   2.974   5.997
   62POPC   H7R 8232   1.796   2.946   5.959
   62POPC   H7S 8233   1.677   3.081   5.970
   62POPC   C28 8234   1.591   2.885   5.927
   62POPC   H8R 8235   1.490   2.918   5.958
   62POPC   H8S 8236   1.605   2.781   5.964
   62POPC   C29 8237   1.606   2.895   5.777
   62POPC   H91 8238   1.597   2.997   5.738
   62POPC  C210 8239   1.629   2.795   5.690
   62POPC  H101 8240   1.637   2.820   5.583
   62POPC  C211 8241   1.643   2.648   5.721
   62POPC  H11R 8242   1.567   2.590   5.664
   62POPC  H11S 8243   1.627   2.626   5.828
   62POPC  C212 8244   1.783   2.595   5.682
   62POPC  H12R 8245   1.859   2.654   5.738
   62POPC  H12S 8246   1.800   2.611   5.574
   62POPC  C213 8247   1.801   2.446   5.716
   62POPC  H13R 8248   1.738   2.386   5.647
   62POPC  H13S 8249   1.764   2.430   5.819
   62POPC  C214 8250   1.946   2.397   5.709
   62POPC  H14R 8251   1.948   2.291   5.743
   62POPC  H14S 8252   2.007   2.457   5.780
   62POPC  C215 8253   2.010   2.407   5.570
   62POPC  H15R 8254   2.003   2.512   5.534
   62POPC  H15S 8255   1.954   2.343   5.499
   62POPC  C216 8256   2.159   2.367   5.568
   62POPC  H16R 8257   2.213   2.429   5.642
   62POPC  H16S 8258   2.201   2.390   5.467
   62POPC  C217 8259   2.187   2.219   5.599
   62POPC  H17R 8260   2.140   2.192   5.696
   62POPC  H17S 8261   2.296   2.206   5.611
   62POPC  C218 8262   2.139   2.122   5.491
   62POPC  H18R 8263   2.029   2.129   5.480
   62POPC  H18S 8264   2.165   2.017   5.518
   62POPC  H18T 8265   2.186   2.146   5.393
   62POPC   C33 8266   1.603   3.623   6.257
   62POPC   H3X 8267   1.631   3.713   6.318
   62POPC   H3Y 8268   1.509   3.582   6.298
   62POPC   C34 8269   1.580   3.669   6.113
   62POPC   H4X 8270   1.570   3.579   6.048
   62POPC   H4Y 8271   1.669   3.726   6.078
   62POPC   C35 8272   1.454   3.756   6.095
   62POPC   H5X 8273   1.365   3.693   6.119
   62POPC   H5Y 8274   1.447   3.785   5.988
   62POPC   C36 8275   1.450   3.882   6.184
   62POPC   H6X 8276   1.538   3.946   6.161
   62POPC   H6Y 8277   1.458   3.850   6.290
   62POPC   C37 8278   1.320   3.963   6.170
   62POPC   H7X 8279   1.314   4.037   6.252
   62POPC   H7Y 8280   1.235   3.892   6.181
   62POPC   C38 8281   1.305   4.036   6.036
   62POPC   H8X 8282   1.197   4.053   6.017
   62POPC   H8Y 8283   1.343   3.972   5.954
   62POPC   C39 8284   1.375   4.173   6.032
   62POPC   H9X 8285   1.482   4.163   6.062
   62POPC   H9Y 8286   1.325   4.239   6.107
   62POPC  C310 8287   1.367   4.241   5.895
   62POPC  H10X 8288   1.392   4.349   5.906
   62POPC  H10Y 8289   1.262   4.234   5.858
   62POPC  C311 8290   1.463   4.180   5.792
   62POPC  H11X 8291   1.442   4.071   5.782
   62POPC  H11Y 8292   1.567   4.191   5.830
   62POPC  C312 8293   1.457   4.243   5.651
   62POPC  H12X 8294   1.533   4.190   5.589
   62POPC  H12Y 8295   1.486   4.350   5.657
   62POPC  C313 8296   1.321   4.231   5.582
   62POPC  H13X 8297   1.265   4.145   5.626
   62POPC  H13Y 8298   1.338   4.208   5.474
   62POPC  C314 8299   1.236   4.359   5.590
   62POPC  H14X 8300   1.291   4.440   5.536
   62POPC  H14Y 8301   1.224   4.390   5.696
   62POPC  C315 8302   1.097   4.344   5.527
   62POPC  H15X 8303   1.108   4.304   5.424
   62POPC  H15Y 8304   1.051   4.445   5.519
   62POPC  C316 8305   1.001   4.254   5.606
   62POPC  H16X 8306   0.902   4.249   5.556
   62POPC  H16Y 8307   0.987   4.294   5.709
   62POPC  H16Z 8308   1.042   4.151   5.614
   63POPC     N 8309   0.855   5.781   7.936
   63POPC   C12 8310   0.792   5.855   7.821
   63POPC   C13 8311   0.999   5.749   7.908
   63POPC   C14 8312   0.851   5.867   8.059
   63POPC   C15 8313   0.781   5.655   7.964
   63POPC  H12A 8314   0.851   5.945   7.802
   63POPC  H12B 8315   0.693   5.888   7.852
   63POPC  H13A 8316   1.043   5.699   7.993
   63POPC  H13B 8317   1.005   5.685   7.821
   63POPC  H13C 8318   1.054   5.840   7.887
   63POPC  H14A 8319   0.905   5.959   8.042
   63POPC  H14B 8320   0.749   5.890   8.085
   63POPC  H14C 8321   0.898   5.815   8.141
   63POPC  H15A 8322   0.788   5.589   7.878
   63POPC  H15B 8323   0.677   5.675   7.984
   63POPC  H15C 8324   0.825   5.604   8.049
   63POPC   C11 8325   0.775   5.781   7.686
   63POPC  H11A 8326   0.733   5.854   7.614
   63POPC  H11B 8327   0.703   5.697   7.698
   63POPC     P 8328   0.915   5.679   7.496
   63POPC   O13 8329   1.050   5.717   7.449
   63POPC   O14 8330   0.884   5.534   7.494
   63POPC   O12 8331   0.900   5.731   7.642
   63POPC   O11 8332   0.808   5.758   7.411
   63POPC    C1 8333   0.690   5.691   7.366
   63POPC    HA 8334   0.608   5.766   7.361
   63POPC    HB 8335   0.656   5.612   7.436
   63POPC    C2 8336   0.708   5.629   7.224
   63POPC    HS 8337   0.757   5.530   7.240
   63POPC   O21 8338   0.800   5.705   7.143
   63POPC   C21 8339   0.758   5.825   7.108
   63POPC   O22 8340   0.651   5.875   7.139
   63POPC   C22 8341   0.862   5.896   7.022
   63POPC   H2R 8342   0.946   5.932   7.085
   63POPC   H2S 8343   0.813   5.984   6.975
   63POPC    C3 8344   0.572   5.598   7.153
   63POPC    HX 8345   0.501   5.679   7.180
   63POPC    HY 8346   0.530   5.504   7.193
   63POPC   O31 8347   0.581   5.595   7.009
   63POPC   C31 8348   0.636   5.485   6.958
   63POPC   O32 8349   0.678   5.391   7.023
   63POPC   C32 8350   0.640   5.499   6.806
   63POPC   H2X 8351   0.668   5.603   6.781
   63POPC   H2Y 8352   0.539   5.478   6.765
   63POPC   C23 8353   0.916   5.804   6.911
   63POPC   H3R 8354   0.831   5.746   6.867
   63POPC   H3S 8355   0.989   5.731   6.953
   63POPC   C24 8356   0.981   5.883   6.796
   63POPC   H4R 8357   1.068   5.941   6.835
   63POPC   H4S 8358   0.906   5.955   6.757
   63POPC   C25 8359   1.027   5.793   6.680
   63POPC   H5R 8360   0.945   5.722   6.656
   63POPC   H5S 8361   1.116   5.734   6.712
   63POPC   C26 8362   1.062   5.872   6.553
   63POPC   H6R 8363   1.141   5.947   6.574
   63POPC   H6S 8364   0.970   5.926   6.520
   63POPC   C27 8365   1.108   5.780   6.438
   63POPC   H7R 8366   1.042   5.690   6.438
   63POPC   H7S 8367   1.212   5.746   6.456
   63POPC   C28 8368   1.096   5.846   6.299
   63POPC   H8R 8369   0.992   5.882   6.286
   63POPC   H8S 8370   1.113   5.765   6.223
   63POPC   C29 8371   1.194   5.958   6.278
   63POPC   H91 8372   1.216   6.017   6.369
   63POPC  C210 8373   1.257   5.989   6.164
   63POPC  H101 8374   1.325   6.075   6.163
   63POPC  C211 8375   1.238   5.923   6.030
   63POPC  H11R 8376   1.155   5.849   6.031
   63POPC  H11S 8377   1.331   5.869   5.999
   63POPC  C212 8378   1.206   6.031   5.925
   63POPC  H12R 8379   1.295   6.095   5.910
   63POPC  H12S 8380   1.124   6.095   5.965
   63POPC  C213 8381   1.160   5.975   5.790
   63POPC  H13R 8382   1.070   5.911   5.806
   63POPC  H13S 8383   1.240   5.913   5.745
   63POPC  C214 8384   1.122   6.089   5.694
   63POPC  H14R 8385   1.214   6.143   5.664
   63POPC  H14S 8386   1.058   6.160   5.751
   63POPC  C215 8387   1.043   6.048   5.569
   63POPC  H15R 8388   1.000   6.142   5.528
   63POPC  H15S 8389   0.958   5.981   5.596
   63POPC  C216 8390   1.126   5.986   5.455
   63POPC  H16R 8391   1.227   6.032   5.453
   63POPC  H16S 8392   1.076   6.011   5.359
   63POPC  C217 8393   1.138   5.833   5.460
   63POPC  H17R 8394   1.035   5.790   5.469
   63POPC  H17S 8395   1.195   5.803   5.550
   63POPC  C218 8396   1.204   5.773   5.336
   63POPC  H18R 8397   1.147   5.799   5.245
   63POPC  H18S 8398   1.209   5.662   5.344
   63POPC  H18T 8399   1.308   5.812   5.325
   63POPC   C33 8400   0.743   5.403   6.746
   63POPC   H3X 8401   0.703   5.299   6.748
   63POPC   H3Y 8402   0.836   5.406   6.806
   63POPC   C34 8403   0.778   5.442   6.601
   63POPC   H4X 8404   0.832   5.539   6.604
   63POPC   H4Y 8405   0.685   5.456   6.544
   63POPC   C35 8406   0.866   5.338   6.530
   63POPC   H5X 8407   0.802   5.252   6.501
   63POPC   H5Y 8408   0.944   5.302   6.600
   63POPC   C36 8409   0.937   5.392   6.404
   63POPC   H6X 8410   0.980   5.306   6.349
   63POPC   H6Y 8411   1.020   5.458   6.436
   63POPC   C37 8412   0.847   5.472   6.309
   63POPC   H7X 8413   0.811   5.563   6.362
   63POPC   H7Y 8414   0.758   5.412   6.280
   63POPC   C38 8415   0.921   5.517   6.183
   63POPC   H8X 8416   1.027   5.537   6.209
   63POPC   H8Y 8417   0.876   5.613   6.147
   63POPC   C39 8418   0.914   5.416   6.068
   63POPC   H9X 8419   0.811   5.416   6.027
   63POPC   H9Y 8420   0.936   5.314   6.105
   63POPC  C310 8421   1.013   5.451   5.956
   63POPC  H10X 8422   1.115   5.421   5.989
   63POPC  H10Y 8423   1.012   5.561   5.940
   63POPC  C311 8424   0.981   5.383   5.822
   63POPC  H11X 8425   0.882   5.420   5.787
   63POPC  H11Y 8426   0.974   5.273   5.837
   63POPC  C312 8427   1.086   5.413   5.715
   63POPC  H12X 8428   1.182   5.366   5.745
   63POPC  H12Y 8429   1.102   5.523   5.708
   63POPC  C313 8430   1.046   5.361   5.577
   63POPC  H13X 8431   0.960   5.421   5.540
   63POPC  H13Y 8432   1.012   5.255   5.586
   63POPC  C314 8433   1.160   5.367   5.475
   63POPC  H14X 8434   1.243   5.302   5.509
   63POPC  H14Y 8435   1.198   5.472   5.469
   63POPC  C315 8436   1.115   5.323   5.335
   63POPC  H15X 8437   1.034   5.389   5.300
   63POPC  H15Y 8438   1.075   5.219   5.342
   63POPC  C316 8439   1.227   5.325   5.230
   63POPC  H16X 8440   1.261   5.430   5.214
   63POPC  H16Y 8441   1.189   5.285   5.133
   63POPC  H16Z 8442   1.313   5.264   5.264
   64POPC     N 8443   2.105   4.754   7.251
   64POPC   C12 8444   2.186   4.815   7.139
   64POPC   C13 8445   2.192   4.723   7.369
   64POPC   C14 8446   1.999   4.851   7.293
   64POPC   C15 8447   2.037   4.628   7.206
   64POPC  H12A 8448   2.218   4.914   7.171
   64POPC  H12B 8449   2.121   4.829   7.054
   64POPC  H13A 8450   2.132   4.677   7.447
   64POPC  H13B 8451   2.270   4.655   7.340
   64POPC  H13C 8452   2.236   4.815   7.406
   64POPC  H14A 8453   1.940   4.882   7.208
   64POPC  H14B 8454   1.935   4.805   7.367
   64POPC  H14C 8455   2.046   4.939   7.336
   64POPC  H15A 8456   1.984   4.584   7.289
   64POPC  H15B 8457   2.111   4.559   7.170
   64POPC  H15C 8458   1.967   4.650   7.126
   64POPC   C11 8459   2.312   4.739   7.090
   64POPC  H11A 8460   2.390   4.745   7.170
   64POPC  H11B 8461   2.350   4.794   7.001
   64POPC     P 8462   2.408   4.516   7.025
   64POPC   O13 8463   2.491   4.505   7.147
   64POPC   O14 8464   2.364   4.389   6.963
   64POPC   O12 8465   2.282   4.604   7.057
   64POPC   O11 8466   2.486   4.602   6.918
   64POPC    C1 8467   2.429   4.619   6.788
   64POPC    HA 8468   2.461   4.717   6.748
   64POPC    HB 8469   2.318   4.617   6.791
   64POPC    C2 8470   2.480   4.510   6.690
   64POPC    HS 8471   2.437   4.414   6.726
   64POPC   O21 8472   2.623   4.510   6.699
   64POPC   C21 8473   2.678   4.392   6.680
   64POPC   O22 8474   2.620   4.288   6.654
   64POPC   C22 8475   2.828   4.407   6.704
   64POPC   H2R 8476   2.857   4.346   6.792
   64POPC   H2S 8477   2.851   4.514   6.726
   64POPC    C3 8478   2.432   4.536   6.544
   64POPC    HX 8479   2.490   4.622   6.505
   64POPC    HY 8480   2.326   4.568   6.546
   64POPC   O31 8481   2.451   4.422   6.458
   64POPC   C31 8482   2.361   4.326   6.481
   64POPC   O32 8483   2.266   4.336   6.556
   64POPC   C32 8484   2.399   4.199   6.406
   64POPC   H2X 8485   2.327   4.119   6.433
   64POPC   H2Y 8486   2.501   4.167   6.437
   64POPC   C23 8487   2.907   4.363   6.580
   64POPC   H3R 8488   2.860   4.403   6.488
   64POPC   H3S 8489   2.907   4.252   6.574
   64POPC   C24 8490   3.051   4.416   6.588
   64POPC   H4R 8491   3.083   4.414   6.694
   64POPC   H4S 8492   3.052   4.522   6.554
   64POPC   C25 8493   3.154   4.336   6.507
   64POPC   H5R 8494   3.164   4.234   6.551
   64POPC   H5S 8495   3.253   4.387   6.518
   64POPC   C26 8496   3.123   4.322   6.357
   64POPC   H6R 8497   3.097   4.421   6.315
   64POPC   H6S 8498   3.035   4.255   6.344
   64POPC   C27 8499   3.243   4.265   6.281
   64POPC   H7R 8500   3.279   4.174   6.333
   64POPC   H7S 8501   3.325   4.340   6.284
   64POPC   C28 8502   3.213   4.228   6.135
   64POPC   H8R 8503   3.160   4.314   6.087
   64POPC   H8S 8504   3.144   4.141   6.133
   64POPC   C29 8505   3.341   4.198   6.062
   64POPC   H91 8506   3.429   4.185   6.127
   64POPC  C210 8507   3.357   4.194   5.929
   64POPC  H101 8508   3.457   4.172   5.888
   64POPC  C211 8509   3.248   4.210   5.826
   64POPC  H11R 8510   3.270   4.298   5.761
   64POPC  H11S 8511   3.149   4.227   5.874
   64POPC  C212 8512   3.242   4.084   5.739
   64POPC  H12R 8513   3.215   3.997   5.804
   64POPC  H12S 8514   3.343   4.065   5.697
   64POPC  C213 8515   3.142   4.092   5.623
   64POPC  H13R 8516   3.148   3.997   5.565
   64POPC  H13S 8517   3.171   4.175   5.555
   64POPC  C214 8518   2.996   4.112   5.667
   64POPC  H14R 8519   2.986   4.210   5.718
   64POPC  H14S 8520   2.968   4.032   5.738
   64POPC  C215 8521   2.899   4.108   5.548
   64POPC  H15R 8522   2.914   4.013   5.493
   64POPC  H15S 8523   2.925   4.191   5.478
   64POPC  C216 8524   2.750   4.120   5.585
   64POPC  H16R 8525   2.718   4.027   5.638
   64POPC  H16S 8526   2.691   4.128   5.491
   64POPC  C217 8527   2.717   4.240   5.675
   64POPC  H17R 8528   2.764   4.331   5.632
   64POPC  H17S 8529   2.761   4.223   5.775
   64POPC  C218 8530   2.567   4.266   5.691
   64POPC  H18R 8531   2.521   4.293   5.593
   64POPC  H18S 8532   2.550   4.349   5.762
   64POPC  H18T 8533   2.517   4.175   5.730
   64POPC   C33 8534   2.395   4.223   6.255
   64POPC   H3X 8535   2.473   4.297   6.226
   64POPC   H3Y 8536   2.296   4.265   6.227
   64POPC   C34 8537   2.417   4.094   6.177
   64POPC   H4X 8538   2.343   4.018   6.210
   64POPC   H4Y 8539   2.519   4.055   6.199
   64POPC   C35 8540   2.403   4.115   6.026
   64POPC   H5X 8541   2.468   4.201   5.996
   64POPC   H5Y 8542   2.298   4.142   6.003
   64POPC   C36 8543   2.445   3.993   5.941
   64POPC   H6X 8544   2.553   3.972   5.957
   64POPC   H6Y 8545   2.430   4.024   5.836
   64POPC   C37 8546   2.364   3.865   5.968
   64POPC   H7X 8547   2.256   3.890   5.959
   64POPC   H7Y 8548   2.382   3.830   6.072
   64POPC   C38 8549   2.396   3.750   5.870
   64POPC   H8X 8550   2.324   3.668   5.888
   64POPC   H8Y 8551   2.498   3.712   5.890
   64POPC   C39 8552   2.387   3.795   5.723
   64POPC   H9X 8553   2.470   3.865   5.703
   64POPC   H9Y 8554   2.291   3.849   5.709
   64POPC  C310 8555   2.394   3.682   5.619
   64POPC  H10X 8556   2.322   3.602   5.649
   64POPC  H10Y 8557   2.496   3.638   5.619
   64POPC  C311 8558   2.358   3.731   5.478
   64POPC  H11X 8559   2.252   3.765   5.479
   64POPC  H11Y 8560   2.365   3.645   5.407
   64POPC  C312 8561   2.445   3.846   5.426
   64POPC  H12X 8562   2.550   3.810   5.412
   64POPC  H12Y 8563   2.447   3.928   5.501
   64POPC  C313 8564   2.394   3.907   5.295
   64POPC  H13X 8565   2.287   3.934   5.307
   64POPC  H13Y 8566   2.401   3.831   5.213
   64POPC  C314 8567   2.472   4.033   5.255
   64POPC  H14X 8568   2.579   4.008   5.245
   64POPC  H14Y 8569   2.462   4.109   5.337
   64POPC  C315 8570   2.423   4.096   5.124
   64POPC  H15X 8571   2.315   4.121   5.134
   64POPC  H15Y 8572   2.433   4.021   5.043
   64POPC  C316 8573   2.499   4.223   5.084
   64POPC  H16X 8574   2.486   4.302   5.161
   64POPC  H16Y 8575   2.462   4.261   4.987
   64POPC  H16Z 8576   2.607   4.201   5.074
   65POPC     N 8577   0.931   4.724   7.722
   65POPC   C12 8578   0.850   4.735   7.594
   65POPC   C13 8579   0.855   4.650   7.828
   65POPC   C14 8580   1.061   4.654   7.697
   65POPC   C15 8581   0.960   4.862   7.773
   65POPC  H12A 8582   0.914   4.779   7.519
   65POPC  H12B 8583   0.769   4.805   7.613
   65POPC  H13A 8584   0.760   4.699   7.846
   65POPC  H13B 8585   0.837   4.549   7.796
   65POPC  H13C 8586   0.912   4.650   7.920
   65POPC  H14A 8587   1.115   4.642   7.790
   65POPC  H14B 8588   1.042   4.557   7.652
   65POPC  H14C 8589   1.121   4.712   7.628
   65POPC  H15A 8590   1.021   4.857   7.862
   65POPC  H15B 8591   0.868   4.913   7.797
   65POPC  H15C 8592   1.012   4.918   7.697
   65POPC   C11 8593   0.787   4.607   7.535
   65POPC  H11A 8594   0.737   4.636   7.439
   65POPC  H11B 8595   0.708   4.569   7.604
   65POPC     P 8596   0.842   4.390   7.417
   65POPC   O13 8597   0.941   4.281   7.428
   65POPC   O14 8598   0.700   4.352   7.445
   65POPC   O12 8599   0.885   4.506   7.514
   65POPC   O11 8600   0.853   4.452   7.272
   65POPC    C1 8601   0.966   4.536   7.246
   65POPC    HA 8602   1.049   4.515   7.316
   65POPC    HB 8603   0.935   4.642   7.259
   65POPC    C2 8604   1.026   4.521   7.103
   65POPC    HS 8605   1.119   4.582   7.105
   65POPC   O21 8606   0.943   4.583   7.004
   65POPC   C21 8607   0.847   4.514   6.947
   65POPC   O22 8608   0.800   4.407   6.985
   65POPC   C22 8609   0.803   4.590   6.822
   65POPC   H2R 8610   0.889   4.650   6.785
   65POPC   H2S 8611   0.720   4.659   6.848
   65POPC    C3 8612   1.075   4.378   7.065
   65POPC    HX 8613   0.992   4.305   7.081
   65POPC    HY 8614   1.158   4.350   7.134
   65POPC   O31 8615   1.122   4.376   6.929
   65POPC   C31 8616   1.146   4.255   6.881
   65POPC   O32 8617   1.120   4.149   6.937
   65POPC   C32 8618   1.210   4.267   6.743
   65POPC   H2X 8619   1.255   4.368   6.732
   65POPC   H2Y 8620   1.132   4.255   6.665
   65POPC   C23 8621   0.757   4.493   6.711
   65POPC   H3R 8622   0.647   4.479   6.720
   65POPC   H3S 8623   0.805   4.393   6.724
   65POPC   C24 8624   0.793   4.542   6.570
   65POPC   H4R 8625   0.768   4.650   6.562
   65POPC   H4S 8626   0.730   4.487   6.497
   65POPC   C25 8627   0.940   4.519   6.534
   65POPC   H5R 8628   0.962   4.410   6.541
   65POPC   H5S 8629   1.006   4.572   6.607
   65POPC   C26 8630   0.977   4.566   6.392
   65POPC   H6R 8631   0.961   4.676   6.385
   65POPC   H6S 8632   0.908   4.517   6.320
   65POPC   C27 8633   1.122   4.534   6.355
   65POPC   H7R 8634   1.142   4.426   6.375
   65POPC   H7S 8635   1.189   4.593   6.422
   65POPC   C28 8636   1.159   4.565   6.208
   65POPC   H8R 8637   1.269   4.559   6.199
   65POPC   H8S 8638   1.128   4.669   6.186
   65POPC   C29 8639   1.096   4.465   6.114
   65POPC   H91 8640   1.112   4.360   6.142
   65POPC  C210 8641   1.024   4.490   6.004
   65POPC  H101 8642   0.984   4.405   5.946
   65POPC  C211 8643   0.989   4.625   5.945
   65POPC  H11R 8644   1.051   4.707   5.989
   65POPC  H11S 8645   0.883   4.649   5.966
   65POPC  C212 8646   1.010   4.626   5.793
   65POPC  H12R 8647   0.959   4.537   5.749
   65POPC  H12S 8648   1.119   4.617   5.771
   65POPC  C213 8649   0.954   4.752   5.725
   65POPC  H13R 8650   0.996   4.841   5.776
   65POPC  H13S 8651   0.844   4.754   5.738
   65POPC  C214 8652   0.988   4.761   5.576
   65POPC  H14R 8653   0.934   4.681   5.521
   65POPC  H14S 8654   1.097   4.744   5.564
   65POPC  C215 8655   0.951   4.898   5.516
   65POPC  H15R 8656   1.010   4.976   5.568
   65POPC  H15S 8657   0.844   4.917   5.535
   65POPC  C216 8658   0.975   4.910   5.365
   65POPC  H16R 8659   0.946   5.013   5.333
   65POPC  H16S 8660   0.909   4.838   5.312
   65POPC  C217 8661   1.120   4.884   5.321
   65POPC  H17R 8662   1.147   4.779   5.347
   65POPC  H17S 8663   1.187   4.952   5.377
   65POPC  C218 8664   1.144   4.903   5.171
   65POPC  H18R 8665   1.077   4.838   5.112
   65POPC  H18S 8666   1.249   4.877   5.146
   65POPC  H18T 8667   1.125   5.009   5.142
   65POPC   C33 8668   1.318   4.159   6.727
   65POPC   H3X 8669   1.272   4.059   6.742
   65POPC   H3Y 8670   1.396   4.174   6.805
   65POPC   C34 8671   1.385   4.160   6.589
   65POPC   H4X 8672   1.430   4.259   6.568
   65POPC   H4Y 8673   1.306   4.141   6.512
   65POPC   C35 8674   1.493   4.050   6.575
   65POPC   H5X 8675   1.505   4.025   6.467
   65POPC   H5Y 8676   1.455   3.959   6.626
   65POPC   C36 8677   1.630   4.088   6.635
   65POPC   H6X 8678   1.682   3.994   6.664
   65POPC   H6Y 8679   1.613   4.147   6.727
   65POPC   C37 8680   1.723   4.167   6.540
   65POPC   H7X 8681   1.813   4.198   6.598
   65POPC   H7Y 8682   1.670   4.259   6.508
   65POPC   C38 8683   1.770   4.091   6.415
   65POPC   H8X 8684   1.831   4.161   6.354
   65POPC   H8Y 8685   1.682   4.062   6.353
   65POPC   C39 8686   1.855   3.966   6.443
   65POPC   H9X 8687   1.799   3.894   6.506
   65POPC   H9Y 8688   1.947   3.996   6.497
   65POPC  C310 8689   1.895   3.894   6.313
   65POPC  H10X 8690   1.944   3.967   6.244
   65POPC  H10Y 8691   1.802   3.859   6.264
   65POPC  C311 8692   1.989   3.774   6.331
   65POPC  H11X 8693   1.972   3.705   6.246
   65POPC  H11Y 8694   1.963   3.721   6.425
   65POPC  C312 8695   2.137   3.814   6.331
   65POPC  H12X 8696   2.157   3.883   6.417
   65POPC  H12Y 8697   2.159   3.869   6.237
   65POPC  C313 8698   2.235   3.695   6.341
   65POPC  H13X 8699   2.220   3.642   6.437
   65POPC  H13Y 8700   2.339   3.736   6.340
   65POPC  C314 8701   2.223   3.594   6.226
   65POPC  H14X 8702   2.223   3.648   6.129
   65POPC  H14Y 8703   2.127   3.539   6.235
   65POPC  C315 8704   2.338   3.492   6.224
   65POPC  H15X 8705   2.341   3.440   6.323
   65POPC  H15Y 8706   2.434   3.547   6.212
   65POPC  C316 8707   2.327   3.387   6.114
   65POPC  H16X 8708   2.232   3.330   6.124
   65POPC  H16Y 8709   2.411   3.315   6.120
   65POPC  H16Z 8710   2.329   3.435   6.014
   66POPC     N 8711   4.653   2.438   7.480
   66POPC   C12 8712   4.708   2.478   7.344
   66POPC   C13 8713   4.505   2.458   7.485
   66POPC   C14 8714   4.683   2.294   7.503
   66POPC   C15 8715   4.719   2.516   7.590
   66POPC  H12A 8716   4.666   2.411   7.270
   66POPC  H12B 8717   4.815   2.461   7.345
   66POPC  H13A 8718   4.468   2.430   7.582
   66POPC  H13B 8719   4.481   2.562   7.467
   66POPC  H13C 8720   4.457   2.397   7.410
   66POPC  H14A 8721   4.641   2.262   7.597
   66POPC  H14B 8722   4.644   2.234   7.422
   66POPC  H14C 8723   4.790   2.279   7.507
   66POPC  H15A 8724   4.697   2.621   7.578
   66POPC  H15B 8725   4.826   2.501   7.585
   66POPC  H15C 8726   4.682   2.482   7.686
   66POPC   C11 8727   4.683   2.623   7.296
   66POPC  H11A 8728   4.573   2.637   7.285
   66POPC  H11B 8729   4.729   2.635   7.196
   66POPC     P 8730   4.672   2.858   7.388
   66POPC   O13 8731   4.550   2.852   7.471
   66POPC   O14 8732   4.772   2.960   7.426
   66POPC   O12 8733   4.740   2.717   7.387
   66POPC   O11 8734   4.633   2.878   7.238
   66POPC    C1 8735   4.539   2.978   7.199
   66POPC    HA 8736   4.594   3.074   7.186
   66POPC    HB 8737   4.460   2.993   7.275
   66POPC    C2 8738   4.471   2.941   7.064
   66POPC    HS 8739   4.380   2.881   7.091
   66POPC   O21 8740   4.553   2.853   6.986
   66POPC   C21 8741   4.672   2.897   6.952
   66POPC   O22 8742   4.713   3.011   6.964
   66POPC   C22 8743   4.754   2.781   6.897
   66POPC   H2R 8744   4.688   2.693   6.881
   66POPC   H2S 8745   4.832   2.754   6.970
   66POPC    C3 8746   4.420   3.065   6.984
   66POPC    HX 8747   4.497   3.144   6.997
   66POPC    HY 8748   4.326   3.101   7.030
   66POPC   O31 8749   4.398   3.031   6.846
   66POPC   C31 8750   4.460   3.107   6.756
   66POPC   O32 8751   4.513   3.214   6.779
   66POPC   C32 8752   4.463   3.031   6.623
   66POPC   H2X 8753   4.400   2.940   6.631
   66POPC   H2Y 8754   4.568   3.000   6.603
   66POPC   C23 8755   4.818   2.822   6.764
   66POPC   H3R 8756   4.878   2.915   6.777
   66POPC   H3S 8757   4.737   2.843   6.691
   66POPC   C24 8758   4.910   2.712   6.708
   66POPC   H4R 8759   4.855   2.616   6.706
   66POPC   H4S 8760   4.996   2.700   6.777
   66POPC   C25 8761   4.965   2.742   6.567
   66POPC   H5R 8762   5.034   2.659   6.538
   66POPC   H5S 8763   5.026   2.835   6.572
   66POPC   C26 8764   4.858   2.759   6.458
   66POPC   H6R 8765   4.910   2.778   6.361
   66POPC   H6S 8766   4.797   2.848   6.480
   66POPC   C27 8767   4.765   2.638   6.438
   66POPC   H7R 8768   4.692   2.665   6.358
   66POPC   H7S 8769   4.707   2.619   6.531
   66POPC   C28 8770   4.837   2.509   6.396
   66POPC   H8R 8771   4.892   2.468   6.484
   66POPC   H8S 8772   4.914   2.536   6.320
   66POPC   C29 8773   4.738   2.409   6.343
   66POPC   H91 8774   4.671   2.367   6.420
   66POPC  C210 8775   4.724   2.368   6.216
   66POPC  H101 8776   4.646   2.294   6.193
   66POPC  C211 8777   4.805   2.413   6.097
   66POPC  H11R 8778   4.847   2.324   6.044
   66POPC  H11S 8779   4.890   2.477   6.126
   66POPC  C212 8780   4.719   2.492   5.997
   66POPC  H12R 8781   4.664   2.573   6.051
   66POPC  H12S 8782   4.643   2.424   5.952
   66POPC  C213 8783   4.804   2.556   5.887
   66POPC  H13R 8784   4.873   2.479   5.845
   66POPC  H13S 8785   4.866   2.637   5.932
   66POPC  C214 8786   4.722   2.615   5.771
   66POPC  H14R 8787   4.643   2.683   5.810
   66POPC  H14S 8788   4.672   2.531   5.718
   66POPC  C215 8789   4.808   2.692   5.670
   66POPC  H15R 8790   4.764   2.682   5.569
   66POPC  H15S 8791   4.910   2.647   5.668
   66POPC  C216 8792   4.820   2.842   5.702
   66POPC  H16R 8793   4.845   2.855   5.810
   66POPC  H16S 8794   4.721   2.889   5.684
   66POPC  C217 8795   4.926   2.913   5.617
   66POPC  H17R 8796   4.913   2.884   5.511
   66POPC  H17S 8797   5.027   2.877   5.650
   66POPC  C218 8798   4.922   3.066   5.627
   66POPC  H18R 8799   5.007   3.110   5.571
   66POPC  H18S 8800   4.928   3.099   5.733
   66POPC  H18T 8801   4.828   3.105   5.583
   66POPC   C33 8802   4.413   3.118   6.507
   66POPC   H3X 8803   4.476   3.208   6.498
   66POPC   H3Y 8804   4.308   3.149   6.526
   66POPC   C34 8805   4.419   3.040   6.374
   66POPC   H4X 8806   4.353   2.951   6.381
   66POPC   H4Y 8807   4.523   3.004   6.359
   66POPC   C35 8808   4.378   3.122   6.251
   66POPC   H5X 8809   4.442   3.212   6.244
   66POPC   H5Y 8810   4.273   3.154   6.261
   66POPC   C36 8811   4.393   3.041   6.121
   66POPC   H6X 8812   4.331   2.948   6.130
   66POPC   H6Y 8813   4.499   3.009   6.109
   66POPC   C37 8814   4.348   3.116   5.995
   66POPC   H7X 8815   4.415   3.204   5.979
   66POPC   H7Y 8816   4.245   3.153   6.011
   66POPC   C38 8817   4.350   3.026   5.871
   66POPC   H8X 8818   4.287   2.937   5.892
   66POPC   H8Y 8819   4.454   2.991   5.852
   66POPC   C39 8820   4.296   3.094   5.744
   66POPC   H9X 8821   4.363   3.178   5.715
   66POPC   H9Y 8822   4.196   3.137   5.767
   66POPC  C310 8823   4.282   2.996   5.628
   66POPC  H10X 8824   4.220   2.910   5.663
   66POPC  H10Y 8825   4.382   2.957   5.600
   66POPC  C311 8826   4.214   3.054   5.503
   66POPC  H11X 8827   4.278   3.134   5.460
   66POPC  H11Y 8828   4.117   3.100   5.533
   66POPC  C312 8829   4.186   2.946   5.397
   66POPC  H12X 8830   4.133   2.862   5.447
   66POPC  H12Y 8831   4.283   2.907   5.360
   66POPC  C313 8832   4.102   2.993   5.278
   66POPC  H13X 8833   4.002   3.026   5.314
   66POPC  H13Y 8834   4.087   2.905   5.211
   66POPC  C314 8835   4.166   3.106   5.197
   66POPC  H14X 8836   4.274   3.084   5.184
   66POPC  H14Y 8837   4.157   3.201   5.253
   66POPC  C315 8838   4.104   3.123   5.057
   66POPC  H15X 8839   4.118   3.028   5.001
   66POPC  H15Y 8840   4.160   3.202   5.003
   66POPC  C316 8841   3.955   3.159   5.055
   66POPC  H16X 8842   3.918   3.163   4.950
   66POPC  H16Y 8843   3.938   3.258   5.102
   66POPC  H16Z 8844   3.896   3.082   5.110
   67POPC     N 8845   4.313   7.598   7.617
   67POPC   C12 8846   4.278   7.471   7.692
   67POPC   C13 8847   4.187   7.675   7.591
   67POPC   C14 8848   4.404   7.684   7.700
   67POPC   C15 8849   4.380   7.565   7.488
   67POPC  H12A 8850   4.230   7.404   7.622
   67POPC  H12B 8851   4.205   7.497   7.768
   67POPC  H13A 8852   4.209   7.769   7.543
   67POPC  H13B 8853   4.119   7.619   7.528
   67POPC  H13C 8854   4.137   7.696   7.685
   67POPC  H14A 8855   4.496   7.630   7.721
   67POPC  H14B 8856   4.428   7.775   7.647
   67POPC  H14C 8857   4.356   7.709   7.793
   67POPC  H15A 8858   4.317   7.496   7.432
   67POPC  H15B 8859   4.473   7.513   7.509
   67POPC  H15C 8860   4.399   7.654   7.430
   67POPC   C11 8861   4.392   7.394   7.762
   67POPC  H11A 8862   4.351   7.296   7.795
   67POPC  H11B 8863   4.422   7.452   7.853
   67POPC     P 8864   4.635   7.334   7.749
   67POPC   O13 8865   4.697   7.458   7.801
   67POPC   O14 8866   4.608   7.226   7.848
   67POPC   O12 8867   4.502   7.373   7.675
   67POPC   O11 8868   4.726   7.275   7.634
   67POPC    C1 8869   4.660   7.205   7.528
   67POPC    HA 8870   4.587   7.271   7.476
   67POPC    HB 8871   4.605   7.117   7.568
   67POPC    C2 8872   4.760   7.152   7.420
   67POPC    HS 8873   4.799   7.056   7.461
   67POPC   O21 8874   4.875   7.237   7.403
   67POPC   C21 8875   4.853   7.362   7.369
   67POPC   O22 8876   4.745   7.414   7.348
   67POPC   C22 8877   4.986   7.436   7.355
   67POPC   H2R 8878   5.014   7.481   7.453
   67POPC   H2S 8879   4.970   7.519   7.283
   67POPC    C3 8880   4.690   7.117   7.285
   67POPC    HX 8881   4.644   7.207   7.240
   67POPC    HY 8882   4.607   7.047   7.309
   67POPC   O31 8883   4.781   7.050   7.195
   67POPC   C31 8884   4.834   7.122   7.098
   67POPC   O32 8885   4.810   7.239   7.074
   67POPC   C32 8886   4.933   7.032   7.024
   67POPC   H2X 8887   4.877   6.947   6.980
[truncated: 2,840,297 more chars]
