# Supplementary material for: Interaction of MRI Contrast Agent [Gd(DOTA)]− with Lipid Membranes: A Molecular Dynamics Study
Source: Inorg Chem. 2024 May 25;63(24):10897–914. doi: 10.1021/acs.inorgchem.4c00972 (PMC11186012; doi:10.1021/acs.inorgchem.4c00972)
Supplement: Supplementary file 2 — ic4c00972_si_002.zip [file ic4c00972_si_002.zip › coordinate_files/water_replica3_last_frame.gro]

POPC - 200 lipids & 75 H2O/lipid 1 gd-dota
72004
    1POPC     N    1   2.512   2.490   7.244  0.3684  0.0384 -0.1734
    1POPC   C12    2   2.505   2.427   7.107  0.2642  0.1999 -0.2424
    1POPC   C13    3   2.438   2.405   7.345 -0.0733  0.2617 -0.3079
    1POPC   C14    4   2.658   2.480   7.283  0.3358  0.2050 -0.0084
    1POPC   C15    5   2.473   2.636   7.252 -0.4636 -0.1843 -0.0545
    1POPC  H12A    6   2.557   2.333   7.114  0.7542  0.6064  3.6306
    1POPC  H12B    7   2.559   2.481   7.030  4.4458 -1.2736  1.3713
    1POPC  H13A    8   2.338   2.445   7.355  0.9664  3.3219 -0.9738
    1POPC  H13B    9   2.436   2.300   7.319 -0.6357  0.6335 -1.8908
    1POPC  H13C   10   2.484   2.419   7.441  1.1847 -0.1736 -0.8245
    1POPC  H14A   11   2.685   2.381   7.250  1.9647  0.3759  0.7173
    1POPC  H14B   12   2.722   2.554   7.239 -2.0653  1.8362 -0.9932
    1POPC  H14C   13   2.665   2.474   7.391  0.1027  0.7585  0.0381
    1POPC  H15A   14   2.376   2.637   7.206  0.5895 -1.0553 -2.4523
    1POPC  H15B   15   2.539   2.692   7.187  0.3492 -0.4810  0.4852
    1POPC  H15C   16   2.474   2.678   7.352 -1.0967  0.9616 -0.5162
    1POPC   C11   17   2.370   2.383   7.050  0.3838  0.2796 -0.5915
    1POPC  H11A   18   2.314   2.326   7.127  2.3415  0.8160  1.3489
    1POPC  H11B   19   2.367   2.318   6.960  0.8920 -3.4568  1.8683
    1POPC     P   20   2.251   2.563   6.909  0.0851 -0.0751 -0.2563
    1POPC   O13   21   2.155   2.673   6.937  0.0422 -0.1961  0.0751
    1POPC   O14   22   2.369   2.601   6.829 -0.0549 -0.5496 -0.6870
    1POPC   O12   23   2.293   2.503   7.052  0.0251  0.0470 -0.1872
    1POPC   O11   24   2.185   2.434   6.843  0.3262 -0.3714  0.0814
    1POPC    C1   25   2.068   2.429   6.762 -0.1185 -0.1065  0.6997
    1POPC    HA   26   2.033   2.525   6.717 -1.9835 -1.6460 -1.3920
    1POPC    HB   27   1.985   2.383   6.819  1.1887 -0.2940  2.5014
    1POPC    C2   28   2.094   2.334   6.643 -0.1797  0.3993  0.2759
    1POPC    HS   29   2.125   2.235   6.682 -1.9812 -0.7789 -1.1183
    1POPC   O21   30   2.194   2.382   6.553  0.2725 -0.2261  0.4435
    1POPC   C21   31   2.308   2.312   6.564  0.1617 -0.4287  0.3178
    1POPC   O22   32   2.336   2.225   6.644  0.7189 -0.2167  0.3580
    1POPC   C22   33   2.387   2.353   6.440  0.3299  0.3332  0.6678
    1POPC   H2R   34   2.445   2.441   6.474  1.4016  0.0386 -0.3199
    1POPC   H2S   35   2.315   2.380   6.360  0.6302  0.9841  0.6180
    1POPC    C3   36   1.966   2.315   6.560 -0.1991  0.0471  0.3868
    1POPC    HX   37   1.924   2.415   6.539 -2.2666 -0.9048 -0.2998
    1POPC    HY   38   1.887   2.257   6.613  2.6576 -2.9262  1.7644
    1POPC   O31   39   1.987   2.257   6.431  0.2762  0.4582  0.2804
    1POPC   C31   40   2.007   2.126   6.442 -0.4453  0.3054 -0.1957
    1POPC   O32   41   1.988   2.057   6.542  0.3385  0.6189  0.1795
    1POPC   C32   42   2.014   2.075   6.299 -0.1475  0.0278 -0.0829
    1POPC   H2X   43   1.915   2.097   6.255 -0.9895 -2.8382  0.1603
    1POPC   H2Y   44   2.039   1.967   6.301  0.2644  0.1020 -0.8327
    1POPC   C23   45   2.489   2.249   6.390 -0.5473  0.1168 -0.7332
    1POPC   H3R   46   2.440   2.153   6.366 -0.5737  0.2785 -1.3379
    1POPC   H3S   47   2.558   2.237   6.476 -1.0228  3.3073  0.2403
    1POPC   C24   48   2.548   2.307   6.262 -0.3168 -0.3522 -0.8383
    1POPC   H4R   49   2.593   2.403   6.293  0.3035 -0.8309 -0.2414
    1POPC   H4S   50   2.472   2.340   6.187 -1.1892 -2.2714 -0.8643
    1POPC   C25   51   2.657   2.224   6.194  0.4839  0.2232 -0.2696
    1POPC   H5R   52   2.681   2.264   6.093  0.2164  0.1522 -0.3627
    1POPC   H5S   53   2.616   2.121   6.183 -0.6984  0.6439  0.0293
    1POPC   C26   54   2.793   2.217   6.263  0.7012  0.5128 -0.6642
    1POPC   H6R   55   2.775   2.189   6.369  1.4776 -1.6484 -1.0457
    1POPC   H6S   56   2.842   2.316   6.265  1.0804  0.3283 -0.6124
    1POPC   C27   57   2.887   2.119   6.192  0.6960 -0.0113  0.0379
    1POPC   H7R   58   2.830   2.028   6.164  0.2050  0.2978  0.0205
    1POPC   H7S   59   2.974   2.081   6.250  1.4435  0.6177 -0.6480
    1POPC   C28   60   2.950   2.180   6.067  0.1751 -0.2565 -0.3488
    1POPC   H8R   61   2.877   2.243   6.012 -0.7192  0.7593  1.8897
    1POPC   H8S   62   2.988   2.108   5.991  1.0274  0.5461 -0.7069
    1POPC   C29   63   3.055   2.275   6.118  0.2412 -0.5451  0.0564
    1POPC   H91   64   3.116   2.244   6.204  0.7672  2.1840  0.7779
    1POPC  C210   65   3.081   2.398   6.071  0.0278 -0.3222  0.5079
    1POPC  H101   66   3.162   2.453   6.121 -0.7954 -0.4781  2.0779
    1POPC  C211   67   3.002   2.455   5.956  0.3695 -0.9159 -0.0324
    1POPC  H11R   68   2.943   2.540   5.998 -1.2189 -1.5984 -0.8119
    1POPC  H11S   69   2.945   2.381   5.897  1.5914  0.2738 -2.8762
    1POPC  C212   70   3.103   2.505   5.853  0.2333  0.1470  0.3352
    1POPC  H12R   71   3.152   2.414   5.812 -0.3405  1.3597 -3.4654
    1POPC  H12S   72   3.186   2.554   5.910 -1.7086 -0.4853  3.9882
    1POPC  C213   73   3.042   2.594   5.745  0.3641 -0.2646 -0.0808
    1POPC  H13R   74   3.125   2.629   5.681 -0.7442 -1.2316 -2.1431
    1POPC  H13S   75   2.995   2.690   5.776  2.6419  1.7560 -2.4687
    1POPC  C214   76   2.935   2.539   5.650 -0.2120  0.1942  0.2940
    1POPC  H14R   77   2.843   2.526   5.711 -0.6183  3.8286  0.6879
    1POPC  H14S   78   2.979   2.450   5.600 -0.9278 -0.4712  0.8218
    1POPC  C215   79   2.902   2.624   5.527  0.5289 -0.1506 -0.1484
    1POPC  H15R   80   2.818   2.586   5.465  1.3976 -1.4624 -0.5668
    1POPC  H15S   81   2.990   2.632   5.460  0.5239  0.2093 -0.1135
    1POPC  C216   82   2.854   2.761   5.575 -0.0845 -0.3384 -0.2166
    1POPC  H16R   83   2.936   2.829   5.607 -0.1726  0.0037 -0.7118
    1POPC  H16S   84   2.790   2.745   5.664  1.6690 -1.1445  0.9561
    1POPC  C217   85   2.787   2.840   5.463  0.5508  0.0356 -0.3347
    1POPC  H17R   86   2.696   2.782   5.438 -0.0719  0.9657 -0.2408
    1POPC  H17S   87   2.855   2.842   5.374  0.0846  1.2700 -0.6806
    1POPC  C218   88   2.762   2.985   5.505  0.2277 -0.2485  0.4655
    1POPC  H18R   89   2.678   2.979   5.577  0.4463 -0.0374  0.7422
    1POPC  H18S   90   2.743   3.050   5.418 -0.9782  0.1217  0.9932
    1POPC  H18T   91   2.853   3.020   5.559 -0.6451  0.6301  1.3927
    1POPC   C33   92   2.132   2.143   6.229 -0.0263  0.1061  0.1956
    1POPC   H3X   93   2.229   2.117   6.277  0.4802  2.0257  0.3002
    1POPC   H3Y   94   2.134   2.254   6.230 -0.7854  0.1546  2.7619
    1POPC   C34   95   2.162   2.106   6.084 -0.3945  0.1275  0.1134
    1POPC   H4X   96   2.100   2.167   6.015  1.9200  1.9337 -0.5170
    1POPC   H4Y   97   2.137   1.999   6.065  0.1785  0.1028 -0.5561
    1POPC   C35   98   2.300   2.151   6.034 -0.0318 -0.5088  0.5274
    1POPC   H5X   99   2.378   2.095   6.090 -0.3282  1.0097  2.5706
    1POPC   H5Y  100   2.299   2.262   6.033 -0.5061 -0.5112 -1.2984
    1POPC   C36  101   2.325   2.119   5.887 -0.2777  0.4733  0.2669
    1POPC   H6X  102   2.245   2.160   5.821 -1.8065 -1.4853  0.7994
    1POPC   H6Y  103   2.325   2.010   5.867 -1.8166  0.0304  2.2899
    1POPC   C37  104   2.467   2.151   5.841 -0.2748  0.4009  0.2255
    1POPC   H7X  105   2.545   2.120   5.915  1.0857 -0.4800 -1.4966
    1POPC   H7Y  106   2.474   2.261   5.836  0.7853  0.3514  0.2808
    1POPC   C38  107   2.512   2.100   5.704 -0.2026  0.0264  0.3861
    1POPC   H8X  108   2.452   2.140   5.619  1.6944 -1.4995 -1.8025
    1POPC   H8Y  109   2.506   1.989   5.695 -1.6888 -0.0748  2.0185
    1POPC   C39  110   2.656   2.146   5.678 -0.3948  0.0462 -0.7165
    1POPC   H9X  111   2.701   2.129   5.778  0.2088 -1.9786 -1.2838
    1POPC   H9Y  112   2.651   2.255   5.659  3.3400  0.5993  0.7017
    1POPC  C310  113   2.722   2.070   5.564 -0.0560 -0.4963 -0.1657
    1POPC  H10X  114   2.681   2.101   5.465 -0.0204 -0.1747 -0.0810
    1POPC  H10Y  115   2.705   1.961   5.575 -1.3220 -0.4649 -1.5588
    1POPC  C311  116   2.873   2.097   5.556 -0.1792  0.1567 -0.3083
    1POPC  H11X  117   2.911   2.083   5.659  2.1848  0.9081 -1.0266
    1POPC  H11Y  118   2.893   2.205   5.537  0.1231  0.4347  1.4727
    1POPC  C312  119   2.958   2.013   5.460 -0.2490 -0.2209 -0.0387
    1POPC  H12X  120   3.062   2.040   5.487 -0.5055  1.5072 -0.6325
    1POPC  H12Y  121   2.942   2.043   5.355  0.9788  0.5815 -0.0153
    1POPC  C313  122   2.931   1.863   5.473  0.1573 -0.2417  0.5934
    1POPC  H13X  123   2.828   1.842   5.439  0.8491 -0.8854 -1.1964
    1POPC  H13Y  124   2.940   1.829   5.579  1.1804  1.0102  0.9372
    1POPC  C314  125   3.021   1.776   5.385 -0.3398 -0.4307  0.2672
    1POPC  H14X  126   3.124   1.781   5.428 -0.0991  2.1243 -0.4427
    1POPC  H14Y  127   3.018   1.819   5.283 -1.0110  0.2900  0.5839
    1POPC  C315  128   2.970   1.632   5.384 -0.6971 -0.3066  0.3997
    1POPC  H15X  129   2.889   1.622   5.309 -0.5152 -0.6867  0.2441
    1POPC  H15Y  130   2.931   1.616   5.487  0.1269 -0.2804  0.7248
    1POPC  C316  131   3.082   1.534   5.346 -0.2045  0.2400  0.4374
    1POPC  H16X  132   3.062   1.436   5.394  0.1660  0.3951  0.9311
    1POPC  H16Y  133   3.185   1.575   5.359 -0.2206 -0.1785  2.1592
    1POPC  H16Z  134   3.073   1.513   5.238  2.6105  1.8242 -0.1966
    2POPC     N  135   7.090   1.218   6.764  0.1947 -0.1953 -0.1704
    2POPC   C12  136   7.193   1.124   6.706  0.1772 -0.1264 -0.3149
    2POPC   C13  137   7.152   1.339   6.828  0.9832 -0.6083 -0.1442
    2POPC   C14  138   7.004   1.263   6.648  0.0244  0.2328  0.1206
    2POPC   C15  139   7.015   1.135   6.866  0.7087  0.3808  0.6811
    2POPC  H12A  140   7.239   1.176   6.624  1.4049  1.1945  1.1397
    2POPC  H12B  141   7.143   1.029   6.689 -0.7825  0.1980  0.5767
    2POPC  H13A  142   7.072   1.381   6.888  0.2260 -1.1121 -0.7899
    2POPC  H13B  143   7.227   1.303   6.897 -0.1662 -1.3740  0.7277
    2POPC  H13C  144   7.194   1.403   6.752  1.6005 -1.5050 -0.5647
    2POPC  H14A  145   6.932   1.196   6.605 -1.1265  0.4094  1.6939
    2POPC  H14B  146   6.947   1.347   6.684 -1.2576 -0.9078  0.8380
    2POPC  H14C  147   7.072   1.305   6.575  1.2380  1.3258  1.7930
    2POPC  H15A  148   7.086   1.120   6.946 -0.5712  2.9796  2.4809
    2POPC  H15B  149   6.969   1.050   6.818  0.9957  1.4551 -1.5978
    2POPC  H15C  150   6.937   1.206   6.891  0.7613  1.1794 -1.2687
    2POPC   C11  151   7.308   1.093   6.802 -0.1383  0.9103  0.4210
    2POPC  H11A  152   7.368   1.184   6.827  0.0003  1.1855 -0.8549
    2POPC  H11B  153   7.374   1.013   6.761  0.1835  0.8596  1.0256
    2POPC     P  154   7.375   1.028   7.034  0.0504 -0.0256  0.2815
    2POPC   O13  155   7.412   1.168   7.063  0.3624 -0.0134 -0.1681
    2POPC   O14  156   7.320   0.947   7.145  0.1750  0.0422  0.3928
    2POPC   O12  157   7.260   1.035   6.923  0.1806  0.0699  0.1520
    2POPC   O11  158   7.500   0.953   6.967  0.0946  0.1098  0.2120
    2POPC    C1  159   7.591   0.903   7.066  0.1121  0.0151  0.1490
    2POPC    HA  160   7.570   0.799   7.097 -0.3869 -0.2187 -0.9174
    2POPC    HB  161   7.589   0.975   7.151 -0.0020 -0.9429  0.9683
    2POPC    C2  162   7.733   0.904   7.008  0.0953 -0.1054  0.1053
    2POPC    HS  163   7.803   0.894   7.094  0.2095  0.5406  0.0930
    2POPC   O21  164   7.770   1.030   6.950 -0.0955  0.1513  0.5363
    2POPC   C21  165   7.897   1.048   6.913 -0.4091  0.2224 -0.5183
    2POPC   O22  166   7.993   0.998   6.968 -0.5227  0.2291 -0.3113
    2POPC   C22  167   7.904   1.136   6.788  0.3650  0.5386 -0.2576
    2POPC   H2R  168   7.999   1.193   6.792  0.8110  0.0159 -2.4417
    2POPC   H2S  169   7.829   1.218   6.795 -0.8432 -0.6485  2.8807
    2POPC    C3  170   7.778   0.794   6.910  0.2273 -0.0792  0.1364
    2POPC    HX  171   7.761   0.709   6.980 -2.5473  2.2874  2.6308
    2POPC    HY  172   7.883   0.800   6.876 -0.2132  1.5256 -1.0866
    2POPC   O31  173   7.699   0.788   6.791  0.4334 -0.1782  0.0042
    2POPC   C31  174   7.610   0.690   6.781  0.0835  0.1323  0.0475
    2POPC   O32  175   7.601   0.590   6.850  0.3107  0.0228 -0.0822
    2POPC   C32  176   7.511   0.719   6.669  0.0141 -0.6526 -0.1043
    2POPC   H2X  177   7.430   0.783   6.713 -0.3588 -1.3773  0.2873
    2POPC   H2Y  178   7.464   0.622   6.645 -0.8609 -1.1726  3.1124
    2POPC   C23  179   7.895   1.057   6.658 -0.5469 -0.0650  0.1647
    2POPC   H3R  180   7.868   1.136   6.585  1.6439 -1.2091 -2.0560
    2POPC   H3S  181   7.811   0.984   6.663 -1.5451  1.0868  0.7936
    2POPC   C24  182   8.018   0.976   6.617 -0.3816  0.2823 -0.0246
    2POPC   H4R  183   8.047   0.919   6.708  1.8972 -0.0918 -0.8982
    2POPC   H4S  184   8.099   1.047   6.589 -1.0964  1.1883  0.1669
    2POPC   C25  185   8.000   0.878   6.501  0.1935 -0.2280  0.3106
    2POPC   H5R  186   7.996   0.931   6.404 -0.5387  1.9656  1.4630
    2POPC   H5S  187   7.906   0.819   6.504 -0.1541  0.3075  0.1001
    2POPC   C26  188   8.121   0.785   6.494  0.0163 -0.4228 -0.2668
    2POPC   H6R  189   8.174   0.780   6.592  0.2967 -1.8917 -0.4710
    2POPC   H6S  190   8.198   0.831   6.428  2.7188 -0.1580  2.7498
    2POPC   C27  191   8.098   0.643   6.444 -0.3094 -0.2856 -0.5096
    2POPC   H7R  192   8.039   0.587   6.520 -0.7273 -1.4189 -1.6285
    2POPC   H7S  193   8.197   0.592   6.434 -0.4077 -0.5679 -0.0618
    2POPC   C28  194   8.042   0.619   6.304  0.3511 -0.5480 -0.7353
    2POPC   H8R  195   7.946   0.675   6.298  0.5108 -0.2525 -0.5350
    2POPC   H8S  196   8.019   0.511   6.289  0.0956 -0.6406  0.2871
    2POPC   C29  197   8.142   0.676   6.207  0.3958  0.1644 -0.2721
    2POPC   H91  198   0.023   0.647   6.234  0.3496  0.2320 -0.0211
    2POPC  C210  199   8.120   0.759   6.104 -0.3204 -0.1425 -0.3704
    2POPC  H101  200   8.207   0.789   6.044 -0.0628  1.4622  0.7249
    2POPC  C211  201   7.988   0.806   6.049 -0.6457 -0.0071  0.5019
    2POPC  H11R  202   7.993   0.915   6.030 -0.4101 -0.4269 -2.3410
    2POPC  H11S  203   7.911   0.811   6.129 -0.1902  1.1709  0.8891
    2POPC  C212  204   7.920   0.732   5.934  0.0752 -0.0438  0.0893
    2POPC  H12R  205   7.918   0.627   5.968  1.5635  0.1771  0.9153
    2POPC  H12S  206   7.986   0.734   5.844  0.1542 -1.8913  0.0801
    2POPC  C213  207   7.786   0.796   5.894  0.0194  0.2270  0.6992
    2POPC  H13R  208   7.717   0.803   5.980 -2.0262 -1.4515 -0.7047
    2POPC  H13S  209   7.744   0.722   5.823  3.0492  0.1383 -1.1904
    2POPC  C214  210   7.792   0.927   5.814 -0.3235  0.6502  1.3617
    2POPC  H14R  211   7.831   0.899   5.714 -4.7727 -0.7939 -0.2249
    2POPC  H14S  212   7.854   0.996   5.875  0.1519  1.4596 -0.0109
    2POPC  C215  213   7.652   0.983   5.788 -0.3312 -0.2296 -0.6180
    2POPC  H15R  214   7.603   1.012   5.883 -0.8385 -1.4140 -0.5040
    2POPC  H15S  215   7.595   0.899   5.742  0.7073 -1.2381 -0.1043
    2POPC  C216  216   7.645   1.104   5.694 -0.5181  0.3375  0.1208
    2POPC  H16R  217   7.741   1.155   5.716 -0.8133  1.8777 -1.9372
    2POPC  H16S  218   7.573   1.181   5.729 -0.8457 -0.9447  2.4906
    2POPC  C217  219   7.648   1.078   5.543 -0.0943  0.5523  0.0936
    2POPC  H17R  220   7.572   1.001   5.522  0.2856  0.5702 -1.4417
    2POPC  H17S  221   7.747   1.041   5.507 -0.0011  0.4501  0.4418
    2POPC  C218  222   7.613   1.206   5.468  0.5305  0.5121 -0.2755
    2POPC  H18R  223   7.695   1.239   5.401  1.4670 -0.5006  0.3372
    2POPC  H18S  224   7.593   1.292   5.536 -1.5950 -1.7652  2.2092
    2POPC  H18T  225   7.520   1.193   5.409  1.5179  0.6209 -1.9059
    2POPC   C33  226   7.585   0.776   6.549  0.1032 -0.1656  0.1762
    2POPC   H3X  227   7.652   0.701   6.501  0.0752 -0.2717  0.3042
    2POPC   H3Y  228   7.654   0.857   6.580  0.0279  0.5516 -1.3934
    2POPC   C34  229   7.501   0.837   6.437  0.0483 -0.1888  0.2046
    2POPC   H4X  230   7.558   0.899   6.364  0.1519  0.0822  0.5122
    2POPC   H4Y  231   7.429   0.910   6.481 -0.6563 -1.7142  1.6875
    2POPC   C35  232   7.415   0.742   6.354 -0.0726 -0.1648  0.3017
    2POPC   H5X  233   7.310   0.776   6.371  0.6066  1.9155  0.5678
    2POPC   H5Y  234   7.421   0.642   6.401  2.2277 -0.2159  0.0092
    2POPC   C36  235   7.455   0.735   6.207 -0.0947 -0.4344  0.3073
    2POPC   H6X  236   7.566   0.733   6.207 -0.0941 -0.4595  0.8585
    2POPC   H6Y  237   7.417   0.830   6.162  0.1853 -2.1536 -4.0894
    2POPC   C37  238   7.386   0.625   6.127 -0.1105 -0.0698 -0.1884
    2POPC   H7X  239   7.435   0.530   6.160  0.6179  0.3448 -0.0472
    2POPC   H7Y  240   7.416   0.640   6.021 -0.4006 -2.0724 -0.5983
    2POPC   C38  241   7.234   0.617   6.138 -0.0952 -0.0771  0.0028
    2POPC   H8X  242   7.201   0.600   6.243 -0.8324  1.6044  0.0758
    2POPC   H8Y  243   7.193   0.527   6.088  0.7178 -0.4906  0.0651
    2POPC   C39  244   7.159   0.744   6.096 -0.3088 -0.1813  0.0672
    2POPC   H9X  245   7.210   0.834   6.137 -1.5775  0.9124 -0.6997
    2POPC   H9Y  246   7.056   0.741   6.138 -0.9226  1.5092 -1.2046
    2POPC  C310  247   7.153   0.764   5.945  0.3264  0.5880  0.1338
    2POPC  H10X  248   7.082   0.697   5.891  1.3201 -1.0849  0.8371
    2POPC  H10Y  249   7.250   0.738   5.899  0.6300  0.4794  0.8258
    2POPC  C311  250   7.118   0.911   5.921  0.4932  0.6474  0.2554
    2POPC  H11X  251   7.202   0.970   5.964  1.2386 -1.6110  2.1276
    2POPC  H11Y  252   7.023   0.927   5.976 -0.3976 -0.2174 -0.9623
    2POPC  C312  253   7.112   0.960   5.776  0.6840  0.8670  0.3230
    2POPC  H12X  254   7.035   0.905   5.719 -0.4751  2.6481  0.0893
    2POPC  H12Y  255   7.209   0.936   5.727 -0.6775 -2.3048 -1.0464
    2POPC  C313  256   7.076   1.108   5.761 -0.3953  0.5797  0.0492
    2POPC  H13X  257   7.170   1.154   5.797  0.0631 -0.8866  0.8329
    2POPC  H13Y  258   7.000   1.137   5.837  1.7318 -0.0880  2.6051
    2POPC  C314  259   7.039   1.143   5.617 -0.4322 -0.5000 -0.2115
    2POPC  H14X  260   7.033   1.254   5.615  0.1313 -0.2196  4.0317
    2POPC  H14Y  261   6.938   1.099   5.601  0.2971 -1.7285 -1.6937
    2POPC  C315  262   7.129   1.086   5.507  0.2133 -0.1561  0.1342
    2POPC  H15X  263   7.084   1.108   5.408 -1.7932 -2.2504  0.4954
    2POPC  H15Y  264   7.136   0.976   5.525  1.2768 -0.1917 -0.4311
    2POPC  C316  265   7.270   1.145   5.505  0.1574 -0.0417 -0.7068
    2POPC  H16X  266   7.339   1.092   5.435 -1.7753 -2.1719 -1.1297
    2POPC  H16Y  267   7.304   1.136   5.611 -2.1616  0.2681  0.1020
    2POPC  H16Z  268   7.252   1.250   5.475 -1.8253 -0.2189 -0.2806
    3POPC     N  269   1.316   8.015   7.165  0.3447 -0.3644 -0.3747
    3POPC   C12  270   1.266   8.088   7.042 -0.1389  0.2870  0.2000
    3POPC   C13  271   1.218   7.909   7.208 -0.2820  0.2454 -0.2785
    3POPC   C14  272   1.447   7.945   7.136  0.4342 -0.2963 -0.1358
    3POPC   C15  273   1.333   8.109   7.282 -0.8650  0.0802 -0.5457
    3POPC  H12A  274   1.329   8.173   7.021  2.3460 -1.5403 -0.2640
    3POPC  H12B  275   1.164   8.113   7.067  0.1809  0.5468  1.2939
    3POPC  H13A  276   1.248   7.881   7.308  0.8220 -0.2055 -0.7193
    3POPC  H13B  277   1.122   7.958   7.201  0.5781  2.2988  1.3414
    3POPC  H13C  278   1.231   7.828   7.138  2.3447  0.4254 -0.0883
    3POPC  H14A  279   1.427   7.890   7.046 -2.6655  1.2819 -0.5684
    3POPC  H14B  280   1.526   8.018   7.131 -0.7560  1.1173  0.8290
    3POPC  H14C  281   1.472   7.881   7.220 -1.3580 -0.7190  0.1227
    3POPC  H15A  282   1.407   8.185   7.263 -0.3886 -0.6849 -1.9307
    3POPC  H15B  283   1.373   8.049   7.361  0.5655 -0.3330 -1.5467
    3POPC  H15C  284   1.239   8.157   7.308  0.2864  2.0309  0.2152
    3POPC   C11  285   1.274   7.999   6.917  0.1633  0.5727  0.0169
    3POPC  H11A  286   1.382   7.990   6.890 -0.0624 -0.4685 -0.5809
    3POPC  H11B  287   1.233   8.048   6.827 -1.5076  0.3456  0.6332
    3POPC     P  288   1.280   7.748   6.854 -0.0140  0.0102 -0.2753
    3POPC   O13  289   1.390   7.702   6.942 -0.2067  0.2710  0.1070
    3POPC   O14  290   1.189   7.640   6.809  0.3985 -0.2096 -0.5825
    3POPC   O12  291   1.212   7.872   6.930  0.8168  0.2547  0.0843
    3POPC   O11  292   1.343   7.819   6.726 -0.1420  0.1683 -0.2525
    3POPC    C1  293   1.472   7.774   6.682 -0.1141  0.2112 -0.2147
    3POPC    HA  294   1.495   7.673   6.720  2.1536 -0.0509 -2.0578
    3POPC    HB  295   1.549   7.835   6.733 -0.4612 -0.4244  1.0953
    3POPC    C2  296   1.505   7.780   6.531 -0.3378 -0.4134 -0.2920
    3POPC    HS  297   1.612   7.807   6.526 -0.5358  0.2187 -1.2664
    3POPC   O21  298   1.420   7.876   6.468 -0.1574  0.1874  0.3656
    3POPC   C21  299   1.462   8.001   6.490  0.2403  0.2233 -0.5431
    3POPC   O22  300   1.570   8.025   6.541  0.1429 -0.0756 -0.1893
    3POPC   C22  301   1.362   8.109   6.453  0.0767  0.1054 -0.4470
    3POPC   H2R  302   1.263   8.094   6.502  1.5334 -1.5572  2.1899
    3POPC   H2S  303   1.358   8.122   6.342  1.7172 -0.4146 -0.5888
    3POPC    C3  304   1.493   7.646   6.457  0.2095 -0.3908 -0.4212
    3POPC    HX  305   1.387   7.619   6.478  0.4414 -0.8898  0.1177
    3POPC    HY  306   1.562   7.568   6.495  2.1504  1.4668  0.0845
    3POPC   O31  307   1.520   7.668   6.318 -0.0425  0.1350 -0.3894
    3POPC   C31  308   1.652   7.665   6.296  0.0764  0.5588  0.2190
    3POPC   O32  309   1.738   7.624   6.372  0.1413 -0.1230 -0.2157
    3POPC   C32  310   1.670   7.703   6.149  0.2123 -0.6480 -0.0897
    3POPC   H2X  311   1.601   7.784   6.116  0.7107 -0.2360 -0.1378
    3POPC   H2Y  312   1.658   7.616   6.081 -2.7921 -1.6412  1.5069
    3POPC   C23  313   1.416   0.022   6.499 -0.2477  0.3027 -0.6353
    3POPC   H3R  314   1.506   0.050   6.441  0.7387  2.0233  1.5521
    3POPC   H3S  315   1.451   0.023   6.605 -2.4061 -2.3071  0.2103
    3POPC   C24  316   1.306   0.129   6.502  0.2539  0.8075  0.5313
    3POPC   H4R  317   1.339   0.212   6.567  0.5595  1.8092 -0.8532
    3POPC   H4S  318   1.204   0.095   6.530 -0.3186  0.7903 -1.4432
    3POPC   C25  319   1.275   0.183   6.362  0.7404  0.0768  0.1302
    3POPC   H5R  320   1.188   0.252   6.370 -1.0945 -2.0644 -0.3567
    3POPC   H5S  321   1.236   0.095   6.307  0.3677 -0.2057  0.8213
    3POPC   C26  322   1.396   0.249   6.297  0.7175 -0.1673 -0.1608
    3POPC   H6R  323   1.487   0.187   6.283  1.5650  1.6067 -3.8753
    3POPC   H6S  324   1.426   0.332   6.365  0.1503  0.8455 -1.1084
    3POPC   C27  325   1.365   0.316   6.162 -0.2663 -0.2181  0.0341
    3POPC   H7R  326   1.271   0.372   6.183 -0.8576 -0.9738 -0.5340
    3POPC   H7S  327   1.340   0.234   6.091 -0.8933 -1.0123  1.1326
    3POPC   C28  328   1.469   0.419   6.119  0.0439 -0.6609 -0.2748
    3POPC   H8R  329   1.548   0.362   6.064 -0.3366 -0.5381 -0.9602
    3POPC   H8S  330   1.516   0.458   6.212 -1.8741  2.6902 -0.5701
    3POPC   C29  331   1.412   0.526   6.031  0.4454  0.1300  0.4170
    3POPC   H91  332   1.316   0.570   6.062  0.2645 -0.1400  0.2376
    3POPC  C210  333   1.453   0.560   5.908  0.2598  0.0438  0.3311
    3POPC  H101  334   1.382   0.636   5.872  1.6056  0.9853 -0.3956
    3POPC  C211  335   1.566   0.505   5.826 -0.1594 -0.5019  0.1113
    3POPC  H11R  336   1.623   0.438   5.894 -2.0147  0.6759  3.0682
    3POPC  H11S  337   1.635   0.584   5.790  0.2118 -0.5024  0.8061
    3POPC  C212  338   1.520   0.418   5.709  0.2116  0.0621 -0.4558
    3POPC  H12R  339   1.613   0.360   5.695  0.6999  0.1300  2.0014
    3POPC  H12S  340   1.495   0.469   5.613  0.6244 -1.6400 -1.5013
    3POPC  C213  341   1.415   0.316   5.752 -0.4877  1.0240  0.1706
    3POPC  H13R  342   1.311   0.354   5.738 -0.6348  1.0280  1.2135
    3POPC  H13S  343   1.424   0.282   5.857  2.9530  2.1145  0.3623
    3POPC  C214  344   1.429   0.189   5.667 -0.2083  1.1622  0.0108
    3POPC  H14R  345   1.517   0.124   5.690 -0.6089  1.3972  2.4830
    3POPC  H14S  346   1.451   0.235   5.568  1.8293  1.0167  0.3497
    3POPC  C215  347   1.301   0.107   5.667  0.4679  0.0792  0.6013
    3POPC  H15R  348   1.221   0.180   5.641 -0.2407 -0.8386  0.1486
    3POPC  H15S  349   1.276   0.063   5.766 -3.3908  2.6622  1.0274
    3POPC  C216  350   1.309   8.214   5.566  0.2451 -0.0199  0.6936
    3POPC  H16R  351   1.227   8.145   5.594  1.1307 -1.7093 -0.6483
    3POPC  H16S  352   1.408   8.166   5.580 -0.0526 -0.4919  1.2064
    3POPC  C217  353   1.294   0.041   5.422  0.0954  0.0712  0.7391
    3POPC  H17R  354   1.311   8.183   5.346  0.1476  0.8360 -0.0724
    3POPC  H17S  355   1.372   0.118   5.404 -0.4210 -0.0445 -2.8682
    3POPC  C218  356   1.162   0.111   5.393  0.1626  0.0099  0.2695
    3POPC  H18R  357   1.076   0.044   5.414  0.1176 -0.0949 -0.2462
    3POPC  H18S  358   1.156   0.148   5.288  1.4850 -1.2725 -0.2916
    3POPC  H18T  359   1.150   0.200   5.459  3.2183 -0.5847  1.7896
    3POPC   C33  360   1.812   7.756   6.129 -0.0390  0.0818  0.0207
    3POPC   H3X  361   1.892   7.680   6.135  0.1390  0.0888 -1.8141
    3POPC   H3Y  362   1.837   7.842   6.196 -0.8022 -0.4591  1.0261
    3POPC   C34  363   1.819   7.811   5.987 -0.1924 -0.0533 -0.0394
    3POPC   H4X  364   1.755   7.761   5.911  0.4386  0.4543 -0.9255
    3POPC   H4Y  365   1.925   7.815   5.952 -0.2932 -1.1434 -0.5039
    3POPC   C35  366   1.776   7.958   5.982 -0.7808 -0.2132  0.3037
    3POPC   H5X  367   1.857   8.023   6.020 -0.4499 -0.8303  0.6713
    3POPC   H5Y  368   1.679   7.961   6.036 -1.2520 -2.7120 -0.2708
    3POPC   C36  369   1.767   8.012   5.840  0.0668  0.3671  0.4694
    3POPC   H6X  370   1.708   7.937   5.784  0.5914  0.5328 -0.3358
    3POPC   H6Y  371   1.871   8.022   5.801  0.5013 -0.0518  1.5019
    3POPC   C37  372   1.694   8.145   5.818 -0.1429  0.1517 -0.1710
    3POPC   H7X  373   1.604   8.127   5.880 -0.7095  0.0338 -1.0202
    3POPC   H7Y  374   1.667   8.157   5.711  0.2502  0.5208 -0.2341
    3POPC   C38  375   1.756   0.049   5.880 -0.2100  0.0434  0.1191
    3POPC   H8X  376   1.787   0.030   5.984 -0.0509 -1.0720 -0.1226
    3POPC   H8Y  377   1.696   0.143   5.876  1.4987  1.3183  2.2206
    3POPC   C39  378   1.888   0.092   5.815 -0.2548  0.2603  0.1691
    3POPC   H9X  379   1.863   0.097   5.707 -2.0163  1.7451  0.5993
    3POPC   H9Y  380   1.960   0.010   5.839  0.0041 -0.9317 -3.9337
    3POPC  C310  381   1.949   0.218   5.875 -0.0443  0.2074  0.0640
    3POPC  H10X  382   1.975   0.205   5.982  2.2239  0.3183 -0.4082
    3POPC  H10Y  383   1.871   0.295   5.856  0.7386  0.3854 -3.0234
    3POPC  C311  384   2.081   0.256   5.806  0.0703  0.0278  0.1822
    3POPC  H11X  385   2.117   0.355   5.842  3.8991 -1.6292  1.4346
    3POPC  H11Y  386   2.056   0.278   5.699  1.2531 -0.4055 -0.1915
    3POPC  C312  387   2.190   0.150   5.823 -0.0410 -0.1959 -0.4574
    3POPC  H12X  388   2.273   0.207   5.777  1.0894 -0.6112  1.0111
    3POPC  H12Y  389   2.172   0.064   5.756 -1.4738  0.8821 -1.5154
    3POPC  C313  390   2.219   0.100   5.965  0.5658 -0.2746 -0.6061
    3POPC  H13X  391   2.301   0.027   5.946  2.5613  1.8602 -0.5944
    3POPC  H13Y  392   2.131   0.047   6.008  1.1801 -0.4689  0.4292
    3POPC  C314  393   2.290   0.190   6.066  0.5104 -0.8604 -0.0365
    3POPC  H14X  394   2.318   0.131   6.155 -2.2712  0.8106  2.1394
    3POPC  H14Y  395   2.225   0.273   6.101  0.3961 -0.5064 -1.0386
    3POPC  C315  396   2.419   0.245   6.005 -0.3287  0.8735 -0.3246
    3POPC  H15X  397   2.405   0.303   5.912  0.4243  1.9202  0.1964
    3POPC  H15Y  398   2.475   0.152   5.983  0.3175  1.5238 -1.5026
    3POPC  C316  399   2.506   0.318   6.108  0.0895  0.8787 -0.6780
    3POPC  H16X  400   2.458   0.409   6.150  1.3829  1.3611 -0.2124
    3POPC  H16Y  401   2.604   0.338   6.060 -0.0559  1.1499 -0.8680
    3POPC  H16Z  402   2.507   0.243   6.190 -1.3319  0.7012 -0.7842
    4POPC     N  403   7.975   8.198   6.948  0.6065 -0.3814 -0.0566
    4POPC   C12  404   7.911   8.164   7.080 -0.0444  0.5509 -0.1285
    4POPC   C13  405   7.920   0.109   6.903  0.4825 -0.4308 -0.0508
    4POPC   C14  406   8.123   8.211   6.978  0.4544  0.0340  0.5182
    4POPC   C15  407   7.944   8.100   6.838 -0.1473 -0.6399  0.3860
    4POPC  H12A  408   7.950   0.018   7.146  0.1045 -0.0226  0.4564
    4POPC  H12B  409   7.945   8.066   7.109 -0.8916  0.7919  1.8441
    4POPC  H13A  410   7.963   0.125   6.805  2.1570 -1.3265  0.5065
    4POPC  H13B  411   7.812   0.106   6.899  0.3973  1.6376 -0.9754
    4POPC  H13C  412   7.953   0.186   6.971  0.1324 -0.8557  0.6124
    4POPC  H14A  413   8.176   8.205   6.885  0.4947 -3.3258  0.6191
    4POPC  H14B  414   8.125   0.081   7.035 -0.7896 -0.0466  0.7315
    4POPC  H14C  415   8.151   8.119   7.028 -1.1836  0.3217  2.0853
    4POPC  H15A  416   7.989   8.140   6.748  0.3279 -1.2997  0.3268
    4POPC  H15B  417   7.836   8.091   6.828  0.0509 -2.6761 -0.4028
    4POPC  H15C  418   7.982   8.000   6.851  1.1820 -0.0667  1.0068
    4POPC   C11  419   7.758   8.158   7.086 -0.0589  0.7511 -0.2667
    4POPC  H11A  420   7.720   0.027   7.034 -0.4181 -0.0110 -1.3878
    4POPC  H11B  421   7.730   8.157   7.194  1.4021 -0.4356  0.1344
    4POPC     P  422   7.556   8.004   7.063  0.1205 -0.0259  0.4488
    4POPC   O13  423   7.579   7.893   7.157 -0.7146 -0.4101  0.2102
    4POPC   O14  424   7.486   8.129   7.100  0.4640  0.1773  0.4140
    4POPC   O12  425   7.701   8.050   7.012 -0.0030  0.2792  0.3673
    4POPC   O11  426   7.482   7.948   6.933 -0.3508 -0.1618  0.7753
    4POPC    C1  427   7.549   7.850   6.853 -0.3420  0.4833 -0.0220
    4POPC    HA  428   7.481   7.767   6.826  2.3477 -2.1265  0.7118
    4POPC    HB  429   7.636   7.801   6.903 -1.5812 -2.3717 -0.4964
    4POPC    C2  430   7.596   7.909   6.719 -0.4673  0.4074 -0.0994
    4POPC    HS  431   7.676   7.977   6.756  0.5635 -1.5860  1.5402
    4POPC   O21  432   7.485   7.983   6.667 -0.7161  0.1071  0.0011
    4POPC   C21  433   7.533   8.089   6.602 -0.1251 -0.0054  0.2436
    4POPC   O22  434   7.649   8.121   6.584 -0.1018  0.1475  0.6564
    4POPC   C22  435   7.415   8.165   6.541 -0.4729 -1.0185 -0.3657
    4POPC   H2R  436   7.432   0.049   6.571 -3.0106 -0.6239 -0.1271
    4POPC   H2S  437   7.318   8.129   6.583  0.7345 -2.1850  1.6213
    4POPC    C3  438   7.662   7.811   6.620 -0.1636  0.7386 -0.2264
    4POPC    HX  439   7.727   7.738   6.674  0.4899  0.5572 -1.2306
    4POPC    HY  440   7.732   7.866   6.553 -3.0085  4.1357 -0.7121
    4POPC   O31  441   7.568   7.740   6.541  0.0288 -0.0547  0.2437
    4POPC   C31  442   7.523   7.620   6.580 -0.2739  0.0519  0.2319
    4POPC   O32  443   7.542   7.563   6.686  0.3111  0.6651  0.4681
    4POPC   C32  444   7.439   7.563   6.467 -0.0364 -0.2260  0.1930
    4POPC   H2X  445   7.376   7.644   6.424  1.4726 -0.4020 -2.5662
    4POPC   H2Y  446   7.379   7.480   6.511 -1.8778  0.7570 -0.3603
    4POPC   C23  447   7.415   8.156   6.389  0.2228  0.2182 -0.4464
    4POPC   H3R  448   7.516   8.164   6.343  0.5266  1.4228  0.3660
    4POPC   H3S  449   7.353   0.021   6.356  0.5255 -0.8752 -4.3922
    4POPC   C24  450   7.343   8.026   6.352  0.2900  0.1412 -0.3027
    4POPC   H4R  451   7.237   8.039   6.383  0.7217  1.1266  0.9029
    4POPC   H4S  452   7.387   7.945   6.414 -1.5793 -0.8319 -0.1945
    4POPC   C25  453   7.347   7.997   6.202  0.1115 -0.3565 -0.2122
    4POPC   H5R  454   7.453   8.007   6.169  0.7282 -0.4682  1.5945
    4POPC   H5S  455   7.290   8.081   6.157 -1.4131 -0.6183  1.1594
    4POPC   C26  456   7.302   7.853   6.178 -0.9113 -0.1060  0.1555
    4POPC   H6R  457   7.193   7.844   6.199 -0.7309 -0.3854  1.0214
    4POPC   H6S  458   7.357   7.791   6.252 -0.1010 -0.2971 -0.5870
    4POPC   C27  459   7.330   7.788   6.043  0.0342  0.6899 -0.0422
    4POPC   H7R  460   7.286   7.686   6.033 -1.6884  1.5189 -1.3152
    4POPC   H7S  461   7.441   7.787   6.033  0.0568 -0.2993  0.1839
    4POPC   C28  462   7.279   7.871   5.925 -0.1143  0.2153 -0.3159
    4POPC   H8R  463   7.355   7.861   5.844  0.0787 -2.4074  0.1134
    4POPC   H8S  464   7.277   7.976   5.960  0.9700 -0.5112  2.1871
    4POPC   C29  465   7.140   7.837   5.880 -0.1419  0.0929 -0.1390
    4POPC   H91  466   7.063   7.843   5.958  1.8900 -0.1860  2.0149
    4POPC  C210  467   7.108   7.784   5.762  0.1455 -0.2150 -0.0790
    4POPC  H101  468   7.006   7.744   5.752  0.4444 -1.2900  0.9002
    4POPC  C211  469   7.198   7.755   5.645 -0.0767 -0.4849 -0.1824
    4POPC  H11R  470   7.161   7.666   5.588 -0.9915  0.6849 -1.4845
    4POPC  H11S  471   7.300   7.737   5.683 -0.1353 -0.4512 -0.0112
    4POPC  C212  472   7.213   7.871   5.546 -0.2649  0.2022  0.5809
    4POPC  H12R  473   7.304   7.847   5.486 -1.5421 -1.3130 -0.8479
    4POPC  H12S  474   7.244   7.958   5.607  1.9725  0.6386 -1.0484
    4POPC  C213  475   7.091   7.901   5.459  0.1525 -0.2740 -0.1791
    4POPC  H13R  476   7.036   7.805   5.449  0.1463 -0.2875 -0.0058
    4POPC  H13S  477   7.118   7.938   5.357  1.4008  0.3513  0.3546
    4POPC  C214  478   6.997   8.000   5.527  0.5958 -0.0158  0.0632
    4POPC  H14R  479   7.054   8.093   5.549  0.3056 -0.1073  1.2364
    4POPC  H14S  480   6.958   7.959   5.622 -0.7280  1.0002 -0.0061
    4POPC  C215  481   6.871   8.037   5.448  0.4548 -0.5326  0.0447
    4POPC  H15R  482   6.897   8.103   5.362  1.1710  1.2692  1.5664
    4POPC  H15S  483   6.808   8.101   5.513 -2.2672 -1.2411 -1.7180
    4POPC  C216  484   6.787   7.922   5.394  0.0172 -0.2288  0.0744
    4POPC  H16R  485   6.842   7.880   5.306  0.0841 -1.1690  0.5503
    4POPC  H16S  486   6.694   7.962   5.347  1.2807  0.9702 -1.5191
    4POPC  C217  487   6.753   7.811   5.494  0.1075 -0.0209  0.3359
    4POPC  H17R  488   6.712   7.852   5.589 -0.7598  0.3290 -0.1652
    4POPC  H17S  489   6.838   7.747   5.523  1.2999  0.6553 -1.4975
    4POPC  C218  490   6.653   7.722   5.419  0.5717  0.1295 -0.4776
    4POPC  H18R  491   6.614   7.638   5.480  0.5028 -0.0966 -0.8323
    4POPC  H18S  492   6.702   7.687   5.326 -0.1506 -1.2100 -0.3732
    4POPC  H18T  493   6.565   7.781   5.389  0.4734 -0.2818 -1.0008
    4POPC   C33  494   7.525   7.517   6.349  0.3883 -0.0997  0.4535
    4POPC   H3X  495   7.596   7.442   6.391 -0.1170 -0.9444 -0.1776
    4POPC   H3Y  496   7.594   7.595   6.309  1.1722 -1.7324 -1.5447
    4POPC   C34  497   7.456   7.449   6.231  0.2314  0.3165  0.3042
    4POPC   H4X  498   7.393   7.523   6.176 -0.5431  0.5505  1.4624
    4POPC   H4Y  499   7.389   7.374   6.278  0.0589 -0.4227 -1.0717
    4POPC   C35  500   7.544   7.373   6.132 -0.4929  0.0205 -0.1166
    4POPC   H5X  501   7.617   7.318   6.194  0.8788  1.6824 -0.1685
    4POPC   H5Y  502   7.600   7.447   6.071 -1.1845 -0.8793 -1.9507
    4POPC   C36  503   7.473   7.277   6.036  0.0733  0.2369 -0.7596
    4POPC   H6X  504   7.435   7.193   6.098  3.2199 -0.0903  0.9080
    4POPC   H6Y  505   7.540   7.239   5.956  1.0224 -0.7005  0.4499
    4POPC   C37  506   7.362   7.352   5.962 -0.4572  0.3285  0.1159
    4POPC   H7X  507   7.383   7.460   5.947 -0.0865  0.0676 -1.4081
    4POPC   H7Y  508   7.275   7.332   6.029 -1.7487 -2.7806 -2.2365
    4POPC   C38  509   7.338   7.288   5.825  0.5990 -0.1850  0.1614
    4POPC   H8X  510   7.237   7.241   5.822  0.6114 -0.3003  1.2811
    4POPC   H8Y  511   7.403   7.199   5.812 -0.6140 -1.1056  0.1215
    4POPC   C39  512   7.355   7.387   5.710 -0.0816  0.2684  0.4419
    4POPC   H9X  513   7.463   7.409   5.722 -0.1489  0.6413  0.3810
    4POPC   H9Y  514   7.301   7.483   5.706  0.6123  0.6262 -1.3562
    4POPC  C310  515   7.349   7.317   5.574 -0.0931  0.3325  0.4092
    4POPC  H10X  516   7.262   7.248   5.573 -1.7444  2.3150 -1.2877
    4POPC  H10Y  517   7.437   7.251   5.559 -1.5465 -1.3485 -1.2760
    4POPC  C311  518   7.352   7.415   5.457  0.0686  0.3728  0.4457
    4POPC  H11X  519   7.282   7.499   5.477 -0.4534  0.0225  0.1191
    4POPC  H11Y  520   7.310   7.354   5.374  0.3651 -0.3536  0.8238
    4POPC  C312  521   7.497   7.451   5.422  0.0623 -0.5017 -0.5090
    4POPC  H12X  522   7.561   7.361   5.431  4.1157  2.2232  0.4159
    4POPC  H12Y  523   7.537   7.521   5.498 -0.7485  1.6432 -1.9548
    4POPC  C313  524   7.520   7.519   5.287  0.1421 -0.1098 -0.2970
    4POPC  H13X  525   7.451   7.460   5.223  0.7138 -1.7868  0.5899
    4POPC  H13Y  526   7.622   7.504   5.245  0.9181  1.9789  0.6985
    4POPC  C314  527   7.481   7.667   5.276  0.9155  0.0953 -0.3381
    4POPC  H14X  528   7.550   7.716   5.349  0.4978  0.8330 -0.4296
    4POPC  H14Y  529   7.379   7.685   5.316  0.0632 -0.1708 -2.2743
    4POPC  C315  530   7.479   7.723   5.134 -0.1177  0.5559 -0.1527
    4POPC  H15X  531   7.419   7.815   5.124  0.0374  0.7026  0.2375
    4POPC  H15Y  532   7.428   7.642   5.078  1.2960 -1.4405  1.2889
    4POPC  C316  533   7.618   7.746   5.072  0.0730  0.4851  0.2474
    4POPC  H16X  534   7.595   7.769   4.966 -0.7884 -1.6514 -0.0863
    4POPC  H16Y  535   7.681   7.656   5.060 -1.0834 -0.6524  2.0825
    4POPC  H16Z  536   7.665   7.837   5.114  1.6536 -0.7396  1.2438
    5POPC     N  537   4.912   4.416   6.751  0.1048  0.3174  0.1542
    5POPC   C12  538   4.973   4.412   6.613  0.1971 -0.3122  0.2076
    5POPC   C13  539   4.949   4.290   6.827  0.1590  0.0871 -0.2495
    5POPC   C14  540   4.952   4.539   6.829 -0.5174  0.3826  0.3776
    5POPC   C15  541   4.764   4.430   6.726  0.0087  0.1963  0.6419
    5POPC  H12A  542   4.948   4.510   6.575 -1.2204  0.5198  2.9920
    5POPC  H12B  543   4.924   4.330   6.562  3.0917 -0.6242 -2.3907
    5POPC  H13A  544   4.906   4.204   6.778 -1.4798  1.8493 -2.0561
    5POPC  H13B  545   5.056   4.287   6.840  0.0737  1.4796  0.9780
    5POPC  H13C  546   4.905   4.307   6.924  0.6576  0.5812 -0.1075
    5POPC  H14A  547   4.927   4.631   6.777 -3.0728  0.7078  2.0102
    5POPC  H14B  548   4.899   4.537   6.922 -0.9414  0.2181  0.1348
    5POPC  H14C  549   5.059   4.530   6.843  0.0686  0.2705 -3.0944
    5POPC  H15A  550   4.724   4.336   6.690 -1.7282  1.4045 -0.7184
    5POPC  H15B  551   4.749   4.519   6.667 -0.2368  0.4813  1.1279
    5POPC  H15C  552   4.728   4.445   6.827  0.3463  0.6177  0.7032
    5POPC   C11  553   5.118   4.370   6.587  0.3406  0.3478 -0.0838
    5POPC  H11A  554   5.136   4.346   6.480 -0.3178  0.2436 -0.1740
    5POPC  H11B  555   5.134   4.273   6.639 -1.3857  0.6767  1.1483
    5POPC     P  556   5.247   4.583   6.563 -0.0882  0.2283  0.2544
    5POPC   O13  557   5.125   4.666   6.564 -0.3168 -0.1049  0.3540
    5POPC   O14  558   5.374   4.644   6.608  0.0904  0.3572 -0.4239
    5POPC   O12  559   5.222   4.448   6.646  0.5313 -0.0096  0.0563
    5POPC   O11  560   5.270   4.529   6.414 -0.5078  0.3848  0.1321
    5POPC    C1  561   5.277   4.617   6.302  0.0710 -0.2813 -0.3594
    5POPC    HA  562   5.339   4.574   6.220  0.9449  1.6009 -0.7613
    5POPC    HB  563   5.309   4.721   6.326  1.8719 -0.6555 -0.9402
    5POPC    C2  564   5.138   4.624   6.236 -0.4022  0.0258  0.6593
    5POPC    HS  565   5.073   4.655   6.321  0.6984  2.3401  0.7245
    5POPC   O21  566   5.110   4.500   6.170 -0.1960 -0.0191  0.6553
    5POPC   C21  567   5.004   4.431   6.212 -0.4028 -0.0320  0.1161
    5POPC   O22  568   4.939   4.463   6.311  0.6101  0.1634  0.7298
    5POPC   C22  569   4.982   4.307   6.127 -0.0517  0.1272 -0.2094
    5POPC   H2R  570   4.921   4.229   6.178  1.0462  0.6015  1.9162
    5POPC   H2S  571   5.078   4.250   6.121 -0.7476 -1.3332  1.5538
    5POPC    C3  572   5.136   4.723   6.119  0.5392 -0.2063  0.4338
    5POPC    HX  573   5.223   4.714   6.051  0.6383 -0.5647  0.6074
    5POPC    HY  574   5.148   4.823   6.167 -0.6573  0.2298 -0.1289
    5POPC   O31  575   5.013   4.724   6.046  0.8303  0.1239 -0.0525
    5POPC   C31  576   4.916   4.804   6.091  0.2856 -0.6433  0.1400
    5POPC   O32  577   4.917   4.882   6.185 -0.7005 -0.7224  0.2300
    5POPC   C32  578   4.800   4.792   5.993 -0.0348  0.8680  0.3199
    5POPC   H2X  579   4.754   4.692   5.992 -0.3470  0.9930  1.3295
    5POPC   H2Y  580   4.843   4.816   5.894  1.5780  2.5323  1.3547
    5POPC   C23  581   4.935   4.354   5.989  0.0451  1.0877  0.0807
    5POPC   H3R  582   4.945   4.274   5.913  1.3260  0.5516  0.7710
    5POPC   H3S  583   4.995   4.432   5.937  0.3718 -0.3111 -1.7257
    5POPC   C24  584   4.791   4.406   5.985 -0.1131  0.6534  0.0382
    5POPC   H4R  585   4.803   4.499   5.926  2.2171 -0.3211 -1.1806
    5POPC   H4S  586   4.740   4.411   6.084  0.8353 -0.7023  0.6266
    5POPC   C25  587   4.697   4.318   5.903  0.1227  0.3904  0.0443
    5POPC   H5R  588   4.605   4.381   5.903  0.3270  0.6927  0.1969
    5POPC   H5S  589   4.673   4.228   5.964 -1.3805  0.8024  0.1025
    5POPC   C26  590   4.720   4.280   5.757  0.5316  0.1447  0.1750
    5POPC   H6R  591   4.816   4.223   5.766 -0.1198 -1.3438 -1.5668
    5POPC   H6S  592   4.739   4.362   5.685 -1.9995 -0.2459 -1.0529
    5POPC   C27  593   4.607   4.187   5.714  0.3572  0.3500  0.1875
    5POPC   H7R  594   4.515   4.249   5.720  0.2311  0.4361 -2.0301
    5POPC   H7S  595   4.600   4.095   5.776  0.5415 -0.1851 -0.5660
    5POPC   C28  596   4.622   4.152   5.566 -0.1622 -0.2213  0.2639
    5POPC   H8R  597   4.635   4.253   5.520 -2.1006  0.0582  0.2361
    5POPC   H8S  598   4.526   4.107   5.531 -0.7638  0.7641  0.5984
    5POPC   C29  599   4.743   4.076   5.520 -0.4300 -0.1592 -0.5554
    5POPC   H91  600   4.749   3.975   5.560  0.3647  0.4959  1.0540
    5POPC  C210  601   4.822   4.112   5.417 -0.0235 -0.4730 -0.3550
    5POPC  H101  602   4.905   4.043   5.397  0.8891 -0.1353  2.0179
    5POPC  C211  603   4.813   4.241   5.340  0.1865 -0.3110 -0.1093
    5POPC  H11R  604   4.891   4.311   5.375 -1.0333 -0.5884  3.5674
    5POPC  H11S  605   4.722   4.302   5.358  0.8321  1.1142 -1.4678
    5POPC  C212  606   4.822   4.229   5.188  0.0799 -0.4052 -0.1087
    5POPC  H12R  607   4.728   4.195   5.141 -0.5001  0.0587  0.6835
    5POPC  H12S  608   4.907   4.169   5.149  0.6921  0.1501  0.3356
    5POPC  C213  609   4.850   4.369   5.132  0.1267 -0.2479  0.3037
    5POPC  H13R  610   4.945   4.424   5.146  0.1672 -0.3050  0.2474
    5POPC  H13S  611   4.772   4.433   5.179 -1.1864  0.0122 -2.0794
    5POPC  C214  612   4.820   4.377   4.982 -0.0796 -0.1260  0.3496
    5POPC  H14R  613   4.711   4.360   4.981  0.0259 -0.8452 -0.2794
    5POPC  H14S  614   4.866   4.292   4.926  1.9888  1.5621 -0.6674
    5POPC  C215  615   4.861   4.507   4.912 -0.3099 -0.1129  0.2393
    5POPC  H15R  616   4.969   4.525   4.894 -0.4651  0.7538  0.1494
    5POPC  H15S  617   4.818   4.588   4.975  0.1818  0.5455 -0.2620
    5POPC  C216  618   4.795   4.508   4.774  0.5754 -0.3631 -0.1918
    5POPC  H16R  619   4.687   4.527   4.793  1.1115  1.5544  1.2190
    5POPC  H16S  620   4.800   4.409   4.724 -1.9187  0.6849 -2.7818
    5POPC  C217  621   4.836   4.621   4.680 -0.5040  0.2758  0.0873
    5POPC  H17R  622   4.800   4.600   4.576  0.8749  0.3296 -0.4178
    5POPC  H17S  623   4.947   4.622   4.679 -0.4801 -0.6659  0.2247
    5POPC  C218  624   4.781   4.756   4.725 -0.7046  0.1546  0.2099
    5POPC  H18R  625   4.797   4.826   4.639 -5.4014 -0.6140 -1.6136
    5POPC  H18S  626   4.831   4.787   4.819 -0.7445  2.3032 -0.4213
    5POPC  H18T  627   4.672   4.743   4.740 -0.5271 -0.9305  0.6232
    5POPC   C33  628   4.704   4.911   6.007  0.0142  0.9377  0.0745
    5POPC   H3X  629   4.769   5.001   6.007  1.7085 -0.2263 -0.1294
    5POPC   H3Y  630   4.655   4.907   6.106 -0.3500 -1.2080 -0.1447
    5POPC   C34  631   4.607   4.917   5.889 -0.1528  0.2559  0.1698
    5POPC   H4X  632   4.664   4.903   5.794 -1.9899  0.7896 -1.0728
    5POPC   H4Y  633   4.559   5.017   5.889 -2.2323 -0.6843 -0.0535
    5POPC   C35  634   4.494   4.814   5.900  0.2781 -0.2177  0.1627
    5POPC   H5X  635   4.450   4.845   5.997  2.2549  0.1254  1.0153
    5POPC   H5Y  636   4.538   4.712   5.896 -2.7722 -1.6032 -1.9531
    5POPC   C36  637   4.389   4.830   5.790  0.4877  0.0967  0.0066
    5POPC   H6X  638   4.440   4.810   5.693  0.2228 -2.1750  0.2784
    5POPC   H6Y  639   4.347   4.933   5.790 -3.2266 -1.2893 -0.0869
    5POPC   C37  640   4.270   4.736   5.811  0.1891  0.5117  0.2034
    5POPC   H7X  641   4.236   4.718   5.915  1.1834 -1.2106  0.2692
    5POPC   H7Y  642   4.308   4.640   5.769  1.7409  1.3051 -0.2951
    5POPC   C38  643   4.159   4.781   5.715  0.3708 -0.0480 -0.2754
    5POPC   H8X  644   4.143   4.890   5.729 -0.1921  0.2606 -2.9105
    5POPC   H8Y  645   4.062   4.729   5.731  0.6801  0.1629  3.1188
    5POPC   C39  646   4.198   4.780   5.567 -0.1445 -0.2472 -0.4127
    5POPC   H9X  647   4.263   4.692   5.544 -1.0638 -1.3927  1.2009
    5POPC   H9Y  648   4.251   4.874   5.541  0.3560 -1.1354 -2.8666
    5POPC  C310  649   4.077   4.767   5.475  0.1245  0.0356 -0.8068
    5POPC  H10X  650   4.108   4.772   5.368 -0.0077 -3.7390 -1.1380
    5POPC  H10Y  651   4.000   4.841   5.506  0.3081 -0.5869  1.2756
    5POPC  C311  652   4.014   4.628   5.486 -0.3066  0.3055  0.2349
    5POPC  H11X  653   3.968   4.607   5.585  1.8307  0.1948  1.2579
    5POPC  H11Y  654   4.104   4.563   5.485 -0.2669  0.3627 -0.0868
    5POPC  C312  655   3.910   4.606   5.377  0.2685  0.1275 -0.2865
    5POPC  H12X  656   3.936   4.628   5.271  0.0781  0.0082 -0.3600
    5POPC  H12Y  657   3.827   4.671   5.413 -0.0196  0.3091 -1.2225
    5POPC  C313  658   3.861   4.461   5.371 -0.2293  0.2665  0.3419
    5POPC  H13X  659   3.793   4.450   5.459 -1.2229  2.7038 -0.0449
    5POPC  H13Y  660   3.949   4.394   5.362  0.8769  1.9029 -2.2073
    5POPC  C314  661   3.766   4.432   5.255  0.2814  0.4364 -0.1249
    5POPC  H14X  662   3.733   4.327   5.265 -0.4127  0.6452 -0.1570
    5POPC  H14Y  663   3.830   4.444   5.166  1.2326  0.2058  0.5119
    5POPC  C315  664   3.647   4.529   5.249 -0.4095 -0.4007 -0.1641
    5POPC  H15X  665   3.680   4.635   5.262 -1.1626  0.0053 -1.3797
    5POPC  H15Y  666   3.588   4.513   5.341  2.3361  1.2710  2.0684
    5POPC  C316  667   3.557   4.510   5.128 -0.0700 -0.2676 -0.4398
    5POPC  H16X  668   3.536   4.401   5.115  0.1985 -0.1919 -1.6911
    5POPC  H16Y  669   3.595   4.547   5.030 -0.8519 -0.4348 -0.8174
    5POPC  H16Z  670   3.469   4.569   5.161 -0.2557 -0.5456 -0.4367
    6POPC     N  671   5.653   8.127   6.814 -0.2413  0.5568  0.1129
    6POPC   C12  672   5.746   8.161   6.700  0.3112 -0.2392  0.3176
    6POPC   C13  673   5.575   8.005   6.771  0.6407  0.1237 -0.2727
    6POPC   C14  674   5.744   8.089   6.928  0.2920  0.4505 -0.3412
    6POPC   C15  675   5.565   0.013   6.871 -0.6090 -0.0700  0.7532
    6POPC  H12A  676   5.692   8.172   6.607  1.3071 -0.2071 -0.2654
    6POPC  H12B  677   5.792   8.069   6.669 -1.4099 -0.7544 -0.8886
    6POPC  H13A  678   5.527   7.964   6.859  0.7842  1.7200  0.5769
    6POPC  H13B  679   5.497   8.023   6.699 -1.2955  0.1343  1.7448
    6POPC  H13C  680   5.642   7.927   6.736 -2.1208 -1.7052 -1.9062
    6POPC  H14A  681   5.683   8.063   7.014 -0.7478 -2.8491 -1.9227
    6POPC  H14B  682   5.796   7.999   6.900 -0.6451 -0.1204 -0.3223
    6POPC  H14C  683   5.808   8.169   6.962  0.4182  0.2950 -0.2100
    6POPC  H15A  684   5.489   0.031   6.797  1.1192  1.2527 -0.7970
    6POPC  H15B  685   5.629   0.099   6.889 -0.1696 -0.4538  1.0358
    6POPC  H15C  686   5.528   8.207   6.969 -1.9212 -2.1730 -0.2847
    6POPC   C11  687   5.856   0.043   6.721  0.0758 -0.0048  0.4009
    6POPC  H11A  688   5.907   0.073   6.627  0.0274 -0.3286  0.2685
    6POPC  H11B  689   5.929   0.012   6.800 -0.6868  1.8237  1.9136
    6POPC     P  690   5.894   0.270   6.819  0.0057  0.1179 -0.3129
    6POPC   O13  691   5.814   0.379   6.879 -0.2071 -0.2423  0.0581
    6POPC   O14  692   5.977   0.200   6.919 -0.3346  0.0702 -0.0630
    6POPC   O12  693   5.789   0.159   6.771 -0.0894  0.0821 -0.0223
    6POPC   O11  694   5.992   0.313   6.700 -0.0311 -0.1244 -0.4312
    6POPC    C1  695   5.966   0.432   6.626  0.5590 -0.1909 -0.7525
    6POPC    HA  696   6.042   0.434   6.545 -0.4840  0.8487 -1.7609
    6POPC    HB  697   5.972   0.521   6.692 -2.3748 -2.1444  2.4175
    6POPC    C2  698   5.825   0.437   6.563  0.2695 -0.0764 -0.0957
    6POPC    HS  699   5.749   0.462   6.641  1.4410  1.7310  0.5492
    6POPC   O21  700   5.791   0.316   6.497 -0.3550  0.0934 -0.0946
    6POPC   C21  701   5.660   0.293   6.489 -0.3180 -0.0820 -0.2321
    6POPC   O22  702   5.568   0.364   6.527 -0.3153  0.3246 -0.9770
    6POPC   C22  703   5.645   0.171   6.400  0.5972 -0.0517 -0.4349
    6POPC   H2R  704   5.725   0.095   6.417  0.0625 -0.7071 -0.8224
    6POPC   H2S  705   5.660   0.209   6.297 -0.8319 -2.0900 -1.4547
    6POPC    C3  706   5.810   0.555   6.466 -0.2072 -0.1147 -0.0719
    6POPC    HX  707   5.842   0.652   6.510 -2.1763  0.0374  1.1031
    6POPC    HY  708   5.701   0.567   6.451 -0.1926  1.2875  0.7162
    6POPC   O31  709   5.871   0.527   6.340  0.0206 -0.0360  0.0204
    6POPC   C31  710   5.908   0.632   6.266 -0.3087  0.0165 -0.0703
    6POPC   O32  711   5.881   0.746   6.302 -0.2290  0.0076  0.0177
    6POPC   C32  712   5.982   0.591   6.139 -0.3392  0.3551 -0.1981
    6POPC   H2X  713   5.906   0.572   6.060  0.3001 -0.2270 -0.6789
    6POPC   H2Y  714   6.034   0.495   6.156 -0.7013  0.3192  0.7992
    6POPC   C23  715   5.504   0.114   6.416  0.2056  0.9096 -0.4049
    6POPC   H3R  716   5.433   0.198   6.401 -0.1254  0.7721  0.3709
    6POPC   H3S  717   5.485   0.063   6.513 -1.1181  1.2580 -0.4629
    6POPC   C24  718   5.479   0.016   6.301  0.1198  0.3278  0.1053
    6POPC   H4R  719   5.458   0.078   6.211 -0.3104  0.7039  0.4593
    6POPC   H4S  720   5.400   8.166   6.332  2.2836 -1.9074  0.7703
    6POPC   C25  721   5.593   8.139   6.277 -0.2220 -0.1572  0.4589
    6POPC   H5R  722   5.637   8.103   6.372 -0.0438  0.4613  0.6163
    6POPC   H5S  723   5.679   8.196   6.236  1.2291 -2.9416 -0.6025
    6POPC   C26  724   5.559   8.015   6.194 -0.1364  0.4064 -0.4412
    6POPC   H6R  725   5.483   7.959   6.253  0.9564 -1.2981 -0.5714
    6POPC   H6S  726   5.647   7.947   6.192  1.4177  2.0460  2.9246
    6POPC   C27  727   5.499   8.038   6.056 -0.3320 -0.1641 -0.4544
    6POPC   H7R  728   5.582   8.086   5.999 -1.7557  1.8572 -0.9199
    6POPC   H7S  729   5.424   8.119   6.055  0.0833  0.2574  0.7752
    6POPC   C28  730   5.444   7.904   6.006  0.4641 -0.6562 -0.0469
    6POPC   H8R  731   5.353   7.889   6.068 -0.6276  0.6613 -1.2555
    6POPC   H8S  732   5.525   7.829   6.008  1.7027  0.4567 -2.7603
    6POPC   C29  733   5.400   7.935   5.866  0.2563 -0.3340  0.0898
    6POPC   H91  734   5.359   8.038   5.863  0.6871 -0.1711 -0.4017
    6POPC  C210  735   5.408   7.851   5.762  0.2361  0.0431 -0.2243
    6POPC  H101  736   5.385   7.878   5.658  0.0988  0.1855 -0.1562
    6POPC  C211  737   5.477   7.717   5.757 -0.0162 -0.1431  0.8765
    6POPC  H11R  738   5.496   7.678   5.859 -1.1860 -0.9070  0.8194
    6POPC  H11S  739   5.580   7.719   5.714  0.1855 -1.9683  1.1976
    6POPC  C212  740   5.383   7.627   5.677  0.5262  0.1266 -0.0795
    6POPC  H12R  741   5.381   7.660   5.571  0.1551  2.6281  0.6351
    6POPC  H12S  742   5.279   7.628   5.716  0.4903 -0.1123 -0.1666
    6POPC  C213  743   5.423   7.479   5.679 -0.4015 -0.1286  0.1118
    6POPC  H13R  744   5.446   7.459   5.786 -1.5929 -0.3904  0.3287
    6POPC  H13S  745   5.523   7.460   5.635 -0.8822 -3.0636  0.1210
    6POPC  C214  746   5.316   7.384   5.627 -0.3850  0.0178 -0.1900
    6POPC  H14R  747   5.298   7.396   5.518 -0.3374 -0.9563 -0.3160
    6POPC  H14S  748   5.223   7.425   5.673 -0.0770  1.2702 -0.6392
    6POPC  C215  749   5.347   7.237   5.656 -0.1470  0.2704  0.8586
    6POPC  H15R  750   5.349   7.226   5.767 -0.6084  0.2773  0.8693
    6POPC  H15S  751   5.446   7.223   5.608 -0.7149  0.9323 -0.5853
    6POPC  C216  752   5.251   7.131   5.601  0.3740  0.2196  0.0427
    6POPC  H16R  753   5.287   7.035   5.644  2.4535  0.2680 -1.3836
    6POPC  H16S  754   5.265   7.110   5.492 -0.6311 -2.9803  0.4412
    6POPC  C217  755   5.107   7.167   5.634  0.2037 -0.2772 -0.1568
    6POPC  H17R  756   5.107   7.240   5.718  0.3428 -0.9101  0.4018
    6POPC  H17S  757   5.060   7.073   5.671  3.4269 -2.3166 -0.8233
    6POPC  C218  758   5.029   7.234   5.522 -0.2857  0.3914  0.5680
    6POPC  H18R  759   4.949   7.178   5.468 -0.6240  1.4317 -0.0410
    6POPC  H18S  760   5.104   7.278   5.453  0.3580  0.4403  1.2886
    6POPC  H18T  761   4.973   7.321   5.562 -0.2669  1.5081 -1.6428
    6POPC   C33  762   6.086   0.697   6.102 -0.2284  0.3653  0.1355
    6POPC   H3X  763   6.140   0.736   6.191  0.5902  1.1093 -0.6556
    6POPC   H3Y  764   6.025   0.781   6.061 -1.1576 -0.2350  0.2532
    6POPC   C34  765   6.186   0.661   5.992 -0.1239  0.0545  0.3330
    6POPC   H4X  766   6.244   0.573   6.028  1.0330  0.2832 -0.8865
    6POPC   H4Y  767   6.256   0.742   5.964 -0.0615 -0.9328 -2.7587
    6POPC   C35  768   6.118   0.599   5.870 -0.2959  0.2216  0.3435
    6POPC   H5X  769   6.031   0.535   5.898 -0.6423  1.1668  1.5169
    6POPC   H5Y  770   6.195   0.547   5.809 -1.4960  1.4813 -2.3975
    6POPC   C36  771   6.058   0.713   5.787 -0.1502  0.1376  0.1233
    6POPC   H6X  772   5.994   0.781   5.846  0.3855 -0.3104  1.2564
    6POPC   H6Y  773   5.996   0.662   5.710 -0.3064  3.1962 -1.9495
    6POPC   C37  774   6.159   0.785   5.697 -0.1820 -0.2114 -0.1956
    6POPC   H7X  775   6.221   0.857   5.755  0.0410 -0.0272 -0.6631
    6POPC   H7Y  776   6.098   0.853   5.635  0.2138  0.1791 -0.1573
    6POPC   C38  777   6.254   0.705   5.607  0.1604  0.0669 -0.0854
    6POPC   H8X  778   6.215   0.613   5.559  1.7749 -0.0560 -1.2290
    6POPC   H8Y  779   6.335   0.665   5.672  0.6568 -1.8916 -1.7878
    6POPC   C39  780   6.318   0.786   5.494 -0.3184  1.0416  0.3321
    6POPC   H9X  781   6.427   0.774   5.481 -0.1894  1.3276  1.0890
    6POPC   H9Y  782   6.310   0.891   5.531 -0.0462  1.7571 -1.5675
    6POPC  C310  783   6.240   0.792   5.363  0.4671  0.2332 -0.1774
    6POPC  H10X  784   6.131   0.779   5.380  0.6922  0.0020  1.1909
    6POPC  H10Y  785   6.278   0.704   5.306  1.5249  0.5397  0.0377
    6POPC  C311  786   6.285   0.909   5.275 -0.3407  0.5243 -0.2111
    6POPC  H11X  787   6.396   0.906   5.268 -0.1534 -1.3839  2.1337
    6POPC  H11Y  788   6.272   0.998   5.339  0.1808  0.4751 -0.0293
    6POPC  C312  789   6.215   0.915   5.139 -0.3071  0.0830 -0.2504
    6POPC  H12X  790   6.116   0.966   5.142  0.4724  1.6388  0.1421
    6POPC  H12Y  791   6.193   0.808   5.119  0.1431  0.0287 -0.4684
    6POPC  C313  792   6.290   0.985   5.025  0.4204  0.0259  0.1896
    6POPC  H13X  793   6.359   1.061   5.068  0.0069 -0.5031  1.8763
    6POPC  H13Y  794   6.219   1.052   4.972  0.6962 -0.2939 -0.5996
    6POPC  C314  795   6.355   0.898   4.918 -0.0478 -0.0014 -0.0749
    6POPC  H14X  796   6.404   0.963   4.843 -1.1906  2.4785  1.2280
    6POPC  H14Y  797   6.286   0.836   4.856 -0.3712 -0.5554  0.8212
    6POPC  C315  798   6.467   0.807   4.970  0.3087  0.6107  0.2392
    6POPC  H15X  799   6.532   0.851   5.049  1.4829 -0.2094 -0.2362
    6POPC  H15Y  800   6.537   0.770   4.892  1.1407  2.0789  0.2591
    6POPC  C316  801   6.411   0.681   5.037  0.2137  0.7450  0.4122
    6POPC  H16X  802   6.488   0.602   5.036  2.0177  2.4104 -1.3696
    6POPC  H16Y  803   6.319   0.639   4.990  0.5609 -1.1037  1.2937
    6POPC  H16Z  804   6.383   0.698   5.143 -0.0148  2.0817  0.1601
    7POPC     N  805   1.792   2.329   7.218  0.0260  0.3029 -0.2186
    7POPC   C12  806   1.650   2.327   7.167 -0.1344  0.0906  0.2333
    7POPC   C13  807   1.840   2.188   7.240  0.1682  0.3210 -0.4132
    7POPC   C14  808   1.886   2.403   7.126 -0.1272  0.6673 -0.0841
    7POPC   C15  809   1.799   2.396   7.353  0.1010 -0.0250 -0.0573
    7POPC  H12A  810   1.600   2.422   7.178  0.3217  0.1498  2.2799
    7POPC  H12B  811   1.603   2.270   7.246 -1.2695  0.6824  0.0007
    7POPC  H13A  812   1.800   2.124   7.163  0.4472 -0.3308 -0.0264
    7POPC  H13B  813   1.947   2.180   7.253  0.2007  0.2268 -0.7136
    7POPC  H13C  814   1.805   2.156   7.337  0.4870 -1.2458 -0.7744
    7POPC  H14A  815   1.892   2.349   7.033 -0.6634  1.8024 -0.8040
    7POPC  H14B  816   1.851   2.504   7.111 -0.1116  0.4676 -1.6807
    7POPC  H14C  817   1.983   2.406   7.174 -0.6283 -0.9716  1.1173
    7POPC  H15A  818   1.761   2.496   7.336 -0.6949 -0.5332 -1.4157
    7POPC  H15B  819   1.893   2.390   7.404  0.5895 -0.3738 -0.9789
    7POPC  H15C  820   1.721   2.356   7.416 -0.4010  2.2830  0.9214
    7POPC   C11  821   1.623   2.266   7.029  0.8708  0.3158 -0.0673
    7POPC  H11A  822   1.673   2.336   6.959  0.9840  0.9267  0.6141
    7POPC  H11B  823   1.514   2.280   7.014  0.9005  2.1186  1.0695
    7POPC     P  824   1.746   2.100   6.888 -0.2722 -0.0297  0.2706
    7POPC   O13  825   1.866   2.186   6.889 -0.3090  0.0193  0.6611
    7POPC   O14  826   1.770   1.954   6.883  0.4714  0.0769  0.6138
    7POPC   O12  827   1.652   2.127   7.014 -0.5059  0.0021  0.0894
    7POPC   O11  828   1.656   2.155   6.768  0.1966  0.0186 -0.0636
    7POPC    C1  829   1.524   2.101   6.756  0.2069 -0.2263  0.8607
    7POPC    HA  830   1.457   2.176   6.710 -1.3933 -1.3367  1.2890
    7POPC    HB  831   1.477   2.074   6.854 -0.9542 -0.4607  0.2546
    7POPC    C2  832   1.502   1.986   6.657  0.0474  0.5337  0.0095
    7POPC    HS  833   1.538   1.891   6.701 -1.5204  0.2696  0.7758
    7POPC   O21  834   1.570   2.006   6.533 -0.0426 -0.2959 -0.1757
    7POPC   C21  835   1.598   1.891   6.471  0.2204 -0.5634  0.4286
    7POPC   O22  836   1.540   1.788   6.501  0.1009 -0.6257 -0.0053
    7POPC   C22  837   1.699   1.919   6.360  0.0102 -0.4167  0.2724
    7POPC   H2R  838   1.803   1.896   6.392  1.5228  1.6745 -2.6237
    7POPC   H2S  839   1.695   2.023   6.322 -1.5568  0.2034  1.9690
    7POPC    C3  840   1.351   1.969   6.634  0.1739 -0.1497 -0.3222
    7POPC    HX  841   1.306   1.978   6.735  0.4078  1.3389 -0.3411
    7POPC    HY  842   1.322   1.869   6.594 -2.6598  1.0351 -1.4703
    7POPC   O31  843   1.304   2.068   6.543  0.0684  0.2019  0.1165
    7POPC   C31  844   1.172   2.078   6.521  0.0842  0.0714 -0.0340
    7POPC   O32  845   1.088   2.014   6.581  0.0144 -0.0329 -0.2434
    7POPC   C32  846   1.137   2.169   6.404 -0.2324 -0.2686 -0.2052
    7POPC   H2X  847   1.188   2.134   6.312 -1.4270 -1.0197 -0.6062
    7POPC   H2Y  848   1.187   2.267   6.421 -1.6895  0.8058 -1.7920
    7POPC   C23  849   1.683   1.833   6.235 -0.0605 -0.1027  0.0645
    7POPC   H3R  850   1.575   1.850   6.215 -0.1592 -2.2982 -1.7186
    7POPC   H3S  851   1.701   1.724   6.243  1.4136  0.1600  0.6539
    7POPC   C24  852   1.781   1.876   6.125 -0.0948 -0.1133  0.0301
    7POPC   H4R  853   1.884   1.851   6.160 -0.3410 -1.5460 -0.1985
    7POPC   H4S  854   1.774   1.983   6.096  0.7258 -0.8179 -3.0713
    7POPC   C25  855   1.770   1.793   5.997  0.2998 -0.4021  0.1802
    7POPC   H5R  856   1.670   1.825   5.960  1.4052  3.3373  0.0084
    7POPC   H5S  857   1.772   1.684   6.019 -2.4339 -0.3941  0.7705
    7POPC   C26  858   1.874   1.841   5.896  0.1343 -0.0346  0.1830
    7POPC   H6R  859   1.895   1.947   5.924  0.0725  0.3067 -1.0227
    7POPC   H6S  860   1.808   1.839   5.807  0.9996 -0.9188 -0.4596
    7POPC   C27  861   1.992   1.746   5.873  0.2132 -0.0077  0.4664
    7POPC   H7R  862   1.949   1.644   5.871  1.1417 -0.5008  2.9365
    7POPC   H7S  863   2.058   1.747   5.962  0.5477 -0.4215  0.2284
    7POPC   C28  864   2.084   1.783   5.756 -0.0713 -0.4248  0.1080
    7POPC   H8R  865   2.169   1.712   5.759  0.1705 -0.1371  0.1419
    7POPC   H8S  866   2.129   1.879   5.790 -2.3617  0.9707 -0.5494
    7POPC   C29  867   2.003   1.797   5.630  0.7570  0.1517 -0.3675
    7POPC   H91  868   1.909   1.854   5.637  0.9233  0.2582  1.6617
    7POPC  C210  869   2.045   1.741   5.515 -0.7541 -0.3550 -0.6924
    7POPC  H101  870   1.989   1.765   5.424  1.8531  1.1781 -2.0074
    7POPC  C211  871   2.160   1.647   5.497 -0.3325  0.0339 -0.0927
    7POPC  H11R  872   2.117   1.549   5.466 -0.3441 -0.0460  0.1733
    7POPC  H11S  873   2.208   1.615   5.592 -0.7182  2.7731  1.1144
    7POPC  C212  874   2.270   1.704   5.408  0.7260 -0.3686  0.9360
    7POPC  H12R  875   2.218   1.732   5.314 -1.1606  0.3779  2.1626
    7POPC  H12S  876   2.342   1.624   5.382 -1.3152 -1.3151 -2.2808
    7POPC  C213  877   2.346   1.824   5.467 -0.0346  0.2073  0.7533
    7POPC  H13R  878   2.391   1.778   5.558  2.1693 -1.0418 -0.8641
    7POPC  H13S  879   2.282   1.913   5.486  0.7199  0.9915 -0.2882
    7POPC  C214  880   2.464   1.867   5.380 -0.1130 -0.7011  0.1828
    7POPC  H14R  881   2.535   1.784   5.359  2.0046  0.7517  1.2327
    7POPC  H14S  882   2.520   1.943   5.438 -0.1547 -1.6205  1.4698
    7POPC  C215  883   2.418   1.930   5.249  0.4069  0.1312  0.3882
    7POPC  H15R  884   2.336   2.002   5.271 -0.6571 -0.2241 -2.0000
    7POPC  H15S  885   2.371   1.860   5.176 -1.3325  2.2834 -0.6898
    7POPC  C216  886   2.515   1.998   5.152  0.0945  0.0176 -0.0105
    7POPC  H16R  887   2.541   2.103   5.178  0.8988  0.1905 -1.4290
    7POPC  H16S  888   2.467   2.013   5.053  2.6725  2.2155 -1.0430
    7POPC  C217  889   2.638   1.916   5.117  0.0965 -0.0334  0.1165
    7POPC  H17R  890   2.700   1.913   5.210 -0.8555 -0.1463  0.7588
    7POPC  H17S  891   2.689   1.975   5.038 -1.6209  1.4678  0.0840
    7POPC  C218  892   2.602   1.778   5.063  0.4056 -0.0482 -0.0578
    7POPC  H18R  893   2.674   1.741   4.987  0.6670 -1.5614  0.8737
    7POPC  H18S  894   2.497   1.783   5.028 -0.0615 -0.1878  1.2460
    7POPC  H18T  895   2.603   1.703   5.146 -1.6101  0.8185  0.8098
    7POPC   C33  896   0.986   2.185   6.387 -0.2187 -0.2091 -0.2702
    7POPC   H3X  897   0.937   2.225   6.478 -1.7735  1.7424 -1.8769
    7POPC   H3Y  898   0.952   2.080   6.368  0.5355 -0.4284 -0.4396
    7POPC   C34  899   0.953   2.267   6.262 -0.2416  0.1004 -0.0621
    7POPC   H4X  900   0.998   2.368   6.272  0.1654 -0.0130 -0.6832
    7POPC   H4Y  901   0.846   2.294   6.252  0.0084  1.1271 -0.0706
    7POPC   C35  902   0.991   2.201   6.129  0.4798  0.1765  0.1028
    7POPC   H5X  903   0.944   2.102   6.107  0.9740 -0.3665  1.4044
    7POPC   H5Y  904   1.100   2.179   6.121  1.3713  3.9530  0.1194
    7POPC   C36  905   0.963   2.287   6.005  0.1814 -0.2999 -0.1644
    7POPC   H6X  906   1.014   2.386   6.003 -0.8710  0.2552 -2.1547
    7POPC   H6Y  907   0.855   2.309   5.995  0.3712  0.4957 -0.5007
    7POPC   C37  908   1.023   2.230   5.876  0.6699  0.2474 -0.1826
    7POPC   H7X  909   1.134   2.228   5.873  0.6543 -1.9453 -1.7089
    7POPC   H7Y  910   0.997   2.301   5.795  0.5444  0.1156 -0.2582
    7POPC   C38  911   0.976   2.091   5.834  0.4085  0.0312  0.8052
    7POPC   H8X  912   0.865   2.088   5.826  0.4077 -3.5021  0.4590
    7POPC   H8Y  913   1.015   2.019   5.909 -0.2564 -0.6146  0.5478
    7POPC   C39  914   1.038   2.052   5.700 -0.4027  0.8925  0.1602
    7POPC   H9X  915   1.144   2.016   5.707 -1.5156 -2.6352  1.3935
    7POPC   H9Y  916   1.030   2.137   5.630 -1.0203 -0.0312 -0.9156
    7POPC  C310  917   0.966   1.938   5.628  0.3772  0.4201  0.1098
    7POPC  H10X  918   0.945   1.857   5.702 -3.0515  0.6817 -0.4320
    7POPC  H10Y  919   1.020   1.902   5.538  0.3701 -1.3410  0.7700
    7POPC  C311  920   0.828   1.974   5.573 -0.3200 -0.5192  1.1830
    7POPC  H11X  921   0.823   2.080   5.539  0.6395 -0.8132  0.0446
    7POPC  H11Y  922   0.752   1.962   5.653 -0.6165  1.2394  1.2090
    7POPC  C312  923   0.783   1.888   5.455  0.2637  0.2678  0.3690
    7POPC  H12X  924   0.781   1.782   5.489 -2.3245  0.0624 -0.1993
    7POPC  H12Y  925   0.848   1.880   5.366 -0.7439 -1.5772 -0.2554
    7POPC  C313  926   0.641   1.923   5.408  0.6638  0.8285 -0.4465
    7POPC  H13X  927   0.632   2.027   5.370  1.1664  0.2890 -2.0845
    7POPC  H13Y  928   0.576   1.919   5.498 -1.0797 -0.6510 -1.6846
    7POPC  C314  929   0.578   1.841   5.295  0.6408  0.0289  0.1370
    7POPC  H14X  930   0.495   1.900   5.252 -0.4839 -0.8976  0.9669
    7POPC  H14Y  931   0.538   1.749   5.344  2.3016 -0.4169  0.7302
    7POPC  C315  932   0.669   1.804   5.177 -0.0700  0.1773 -0.4601
    7POPC  H15X  933   0.615   1.729   5.116  0.6755  0.2920 -1.2774
    7POPC  H15Y  934   0.764   1.763   5.219  0.5851  1.7665 -0.3264
    7POPC  C316  935   0.692   1.917   5.078  0.8550  0.3530 -0.0539
    7POPC  H16X  936   0.602   1.947   5.020  1.5427  1.4188 -0.6229
    7POPC  H16Y  937   0.769   1.894   5.001  0.9042  3.8042 -1.2217
    7POPC  H16Z  938   0.736   2.006   5.129 -0.8813  1.5163 -0.5034
    8POPC     N  939   1.574   3.231   7.315 -0.2137 -0.0182 -0.1402
    8POPC   C12  940   1.523   3.192   7.178 -0.0580 -0.7165  0.0007
    8POPC   C13  941   1.610   3.378   7.329 -0.0827 -0.0232 -0.4126
    8POPC   C14  942   1.462   3.199   7.411  0.4056 -0.3033  0.4952
    8POPC   C15  943   1.691   3.150   7.366 -0.3912  0.3640  0.8844
    8POPC  H12A  944   1.440   3.259   7.167  0.3924  0.4424  2.7497
    8POPC  H12B  945   1.492   3.089   7.187  1.4187 -1.2041 -0.1063
    8POPC  H13A  946   1.638   3.397   7.431 -1.1352  2.7869 -0.5581
    8POPC  H13B  947   1.693   3.399   7.264 -0.6966  5.0923  0.0920
    8POPC  H13C  948   1.521   3.434   7.303 -0.9405 -0.8185  0.6776
    8POPC  H14A  949   1.491   3.234   7.509  0.0185  1.8705 -0.0959
    8POPC  H14B  950   1.370   3.246   7.380 -1.1546 -0.3027  4.5718
    8POPC  H14C  951   1.446   3.093   7.422 -0.9266 -0.9043 -4.5389
    8POPC  H15A  952   1.787   3.190   7.339 -0.9550  1.3035  0.2194
    8POPC  H15B  953   1.694   3.050   7.327  4.8712  0.9127 -0.9232
    8POPC  H15C  954   1.696   3.156   7.474 -1.4317  0.7564  0.9276
    8POPC   C11  955   1.612   3.212   7.055  0.3528  0.1480  0.4245
    8POPC  H11A  956   1.662   3.310   7.045  1.1086 -0.2917 -0.2343
    8POPC  H11B  957   1.540   3.212   6.970  1.5716  0.9642 -0.6433
    8POPC     P  958   1.656   2.972   6.968 -0.3176  0.3014  0.1551
    8POPC   O13  959   1.771   2.891   6.922 -0.4673  0.1882 -0.0212
    8POPC   O14  960   1.561   2.907   7.061 -0.4053  0.6493  0.3130
    8POPC   O12  961   1.709   3.110   7.029  0.2233  0.0865  0.1758
    8POPC   O11  962   1.588   3.009   6.828 -0.2616  0.0586  0.0646
    8POPC    C1  963   1.635   3.116   6.746 -0.3008 -0.0022 -0.0382
    8POPC    HA  964   1.734   3.154   6.779  0.0534 -1.3777  0.5690
    8POPC    HB  965   1.553   3.191   6.750 -2.2326 -1.9176 -1.2574
    8POPC    C2  966   1.645   3.074   6.599  0.1882 -0.4195  0.1115
    8POPC    HS  967   1.707   3.141   6.536  1.3321  0.9381  2.5605
    8POPC   O21  968   1.510   3.053   6.557  0.3047 -0.3626 -0.2976
    8POPC   C21  969   1.485   3.102   6.435  0.0123  0.4283  0.0804
    8POPC   O22  970   1.563   3.161   6.363  0.2074 -0.0167 -0.0704
    8POPC   C22  971   1.339   3.079   6.397  0.1849 -0.0487 -0.2903
    8POPC   H2R  972   1.289   3.176   6.418  3.0202  1.2099  1.1885
    8POPC   H2S  973   1.295   3.002   6.464 -0.3210  0.7813  0.3425
    8POPC    C3  974   1.717   2.939   6.583  0.3687 -0.2441 -0.6208
    8POPC    HX  975   1.670   2.864   6.651 -2.9204  0.6863 -1.6647
    8POPC    HY  976   1.826   2.939   6.603  0.6685 -2.6835 -1.7766
    8POPC   O31  977   1.688   2.879   6.456 -0.3223 -0.0238 -0.5693
    8POPC   C31  978   1.791   2.906   6.377  0.1378 -0.0153  0.0236
    8POPC   O32  979   1.881   2.986   6.398 -0.5896  0.8447 -0.0428
    8POPC   C32  980   1.797   2.818   6.253  0.0097 -0.4950  0.3559
    8POPC   H2X  981   1.696   2.773   6.247 -0.1774 -0.1053  0.5311
    8POPC   H2Y  982   1.868   2.735   6.272  1.6787  0.9423  0.6613
    8POPC   C23  983   1.325   3.023   6.255  0.0133  0.0786 -0.3236
    8POPC   H3R  984   1.387   3.085   6.186  3.2317 -1.9414  0.5120
    8POPC   H3S  985   1.219   3.022   6.222 -0.6513 -0.1320  1.7075
    8POPC   C24  986   1.383   2.882   6.249  0.0265  0.0570  0.2250
    8POPC   H4R  987   1.324   2.815   6.315 -1.9586  0.2408 -1.2392
    8POPC   H4S  988   1.494   2.879   6.255 -0.0265 -1.9288  0.9880
    8POPC   C25  989   1.360   2.813   6.114  0.3692 -0.0105  0.2007
    8POPC   H5R  990   1.418   2.866   6.035 -0.2801 -0.1823 -0.4061
    8POPC   H5S  991   1.252   2.834   6.100  0.2402  2.1185  3.3944
    8POPC   C26  992   1.400   2.666   6.121  0.4350 -0.0328 -0.5255
    8POPC   H6R  993   1.336   2.608   6.192 -0.0395  0.7293 -0.3210
    8POPC   H6S  994   1.506   2.653   6.153  0.6502  1.3548 -0.6262
    8POPC   C27  995   1.374   2.590   5.990 -0.1971 -0.1997 -0.3095
    8POPC   H7R  996   1.265   2.580   5.978 -0.5135  0.5619  1.5200
    8POPC   H7S  997   1.414   2.487   6.001 -2.6084 -1.0902  0.7447
    8POPC   C28  998   1.431   2.660   5.866  0.3742  0.5569  0.3656
    8POPC   H8R  999   1.537   2.687   5.887  0.1999  0.0602  1.9960
    8POPC   H8S 1000   1.355   2.741   5.860 -2.7386 -2.1578 -0.1361
    8POPC   C29 1001   1.411   2.587   5.737 -0.2012  0.7855  0.3227
    8POPC   H91 1002   1.428   2.479   5.746 -0.9127  0.7837  2.0270
    8POPC  C210 1003   1.375   2.643   5.621 -0.0713  0.1891 -0.0120
    8POPC  H101 1004   1.352   2.592   5.526 -1.3167  1.8486 -0.6494
    8POPC  C211 1005   1.367   2.789   5.586 -0.2307  0.2090  0.1052
    8POPC  H11R 1006   1.415   2.847   5.667  2.2127 -0.0108 -1.0883
    8POPC  H11S 1007   1.259   2.815   5.582 -0.3106 -0.1763 -2.6825
    8POPC  C212 1008   1.435   2.841   5.458 -0.1165 -0.2566 -0.0254
    8POPC  H12R 1009   1.537   2.864   5.495 -1.2341  0.8479  2.6010
    8POPC  H12S 1010   1.392   2.939   5.430  0.7553  0.7114  1.8212
    8POPC  C213 1011   1.432   2.744   5.340  0.7518 -0.4449  0.1030
    8POPC  H13R 1012   1.323   2.721   5.337  0.8853 -1.5520  2.3642
    8POPC  H13S 1013   1.474   2.650   5.381  1.3317  0.0017  0.5423
    8POPC  C214 1014   1.480   2.791   5.202 -0.0050  0.3066  0.0827
    8POPC  H14R 1015   1.582   2.837   5.203  0.4349 -0.6350 -0.0730
    8POPC  H14S 1016   1.412   2.873   5.174 -0.1339 -0.3138 -1.5191
    8POPC  C215 1017   1.484   2.682   5.094  0.0116  0.2442  0.1462
    8POPC  H15R 1018   1.382   2.642   5.085 -0.7409  2.4743 -2.8549
    8POPC  H15S 1019   1.553   2.610   5.144  0.8867 -0.7682 -2.3692
    8POPC  C216 1020   1.543   2.716   4.957 -0.2571 -0.2675 -0.0980
    8POPC  H16R 1021   1.528   2.634   4.884 -0.5433 -0.3803  0.0879
    8POPC  H16S 1022   1.652   2.731   4.971  0.0759 -0.9938 -1.7330
    8POPC  C217 1023   1.493   2.849   4.901  0.1484 -0.0273  0.1011
    8POPC  H17R 1024   1.526   2.930   4.969  1.1718  0.7440 -1.2673
    8POPC  H17S 1025   1.382   2.854   4.890  0.1825  1.5253  0.1828
    8POPC  C218 1026   1.574   2.890   4.778 -0.4367  0.0434 -0.2666
    8POPC  H18R 1027   1.584   2.808   4.704 -1.2960  0.4343 -0.8308
    8POPC  H18S 1028   1.680   2.912   4.803 -0.5102  0.6270 -0.4491
    8POPC  H18T 1029   1.537   2.979   4.722  0.9929 -0.0598 -1.4326
    8POPC   C33 1030   1.837   2.886   6.122 -0.6098 -0.0981  0.3658
    8POPC   H3X 1031   1.889   2.811   6.058 -1.8447 -0.8264  0.1913
    8POPC   H3Y 1032   1.912   2.968   6.133 -1.8887  0.9369  1.7305
    8POPC   C34 1033   1.714   2.936   6.045 -0.1608  0.2005 -0.1685
    8POPC   H4X 1034   1.668   3.013   6.110  2.1999  0.0301  1.8538
    8POPC   H4Y 1035   1.644   2.856   6.013  0.4004  0.2558 -1.6072
    8POPC   C35 1036   1.757   3.010   5.918  0.4043 -0.3287 -0.2890
    8POPC   H5X 1037   1.834   3.086   5.946 -1.9375  1.2868  2.2399
    8POPC   H5Y 1038   1.668   3.067   5.885  0.7842  0.4991  0.0865
    8POPC   C36 1039   1.793   2.920   5.800  0.3482  0.0532 -0.5973
    8POPC   H6X 1040   1.712   2.847   5.778 -0.2971  0.2463  1.0382
    8POPC   H6Y 1041   1.885   2.863   5.824  1.0603  1.1197 -0.7298
    8POPC   C37 1042   1.818   3.003   5.674 -0.3022 -0.0347 -0.7898
    8POPC   H7X 1043   1.735   3.075   5.657  0.5836  0.6065 -2.7705
    8POPC   H7Y 1044   1.814   2.938   5.583  1.4892 -1.4928  0.1085
    8POPC   C38 1045   1.943   3.091   5.685 -0.2633 -0.1513 -0.2608
    8POPC   H8X 1046   1.935   3.165   5.767  2.9911 -0.1670  0.1865
    8POPC   H8Y 1047   1.955   3.132   5.582 -1.1489  0.0790 -0.2850
    8POPC   C39 1048   2.077   3.030   5.725 -0.3618  0.0044  0.3099
    8POPC   H9X 1049   2.122   2.965   5.646 -0.3311  1.0983 -0.5935
    8POPC   H9Y 1050   2.059   2.957   5.807 -0.1710 -1.2402 -0.7247
    8POPC  C310 1051   2.182   3.127   5.779  0.0141 -0.1930 -0.0563
    8POPC  H10X 1052   2.142   3.184   5.866  0.9040  1.2515 -0.5480
    8POPC  H10Y 1053   2.197   3.205   5.701 -0.1337  0.0856  0.1898
    8POPC  C311 1054   2.303   3.062   5.846  0.0343  0.1406  0.2361
    8POPC  H11X 1055   2.348   2.998   5.767 -2.2304 -0.3699 -0.7171
    8POPC  H11Y 1056   2.265   2.993   5.924 -0.5287 -1.2735 -1.2097
    8POPC  C312 1057   2.401   3.163   5.904  0.1560  0.0248  0.2325
    8POPC  H12X 1058   2.444   3.222   5.821 -0.6788  3.3449  1.9740
    8POPC  H12Y 1059   2.486   3.121   5.962  0.4561  1.1236  0.6278
    8POPC  C313 1060   2.349   3.281   5.986 -0.0950  0.3881 -0.4494
    8POPC  H13X 1061   2.298   3.247   6.079 -2.2949  1.8967 -1.0229
    8POPC  H13Y 1062   2.276   3.332   5.919  1.5345 -0.2102 -2.7933
    8POPC  C314 1063   2.462   3.375   6.028  0.0922  0.0195 -0.1286
    8POPC  H14X 1064   2.496   3.441   5.946  0.3196  0.4857  0.3376
    8POPC  H14Y 1065   2.542   3.315   6.076 -1.0959  0.6992  2.9145
    8POPC  C315 1066   2.417   3.463   6.144  0.2229  0.3237 -0.3081
    8POPC  H15X 1067   2.496   3.539   6.165  0.6443  0.3545 -1.9033
    8POPC  H15Y 1068   2.413   3.395   6.232 -0.1646  0.7528  0.0118
    8POPC  C316 1069   2.289   3.546   6.131  0.2585  0.2928 -0.8921
    8POPC  H16X 1070   2.256   3.597   6.224  0.1037 -1.7585  0.2370
    8POPC  H16Y 1071   2.207   3.478   6.102 -0.4648  0.2958  0.9726
    8POPC  H16Z 1072   2.295   3.624   6.052  2.1377  0.5361 -0.5776
    9POPC     N 1073   2.255   2.966   6.629 -0.4853 -0.5594  0.1234
    9POPC   C12 1074   2.280   2.817   6.638  0.1989 -0.4310  0.4357
    9POPC   C13 1075   2.110   2.995   6.659 -0.3884 -0.1199  0.1745
    9POPC   C14 1076   2.343   3.044   6.724 -0.9596  0.2148 -0.0698
    9POPC   C15 1077   2.292   3.007   6.489 -0.0532  0.2165  0.4578
    9POPC  H12A 1078   2.196   2.772   6.587  0.6180 -1.9536  1.0257
    9POPC  H12B 1079   2.271   2.788   6.742  3.2519 -2.9781  0.1525
    9POPC  H13A 1080   2.086   3.100   6.659  0.3456  0.0745 -1.0103
    9POPC  H13B 1081   2.051   2.969   6.572  0.9951  1.0293 -1.1815
    9POPC  H13C 1082   2.073   2.947   6.748 -1.0856 -2.1035 -1.1134
    9POPC  H14A 1083   2.331   3.150   6.708  1.5287  0.4923 -0.3913
    9POPC  H14B 1084   2.312   3.022   6.826 -0.2071  0.2260  0.1663
    9POPC  H14C 1085   2.449   3.030   6.710 -0.6816  0.6283  1.4144
    9POPC  H15A 1086   2.393   2.976   6.467  0.5444  2.0937  0.3321
    9POPC  H15B 1087   2.288   3.115   6.478 -0.8346  0.0184 -1.6960
    9POPC  H15C 1088   2.226   2.950   6.426  2.9592  0.3888 -3.2305
    9POPC   C11 1089   2.416   2.759   6.598 -0.0830 -0.8324  0.0576
    9POPC  H11A 1090   2.429   2.788   6.492  0.5738  1.5369  0.7317
    9POPC  H11B 1091   2.406   2.648   6.593  1.1283 -0.9534 -0.0073
    9POPC     P 1092   2.669   2.776   6.633 -0.4062  0.0253  0.0348
    9POPC   O13 1093   2.747   2.901   6.643  0.1371 -0.2872 -0.2096
    9POPC   O14 1094   2.725   2.662   6.708 -0.5991  0.2738  0.5593
    9POPC   O12 1095   2.520   2.812   6.680 -0.4347 -0.0885  0.0313
    9POPC   O11 1096   2.651   2.747   6.477  0.4528  0.0516 -0.0719
    9POPC    C1 1097   2.759   2.721   6.386  0.5235  0.1933 -0.0290
    9POPC    HA 1098   2.744   2.615   6.356  0.1764  0.0013  0.7892
    9POPC    HB 1099   2.852   2.735   6.446  0.7466  1.0874 -0.5776
    9POPC    C2 1100   2.755   2.816   6.265 -0.0963 -0.1466 -0.2831
    9POPC    HS 1101   2.775   2.918   6.305  1.2749 -1.0770  1.5707
    9POPC   O21 1102   2.630   2.814   6.197 -0.2449  0.1368 -0.0213
    9POPC   C21 1103   2.542   2.905   6.239 -0.0241  0.2869  0.1187
    9POPC   O22 1104   2.557   2.984   6.330  0.0157  0.6433 -0.1974
    9POPC   C22 1105   2.408   2.892   6.168 -0.0034 -0.2428  0.1689
    9POPC   H2R 1106   2.419   2.884   6.058 -0.1257 -0.1733  0.1509
    9POPC   H2S 1107   2.333   2.974   6.179  0.6548  0.8525 -2.7027
    9POPC    C3 1108   2.872   2.773   6.175  0.4584 -0.3156  0.4973
    9POPC    HX 1109   2.862   2.663   6.174  0.2189 -0.2943 -0.3941
    9POPC    HY 1110   2.969   2.795   6.223  0.5591 -2.5323  1.4188
    9POPC   O31 1111   2.868   2.824   6.041  0.2113 -0.0303  0.6118
    9POPC   C31 1112   2.852   2.954   6.016 -0.5717 -0.3491 -0.6453
    9POPC   O32 1113   2.803   3.030   6.098  0.1758 -0.3630 -0.1755
    9POPC   C32 1114   2.905   2.998   5.880 -0.1042 -0.0414 -0.3693
    9POPC   H2X 1115   2.884   2.919   5.804 -2.7203  0.4612 -0.2689
    9POPC   H2Y 1116   3.013   3.012   5.897 -0.0247 -1.9805  1.0638
    9POPC   C23 1117   2.345   2.759   6.210  0.3278 -0.4607 -0.0142
    9POPC   H3R 1118   2.317   2.765   6.317 -2.2253 -2.8124 -0.4550
    9POPC   H3S 1119   2.423   2.681   6.204  0.3937 -0.3400 -0.9408
    9POPC   C24 1120   2.213   2.723   6.140  0.1740 -0.0265  0.0460
    9POPC   H4R 1121   2.239   2.692   6.037 -0.0111  2.1078 -0.6819
    9POPC   H4S 1122   2.144   2.810   6.136 -2.4091 -2.0125 -1.9361
    9POPC   C25 1123   2.133   2.608   6.201 -0.3292  0.3055  0.0132
    9POPC   H5R 1124   2.071   2.647   6.285 -0.0180 -1.4720  1.1140
    9POPC   H5S 1125   2.214   2.541   6.237 -0.5253  1.3694  2.6873
    9POPC   C26 1126   2.039   2.545   6.098  0.0816 -0.2513 -0.0253
    9POPC   H6R 1127   2.103   2.492   6.024 -2.5034 -0.7791 -2.0556
    9POPC   H6S 1128   1.977   2.625   6.052 -2.0705 -2.0383 -0.4303
    9POPC   C27 1129   1.939   2.445   6.156 -0.4605  0.2600 -0.0700
    9POPC   H7R 1130   1.897   2.483   6.252 -0.0545  0.3479  0.0744
    9POPC   H7S 1131   1.982   2.344   6.171 -0.6960  0.3541  1.4596
    9POPC   C28 1132   1.821   2.431   6.060 -0.4439  0.1197 -0.0695
    9POPC   H8R 1133   1.790   2.537   6.056 -1.6714  0.2213  5.0127
    9POPC   H8S 1134   1.725   2.383   6.091 -0.6339  0.0345 -0.7583
    9POPC   C29 1135   1.852   2.354   5.935  0.1923 -0.0107  0.1637
    9POPC   H91 1136   1.858   2.247   5.961 -0.5600 -0.1909 -0.3439
    9POPC  C210 1137   1.850   2.408   5.812 -0.4554  0.4145  0.3551
    9POPC  H101 1138   1.884   2.346   5.728 -0.3543  2.1665 -0.9581
    9POPC  C211 1139   1.831   2.550   5.767  0.2209  0.3075 -0.2965
    9POPC  H11R 1140   1.850   2.623   5.849  1.4732 -0.6085  0.2643
    9POPC  H11S 1141   1.733   2.564   5.715  0.4478 -1.7266 -1.3540
    9POPC  C212 1142   1.942   2.585   5.669  0.1455 -0.3087 -0.6064
    9POPC  H12R 1143   1.918   2.688   5.633 -0.9497  0.1772  1.3958
    9POPC  H12S 1144   1.942   2.518   5.580  0.9771 -0.5061 -0.4692
    9POPC  C213 1145   2.080   2.574   5.734 -0.0930 -0.1169 -0.0624
    9POPC  H13R 1146   2.114   2.469   5.742  0.9361 -0.0880 -2.8172
    9POPC  H13S 1147   2.075   2.614   5.837 -1.6701 -1.0699  0.2516
    9POPC  C214 1148   2.189   2.651   5.657 -0.5198  0.3480 -0.2080
    9POPC  H14R 1149   2.156   2.743   5.604  3.4240  3.1891  1.8078
    9POPC  H14S 1150   2.236   2.575   5.592 -0.4242  0.2002  0.0339
    9POPC  C215 1151   2.303   2.702   5.745 -0.4867 -0.5130  0.2624
    9POPC  H15R 1152   2.278   2.761   5.836 -0.8786 -0.3226  0.0323
    9POPC  H15S 1153   2.370   2.770   5.688 -1.1217 -0.2015 -0.1263
    9POPC  C216 1154   2.393   2.591   5.799  0.1171 -0.2174 -0.1348
    9POPC  H16R 1155   2.439   2.530   5.718 -1.6182  0.0973 -1.4009
    9POPC  H16S 1156   2.321   2.534   5.861  0.0609 -0.9580 -0.8626
    9POPC  C217 1157   2.511   2.650   5.878 -0.1698 -0.0585  0.1793
    9POPC  H17R 1158   2.468   2.700   5.967  2.2335  0.6548  0.9979
    9POPC  H17S 1159   2.565   2.728   5.821  0.9566 -1.6286 -1.0054
    9POPC  C218 1160   2.617   2.550   5.924 -0.2835 -0.1102  0.3281
    9POPC  H18R 1161   2.710   2.590   5.969 -0.1686  2.6712 -2.1020
    9POPC  H18S 1162   2.659   2.486   5.843 -1.6274 -0.8363  0.1643
    9POPC  H18T 1163   2.562   2.478   5.988 -0.9155  2.6080  3.0467
    9POPC   C33 1164   2.826   3.119   5.830 -0.3006  0.0152  0.0689
    9POPC   H3X 1165   2.719   3.112   5.858 -0.9933 -1.7338 -2.5571
    9POPC   H3Y 1166   2.838   3.104   5.720  1.1530 -0.2541  0.2378
    9POPC   C34 1167   2.895   3.255   5.842 -0.0149 -0.1195 -0.0213
    9POPC   H4X 1168   2.889   3.271   5.952  2.2916  2.6149 -0.1635
    9POPC   H4Y 1169   2.846   3.339   5.787 -1.3442 -1.8484 -1.6076
    9POPC   C35 1170   3.038   3.276   5.791 -0.1621 -0.2651 -0.5030
    9POPC   H5X 1171   3.105   3.198   5.833 -0.9348 -0.9146 -0.4400
    9POPC   H5Y 1172   3.069   3.376   5.827 -1.2986 -0.4491  1.0944
    9POPC   C36 1173   3.037   3.281   5.638  0.0167 -0.3261 -0.5051
    9POPC   H6X 1174   2.978   3.365   5.597  0.1821  0.0891  0.0798
    9POPC   H6Y 1175   3.011   3.182   5.595 -1.2341  0.2900 -1.2042
    9POPC   C37 1176   3.177   3.297   5.577  0.1945  0.5685  0.1221
    9POPC   H7X 1177   3.243   3.222   5.625 -0.2495 -0.2385 -0.4956
    9POPC   H7Y 1178   3.213   3.393   5.620  2.8568 -0.6830  0.8456
    9POPC   C38 1179   3.183   3.289   5.425  0.1923 -0.0755  0.1528
    9POPC   H8X 1180   3.120   3.374   5.390  0.6846  0.1962 -0.1048
    9POPC   H8Y 1181   3.146   3.191   5.388  1.9602 -0.3142 -1.1334
    9POPC   C39 1182   3.322   3.308   5.363 -0.0756  0.2406 -0.3561
    9POPC   H9X 1183   3.316   3.269   5.259  0.1339  0.1953 -0.3510
    9POPC   H9Y 1184   3.385   3.235   5.417 -2.1863 -0.7648  0.8523
    9POPC  C310 1185   3.395   3.443   5.367  0.3418 -0.0112  0.7239
    9POPC  H10X 1186   3.493   3.437   5.315 -0.3573 -2.6232 -0.4847
    9POPC  H10Y 1187   3.406   3.463   5.476  0.7748 -0.4585  0.7710
    9POPC  C311 1188   3.311   3.547   5.293  0.3350 -0.0441  0.6857
    9POPC  H11X 1189   3.213   3.556   5.344 -0.3202 -0.7461 -0.4069
    9POPC  H11Y 1190   3.285   3.492   5.200 -0.6048  0.3974  0.6819
    9POPC  C312 1191   3.377   3.681   5.258 -0.1716 -0.0850 -0.4898
    9POPC  H12X 1192   3.324   3.732   5.176 -1.0030  0.0996  0.1514
    9POPC  H12Y 1193   3.480   3.661   5.222 -0.3264 -1.7592 -0.1041
    9POPC  C313 1194   3.376   3.774   5.379  0.1756 -0.4735 -0.1820
    9POPC  H13X 1195   3.440   3.860   5.351  0.0412 -1.0406 -2.3527
    9POPC  H13Y 1196   3.425   3.714   5.459 -1.9677  0.3893  1.9087
    9POPC  C314 1197   3.231   3.804   5.419  0.2919 -0.0882 -0.0383
    9POPC  H14X 1198   3.186   3.711   5.462 -0.7684 -0.5957 -2.1337
    9POPC  H14Y 1199   3.179   3.827   5.324  0.6543 -0.7134 -0.3903
    9POPC  C315 1200   3.213   3.922   5.515  0.1787 -0.0877 -0.0608
    9POPC  H15X 1201   3.264   4.006   5.464  2.8252 -2.2135 -1.1224
    9POPC  H15Y 1202   3.271   3.888   5.603 -1.7350 -1.5300  0.7317
    9POPC  C316 1203   3.071   3.964   5.553  0.3127  0.5126 -0.2102
    9POPC  H16X 1204   3.068   4.073   5.575 -2.0832  0.5687 -0.5890
    9POPC  H16Y 1205   3.030   3.909   5.641  0.3277 -0.2777 -0.6864
    9POPC  H16Z 1206   3.004   3.956   5.465 -0.0040  1.2998 -0.0491
   10POPC     N 1207   5.286   3.366   7.166 -0.3590 -0.4720  0.0467
   10POPC   C12 1208   5.319   3.396   7.021 -0.3025  0.0721  0.1725
   10POPC   C13 1209   5.377   3.442   7.259 -0.1030  0.1803 -0.7207
   10POPC   C14 1210   5.140   3.385   7.197 -0.2508  0.5159 -0.0313
   10POPC   C15 1211   5.307   3.219   7.191 -0.0948 -0.4257  0.0986
   10POPC  H12A 1212   5.276   3.317   6.963 -2.6889  1.8503 -0.6412
   10POPC  H12B 1213   5.427   3.401   7.016 -0.3824  0.5087 -2.2382
   10POPC  H13A 1214   5.356   3.403   7.358 -0.1042  0.0488 -0.7730
   10POPC  H13B 1215   5.480   3.415   7.238 -0.0220  0.3382 -0.5326
   10POPC  H13C 1216   5.362   3.548   7.247 -2.4137 -0.0324 -0.1318
   10POPC  H14A 1217   5.118   3.374   7.302 -1.4327 -0.7393 -0.3795
   10POPC  H14B 1218   5.102   3.480   7.161 -2.3475 -1.0005 -2.1466
   10POPC  H14C 1219   5.080   3.317   7.138  0.8726  0.3099 -0.9649
   10POPC  H15A 1220   5.413   3.197   7.183 -0.1216 -0.6224  0.2543
   10POPC  H15B 1221   5.241   3.157   7.133 -1.1354  1.4316 -0.7616
   10POPC  H15C 1222   5.276   3.199   7.293  2.3113 -0.2143  0.9357
   10POPC   C11 1223   5.260   3.527   6.968 -0.2555 -0.3647 -0.9735
   10POPC  H11A 1224   5.320   3.565   6.883  0.0260 -1.3412 -1.2269
   10POPC  H11B 1225   5.265   3.609   7.043 -1.5673  0.1801 -1.4548
   10POPC     P 1226   5.057   3.600   6.828  0.6939  0.0545 -0.1383
   10POPC   O13 1227   4.910   3.587   6.836  0.7652 -0.1897  0.9622
   10POPC   O14 1228   5.112   3.734   6.860  0.4940  0.2463 -0.5837
   10POPC   O12 1229   5.122   3.504   6.938 -0.3961 -0.6697 -0.1160
   10POPC   O11 1230   5.114   3.535   6.693  0.4931  0.1928 -0.2904
   10POPC    C1 1231   5.078   3.403   6.650  0.1759  0.2081 -0.0802
   10POPC    HA 1232   5.068   3.410   6.539  1.6867  0.0469 -0.2491
   10POPC    HB 1233   4.991   3.361   6.704 -0.4885 -0.0753 -1.3275
   10POPC    C2 1234   5.202   3.313   6.662  0.0165  0.0844  0.6979
   10POPC    HS 1235   5.212   3.275   6.766  0.8817 -0.4897  0.4214
   10POPC   O21 1236   5.319   3.384   6.620  0.0624 -0.4403 -0.0967
   10POPC   C21 1237   5.440   3.338   6.654  0.1461 -0.5678 -0.5645
   10POPC   O22 1238   5.455   3.249   6.735  0.1569  0.5180  0.6660
   10POPC   C22 1239   5.545   3.398   6.562  0.0203 -0.0797 -0.3937
   10POPC   H2R 1240   5.592   3.484   6.614  0.8355 -2.4483  3.0913
   10POPC   H2S 1241   5.506   3.433   6.464 -3.2887  1.0060  1.1685
   10POPC    C3 1242   5.170   3.197   6.566  0.3294  0.5912 -0.0276
   10POPC    HX 1243   5.148   3.231   6.462  3.1742 -0.1127 -0.9618
   10POPC    HY 1244   5.088   3.139   6.612  1.4817 -0.2222  1.0525
   10POPC   O31 1245   5.280   3.108   6.544 -0.0571  0.1021  0.0076
   10POPC   C31 1246   5.292   3.007   6.631  0.3257  0.0474 -0.1074
   10POPC   O32 1247   5.209   2.986   6.717  0.3871  0.0767 -0.0416
   10POPC   C32 1248   5.418   2.928   6.598  0.4119  0.2100 -0.1730
   10POPC   H2X 1249   5.427   2.846   6.672  2.4250  1.2539  0.8047
   10POPC   H2Y 1250   5.502   2.998   6.614  0.6741 -0.7131  3.0659
   10POPC   C23 1251   5.651   3.288   6.549  0.3581  0.1349  0.4532
   10POPC   H3R 1252   5.599   3.197   6.513 -1.1775  1.1907 -0.1534
   10POPC   H3S 1253   5.694   3.276   6.650 -0.0664  2.5335  0.9829
   10POPC   C24 1254   5.765   3.329   6.454  0.2924 -0.2000  0.2285
   10POPC   H4R 1255   5.845   3.254   6.472  0.3456  0.2367  2.0315
   10POPC   H4S 1256   5.799   3.432   6.474 -4.3627  1.4493  1.0548
   10POPC   C25 1257   5.739   3.327   6.304 -0.0219  0.1412  0.2770
   10POPC   H5R 1258   5.687   3.420   6.272 -1.4364  0.1143  2.3322
   10POPC   H5S 1259   5.675   3.239   6.281  2.2329 -2.0197  1.7965
   10POPC   C26 1260   5.866   3.316   6.218 -0.2120  0.2369 -0.0181
   10POPC   H6R 1261   5.930   3.229   6.244 -0.5392  0.2244  0.7738
   10POPC   H6S 1262   5.921   3.408   6.247 -1.9031  1.3048 -0.0376
   10POPC   C27 1263   5.839   3.312   6.067  0.2403 -0.4868 -0.0805
   10POPC   H7R 1264   5.789   3.407   6.041 -1.0981 -1.1730 -0.1151
   10POPC   H7S 1265   5.772   3.230   6.034 -0.9844  1.4386 -2.6171
   10POPC   C28 1266   5.972   3.298   5.992  0.0105  0.2688 -0.6352
   10POPC   H8R 1267   6.015   3.214   6.050 -3.9266 -0.4784  1.5800
   10POPC   H8S 1268   6.027   3.393   6.010  0.2257  0.3641 -1.7364
   10POPC   C29 1269   5.965   3.263   5.846 -0.3568 -0.5354 -0.4294
   10POPC   H91 1270   5.927   3.163   5.820 -2.4640  0.3600 -0.9225
   10POPC  C210 1271   6.001   3.338   5.741 -0.1454  0.0684  0.0632
   10POPC  H101 1272   5.989   3.290   5.642 -2.3220  0.2450  0.1982
   10POPC  C211 1273   6.035   3.484   5.733  0.0045  0.0420  0.2304
   10POPC  H11R 1274   6.142   3.488   5.702  0.0342 -1.1882  0.0996
   10POPC  H11S 1275   6.030   3.527   5.835 -0.2872 -1.3760  0.8436
   10POPC  C212 1276   5.947   3.573   5.645 -0.1399 -0.1711  0.1569
   10POPC  H12R 1277   5.997   3.670   5.624  0.1044 -0.0909  1.0555
   10POPC  H12S 1278   5.858   3.600   5.706 -0.0669 -1.4971  0.8777
   10POPC  C213 1279   5.909   3.518   5.508 -0.1472 -0.1604  0.1545
   10POPC  H13R 1280   5.834   3.437   5.509 -0.3809  0.0221 -1.0293
   10POPC  H13S 1281   6.001   3.469   5.468 -0.7292 -1.0307 -0.1482
   10POPC  C214 1282   5.854   3.623   5.412 -0.1996 -0.0393  0.3179
   10POPC  H14R 1283   5.817   3.568   5.323  1.6477 -1.5201  0.4043
   10POPC  H14S 1284   5.940   3.685   5.378  0.2564  0.5615  2.4398
   10POPC  C215 1285   5.738   3.703   5.472 -0.2415  0.2100 -0.0886
   10POPC  H15R 1286   5.693   3.774   5.399 -0.0471 -1.6337 -2.0977
   10POPC  H15S 1287   5.772   3.753   5.566  0.1289 -4.0109  2.2631
   10POPC  C216 1288   5.617   3.614   5.498 -0.0246 -0.0591  0.0070
   10POPC  H16R 1289   5.640   3.510   5.531  1.1870  0.4525  0.8464
   10POPC  H16S 1290   5.569   3.589   5.401  0.4634 -0.7046 -0.0714
   10POPC  C217 1291   5.520   3.670   5.603 -0.2709  0.8203 -0.6806
   10POPC  H17R 1292   5.506   3.780   5.592 -0.7157  0.8097 -0.2445
   10POPC  H17S 1293   5.562   3.658   5.705  0.0647  1.2966 -0.7623
   10POPC  C218 1294   5.382   3.605   5.594  0.1901 -0.2759 -0.0170
   10POPC  H18R 1295   5.354   3.600   5.487 -0.5222 -2.2867  0.2239
   10POPC  H18S 1296   5.299   3.662   5.641  1.0101  0.1298  0.9933
   10POPC  H18T 1297   5.386   3.498   5.623 -1.8909  0.2800  2.7824
   10POPC   C33 1298   5.407   2.856   6.463  0.0596  0.1244 -0.0993
   10POPC   H3X 1299   5.303   2.820   6.448  0.8218 -1.9465 -0.7082
   10POPC   H3Y 1300   5.465   2.762   6.469  1.8089  1.1549 -0.1244
   10POPC   C34 1301   5.457   2.941   6.346 -0.4291 -0.1433 -0.5052
   10POPC   H4X 1302   5.549   3.001   6.362 -0.4474 -0.3287  0.3438
   10POPC   H4Y 1303   5.382   3.016   6.313  0.6044  0.9645 -0.4154
   10POPC   C35 1304   5.494   2.857   6.224  0.6235  0.1997 -0.4260
   10POPC   H5X 1305   5.409   2.785   6.219  0.3846  0.3517  1.0244
   10POPC   H5Y 1306   5.587   2.804   6.256  0.8059  1.2890  0.9351
   10POPC   C36 1307   5.522   2.944   6.101  0.3688  0.0642 -0.5816
   10POPC   H6X 1308   5.606   3.015   6.117  1.4651 -1.0015 -1.4315
   10POPC   H6Y 1309   5.434   3.010   6.085  0.1642  0.0485  0.3779
   10POPC   C37 1310   5.533   2.860   5.974 -0.4537  0.0753 -0.6653
   10POPC   H7X 1311   5.565   2.925   5.890 -2.0722 -0.0969 -1.4525
   10POPC   H7Y 1312   5.434   2.816   5.952 -1.5046  2.5620 -1.2914
   10POPC   C38 1313   5.622   2.736   5.979 -0.2863  0.2137 -0.1561
   10POPC   H8X 1314   5.583   2.674   5.896 -0.6093 -0.2341  0.3187
   10POPC   H8Y 1315   5.587   2.683   6.071 -2.3672 -0.8485 -1.4887
   10POPC   C39 1316   5.773   2.756   5.988 -0.1903 -0.5671  0.0844
   10POPC   H9X 1317   5.818   2.657   6.009  0.6483 -0.4392 -1.0052
   10POPC   H9Y 1318   5.797   2.821   6.076 -2.2439 -0.2875  0.4966
   10POPC  C310 1319   5.851   2.807   5.866  0.0352 -0.8223  0.1205
   10POPC  H10X 1320   5.956   2.780   5.889 -0.6286 -2.6507  1.2548
   10POPC  H10Y 1321   5.839   2.917   5.858 -1.8093 -1.1044 -1.9007
   10POPC  C311 1322   5.824   2.742   5.730  0.3173 -0.4816 -0.0989
   10POPC  H11X 1323   5.723   2.768   5.692  1.0004  1.3916 -0.7395
   10POPC  H11Y 1324   5.819   2.632   5.743 -3.8867 -0.3631  0.6651
   10POPC  C312 1325   5.930   2.766   5.623 -0.1363 -0.0917 -0.4631
   10POPC  H12X 1326   5.884   2.758   5.522 -0.4684  2.8157 -0.6469
   10POPC  H12Y 1327   6.011   2.690   5.626 -0.3325 -0.3276 -1.0345
   10POPC  C313 1328   5.995   2.905   5.617 -0.4691  0.0745 -0.2415
   10POPC  H13X 1329   6.047   2.930   5.712 -2.3907 -0.1078  0.9260
   10POPC  H13Y 1330   5.922   2.988   5.610 -0.9366 -0.3357 -0.3229
   10POPC  C314 1331   6.092   2.924   5.500 -0.0679 -0.2052  0.0429
   10POPC  H14X 1332   6.127   3.029   5.502  0.6735 -0.4333 -0.6379
   10POPC  H14Y 1333   6.038   2.925   5.403 -0.5831  2.8586  0.2777
   10POPC  C315 1334   6.207   2.824   5.502 -0.1409 -0.2894  0.0600
   10POPC  H15X 1335   6.165   2.722   5.491  1.4698 -0.7471 -2.9015
   10POPC  H15Y 1336   6.259   2.819   5.601  2.4078 -0.6616 -1.2113
   10POPC  C316 1337   6.320   2.835   5.400  0.0231 -0.2504  0.2455
   10POPC  H16X 1338   6.275   2.821   5.300  0.9964  0.2096 -0.2716
   10POPC  H16Y 1339   6.389   2.749   5.410  1.1409  0.6486  0.5310
   10POPC  H16Z 1340   6.365   2.933   5.428 -0.6515 -0.0865  0.7819
   11POPC     N 1341   6.698   0.903   7.107 -0.1892 -0.8706 -0.1905
   11POPC   C12 1342   6.691   0.894   6.956 -0.2996  0.1663 -0.2561
   11POPC   C13 1343   6.778   0.791   7.170  0.4974 -0.0026  0.5184
   11POPC   C14 1344   6.771   1.029   7.148  0.1716 -0.8995 -0.7286
   11POPC   C15 1345   6.562   0.908   7.171  0.2494 -0.0714  0.7143
   11POPC  H12A 1346   6.652   0.797   6.931 -0.9249  0.6857 -1.3352
   11POPC  H12B 1347   6.793   0.903   6.921 -0.3093 -1.0587 -0.6498
   11POPC  H13A 1348   6.783   0.797   7.277  0.6218 -0.3920  0.5350
   11POPC  H13B 1349   6.728   0.697   7.153  1.6791 -0.3278 -1.4499
   11POPC  H13C 1350   6.882   0.786   7.142  0.5597  0.9004  0.5507
   11POPC  H14A 1351   6.878   1.031   7.131  0.1555 -0.3345 -0.7851
   11POPC  H14B 1352   6.716   1.113   7.109 -1.5792 -0.7659  1.7975
   11POPC  H14C 1353   6.758   1.038   7.255 -2.6775 -2.1486 -0.8975
   11POPC  H15A 1354   6.568   0.903   7.279 -0.2059 -0.5416  0.7261
   11POPC  H15B 1355   6.507   0.822   7.134  0.4205  0.1468 -0.0760
   11POPC  H15C 1356   6.499   0.991   7.143 -0.8312 -0.8638  0.7301
   11POPC   C11 1357   6.610   0.997   6.877 -0.3134  0.0507 -0.3932
   11POPC  H11A 1358   6.507   0.987   6.918  0.2980  3.9471  2.6849
   11POPC  H11B 1359   6.612   0.974   6.768  0.6868 -0.7570 -0.2259
   11POPC     P 1360   6.588   1.244   6.823 -0.3202  0.0909  0.0274
   11POPC   O13 1361   6.462   1.273   6.896 -0.3497  0.1164 -0.0330
   11POPC   O14 1362   6.686   1.355   6.815 -0.0316 -0.1749 -0.1597
   11POPC   O12 1363   6.665   1.127   6.900 -0.4292  0.0250  0.0361
   11POPC   O11 1364   6.561   1.195   6.673 -0.2719 -0.0042  0.0501
   11POPC    C1 1365   6.451   1.248   6.599 -0.3558  0.0751  0.2304
   11POPC    HA 1366   6.478   1.251   6.491  1.4864 -0.2643  0.6454
   11POPC    HB 1367   6.425   1.355   6.614 -3.4845 -0.5058 -0.2570
   11POPC    C2 1368   6.320   1.175   6.633 -0.5363  0.3643  0.1615
   11POPC    HS 1369   6.299   1.176   6.742 -0.9231  0.0412  0.0972
   11POPC   O21 1370   6.332   1.041   6.584 -0.0589  0.2018  0.7195
   11POPC   C21 1371   6.306   0.944   6.672  0.4140 -0.1146  0.5151
   11POPC   O22 1372   6.265   0.966   6.785  0.0384  0.1235  0.3343
   11POPC   C22 1373   6.327   0.809   6.605  0.0259  0.2293 -0.3053
   11POPC   H2R 1374   6.236   0.748   6.623  0.2501 -0.1240 -0.3647
   11POPC   H2S 1375   6.410   0.765   6.664  0.5865  0.5061 -0.8666
   11POPC    C3 1376   6.204   1.253   6.569 -0.7545  0.1908  0.3457
   11POPC    HX 1377   6.200   1.356   6.608  1.3882  1.1702 -1.7762
   11POPC    HY 1378   6.101   1.216   6.593 -0.9385  1.0309  0.8968
   11POPC   O31 1379   6.227   1.259   6.428 -0.3934  0.3330  0.4094
   11POPC   C31 1380   6.165   1.168   6.351  0.2541  0.1802  0.0580
   11POPC   O32 1381   6.077   1.092   6.387  0.3405  0.1038  0.1060
   11POPC   C32 1382   6.199   1.183   6.204  0.1798 -0.1943  0.0028
   11POPC   H2X 1383   6.270   1.267   6.187  1.9453 -1.9385 -1.9951
   11POPC   H2Y 1384   6.106   1.210   6.150 -0.8054 -1.3771  1.0612
   11POPC   C23 1385   6.344   0.815   6.453 -0.1169 -0.1019 -0.3339
   11POPC   H3R 1386   6.435   0.874   6.429 -0.7893  1.2952  0.4566
   11POPC   H3S 1387   6.252   0.865   6.415 -1.0837  0.0632  2.0907
   11POPC   C24 1388   6.344   0.673   6.396  0.4140 -0.0736 -0.4088
   11POPC   H4R 1389   6.324   0.670   6.286  2.4821 -2.4443 -0.8227
   11POPC   H4S 1390   6.254   0.623   6.437 -1.6682  4.1111  0.5823
   11POPC   C25 1391   6.474   0.599   6.431  0.3043 -0.0103  0.1325
   11POPC   H5R 1392   6.465   0.538   6.523  0.2189  0.0243  0.1478
   11POPC   H5S 1393   6.537   0.689   6.451 -0.9128  0.8823  0.0758
   11POPC   C26 1394   6.540   0.518   6.319  0.3529 -0.6545  0.6268
   11POPC   H6R 1395   6.625   0.467   6.369 -0.0052 -1.2296  0.6651
   11POPC   H6S 1396   6.581   0.582   6.239  0.3832  0.7347  1.7073
   11POPC   C27 1397   6.448   0.412   6.258  0.6957 -0.8754  0.4908
   11POPC   H7R 1398   6.382   0.472   6.192 -0.3801 -2.8069 -0.2766
   11POPC   H7S 1399   6.387   0.363   6.338  2.4816 -0.2056  2.3564
   11POPC   C28 1400   6.519   0.314   6.165  0.2625 -0.5598 -0.1774
   11POPC   H8R 1401   6.603   0.267   6.221  1.8410  1.9965 -0.2155
   11POPC   H8S 1402   6.566   0.384   6.092  0.0963  1.4184  1.4951
   11POPC   C29 1403   6.415   0.225   6.104  0.2940 -0.5082 -0.3088
   11POPC   H91 1404   6.367   0.158   6.177  4.2318 -1.0495  2.0578
   11POPC  C210 1405   6.380   0.221   5.975 -0.2759  0.1145 -0.1871
   11POPC  H101 1406   6.316   0.140   5.936  0.4552  0.4000 -2.0993
   11POPC  C211 1407   6.432   0.303   5.861  0.0613  0.5004  0.2410
   11POPC  H11R 1408   6.431   0.407   5.902  3.5154  0.5567  0.4392
   11POPC  H11S 1409   6.364   0.294   5.773 -2.5563 -0.3098  2.2309
   11POPC  C212 1410   6.577   0.270   5.826 -0.0929 -0.1302  0.1963
   11POPC  H12R 1411   6.642   0.256   5.915  0.3111 -2.5825 -0.4087
   11POPC  H12S 1412   6.628   0.353   5.773  1.6161 -0.8470  0.6640
   11POPC  C213 1413   6.582   0.141   5.744  0.4184 -0.1193  0.2105
   11POPC  H13R 1414   6.495   0.142   5.675  0.7354 -1.6278 -0.2610
   11POPC  H13S 1415   6.579   0.049   5.806  1.1222 -1.6611 -1.9099
   11POPC  C214 1416   6.707   0.137   5.654  0.1505  0.9063 -0.2176
   11POPC  H14R 1417   6.706   0.216   5.576  1.7869  0.8361 -0.3263
   11POPC  H14S 1418   6.708   0.040   5.602 -0.2121  0.2164  1.0121
   11POPC  C215 1419   6.836   0.163   5.732 -0.3509  0.4344  0.7884
   11POPC  H15R 1420   6.859   0.095   5.817  1.5333  0.5946  0.4493
   11POPC  H15S 1421   6.845   0.265   5.775 -1.0769  1.5989 -1.6411
   11POPC  C216 1422   6.953   0.153   5.634 -0.0835  0.3639  1.1115
   11POPC  H16R 1423   6.918   0.070   5.569  2.7569 -1.1327  1.3734
   11POPC  H16S 1424   7.041   0.115   5.689  1.8216  0.8228 -1.4272
   11POPC  C217 1425   6.981   0.277   5.549 -0.3349 -0.3073  0.0268
   11POPC  H17R 1426   7.045   0.344   5.611  1.2750  0.5616 -2.4204
   11POPC  H17S 1427   6.888   0.327   5.514 -0.6011 -1.5856 -1.1470
   11POPC  C218 1428   7.066   0.240   5.427  0.1749 -0.1486  0.3304
   11POPC  H18R 1429   7.170   0.216   5.460  0.5173  1.6461  0.6757
   11POPC  H18S 1430   7.068   0.329   5.361  0.8631  0.4703  1.1530
   11POPC  H18T 1431   7.018   0.160   5.367 -0.5802  0.5244  0.0296
   11POPC   C33 1432   6.259   1.056   6.142  0.3207 -0.3147  0.3865
   11POPC   H3X 1433   6.177   0.990   6.107  1.7566 -2.2478  0.5292
   11POPC   H3Y 1434   6.312   0.999   6.222  1.6235 -1.2209 -1.0663
   11POPC   C34 1435   6.369   1.099   6.044 -0.0244 -0.1424  0.0741
   11POPC   H4X 1436   6.440   1.157   6.107 -0.6377  0.1777  0.4840
   11POPC   H4Y 1437   6.324   1.167   5.969 -0.2398 -0.5834 -0.2038
   11POPC   C35 1438   6.434   0.990   5.959  0.5096 -0.2581  0.6221
   11POPC   H5X 1439   6.349   0.947   5.901  0.0910 -0.2251  1.1992
   11POPC   H5Y 1440   6.486   0.920   6.028  0.9871 -0.3764  0.1487
   11POPC   C36 1441   6.528   1.047   5.853 -0.5794 -0.0809 -0.2778
   11POPC   H6X 1442   6.617   1.087   5.907 -0.5743 -2.6034  1.7751
   11POPC   H6Y 1443   6.471   1.129   5.805 -2.0976 -0.8461  0.1868
   11POPC   C37 1444   6.566   0.940   5.751 -0.1537  0.2092 -0.4276
   11POPC   H7X 1445   6.477   0.919   5.688 -0.3084 -1.4173  0.2821
   11POPC   H7Y 1446   6.599   0.844   5.796 -1.3201 -1.0676 -2.1581
   11POPC   C38 1447   6.682   0.989   5.664  0.3545  0.0041  0.1287
   11POPC   H8X 1448   6.700   0.900   5.600  0.6311 -0.5021  0.8985
   11POPC   H8Y 1449   6.770   1.004   5.731 -2.0343  2.4994  3.0140
   11POPC   C39 1450   6.650   1.107   5.572 -0.2952 -0.4113 -0.1798
   11POPC   H9X 1451   6.742   1.147   5.525  0.8975  0.7802  2.9449
   11POPC   H9Y 1452   6.594   1.188   5.623 -0.3846  0.4993 -1.6704
   11POPC  C310 1453   6.555   1.066   5.459  0.2392 -0.3274 -0.6603
   11POPC  H10X 1454   6.452   1.078   5.498  0.4728 -0.5876  0.0360
   11POPC  H10Y 1455   6.571   0.958   5.439  0.3090 -0.9848  2.4694
   11POPC  C311 1456   6.560   1.160   5.338 -0.1390  1.0546  0.3762
   11POPC  H11X 1457   6.574   1.256   5.393  0.4499  0.4794  1.2509
   11POPC  H11Y 1458   6.460   1.154   5.289 -0.4035 -1.9436  1.1190
   11POPC  C312 1459   6.667   1.130   5.233 -0.9051 -0.0946 -0.0905
   11POPC  H12X 1460   6.682   1.023   5.205 -1.4379 -0.7674  2.0337
   11POPC  H12Y 1461   6.757   1.176   5.277 -1.1919 -2.1451  2.9644
   11POPC  C313 1462   6.653   1.209   5.103  0.2934 -0.5072 -0.4829
   11POPC  H13X 1463   6.557   1.180   5.053 -0.8416  0.9010  0.7945
   11POPC  H13Y 1464   6.727   1.181   5.025 -1.0959 -4.3082 -0.6656
   11POPC  C314 1465   6.657   1.359   5.131  0.2479 -0.5376 -0.3123
   11POPC  H14X 1466   6.750   1.378   5.189  1.0658  1.1867 -2.0599
   11POPC  H14Y 1467   6.567   1.382   5.192  1.3956  0.9750  0.8625
   11POPC  C315 1468   6.672   1.438   5.000 -0.5256 -0.2302 -0.2198
   11POPC  H15X 1469   6.652   1.544   5.026 -0.6133 -0.3140  0.0630
   11POPC  H15Y 1470   6.591   1.409   4.930  0.5635 -0.6261 -1.3476
   11POPC  C316 1471   6.807   1.419   4.932 -0.2736 -0.4691  0.3432
   11POPC  H16X 1472   6.820   1.329   4.869  0.1793  0.3351 -0.7364
   11POPC  H16Y 1473   6.890   1.417   5.007 -0.6920 -2.9869  0.8556
   11POPC  H16Z 1474   6.837   1.513   4.881 -1.0632  1.5047  3.2731
   12POPC     N 1475   7.575   4.649   7.632 -0.3540 -0.1176 -0.0891
   12POPC   C12 1476   7.578   4.576   7.500  0.0447 -0.0944 -0.0940
   12POPC   C13 1477   7.636   4.787   7.630 -0.0830 -0.2314  0.1730
   12POPC   C14 1478   7.431   4.669   7.670 -0.1523 -0.4668  0.8970
   12POPC   C15 1479   7.648   4.579   7.744  0.0031 -0.1258 -0.3227
   12POPC  H12A 1480   7.550   4.474   7.521  3.3208 -1.9540 -3.4742
   12POPC  H12B 1481   7.680   4.583   7.464 -0.2412  0.9781 -0.7362
   12POPC  H13A 1482   7.586   4.842   7.551  0.7407 -1.7567 -1.4768
   12POPC  H13B 1483   7.617   4.836   7.724  0.1978  1.1294 -0.4456
   12POPC  H13C 1484   7.740   4.787   7.602 -0.4829 -2.0069 -1.5427
   12POPC  H14A 1485   7.374   4.578   7.685 -1.0547 -0.0820 -0.0652
   12POPC  H14B 1486   7.427   4.721   7.764  1.5906  0.1011  0.6916
   12POPC  H14C 1487   7.386   4.736   7.598  1.0149  0.4661  1.0138
   12POPC  H15A 1488   7.623   4.609   7.845  1.9960 -3.1366  1.2315
   12POPC  H15B 1489   7.753   4.601   7.729  0.1586 -0.6914 -0.0942
   12POPC  H15C 1490   7.637   4.472   7.743  1.4763 -0.3131  0.2375
   12POPC   C11 1491   7.497   4.628   7.381 -0.2519  0.2028  0.2363
   12POPC  H11A 1492   7.389   4.604   7.393  0.0102 -1.2667 -0.1452
   12POPC  H11B 1493   7.537   4.580   7.289 -2.1226  0.6308 -0.8562
   12POPC     P 1494   7.400   4.845   7.307  0.0863  0.1056 -0.2365
   12POPC   O13 1495   7.283   4.808   7.389 -0.0138 -0.3540 -0.5829
   12POPC   O14 1496   7.440   4.987   7.299  0.0023  0.1410 -0.0420
   12POPC   O12 1497   7.527   4.767   7.366 -0.0623  0.1527  0.1499
   12POPC   O11 1498   7.379   4.779   7.163 -0.1086  0.2393 -0.2683
   12POPC    C1 1499   7.488   4.778   7.071 -0.3928  0.1773 -0.6065
   12POPC    HA 1500   7.487   4.692   7.000  1.1890 -1.3540  1.0945
   12POPC    HB 1501   7.581   4.756   7.128 -0.5864 -0.9045 -0.6777
   12POPC    C2 1502   7.499   4.905   6.985  0.4514  0.8636  0.4955
   12POPC    HS 1503   7.494   4.990   7.057  2.3425  1.2394  0.2193
   12POPC   O21 1504   7.391   4.902   6.891  0.6830  0.1035  0.2437
   12POPC   C21 1505   7.362   5.020   6.836 -0.3974 -0.0434  0.4750
   12POPC   O22 1506   7.416   5.127   6.863 -0.2937 -0.0301  0.2180
   12POPC   C22 1507   7.249   4.998   6.737  0.4143 -0.3264 -0.4123
   12POPC   H2R 1508   7.151   5.002   6.790 -0.6448 -0.2634 -2.2826
   12POPC   H2S 1509   7.264   4.901   6.686  1.0281 -1.0456  1.0807
   12POPC    C3 1510   7.634   4.910   6.912  0.1723 -0.3911 -0.1390
   12POPC    HX 1511   7.711   4.922   6.991  2.4990  1.3462 -2.4982
   12POPC    HY 1512   7.641   5.005   6.854 -2.6189  1.3124  2.0125
   12POPC   O31 1513   7.643   4.788   6.839 -0.0405  0.0819 -0.9712
   12POPC   C31 1514   7.770   4.775   6.801  0.0004 -0.0150 -0.8046
   12POPC   O32 1515   7.861   4.851   6.831 -0.4108  0.0164  0.3911
   12POPC   C32 1516   7.783   4.641   6.729  0.0554 -0.2785 -0.3049
   12POPC   H2X 1517   7.724   4.650   6.636 -0.5985  0.2397  0.1482
   12POPC   H2Y 1518   7.744   4.559   6.793  0.1273  0.3373  0.5499
   12POPC   C23 1519   7.255   5.100   6.623 -0.3398  0.5250  0.2852
   12POPC   H3R 1520   7.261   5.200   6.670 -2.1064  1.3017 -1.0398
   12POPC   H3S 1521   7.161   5.105   6.565 -0.8238 -1.0816  0.8734
   12POPC   C24 1522   7.375   5.089   6.529 -0.3268 -0.4276  0.4042
   12POPC   H4R 1523   7.474   5.089   6.580 -0.6371 -0.1001  1.0075
   12POPC   H4S 1524   7.375   5.180   6.465  2.1321  0.5281  1.6550
   12POPC   C25 1525   7.376   4.978   6.423  0.6901  0.2634 -0.3329
   12POPC   H5R 1526   7.432   4.892   6.466  0.6249  1.2378  1.8357
   12POPC   H5S 1527   7.450   5.018   6.350  2.1674 -0.3521  0.7855
   12POPC   C26 1528   7.241   4.940   6.361  0.3157 -0.1698  0.7250
   12POPC   H6R 1529   7.188   5.036   6.339  1.6181  0.2426 -0.8155
   12POPC   H6S 1530   7.188   4.890   6.445  2.0417  1.5378  3.0049
   12POPC   C27 1531   7.231   4.861   6.231 -0.5052  0.7498  0.2203
   12POPC   H7R 1532   7.129   4.823   6.206 -0.0691 -0.7832  0.6948
   12POPC   H7S 1533   7.285   4.766   6.249  0.6517  0.2783 -4.4609
   12POPC   C28 1534   7.279   4.931   6.103  0.5706  0.0761  0.2474
   12POPC   H8R 1535   7.269   4.854   6.023  1.4424  1.1976 -0.9786
   12POPC   H8S 1536   7.387   4.946   6.122  0.7571 -0.6885 -0.1461
   12POPC   C29 1537   7.200   5.056   6.080  0.5135  0.0283  0.1786
   12POPC   H91 1538   7.147   5.092   6.171  1.9680 -1.1813  1.5550
   12POPC  C210 1539   7.187   5.126   5.966  0.2852 -0.5297 -0.1391
   12POPC  H101 1540   7.136   5.223   5.972 -0.4248 -0.9665  2.7351
   12POPC  C211 1541   7.242   5.093   5.830  0.7589  0.2472 -0.1447
   12POPC  H11R 1542   7.280   4.989   5.820 -0.6257 -0.2421 -0.6826
   12POPC  H11S 1543   7.327   5.163   5.818  0.5570  0.7470  1.1767
   12POPC  C212 1544   7.133   5.123   5.727  0.6235  0.4638  0.0613
   12POPC  H12R 1545   7.106   5.230   5.741  1.2938  0.3623  2.8807
   12POPC  H12S 1546   7.034   5.074   5.743  0.6836  0.9319  2.1997
   12POPC  C213 1547   7.173   5.083   5.585 -0.1420 -0.0691 -0.0117
   12POPC  H13R 1548   7.232   4.989   5.585 -0.1214 -0.0598 -0.5632
   12POPC  H13S 1549   7.240   5.160   5.540 -1.9066  1.2673 -0.4562
   12POPC  C214 1550   7.052   5.065   5.493 -0.0525  0.1699 -0.1782
   12POPC  H14R 1551   6.988   5.155   5.498  1.0799  1.0000  4.0162
   12POPC  H14S 1552   6.997   4.978   5.535 -0.0023  0.3456  0.2551
   12POPC  C215 1553   7.097   5.046   5.349  0.1069  0.3176 -0.1482
   12POPC  H15R 1554   7.175   4.966   5.355 -0.1912  0.0278 -0.0817
   12POPC  H15S 1555   7.139   5.144   5.318 -1.6229  0.5853 -1.8350
   12POPC  C216 1556   6.985   5.013   5.250 -0.1375 -0.0388  0.2455
   12POPC  H16R 1557   6.893   5.071   5.274  0.3769  0.8226  0.2010
   12POPC  H16S 1558   6.959   4.905   5.252 -1.3271  0.1569 -1.6728
   12POPC  C217 1559   7.029   5.031   5.105 -0.0227 -0.3712  0.2380
   12POPC  H17R 1560   7.065   5.135   5.088 -0.6753  0.4692  3.4019
   12POPC  H17S 1561   6.936   5.018   5.045  0.2531 -3.9362  0.4087
   12POPC  C218 1562   7.135   4.931   5.060  0.6170  0.3050  0.2197
   12POPC  H18R 1563   7.104   4.827   5.087  1.2625  0.6048  2.2968
   12POPC  H18S 1564   7.235   4.952   5.104  0.0227  0.4458  1.5749
   12POPC  H18T 1565   7.137   4.938   4.949 -1.4472  0.9164  0.1876
   12POPC   C33 1566   7.930   4.627   6.690  0.2650  0.1190  0.3201
   12POPC   H3X 1567   7.984   4.637   6.786 -0.4495  0.1168  0.7246
   12POPC   H3Y 1568   7.968   4.714   6.632 -1.7269  1.2085  0.5524
   12POPC   C34 1569   7.980   4.497   6.627 -0.1751  0.0422  0.1175
   12POPC   H4X 1570   7.952   4.400   6.675  1.4948  0.0082  1.1243
   12POPC   H4Y 1571   8.092   4.497   6.626 -0.1294  0.4805  1.8237
   12POPC   C35 1572   7.935   4.492   6.481  0.2143  0.1949 -0.0100
   12POPC   H5X 1573   7.978   4.586   6.441 -1.0795  1.0151  0.4393
   12POPC   H5Y 1574   7.827   4.484   6.504  0.6313  1.4728  2.8472
   12POPC   C36 1575   7.979   4.367   6.405 -0.1570  0.2963 -0.3951
   12POPC   H6X 1576   7.945   4.276   6.461 -0.5491  1.2222  0.9358
   12POPC   H6Y 1577   8.089   4.366   6.390 -0.3322 -1.6197 -2.0570
   12POPC   C37 1578   7.919   4.354   6.265  0.0932 -0.4281 -0.4400
   12POPC   H7X 1579   7.945   4.447   6.209 -0.7056  0.3990  0.5281
   12POPC   H7Y 1580   7.809   4.351   6.281  0.3249 -0.2404  1.3676
   12POPC   C38 1581   7.965   4.233   6.184  0.1130 -0.4700 -0.3666
   12POPC   H8X 1582   7.935   4.147   6.247  1.0163  0.8782  2.0346
   12POPC   H8Y 1583   8.075   4.222   6.170 -0.1604 -1.6960 -1.8490
   12POPC   C39 1584   7.913   4.256   6.042  0.0902 -0.1576 -0.3083
   12POPC   H9X 1585   7.943   4.353   5.999 -2.0186  0.2537 -0.9621
   12POPC   H9Y 1586   7.802   4.258   6.035  0.1708 -0.1905 -2.3297
   12POPC  C310 1587   7.948   4.144   5.943  0.2994  0.1706 -0.6073
   12POPC  H10X 1588   7.896   4.050   5.970 -0.4055  0.1541 -1.9390
   12POPC  H10Y 1589   8.056   4.129   5.961 -0.2045 -0.0275  3.0002
   12POPC  C311 1590   7.903   4.196   5.806 -0.5841  0.0816 -0.3594
   12POPC  H11X 1591   7.921   4.115   5.733  1.9111  0.5580 -0.3628
   12POPC  H11Y 1592   7.953   4.285   5.761 -2.0896  1.0243 -0.2381
   12POPC  C312 1593   7.751   4.214   5.796 -0.6169  0.1477  0.2120
   12POPC  H12X 1594   7.726   4.311   5.843  1.8709  0.2410  1.5369
   12POPC  H12Y 1595   7.696   4.135   5.852 -2.3227  1.4014  0.3684
   12POPC  C313 1596   7.690   4.220   5.656 -0.0680  1.2309  0.0084
   12POPC  H13X 1597   7.732   4.135   5.598  0.6883  0.7332  1.2552
   12POPC  H13Y 1598   7.728   4.314   5.610  2.6709  0.2377  0.0557
   12POPC  C314 1599   7.539   4.242   5.651 -0.2779 -0.1216  0.1165
   12POPC  H14X 1600   7.511   4.341   5.693 -0.0359 -0.4230  1.0164
   12POPC  H14Y 1601   7.481   4.182   5.725 -2.1774  2.0618  0.5323
   12POPC  C315 1602   7.500   4.228   5.504  0.1069  0.3732 -0.0358
   12POPC  H15X 1603   7.535   4.130   5.463  0.0527 -0.5062  1.8919
   12POPC  H15Y 1604   7.532   4.313   5.441  0.6151  0.5105  0.3973
   12POPC  C316 1605   7.347   4.224   5.501  0.1109  0.2596 -0.0863
   12POPC  H16X 1606   7.294   4.303   5.557 -1.8944  0.9132 -2.7071
   12POPC  H16Y 1607   7.311   4.123   5.528  0.3674  0.5851  1.5680
   12POPC  H16Z 1608   7.314   4.248   5.398 -0.4273  2.6387  0.5878
   13POPC     N 1609   2.098   0.103   7.423 -0.4275  0.0032 -0.2462
   13POPC   C12 1610   2.182   0.107   7.298  0.4646 -0.1752  0.3418
   13POPC   C13 1611   1.953   0.130   7.390 -0.5594  0.1538  0.4307
   13POPC   C14 1612   2.105   8.192   7.494 -0.6419  0.1086 -0.0231
   13POPC   C15 1613   2.145   0.204   7.525  0.3085 -0.2289 -0.3558
   13POPC  H12A 1614   2.148   0.028   7.232  0.8213 -0.7236  0.8048
   13POPC  H12B 1615   2.283   0.078   7.325  1.0897  1.6037  0.0586
   13POPC  H13A 1616   1.930   0.235   7.380 -0.9799  0.4999  3.9130
   13POPC  H13B 1617   1.929   0.087   7.294  1.1311  1.7964 -0.7927
   13POPC  H13C 1618   1.885   0.096   7.467  1.4987 -4.5061  0.5617
   13POPC  H14A 1619   2.064   8.203   7.593 -0.2813 -2.1107  0.4239
   13POPC  H14B 1620   2.045   8.119   7.441 -3.2060 -1.0425  4.0085
   13POPC  H14C 1621   2.206   8.161   7.515 -1.0381 -1.5661 -0.4239
   13POPC  H15A 1622   2.152   0.304   7.485 -0.9922  0.0471  0.0783
   13POPC  H15B 1623   2.248   0.180   7.550  0.0191 -2.6403 -1.2415
   13POPC  H15C 1624   2.072   0.199   7.604  0.6460 -0.3833 -0.0454
   13POPC   C11 1625   2.184   0.234   7.213  0.5743 -0.2112  0.2898
   13POPC  H11A 1626   2.093   0.231   7.149 -0.2453 -2.2013  1.4575
   13POPC  H11B 1627   2.267   0.219   7.142  0.6736 -0.2131  0.4058
   13POPC     P 1628   2.163   0.493   7.210  0.1230 -0.1429 -0.2988
   13POPC   O13 1629   2.019   0.490   7.174  0.1237 -0.0441 -0.3096
   13POPC   O14 1630   2.218   0.603   7.293 -0.2037 -0.4598  0.3518
   13POPC   O12 1631   2.191   0.356   7.288  0.1042  0.0092 -0.0216
   13POPC   O11 1632   2.249   0.479   7.076  0.3037  0.0765 -0.2059
   13POPC    C1 1633   2.238   0.556   6.956  0.2402  0.0747 -0.2010
   13POPC    HA 1634   2.340   0.589   6.927 -0.5420  0.7302 -2.4103
   13POPC    HB 1635   2.166   0.641   6.965  0.9316  0.7875 -1.1591
   13POPC    C2 1636   2.198   0.474   6.832 -0.7117 -0.0272  0.1630
   13POPC    HS 1637   2.087   0.482   6.835 -0.8810 -2.0884  2.0428
   13POPC   O21 1638   2.230   0.336   6.848 -0.2734  0.0735  0.1721
   13POPC   C21 1639   2.145   0.251   6.790  0.2370  0.0608 -0.5702
   13POPC   O22 1640   2.033   0.265   6.743 -0.0682 -0.4756 -0.0192
   13POPC   C22 1641   2.207   0.113   6.800 -0.1389 -0.0494  0.3493
   13POPC   H2R 1642   2.140   0.042   6.853  2.2998 -3.3089 -0.5778
   13POPC   H2S 1643   2.301   0.109   6.859 -0.5093 -1.6320  0.8980
   13POPC    C3 1644   2.240   0.547   6.703 -0.0155 -0.0389  0.3802
   13POPC    HX 1645   2.351   0.555   6.695 -0.0278  0.3731  0.5644
   13POPC    HY 1646   2.213   0.655   6.707  0.8709  0.2307 -0.6246
   13POPC   O31 1647   2.193   0.489   6.582  0.2512  0.0558  0.2302
   13POPC   C31 1648   2.068   0.519   6.544  0.1149 -0.4041  0.3077
   13POPC   O32 1649   1.988   0.589   6.604 -0.3009 -0.8406  0.2691
   13POPC   C32 1650   2.039   0.442   6.416 -0.4199  0.1651  0.0837
   13POPC   H2X 1651   2.131   0.408   6.365  0.0542 -1.6534  2.0289
   13POPC   H2Y 1652   1.985   0.517   6.354 -0.1054 -0.9174 -1.5502
   13POPC   C23 1653   2.198   0.041   6.665 -0.4509 -0.2500  0.4779
   13POPC   H3R 1654   2.092   0.027   6.635 -0.1652 -2.0170  0.1755
   13POPC   H3S 1655   2.237   8.160   6.677  0.4276 -0.0088 -0.3006
   13POPC   C24 1656   2.260   0.115   6.547 -0.5555  0.2514  0.7328
   13POPC   H4R 1657   2.205   0.211   6.541  1.2227  1.2232 -2.4744
   13POPC   H4S 1658   2.258   0.056   6.453  1.3185  0.1500  0.7212
   13POPC   C25 1659   2.395   0.177   6.583 -0.3179  0.1640  0.0210
   13POPC   H5R 1660   2.476   0.101   6.591 -1.0727 -0.6986 -0.2468
   13POPC   H5S 1661   2.401   0.228   6.682 -0.7130 -0.5144  0.4071
   13POPC   C26 1662   2.443   0.282   6.483 -0.1336  0.1155  0.0572
   13POPC   H6R 1663   2.354   0.337   6.444 -0.9191 -1.4579 -0.4933
   13POPC   H6S 1664   2.498   0.228   6.403 -1.9498 -1.3782 -0.2557
   13POPC   C27 1665   2.533   0.391   6.541  1.1175 -0.5932 -0.5115
   13POPC   H7R 1666   2.632   0.342   6.552  0.3181 -2.0249  0.6967
   13POPC   H7S 1667   2.496   0.422   6.642 -1.3958 -0.0718 -1.5110
   13POPC   C28 1668   2.565   0.501   6.441  0.9378  0.1315  0.2154
   13POPC   H8R 1669   2.566   0.452   6.342 -1.1675 -1.5959  0.9861
   13POPC   H8S 1670   2.669   0.535   6.460  1.9393 -2.1473 -0.8471
   13POPC   C29 1671   2.472   0.618   6.429  0.3201 -0.3478  0.2959
   13POPC   H91 1672   2.363   0.607   6.419  0.3325  0.1946 -0.5575
   13POPC  C210 1673   2.510   0.746   6.440  0.1708 -0.3220  0.5181
   13POPC  H101 1674   2.434   0.826   6.436  1.8061  1.4136  1.8647
   13POPC  C211 1675   2.648   0.804   6.455  0.0007  0.4185 -0.5902
   13POPC  H11R 1676   2.695   0.744   6.536 -3.0632  1.4033  2.1266
   13POPC  H11S 1677   2.640   0.911   6.485 -1.5023  0.8614 -2.3997
   13POPC  C212 1678   2.735   0.784   6.331  0.3501 -0.3885 -0.2229
   13POPC  H12R 1679   2.738   0.677   6.301  2.6361 -1.0761  2.1021
   13POPC  H12S 1680   2.840   0.804   6.362  0.0539 -0.3490  0.7975
   13POPC  C213 1681   2.703   0.878   6.215  0.0353 -0.1898  0.0224
   13POPC  H13R 1682   2.700   0.981   6.256  1.1221 -0.5401  1.0484
   13POPC  H13S 1683   2.599   0.856   6.183  0.0717 -1.4111  0.6789
   13POPC  C214 1684   2.803   0.863   6.099  0.6518  0.2923  0.4837
   13POPC  H14R 1685   2.791   0.759   6.062  1.6111 -0.7856  2.9917
   13POPC  H14S 1686   2.907   0.861   6.136  0.4721  0.2286  1.0078
   13POPC  C215 1687   2.794   0.972   5.992  0.3220 -0.5735 -0.3893
   13POPC  H15R 1688   2.798   1.064   6.056  0.5630 -1.6535  1.2168
   13POPC  H15S 1689   2.693   0.955   5.950  0.2840 -1.9682  0.2383
   13POPC  C216 1690   2.899   0.955   5.882  0.1863  0.1371 -0.6336
   13POPC  H16R 1691   2.889   0.864   5.820  0.5624 -1.2052  1.1977
   13POPC  H16S 1692   2.997   0.941   5.933 -0.5651  0.3816  0.9231
   13POPC  C217 1693   2.921   1.078   5.794 -0.1095  0.9815  0.4518
   13POPC  H17R 1694   3.020   1.069   5.745  0.0503  0.3289  0.8786
   13POPC  H17S 1695   2.938   1.167   5.859 -0.3956  1.5502 -0.2289
   13POPC  C218 1696   2.828   1.114   5.677  0.2649  0.2031 -0.0921
   13POPC  H18R 1697   2.840   1.053   5.585  0.2178  0.1260 -0.0476
   13POPC  H18S 1698   2.871   1.214   5.656 -0.1498  0.7791  1.5948
   13POPC  H18T 1699   2.721   1.102   5.705  0.4877 -1.0144  0.3289
   13POPC   C33 1700   1.938   0.333   6.452 -0.3628  0.2648  0.5576
   13POPC   H3X 1701   1.860   0.385   6.513 -1.2628  1.7190 -1.6967
   13POPC   H3Y 1702   1.986   0.259   6.519 -0.6564 -0.0897  0.3800
   13POPC   C34 1703   1.875   0.273   6.326 -0.0333 -0.0330  0.5351
   13POPC   H4X 1704   1.827   0.350   6.263 -0.2323  0.6940  1.5545
   13POPC   H4Y 1705   1.795   0.211   6.371  1.2187 -1.4422  0.9170
   13POPC   C35 1706   1.961   0.181   6.239 -0.0382  0.1988  0.2827
   13POPC   H5X 1707   2.043   0.242   6.196 -0.8676  2.0581  1.2178
   13POPC   H5Y 1708   1.903   0.138   6.155  1.9080 -1.2903 -0.3748
   13POPC   C36 1709   2.022   0.062   6.314 -0.2993 -0.1883 -0.1131
   13POPC   H6X 1710   2.058   0.095   6.414  0.0882  0.4957 -0.4690
   13POPC   H6Y 1711   2.113   0.028   6.259 -1.3158 -3.5775  0.0666
   13POPC   C37 1712   1.925   8.168   6.331 -0.3325 -0.2010 -0.3906
   13POPC   H7X 1713   1.888   8.144   6.229 -1.0284  1.8918 -0.6758
   13POPC   H7Y 1714   1.824   8.199   6.367  0.6209 -0.5156  2.8203
   13POPC   C38 1715   1.989   8.053   6.410 -0.0506  0.0347 -0.2757
   13POPC   H8X 1716   1.918   7.971   6.432 -2.2684  1.7094 -0.7426
   13POPC   H8Y 1717   2.015   8.099   6.508 -0.1936 -0.8189  0.1663
   13POPC   C39 1718   2.119   7.988   6.365 -0.3239 -0.3532 -0.5057
   13POPC   H9X 1719   2.199   8.065   6.362 -0.8223  0.3358  1.8511
   13POPC   H9Y 1720   2.095   7.949   6.264 -1.5679 -0.3348 -0.2328
   13POPC  C310 1721   2.170   7.884   6.465 -0.3301  0.3801  0.2657
   13POPC  H10X 1722   2.093   7.805   6.477  0.8183 -1.0750 -1.5301
   13POPC  H10Y 1723   2.187   7.933   6.564 -0.5757  0.7049  0.1478
   13POPC  C311 1724   2.301   7.821   6.417 -0.6272  0.1574 -0.2547
   13POPC  H11X 1725   2.354   7.790   6.509 -2.1645  0.7147  0.8559
   13POPC  H11Y 1726   2.359   7.907   6.376  1.3016  0.6806  3.2243
   13POPC  C312 1727   2.296   7.705   6.318 -0.4166  0.0438 -0.1328
   13POPC  H12X 1728   2.251   7.741   6.223  0.4895 -0.6494 -0.8447
   13POPC  H12Y 1729   2.228   7.626   6.356  2.5422 -1.9440  1.4316
   13POPC  C313 1730   2.427   7.641   6.272 -0.0674  0.6888 -0.0442
   13POPC  H13X 1731   2.481   7.711   6.204 -1.5717 -1.7212 -4.1389
   13POPC  H13Y 1732   2.411   7.552   6.206  0.7996  0.6792 -0.2605
   13POPC  C314 1733   2.518   7.591   6.385  0.0446  0.2431 -0.3268
   13POPC  H14X 1734   2.461   7.518   6.446  0.3235  2.5677  2.9859
   13POPC  H14Y 1735   2.549   7.674   6.452 -0.5353  0.1349  0.0816
   13POPC  C315 1736   2.650   7.527   6.341  0.1440  0.2605 -0.0508
   13POPC  H15X 1737   2.632   7.426   6.297  0.5527  0.2568 -0.2162
   13POPC  H15Y 1738   2.715   7.508   6.429 -0.2019 -0.5404  0.0381
   13POPC  C316 1739   2.735   7.595   6.234 -0.1816 -0.3819 -0.7229
   13POPC  H16X 1740   2.814   7.524   6.200 -0.2621 -1.2550  0.8380
   13POPC  H16Y 1741   2.794   7.680   6.274  0.4106 -0.2159 -1.9062
   13POPC  H16Z 1742   2.681   7.640   6.147  0.4028  3.6756  0.8074
   14POPC     N 1743   4.139   8.005   7.144  0.5214  0.0396  0.1826
   14POPC   C12 1744   4.164   8.149   7.104  0.1188 -0.0598 -0.4445
   14POPC   C13 1745   4.039   7.944   7.048  0.1244  0.0051  0.6102
   14POPC   C14 1746   4.269   7.929   7.137  0.2936 -0.3465  0.1248
   14POPC   C15 1747   4.067   7.981   7.275 -0.2591  0.6144 -0.1296
   14POPC  H12A 1748   4.069   8.195   7.083  1.3985  2.4398 -1.1694
   14POPC  H12B 1749   4.223   8.150   7.014  2.7664  0.3547  1.1936
   14POPC  H13A 1750   4.066   7.972   6.947  2.4595 -1.6333  0.7002
   14POPC  H13B 1751   4.028   7.837   7.052 -1.5964 -0.1942 -3.6099
   14POPC  H13C 1752   3.942   7.982   7.076 -0.4328 -1.5346  0.8528
   14POPC  H14A 1753   4.330   7.978   7.211 -1.3189  2.1747 -0.1138
   14POPC  H14B 1754   4.270   7.823   7.157  1.1672  0.0596  2.4859
   14POPC  H14C 1755   4.325   7.955   7.048 -1.2065  1.3226 -0.3966
   14POPC  H15A 1756   4.079   7.879   7.308  0.5643  0.4360 -0.9160
   14POPC  H15B 1757   3.961   8.002   7.270 -0.1081  1.2760 -0.8604
   14POPC  H15C 1758   4.103   8.058   7.342  0.2935  1.1626 -1.0224
   14POPC   C11 1759   4.245   0.017   7.197  0.2095 -0.3968 -0.1964
   14POPC  H11A 1760   4.187   0.031   7.291 -2.4133 -1.0698 -1.6231
   14POPC  H11B 1761   4.250   0.112   7.141  3.3432 -0.1623  0.3086
   14POPC     P 1762   4.498   0.016   7.146  0.2211 -0.0512 -0.2075
   14POPC   O13 1763   4.511   0.164   7.147 -0.8443  0.0578 -0.8906
   14POPC   O14 1764   4.616   8.153   7.172 -0.0334 -0.4545 -0.3675
   14POPC   O12 1765   4.374   8.188   7.235  0.2988 -0.1298 -0.1421
   14POPC   O11 1766   4.436   8.200   7.004  0.0689  0.2628 -0.2250
   14POPC    C1 1767   4.525   8.210   6.893  0.6092 -0.7243  0.1109
   14POPC    HA 1768   4.556   8.111   6.854  2.0239 -0.8855  1.5311
   14POPC    HB 1769   4.625   0.029   6.918  0.9282  0.3273 -2.6054
   14POPC    C2 1770   4.466   0.075   6.780 -0.4023 -0.4547  0.8293
   14POPC    HS 1771   4.542   0.074   6.699 -1.0481 -3.6601  0.1152
   14POPC   O21 1772   4.434   0.206   6.826  0.0570  0.0241 -0.1748
   14POPC   C21 1773   4.515   0.299   6.776 -0.3626  0.4183 -0.1242
   14POPC   O22 1774   4.619   0.281   6.716  0.2404 -0.1594  1.0596
   14POPC   C22 1775   4.458   0.437   6.811  0.5436  0.6785  0.3587
   14POPC   H2R 1776   4.490   0.464   6.913  0.5183  0.3847  0.4455
   14POPC   H2S 1777   4.348   0.423   6.816  0.9711 -3.8587  2.3307
   14POPC    C3 1778   4.335   0.011   6.732 -0.4293 -0.0051  0.2948
   14POPC    HX 1779   4.277   8.198   6.820 -0.4144 -1.2987 -0.1887
   14POPC    HY 1780   4.360   8.142   6.673 -2.2728 -0.8769  0.7915
   14POPC   O31 1781   4.259   0.090   6.640  0.2410  0.5271  0.1880
   14POPC   C31 1782   4.150   0.150   6.687 -0.4665 -0.4777 -0.1246
   14POPC   O32 1783   4.084   0.110   6.782  0.1124  0.0385  0.5068
   14POPC   C32 1784   4.125   0.275   6.604  0.3631  0.0491  0.4034
   14POPC   H2X 1785   4.226   0.319   6.589  1.1676 -1.2693  1.7127
   14POPC   H2Y 1786   4.056   0.345   6.656  0.6908 -0.9150  2.2105
   14POPC   C23 1787   4.522   0.550   6.731  0.4898  0.5319  0.1063
   14POPC   H3R 1788   4.623   0.519   6.696  1.5099  0.8480  2.5634
   14POPC   H3S 1789   4.535   0.634   6.803  2.3168 -0.2849  0.7955
   14POPC   C24 1790   4.442   0.591   6.607  0.3207  0.1713  0.0941
   14POPC   H4R 1791   4.355   0.643   6.653  0.6611 -0.7235  1.8183
   14POPC   H4S 1792   4.405   0.498   6.560  3.3207 -0.9150 -0.3345
   14POPC   C25 1793   4.529   0.682   6.520  0.0867  0.1524 -0.1611
   14POPC   H5R 1794   4.589   0.628   6.444 -0.0490  0.0708 -0.2098
   14POPC   H5S 1795   4.587   0.740   6.595  2.1545  0.7345 -2.0928
   14POPC   C26 1796   4.437   0.779   6.446  0.1679  0.0965 -0.3354
   14POPC   H6R 1797   4.368   0.832   6.515 -0.0342 -1.5071  0.7471
   14POPC   H6S 1798   4.377   0.720   6.373  1.6632 -1.8969 -0.0314
   14POPC   C27 1799   4.517   0.876   6.358  0.4902 -0.1428 -0.3064
   14POPC   H7R 1800   4.586   0.821   6.291  2.1980  1.5323 -0.0028
   14POPC   H7S 1801   4.593   0.913   6.430 -0.8438 -0.6242  1.4233
   14POPC   C28 1802   4.441   0.981   6.277 -0.1263 -0.7064 -0.4641
   14POPC   H8R 1803   4.389   1.047   6.350 -0.9565 -1.8824  0.0467
   14POPC   H8S 1804   4.367   0.938   6.206 -0.5403  1.4482 -1.4104
   14POPC   C29 1805   4.519   1.076   6.192 -0.5711 -0.1700 -0.2774
   14POPC   H91 1806   4.589   1.142   6.247 -1.2504 -0.3697  0.8631
   14POPC  C210 1807   4.517   1.092   6.059 -0.1057  0.4211 -0.2175
   14POPC  H101 1808   4.594   1.161   6.020 -1.6301  3.1698  1.2858
   14POPC  C211 1809   4.429   1.005   5.975  0.1047  0.2314 -0.2419
   14POPC  H11R 1810   4.334   1.057   5.999  1.3144  1.7648  1.5095
   14POPC  H11S 1811   4.424   0.895   5.987  2.5325  0.1568  0.6794
   14POPC  C212 1812   4.465   1.024   5.827  0.3946 -0.0450 -0.2069
   14POPC  H12R 1813   4.570   0.989   5.822  0.9139  1.5639 -1.1536
   14POPC  H12S 1814   4.459   1.132   5.801  1.7534 -0.2636 -1.5842
   14POPC  C213 1815   4.377   0.938   5.736 -0.1588 -0.0897  0.3608
   14POPC  H13R 1816   4.331   1.010   5.666  0.1840 -0.3765 -0.1650
   14POPC  H13S 1817   4.292   0.890   5.789 -0.0866  0.2847  0.8151
   14POPC  C214 1818   4.460   0.830   5.665 -0.0790  0.0144  0.2960
   14POPC  H14R 1819   4.388   0.764   5.612  0.9186 -0.7123 -0.1972
   14POPC  H14S 1820   4.513   0.769   5.741  0.0702 -1.5914 -1.0401
   14POPC  C215 1821   4.573   0.875   5.572  0.1293 -0.0359  0.5206
   14POPC  H15R 1822   4.668   0.900   5.622 -0.3522  1.5376  0.7055
   14POPC  H15S 1823   4.548   0.979   5.540 -4.4998 -0.8463  0.7649
   14POPC  C216 1824   4.587   0.792   5.444 -0.0300  0.2726  0.2989
   14POPC  H16R 1825   4.501   0.800   5.374  0.4226  2.4773 -0.0578
   14POPC  H16S 1826   4.597   0.686   5.478  1.8965  0.4669  0.4366
   14POPC  C217 1827   4.709   0.844   5.368 -0.0519 -0.6600 -0.3933
   14POPC  H17R 1828   4.783   0.869   5.446  0.5423  0.2527 -1.2243
   14POPC  H17S 1829   4.666   0.933   5.317  1.1918  0.0883 -0.1694
   14POPC  C218 1830   4.778   0.751   5.268  0.2047 -0.1860 -0.6614
   14POPC  H18R 1831   4.819   0.661   5.318 -0.0536 -1.3719 -2.4955
   14POPC  H18S 1832   4.863   0.798   5.215 -1.2693  3.0121 -0.4448
   14POPC  H18T 1833   4.703   0.706   5.199  0.1031 -0.8157 -0.1520
   14POPC   C33 1834   4.066   0.217   6.475 -0.4363 -0.0156  0.7949
   14POPC   H3X 1835   4.094   0.113   6.451  1.3562  0.9991 -1.9532
   14POPC   H3Y 1836   4.114   0.280   6.397  0.2125 -0.9325  0.4535
   14POPC   C34 1837   3.914   0.237   6.465 -0.3826 -0.1310 -0.3351
   14POPC   H4X 1838   3.871   0.189   6.555 -0.6962  0.6369 -0.0666
   14POPC   H4Y 1839   3.893   0.183   6.370  2.2368 -0.8481 -0.5942
   14POPC   C35 1840   3.861   0.381   6.455 -0.0912  0.0166  0.2075
   14POPC   H5X 1841   3.903   0.439   6.540  0.7151  3.5099 -2.3831
   14POPC   H5Y 1842   3.752   0.391   6.477 -0.3016  0.0801 -0.8313
   14POPC   C36 1843   3.876   0.431   6.312  0.0529 -0.0992  0.1822
   14POPC   H6X 1844   3.806   0.381   6.242 -0.6373 -1.4899  1.7957
   14POPC   H6Y 1845   3.980   0.411   6.280 -0.3648 -0.2373 -1.1434
   14POPC   C37 1846   3.862   0.583   6.296  0.8719 -0.0323  0.0462
   14POPC   H7X 1847   3.936   0.641   6.355  1.0344 -0.6458  0.4609
   14POPC   H7Y 1848   3.758   0.604   6.330  0.0750 -0.4410 -1.9842
   14POPC   C38 1849   3.845   0.625   6.150 -0.0595  0.4149  0.2770
   14POPC   H8X 1850   3.751   0.577   6.115  0.8499 -1.0130 -0.2890
   14POPC   H8Y 1851   3.922   0.572   6.089 -0.3276  1.4021 -0.9579
   14POPC   C39 1852   3.853   0.776   6.131  0.1721  0.3252 -0.3672
   14POPC   H9X 1853   3.943   0.819   6.180 -0.1261  0.7565 -0.1889
   14POPC   H9Y 1854   3.761   0.809   6.184  0.0735 -0.6018  0.0413
   14POPC  C310 1855   3.844   0.802   5.980 -0.5706 -0.0353 -0.3896
   14POPC  H10X 1856   3.799   0.903   5.968 -1.4854 -0.3883 -0.0206
   14POPC  H10Y 1857   3.779   0.732   5.922 -0.5202  0.6505 -1.2969
   14POPC  C311 1858   3.981   0.807   5.913  0.0312  0.9310  0.8674
   14POPC  H11X 1859   4.032   0.708   5.923  1.1308  1.3287 -0.4522
   14POPC  H11Y 1860   4.043   0.883   5.965  2.8826 -0.8789  0.3330
   14POPC  C312 1861   3.988   0.852   5.767 -0.0314  0.3047  0.6673
   14POPC  H12X 1862   4.093   0.876   5.743 -0.6723 -0.1757 -3.4077
   14POPC  H12Y 1863   3.916   0.936   5.752  0.5525  0.6727 -0.1781
   14POPC  C313 1864   3.940   0.744   5.670  0.5197  0.2349  0.4690
   14POPC  H13X 1865   3.829   0.739   5.674  0.3422  0.8133 -2.1035
   14POPC  H13Y 1866   3.978   0.643   5.697 -1.7390 -0.4150  1.5127
   14POPC  C314 1867   3.973   0.780   5.525  0.4201 -0.6829  0.2084
   14POPC  H14X 1868   4.082   0.782   5.502  0.6552  3.7711  0.8181
   14POPC  H14Y 1869   3.941   0.885   5.505 -0.5281 -1.0331 -0.1502
   14POPC  C315 1870   3.903   0.691   5.423 -0.0668 -0.1444  0.0641
   14POPC  H15X 1871   3.794   0.697   5.439 -0.0776 -0.6702  0.2191
   14POPC  H15Y 1872   3.925   0.582   5.432 -0.7085 -0.2710  0.1315
   14POPC  C316 1873   3.939   0.737   5.281 -0.1448  0.1738  0.1469
   14POPC  H16X 1874   3.912   0.843   5.267 -1.1268  0.1514  1.6004
   14POPC  H16Y 1875   3.877   0.675   5.212 -1.0372  0.4195  0.7094
   14POPC  H16Z 1876   4.047   0.713   5.266 -0.4653 -1.9365  0.7631
   15POPC     N 1877   4.486   4.987   6.498  0.4734  0.5643  0.2634
   15POPC   C12 1878   4.550   5.015   6.364  0.6330 -0.0149  0.2189
   15POPC   C13 1879   4.340   5.027   6.501  0.2282 -0.3108  0.1246
   15POPC   C14 1880   4.496   4.840   6.529 -0.0195  0.4628 -0.0433
   15POPC   C15 1881   4.554   5.049   6.618  0.7795  0.1248  0.3172
   15POPC  H12A 1882   4.508   4.940   6.299  0.7396 -1.1606  1.4224
   15POPC  H12B 1883   4.652   4.988   6.386  0.0338 -1.7171  1.1456
   15POPC  H13A 1884   4.291   4.983   6.587  1.0843  2.7722  2.3728
   15POPC  H13B 1885   4.335   5.135   6.504  0.0101 -0.2875 -0.8201
   15POPC  H13C 1886   4.299   4.979   6.414  1.9189 -1.1611 -0.2345
   15POPC  H14A 1887   4.438   4.786   6.455 -0.2652  0.3998  0.1912
   15POPC  H14B 1888   4.598   4.804   6.524 -1.0204 -2.7333  0.3783
   15POPC  H14C 1889   4.446   4.829   6.624 -1.5969  1.1904 -0.7466
   15POPC  H15A 1890   4.553   5.155   6.596  0.9473 -0.1577 -1.1670
   15POPC  H15B 1891   4.655   5.011   6.616  1.0711  0.7401  2.1684
   15POPC  H15C 1892   4.506   5.018   6.709  0.0645  3.6327  1.2957
   15POPC   C11 1893   4.544   5.146   6.286  0.1113 -0.2294 -0.1066
   15POPC  H11A 1894   4.439   5.153   6.250  0.1633  0.6453 -0.1000
   15POPC  H11B 1895   4.612   5.132   6.199 -1.2770 -0.8588 -1.1258
   15POPC     P 1896   4.736   5.294   6.369 -0.3463 -0.1395  0.3616
   15POPC   O13 1897   4.749   5.396   6.475  0.6008  0.6982 -0.5509
   15POPC   O14 1898   4.826   5.176   6.375 -0.2740 -0.1135 -0.1783
   15POPC   O12 1899   4.582   5.251   6.375 -0.3531 -0.1661  0.0161
   15POPC   O11 1900   4.756   5.361   6.225  0.4258  0.1154  0.5850
   15POPC    C1 1901   4.856   5.303   6.141 -0.1205  0.1993 -0.1290
   15POPC    HA 1902   4.831   5.339   6.039  1.9324 -1.8620 -1.4617
   15POPC    HB 1903   4.839   5.194   6.129 -2.0720  0.5048 -0.4413
   15POPC    C2 1904   4.996   5.363   6.166 -0.1350  0.1165  0.1426
   15POPC    HS 1905   5.031   5.329   6.266  1.0202 -2.3055 -0.9999
   15POPC   O21 1906   4.978   5.503   6.148 -0.0266  0.0514 -0.4708
   15POPC   C21 1907   5.082   5.574   6.192 -0.1626  0.2361 -0.4487
   15POPC   O22 1908   5.181   5.530   6.248 -0.1114  0.1143 -0.6344
   15POPC   C22 1909   5.049   5.720   6.163 -0.4262  0.1144 -0.7787
   15POPC   H2R 1910   5.059   5.786   6.253  1.6768 -0.1433 -0.7564
   15POPC   H2S 1911   4.944   5.741   6.134 -0.5637  0.7399  0.1092
   15POPC    C3 1912   5.089   5.294   6.065 -0.2348  0.2603 -0.0461
   15POPC    HX 1913   5.097   5.184   6.080  0.4835  0.4646  1.1961
   15POPC    HY 1914   5.191   5.331   6.087 -0.2775 -0.3155  1.1576
   15POPC   O31 1915   5.052   5.326   5.930  0.0387 -0.1967 -0.2315
   15POPC   C31 1916   5.097   5.237   5.842  0.0870 -0.3379 -0.0644
   15POPC   O32 1917   5.185   5.157   5.869  0.2151 -0.3583 -0.5356
   15POPC   C32 1918   5.054   5.272   5.700 -0.2307  0.2243  0.1679
   15POPC   H2X 1919   4.985   5.359   5.700 -1.3778 -0.5377  3.4799
   15POPC   H2Y 1920   4.994   5.186   5.664 -1.3510  0.8046  0.5880
   15POPC   C23 1921   5.150   5.783   6.066 -0.2571  0.5804 -0.3071
   15POPC   H3R 1922   5.258   5.787   6.091 -0.0761  0.8632 -1.1036
   15POPC   H3S 1923   5.113   5.887   6.055 -1.9279  0.2112  1.2191
   15POPC   C24 1924   5.165   5.710   5.932 -0.1261  0.0658 -0.0153
   15POPC   H4R 1925   5.187   5.603   5.954 -1.5269 -0.0866  0.8103
   15POPC   H4S 1926   5.252   5.750   5.876  0.7438 -1.7341 -0.0106
   15POPC   C25 1927   5.040   5.723   5.844 -0.0821  0.1125 -0.0706
   15POPC   H5R 1928   4.956   5.695   5.910  2.2877  0.6781  3.4910
   15POPC   H5S 1929   5.049   5.646   5.765 -1.4164 -1.8512  1.5881
   15POPC   C26 1930   5.027   5.861   5.780 -0.0219 -0.0301 -0.3911
   15POPC   H6R 1931   5.118   5.874   5.718  1.1091  0.8280  1.3774
   15POPC   H6S 1932   5.028   5.946   5.852  2.9999  0.2477 -0.6154
   15POPC   C27 1933   4.913   5.875   5.679 -0.5678 -0.3862  0.1718
   15POPC   H7R 1934   4.810   5.886   5.719 -0.1717 -0.7952  1.3466
   15POPC   H7S 1935   4.916   5.780   5.621  1.5248 -0.1313 -0.2172
   15POPC   C28 1936   4.923   5.993   5.583 -0.3676 -0.2357  0.3758
   15POPC   H8R 1937   4.823   5.997   5.534 -0.2098 -0.3202  0.0438
   15POPC   H8S 1938   4.988   5.976   5.494 -1.8130  3.9376 -1.7367
   15POPC   C29 1939   4.965   6.124   5.644  0.3907 -0.1843 -0.2398
   15POPC   H91 1940   5.069   6.135   5.679  0.2179 -0.3296  0.3375
   15POPC  C210 1941   4.878   6.225   5.651  0.4742 -0.0851 -0.5836
   15POPC  H101 1942   4.916   6.325   5.673 -1.7666  0.7332 -0.1308
   15POPC  C211 1943   4.736   6.237   5.603  0.1414 -1.2189  0.0669
   15POPC  H11R 1944   4.675   6.268   5.691 -0.7477 -0.5869 -0.7570
   15POPC  H11S 1945   4.696   6.143   5.558  0.2592 -0.6090 -1.3544
   15POPC  C212 1946   4.739   6.338   5.489  0.2217 -0.5552  0.6501
   15POPC  H12R 1947   4.777   6.438   5.521  1.3473 -1.2705  1.6081
   15POPC  H12S 1948   4.638   6.350   5.444  0.8179  1.3495 -0.3177
   15POPC  C213 1949   4.841   6.308   5.379 -0.1592  0.4596 -0.0015
   15POPC  H13R 1950   4.814   6.211   5.332 -1.1644  0.5275  0.4209
   15POPC  H13S 1951   4.946   6.303   5.417 -0.3850 -0.1161  0.5722
   15POPC  C214 1952   4.825   6.415   5.271 -0.0378  0.8102  0.3289
   15POPC  H14R 1953   4.915   6.411   5.205  1.4874  0.4296  2.3311
   15POPC  H14S 1954   4.827   6.516   5.318 -0.5280 -1.0245  4.8029
   15POPC  C215 1955   4.705   6.408   5.177  0.1801  0.3567  0.0828
   15POPC  H15R 1956   4.609   6.415   5.233 -0.4306  0.1790 -0.9137
   15POPC  H15S 1957   4.699   6.307   5.130 -1.9014 -0.3573  1.7183
   15POPC  C216 1958   4.695   6.506   5.060 -0.2765 -0.2194 -0.3683
   15POPC  H16R 1959   4.679   6.611   5.093  1.3725 -0.6741  2.1096
   15POPC  H16S 1960   4.601   6.487   5.003 -1.4344  1.9982  0.6365
   15POPC  C217 1961   4.813   6.520   4.964 -0.5166  0.2338 -0.6031
   15POPC  H17R 1962   4.896   6.565   5.023 -0.3166 -0.3788 -0.4070
   15POPC  H17S 1963   4.788   6.598   4.889  0.8262 -0.2932 -1.6369
   15POPC  C218 1964   4.853   6.384   4.906  0.4844 -0.1789  0.9762
   15POPC  H18R 1965   4.763   6.340   4.859  1.4509 -1.8958  0.6729
   15POPC  H18S 1966   4.901   6.325   4.987  0.1654  0.1878  1.4427
   15POPC  H18T 1967   4.926   6.401   4.824 -2.4865  1.1413 -1.6201
   15POPC   C33 1968   5.171   5.314   5.611 -0.1929 -0.4759 -0.1247
   15POPC   H3X 1969   5.252   5.238   5.616 -0.5435 -0.9972 -1.9891
   15POPC   H3Y 1970   5.219   5.408   5.648  1.0550 -1.1266 -0.0023
   15POPC   C34 1971   5.135   5.320   5.463  0.1516  0.4490 -0.1783
   15POPC   H4X 1972   5.088   5.225   5.431 -0.1353  0.6380 -0.3203
   15POPC   H4Y 1973   5.231   5.322   5.407  0.3109  0.0562  0.0808
   15POPC   C35 1974   5.050   5.442   5.427  0.0297  0.6074  0.6273
   15POPC   H5X 1975   5.109   5.534   5.450 -0.5708  0.6454  2.1062
   15POPC   H5Y 1976   4.961   5.458   5.491  1.0472 -0.7277  2.4842
   15POPC   C36 1977   5.007   5.450   5.280  0.4705 -0.0191  0.4580
   15POPC   H6X 1978   4.923   5.522   5.288 -0.0339 -0.5085 -0.3265
   15POPC   H6Y 1979   4.960   5.350   5.265  1.0483 -0.2514  0.1848
   15POPC   C37 1980   5.104   5.486   5.168 -0.3642 -0.0077 -0.2677
   15POPC   H7X 1981   5.036   5.515   5.084 -0.3423  0.6961 -0.0435
   15POPC   H7Y 1982   5.162   5.393   5.148  0.3353  0.5030 -0.6643
   15POPC   C38 1983   5.192   5.607   5.195 -0.4464  0.0256 -0.1520
   15POPC   H8X 1984   5.239   5.623   5.096 -0.0131  0.5758  0.1312
   15POPC   H8Y 1985   5.267   5.600   5.277 -0.3075  0.2995 -0.2540
   15POPC   C39 1986   5.105   5.730   5.225 -0.4974 -0.1089  0.2589
   15POPC   H9X 1987   5.060   5.729   5.327  1.2935 -1.0179  1.0908
   15POPC   H9Y 1988   5.016   5.721   5.159 -1.4146 -1.8300  1.6376
   15POPC  C310 1989   5.187   5.855   5.191 -0.1653 -0.2018  0.7089
   15POPC  H10X 1990   5.119   5.939   5.214  0.7196  0.1965  2.0087
   15POPC  H10Y 1991   5.221   5.857   5.085  0.8881  0.3737  1.0415
   15POPC  C311 1992   5.316   5.883   5.268 -0.0031  0.9154  0.0478
   15POPC  H11X 1993   5.378   5.964   5.224  0.3976  0.8596  0.4936
   15POPC  H11Y 1994   5.381   5.794   5.256  1.0552  1.7164 -0.3572
   15POPC  C312 1995   5.312   5.891   5.421 -0.0814 -0.1342  0.1111
   15POPC  H12X 1996   5.267   5.802   5.468 -1.6495  1.2955  1.4477
   15POPC  H12Y 1997   5.244   5.975   5.447  1.6067  1.9118 -1.6001
   15POPC  C313 1998   5.451   5.923   5.477  0.1413 -0.0019 -0.5135
   15POPC  H13X 1999   5.495   6.005   5.415  1.5556 -1.5159 -1.6249
   15POPC  H13Y 2000   5.514   5.832   5.469 -0.1692 -0.1739 -1.1367
   15POPC  C314 2001   5.456   5.959   5.625  0.3969  0.1059 -0.5466
   15POPC  H14X 2002   5.562   5.969   5.657  0.0427  2.7918  0.0404
   15POPC  H14Y 2003   5.416   5.872   5.682 -2.3911  1.8115  0.3114
   15POPC  C315 2004   5.368   6.076   5.670  0.6219  0.0794 -0.0280
   15POPC  H15X 2005   5.263   6.072   5.633 -0.8519  3.2495  3.1950
   15POPC  H15Y 2006   5.404   6.174   5.634  0.9483 -0.7072 -1.9467
   15POPC  C316 2007   5.349   6.095   5.821 -0.2206 -0.5504 -0.0474
   15POPC  H16X 2008   5.436   6.139   5.874 -1.7372  1.2368  1.0899
   15POPC  H16Y 2009   5.311   5.997   5.857 -1.0637 -0.3433 -0.3495
   15POPC  H16Z 2010   5.271   6.168   5.851  1.2472  0.3775  1.6342
   16POPC     N 2011   4.920   0.183   7.026  0.5521 -0.0211 -0.3257
   16POPC   C12 2012   4.843   0.179   6.896  0.0079 -0.1980 -0.0025
   16POPC   C13 2013   4.896   0.067   7.119 -0.2509  0.2767 -0.1489
   16POPC   C14 2014   5.067   0.189   6.993  0.5252  0.8223 -0.3242
   16POPC   C15 2015   4.889   0.310   7.102  1.1821 -0.3599  0.5033
   16POPC  H12A 2016   4.865   0.270   6.842 -1.2023  0.5275  0.6748
   16POPC  H12B 2017   4.739   0.193   6.919 -0.3801 -0.9746 -1.1605
   16POPC  H13A 2018   4.912   8.196   7.066 -1.7039 -0.7078  1.0480
   16POPC  H13B 2019   4.955   0.075   7.208 -1.5066  2.8786  0.5431
   16POPC  H13C 2020   4.793   0.076   7.149  0.1487  3.3444  0.6192
   16POPC  H14A 2021   5.122   0.202   7.085  0.7491  1.4013 -0.5359
   16POPC  H14B 2022   5.093   0.095   6.946 -0.7918  1.0872 -1.6524
   16POPC  H14C 2023   5.081   0.278   6.934  0.3999  0.5707 -0.7333
   16POPC  H15A 2024   4.788   0.300   7.139  1.3711 -1.5532  0.7534
   16POPC  H15B 2025   4.906   0.397   7.042 -1.6010  1.2655  1.8671
   16POPC  H15C 2026   4.949   0.311   7.192  0.4839  0.4049  0.9757
   16POPC   C11 2027   4.871   0.066   6.796  0.0161 -0.1637 -0.0392
   16POPC  H11A 2028   4.970   0.069   6.747 -0.4741 -0.0914 -1.0620
   16POPC  H11B 2029   4.801   0.056   6.711 -0.9030 -0.2359  0.7066
   16POPC     P 2030   4.958   8.046   6.831  0.1974 -0.2658  0.5178
   16POPC   O13 2031   5.097   8.089   6.805  0.1159 -0.2444  0.1000
   16POPC   O14 2032   4.937   7.949   6.940  0.2493  0.1271  0.8796
   16POPC   O12 2033   4.862   8.168   6.873  0.0284 -0.1876 -0.0746
   16POPC   O11 2034   4.904   7.993   6.689  0.6858  0.3609  0.0932
   16POPC    C1 2035   4.772   7.940   6.688  0.8640 -0.0817 -0.3410
   16POPC    HA 2036   4.711   8.000   6.617 -1.8951 -1.6254  0.5501
   16POPC    HB 2037   4.720   7.942   6.786  1.3463  0.3704 -0.0908
   16POPC    C2 2038   4.773   7.795   6.636  0.1597 -0.1679 -0.1319
   16POPC    HS 2039   4.824   7.737   6.715  0.0634 -1.4537 -0.9916
   16POPC   O21 2040   4.852   7.789   6.517 -0.1114 -0.1038 -0.3171
   16POPC   C21 2041   4.886   7.662   6.493  0.2250 -0.0939  0.0971
   16POPC   O22 2042   4.873   7.569   6.571  0.7512 -0.0221  0.2752
   16POPC   C22 2043   4.951   7.629   6.359  0.0699  0.1088 -0.0290
   16POPC   H2R 2044   5.011   7.535   6.363 -0.0872  0.0369  2.0537
   16POPC   H2S 2045   5.027   7.705   6.333  0.8370 -0.0366  1.6609
   16POPC    C3 2046   4.633   7.733   6.623  0.3394 -0.5697 -0.1703
   16POPC    HX 2047   4.575   7.741   6.718  3.5607  0.7774  1.8441
   16POPC    HY 2048   4.635   7.623   6.611  1.2100 -0.6021  0.2315
   16POPC   O31 2049   4.560   7.788   6.513  0.1880 -0.3939  0.0167
   16POPC   C31 2050   4.473   7.886   6.540  0.6505  0.2607 -0.8248
   16POPC   O32 2051   4.455   7.933   6.651  0.3229 -0.7031 -0.4607
   16POPC   C32 2052   4.406   7.935   6.412 -0.1090 -0.1538 -0.5936
   16POPC   H2X 2053   4.337   8.015   6.446  1.1142  0.9633 -0.6440
   16POPC   H2Y 2054   4.342   7.854   6.370 -1.2325  0.1538  0.4690
   16POPC   C23 2055   4.843   7.622   6.251 -0.4390  0.7573  0.4299
   16POPC   H3R 2056   4.902   7.615   6.157 -2.2239 -2.1687 -0.6273
   16POPC   H3S 2057   4.775   7.710   6.257  2.2850  2.9561  1.3861
   16POPC   C24 2058   4.762   7.492   6.252  0.1827  0.3608 -0.1712
   16POPC   H4R 2059   4.724   7.493   6.356  2.2437  0.0269  0.6402
   16POPC   H4S 2060   4.831   7.405   6.244  1.3303  1.2716 -0.5542
   16POPC   C25 2061   4.649   7.473   6.152 -0.4425  0.1345  0.5668
   16POPC   H5R 2062   4.617   7.367   6.161  0.3395 -0.0727  0.9223
   16POPC   H5S 2063   4.688   7.492   6.049  1.7088  1.2250  1.5314
   16POPC   C26 2064   4.540   7.575   6.189 -0.6740 -0.0646  0.4374
   16POPC   H6R 2065   4.573   7.679   6.172 -2.7473  1.0139  2.5434
   16POPC   H6S 2066   4.523   7.568   6.298 -1.2786 -0.0051  0.3491
   16POPC   C27 2067   4.413   7.558   6.105 -0.0560 -0.0512 -0.5214
   16POPC   H7R 2068   4.381   7.452   6.111 -0.6035  0.1118 -0.4872
   16POPC   H7S 2069   4.444   7.588   6.003  0.2557  0.5084 -0.2680
   16POPC   C28 2070   4.291   7.641   6.144  0.1088 -0.0673  0.0423
   16POPC   H8R 2071   4.323   7.743   6.114  0.8456 -0.4148 -0.3667
   16POPC   H8S 2072   4.272   7.629   6.253 -2.0257  2.1762  0.0248
   16POPC   C29 2073   4.168   7.607   6.064  0.2371 -0.4970  0.0310
   16POPC   H91 2074   4.176   7.543   5.975 -0.0745 -0.5103  0.0124
   16POPC  C210 2075   4.043   7.645   6.091  0.2414 -0.0304 -0.5847
   16POPC  H101 2076   3.958   7.610   6.031  0.4879 -0.5084 -0.6559
   16POPC  C211 2077   4.008   7.720   6.217 -0.2461 -0.3170 -0.5480
   16POPC  H11R 2078   4.093   7.726   6.288  0.2403 -0.1887 -1.1350
   16POPC  H11S 2079   3.931   7.659   6.269 -0.0407 -1.3043 -1.3675
   16POPC  C212 2080   3.967   7.863   6.183  0.0719 -0.0661  0.1148
   16POPC  H12R 2081   3.889   7.865   6.104 -0.4679 -2.2102  0.5331
   16POPC  H12S 2082   4.063   7.910   6.153 -0.0874 -0.8881 -1.8222
   16POPC  C213 2083   3.903   7.929   6.305 -0.4102 -0.2227 -0.0510
   16POPC  H13R 2084   3.983   7.907   6.379  0.2228 -0.3229 -0.7548
   16POPC  H13S 2085   3.813   7.877   6.343  0.2348 -1.9164 -0.7347
   16POPC  C214 2086   3.901   8.082   6.307  0.3797 -0.2056 -0.0244
   16POPC  H14R 2087   4.003   8.111   6.274 -0.1046 -0.8471 -2.1907
   16POPC  H14S 2088   3.884   8.134   6.404  0.0122 -0.6362  0.1478
   16POPC  C215 2089   3.800   8.142   6.209  0.3938 -0.1440 -0.0014
   16POPC  H15R 2090   3.823   8.102   6.108  1.1525 -2.0618  0.8959
   16POPC  H15S 2091   3.819   0.029   6.220  1.3514 -0.1756 -1.1574
   16POPC  C216 2092   3.652   8.119   6.238  0.2941  0.4402 -0.0203
   16POPC  H16R 2093   3.633   8.009   6.235 -2.9112  0.9104 -0.9172
   16POPC  H16S 2094   3.607   8.166   6.148  0.7299  0.8843 -0.0066
   16POPC  C217 2095   3.602   8.187   6.366  0.2261 -0.2025  0.3013
   16POPC  H17R 2096   3.638   0.068   6.344 -0.4924  0.1355  0.6817
   16POPC  H17S 2097   3.648   8.159   6.463 -0.1003 -2.9037 -0.2536
   16POPC  C218 2098   3.451   8.199   6.385  0.2791  0.2174  0.4746
   16POPC  H18R 2099   3.407   8.097   6.384  0.9142 -0.0741  1.4240
   16POPC  H18S 2100   3.405   0.025   6.296 -2.8032  1.5767  2.6411
   16POPC  H18T 2101   3.419   0.033   6.475 -3.0787 -1.3687  0.4356
   16POPC   C33 2102   4.504   8.008   6.320 -0.0249  0.1000 -0.3013
   16POPC   H3X 2103   4.598   7.949   6.309 -0.1226  0.1618 -1.5742
   16POPC   H3Y 2104   4.531   8.107   6.364 -2.6541 -0.0585  1.9333
   16POPC   C34 2105   4.439   8.025   6.183  0.2702  0.3539 -0.4124
   16POPC   H4X 2106   4.409   7.934   6.126 -0.8756  0.2620  0.3001
   16POPC   H4Y 2107   4.527   8.058   6.125  0.9104  0.3803  0.5455
   16POPC   C35 2108   4.327   8.129   6.186  0.4672  0.5582 -0.1343
   16POPC   H5X 2109   4.362   0.009   6.213 -1.5430  2.0053 -2.5159
   16POPC   H5Y 2110   4.247   8.096   6.256  1.1018  1.6087  1.1413
   16POPC   C36 2111   4.254   8.147   6.053 -0.5316  0.1296  0.3420
   16POPC   H6X 2112   4.187   8.059   6.038  1.1746 -1.7880  3.0726
   16POPC   H6Y 2113   4.334   8.145   5.976  0.2898  2.0872  1.0748
   16POPC   C37 2114   4.174   0.055   6.043  0.1328  0.4979 -0.2899
   16POPC   H7X 2115   4.245   0.141   6.046  1.4257 -0.5522  0.2272
   16POPC   H7Y 2116   4.114   0.068   6.135  1.2955 -0.8543  0.7133
   16POPC   C38 2117   4.075   0.048   5.927  0.1432  0.2538 -0.2857
   16POPC   H8X 2118   4.034   8.167   5.922  2.7694 -0.8211 -3.6982
   16POPC   H8Y 2119   4.115   0.057   5.824  2.8185  0.1579  0.6753
   16POPC   C39 2120   3.959   0.147   5.944 -0.0419 -0.0230  0.0627
   16POPC   H9X 2121   4.002   0.247   5.927  0.3199  0.5842  3.7826
   16POPC   H9Y 2122   3.922   0.134   6.048  0.5011 -1.1054  0.1351
   16POPC  C310 2123   3.848   0.117   5.843 -0.2046 -0.6616  0.4249
   16POPC  H10X 2124   3.833   0.007   5.846  0.7336 -0.9949 -2.7698
   16POPC  H10Y 2125   3.881   0.148   5.742  0.1896  1.1474  1.0795
   16POPC  C311 2126   3.715   0.183   5.880 -0.3119 -0.0460 -0.9970
   16POPC  H11X 2127   3.707   0.172   5.990 -1.3593 -0.1647 -1.0828
   16POPC  H11Y 2128   3.642   0.118   5.829  1.1959 -2.5089 -0.2056
   16POPC  C312 2129   3.701   0.335   5.868 -0.5577 -0.0047 -0.2454
   16POPC  H12X 2130   3.761   0.392   5.942 -0.2450  0.1965 -0.6524
   16POPC  H12Y 2131   3.598   0.366   5.896  1.2344  5.4318  1.6662
   16POPC  C313 2132   3.719   0.393   5.727  0.2217  0.0844 -0.1133
   16POPC  H13X 2133   3.819   0.365   5.688  1.1436  1.0474  1.4469
   16POPC  H13Y 2134   3.717   0.504   5.734  0.5242  0.1334 -0.7767
   16POPC  C314 2135   3.615   0.335   5.631 -0.6397  0.3003  0.6690
   16POPC  H14X 2136   3.650   0.236   5.595 -1.2094  0.7759 -1.3492
   16POPC  H14Y 2137   3.626   0.402   5.542 -0.0507  0.4432  0.8436
   16POPC  C315 2138   3.470   0.319   5.677 -0.7657 -0.2958  0.0939
   16POPC  H15X 2139   3.471   0.259   5.771  0.8036  0.5209  0.6379
   16POPC  H15Y 2140   3.420   0.258   5.600  1.1688 -0.5740 -1.0129
   16POPC  C316 2141   3.391   0.444   5.716  0.2476  0.5399 -0.4728
   16POPC  H16X 2142   3.297   0.410   5.764  1.0296 -1.2125 -0.1233
   16POPC  H16Y 2143   3.372   0.514   5.631  1.5285  0.5244 -0.8005
   16POPC  H16Z 2144   3.442   0.502   5.796  0.5285 -0.2187 -0.0940
   17POPC     N 2145   5.210   5.626   6.787 -0.5009 -0.2174  0.2376
   17POPC   C12 2146   5.116   5.517   6.833 -0.1760 -0.2154  0.9102
   17POPC   C13 2147   5.137   5.740   6.720  0.3078  0.2799  0.1871
   17POPC   C14 2148   5.288   5.685   6.902  1.0712 -1.0675 -0.3701
   17POPC   C15 2149   5.295   5.567   6.677 -0.1271  0.2242  0.2890
   17POPC  H12A 2150   5.179   5.439   6.875 -0.5950 -1.1714 -0.1818
   17POPC  H12B 2151   5.059   5.478   6.750 -1.3895 -0.3519  1.7867
   17POPC  H13A 2152   5.202   5.821   6.693 -0.5507  0.5180 -1.2562
   17POPC  H13B 2153   5.091   5.689   6.637 -1.4655 -0.4381  1.5345
   17POPC  H13C 2154   5.055   5.771   6.785 -1.1587 -0.8069 -1.0802
   17POPC  H14A 2155   5.351   5.765   6.864 -1.8936  2.1084  0.9223
   17POPC  H14B 2156   5.219   5.738   6.965  2.1439 -0.3618  0.2454
   17POPC  H14C 2157   5.336   5.613   6.967  2.2800  0.1545  0.1399
   17POPC  H15A 2158   5.366   5.639   6.638  0.8386 -0.0589  1.4617
   17POPC  H15B 2159   5.229   5.527   6.602  0.9863 -0.5505 -0.3053
   17POPC  H15C 2160   5.336   5.478   6.720 -0.2687  1.2213  2.6460
   17POPC   C11 2161   5.008   5.544   6.937 -0.2801  0.1061  0.7201
   17POPC  H11A 2162   5.052   5.569   7.036 -0.5009  3.1863  0.1324
   17POPC  H11B 2163   4.952   5.448   6.930  0.9194 -0.5423 -0.1231
   17POPC     P 2164   4.785   5.654   6.959 -0.1713  0.0011 -0.0035
   17POPC   O13 2165   4.697   5.562   6.882  0.2266 -0.4631  0.0938
   17POPC   O14 2166   4.796   5.618   7.102  0.2108 -0.0336 -0.0393
   17POPC   O12 2167   4.933   5.659   6.898 -0.2223 -0.1467 -0.1401
   17POPC   O11 2168   4.733   5.805   6.947  0.2358  0.1351 -0.1083
   17POPC    C1 2169   4.812   5.911   6.893 -0.1194  0.3353 -0.2350
   17POPC    HA 2170   4.855   5.875   6.798  0.7120  0.5487  0.0532
   17POPC    HB 2171   4.894   5.940   6.962  1.7780 -0.4340 -2.1056
   17POPC    C2 2172   4.727   6.035   6.859 -0.4261  0.0230 -0.6145
   17POPC    HS 2173   4.667   6.058   6.949 -1.5976  0.2915 -1.4495
   17POPC   O21 2174   4.653   5.990   6.745 -0.3109  0.2385 -0.7752
   17POPC   C21 2175   4.522   5.976   6.760 -0.2271  0.1702 -0.0994
   17POPC   O22 2176   4.461   6.012   6.860  0.2279  0.4163  0.0941
   17POPC   C22 2177   4.459   5.938   6.627 -0.6281  0.2237  0.0712
   17POPC   H2R 2178   4.380   5.864   6.649 -1.8684  1.8539  1.3486
   17POPC   H2S 2179   4.530   5.895   6.553 -0.9293  0.4714 -0.3650
   17POPC    C3 2180   4.811   6.160   6.826 -0.1413  0.0048  0.0223
   17POPC    HX 2181   4.889   6.126   6.755 -1.8036  1.0323 -2.4571
   17POPC    HY 2182   4.859   6.190   6.922 -0.4240 -0.5540  0.3417
   17POPC   O31 2183   4.740   6.258   6.750 -0.4845 -0.2308  0.0358
   17POPC   C31 2184   4.698   6.363   6.821  0.7699  0.5706 -0.3733
   17POPC   O32 2185   4.698   6.370   6.942 -0.3613  0.0409 -0.3259
   17POPC   C32 2186   4.631   6.463   6.726 -0.3979  0.1936  0.0336
   17POPC   H2X 2187   4.524   6.475   6.750 -0.4744 -0.3311 -0.0213
   17POPC   H2Y 2188   4.639   6.446   6.617 -0.6970 -1.5939  0.2470
   17POPC   C23 2189   4.411   6.068   6.563  0.4948  0.5221 -0.1936
   17POPC   H3R 2190   4.480   6.155   6.569 -0.0947  1.1423 -1.8497
   17POPC   H3S 2191   4.325   6.090   6.629  1.3083 -2.3274  1.9907
   17POPC   C24 2192   4.369   6.047   6.417 -0.5917 -0.5375  0.2583
   17POPC   H4R 2193   4.459   6.010   6.364 -0.7339 -3.5168  1.8318
   17POPC   H4S 2194   4.339   6.145   6.374  0.3126 -0.4463 -0.1872
   17POPC   C25 2195   4.247   5.957   6.396 -0.6351 -0.4178 -0.0008
   17POPC   H5R 2196   4.159   6.001   6.448  0.2339  0.4538  0.7791
   17POPC   H5S 2197   4.264   5.856   6.438  0.4832  0.6785  2.3351
   17POPC   C26 2198   4.218   5.951   6.246 -0.1474  0.1926 -0.1263
   17POPC   H6R 2199   4.309   5.910   6.198  0.1122  1.5929 -0.8654
   17POPC   H6S 2200   4.192   6.052   6.207 -0.9153 -0.4219 -1.2933
   17POPC   C27 2201   4.105   5.849   6.225  0.3807 -0.3590 -0.3188
   17POPC   H7R 2202   4.011   5.886   6.272  0.9846  1.2412 -0.3201
   17POPC   H7S 2203   4.145   5.755   6.268  0.7600 -0.0209  0.0873
   17POPC   C28 2204   4.063   5.818   6.082  0.1239 -0.1983 -0.2796
   17POPC   H8R 2205   4.042   5.912   6.026  2.7078  1.1713  0.8938
   17POPC   H8S 2206   3.977   5.748   6.078  0.5671 -0.7082 -1.5164
   17POPC   C29 2207   4.173   5.742   6.013  0.4502  0.1442 -0.1349
   17POPC   H91 2208   4.203   5.653   6.070 -0.2332 -0.4026 -0.6218
   17POPC  C210 2209   4.230   5.767   5.894  0.1426 -0.8400 -0.4962
   17POPC  H101 2210   4.307   5.694   5.863 -0.0121 -0.7662 -1.0734
   17POPC  C211 2211   4.205   5.888   5.809 -0.7352 -0.3297  0.4741
   17POPC  H11R 2212   4.143   5.962   5.865 -0.8454 -1.5422  2.0369
   17POPC  H11S 2213   4.155   5.858   5.714  2.2168 -0.8396 -1.0166
   17POPC  C212 2214   4.336   5.962   5.781 -0.7213 -0.5550 -0.0572
   17POPC  H12R 2215   4.316   6.060   5.732  2.2403 -0.3464 -1.0596
   17POPC  H12S 2216   4.399   5.911   5.705  0.1845 -0.1715  0.4203
   17POPC  C213 2217   4.428   5.990   5.900 -0.1164 -0.1253 -0.6197
   17POPC  H13R 2218   4.438   5.899   5.963 -1.3245 -0.4877 -0.9145
   17POPC  H13S 2219   4.378   6.073   5.954 -0.1290 -0.9821  0.7222
   17POPC  C214 2220   4.566   6.036   5.853  0.5658 -0.8040  0.6756
   17POPC  H14R 2221   4.571   6.120   5.781  1.7543 -0.2035  1.4327
   17POPC  H14S 2222   4.614   5.942   5.817 -0.6605 -1.2039  0.0156
   17POPC  C215 2223   4.646   6.091   5.971  0.5436  0.2511  0.2098
   17POPC  H15R 2224   4.578   6.164   6.020 -1.6269 -1.1540 -0.5622
   17POPC  H15S 2225   4.740   6.128   5.928  1.2998 -2.8781 -1.0923
   17POPC  C216 2226   4.689   5.987   6.075  0.1894 -0.1411 -0.0317
   17POPC  H16R 2227   4.768   5.922   6.032  0.2563 -0.4186  0.5064
   17POPC  H16S 2228   4.605   5.920   6.102  1.1904 -0.7958  1.6131
   17POPC  C217 2229   4.746   6.053   6.201  0.1262 -0.2413  0.0502
   17POPC  H17R 2230   4.655   6.101   6.243  0.2484 -0.8975  1.0736
   17POPC  H17S 2231   4.818   6.134   6.175 -0.9478  0.9770  0.7533
   17POPC  C218 2232   4.810   5.958   6.302 -0.1286  0.2716  0.6987
   17POPC  H18R 2233   4.753   5.864   6.296  0.6190 -0.1222 -1.1562
   17POPC  H18S 2234   4.794   5.991   6.407 -1.1735  1.3733  0.2215
   17POPC  H18T 2235   4.917   5.938   6.277 -0.3123 -1.1162  0.9581
   17POPC   C33 2236   4.682   6.603   6.759 -0.9368  0.3417  0.2434
   17POPC   H3X 2237   4.792   6.602   6.775 -0.9494  1.2284  0.4359
   17POPC   H3Y 2238   4.630   6.630   6.854 -0.5853 -0.8221  0.7847
   17POPC   C34 2239   4.657   6.703   6.646  0.1888  0.5343  0.1511
   17POPC   H4X 2240   4.664   6.811   6.671 -1.7960  1.2824 -2.1473
   17POPC   H4Y 2241   4.554   6.684   6.610  1.4404 -0.6130 -3.2849
   17POPC   C35 2242   4.739   6.672   6.521 -0.2599 -0.4062  0.0787
   17POPC   H5X 2243   4.794   6.576   6.537 -1.2320 -0.8939  0.5818
   17POPC   H5Y 2244   4.809   6.757   6.509 -1.0162 -0.0060 -1.9132
   17POPC   C36 2245   4.672   6.657   6.384 -0.4674  0.3375  0.0943
   17POPC   H6X 2246   4.752   6.637   6.309 -0.9915  2.3369 -1.0571
   17POPC   H6Y 2247   4.617   6.751   6.363  0.8945  0.8200 -1.5435
   17POPC   C37 2248   4.583   6.533   6.369  0.4630 -0.3496  0.1303
   17POPC   H7X 2249   4.510   6.531   6.452  0.9341  2.7061  0.7405
   17POPC   H7Y 2250   4.651   6.445   6.368  2.6182  1.1292 -3.1683
   17POPC   C38 2251   4.508   6.534   6.236  0.1442 -0.0750  0.3100
   17POPC   H8X 2252   4.568   6.581   6.154  0.6207 -0.3767  0.4827
   17POPC   H8Y 2253   4.422   6.601   6.257  1.2015  0.5982  2.8522
   17POPC   C39 2254   4.438   6.404   6.196 -0.2541  0.1484  0.2754
   17POPC   H9X 2255   4.392   6.368   6.291 -0.1813  1.8958  1.0207
   17POPC   H9Y 2256   4.514   6.335   6.154 -0.6121 -0.2828  0.3257
   17POPC  C310 2257   4.333   6.432   6.088 -0.0654 -0.6480 -0.1226
   17POPC  H10X 2258   4.272   6.518   6.122 -0.4100 -2.2189  3.7890
   17POPC  H10Y 2259   4.261   6.349   6.075  0.1039 -0.4805 -2.5379
   17POPC  C311 2260   4.383   6.480   5.952 -0.4870 -1.3001 -0.5079
   17POPC  H11X 2261   4.386   6.386   5.891  0.2062 -3.1093  2.1426
   17POPC  H11Y 2262   4.490   6.508   5.956 -0.3048 -1.2619 -3.4142
   17POPC  C312 2263   4.287   6.586   5.898  0.5088 -0.0319  0.1726
   17POPC  H12X 2264   4.289   6.675   5.966 -0.6104 -0.5843  0.9592
   17POPC  H12Y 2265   4.185   6.543   5.905  1.0517 -1.4709 -0.3710
   17POPC  C313 2266   4.327   6.625   5.756  0.6298  0.2064  0.2714
   17POPC  H13X 2267   4.337   6.539   5.686 -1.9851 -1.1507  1.4236
   17POPC  H13Y 2268   4.425   6.675   5.771  1.1510 -1.2998  2.2624
   17POPC  C314 2269   4.229   6.716   5.681  0.1348 -0.2617  0.3443
   17POPC  H14X 2270   4.132   6.665   5.660 -0.5535  0.1927  2.2804
   17POPC  H14Y 2271   4.283   6.738   5.586 -0.1524  0.2174  0.2902
   17POPC  C315 2272   4.204   6.846   5.756  0.5821  0.0936 -0.1176
   17POPC  H15X 2273   4.304   6.886   5.785  0.8802 -1.7724  1.6966
   17POPC  H15Y 2274   4.144   6.827   5.847 -0.9735 -0.9044 -1.3016
   17POPC  C316 2275   4.120   6.944   5.675  0.3601  0.0876  0.1074
   17POPC  H16X 2276   4.010   6.929   5.685  0.1673  1.2624 -0.0164
   17POPC  H16Y 2277   4.141   6.934   5.567 -2.9067  0.1124 -0.6532
   17POPC  H16Z 2278   4.148   7.043   5.718  0.5383 -0.4601  1.2799
   18POPC     N 2279   3.729   4.802   7.012  0.7093 -0.1226  0.1371
   18POPC   C12 2280   3.732   4.732   6.879 -0.1533  0.0353  0.0263
   18POPC   C13 2281   3.607   4.892   7.020  0.9441  0.3053 -0.8922
   18POPC   C14 2282   3.718   4.700   7.123  0.4020 -0.5009 -0.2421
   18POPC   C15 2283   3.843   4.899   7.031  0.3196  0.3303  0.2203
   18POPC  H12A 2284   3.634   4.689   6.868  0.9881 -3.0447  0.9799
   18POPC  H12B 2285   3.799   4.648   6.888 -1.5797 -1.2629 -0.9932
   18POPC  H13A 2286   3.536   4.850   6.950  1.9945 -1.0893 -1.1909
   18POPC  H13B 2287   3.568   4.896   7.121 -0.6433  1.9616 -1.5219
   18POPC  H13C 2288   3.643   4.989   6.991  2.8815  0.4841  1.7749
   18POPC  H14A 2289   3.617   4.661   7.129  0.0050  0.3569 -1.0513
   18POPC  H14B 2290   3.789   4.620   7.108 -0.2296 -1.1503  0.1663
   18POPC  H14C 2291   3.740   4.757   7.212  1.1265  0.6271 -1.1148
   18POPC  H15A 2292   3.835   4.952   7.125  0.5595  0.5102  0.1395
   18POPC  H15B 2293   3.856   4.963   6.946 -0.0913  0.6140  0.3724
   18POPC  H15C 2294   3.938   4.846   7.039  0.8819  1.1214 -1.0357
   18POPC   C11 2295   3.773   4.801   6.749 -0.1239 -0.0369 -0.0025
   18POPC  H11A 2296   3.749   4.730   6.667 -0.3552 -1.1286  0.9954
   18POPC  H11B 2297   3.884   4.811   6.745  0.1122 -1.6868  1.4166
   18POPC     P 2298   3.764   5.032   6.633  0.2071 -0.2068 -0.0777
   18POPC   O13 2299   3.863   5.115   6.705  0.0726 -0.0473 -0.0770
   18POPC   O14 2300   3.820   4.963   6.514 -0.5686 -0.2478 -0.4245
   18POPC   O12 2301   3.709   4.929   6.743 -0.3577 -0.1651 -0.3148
   18POPC   O11 2302   3.633   5.106   6.578  0.1053 -0.5787 -0.3374
   18POPC    C1 2303   3.502   5.053   6.598 -0.1386  0.1513  0.0234
   18POPC    HA 2304   3.471   5.098   6.695  0.9846  2.4423 -0.6194
   18POPC    HB 2305   3.504   4.942   6.607  0.3527  0.0986 -0.6489
   18POPC    C2 2306   3.407   5.099   6.486 -0.0531 -0.0167 -0.1174
   18POPC    HS 2307   3.344   5.014   6.452 -0.2171 -0.3222  0.9102
   18POPC   O21 2308   3.470   5.151   6.369  0.4553 -0.1676  0.0854
   18POPC   C21 2309   3.529   5.051   6.303 -0.2452 -0.2517 -0.4205
   18POPC   O22 2310   3.521   4.934   6.335  0.5883 -0.2769 -0.2693
   18POPC   C22 2311   3.594   5.113   6.180 -0.2331  0.3425 -0.1192
   18POPC   H2R 2312   3.678   5.046   6.153 -0.0163  0.0697  1.1857
   18POPC   H2S 2313   3.634   5.211   6.215 -0.0051 -0.4746  2.0455
   18POPC    C3 2314   3.308   5.200   6.544  0.2384  0.3051 -0.1773
   18POPC    HX 2315   3.358   5.256   6.626  0.0450  0.6796 -0.3120
   18POPC    HY 2316   3.219   5.152   6.590  0.0963 -1.0827 -1.8171
   18POPC   O31 2317   3.264   5.298   6.449 -0.3901  0.4000  0.2051
   18POPC   C31 2318   3.177   5.248   6.361 -0.0775 -0.2905  0.2800
   18POPC   O32 2319   3.140   5.132   6.359 -0.3333 -0.1956 -0.7600
   18POPC   C32 2320   3.142   5.356   6.260 -0.3077 -0.4960  0.1384
   18POPC   H2X 2321   3.240   5.378   6.213  0.1827 -1.8146  0.5183
   18POPC   H2Y 2322   3.119   5.459   6.296  1.0550  0.4000 -1.4487
   18POPC   C23 2323   3.488   5.114   6.069 -0.0379 -0.1052 -0.3148
   18POPC   H3R 2324   3.535   5.189   6.001  2.0973 -0.7361  0.3919
   18POPC   H3S 2325   3.390   5.150   6.107 -0.1370 -0.6155 -0.0815
   18POPC   C24 2326   3.477   4.975   6.007 -0.8114 -0.0472 -0.3169
   18POPC   H4R 2327   3.446   4.904   6.087  0.9765  2.0554  2.4315
   18POPC   H4S 2328   3.576   4.945   5.967 -0.7413 -0.0847 -0.1162
   18POPC   C25 2329   3.386   4.964   5.885 -0.2173  0.3945 -0.8079
   18POPC   H5R 2330   3.393   4.860   5.846 -2.0374  0.3338 -1.0961
   18POPC   H5S 2331   3.418   5.029   5.800  0.4219 -1.2913 -1.9004
   18POPC   C26 2332   3.239   4.981   5.925  0.0680  0.1593  0.3764
   18POPC   H6R 2333   3.221   5.082   5.966 -0.1049 -0.0422  0.7986
   18POPC   H6S 2334   3.210   4.915   6.010 -0.8428  0.2402  0.1402
   18POPC   C27 2335   3.146   4.943   5.809  0.0821  0.2152  0.3474
   18POPC   H7R 2336   3.163   4.842   5.766  1.6412 -0.0490  1.5005
   18POPC   H7S 2337   3.177   5.023   5.738  0.7593 -0.0803  0.2984
   18POPC   C28 2338   2.997   4.958   5.837 -0.0482  0.4382 -0.4370
   18POPC   H8R 2339   2.973   5.065   5.857 -0.2881  0.2685  0.2199
   18POPC   H8S 2340   2.964   4.900   5.926  0.4180 -0.6318 -0.9456
   18POPC   C29 2341   2.925   4.905   5.716  0.0635 -0.2159 -0.2215
   18POPC   H91 2342   2.937   4.797   5.698  0.3387 -0.6679  2.2863
   18POPC  C210 2343   2.857   4.984   5.632 -0.4500 -0.0026  0.3837
   18POPC  H101 2344   2.823   4.935   5.539 -0.1153  0.6429 -0.0845
   18POPC  C211 2345   2.847   5.134   5.622  0.9742  0.0839  0.1493
   18POPC  H11R 2346   2.905   5.184   5.703  1.7406 -0.1952 -0.2094
   18POPC  H11S 2347   2.741   5.161   5.636  0.9239  0.9805 -1.6695
   18POPC  C212 2348   2.899   5.175   5.484  0.2311  0.2154 -0.0927
   18POPC  H12R 2349   2.869   5.281   5.474  1.2650  0.5245 -0.0541
   18POPC  H12S 2350   2.856   5.121   5.396  0.5641  0.8676 -0.6664
   18POPC  C213 2351   3.049   5.149   5.470  0.1047 -0.6833  0.1390
   18POPC  H13R 2352   3.085   5.049   5.501  1.8195 -0.4213 -0.8883
   18POPC  H13S 2353   3.102   5.218   5.540 -2.2758 -0.1818  1.5584
   18POPC  C214 2354   3.104   5.170   5.329 -0.0566 -0.1381  0.1559
   18POPC  H14R 2355   3.070   5.091   5.258  0.1004 -0.0577 -0.0100
   18POPC  H14S 2356   3.214   5.162   5.333  0.1614  2.1946  0.5373
   18POPC  C215 2357   3.066   5.307   5.272  0.1356 -0.3417 -0.4736
   18POPC  H15R 2358   2.959   5.332   5.254 -0.2901 -0.6221  1.4374
   18POPC  H15S 2359   3.111   5.306   5.171  0.3792  1.4484 -0.4199
   18POPC  C216 2360   3.127   5.424   5.350 -0.0487 -0.5839  0.0364
   18POPC  H16R 2361   3.232   5.411   5.385  0.1985  1.1262  0.0239
   18POPC  H16S 2362   3.069   5.448   5.442  1.6807  0.3488  0.9386
   18POPC  C217 2363   3.139   5.544   5.256  0.3580 -0.1415  0.6421
   18POPC  H17R 2364   3.037   5.568   5.218 -0.2527 -2.5165  0.6452
   18POPC  H17S 2365   3.195   5.510   5.167 -0.8091 -0.3544 -0.0263
   18POPC  C218 2366   3.191   5.671   5.323  0.5228 -0.0098  0.2623
   18POPC  H18R 2367   3.300   5.660   5.343  0.4531 -2.3432 -0.3186
   18POPC  H18S 2368   3.140   5.683   5.420  0.0332 -2.0506  0.3020
   18POPC  H18T 2369   3.165   5.747   5.246  1.0500  1.3654  1.3844
   18POPC   C33 2370   3.041   5.314   6.153 -0.1362 -0.7892  0.0913
   18POPC   H3X 2371   2.940   5.301   6.197  0.0590 -2.2555  0.1658
   18POPC   H3Y 2372   3.077   5.213   6.123  0.3949 -1.0474  1.5119
   18POPC   C34 2373   3.027   5.415   6.038 -0.7301 -0.2481  0.6312
   18POPC   H4X 2374   3.123   5.465   6.013 -1.0409  0.8983  1.6507
   18POPC   H4Y 2375   2.971   5.503   6.077  0.6289  1.1262 -0.3989
   18POPC   C35 2376   2.965   5.355   5.912 -0.1516 -0.4617  0.4466
   18POPC   H5X 2377   2.859   5.344   5.941  0.0120  1.2920  1.8419
   18POPC   H5Y 2378   3.012   5.256   5.893  1.6704  0.4417  0.0004
   18POPC   C36 2379   2.971   5.441   5.785  0.1062 -0.0294  0.7473
   18POPC   H6X 2380   2.916   5.390   5.703 -1.7136  1.7638  0.7689
   18POPC   H6Y 2381   3.073   5.451   5.743 -0.3323 -1.2648 -0.7139
   18POPC   C37 2382   2.904   5.577   5.803  0.1099 -0.0215  0.7018
   18POPC   H7X 2383   2.916   5.640   5.712 -1.3590  1.4590  1.4869
   18POPC   H7Y 2384   2.961   5.632   5.881 -0.7035  1.1009  0.5233
   18POPC   C38 2385   2.759   5.569   5.849  0.0079  0.4018  0.4614
   18POPC   H8X 2386   2.747   5.534   5.954  0.1678  0.8379  0.6304
   18POPC   H8Y 2387   2.706   5.492   5.789 -1.8625  2.0204 -0.1007
   18POPC   C39 2388   2.685   5.702   5.834 -0.4941  0.0499 -0.2140
   18POPC   H9X 2389   2.582   5.674   5.865 -0.6875 -2.1500 -2.4664
   18POPC   H9Y 2390   2.677   5.740   5.729 -0.6283  3.3127  0.8542
   18POPC  C310 2391   2.738   5.817   5.920 -0.1138 -0.0826 -0.2716
   18POPC  H10X 2392   2.841   5.836   5.883 -0.3652 -1.9481 -2.1305
   18POPC  H10Y 2393   2.732   5.789   6.027  1.5158 -0.3823 -0.2329
   18POPC  C311 2394   2.643   5.937   5.915  0.1802  0.2117  0.9448
   18POPC  H11X 2395   2.628   5.970   6.020  1.6355  0.7150  1.0231
   18POPC  H11Y 2396   2.544   5.908   5.874  0.2897  0.5472  0.4433
   18POPC  C312 2397   2.704   6.049   5.830  0.0593 -0.4950 -0.0943
   18POPC  H12X 2398   2.722   6.011   5.727 -0.9815 -1.6986  0.1374
   18POPC  H12Y 2399   2.796   6.085   5.881  0.0511  0.8026 -0.9571
   18POPC  C313 2400   2.622   6.178   5.815 -0.3587 -0.7992 -0.4473
   18POPC  H13X 2401   2.534   6.157   5.751 -0.4976  2.8535 -1.6652
   18POPC  H13Y 2402   2.686   6.255   5.766 -1.3057 -0.5989 -1.4063
   18POPC  C314 2403   2.565   6.240   5.942  0.4612  0.2149 -0.5589
   18POPC  H14X 2404   2.645   6.239   6.019 -0.4300  0.9954  0.4058
   18POPC  H14Y 2405   2.482   6.175   5.977 -0.1558  0.6854 -1.1314
   18POPC  C315 2406   2.510   6.382   5.940 -0.8081 -0.2532 -0.0362
   18POPC  H15X 2407   2.575   6.461   5.983 -1.5115 -0.2405  1.0390
   18POPC  H15Y 2408   2.420   6.385   6.006 -0.2808 -0.0958  0.6889
   18POPC  C316 2409   2.447   6.433   5.810 -0.7768 -0.0914  0.0128
   18POPC  H16X 2410   2.539   6.441   5.748  0.4618  0.4756  1.8058
   18POPC  H16Y 2411   2.401   6.534   5.824 -0.6098 -0.1644  1.1797
   18POPC  H16Z 2412   2.379   6.367   5.753 -2.0649  1.2280 -0.0384
   19POPC     N 2413   0.413   7.252   7.148 -0.0091 -0.5226  0.0372
   19POPC   C12 2414   0.448   7.203   7.010  0.4452 -0.4422  0.1194
   19POPC   C13 2415   0.289   7.337   7.139  0.4146  0.0683 -0.3527
   19POPC   C14 2416   0.396   7.138   7.245 -0.2550 -0.2113  0.3663
   19POPC   C15 2417   0.525   7.342   7.197 -0.1415 -0.2955 -0.0774
   19POPC  H12A 2418   0.537   7.142   7.014  1.2344  0.6946  0.1835
   19POPC  H12B 2419   0.460   7.285   6.941 -1.7386 -0.3529 -0.2245
   19POPC  H13A 2420   0.215   7.273   7.092 -0.1412 -0.0637  0.6737
   19POPC  H13B 2421   0.251   7.376   7.233  1.5306  1.2232 -0.3523
   19POPC  H13C 2422   0.308   7.421   7.075  0.5013 -0.0945 -0.5409
   19POPC  H14A 2423   0.385   7.164   7.349  0.3323  1.7239 -0.0166
   19POPC  H14B 2424   0.304   7.086   7.222  1.3291 -3.6603  1.1513
   19POPC  H14C 2425   0.471   7.064   7.218 -0.9754 -0.8272 -0.0022
   19POPC  H15A 2426   0.533   7.422   7.125  3.5005 -0.2734  0.2019
   19POPC  H15B 2427   0.615   7.283   7.196  0.4292  0.5315 -1.7635
   19POPC  H15C 2428   0.507   7.383   7.295 -1.2865  0.3859 -0.5503
   19POPC   C11 2429   0.342   7.122   6.934 -0.0242  0.0386  0.2568
   19POPC  H11A 2430   0.402   7.071   6.856  0.3134 -0.2546  0.7010
   19POPC  H11B 2431   0.272   7.190   6.882 -0.6459  0.4639  1.5886
   19POPC     P 2432   0.142   6.986   6.976  0.1372  0.2784  0.2986
   19POPC   O13 2433   0.110   6.844   7.004 -0.2125  0.1152 -0.8822
   19POPC   O14 2434   0.064   7.080   7.060 -0.0322  0.5688 -0.1798
   19POPC   O12 2435   0.295   7.013   7.014  0.4638 -0.6238 -0.3485
   19POPC   O11 2436   0.120   7.032   6.824  0.1877  0.5039  0.3592
   19POPC    C1 2437   0.177   6.949   6.724 -0.4472  0.1321  0.2996
   19POPC    HA 2438   0.160   6.841   6.745 -0.2863  0.2197  0.9141
   19POPC    HB 2439   0.287   6.965   6.731 -0.5177 -0.0417  3.9537
   19POPC    C2 2440   0.142   6.986   6.579 -0.1062  0.1226  0.2127
   19POPC    HS 2441   0.203   6.917   6.516 -2.8989 -2.0425 -0.3403
   19POPC   O21 2442   0.190   7.120   6.568 -0.1092  0.0994 -0.1057
   19POPC   C21 2443   0.255   7.155   6.458 -0.0840 -0.0153 -0.1273
   19POPC   O22 2444   0.273   7.081   6.363  0.8161  0.0783 -0.0455
   19POPC   C22 2445   0.321   7.291   6.475  0.1581 -0.1235 -0.1963
   19POPC   H2R 2446   0.252   7.355   6.534  0.2849  0.2747 -0.4723
   19POPC   H2S 2447   0.349   7.343   6.381 -1.8689 -0.3738 -0.9755
   19POPC    C3 2448   8.214   6.975   6.547 -0.1453 -0.0805  0.4648
   19POPC    HX 2449   8.165   7.048   6.616  1.3463  0.2284  1.2337
   19POPC    HY 2450   8.181   6.870   6.560 -1.0283 -0.0521 -1.2978
   19POPC   O31 2451   8.175   7.008   6.414  0.4234 -0.1151  0.2878
   19POPC   C31 2452   8.220   6.933   6.314 -0.7411 -0.4659  0.0105
   19POPC   O32 2453   0.067   6.833   6.328 -0.7557 -0.3952  0.5808
   19POPC   C32 2454   8.187   6.999   6.181  0.2700  0.8302  0.3876
   19POPC   H2X 2455   8.148   7.101   6.199  1.1470  0.9221  1.9808
   19POPC   H2Y 2456   8.111   6.935   6.132 -1.4397  0.5388  3.2268
   19POPC   C23 2457   0.443   7.270   6.566  0.1498  0.3025 -0.0834
   19POPC   H3R 2458   0.433   7.188   6.641  0.4417 -1.1307 -1.5529
   19POPC   H3S 2459   0.453   7.365   6.622 -0.1779  0.4040 -0.1927
   19POPC   C24 2460   0.571   7.253   6.484  0.3702 -0.0650  0.3308
   19POPC   H4R 2461   0.554   7.177   6.405  2.3905 -0.8891  0.6444
   19POPC   H4S 2462   0.648   7.218   6.555 -0.8127 -1.1618  1.1214
   19POPC   C25 2463   0.617   7.385   6.422 -0.5127 -0.0226 -0.2532
   19POPC   H5R 2464   0.636   7.442   6.515  0.8615  0.1238 -0.6082
   19POPC   H5S 2465   0.536   7.439   6.368 -2.1951 -0.9214  1.2697
   19POPC   C26 2466   0.743   7.372   6.336 -0.1463  0.2590  0.2385
   19POPC   H6R 2467   0.730   7.287   6.266 -1.3540  0.7264 -0.1265
   19POPC   H6S 2468   0.824   7.355   6.410 -0.4932  1.2189  0.8558
   19POPC   C27 2469   0.784   7.501   6.265 -0.1611 -0.0324 -0.3084
   19POPC   H7R 2470   0.788   7.587   6.336  1.1565  0.5143 -1.0073
   19POPC   H7S 2471   0.714   7.523   6.182  0.1743  2.3138 -0.0283
   19POPC   C28 2472   0.926   7.477   6.212  0.0025  0.2695 -0.0159
   19POPC   H8R 2473   0.918   7.415   6.120  0.2954 -0.6945  0.5959
   19POPC   H8S 2474   0.972   7.411   6.287  0.3629  0.8470  0.2780
   19POPC   C29 2475   1.023   7.589   6.184  0.2943 -0.0982 -0.4859
   19POPC   H91 2476   1.109   7.599   6.251  0.0075  1.9504 -0.3717
   19POPC  C210 2477   1.015   7.662   6.072 -0.0230  0.2073 -0.2646
   19POPC  H101 2478   1.083   7.749   6.070  1.7313 -1.0691  0.6299
   19POPC  C211 2479   0.923   7.649   5.954 -0.0799 -0.0206 -0.1955
   19POPC  H11R 2480   0.874   7.748   5.948 -1.2605 -0.4550  1.6939
   19POPC  H11S 2481   0.841   7.578   5.976 -1.2231  1.3999  0.2526
   19POPC  C212 2482   1.003   7.633   5.824 -0.3927  0.0616 -0.3997
   19POPC  H12R 2483   1.082   7.711   5.825 -0.3279  0.0006  0.6275
   19POPC  H12S 2484   0.942   7.653   5.733 -2.7796 -1.0743  0.8690
   19POPC  C213 2485   1.074   7.498   5.817 -0.3654  0.0777 -0.4413
   19POPC  H13R 2486   1.000   7.415   5.816 -0.0473 -0.2768  1.2338
   19POPC  H13S 2487   1.135   7.485   5.909 -0.1210  1.3025 -0.4127
   19POPC  C214 2488   1.162   7.462   5.697  0.1278 -0.6773  0.1364
   19POPC  H14R 2489   1.202   7.363   5.727  1.3180  0.0876  1.1583
   19POPC  H14S 2490   1.248   7.532   5.691 -1.3865  1.2911  0.4181
   19POPC  C215 2491   1.086   7.455   5.564 -0.1078  0.4484  0.2037
   19POPC  H15R 2492   1.028   7.549   5.556 -2.1414 -0.8296 -0.9359
   19POPC  H15S 2493   1.009   7.377   5.549 -1.4717  1.8056 -0.0213
   19POPC  C216 2494   1.168   7.452   5.435 -0.0074 -0.3601  0.2804
   19POPC  H16R 2495   1.241   7.369   5.453  1.3288  0.6773 -0.1793
   19POPC  H16S 2496   1.236   7.540   5.434 -1.2827  0.7014  2.0222
   19POPC  C217 2497   1.082   7.435   5.310 -0.1281  0.4156  0.2539
   19POPC  H17R 2498   1.031   7.529   5.280  0.0330  0.2031 -0.7257
   19POPC  H17S 2499   0.997   7.371   5.339 -0.6892  0.2468 -1.6375
   19POPC  C218 2500   1.157   7.365   5.197  1.0297  0.3401  1.0514
   19POPC  H18R 2501   1.081   7.337   5.122  0.1846  0.0396  2.0093
   19POPC  H18S 2502   1.212   7.279   5.242 -0.3909 -0.5660  1.0940
   19POPC  H18T 2503   1.220   7.438   5.140 -1.4854  0.6607 -1.5392
   19POPC   C33 2504   0.083   7.009   6.083  0.1191 -0.0402  0.1138
   19POPC   H3X 2505   0.141   6.915   6.069 -0.9612 -0.7120  0.0190
   19POPC   H3Y 2506   0.153   7.080   6.131 -0.7615  0.5905  0.4891
   19POPC   C34 2507   0.029   7.068   5.952 -0.1061  0.6505  0.5130
   19POPC   H4X 2508   8.191   7.159   5.973 -1.7537 -0.2413 -0.1332
   19POPC   H4Y 2509   8.181   6.994   5.907  0.5851 -0.2886  0.9310
   19POPC   C35 2510   0.141   7.099   5.853 -0.1556  0.4912  0.4067
   19POPC   H5X 2511   0.183   7.002   5.819 -0.5185 -0.4040  2.4124
   19POPC   H5Y 2512   0.216   7.152   5.914  1.4212 -0.9699 -0.1841
   19POPC   C36 2513   0.099   7.187   5.735  0.3043  0.6258  0.3439
   19POPC   H6X 2514   0.055   7.279   5.777  1.3483  0.3866  2.0503
   19POPC   H6Y 2515   0.031   7.122   5.676  0.5952 -0.1223  0.8167
   19POPC   C37 2516   0.218   7.222   5.644 -0.0187  0.1277 -0.2825
   19POPC   H7X 2517   0.291   7.141   5.624  0.7240  0.3552  1.3127
   19POPC   H7Y 2518   0.263   7.313   5.688  0.5205 -0.5049  0.5137
   19POPC   C38 2519   0.172   7.265   5.505 -0.0872 -0.0021 -0.3000
   19POPC   H8X 2520   0.080   7.327   5.513 -0.5090 -0.8759  3.0763
   19POPC   H8Y 2521   0.135   7.174   5.453 -1.4604 -1.4020  2.8334
   19POPC   C39 2522   0.285   7.321   5.419  0.0996  0.5927  0.3220
   19POPC   H9X 2523   0.379   7.262   5.408  0.5236  1.5180 -1.5406
   19POPC   H9Y 2524   0.306   7.417   5.471 -0.8039  0.1861  1.4590
   19POPC  C310 2525   0.235   7.341   5.275 -0.6010 -0.5196  0.3997
   19POPC  H10X 2526   0.148   7.410   5.271  0.2288  0.5094 -0.3878
   19POPC  H10Y 2527   0.192   7.250   5.230 -1.5209 -0.0339  0.2831
   19POPC  C311 2528   0.354   7.382   5.188 -0.6913  0.6787  0.8229
   19POPC  H11X 2529   0.423   7.297   5.205 -1.2988  0.0462  0.1408
   19POPC  H11Y 2530   0.392   7.479   5.229  1.8331 -0.3165  1.0034
   19POPC  C312 2531   0.302   7.390   5.045  0.3687  0.0260  0.3846
   19POPC  H12X 2532   0.227   7.467   5.017  2.4065  1.9686 -0.0127
   19POPC  H12Y 2533   0.252   7.293   5.025  0.4135 -0.0282  0.5366
   19POPC  C313 2534   0.416   7.396   4.943  0.0616  0.6022  0.0685
   19POPC  H13X 2535   0.504   7.339   4.980 -0.1198  0.4760  0.3145
   19POPC  H13Y 2536   0.446   7.502   4.930  1.4682  0.1398 -0.5693
   19POPC  C314 2537   0.377   7.353   4.802  0.3557  0.0480  0.1556
   19POPC  H14X 2538   0.354   7.244   4.804  0.4583  0.0194 -0.2053
   19POPC  H14Y 2539   0.471   7.346   4.743  1.0554 -2.1720  1.4326
   19POPC  C315 2540   0.268   7.432   4.730  0.1358 -0.4387 -0.0516
   19POPC  H15X 2541   0.305   7.533   4.703  0.5610 -1.0527 -1.9627
   19POPC  H15Y 2542   0.182   7.439   4.799  0.5140 -0.3328  0.4094
   19POPC  C316 2543   0.221   7.376   4.595  0.0045 -0.5092  0.0232
   19POPC  H16X 2544   0.132   7.314   4.619 -0.6828 -0.7198 -2.8144
   19POPC  H16Y 2545   0.301   7.317   4.546  1.5592  1.0085  0.6202
   19POPC  H16Z 2546   0.183   7.454   4.526 -2.8206 -2.3594 -0.6709
   20POPC     N 2547   5.911   7.210   7.570  0.2328  0.1153 -0.8479
   20POPC   C12 2548   5.945   7.303   7.456 -0.0418  0.7097 -0.4570
   20POPC   C13 2549   6.017   7.216   7.677 -0.4376 -0.1533 -0.1643
   20POPC   C14 2550   5.781   7.258   7.630  0.6619  0.1260  0.0856
   20POPC   C15 2551   5.886   7.070   7.520 -0.1438 -0.1667  0.1177
   20POPC  H12A 2552   5.937   7.403   7.495 -1.4499 -0.0304  1.2736
   20POPC  H12B 2553   5.861   7.288   7.390  0.5662  0.3538 -1.1719
   20POPC  H13A 2554   6.002   7.316   7.714  0.6261  0.4253 -1.2535
   20POPC  H13B 2555   5.991   7.140   7.750 -2.2312 -0.5098 -1.1046
   20POPC  H13C 2556   6.120   7.202   7.648  0.6184  1.1023  2.6061
   20POPC  H14A 2557   5.714   7.263   7.545  2.7517  2.0272 -1.5664
   20POPC  H14B 2558   5.732   7.195   7.703 -0.3165 -0.7585 -1.2908
   20POPC  H14C 2559   5.792   7.351   7.684  0.4836  1.6329 -2.3307
   20POPC  H15A 2560   5.830   7.015   7.595 -0.3865  0.7876  0.6521
   20POPC  H15B 2561   5.986   7.029   7.516  0.5295  1.4413 -0.3322
   20POPC  H15C 2562   5.828   7.057   7.430  1.4395 -1.0127 -0.8205
   20POPC   C11 2563   6.078   7.291   7.380  0.0055  0.0364 -0.2753
   20POPC  H11A 2564   6.168   7.305   7.443 -0.6571  0.3729  0.6084
   20POPC  H11B 2565   6.071   7.380   7.314 -0.1002 -0.3515 -0.8024
   20POPC     P 2566   6.215   7.104   7.260 -0.0459 -0.0263 -0.0358
   20POPC   O13 2567   6.309   7.098   7.374 -0.0532 -0.5713 -0.0560
   20POPC   O14 2568   6.192   6.974   7.192  0.3583  0.1209 -0.4539
   20POPC   O12 2569   6.076   7.166   7.309 -0.0759 -0.1154 -0.0057
   20POPC   O11 2570   6.280   7.206   7.156 -0.3784 -0.3528 -0.5718
   20POPC    C1 2571   6.203   7.250   7.044 -0.0843  0.6456 -0.3950
   20POPC    HA 2572   6.188   7.359   7.052 -1.2319  0.4590  0.0837
   20POPC    HB 2573   6.109   7.193   7.035 -0.5522  1.7048 -3.5087
   20POPC    C2 2574   6.287   7.215   6.919 -0.0076 -0.0503 -0.1556
   20POPC    HS 2575   6.272   7.106   6.906 -0.2298  0.1726 -1.9461
   20POPC   O21 2576   6.421   7.260   6.938 -0.0317 -0.0972  0.1356
   20POPC   C21 2577   6.512   7.188   6.872 -0.0819 -0.0736  0.0409
   20POPC   O22 2578   6.497   7.081   6.817 -0.0154 -0.0845  0.0436
   20POPC   C22 2579   6.632   7.280   6.851  0.2008 -0.5200 -0.3229
   20POPC   H2R 2580   6.725   7.225   6.876  0.0468 -1.2005 -1.2063
   20POPC   H2S 2581   6.631   7.357   6.932 -0.0491 -0.0887 -0.7306
   20POPC    C3 2582   6.229   7.283   6.794  0.3489  0.1544 -0.2089
   20POPC    HX 2583   6.223   7.393   6.810 -2.4535 -0.0564  0.7434
   20POPC    HY 2584   6.123   7.250   6.795  0.9247 -1.9013 -1.7238
   20POPC   O31 2585   6.295   7.260   6.669 -0.4307  0.4490 -0.6789
   20POPC   C31 2586   6.267   7.141   6.615 -0.2415  0.0279  0.1349
   20POPC   O32 2587   6.189   7.061   6.665 -0.2792 -0.2214 -0.3115
   20POPC   C32 2588   6.355   7.116   6.493 -0.4413  0.4705 -0.1031
   20POPC   H2X 2589   6.456   7.097   6.536 -0.0977  1.1345 -0.6092
   20POPC   H2Y 2590   6.353   7.205   6.428  1.4850  0.7272  0.1486
   20POPC   C23 2591   6.642   7.354   6.717 -0.1349  0.4115  0.1541
   20POPC   H3R 2592   6.620   7.276   6.641 -3.0873 -0.2327  1.5227
   20POPC   H3S 2593   6.747   7.388   6.719 -0.3310  1.0321  0.0009
   20POPC   C24 2594   6.558   7.481   6.703 -0.7473 -0.0300 -0.2265
   20POPC   H4R 2595   6.574   7.563   6.776 -0.9067 -0.0663 -0.1496
   20POPC   H4S 2596   6.452   7.448   6.715 -0.5738  0.0672  1.9964
   20POPC   C25 2597   6.566   7.544   6.565 -0.3711  0.6154  0.0863
   20POPC   H5R 2598   6.665   7.530   6.517 -0.6774  1.6006 -0.8794
   20POPC   H5S 2599   6.555   7.654   6.575  1.4711  1.1291 -2.4238
   20POPC   C26 2600   6.452   7.486   6.481  0.2382 -0.4567 -0.0193
   20POPC   H6R 2601   6.356   7.531   6.515  0.2298 -0.1455 -0.4379
   20POPC   H6S 2602   6.455   7.375   6.486  0.2649 -0.4833 -0.5459
   20POPC   C27 2603   6.464   7.537   6.337 -0.2430  0.2782  0.1939
   20POPC   H7R 2604   6.562   7.500   6.298  0.6215  1.1837  1.4134
   20POPC   H7S 2605   6.461   7.648   6.346  0.2166  0.4691 -1.5879
   20POPC   C28 2606   6.351   7.496   6.242 -0.0382  0.3157 -0.0691
   20POPC   H8R 2607   6.355   7.570   6.159  1.1022  0.1387 -0.1844
   20POPC   H8S 2608   6.251   7.494   6.291  0.0234 -0.7306  0.0373
   20POPC   C29 2609   6.381   7.364   6.179 -0.2828  0.1834  0.0903
   20POPC   H91 2610   6.429   7.298   6.254 -0.6789 -0.1567  0.0514
   20POPC  C210 2611   6.373   7.326   6.051 -0.4937  0.5131  0.0067
   20POPC  H101 2612   6.414   7.231   6.016 -0.4577  0.2103  0.8401
   20POPC  C211 2613   6.299   7.401   5.944 -0.6486  0.2988 -0.0360
   20POPC  H11R 2614   6.241   7.485   5.987 -0.9840 -0.0621  0.2327
   20POPC  H11S 2615   6.218   7.334   5.906 -0.1885 -0.9923  1.1500
   20POPC  C212 2616   6.391   7.454   5.834 -0.3887 -0.3106 -0.1174
   20POPC  H12R 2617   6.472   7.511   5.885  0.3531 -0.8809 -0.6406
   20POPC  H12S 2618   6.327   7.520   5.772  2.3246  0.8444 -1.8642
   20POPC  C213 2619   6.441   7.345   5.739 -0.2668  0.1047 -0.5300
   20POPC  H13R 2620   6.457   7.390   5.638 -0.6403  0.3695 -0.4742
   20POPC  H13S 2621   6.355   7.276   5.723  0.0904 -1.7592  4.2156
   20POPC  C214 2622   6.566   7.275   5.792 -0.6293 -0.5073 -0.4806
   20POPC  H14R 2623   6.532   7.179   5.837  0.3869 -0.7595 -0.2323
   20POPC  H14S 2624   6.626   7.336   5.862 -0.7027  0.2799 -1.0880
   20POPC  C215 2625   6.663   7.235   5.681  0.3254 -0.1442  0.2142
   20POPC  H15R 2626   6.608   7.170   5.610  1.4904 -0.6911 -0.2218
   20POPC  H15S 2627   6.738   7.165   5.724 -0.1218 -1.2526 -0.7591
   20POPC  C216 2628   6.738   7.347   5.609 -0.4951 -0.1752 -0.6952
   20POPC  H16R 2629   6.770   7.417   5.688 -1.3668 -0.4081 -0.1263
   20POPC  H16S 2630   6.679   7.399   5.530 -0.5240 -0.8939 -1.1559
   20POPC  C217 2631   6.859   7.289   5.536  0.2024 -0.1467  0.4258
   20POPC  H17R 2632   6.832   7.223   5.450 -1.3299 -1.4907  1.8653
   20POPC  H17S 2633   6.908   7.221   5.609  0.1317 -2.6736 -1.7181
   20POPC  C218 2634   6.952   7.405   5.501 -0.6263  0.6064  0.6721
   20POPC  H18R 2635   6.893   7.480   5.446 -2.8397 -2.4724 -1.4984
   20POPC  H18S 2636   7.037   7.365   5.441 -0.6207 -1.3956  1.9013
   20POPC  H18T 2637   6.990   7.455   5.593 -0.9597  1.0830  0.5526
   20POPC   C33 2638   6.308   6.994   6.414  0.1552  0.3996 -0.3502
   20POPC   H3X 2639   6.204   6.995   6.376 -1.4421  1.3802  3.5672
   20POPC   H3Y 2640   6.310   6.898   6.470 -1.7152  0.0099 -0.8775
   20POPC   C34 2641   6.384   7.001   6.281  0.6081 -0.3047 -0.1352
   20POPC   H4X 2642   6.481   6.951   6.303  0.1630 -0.7727  0.8191
   20POPC   H4Y 2643   6.403   7.105   6.246 -2.1114  0.1728 -0.4130
   20POPC   C35 2644   6.323   6.919   6.168 -0.0042  0.1069 -0.1097
   20POPC   H5X 2645   6.217   6.946   6.152  0.1163  1.7427  1.5732
   20POPC   H5Y 2646   6.320   6.811   6.195 -0.2955  0.1632  0.0783
   20POPC   C36 2647   6.405   6.925   6.038  0.1194 -0.4747 -0.0599
   20POPC   H6X 2648   6.501   6.869   6.043 -0.0650 -0.9908 -1.7861
   20POPC   H6Y 2649   6.417   7.033   6.018 -3.8388 -0.0719 -1.1425
   20POPC   C37 2650   6.329   6.880   5.913  0.0290 -0.5255  0.0122
   20POPC   H7X 2651   6.220   6.903   5.910  0.0932 -0.2553 -2.2999
   20POPC   H7Y 2652   6.349   6.771   5.903  2.6449 -0.1094 -0.0745
   20POPC   C38 2653   6.371   6.937   5.777 -0.0222 -0.6263 -0.0460
   20POPC   H8X 2654   6.477   6.911   5.755  0.3689  1.2949 -0.6172
   20POPC   H8Y 2655   6.370   7.048   5.778  0.8642 -0.6105 -0.1779
   20POPC   C39 2656   6.290   6.880   5.661 -0.1150  0.3169 -0.4504
   20POPC   H9X 2657   6.186   6.920   5.662  0.6168  2.3040  0.4732
   20POPC   H9Y 2658   6.293   6.769   5.668 -1.2770  0.1658 -1.7446
   20POPC  C310 2659   6.360   6.910   5.528  0.6351  0.0516 -0.1193
   20POPC  H10X 2660   6.298   6.849   5.459  2.6944 -1.7882 -0.4792
   20POPC  H10Y 2661   6.463   6.867   5.527  1.0212  0.9576 -0.1506
   20POPC  C311 2662   6.368   7.058   5.489 -0.1518  0.1317  0.0089
   20POPC  H11X 2663   6.414   7.114   5.573  2.0120 -0.2637 -0.8467
   20POPC  H11Y 2664   6.262   7.085   5.473 -0.5187 -1.2801 -0.0980
   20POPC  C312 2665   6.450   7.086   5.363 -0.2796  0.0493 -0.0922
   20POPC  H12X 2666   6.407   7.019   5.285  0.0639 -0.5753  0.2469
   20POPC  H12Y 2667   6.553   7.049   5.381 -0.0831  0.4087 -0.4801
   20POPC  C313 2668   6.457   7.235   5.331  0.8593  0.1134  0.4249
   20POPC  H13X 2669   6.467   7.296   5.424 -0.5683  0.3990  0.4125
   20POPC  H13Y 2670   6.359   7.264   5.287  1.7532  2.0167 -0.4324
   20POPC  C314 2671   6.578   7.272   5.245  0.1696  0.0375 -0.5932
   20POPC  H14X 2672   6.564   7.229   5.144  0.2854 -1.7499  0.1168
   20POPC  H14Y 2673   6.672   7.238   5.294 -0.4846  0.9396  1.3884
   20POPC  C315 2674   6.590   7.424   5.228 -0.2466  0.2348  0.7223
   20POPC  H15X 2675   6.696   7.451   5.206 -0.1352 -0.9932 -0.3931
   20POPC  H15Y 2676   6.556   7.481   5.316 -0.8634  0.9679  0.0285
   20POPC  C316 2677   6.516   7.465   5.100  0.2389 -0.2304  0.2859
   20POPC  H16X 2678   6.413   7.424   5.110  0.0061 -0.9848 -3.6451
   20POPC  H16Y 2679   6.551   7.432   5.000  0.1114 -0.3016  0.2644
   20POPC  H16Z 2680   6.506   7.575   5.097 -0.3855 -0.2824  0.4230
   21POPC     N 2681   8.176   6.317   6.516 -0.0404  0.3889  0.0429
   21POPC   C12 2682   0.042   6.232   6.428  0.0833  0.3121  0.2425
   21POPC   C13 2683   0.026   6.412   6.608  0.1911  0.9910 -0.7469
   21POPC   C14 2684   8.077   6.387   6.425 -0.3925 -0.2050 -0.0374
   21POPC   C15 2685   8.100   6.220   6.603  0.3774 -0.2201 -0.2678
   21POPC  H12A 2686   0.090   6.289   6.350  3.3600  0.9445  2.5030
   21POPC  H12B 2687   8.198   6.162   6.380 -0.1321  0.4320  0.3593
   21POPC  H13A 2688   0.087   6.348   6.669 -0.1182  0.1713 -1.2863
   21POPC  H13B 2689   0.086   6.482   6.552  0.0965  0.1510 -1.9379
   21POPC  H13C 2690   8.175   6.455   6.675 -1.8604 -2.6698 -0.3998
   21POPC  H14A 2691   8.012   6.313   6.381  1.9845 -3.0554  0.9497
   21POPC  H14B 2692   8.015   6.446   6.492 -1.5322 -0.7911 -0.5406
   21POPC  H14C 2693   8.130   6.441   6.348 -0.8558  2.2428  1.2431
   21POPC  H15A 2694   8.163   6.141   6.640  0.6323 -0.9679 -2.1921
   21POPC  H15B 2695   8.021   6.173   6.545  0.7232  1.5349 -2.3157
   21POPC  H15C 2696   8.048   6.284   6.673  1.2767 -0.1799  0.3637
   21POPC   C11 2697   0.159   6.156   6.491 -0.1015  0.0489  0.2694
   21POPC  H11A 2698   0.227   6.238   6.524 -2.9670  2.5196  0.5335
   21POPC  H11B 2699   0.209   6.086   6.421  1.3958  1.5397 -0.2220
   21POPC     P 2700   0.232   6.000   6.667  0.0729  0.0129  0.0457
   21POPC   O13 2701   0.324   6.097   6.732  0.5075  0.2572 -0.9227
   21POPC   O14 2702   0.183   5.891   6.754 -0.3117  0.1128 -0.0447
   21POPC   O12 2703   0.109   6.064   6.588 -0.0396 -0.3636 -0.0869
   21POPC   O11 2704   0.306   5.921   6.550  0.0968  0.2326 -0.0869
   21POPC    C1 2705   0.444   5.882   6.557  0.0018 -0.3045 -1.0160
   21POPC    HA 2706   0.455   5.792   6.493  1.4356 -0.6071 -0.3701
   21POPC    HB 2707   0.473   5.862   6.662 -0.7280  2.7268 -0.1488
   21POPC    C2 2708   0.538   5.984   6.491  0.3649  0.2032  0.2533
   21POPC    HS 2709   0.540   6.074   6.555 -3.7725  0.5273  0.1942
   21POPC   O21 2710   0.484   6.009   6.361  0.3361  0.1554  0.2558
   21POPC   C21 2711   0.514   6.135   6.329  0.1755  0.1306  0.0084
   21POPC   O22 2712   0.594   6.200   6.394 -0.1898  0.2098  0.3813
   21POPC   C22 2713   0.420   6.178   6.217 -0.2574 -0.4197  0.1594
   21POPC   H2R 2714   0.344   6.097   6.208  0.4407 -1.2258  1.3411
   21POPC   H2S 2715   0.478   6.196   6.124  0.6963  2.5245  1.2088
   21POPC    C3 2716   0.685   5.938   6.482  0.4153  0.5092 -0.6334
   21POPC    HX 2717   0.718   5.933   6.588  1.5017  2.0612 -0.8553
   21POPC    HY 2718   0.758   6.013   6.443  0.2553  1.0235  0.0356
   21POPC   O31 2719   0.703   5.818   6.407  0.4515  0.1569 -0.0709
   21POPC   C31 2720   0.735   5.707   6.473  1.0685  0.0251 -0.5747
   21POPC   O32 2721   0.776   5.708   6.588 -0.2263 -0.3496 -0.0873
   21POPC   C32 2722   0.701   5.588   6.385 -0.0072  0.1593 -0.3504
   21POPC   H2X 2723   0.617   5.609   6.316 -1.2048 -0.8843  0.7066
   21POPC   H2Y 2724   0.667   5.504   6.450  1.6565  1.3582  2.2418
   21POPC   C23 2725   0.354   6.310   6.259 -0.0090 -0.2241 -0.0674
   21POPC   H3R 2726   0.420   6.399   6.256 -1.5708  1.0451  1.3128
   21POPC   H3S 2727   0.324   6.310   6.366 -0.9986  0.7846 -0.3246
   21POPC   C24 2728   0.230   6.328   6.172  0.2731 -0.1704 -0.4621
   21POPC   H4R 2729   0.155   6.248   6.192 -0.8377  1.1197  0.7642
   21POPC   H4S 2730   0.263   6.316   6.066  3.8346  0.1649  0.4925
   21POPC   C25 2731   0.168   6.468   6.183  0.0078 -0.3313  0.0946
   21POPC   H5R 2732   0.237   6.547   6.147  0.3796 -1.1775 -1.0888
   21POPC   H5S 2733   0.141   6.485   6.290  1.1861 -1.7219  0.6635
   21POPC   C26 2734   0.039   6.474   6.102  0.0690  0.0671  0.0251
   21POPC   H6R 2735   8.201   6.393   6.149  2.4857 -1.1976  1.0537
   21POPC   H6S 2736   0.060   6.457   5.995 -3.2786 -2.7997 -0.3504
   21POPC   C27 2737   8.178   6.603   6.102  0.2117  0.1577 -0.1027
   21POPC   H7R 2738   0.021   6.684   6.063  1.2393 -0.5849  0.0197
   21POPC   H7S 2739   8.148   6.625   6.206  0.2023  2.0764 -0.4820
   21POPC   C28 2740   8.057   6.576   6.012 -0.0936 -0.2053  0.4092
   21POPC   H8R 2741   8.086   6.536   5.912 -4.4561 -1.7672 -0.4471
   21POPC   H8S 2742   8.003   6.672   6.000 -0.2547 -0.6235 -3.8335
   21POPC   C29 2743   7.971   6.474   6.080 -0.2270 -0.0519  0.4693
   21POPC   H91 2744   7.975   6.476   6.190  0.1584 -1.4360  0.4987
   21POPC  C210 2745   7.896   6.379   6.023 -0.3387  0.2362  0.1292
   21POPC  H101 2746   7.828   6.316   6.082  0.2776  0.6558  1.3389
   21POPC  C211 2747   7.891   6.340   5.878  0.0902  0.1565  0.1336
   21POPC  H11R 2748   7.938   6.242   5.853  0.1156 -0.1056  1.1476
   21POPC  H11S 2749   7.958   6.411   5.825  0.9056  0.4243  1.4605
   21POPC  C212 2750   7.757   6.354   5.807  0.3245  0.3975 -0.2629
   21POPC  H12R 2751   7.698   6.439   5.849  0.5654 -0.7420  2.5681
   21POPC  H12S 2752   7.694   6.265   5.829  3.1662 -2.0368 -1.3039
   21POPC  C213 2753   7.784   6.373   5.657 -0.1995  0.2351 -0.3797
   21POPC  H13R 2754   7.689   6.334   5.613 -0.3543  0.6547 -0.4195
   21POPC  H13S 2755   7.866   6.302   5.633  0.3971  0.7811  0.0024
   21POPC  C214 2756   7.827   6.513   5.614  0.2626  0.2411  0.0932
   21POPC  H14R 2757   7.934   6.516   5.645 -0.2421 -0.3559  2.0132
   21POPC  H14S 2758   7.767   6.595   5.658 -0.0204  0.5361 -0.8133
   21POPC  C215 2759   7.823   6.536   5.463 -0.0491  0.5355  0.1471
   21POPC  H15R 2760   7.892   6.459   5.422  0.3805  0.4948  0.9264
   21POPC  H15S 2761   7.852   6.638   5.429  1.3858  0.3385  0.7063
   21POPC  C216 2762   7.682   6.514   5.407 -0.0295  0.3391  0.1735
   21POPC  H16R 2763   7.614   6.588   5.452  0.3902  0.5273  0.5046
   21POPC  H16S 2764   7.637   6.418   5.440  1.6489 -0.9655 -1.0811
   21POPC  C217 2765   7.685   6.512   5.254  0.4939 -0.3898  0.1821
   21POPC  H17R 2766   7.578   6.520   5.222  0.4413 -2.3816 -0.2653
   21POPC  H17S 2767   7.722   6.417   5.210 -0.8510 -0.3121 -1.2137
   21POPC  C218 2768   7.757   6.631   5.190  0.1912 -0.1964  0.1971
   21POPC  H18R 2769   7.868   6.629   5.190  0.2262  0.6193 -1.1594
   21POPC  H18S 2770   7.741   6.730   5.237  0.1596 -0.9581  1.8498
   21POPC  H18T 2771   7.717   6.627   5.086  0.5790  0.5723  0.0094
   21POPC   C33 2772   0.833   5.543   6.323  0.3800  0.6280  0.1251
   21POPC   H3X 2773   0.916   5.511   6.389  2.4495  0.6641 -2.2884
   21POPC   H3Y 2774   0.874   5.639   6.283 -2.3555  1.1061 -1.7977
   21POPC   C34 2775   0.798   5.430   6.226  0.2012  0.2388  0.6437
   21POPC   H4X 2776   0.715   5.458   6.158  0.4565 -0.5834 -0.0376
   21POPC   H4Y 2777   0.767   5.335   6.275  0.5341 -0.0702  0.2674
   21POPC   C35 2778   0.922   5.391   6.145 -0.2346 -0.0865  0.1321
   21POPC   H5X 2779   1.002   5.361   6.216 -1.5994 -0.4899  1.5575
   21POPC   H5Y 2780   0.951   5.481   6.086  0.2719  0.3665  1.0524
   21POPC   C36 2781   0.891   5.272   6.053  0.5093  0.0674 -0.3187
   21POPC   H6X 2782   0.866   5.183   6.113 -1.5341  0.2909 -0.7696
   21POPC   H6Y 2783   0.985   5.252   5.996 -0.0018  2.0158 -1.9886
   21POPC   C37 2784   0.790   5.289   5.940  0.2002 -0.2615 -0.0908
   21POPC   H7X 2785   0.691   5.328   5.972  0.2392 -0.2208 -0.0201
   21POPC   H7Y 2786   0.787   5.191   5.888  1.0694 -0.9741  1.1663
   21POPC   C38 2787   0.821   5.393   5.832 -0.1118  0.6367  0.6678
   21POPC   H8X 2788   0.911   5.356   5.778 -0.6238 -1.0760  0.9187
   21POPC   H8Y 2789   0.837   5.493   5.876  0.7276  0.1071  1.6036
   21POPC   C39 2790   0.712   5.398   5.724  1.1140 -0.5205 -0.6631
   21POPC   H9X 2791   0.755   5.465   5.646  0.1074 -2.8676 -3.4191
   21POPC   H9Y 2792   0.618   5.441   5.765 -0.0935 -1.3956 -2.3683
   21POPC  C310 2793   0.701   5.268   5.643  0.3970 -1.0507  0.2721
   21POPC  H10X 2794   0.625   5.193   5.674 -1.0458 -0.4892 -1.6870
   21POPC  H10Y 2795   0.799   5.220   5.657  1.0703 -0.4573 -2.0600
   21POPC  C311 2796   0.689   5.293   5.493 -0.0736  0.1249  0.4843
   21POPC  H11X 2797   0.765   5.365   5.454 -0.9364  0.0607 -1.4251
   21POPC  H11Y 2798   0.590   5.337   5.470 -2.1605 -4.4179 -0.3329
   21POPC  C312 2799   0.698   5.162   5.414  0.2903  0.4906 -0.0922
   21POPC  H12X 2800   0.615   5.091   5.436  0.1413  0.5032 -0.5906
   21POPC  H12Y 2801   0.791   5.119   5.457 -0.8242  0.4851  2.5017
   21POPC  C313 2802   0.700   5.175   5.261  0.5159 -0.0119 -0.1342
   21POPC  H13X 2803   0.602   5.198   5.215 -0.1652 -0.0320  1.2399
   21POPC  H13Y 2804   0.724   5.073   5.223 -2.3838 -0.3814 -1.2223
   21POPC  C314 2805   0.799   5.284   5.222 -0.0650  0.6998  0.3529
   21POPC  H14X 2806   0.899   5.280   5.269  0.3128  0.4209 -0.4452
   21POPC  H14Y 2807   0.744   5.378   5.245 -0.3745  1.0347 -1.5169
   21POPC  C315 2808   0.828   5.271   5.072 -0.2326  0.3916  0.3467
   21POPC  H15X 2809   0.724   5.259   5.033 -0.3067 -1.0052  0.9368
   21POPC  H15Y 2810   0.876   5.176   5.042 -1.3768 -0.7064  1.8385
   21POPC  C316 2811   0.898   5.393   5.011  0.4428 -0.0092  0.3156
   21POPC  H16X 2812   1.005   5.399   5.038  0.1143 -2.6570  2.7339
   21POPC  H16Y 2813   0.850   5.489   5.038 -1.5154 -0.5411 -1.0160
   21POPC  H16Z 2814   0.895   5.390   4.900  1.3649 -0.7293  0.2961
   22POPC     N 2815   8.110   4.088   7.530 -0.3460 -0.0830  0.2238
   22POPC   C12 2816   0.005   4.057   7.620 -0.0842  0.0876 -0.0575
   22POPC   C13 2817   7.991   4.142   7.607 -0.5262  0.1743 -0.2312
   22POPC   C14 2818   8.146   4.193   7.428 -0.2597  0.1219  0.4631
   22POPC   C15 2819   8.069   3.967   7.451  0.0991 -0.2289  0.2174
   22POPC  H12A 2820   8.183   3.999   7.699 -1.2301 -0.2142 -0.8845
   22POPC  H12B 2821   0.041   4.146   7.669 -1.8434  0.2701  0.9823
   22POPC  H13A 2822   7.936   4.070   7.665  0.7549 -0.2969  0.4414
   22POPC  H13B 2823   8.025   4.225   7.667  1.0419  0.3604 -1.3103
   22POPC  H13C 2824   7.931   4.179   7.525 -2.9024  0.0373  1.3387
   22POPC  H14A 2825   0.004   4.159   7.363 -0.4412 -3.2816  1.8308
   22POPC  H14B 2826   8.063   4.208   7.361 -0.8208 -0.8675  0.9188
   22POPC  H14C 2827   8.176   4.282   7.481 -1.1727  1.8161 -1.6972
   22POPC  H15A 2828   7.986   3.994   7.387 -0.9317 -0.7857  1.2857
   22POPC  H15B 2829   8.022   3.902   7.523 -1.8616  2.6098  1.6500
   22POPC  H15C 2830   8.154   3.924   7.399 -0.4075 -0.6562 -0.2767
   22POPC   C11 2831   0.118   3.973   7.560 -0.6282 -0.2890 -0.5593
   22POPC  H11A 2832   0.072   3.878   7.524  1.1835 -0.8242 -1.6286
   22POPC  H11B 2833   0.197   3.956   7.636 -1.7975  0.1564  0.7937
   22POPC     P 2834   0.303   3.976   7.389 -0.1722  0.0915 -0.0619
   22POPC   O13 2835   0.406   3.994   7.495  0.0263  0.3247 -0.2931
   22POPC   O14 2836   0.273   3.839   7.345 -0.5067  0.0832  0.1869
   22POPC   O12 2837   0.172   4.045   7.449 -0.0691  0.2103  0.0309
   22POPC   O11 2838   0.336   4.063   7.259  0.2163  0.2521  0.1406
   22POPC    C1 2839   0.228   4.111   7.178 -0.1797 -0.4747  0.2309
   22POPC    HA 2840   0.277   4.190   7.118 -2.0026  2.1201  1.9338
   22POPC    HB 2841   0.143   4.163   7.227 -1.2478  0.2219 -2.2364
   22POPC    C2 2842   0.181   4.008   7.074  0.1161 -0.1861 -0.1896
   22POPC    HS 2843   0.122   3.936   7.135 -0.1667 -0.7642 -1.1256
   22POPC   O21 2844   0.300   3.950   7.020  0.3243 -0.0922  0.1626
   22POPC   C21 2845   0.266   3.841   6.951 -0.7039  0.2958  0.0446
   22POPC   O22 2846   0.156   3.788   6.951 -0.5979  0.0655 -0.3541
   22POPC   C22 2847   0.382   3.812   6.857 -0.1560 -0.1208  0.8389
   22POPC   H2R 2848   0.457   3.745   6.905 -0.0364 -0.9082 -0.3988
   22POPC   H2S 2849   0.447   3.899   6.832 -3.0831  1.1891 -3.2932
   22POPC    C3 2850   0.097   4.070   6.961 -0.4818 -0.1380  0.2775
   22POPC    HX 2851   0.040   4.149   7.015  0.8373  2.8683 -2.3776
   22POPC    HY 2852   0.030   3.994   6.915  1.5272 -1.5886 -0.3779
   22POPC   O31 2853   0.177   4.132   6.860 -0.3122  0.0978  0.5534
   22POPC   C31 2854   0.131   4.251   6.822  0.3112  0.1724  0.0170
   22POPC   O32 2855   0.033   4.306   6.869 -0.0173 -0.2713 -0.1509
   22POPC   C32 2856   0.214   4.301   6.704  0.6509 -0.4071  0.0084
   22POPC   H2X 2857   0.170   4.236   6.625  0.5586  1.2105 -1.3272
   22POPC   H2Y 2858   0.321   4.282   6.724  0.4961  0.1354  1.4947
   22POPC   C23 2859   0.323   3.762   6.724  0.1215 -0.5175  0.8619
   22POPC   H3R 2860   0.269   3.842   6.669  0.2214 -0.9212  0.1643
   22POPC   H3S 2861   0.248   3.680   6.734 -0.2870 -0.2976 -0.3241
   22POPC   C24 2862   0.424   3.691   6.635 -0.2443  0.1589 -0.1137
   22POPC   H4R 2863   0.467   3.612   6.701 -0.3568  0.3193  0.1521
   22POPC   H4S 2864   0.498   3.771   6.612 -1.5793  1.4717  0.0361
   22POPC   C25 2865   0.365   3.624   6.510 -0.2521 -0.2337  0.0968
   22POPC   H5R 2866   0.326   3.708   6.448 -1.4129 -0.3801  0.6047
   22POPC   H5S 2867   0.286   3.550   6.531 -1.0097 -0.4793 -3.1382
   22POPC   C26 2868   0.471   3.547   6.431  0.0949  0.2389  0.0935
   22POPC   H6R 2869   0.505   3.465   6.498 -0.2496  0.3230  0.3718
   22POPC   H6S 2870   0.559   3.612   6.414 -1.1234  1.1083 -3.6956
   22POPC   C27 2871   0.411   3.476   6.310  0.4525  0.4495 -0.2076
   22POPC   H7R 2872   0.368   3.550   6.238 -1.3085 -0.7521 -0.4437
   22POPC   H7S 2873   0.336   3.399   6.337  1.9970 -1.3257 -0.7582
   22POPC   C28 2874   0.520   3.397   6.237  0.1332  0.0384 -0.2398
   22POPC   H8R 2875   0.614   3.455   6.245 -0.1689  0.3736  1.3814
   22POPC   H8S 2876   0.488   3.380   6.132 -1.4636 -3.7678  0.6817
   22POPC   C29 2877   0.535   3.264   6.306  0.6447  0.2134 -0.0088
   22POPC   H91 2878   0.530   3.264   6.415 -2.0745  2.6662 -0.0121
   22POPC  C210 2879   0.555   3.149   6.239  0.6847  0.3727 -0.2713
   22POPC  H101 2880   0.562   3.058   6.300 -0.4670  0.8994  0.6909
   22POPC  C211 2881   0.583   3.141   6.092 -0.3504  0.6025 -0.4894
   22POPC  H11R 2882   0.682   3.089   6.093 -1.3442 -1.3783  0.1104
   22POPC  H11S 2883   0.590   3.235   6.033  0.7379  0.2473 -0.9547
   22POPC  C212 2884   0.475   3.060   6.021 -0.2650 -0.0415  0.1050
   22POPC  H12R 2885   0.506   3.033   5.917  0.5952 -3.2345  1.0675
   22POPC  H12S 2886   0.373   3.105   6.022 -0.3532 -0.2490  0.3319
   22POPC  C213 2887   0.447   2.919   6.075 -0.1514 -0.0725  0.0829
   22POPC  H13R 2888   0.379   2.916   6.163  0.7346 -0.6295  0.7582
   22POPC  H13S 2889   0.541   2.890   6.126 -0.1703 -0.1831  0.0547
   22POPC  C214 2890   0.394   2.816   5.975 -0.4839  0.2383 -0.0681
   22POPC  H14R 2891   0.476   2.797   5.902 -1.2601  0.9018 -1.1266
   22POPC  H14S 2892   0.312   2.859   5.914  0.6845  1.0931 -1.0851
   22POPC  C215 2893   0.366   2.680   6.040  0.5285 -0.1718 -0.4556
   22POPC  H15R 2894   0.324   2.606   5.968 -0.5999 -1.6425  1.6103
   22POPC  H15S 2895   0.287   2.697   6.117  0.8704  0.7695 -0.2953
   22POPC  C216 2896   0.489   2.621   6.109 -0.0380 -0.4406  0.3448
   22POPC  H16R 2897   0.479   2.668   6.208 -0.4975 -3.3219  1.7788
   22POPC  H16S 2898   0.586   2.640   6.057  0.2723 -0.7975  0.7867
   22POPC  C217 2899   0.478   2.474   6.152  0.4336 -0.4839  0.3277
   22POPC  H17R 2900   0.449   2.425   6.057 -0.4923 -0.2532  0.4806
   22POPC  H17S 2901   0.401   2.482   6.233  1.8895  2.9954  1.5896
   22POPC  C218 2902   0.603   2.420   6.222  0.4278  0.0047  0.7256
   22POPC  H18R 2903   0.650   2.472   6.308  1.4664  0.5057 -0.1143
   22POPC  H18S 2904   0.680   2.410   6.142 -1.5161 -3.4141 -0.9324
   22POPC  H18T 2905   0.577   2.315   6.244 -2.9737 -0.2940 -3.3023
   22POPC   C33 2906   0.192   4.446   6.660  0.4007 -0.3085  0.4520
   22POPC   H3X 2907   0.254   4.518   6.717 -0.3246  0.9523 -0.3216
   22POPC   H3Y 2908   0.085   4.471   6.679 -0.0806 -0.9785 -1.1982
   22POPC   C34 2909   0.192   4.461   6.508  0.4620  0.4244  0.5231
   22POPC   H4X 2910   0.116   4.387   6.475 -0.1055  0.1341  2.3745
   22POPC   H4Y 2911   0.290   4.431   6.464 -0.5785 -0.2545 -1.4335
   22POPC   C35 2912   0.131   4.595   6.467  0.3612  0.2844  0.2149
   22POPC   H5X 2913   0.190   4.672   6.520 -1.2822  0.9747  1.1152
   22POPC   H5Y 2914   0.027   4.601   6.506 -0.3775 -0.4189 -1.5236
   22POPC   C36 2915   0.124   4.614   6.315 -0.0835  0.7703  0.2912
   22POPC   H6X 2916   0.158   4.522   6.264  0.2486  0.3656  1.2156
   22POPC   H6Y 2917   0.194   4.692   6.277  0.7543 -0.8069 -1.5531
   22POPC   C37 2918   8.209   4.651   6.258  0.0199  0.6081 -0.0605
   22POPC   H7X 2919   8.147   4.691   6.340  0.8782  0.3652  0.7172
   22POPC   H7Y 2920   8.158   4.558   6.226  0.8635  0.7129 -1.8573
   22POPC   C38 2921   8.211   4.751   6.141  0.2606  0.4253 -0.2140
   22POPC   H8X 2922   0.027   4.847   6.181  0.0200 -0.4873  2.4323
   22POPC   H8Y 2923   8.107   4.773   6.109 -0.2225 -1.2156  0.1308
   22POPC   C39 2924   0.065   4.703   6.017 -0.3506  0.4699 -0.6065
   22POPC   H9X 2925   0.173   4.685   6.037 -0.9768 -3.1424  0.2684
   22POPC   H9Y 2926   0.053   4.783   5.942 -0.5622 -0.9128 -2.1012
   22POPC  C310 2927   0.002   4.576   5.959 -0.0575 -0.0233  0.1425
   22POPC  H10X 2928   8.117   4.572   5.989  0.1223  0.6423  0.9122
   22POPC  H10Y 2929   0.056   4.486   5.995  0.2672  0.3297  0.5508
   22POPC  C311 2930   8.202   4.589   5.808 -0.0033 -0.0863  0.1292
   22POPC  H11X 2931   0.074   4.590   5.749 -1.4903  0.3869 -2.3399
   22POPC  H11Y 2932   8.153   4.687   5.795 -1.5511 -0.8015  0.2710
   22POPC  C312 2933   8.108   4.480   5.756  0.1000  0.0205 -0.2783
   22POPC  H12X 2934   8.010   4.486   5.809 -0.6712  0.0470 -1.6536
   22POPC  H12Y 2935   8.154   4.384   5.786  1.8645  0.5483 -1.1510
   22POPC  C313 2936   8.105   4.470   5.603  0.2529  0.2478 -0.2966
   22POPC  H13X 2937   8.060   4.371   5.580 -0.1655  0.6762 -1.3895
   22POPC  H13Y 2938   8.204   4.461   5.554  0.5532  2.7123 -0.2740
   22POPC  C314 2939   8.028   4.574   5.522 -0.5866  0.0003  0.1683
   22POPC  H14X 2940   8.035   4.530   5.420  0.8144  2.0462 -0.6932
   22POPC  H14Y 2941   8.078   4.673   5.519 -0.8540  0.2163  1.9115
   22POPC  C315 2942   7.891   4.609   5.580 -0.6471 -0.1590  0.1222
   22POPC  H15X 2943   7.914   4.658   5.677 -0.4676 -0.8577  0.4438
   22POPC  H15Y 2944   7.839   4.512   5.596  0.8787 -1.0102  0.1161
   22POPC  C316 2945   7.816   4.698   5.483 -0.5070 -0.2446 -0.0650
   22POPC  H16X 2946   7.850   4.804   5.492 -0.5218  0.1035 -2.9681
   22POPC  H16Y 2947   7.710   4.699   5.516 -0.8247  0.1250 -1.0376
   22POPC  H16Z 2948   7.825   4.670   5.375  0.8409 -0.3164  0.0494
   23POPC     N 2949   1.651   1.256   7.216  0.2647 -0.0640 -0.1192
   23POPC   C12 2950   1.693   1.365   7.120  0.2410 -0.0990 -0.1694
   23POPC   C13 2951   1.721   1.273   7.349 -0.4581  0.8672  0.1560
   23POPC   C14 2952   1.504   1.275   7.245  0.2302 -0.1810 -0.2195
   23POPC   C15 2953   1.674   1.115   7.169 -0.1056 -0.1490 -0.0461
   23POPC  H12A 2954   1.669   1.466   7.151  2.3583  1.6860 -3.6801
   23POPC  H12B 2955   1.644   1.344   7.026  1.1376 -1.1857 -0.4173
   23POPC  H13A 2956   1.829   1.276   7.337 -0.5960  0.3450 -1.5994
   23POPC  H13B 2957   1.695   1.367   7.396 -0.2009  1.0013  0.0329
   23POPC  H13C 2958   1.705   1.187   7.412  0.6835 -1.4918 -2.4883
   23POPC  H14A 2959   1.466   1.264   7.145 -0.2795 -0.3436 -0.0098
   23POPC  H14B 2960   1.472   1.194   7.310  0.0275  1.6035  2.0259
   23POPC  H14C 2961   1.483   1.370   7.292 -2.2905 -0.9824  0.4367
   23POPC  H15A 2962   1.657   1.050   7.253  1.2469 -0.7850 -0.2314
   23POPC  H15B 2963   1.774   1.099   7.130 -0.7421  0.3156 -2.0187
   23POPC  H15C 2964   1.604   1.091   7.089 -0.3747 -1.2414  0.4955
   23POPC   C11 2965   1.842   1.367   7.086  0.4495  0.0307  0.7260
   23POPC  H11A 2966   1.904   1.422   7.161  1.1786 -0.5396  0.5500
   23POPC  H11B 2967   1.848   1.421   6.989  1.3108  0.5783  1.0630
   23POPC     P 2968   2.045   1.239   7.026  0.0074 -0.0947 -0.0709
   23POPC   O13 2969   2.113   1.309   7.137 -0.8745  0.7590 -0.0481
   23POPC   O14 2970   2.101   1.108   6.988 -0.2384 -0.0187 -0.7028
   23POPC   O12 2971   1.889   1.234   7.063 -0.0972  0.0387 -0.4945
   23POPC   O11 2972   2.047   1.333   6.897 -0.3394  0.3476  0.2429
   23POPC    C1 2973   2.162   1.327   6.813 -0.4908 -0.6688  0.1028
   23POPC    HA 2974   2.251   1.285   6.865  0.5566  2.6363  1.2034
   23POPC    HB 2975   2.195   1.430   6.789  1.4632 -1.2103  0.3211
   23POPC    C2 2976   2.141   1.255   6.678  0.3257 -0.6613 -0.0350
   23POPC    HS 2977   2.087   1.328   6.613  1.1513 -1.8658 -2.1599
   23POPC   O21 2978   2.047   1.147   6.684 -0.2952 -0.1436 -0.2380
   23POPC   C21 2979   1.922   1.191   6.692 -0.1957  0.1267 -0.1435
   23POPC   O22 2980   1.882   1.306   6.683 -0.0365  0.1667 -0.3288
   23POPC   C22 2981   1.833   1.072   6.724 -0.2172  0.2411  0.2306
   23POPC   H2R 2982   1.737   1.098   6.772  1.1325  1.0787  2.6415
   23POPC   H2S 2983   1.884   1.000   6.793  0.6817  0.9252  0.2924
   23POPC    C3 2984   2.273   1.203   6.621  0.8162 -0.2863  0.7408
   23POPC    HX 2985   2.323   1.133   6.692 -1.3062  0.6759  3.3376
   23POPC    HY 2986   2.331   1.295   6.601 -1.4158  0.8048 -1.0313
   23POPC   O31 2987   2.251   1.144   6.492  0.1999  0.0677  0.6820
   23POPC   C31 2988   2.231   1.013   6.483 -0.0307  0.1666 -0.3802
   23POPC   O32 2989   2.241   0.929   6.572 -0.3198 -0.1450 -0.6406
   23POPC   C32 2990   2.190   0.986   6.339  0.3128 -0.2347 -0.4062
   23POPC   H2X 2991   2.290   0.979   6.291  1.0400  1.9025  0.6680
   23POPC   H2Y 2992   2.133   1.076   6.307 -1.0597 -0.9506 -0.0643
   23POPC   C23 2993   1.798   1.003   6.592  0.3769  0.3176  0.0312
   23POPC   H3R 2994   1.756   0.904   6.620  1.6048  0.2273  1.7725
   23POPC   H3S 2995   1.877   0.982   6.516 -0.3530 -0.8207 -0.4384
   23POPC   C24 2996   1.700   1.071   6.497  0.1899  0.1745  0.1223
   23POPC   H4R 2997   1.690   1.015   6.402  0.4970  0.5980 -0.1620
   23POPC   H4S 2998   1.740   1.174   6.482  1.4032 -0.4530 -1.0734
   23POPC   C25 2999   1.559   1.087   6.557  0.0241  0.5512 -0.3582
   23POPC   H5R 3000   1.561   1.154   6.645  3.0671  0.2954 -0.1231
   23POPC   H5S 3001   1.530   0.991   6.605  0.6752 -0.3738 -1.7398
   23POPC   C26 3002   1.440   1.135   6.475 -0.0406 -0.3535 -0.8109
   23POPC   H6R 3003   1.433   1.072   6.383  1.9680 -1.1576 -0.4689
   23POPC   H6S 3004   1.462   1.240   6.443 -2.2052  1.2564  2.4781
   23POPC   C27 3005   1.314   1.112   6.559  0.3452  0.2133 -0.0638
   23POPC   H7R 3006   1.313   1.174   6.651 -3.2252 -0.0803  0.2136
   23POPC   H7S 3007   1.309   1.003   6.580 -0.9552  0.1724 -0.4830
   23POPC   C28 3008   1.190   1.179   6.500  0.3093  0.1214 -0.0930
   23POPC   H8R 3009   1.217   1.278   6.458 -1.3970  1.7884  2.4603
   23POPC   H8S 3010   1.124   1.209   6.584 -2.3308  0.6515 -2.2206
   23POPC   C29 3011   1.107   1.090   6.412  0.1075  0.2670 -0.0503
   23POPC   H91 3012   1.073   0.995   6.457  2.0657  1.0288  3.4322
   23POPC  C210 3013   1.069   1.110   6.285  0.4473  0.1858 -0.1657
   23POPC  H101 3014   1.011   1.033   6.231 -0.8575 -1.0125  2.6805
   23POPC  C211 3015   1.115   1.222   6.197  0.0896  0.4646 -0.0022
   23POPC  H11R 3016   1.177   1.191   6.110 -1.0058 -1.3407 -0.1895
   23POPC  H11S 3017   1.174   1.300   6.250  2.3179 -1.0009 -0.1532
   23POPC  C212 3018   0.997   1.285   6.124 -0.0476 -0.0686 -0.2484
   23POPC  H12R 3019   0.931   1.322   6.206  1.3290  0.8282  0.4982
   23POPC  H12S 3020   0.941   1.211   6.063 -0.6351 -0.8326  1.1765
   23POPC  C213 3021   1.035   1.412   6.046  0.1824 -0.0248 -0.0664
   23POPC  H13R 3022   1.129   1.444   6.095 -0.4325 -0.1712  1.2714
   23POPC  H13S 3023   0.971   1.500   6.069  2.2444  1.5890 -0.2243
   23POPC  C214 3024   1.054   1.387   5.896 -0.0849  0.2632 -0.1478
   23POPC  H14R 3025   1.108   1.291   5.882  0.2117  0.4126 -0.0261
   23POPC  H14S 3026   1.125   1.459   5.851 -0.3787  0.2136 -0.6908
   23POPC  C215 3027   0.929   1.371   5.809  0.0836  0.3205 -0.3971
   23POPC  H15R 3028   0.893   1.268   5.827  0.2618 -0.3464 -3.3051
   23POPC  H15S 3029   0.957   1.381   5.701  1.7869 -2.0580 -0.2447
   23POPC  C216 3030   0.818   1.471   5.840  0.1087  0.3792 -0.4937
   23POPC  H16R 3031   0.781   1.454   5.944  1.9517  0.8400  0.2903
   23POPC  H16S 3032   0.737   1.457   5.766  0.0401 -0.0327 -0.3433
   23POPC  C217 3033   0.848   1.621   5.827  0.0171  0.3985 -0.4831
   23POPC  H17R 3034   0.864   1.645   5.720 -2.5004  2.3091 -0.5392
   23POPC  H17S 3035   0.936   1.652   5.886 -2.5661  3.5743  2.1240
   23POPC  C218 3036   0.736   1.712   5.877  0.0955 -0.0760  0.6032
   23POPC  H18R 3037   0.763   1.819   5.862  2.0461 -0.9298 -3.5225
   23POPC  H18S 3038   0.721   1.700   5.986 -3.4069  1.2824  0.4111
   23POPC  H18T 3039   0.637   1.696   5.829  0.2165  0.6419  0.0816
   23POPC   C33 3040   2.118   0.852   6.323  0.1007 -0.1570 -0.1252
   23POPC   H3X 3041   2.030   0.867   6.389  1.6527  1.5678  1.6511
   23POPC   H3Y 3042   2.185   0.768   6.351  3.1454  2.8256  2.3573
   23POPC   C34 3043   2.061   0.835   6.182 -0.4729 -0.2627  0.1150
   23POPC   H4X 3044   2.004   0.922   6.144 -1.6697 -0.1556  2.0623
   23POPC   H4Y 3045   1.982   0.757   6.189 -1.1027  0.3277 -0.2919
   23POPC   C35 3046   2.167   0.790   6.080 -0.0392  0.3542  0.2863
   23POPC   H5X 3047   2.256   0.856   6.087  0.9125 -1.0039  1.3776
   23POPC   H5Y 3048   2.120   0.796   5.980 -1.7848 -3.0753  0.7413
   23POPC   C36 3049   2.222   0.648   6.091 -0.1462  0.2948  0.0502
   23POPC   H6X 3050   2.143   0.589   6.144  0.5230 -0.0363  0.6957
   23POPC   H6Y 3051   2.311   0.639   6.156 -0.4117 -0.5425  0.3164
   23POPC   C37 3052   2.240   0.571   5.960  0.3294 -0.0757  0.3295
   23POPC   H7X 3053   2.158   0.595   5.889  0.2279 -2.9939 -0.6531
   23POPC   H7Y 3054   2.234   0.463   5.984  0.8297 -0.3511 -0.6968
   23POPC   C38 3055   2.377   0.581   5.892  0.2901  0.5268  0.3300
   23POPC   H8X 3056   2.379   0.503   5.813  1.2364  2.5364 -1.7333
   23POPC   H8Y 3057   2.463   0.548   5.955 -0.1871  1.2967  1.4266
   23POPC   C39 3058   2.408   0.716   5.828  0.4797  0.3576  0.0615
   23POPC   H9X 3059   2.457   0.791   5.895 -1.0440  2.7879 -1.3901
   23POPC   H9Y 3060   2.305   0.751   5.807 -0.4609 -2.1657  0.2432
   23POPC  C310 3061   2.484   0.708   5.696  0.2046  0.4264 -0.1015
   23POPC  H10X 3062   2.436   0.635   5.627  1.6303 -2.0375  1.3557
   23POPC  H10Y 3063   2.577   0.653   5.723 -1.6502 -3.4265 -0.8709
   23POPC  C311 3064   2.508   0.843   5.628 -0.0774  0.1887 -0.6865
   23POPC  H11X 3065   2.554   0.899   5.713  2.3450 -0.0364 -1.7770
   23POPC  H11Y 3066   2.419   0.902   5.600 -0.5154 -0.4905 -0.7453
   23POPC  C312 3067   2.614   0.833   5.518  0.2362 -0.2095 -0.3526
   23POPC  H12X 3068   2.589   0.743   5.458  3.7166  0.1650 -2.6380
   23POPC  H12Y 3069   2.712   0.814   5.566  1.1412 -1.0723 -2.4306
   23POPC  C313 3070   2.612   0.959   5.432 -0.4475  0.0373  0.0097
   23POPC  H13X 3071   2.648   1.051   5.483 -0.8146 -0.6900  1.6405
   23POPC  H13Y 3072   2.506   0.986   5.415 -0.3154  1.4572  1.2289
   23POPC  C314 3073   2.698   0.935   5.307 -0.3786 -0.0787  0.0797
   23POPC  H14X 3074   2.678   0.845   5.245 -0.1991  0.9952 -1.5967
   23POPC  H14Y 3075   2.798   0.923   5.355 -1.2324 -2.3168  1.4822
   23POPC  C315 3076   2.720   1.061   5.222 -0.3605 -0.5362 -0.5992
   23POPC  H15X 3077   2.806   1.033   5.157  0.7120  0.0410  0.5239
   23POPC  H15Y 3078   2.750   1.146   5.286  1.0660 -1.8119  0.5175
   23POPC  C316 3079   2.597   1.094   5.138 -0.0430  0.7158 -0.5887
   23POPC  H16X 3080   2.511   1.128   5.200 -0.4796  3.2752 -2.4204
   23POPC  H16Y 3081   2.565   1.004   5.081  0.7354  0.3719 -0.4955
   23POPC  H16Z 3082   2.619   1.167   5.057 -0.0569  0.9934 -0.3439
   24POPC     N 3083   7.158   7.330   6.927 -0.3126 -0.1813  0.1751
   24POPC   C12 3084   7.011   7.363   6.914 -0.2257  0.1807  0.0989
   24POPC   C13 3085   7.206   7.330   6.784  0.2409  0.1013  0.3578
   24POPC   C14 3086   7.232   7.443   6.994 -0.3136 -0.0804  0.0085
   24POPC   C15 3087   7.188   7.194   6.983  0.5034 -0.1025 -0.0595
   24POPC  H12A 3088   6.969   7.288   6.848  2.4028 -0.2689 -1.2046
   24POPC  H12B 3089   7.001   7.461   6.870  1.3553  0.8540  1.1656
   24POPC  H13A 3090   7.314   7.329   6.784  0.3236 -1.8150  3.2292
   24POPC  H13B 3091   7.159   7.250   6.727  1.8246  0.1475 -1.0882
   24POPC  H13C 3092   7.178   7.424   6.738  0.8875 -0.9809 -2.4756
   24POPC  H14A 3093   7.339   7.427   6.988 -0.1895  0.8829 -0.5617
   24POPC  H14B 3094   7.211   7.544   6.962  0.3751  0.6097  1.6282
   24POPC  H14C 3095   7.205   7.446   7.099 -1.1567  0.4536 -0.2144
   24POPC  H15A 3096   7.134   7.124   6.919  0.5966 -0.8161  0.6212
   24POPC  H15B 3097   7.150   7.184   7.084 -0.2289  0.8539 -0.2286
   24POPC  H15C 3098   7.294   7.176   6.983  0.6949  0.9382  0.7016
   24POPC   C11 3099   6.930   7.357   7.044 -0.1095  0.0013  0.1637
   24POPC  H11A 3100   6.918   7.252   7.078 -0.5295 -0.0582 -0.1643
   24POPC  H11B 3101   6.832   7.399   7.013  1.5270  3.7364 -0.4966
   24POPC     P 3102   6.974   7.396   7.288 -0.3052 -0.0407  0.1918
   24POPC   O13 3103   6.840   7.345   7.325 -0.4494  0.4806  0.4038
   24POPC   O14 3104   7.086   7.303   7.312 -0.4325 -0.0873  0.6194
   24POPC   O12 3105   6.986   7.450   7.138 -0.2024  0.0037  0.2159
   24POPC   O11 3106   6.997   7.533   7.367  0.1534  0.2183 -0.3905
   24POPC    C1 3107   7.109   7.616   7.334  1.0108 -0.8587 -0.2372
   24POPC    HA 3108   7.175   7.569   7.257 -0.1353  0.3930 -2.0532
   24POPC    HB 3109   7.161   7.633   7.431 -1.6324  0.1164  1.0959
   24POPC    C2 3110   7.079   7.745   7.256 -0.1938 -0.7915  0.3122
   24POPC    HS 3111   7.025   7.815   7.322 -1.7740  1.3527 -2.9807
   24POPC   O21 3112   6.979   7.720   7.158  0.2659  0.1327 -0.4135
   24POPC   C21 3113   6.899   7.820   7.121 -0.3785 -0.2115  0.0236
   24POPC   O22 3114   6.910   7.935   7.163 -0.4261 -0.1382 -0.1646
   24POPC   C22 3115   6.788   7.775   7.028 -0.4406  0.2659 -0.1384
   24POPC   H2R 3116   6.696   7.793   7.087 -0.5148 -0.7645  0.0863
   24POPC   H2S 3117   6.793   7.665   7.016  1.3852  0.1669  1.0589
   24POPC    C3 3118   7.208   7.806   7.197 -0.3332 -0.3169  0.4937
   24POPC    HX 3119   7.258   7.723   7.142 -3.9551 -2.2796 -0.1411
   24POPC    HY 3120   7.279   7.842   7.274 -1.6233  1.9047  0.7319
   24POPC   O31 3121   7.169   7.894   7.092  0.4059 -0.1615  0.3461
   24POPC   C31 3122   7.173   8.021   7.135 -0.2931 -0.0570  0.1079
   24POPC   O32 3123   7.171   8.050   7.253 -0.0192  0.0110  0.0958
   24POPC   C32 3124   7.165   8.122   7.021 -0.3368 -0.0355  0.1300
   24POPC   H2X 3125   7.270   8.121   6.986  0.3340  1.1630  1.9794
   24POPC   H2Y 3126   7.137   8.221   7.062  0.6132  0.2269  0.1680
   24POPC   C23 3127   6.781   7.860   6.901  0.0922 -0.1486 -0.4473
   24POPC   H3R 3128   6.853   7.833   6.820 -0.0929 -0.9118 -0.3670
   24POPC   H3S 3129   6.801   7.963   6.937 -0.0419 -0.1044 -0.4969
   24POPC   C24 3130   6.640   7.869   6.843  0.1811 -0.0744 -0.6567
   24POPC   H4R 3131   6.579   7.900   6.930  1.3160  0.6176 -0.0864
   24POPC   H4S 3132   6.593   7.770   6.822 -1.1712  0.1686  1.0073
   24POPC   C25 3133   6.646   7.963   6.722  0.1558 -0.1822 -0.7424
   24POPC   H5R 3134   6.707   7.911   6.645 -0.2131 -1.5654 -0.1431
   24POPC   H5S 3135   6.687   8.060   6.757  0.4625 -0.9462  1.1838
   24POPC   C26 3136   6.505   7.995   6.672 -0.1646  0.1549  0.3382
   24POPC   H6R 3137   6.439   8.038   6.750 -1.6106 -4.3088  1.8311
   24POPC   H6S 3138   6.458   7.904   6.630  0.3745 -0.5220  1.1917
   24POPC   C27 3139   6.512   8.104   6.564  0.0943  0.1034  0.3017
   24POPC   H7R 3140   6.602   8.161   6.595  0.9664  0.4073 -2.5341
   24POPC   H7S 3141   6.429   8.177   6.575  1.9018  2.0971  1.5145
   24POPC   C28 3142   6.517   8.051   6.421  0.0416  0.1626  0.2784
   24POPC   H8R 3143   6.426   7.988   6.408 -0.2193  0.2723  1.5123
   24POPC   H8S 3144   6.611   7.992   6.411  0.4376  0.9417 -0.7984
   24POPC   C29 3145   6.520   8.162   6.320 -0.5612  0.4038  0.5225
   24POPC   H91 3146   6.443   0.018   6.330 -0.4360  0.4476  1.2868
   24POPC  C210 3147   6.607   8.184   6.221 -0.2645 -0.4062  0.5999
   24POPC  H101 3148   6.582   0.046   6.154  0.6860  1.1730  2.1573
   24POPC  C211 3149   6.715   8.088   6.179 -0.1304 -0.0087  0.0058
   24POPC  H11R 3150   6.788   8.060   6.259  0.0327  0.2260 -0.0618
   24POPC  H11S 3151   6.774   8.127   6.094 -1.5426  0.6656 -0.6975
   24POPC  C212 3152   6.671   7.950   6.127  0.0900 -0.1922  0.3042
   24POPC  H12R 3153   6.579   7.962   6.066  0.8912 -0.0834 -0.8992
   24POPC  H12S 3154   6.642   7.883   6.211 -0.1804 -0.1234  0.2679
   24POPC  C213 3155   6.769   7.898   6.022 -0.4191  0.0766 -0.3099
   24POPC  H13R 3156   6.868   7.903   6.072 -0.2140  0.4409 -0.7427
   24POPC  H13S 3157   6.772   7.963   5.932 -3.4649 -0.6981 -1.0758
   24POPC  C214 3158   6.756   7.749   5.994  0.6338 -0.0558 -0.1466
   24POPC  H14R 3159   6.808   7.722   5.900  1.9542  0.8248  0.3073
   24POPC  H14S 3160   6.651   7.724   5.965  1.7154 -3.2497 -1.7951
   24POPC  C215 3161   6.811   7.664   6.109 -0.0935 -0.2128  0.0931
   24POPC  H15R 3162   6.774   7.693   6.210  0.9982 -0.6293  0.6250
   24POPC  H15S 3163   6.919   7.690   6.107  0.0611 -0.6309  1.5504
   24POPC  C216 3164   6.783   7.516   6.080  0.5446 -0.3582  0.1955
   24POPC  H16R 3165   6.678   7.504   6.046  0.7741 -4.4256  0.4574
   24POPC  H16S 3166   6.798   7.454   6.171 -1.3977 -3.2165 -1.2797
   24POPC  C217 3167   6.860   7.444   5.969 -0.2949 -0.9417 -0.0141
   24POPC  H17R 3168   6.827   7.485   5.872 -2.9766 -1.8394  0.4185
   24POPC  H17S 3169   6.834   7.336   5.972  0.4595 -1.2550 -2.5925
   24POPC  C218 3170   7.011   7.457   5.983 -0.4270  0.3848  0.2778
   24POPC  H18R 3171   7.071   7.424   5.895 -3.1161 -1.8171 -0.8595
   24POPC  H18S 3172   7.052   7.404   6.071 -1.1263 -0.3420  0.1712
   24POPC  H18T 3173   7.036   7.565   5.987 -0.4965  0.3576  1.9703
   24POPC   C33 3174   7.077   8.070   6.906  0.1022 -0.2587 -0.1073
   24POPC   H3X 3175   6.971   8.078   6.937  0.5280  0.6318  1.2213
   24POPC   H3Y 3176   7.105   7.967   6.877  2.9039  0.4234 -0.1742
   24POPC   C34 3177   7.099   8.158   6.783  0.1583  0.1831  0.2128
   24POPC   H4X 3178   7.207   8.158   6.756 -0.1466 -0.8658 -1.1001
   24POPC   H4Y 3179   7.066   0.036   6.817  0.5476  0.3695  0.0543
   24POPC   C35 3180   7.010   8.115   6.666 -0.5601  0.1716  0.7552
   24POPC   H5X 3181   7.036   8.183   6.582  0.2428 -1.9305 -0.7931
   24POPC   H5Y 3182   6.903   8.115   6.697  0.0331  1.2296  2.9563
   24POPC   C36 3183   7.026   7.970   6.621 -0.2711  0.5091 -0.2544
   24POPC   H6X 3184   7.002   7.907   6.709 -0.1139 -0.6060 -0.9834
   24POPC   H6Y 3185   7.134   7.945   6.613 -0.4640  0.0929 -2.2835
   24POPC   C37 3186   6.953   7.938   6.490 -0.1315 -0.1751 -0.1702
   24POPC   H7X 3187   7.017   7.975   6.407  0.5367 -0.5802  0.1492
   24POPC   H7Y 3188   6.857   7.990   6.469  0.6641  1.3682 -0.1573
   24POPC   C38 3189   6.925   7.789   6.470 -0.3354 -0.1158 -0.3358
   24POPC   H8X 3190   6.863   7.785   6.378 -1.5819  0.6949  0.4547
   24POPC   H8Y 3191   6.871   7.756   6.561  2.1003  1.2353  1.7322
   24POPC   C39 3192   7.061   7.718   6.459 -0.5190 -0.5346  0.0733
   24POPC   H9X 3193   7.113   7.741   6.554 -0.3897  0.2911 -0.1878
   24POPC   H9Y 3194   7.118   7.789   6.395 -0.9246  1.5878  1.9748
   24POPC  C310 3195   7.052   7.568   6.431 -0.2136 -0.4921 -0.2609
   24POPC  H10X 3196   7.150   7.517   6.421  0.3892  0.7190 -0.6933
   24POPC  H10Y 3197   6.993   7.559   6.337  0.7639 -1.7031 -0.7874
   24POPC  C311 3198   6.977   7.488   6.538 -0.5616  0.1572 -0.0201
   24POPC  H11X 3199   6.877   7.529   6.564 -0.2046  1.5345 -0.7110
   24POPC  H11Y 3200   7.036   7.495   6.633  1.2911  1.2645 -1.1850
   24POPC  C312 3201   6.972   7.339   6.505 -0.5491  0.2541 -0.4623
   24POPC  H12X 3202   6.912   7.285   6.582  0.7951 -1.6553 -0.6936
   24POPC  H12Y 3203   7.070   7.290   6.520 -1.4534 -1.1247  1.3729
   24POPC  C313 3204   6.916   7.309   6.366 -0.3924  0.0640 -0.4835
   24POPC  H13X 3205   6.984   7.356   6.291 -0.6439  0.3931 -0.5091
   24POPC  H13Y 3206   6.812   7.348   6.356 -1.1354 -1.1903  1.7364
   24POPC  C314 3207   6.905   7.158   6.347 -0.0339 -0.0522  0.2024
   24POPC  H14X 3208   6.836   7.123   6.426 -1.9520 -1.5387 -1.9800
   24POPC  H14Y 3209   6.999   7.098   6.347  0.0246  0.0171  1.3791
   24POPC  C315 3210   6.830   7.132   6.216 -0.0173 -0.0258  0.1879
   24POPC  H15X 3211   6.852   7.026   6.190  0.3068  0.0785  0.0341
   24POPC  H15Y 3212   6.876   7.191   6.133  1.2317 -0.7326  0.3481
   24POPC  C316 3213   6.681   7.166   6.217  0.0312  0.2030 -0.1126
   24POPC  H16X 3214   6.644   7.138   6.116  1.8772 -0.6668 -0.6024
   24POPC  H16Y 3215   6.668   7.274   6.243 -1.9476 -0.0657  0.1200
   24POPC  H16Z 3216   6.635   7.102   6.295 -2.4071  1.3133 -0.5461
   25POPC     N 3217   2.691   4.635   6.644 -0.0044 -0.1163 -0.2976
   25POPC   C12 3218   2.752   4.552   6.534 -0.0459 -0.2250 -0.2372
   25POPC   C13 3219   2.781   4.755   6.661 -0.3000  0.1550 -0.6294
   25POPC   C14 3220   2.551   4.678   6.606 -0.2761 -0.0238  0.7999
   25POPC   C15 3221   2.688   4.548   6.767 -0.5352 -0.3001 -0.4338
   25POPC  H12A 3222   2.749   4.616   6.447  0.1583  1.5976  1.0643
   25POPC  H12B 3223   2.671   4.485   6.507  0.6135 -1.2645  0.3150
   25POPC  H13A 3224   2.789   4.808   6.567 -0.4256  0.7770 -0.2978
   25POPC  H13B 3225   2.732   4.823   6.729 -2.1821  0.0327 -1.7712
   25POPC  H13C 3226   2.881   4.734   6.696 -0.1812  0.9088 -0.4993
   25POPC  H14A 3227   2.543   4.725   6.510 -1.6417  0.6155  1.1993
   25POPC  H14B 3228   2.494   4.586   6.603  1.6799 -1.2702 -0.4308
   25POPC  H14C 3229   2.508   4.742   6.682  0.0155 -0.3011  1.2023
   25POPC  H15A 3230   2.620   4.469   6.741 -0.0844 -1.4317  1.6302
   25POPC  H15B 3231   2.640   4.587   6.855  0.9270 -0.5554  0.5168
   25POPC  H15C 3232   2.789   4.520   6.794 -0.1114  2.1645  0.8416
   25POPC   C11 3233   2.885   4.479   6.553  0.0984 -0.0447 -0.5379
   25POPC  H11A 3234   2.912   4.436   6.455 -0.3664 -0.7494 -0.3656
   25POPC  H11B 3235   2.872   4.392   6.622  0.7445  0.2259 -0.0626
   25POPC     P 3236   3.119   4.475   6.634 -0.2349 -0.2574  0.0742
   25POPC   O13 3237   3.218   4.567   6.695 -0.2732 -0.3135  0.2225
   25POPC   O14 3238   3.079   4.362   6.721 -0.0258 -0.1852  0.2656
   25POPC   O12 3239   2.989   4.563   6.605 -0.2417 -0.1677  0.3694
   25POPC   O11 3240   3.167   4.411   6.496 -0.2403 -0.3526  0.1158
   25POPC    C1 3241   3.248   4.500   6.417 -0.1815  0.0804  0.6557
   25POPC    HA 3242   3.289   4.427   6.344 -0.2975  0.6864 -0.0203
   25POPC    HB 3243   3.333   4.544   6.473  0.2638 -0.2726  0.2660
   25POPC    C2 3244   3.178   4.617   6.347  0.3541  0.2658  0.4237
   25POPC    HS 3245   3.143   4.682   6.429 -0.9989 -2.5715  2.2612
   25POPC   O21 3246   3.065   4.563   6.277  0.2575  0.4316  0.4506
   25POPC   C21 3247   2.966   4.650   6.257 -0.0634 -0.1385 -0.4912
   25POPC   O22 3248   2.970   4.767   6.291 -0.3015 -0.2563 -0.0503
   25POPC   C22 3249   2.856   4.574   6.183 -0.3962  0.0173 -0.1580
   25POPC   H2R 3250   2.771   4.550   6.250  0.5003 -0.0333  0.9961
   25POPC   H2S 3251   2.905   4.477   6.159  1.9884  0.4017  2.5367
   25POPC    C3 3252   3.273   4.700   6.260  0.3930 -0.3717 -0.1535
   25POPC    HX 3253   3.331   4.752   6.339 -0.0603 -0.0797 -0.0066
   25POPC    HY 3254   3.214   4.783   6.216 -0.6566 -0.3497  1.2601
   25POPC   O31 3255   3.356   4.624   6.171  0.2817 -0.3477 -0.2781
   25POPC   C31 3256   3.290   4.603   6.057 -0.0615  0.3199 -0.2137
   25POPC   O32 3257   3.176   4.633   6.028 -0.1044  0.0686 -0.3117
   25POPC   C32 3258   3.385   4.532   5.961 -0.5012 -0.5474 -0.0221
   25POPC   H2X 3259   3.425   4.441   6.011  1.8892  0.7513  0.5868
   25POPC   H2Y 3260   3.479   4.591   5.954 -2.0046  1.8893 -0.7970
   25POPC   C23 3261   2.808   4.658   6.065 -1.0488  0.5520  0.4733
   25POPC   H3R 3262   2.893   4.688   5.999 -1.3384 -1.2625 -0.8177
   25POPC   H3S 3263   2.751   4.749   6.091  1.2736  1.9685  0.9202
   25POPC   C24 3264   2.726   4.572   5.968 -0.0935  0.1930 -0.0450
   25POPC   H4R 3265   2.630   4.556   6.023  0.4091 -3.3358  0.0361
   25POPC   H4S 3266   2.781   4.480   5.939  1.6255  2.0960 -3.4260
   25POPC   C25 3267   2.693   4.647   5.839 -0.4130  0.1457  0.0083
   25POPC   H5R 3268   2.790   4.675   5.793 -0.8699  1.0940 -0.4171
   25POPC   H5S 3269   2.631   4.735   5.867 -1.0751 -0.8359  1.7870
   25POPC   C26 3270   2.602   4.574   5.740 -0.0375 -0.1014 -0.1548
   25POPC   H6R 3271   2.629   4.473   5.700 -0.0295  0.8452 -2.7140
   25POPC   H6S 3272   2.596   4.641   5.651 -1.2432  0.5735  0.4143
   25POPC   C27 3273   2.459   4.558   5.793  0.1660 -0.7647  0.2105
   25POPC   H7R 3274   2.424   4.641   5.858  0.3567  0.0100 -0.6587
   25POPC   H7S 3275   2.459   4.479   5.871 -1.6199  0.1142  1.1572
   25POPC   C28 3276   2.355   4.512   5.691  0.3863 -0.5148 -0.1318
   25POPC   H8R 3277   2.264   4.482   5.749  0.8372  0.2706  1.0316
   25POPC   H8S 3278   2.395   4.418   5.649  0.3750  0.0769 -1.5219
   25POPC   C29 3279   2.305   4.609   5.588  0.0700 -0.8283 -0.2764
   25POPC   H91 3280   2.386   4.670   5.545  1.5026 -1.4164  1.4590
   25POPC  C210 3281   2.180   4.618   5.540 -0.1050  0.4406  0.3662
   25POPC  H101 3282   2.159   4.693   5.462  0.1471  0.0482 -0.0894
   25POPC  C211 3283   2.062   4.533   5.578 -0.2655  0.6105  0.2493
   25POPC  H11R 3284   1.970   4.593   5.563 -1.5652 -1.2441  0.4627
   25POPC  H11S 3285   2.050   4.507   5.685 -0.7795 -0.0902  0.0293
   25POPC  C212 3286   2.051   4.408   5.490  0.4473  0.8373 -0.1739
   25POPC  H12R 3287   2.123   4.337   5.535 -0.0472  1.8197  2.3449
   25POPC  H12S 3288   2.086   4.448   5.392 -2.0947  1.0421 -1.0876
   25POPC  C213 3289   1.911   4.347   5.477  0.8555 -0.3458  0.9177
   25POPC  H13R 3290   1.840   4.414   5.425  2.9674 -0.2449 -2.0814
   25POPC  H13S 3291   1.880   4.312   5.578 -0.2352  1.4099  1.2216
   25POPC  C214 3292   1.926   4.222   5.389 -0.3209  0.2572 -0.1652
   25POPC  H14R 3293   2.014   4.163   5.423 -1.0853 -0.0054  1.4372
   25POPC  H14S 3294   1.935   4.251   5.282  0.1102 -1.6991 -0.6918
   25POPC  C215 3295   1.800   4.136   5.395 -0.3924  0.3403 -0.4763
   25POPC  H15R 3296   1.714   4.191   5.352  0.4635  1.3380 -0.9611
   25POPC  H15S 3297   1.786   4.096   5.497  2.0981 -1.5302 -0.7828
   25POPC  C216 3298   1.825   4.010   5.311  0.0074  0.1310 -0.0484
   25POPC  H16R 3299   1.912   3.950   5.347 -0.9696 -0.9667  0.5591
   25POPC  H16S 3300   1.840   4.043   5.206 -2.1568 -1.2229 -0.8532
   25POPC  C217 3301   1.698   3.925   5.302  0.4022 -0.4517 -0.1132
   25POPC  H17R 3302   1.606   3.975   5.265  1.7714  1.6539 -0.8381
   25POPC  H17S 3303   1.673   3.911   5.410 -1.1737 -0.3515 -0.4558
   25POPC  C218 3304   1.718   3.778   5.263  0.3646 -0.1953 -1.1207
   25POPC  H18R 3305   1.764   3.722   5.347 -0.4227  0.4478 -0.2374
   25POPC  H18S 3306   1.780   3.767   5.172 -1.0204  0.4167 -2.1782
   25POPC  H18T 3307   1.616   3.743   5.236  0.7909 -1.9462 -0.5762
   25POPC   C33 3308   3.326   4.504   5.822  0.2824  0.3237 -0.5418
   25POPC   H3X 3309   3.259   4.585   5.787 -1.8573 -0.6520  1.0800
   25POPC   H3Y 3310   3.268   4.409   5.825  0.3443  0.3029  1.8844
   25POPC   C34 3311   3.445   4.496   5.726  0.5192 -0.0253 -0.2228
   25POPC   H4X 3312   3.519   4.424   5.768  1.1312  0.4241 -0.5288
   25POPC   H4Y 3313   3.497   4.594   5.715 -1.0149  0.7571 -0.8036
   25POPC   C35 3314   3.403   4.436   5.592 -0.2439  0.2516 -0.1106
   25POPC   H5X 3315   3.391   4.326   5.595  0.7706  0.0275 -2.3089
   25POPC   H5Y 3316   3.492   4.451   5.528  0.9133  0.6874  1.5397
   25POPC   C36 3317   3.274   4.490   5.528 -0.1566  0.2297 -0.3069
   25POPC   H6X 3318   3.281   4.601   5.517 -1.8821  0.6631  2.1775
   25POPC   H6Y 3319   3.181   4.474   5.587 -0.1004 -0.9087 -0.5125
   25POPC   C37 3320   3.240   4.423   5.396  0.1561  0.2053 -0.3769
   25POPC   H7X 3321   3.330   4.427   5.331  1.1739  1.8377  1.0380
   25POPC   H7Y 3322   3.160   4.482   5.344 -1.6075 -0.0103  1.9462
   25POPC   C38 3323   3.206   4.274   5.408 -0.2852  0.3776  0.5987
   25POPC   H8X 3324   3.145   4.265   5.500 -0.6549  3.5789  0.8042
   25POPC   H8Y 3325   3.300   4.216   5.411  0.0667  0.9619  1.1116
   25POPC   C39 3326   3.123   4.225   5.289  0.3451  0.3549  0.1669
   25POPC   H9X 3327   3.017   4.257   5.296 -0.0062  0.1798 -2.9465
   25POPC   H9Y 3328   3.114   4.115   5.301 -0.0552  0.2588 -0.8719
   25POPC  C310 3329   3.195   4.239   5.154  0.4975  0.2983  0.2426
   25POPC  H10X 3330   3.201   4.349   5.139  1.3252  0.0276 -1.6902
   25POPC  H10Y 3331   3.130   4.205   5.071  0.8990  0.8851 -0.3170
   25POPC  C311 3332   3.337   4.183   5.143 -0.0639 -1.0580 -0.2204
   25POPC  H11X 3333   3.340   4.074   5.165  0.6737 -0.8678  0.6754
   25POPC  H11Y 3334   3.397   4.240   5.216 -0.6630 -0.2350 -0.3617
   25POPC  C312 3335   3.402   4.209   5.006  0.0098  0.5155  0.0994
   25POPC  H12X 3336   3.509   4.233   5.025  0.5316 -1.3612 -0.2516
   25POPC  H12Y 3337   3.355   4.293   4.951  0.5282  0.3112 -0.6587
   25POPC  C313 3338   3.389   4.084   4.920 -0.7973  0.4869  0.2550
   25POPC  H13X 3339   3.286   4.042   4.927 -0.6679 -0.1303 -1.0602
   25POPC  H13Y 3340   3.466   4.012   4.953  0.6250  1.5707 -0.5888
   25POPC  C314 3341   3.424   4.120   4.775 -0.1943 -0.2093  0.2198
   25POPC  H14X 3342   3.509   4.191   4.767 -0.5940  0.3429  0.7196
   25POPC  H14Y 3343   3.324   4.163   4.751 -0.1472 -0.6983 -0.9055
   25POPC  C315 3344   3.456   4.003   4.682  0.4509  0.0868  0.0681
   25POPC  H15X 3345   3.366   3.939   4.674  0.0130  0.7222 -0.1377
   25POPC  H15Y 3346   3.544   3.944   4.716  2.1934  1.2317 -2.1500
   25POPC  C316 3347   3.480   4.048   4.538 -0.8344  0.0858 -0.1513
   25POPC  H16X 3348   3.573   4.108   4.526 -0.3353 -0.8009 -0.7399
   25POPC  H16Y 3349   3.387   4.103   4.511 -0.1206  0.6071 -1.6916
   25POPC  H16Z 3350   3.494   3.950   4.489 -0.7442  0.2951 -0.5452
   26POPC     N 3351   2.115   1.786   7.036 -0.2710 -0.2293  0.1263
   26POPC   C12 3352   2.248   1.782   7.108  0.1425  0.1066 -0.6164
   26POPC   C13 3353   2.047   1.652   7.053  0.1831 -0.4301  0.3713
   26POPC   C14 3354   2.018   1.887   7.091 -0.2650 -0.2855  0.2414
   26POPC   C15 3355   2.136   1.803   6.888 -0.0872 -0.0596  0.1722
   26POPC  H12A 3356   2.227   1.796   7.213 -1.8465 -2.4081 -0.5616
   26POPC  H12B 3357   2.311   1.856   7.061  2.2111 -0.4386  1.1517
   26POPC  H13A 3358   2.034   1.631   7.159  0.1569  1.3696  0.7458
   26POPC  H13B 3359   1.945   1.645   7.018  0.6741 -0.2962 -1.1523
   26POPC  H13C 3360   2.116   1.582   7.009 -0.0603  0.2907 -1.1982
   26POPC  H14A 3361   2.050   1.987   7.066  0.0796 -0.5125 -0.2210
   26POPC  H14B 3362   1.919   1.878   7.049  0.1016  0.0319 -0.7089
   26POPC  H14C 3363   2.012   1.883   7.199  0.2302 -1.4396  0.2356
   26POPC  H15A 3364   2.042   1.790   6.835  0.0479 -1.0439  0.1542
   26POPC  H15B 3365   2.193   1.719   6.853  2.7101  1.2888  1.1908
   26POPC  H15C 3366   2.174   1.900   6.861 -1.5274  0.8245  1.1815
   26POPC   C11 3367   2.335   1.657   7.096  0.2100  0.0574  0.3622
   26POPC  H11A 3368   2.267   1.576   7.131 -1.1444  0.8986 -0.2335
   26POPC  H11B 3369   2.426   1.667   7.159 -0.2986  0.5935  1.0339
   26POPC     P 3370   2.478   1.529   6.935 -0.1463  0.4586  0.1078
   26POPC   O13 3371   2.610   1.560   6.994 -0.0349 -0.2409  0.2429
   26POPC   O14 3372   2.426   1.397   6.978  0.2241  0.3538  0.2395
   26POPC   O12 3373   2.373   1.647   6.959 -0.9264 -0.2147  0.0546
   26POPC   O11 3374   2.482   1.521   6.775 -0.1864 -0.7745  0.1525
   26POPC    C1 3375   2.578   1.438   6.710 -0.0435 -0.5336  0.0533
   26POPC    HA 3376   2.533   1.411   6.612  0.4947  0.4557 -0.4797
   26POPC    HB 3377   2.584   1.343   6.767 -0.7302 -0.3909  0.3782
   26POPC    C2 3378   2.714   1.501   6.674 -0.1744 -0.3927 -0.1960
   26POPC    HS 3379   2.759   1.540   6.767  1.1650 -2.1487 -0.0526
   26POPC   O21 3380   2.690   1.602   6.576  0.1749 -0.2937 -0.1778
   26POPC   C21 3381   2.791   1.689   6.563 -0.2081  0.1165 -0.4017
   26POPC   O22 3382   2.891   1.701   6.632 -0.1239  0.4532 -0.5761
   26POPC   C22 3383   2.761   1.760   6.431  0.1191  0.3574 -0.3455
   26POPC   H2R 3384   2.691   1.701   6.369  0.2774  0.4577 -0.6218
   26POPC   H2S 3385   2.856   1.763   6.373 -0.2258  1.4155 -0.8761
   26POPC    C3 3386   2.817   1.403   6.615  0.4357  0.4565 -0.5466
   26POPC    HX 3387   2.835   1.325   6.691  2.0543 -1.0338 -2.3503
   26POPC    HY 3388   2.915   1.446   6.586  0.4023  1.9304  1.3659
   26POPC   O31 3389   2.758   1.332   6.505 -0.0436  0.0160 -0.0092
   26POPC   C31 3390   2.806   1.365   6.385  0.0330 -0.0799 -0.0049
   26POPC   O32 3391   2.898   1.442   6.361 -0.0504  0.0871  0.2124
   26POPC   C32 3392   2.741   1.267   6.288  0.0740  0.0251 -0.1370
   26POPC   H2X 3393   2.786   1.168   6.309 -0.1499 -0.2488 -0.9216
   26POPC   H2Y 3394   2.785   1.289   6.188 -0.9784  0.8420 -0.4351
   26POPC   C23 3395   2.716   1.905   6.452 -0.2187  0.2206 -0.1134
   26POPC   H3R 3396   2.730   1.952   6.352 -0.2764 -0.4252 -0.4276
   26POPC   H3S 3397   2.783   1.964   6.519 -0.8308  0.2550  0.4739
   26POPC   C24 3398   2.572   1.903   6.502 -0.2802 -0.1795 -0.3053
   26POPC   H4R 3399   2.551   2.003   6.546  1.5042  0.6517 -1.2563
   26POPC   H4S 3400   2.568   1.826   6.582  2.7439 -1.8041 -1.5447
   26POPC   C25 3401   2.464   1.872   6.398 -0.6167 -0.6104  0.1676
   26POPC   H5R 3402   2.475   1.766   6.367  1.8993 -1.2718  2.9391
   26POPC   H5S 3403   2.472   1.936   6.307 -0.6996  0.9785  1.2392
   26POPC   C26 3404   2.321   1.894   6.449 -0.7291 -0.1273 -0.3454
   26POPC   H6R 3405   2.243   1.852   6.382 -0.7569 -2.8252  1.2121
   26POPC   H6S 3406   2.292   2.000   6.466 -1.6639 -0.3945 -0.2079
   26POPC   C27 3407   2.283   1.830   6.582  0.5209 -0.1292  0.0221
   26POPC   H7R 3408   2.200   1.885   6.631 -1.5424 -3.8033  1.0428
   26POPC   H7S 3409   2.370   1.840   6.651  0.0932  4.2784  0.1891
   26POPC   C28 3410   2.237   1.684   6.585 -0.2512  0.1046 -0.1797
   26POPC   H8R 3411   2.127   1.693   6.575 -0.3507  1.9944  1.9767
   26POPC   H8S 3412   2.266   1.649   6.686  0.9712 -0.8511 -0.8226
   26POPC   C29 3413   2.304   1.588   6.490 -0.5119  0.0225 -0.2810
   26POPC   H91 3414   2.414   1.593   6.497 -0.2408  1.3538 -3.4219
   26POPC  C210 3415   2.242   1.498   6.413 -0.1049 -0.2822 -0.2516
   26POPC  H101 3416   2.294   1.430   6.343 -2.7309 -2.9803  0.1970
   26POPC  C211 3417   2.095   1.468   6.405 -0.2818  0.5607 -0.2085
   26POPC  H11R 3418   2.041   1.512   6.491 -0.3949 -0.3960  0.2199
   26POPC  H11S 3419   2.074   1.360   6.387  0.8302  0.0598  1.2920
   26POPC  C212 3420   2.033   1.555   6.295 -0.0247  0.4594 -0.4353
   26POPC  H12R 3421   2.068   1.519   6.196 -1.8053  1.0483 -1.3297
   26POPC  H12S 3422   2.063   1.660   6.318 -1.5894  1.0407 -0.9164
   26POPC  C213 3423   1.881   1.547   6.276 -0.0574 -0.1325  0.0303
   26POPC  H13R 3424   1.852   1.615   6.193 -0.2737 -2.3979 -1.8549
   26POPC  H13S 3425   1.822   1.583   6.363  0.2352  1.7541 -0.4940
   26POPC  C214 3426   1.828   1.405   6.254 -0.1702 -0.0455 -0.2621
   26POPC  H14R 3427   1.842   1.360   6.354  0.6101  0.0470 -0.3169
   26POPC  H14S 3428   1.883   1.342   6.181 -1.3885 -1.2699 -0.1496
   26POPC  C215 3429   1.682   1.404   6.210  0.0163 -0.1146 -0.8941
   26POPC  H15R 3430   1.655   1.297   6.197  0.0873  0.0728 -2.9696
   26POPC  H15S 3431   1.688   1.455   6.111  1.0371  0.3086 -0.6306
   26POPC  C216 3432   1.595   1.462   6.322  0.6138 -0.1127 -0.4291
   26POPC  H16R 3433   1.623   1.565   6.351  1.4248 -0.5400  0.3767
   26POPC  H16S 3434   1.582   1.402   6.415 -1.9027  2.4213  0.9796
   26POPC  C217 3435   1.454   1.483   6.266  0.2279 -0.2134  0.4888
   26POPC  H17R 3436   1.403   1.388   6.241 -0.7159  0.1332  1.0208
   26POPC  H17S 3437   1.454   1.556   6.183  0.7555  0.0227  0.6875
   26POPC  C218 3438   1.366   1.535   6.380  0.2565  0.5287  0.1811
   26POPC  H18R 3439   1.364   1.475   6.474  1.6855  0.9237  0.4931
   26POPC  H18S 3440   1.260   1.541   6.349  0.3755 -1.0346 -0.6457
   26POPC  H18T 3441   1.400   1.637   6.405 -0.3111 -0.0278  3.7758
   26POPC   C33 3442   2.589   1.264   6.281  0.0630  0.4486 -0.1004
   26POPC   H3X 3443   2.549   1.368   6.292  0.4237  0.6243 -0.4391
   26POPC   H3Y 3444   2.557   1.217   6.376  0.7448  0.3928  0.0997
   26POPC   C34 3445   2.532   1.205   6.152 -0.1121 -0.0055  0.1822
   26POPC   H4X 3446   2.421   1.205   6.152 -0.1178  0.5432  0.7022
   26POPC   H4Y 3447   2.570   1.106   6.120  0.3394  0.0345  0.5859
   26POPC   C35 3448   2.559   1.289   6.027 -0.0878 -0.6462 -0.2478
   26POPC   H5X 3449   2.523   1.231   5.939  0.0414  0.4315 -1.0370
   26POPC   H5Y 3450   2.668   1.298   6.007 -0.5407 -2.1778 -4.4636
   26POPC   C36 3451   2.479   1.419   6.021  0.5764 -0.2514 -0.7968
   26POPC   H6X 3452   2.534   1.487   5.953  1.0533 -0.9009 -1.0651
   26POPC   H6Y 3453   2.483   1.474   6.117 -0.6155  1.8786 -1.8942
   26POPC   C37 3454   2.334   1.400   5.975  0.3673 -0.9625  0.1208
   26POPC   H7X 3455   2.283   1.499   5.981  2.1910  0.0015  0.5818
   26POPC   H7Y 3456   2.280   1.334   6.046  0.8314 -0.4927  0.9317
   26POPC   C38 3457   2.313   1.356   5.830 -0.4714 -0.7333  0.1677
   26POPC   H8X 3458   2.338   1.248   5.831 -0.2657 -0.6852  1.2699
   26POPC   H8Y 3459   2.367   1.419   5.756  1.1413 -1.8029  0.3992
   26POPC   C39 3460   2.163   1.361   5.797 -0.4746  0.7383  0.3480
   26POPC   H9X 3461   2.151   1.469   5.771 -3.9855 -0.2539 -2.9749
   26POPC   H9Y 3462   2.099   1.348   5.887  0.4031  0.3867  0.9374
   26POPC  C310 3463   2.101   1.268   5.694 -0.1869  0.4222  0.4586
   26POPC  H10X 3464   2.134   1.305   5.594 -0.1219 -0.1491  0.2623
   26POPC  H10Y 3465   1.990   1.273   5.686 -0.0557  1.3153 -1.4675
   26POPC  C311 3466   2.133   1.119   5.706 -0.3773  0.4047  0.7447
   26POPC  H11X 3467   2.128   1.090   5.813 -2.4663  0.5376  0.7200
   26POPC  H11Y 3468   2.234   1.111   5.661  0.4692 -0.2061  2.6321
   26POPC  C312 3469   2.053   1.010   5.635  0.4777  0.1062  0.2247
   26POPC  H12X 3470   1.955   1.007   5.687 -0.1007  0.0724 -0.8451
   26POPC  H12Y 3471   2.109   0.919   5.664  0.1165 -0.4823 -0.8654
   26POPC  C313 3472   2.033   1.025   5.484 -0.0435 -0.1679  0.2655
   26POPC  H13X 3473   1.993   1.125   5.456  0.8336  0.0984 -0.0799
   26POPC  H13Y 3474   1.961   0.946   5.452  0.3187 -0.4486  0.1425
   26POPC  C314 3475   2.161   1.006   5.403 -0.2757 -0.6869  0.0127
   26POPC  H14X 3476   2.210   0.914   5.439 -0.8371 -0.7187  0.7026
   26POPC  H14Y 3477   2.226   1.096   5.411 -1.6125  0.5561 -2.0106
   26POPC  C315 3478   2.117   0.999   5.256  0.0078 -0.4128 -0.0878
   26POPC  H15X 3479   2.079   1.101   5.236  1.9466  0.5102  0.6682
   26POPC  H15Y 3480   2.038   0.922   5.242  1.9449 -2.6578  0.7481
   26POPC  C316 3481   2.235   0.975   5.163  0.3635  0.5061  0.1108
   26POPC  H16X 3482   2.243   0.864   5.154  1.7378  0.2999  2.8395
   26POPC  H16Y 3483   2.329   0.999   5.216  0.3152 -2.4750  1.7939
   26POPC  H16Z 3484   2.215   1.016   5.061 -1.5686 -1.8463 -0.5503
   27POPC     N 3485   3.408   0.147   7.382  0.4641 -0.1444 -0.0596
   27POPC   C12 3486   3.258   0.130   7.366  0.4512 -0.0092 -0.0783
   27POPC   C13 3487   3.475   0.077   7.265  0.2896 -0.9125  0.2916
   27POPC   C14 3488   3.457   0.289   7.392 -0.6116  0.2262  0.0480
   27POPC   C15 3489   3.437   0.068   7.507 -0.5189  0.0572  0.3088
   27POPC  H12A 3490   3.211   0.141   7.462 -1.1869 -0.4333 -0.7967
   27POPC  H12B 3491   3.236   0.033   7.324 -1.8912 -0.9896  3.0508
   27POPC  H13A 3492   3.438   0.132   7.180  2.0403 -0.7412 -0.4045
   27POPC  H13B 3493   3.581   0.097   7.258  0.0925 -0.1383 -0.6788
   27POPC  H13C 3494   3.458   8.193   7.272 -1.5296 -0.7997 -1.4038
   27POPC  H14A 3495   3.420   0.348   7.310 -0.2927  0.0524 -0.2216
   27POPC  H14B 3496   3.407   0.322   7.482 -0.7823 -1.3357  0.5517
   27POPC  H14C 3497   3.564   0.282   7.402 -0.8630 -0.3688  4.2971
   27POPC  H15A 3498   3.374   0.111   7.583 -1.5331 -0.7907 -0.0319
   27POPC  H15B 3499   3.539   0.080   7.540 -0.1885 -0.1997 -0.5815
   27POPC  H15C 3500   3.418   8.185   7.489 -1.6242  0.4202 -0.7318
   27POPC   C11 3501   3.185   0.224   7.270 -0.1533  0.1010  0.4864
   27POPC  H11A 3502   3.164   0.321   7.321  1.1340  0.1079  1.0437
   27POPC  H11B 3503   3.092   0.169   7.246 -0.5137  0.7378  0.3993
   27POPC     P 3504   3.190   0.305   7.029 -0.3265  0.0743  0.0165
   27POPC   O13 3505   3.095   0.406   7.080 -0.2447  0.1337  0.0510
   27POPC   O14 3506   3.301   0.362   6.949 -0.4642  0.2964 -0.0184
   27POPC   O12 3507   3.265   0.236   7.152 -0.6474 -0.0757  0.1305
   27POPC   O11 3508   3.117   0.188   6.946 -0.0258 -0.1005 -0.0020
   27POPC    C1 3509   3.172   0.057   6.935 -0.4553 -0.2811 -0.0098
   27POPC    HA 3510   3.100   8.205   6.895 -0.3269  0.3412 -1.4443
   27POPC    HB 3511   3.201   0.023   7.037 -2.2599 -1.1944  0.2308
   27POPC    C2 3512   3.285   0.042   6.831 -0.2587  0.2292  0.1292
   27POPC    HS 3513   3.370   0.069   6.898 -0.2300 -1.5764  0.8678
   27POPC   O21 3514   3.258   0.147   6.737 -0.3025  0.4433  0.3782
   27POPC   C21 3515   3.378   0.187   6.693 -0.2879 -0.5989 -0.5844
   27POPC   O22 3516   3.485   0.137   6.724 -0.0088  0.4091  0.1139
   27POPC   C22 3517   3.365   0.319   6.619 -0.1432 -0.4708 -0.3833
   27POPC   H2R 3518   3.412   0.402   6.675 -0.0698 -0.2309 -0.7939
   27POPC   H2S 3519   3.256   0.336   6.602 -0.0789  0.9102  0.4487
   27POPC    C3 3520   3.309   8.129   6.761 -0.7258  0.5735 -0.7086
   27POPC    HX 3521   3.336   8.059   6.843 -1.5633  0.2013 -0.7449
   27POPC    HY 3522   3.401   8.140   6.699 -0.3091  0.4655 -0.1214
   27POPC   O31 3523   3.196   8.085   6.686 -0.6849 -0.2704 -0.2809
   27POPC   C31 3524   3.225   7.972   6.621  0.0765 -0.1572 -0.1423
   27POPC   O32 3525   3.338   7.925   6.626  0.2140  0.1364 -0.3960
   27POPC   C32 3526   3.105   7.912   6.549 -0.2769 -0.0980  0.3946
   27POPC   H2X 3527   3.027   7.987   6.525 -0.4127  0.2366  1.7655
   27POPC   H2Y 3528   3.057   7.838   6.617 -2.3823 -0.6565 -1.6006
   27POPC   C23 3529   3.426   0.326   6.479 -0.8975  0.3114 -0.6828
   27POPC   H3R 3530   3.399   0.241   6.413 -0.2901 -1.3601  1.1345
   27POPC   H3S 3531   3.535   0.310   6.492 -0.6993 -0.3295 -2.7092
   27POPC   C24 3532   3.394   0.456   6.404 -0.1296  0.6038 -0.5176
   27POPC   H4R 3533   3.433   0.543   6.460  0.0289 -0.3794  0.9815
   27POPC   H4S 3534   3.283   0.462   6.400 -0.3307 -2.2463 -1.5042
   27POPC   C25 3535   3.442   0.456   6.259  0.2265  0.2098 -0.4011
   27POPC   H5R 3536   3.383   0.387   6.195 -3.3104  1.0348  1.7291
   27POPC   H5S 3537   3.546   0.419   6.249  0.3105  0.2214  0.3629
   27POPC   C26 3538   3.428   0.595   6.197  0.1206  0.4332  0.1164
   27POPC   H6R 3539   3.493   0.677   6.236  0.0199  1.6313 -2.0972
   27POPC   H6S 3540   3.322   0.621   6.214 -0.3943 -2.8977  3.1465
   27POPC   C27 3541   3.457   0.582   6.047 -0.0873 -0.0622  0.1175
   27POPC   H7R 3542   3.371   0.523   6.009 -0.5446 -1.0269  2.4687
   27POPC   H7S 3543   3.551   0.528   6.024  0.3830 -0.2144  2.1999
   27POPC   C28 3544   3.480   0.715   5.975 -0.2233  0.0125  0.2093
   27POPC   H8R 3545   3.522   0.693   5.874  2.9493 -0.0245  1.4186
   27POPC   H8S 3546   3.558   0.775   6.027 -0.6364 -0.0510  0.9120
   27POPC   C29 3547   3.348   0.782   5.950 -0.1671  0.0601  0.0370
   27POPC   H91 3548   3.289   0.791   6.043  1.0304  2.8120  0.6350
   27POPC  C210 3549   3.314   0.847   5.838  0.0458  0.2718  0.0954
   27POPC  H101 3550   3.218   0.900   5.846  1.2225  2.4180  0.9787
   27POPC  C211 3551   3.386   0.847   5.706  0.0979 -0.2338  0.1232
   27POPC  H11R 3552   3.318   0.788   5.640 -1.0715  1.5803 -0.3779
   27POPC  H11S 3553   3.476   0.782   5.705  0.2987  0.0491 -0.7340
   27POPC  C212 3554   3.409   0.991   5.660 -0.1093 -0.1089  0.4047
   27POPC  H12R 3555   3.469   0.979   5.568  0.1438  0.8069  0.4402
   27POPC  H12S 3556   3.475   1.050   5.727  0.1191  0.0232  0.0651
   27POPC  C213 3557   3.275   1.059   5.628 -0.3477 -0.7538  0.0124
   27POPC  H13R 3558   3.240   1.102   5.724 -0.1700 -2.2653  0.7838
   27POPC  H13S 3559   3.210   0.981   5.582 -0.7884  0.4843 -1.5330
   27POPC  C214 3560   3.282   1.171   5.524  0.2306 -0.0374  0.8122
   27POPC  H14R 3561   3.379   1.225   5.524  1.4373 -2.0506  2.5289
   27POPC  H14S 3562   3.188   1.231   5.531 -0.4316 -1.1512  1.8332
   27POPC  C215 3563   3.279   1.108   5.385  0.0283  0.4108  0.6126
   27POPC  H15R 3564   3.213   1.019   5.376  2.5252 -1.4909  0.3371
   27POPC  H15S 3565   3.377   1.069   5.351 -0.4641 -1.0269  0.7797
   27POPC  C216 3566   3.234   1.217   5.287 -0.3058  0.0421  0.3500
   27POPC  H16R 3567   3.288   1.309   5.319  1.1859 -1.1359  1.3850
   27POPC  H16S 3568   3.125   1.231   5.302 -0.0970  1.8340  0.4342
   27POPC  C217 3569   3.274   1.193   5.142 -0.6309 -0.3941  0.3295
   27POPC  H17R 3570   3.383   1.172   5.141 -0.8652 -1.6923  0.9565
   27POPC  H17S 3571   3.247   1.287   5.090  1.2768  0.1318  0.1799
   27POPC  C218 3572   3.207   1.073   5.075  0.0385 -0.2777 -0.5741
   27POPC  H18R 3573   3.254   1.060   4.975  1.5688 -2.0446  0.3101
   27POPC  H18S 3574   3.098   1.079   5.058  0.2923  0.3109 -2.2193
   27POPC  H18T 3575   3.236   0.985   5.137  3.0922 -0.6559 -2.3378
   27POPC   C33 3576   3.158   7.846   6.422 -0.0037 -0.6195  0.7756
   27POPC   H3X 3577   3.216   7.757   6.454 -0.6685 -1.0995  0.6487
   27POPC   H3Y 3578   3.222   7.922   6.371 -0.2715 -1.0969 -0.2987
   27POPC   C34 3579   3.061   7.805   6.311  0.0967  0.2607  0.3508
   27POPC   H4X 3580   2.984   7.884   6.300 -0.0572  0.1589  0.6710
   27POPC   H4Y 3581   3.009   7.717   6.355  1.4907  1.1190  4.1497
   27POPC   C35 3582   3.143   7.764   6.188  0.2369  0.3245  0.4224
   27POPC   H5X 3583   3.221   7.692   6.219  0.1264  0.2263  0.4701
   27POPC   H5Y 3584   3.201   7.853   6.155 -0.0609  0.6791  0.8322
   27POPC   C36 3585   3.050   7.714   6.077  0.6435  0.2859  0.0970
   27POPC   H6X 3586   2.977   7.641   6.117 -1.2002  1.3890 -1.1273
   27POPC   H6Y 3587   3.100   7.659   5.994 -2.2740 -0.9544 -0.9620
   27POPC   C37 3588   2.973   7.823   6.003  0.1252  0.0658  0.3055
   27POPC   H7X 3589   3.044   7.899   5.964  0.8954 -0.9384 -0.2932
   27POPC   H7Y 3590   2.896   7.872   6.065  0.2635  0.5524  0.0986
   27POPC   C38 3591   2.902   7.756   5.885 -0.1179  0.0024  0.4881
   27POPC   H8X 3592   2.805   7.713   5.918 -0.8279  2.0010  1.1693
   27POPC   H8Y 3593   2.966   7.678   5.838 -0.1174 -0.6696  1.5619
   27POPC   C39 3594   2.853   7.858   5.781  0.1131 -0.1810  0.1996
   27POPC   H9X 3595   2.937   7.928   5.764  1.4011 -0.8237  3.1871
   27POPC   H9Y 3596   2.764   7.913   5.818  0.8043  1.3070 -0.2828
   27POPC  C310 3597   2.807   7.787   5.654  0.1152  0.1566  0.0094
   27POPC  H10X 3598   2.731   7.717   5.695  0.1568  1.2354  2.0798
   27POPC  H10Y 3599   2.903   7.744   5.621  1.4580  2.3759  0.8174
   27POPC  C311 3600   2.751   7.878   5.545  0.0187 -0.1168 -0.1714
   27POPC  H11X 3601   2.834   7.942   5.506 -0.3836  0.0524 -0.7775
   27POPC  H11Y 3602   2.686   7.958   5.587 -1.5550 -1.9519  1.0215
   27POPC  C312 3603   2.675   7.816   5.427 -0.1879  0.2530 -0.2349
   27POPC  H12X 3604   2.591   7.761   5.474 -0.0992 -0.3190 -0.7431
   27POPC  H12Y 3605   2.742   7.741   5.381 -0.6587 -0.5205  0.3319
   27POPC  C313 3606   2.620   7.917   5.326 -0.9333  0.4284  0.3444
   27POPC  H13X 3607   2.575   8.007   5.374  1.1674  2.5696 -1.4892
   27POPC  H13Y 3608   2.548   7.868   5.257 -1.7919  0.5756  1.1063
   27POPC  C314 3609   2.729   7.980   5.239 -0.7607 -0.1151  0.1685
   27POPC  H14X 3610   2.813   8.031   5.292  0.2264 -0.2809 -1.1948
   27POPC  H14Y 3611   2.690   8.069   5.186  1.8901  0.0529 -1.6838
   27POPC  C315 3612   2.798   7.888   5.138 -0.4619 -0.2891  0.5257
   27POPC  H15X 3613   2.769   7.781   5.142 -1.7508 -0.2583 -3.4523
   27POPC  H15Y 3614   2.905   7.903   5.163  0.2407 -0.7844 -1.9488
   27POPC  C316 3615   2.773   7.927   4.992 -0.0056  0.3618  0.6186
   27POPC  H16X 3616   2.833   8.020   4.977 -0.9899  1.0128  0.6142
   27POPC  H16Y 3617   2.670   7.966   4.984 -0.0148  0.3247  0.5551
   27POPC  H16Z 3618   2.795   7.837   4.931  0.3309  1.2110 -0.5569
   28POPC     N 3619   0.607   1.564   7.221  0.5372  0.0567 -0.4282
   28POPC   C12 3620   0.557   1.434   7.280 -0.1116  0.3869 -0.2348
   28POPC   C13 3621   0.750   1.602   7.250  0.3173  0.5716  0.0053
   28POPC   C14 3622   0.602   1.546   7.071 -0.6149 -0.2883 -0.3600
   28POPC   C15 3623   0.517   1.677   7.265 -0.2640 -0.5629 -0.4438
   28POPC  H12A 3624   0.579   1.351   7.215  0.3080  0.3896 -0.1051
   28POPC  H12B 3625   0.450   1.436   7.273 -0.0639 -0.7095 -1.6030
   28POPC  H13A 3626   0.812   1.514   7.240  2.0497  1.7141  0.2289
   28POPC  H13B 3627   0.785   1.683   7.187  2.1359 -0.3222 -0.1990
   28POPC  H13C 3628   0.769   1.633   7.351  0.6519 -1.5216  0.6304
   28POPC  H14A 3629   0.657   1.621   7.016  0.2265 -0.5818  0.0603
   28POPC  H14B 3630   0.649   1.454   7.041  1.7248  1.3766 -2.1360
   28POPC  H14C 3631   0.500   1.558   7.038 -0.2468  2.1283 -0.8558
   28POPC  H15A 3632   0.543   1.762   7.204  2.2720 -0.5729  0.4811
   28POPC  H15B 3633   0.534   1.707   7.368 -0.4702 -1.8585 -0.0186
   28POPC  H15C 3634   0.414   1.648   7.252 -0.4970  0.3872 -0.7710
   28POPC   C11 3635   0.592   1.402   7.426  0.1545  0.1500 -0.3484
   28POPC  H11A 3636   0.700   1.383   7.442 -0.0594  0.0793  1.1724
   28POPC  H11B 3637   0.541   1.308   7.456 -1.1455  0.5737 -1.1371
   28POPC     P 3638   0.394   1.512   7.552  0.3731  0.2408  0.3734
   28POPC   O13 3639   0.375   1.401   7.648 -0.0630 -0.1438 -0.1566
   28POPC   O14 3640   0.363   1.648   7.602  0.4565  0.6810 -0.7531
   28POPC   O12 3641   0.547   1.511   7.507  0.4626 -0.4798  0.6839
   28POPC   O11 3642   0.316   1.488   7.415  0.1132 -0.0752  0.5757
   28POPC    C1 3643   0.207   1.395   7.405  0.3908 -0.3667  0.2142
   28POPC    HA 3644   0.143   1.422   7.492  2.0870  1.3570  1.0071
   28POPC    HB 3645   0.247   1.292   7.409  2.1867  0.3090  1.1315
   28POPC    C2 3646   0.127   1.425   7.277  0.0705 -0.3691  0.4139
   28POPC    HS 3647   0.054   1.342   7.268 -0.7792  0.6138 -4.1754
   28POPC   O21 3648   0.220   1.423   7.169 -0.0347 -0.0685  0.3158
   28POPC   C21 3649   0.204   1.315   7.092 -0.2581  0.1191  0.0956
   28POPC   O22 3650   0.124   1.224   7.106  0.1440 -0.1194  0.9670
   28POPC   C22 3651   0.309   1.311   6.982 -0.0345 -0.1042  0.3156
   28POPC   H2R 3652   0.397   1.251   7.014  0.8070  1.3099  0.7330
   28POPC   H2S 3653   0.344   1.414   6.960  0.9709 -0.5890 -0.4367
   28POPC    C3 3654   0.059   1.563   7.278 -0.7105 -0.7393 -0.1664
   28POPC    HX 3655   0.134   1.637   7.314 -0.0949 -0.8878 -1.0988
   28POPC    HY 3656   8.187   1.560   7.336  0.2247 -2.0481  1.3399
   28POPC   O31 3657   0.035   1.607   7.144 -0.1766 -0.1898 -0.0880
   28POPC   C31 3658   8.139   1.566   7.097 -0.1967 -0.0872 -0.1274
   28POPC   O32 3659   8.060   1.501   7.163  0.2591 -0.3948  0.1140
   28POPC   C32 3660   8.127   1.610   6.952 -0.2518 -0.2143 -0.1611
   28POPC   H2X 3661   8.220   1.654   6.911 -0.3679  1.5996  1.4064
   28POPC   H2Y 3662   8.038   1.675   6.944  0.5111  0.6708 -2.1505
   28POPC   C23 3663   0.239   1.262   6.856  0.2802  0.1918  0.0231
   28POPC   H3R 3664   0.166   1.336   6.817  1.2834  0.6196 -1.1148
   28POPC   H3S 3665   0.192   1.163   6.878  2.0518 -0.5504  0.6137
   28POPC   C24 3666   0.332   1.249   6.735  0.4100  0.4726  0.0928
   28POPC   H4R 3667   0.404   1.164   6.745 -0.3633 -0.1638  0.3602
   28POPC   H4S 3668   0.387   1.346   6.732  1.4586  0.0670  2.9543
   28POPC   C25 3669   0.262   1.228   6.601 -0.1698  0.3650  0.4102
   28POPC   H5R 3670   0.342   1.215   6.525  0.3560  0.7931  0.8827
   28POPC   H5S 3671   0.201   1.320   6.588 -1.1911 -0.2174  0.9350
   28POPC   C26 3672   0.160   1.114   6.597  0.0481  0.2010 -0.8565
   28POPC   H6R 3673   0.101   1.109   6.503  1.1527 -1.9433 -1.4927
   28POPC   H6S 3674   0.081   1.136   6.671  0.0008  0.1479 -0.8905
   28POPC   C27 3675   0.210   0.973   6.626 -0.3989  0.1370 -0.3848
   28POPC   H7R 3676   0.129   0.898   6.643  0.9906 -1.5552 -0.8850
   28POPC   H7S 3677   0.262   0.977   6.725 -1.6970  3.2435  0.2913
   28POPC   C28 3678   0.317   0.928   6.526  0.2034 -0.5951  0.5604
   28POPC   H8R 3679   0.380   0.847   6.569 -0.0977  0.4928  3.2321
   28POPC   H8S 3680   0.384   1.014   6.509 -1.8615  1.0978  0.5229
   28POPC   C29 3681   0.245   0.876   6.404  0.0834  0.6991  0.0577
   28POPC   H91 3682   0.194   0.781   6.428  2.2206 -0.1854  1.4060
   28POPC  C210 3683   0.234   0.923   6.280 -0.3776  0.1904 -0.0958
   28POPC  H101 3684   0.177   0.867   6.204  0.9641  0.8896 -1.6748
   28POPC  C211 3685   0.293   1.050   6.225  0.6011  0.0591  0.6396
   28POPC  H11R 3686   0.340   1.022   6.128  0.3302  0.4868  0.3816
   28POPC  H11S 3687   0.370   1.083   6.298 -2.1267  0.6441  3.4446
   28POPC  C212 3688   0.191   1.162   6.208 -0.3178 -0.9003 -0.3794
   28POPC  H12R 3689   0.242   1.245   6.154 -0.4839 -1.1400 -0.9142
   28POPC  H12S 3690   0.146   1.191   6.306  0.3633  0.3398 -0.4115
   28POPC  C213 3691   0.073   1.129   6.117 -0.7990  0.2839 -0.2065
   28POPC  H13R 3692   8.215   1.206   6.127 -0.9839 -0.1212  1.9704
   28POPC  H13S 3693   0.030   1.030   6.143 -4.1587  1.6308 -0.0461
   28POPC  C214 3694   0.111   1.131   5.969  0.0626  0.4314  0.0094
   28POPC  H14R 3695   0.165   1.036   5.946 -1.5636 -0.6316  0.3804
   28POPC  H14S 3696   0.176   1.217   5.945  1.2177 -0.6480 -0.8924
   28POPC  C215 3697   8.213   1.128   5.874  0.3063 -0.4812 -0.2854
   28POPC  H15R 3698   8.124   1.178   5.919  0.7157 -2.1076  2.5317
   28POPC  H15S 3699   8.180   1.026   5.845 -1.2850 -0.4623  1.2810
   28POPC  C216 3700   0.010   1.213   5.748 -0.2439  0.1175  0.0264
   28POPC  H16R 3701   0.081   1.160   5.680 -0.8200 -0.7698  0.1007
   28POPC  H16S 3702   0.043   1.315   5.776  2.9433 -1.4067  2.4056
   28POPC  C217 3703   8.106   1.224   5.661 -0.0564 -0.1091 -0.2790
   28POPC  H17R 3704   8.115   1.319   5.604 -1.3037  1.0918  1.4220
   28POPC  H17S 3705   8.016   1.237   5.725  0.2310  1.1080 -0.1088
   28POPC  C218 3706   8.092   1.113   5.558 -0.8195 -0.1539 -0.1284
   28POPC  H18R 3707   8.008   1.133   5.487 -0.7710 -1.0866 -0.4669
   28POPC  H18S 3708   8.075   1.016   5.609  0.2910  0.8677  2.3114
   28POPC  H18T 3709   8.186   1.102   5.500 -0.9470 -3.1353  0.0347
   28POPC   C33 3710   8.102   1.488   6.863  0.7859 -0.4971 -0.0796
   28POPC   H3X 3711   7.993   1.467   6.861  0.5580  0.4459  1.3238
   28POPC   H3Y 3712   8.153   1.404   6.915  1.2713  1.0518  2.0654
   28POPC   C34 3713   8.156   1.514   6.722 -0.0399  0.3809 -0.2472
   28POPC   H4X 3714   0.045   1.526   6.722 -0.1429  1.6087 -1.7851
   28POPC   H4Y 3715   8.119   1.608   6.676 -3.8783 -1.3914 -1.1141
   28POPC   C35 3716   8.123   1.398   6.628 -0.0639  0.0048  0.2200
   28POPC   H5X 3717   8.013   1.382   6.616 -0.5270  3.8054 -2.3454
   28POPC   H5Y 3718   8.165   1.310   6.680 -0.6797 -0.2818  0.2451
   28POPC   C36 3719   8.174   1.418   6.485 -0.1786 -0.6461  0.0847
   28POPC   H6X 3720   0.062   1.409   6.479 -0.2076 -1.6676  0.8148
   28POPC   H6Y 3721   8.149   1.523   6.458 -2.3727 -1.4445 -1.2752
   28POPC   C37 3722   8.117   1.341   6.366 -0.2021 -0.1638 -0.2205
   28POPC   H7X 3723   8.154   1.236   6.363 -1.7534 -0.8347  1.8348
   28POPC   H7Y 3724   8.160   1.391   6.277 -1.9816  3.3262  0.7078
   28POPC   C38 3725   7.964   1.335   6.363 -0.2104 -0.0285 -0.0476
   28POPC   H8X 3726   7.936   1.441   6.346 -1.5315 -0.5949 -1.6241
   28POPC   H8Y 3727   7.911   1.291   6.450  0.1614 -0.3041  0.0441
   28POPC   C39 3728   7.917   1.251   6.244 -0.1590 -0.5462  0.2942
   28POPC   H9X 3729   7.954   1.147   6.257 -0.0309 -0.3281  1.9570
   28POPC   H9Y 3730   7.972   1.298   6.159 -1.0502 -0.2399 -0.1208
   28POPC  C310 3731   7.765   1.240   6.230 -0.2134 -0.1124  0.5284
   28POPC  H10X 3732   7.728   1.332   6.181 -2.4451 -0.0697  2.1597
   28POPC  H10Y 3733   7.719   1.221   6.330 -0.3242 -0.6969  0.3696
   28POPC  C311 3734   7.720   1.116   6.153  0.5659  0.1856 -0.4355
   28POPC  H11X 3735   7.754   1.023   6.203 -1.1177 -0.1226  0.2276
   28POPC  H11Y 3736   7.770   1.130   6.055  2.3935 -0.0163  0.4350
   28POPC  C312 3737   7.567   1.109   6.149  0.5617 -0.0415  0.0724
   28POPC  H12X 3738   7.527   1.111   6.253 -0.3839  1.1630 -0.2897
   28POPC  H12Y 3739   7.525   1.017   6.103 -2.5164  0.4122  1.6701
   28POPC  C313 3740   7.511   1.226   6.068  0.1569 -0.2317  0.0749
   28POPC  H13X 3741   7.569   1.228   5.974  0.1687 -2.4796 -0.0046
   28POPC  H13Y 3742   7.529   1.322   6.121 -0.7495 -1.2433  2.3819
   28POPC  C314 3743   7.362   1.227   6.033  0.1603  0.7865  0.0454
   28POPC  H14X 3744   7.328   1.121   6.035 -0.9952  1.1352 -0.2721
   28POPC  H14Y 3745   7.333   1.280   5.940 -3.1176 -1.4440 -0.4060
   28POPC  C315 3746   7.269   1.294   6.134 -0.2483  0.3060 -0.0018
   28POPC  H15X 3747   7.180   1.337   6.083  1.3087  3.2833 -0.4312
   28POPC  H15Y 3748   7.328   1.378   6.178  1.9591 -1.0587 -0.2131
   28POPC  C316 3749   7.207   1.194   6.231 -0.0374  0.1252 -0.0520
   28POPC  H16X 3750   7.275   1.163   6.313 -1.1060 -2.7085 -0.1387
   28POPC  H16Y 3751   7.166   1.105   6.179 -0.6166 -0.3412  1.1604
   28POPC  H16Z 3752   7.123   1.248   6.281 -0.3652 -0.4697  0.0452
   29POPC     N 3753   6.051   2.347   7.535  0.1656 -0.1658  0.5996
   29POPC   C12 3754   6.087   2.407   7.402 -0.3356 -0.1734  0.4571
   29POPC   C13 3755   6.178   2.306   7.605  0.3072 -0.3663  0.2227
   29POPC   C14 3756   5.979   2.452   7.617  0.1086 -0.0886  0.4499
   29POPC   C15 3757   5.963   2.225   7.520  0.3269 -0.1732 -0.3262
   29POPC  H12A 3758   6.156   2.337   7.355 -0.2372  1.7580 -2.5176
   29POPC  H12B 3759   6.148   2.494   7.421 -0.5798 -0.1880  1.3175
   29POPC  H13A 3760   6.235   2.227   7.558 -1.6058 -1.1676 -0.8718
   29POPC  H13B 3761   6.245   2.391   7.609  0.2926 -0.3809  0.8296
   29POPC  H13C 3762   6.154   2.270   7.704  0.7881 -0.4828  0.3036
   29POPC  H14A 3763   5.958   2.416   7.716 -1.5592  0.3054  0.2644
   29POPC  H14B 3764   6.042   2.539   7.604 -0.8486  0.3748 -1.6519
   29POPC  H14C 3765   5.889   2.478   7.564 -0.1582  1.2625  1.5191
   29POPC  H15A 3766   5.994   2.168   7.434  1.8252  1.1030 -0.6792
   29POPC  H15B 3767   5.862   2.262   7.510  0.3911  1.6711  3.6468
   29POPC  H15C 3768   5.964   2.165   7.609  0.4843  2.4731  1.5909
   29POPC   C11 3769   5.973   2.427   7.302 -0.2337  0.3196  0.4392
   29POPC  H11A 3770   5.950   2.333   7.247 -0.4323  1.4219 -1.4306
   29POPC  H11B 3771   6.020   2.500   7.232 -0.2147  1.3074  1.4490
   29POPC     P 3772   5.719   2.447   7.290  0.1067 -0.0941 -0.0238
   29POPC   O13 3773   5.687   2.307   7.325 -0.5617  0.2761  0.8694
   29POPC   O14 3774   5.616   2.547   7.327 -0.3102 -0.4802 -0.1302
   29POPC   O12 3775   5.857   2.492   7.355 -0.2987 -0.1583  0.8982
   29POPC   O11 3776   5.742   2.460   7.132  0.0304 -0.2651 -0.0498
   29POPC    C1 3777   5.757   2.587   7.068 -0.2515  0.0831  0.5721
   29POPC    HA 3778   5.840   2.576   6.995  0.4808  1.2489  1.1984
   29POPC    HB 3779   5.789   2.664   7.142  0.7942  0.4101 -0.2046
   29POPC    C2 3780   5.630   2.636   6.996 -0.2886  0.1441  0.6781
   29POPC    HS 3781   5.546   2.646   7.068 -0.8110 -0.3996  0.1515
   29POPC   O21 3782   5.594   2.535   6.902  0.2020  0.3421  0.2765
   29POPC   C21 3783   5.468   2.541   6.859  0.3540  0.1753 -0.2022
   29POPC   O22 3784   5.386   2.623   6.895 -0.1915 -0.1856 -0.6044
   29POPC   C22 3785   5.447   2.443   6.744 -0.1693 -0.4392  0.4114
   29POPC   H2R 3786   5.356   2.392   6.782 -0.8311  1.0149  0.8372
   29POPC   H2S 3787   5.536   2.377   6.739  0.0409 -0.1554  0.4013
   29POPC    C3 3788   5.657   2.768   6.922  0.0277 -0.3687 -0.1297
   29POPC    HX 3789   5.673   2.853   6.991  1.9913  1.2972 -2.4532
   29POPC    HY 3790   5.563   2.802   6.873 -0.4462  1.7687  2.0602
   29POPC   O31 3791   5.767   2.760   6.831  0.0266 -0.4305 -0.1248
   29POPC   C31 3792   5.767   2.862   6.746  0.0381 -0.3573 -0.0377
   29POPC   O32 3793   5.696   2.960   6.760  0.3257 -0.1554  0.0049
   29POPC   C32 3794   5.852   2.828   6.624 -0.0947 -0.1348 -0.1925
   29POPC   H2X 3795   5.834   2.723   6.590 -1.1431 -1.0091  2.7589
   29POPC   H2Y 3796   5.958   2.838   6.654 -0.0960  0.1929 -0.2924
   29POPC   C23 3797   5.412   2.517   6.615  0.2005 -0.5605  0.2391
   29POPC   H3R 3798   5.487   2.599   6.613  1.6729 -1.8639  0.4145
   29POPC   H3S 3799   5.311   2.562   6.627  1.8460  3.4385  0.5005
   29POPC   C24 3800   5.422   2.446   6.480  0.5294 -0.1426  0.0410
   29POPC   H4R 3801   5.530   2.440   6.455  1.3023  0.7468  2.7787
   29POPC   H4S 3802   5.385   2.517   6.403  2.8302  1.2929  0.1758
   29POPC   C25 3803   5.351   2.311   6.468 -0.1110  0.1833  0.0933
   29POPC   H5R 3804   5.264   2.312   6.536 -1.2011 -1.6250 -1.1815
   29POPC   H5S 3805   5.414   2.227   6.505  0.9308 -0.1492 -2.2374
   29POPC   C26 3806   5.305   2.267   6.329  0.1712 -0.1518  0.1050
   29POPC   H6R 3807   5.233   2.185   6.349 -1.1711  1.0464  0.2817
   29POPC   H6S 3808   5.398   2.226   6.282  0.3942  0.7480 -0.2487
   29POPC   C27 3809   5.229   2.371   6.247  0.4445 -0.2205 -0.2402
   29POPC   H7R 3810   5.278   2.470   6.230 -2.2199  0.6780 -3.8180
   29POPC   H7S 3811   5.139   2.393   6.308  1.6321 -1.4826  2.0919
   29POPC   C28 3812   5.185   2.311   6.113  0.1433 -0.5087 -0.0128
   29POPC   H8R 3813   5.143   2.209   6.118 -1.4808  0.0862 -0.9014
   29POPC   H8S 3814   5.279   2.299   6.056  0.4501  1.2111  0.0507
   29POPC   C29 3815   5.108   2.416   6.038  0.3606 -0.2934  0.0623
   29POPC   H91 3816   5.001   2.419   6.061 -0.1544 -0.6098 -2.1311
   29POPC  C210 3817   5.142   2.491   5.932 -0.6843  0.0909 -0.0051
   29POPC  H101 3818   5.064   2.551   5.882 -0.2818 -0.5174 -1.4086
   29POPC  C211 3819   5.278   2.515   5.874 -0.8765  0.4564 -0.3118
   29POPC  H11R 3820   5.350   2.437   5.906 -0.3547  1.3053  0.6627
   29POPC  H11S 3821   5.311   2.616   5.906 -0.9845  0.1878  0.6791
   29POPC  C212 3822   5.283   2.507   5.722 -0.2243  0.0120 -0.2705
   29POPC  H12R 3823   5.242   2.600   5.677 -3.0138 -0.6980  0.5759
   29POPC  H12S 3824   5.217   2.421   5.695 -2.1685  1.8201 -1.5879
   29POPC  C213 3825   5.421   2.485   5.661 -0.0177 -0.5282  0.3817
   29POPC  H13R 3826   5.478   2.409   5.719  1.0661  0.0770  0.1421
   29POPC  H13S 3827   5.469   2.585   5.671  1.1998 -1.1485  0.9160
   29POPC  C214 3828   5.413   2.448   5.512  0.2135  0.4393  0.1231
   29POPC  H14R 3829   5.373   2.523   5.441  3.3748 -0.6282 -3.0653
   29POPC  H14S 3830   5.342   2.363   5.504  0.7277 -0.2504  2.0921
   29POPC  C215 3831   5.549   2.407   5.454 -0.0629  0.0058 -0.2226
   29POPC  H15R 3832   5.602   2.345   5.529 -1.3136 -0.4487  0.3176
   29POPC  H15S 3833   5.609   2.500   5.451  2.3925 -1.5248 -1.2273
   29POPC  C216 3834   5.541   2.344   5.315 -0.2760  0.0904 -0.2487
   29POPC  H16R 3835   5.461   2.399   5.261 -0.6788 -0.5553 -0.3238
   29POPC  H16S 3836   5.507   2.238   5.316  1.8797 -0.7485  3.5445
   29POPC  C217 3837   5.674   2.348   5.240 -0.0918  0.1958  0.0815
   29POPC  H17R 3838   5.709   2.453   5.240  2.0184 -0.4479  1.3558
   29POPC  H17S 3839   5.671   2.315   5.134  1.5541  1.6544 -0.4503
   29POPC  C218 3840   5.794   2.279   5.305  0.0622  0.4096  0.0229
   29POPC  H18R 3841   5.774   2.171   5.289 -0.5293  0.5303 -0.0855
   29POPC  H18S 3842   5.790   2.304   5.413 -1.5888  2.3260 -0.4081
   29POPC  H18T 3843   5.888   2.298   5.249 -0.3442  2.5315 -0.0275
   29POPC   C33 3844   5.839   2.931   6.512  0.2368  0.1749  0.0542
   29POPC   H3X 3845   5.797   3.030   6.541  3.2658  1.2855  1.1011
   29POPC   H3Y 3846   5.767   2.888   6.439  0.1300  0.7698 -0.1988
   29POPC   C34 3847   5.965   2.970   6.434  0.0757  0.2215 -0.1859
   29POPC   H4X 3848   6.038   3.002   6.511  1.1896 -0.6044 -0.8619
   29POPC   H4Y 3849   5.949   3.059   6.371 -0.2910  1.9923  2.2710
   29POPC   C35 3850   6.032   2.867   6.342 -0.0910  0.5402 -0.6632
   29POPC   H5X 3851   5.959   2.849   6.260 -0.8964 -0.2214  0.2039
   29POPC   H5Y 3852   6.065   2.775   6.394 -2.0863  0.5271  0.6544
   29POPC   C36 3853   6.164   2.914   6.279  0.2511  0.3701 -0.0817
   29POPC   H6X 3854   6.239   2.934   6.358 -1.2738  1.8674  1.0869
   29POPC   H6Y 3855   6.139   3.004   6.218 -0.0358  0.7672  0.6022
   29POPC   C37 3856   6.235   2.808   6.195  0.2205  0.0793  0.2590
   29POPC   H7X 3857   6.239   2.721   6.264 -0.1678  0.9563  1.4212
   29POPC   H7Y 3858   6.339   2.847   6.192 -0.0403  0.8145  0.6255
   29POPC   C38 3859   6.178   2.781   6.056  0.6353 -0.8960  0.2709
   29POPC   H8X 3860   6.182   2.878   6.003  0.7803 -0.0818  1.7317
   29POPC   H8Y 3861   6.072   2.755   6.076  0.3981  0.4656  0.8448
   29POPC   C39 3862   6.264   2.683   5.976  0.7948 -0.2648 -0.3450
   29POPC   H9X 3863   6.303   2.603   6.044 -0.2857 -0.3209  0.2243
   29POPC   H9Y 3864   6.355   2.732   5.933  0.8475 -0.2581 -0.2271
   29POPC  C310 3865   6.190   2.607   5.866  0.0171 -0.1942  0.1218
   29POPC  H10X 3866   6.169   2.671   5.778  0.4346 -1.6555 -1.0919
   29POPC  H10Y 3867   6.097   2.570   5.914  0.2698  0.4964  1.1783
   29POPC  C311 3868   6.271   2.485   5.821 -0.2758 -0.3244 -0.0564
   29POPC  H11X 3869   6.263   2.412   5.905  1.9026 -0.2697  0.2701
   29POPC  H11Y 3870   6.379   2.509   5.824 -0.5863  1.0863  2.0396
   29POPC  C312 3871   6.217   2.429   5.690  0.4054  0.7788 -0.8217
   29POPC  H12X 3872   6.227   2.503   5.608  1.2098 -0.7259 -2.1503
   29POPC  H12Y 3873   6.108   2.413   5.694  0.5740 -0.2109  0.5393
   29POPC  C313 3874   6.277   2.297   5.640  0.0098  0.2235  0.1635
   29POPC  H13X 3875   6.266   2.204   5.702 -0.9582 -0.5802 -1.1585
   29POPC  H13Y 3876   6.386   2.314   5.641  0.2819 -1.3565  0.8675
   29POPC  C314 3877   6.216   2.252   5.507  0.0006  0.4331  0.0981
   29POPC  H14X 3878   6.194   2.344   5.449 -3.0142 -0.4914 -0.3803
   29POPC  H14Y 3879   6.119   2.200   5.524  0.0337  0.8899  1.8907
   29POPC  C315 3880   6.289   2.163   5.407 -0.3028  0.6353 -0.3042
   29POPC  H15X 3881   6.239   2.148   5.308 -2.0298  2.0791  0.2999
   29POPC  H15Y 3882   6.296   2.066   5.461 -0.4075  1.1353  0.6280
   29POPC  C316 3883   6.434   2.206   5.388  0.0903 -0.5972 -0.2097
   29POPC  H16X 3884   6.475   2.153   5.299 -1.6673 -1.5905 -0.4753
   29POPC  H16Y 3885   6.497   2.183   5.476 -0.7067 -1.5119  0.1321
   29POPC  H16Z 3886   6.429   2.315   5.364 -1.0032  0.0335  2.5144
   30POPC     N 3887   0.703   0.200   7.131  0.2231 -0.2899  0.1431
   30POPC   C12 3888   0.829   0.270   7.087 -0.0940  0.1479 -0.0738
   30POPC   C13 3889   0.735   0.118   7.254  0.3031  0.3152  0.5316
   30POPC   C14 3890   0.602   0.302   7.178  1.2924  0.4745  0.8314
   30POPC   C15 3891   0.636   0.110   7.031 -0.7647 -0.4006  0.8846
   30POPC  H12A 3892   0.914   0.205   7.105 -2.0875 -3.4686 -2.6968
   30POPC  H12B 3893   0.840   0.363   7.142 -0.7810 -0.2384  0.7312
   30POPC  H13A 3894   0.776   0.020   7.234 -0.0212 -0.1372  1.9366
   30POPC  H13B 3895   0.795   0.177   7.322 -2.1626  1.7085  1.6163
   30POPC  H13C 3896   0.644   0.095   7.307 -1.6504  2.1947 -1.8079
   30POPC  H14A 3897   0.639   0.367   7.256 -1.8400  0.6748  2.2952
   30POPC  H14B 3898   0.577   0.367   7.096 -1.4482 -0.1455  1.0910
   30POPC  H14C 3899   0.514   0.253   7.217  1.9381 -0.3632  1.2972
   30POPC  H15A 3900   0.599   0.160   6.943 -0.7962 -0.9146  0.6007
   30POPC  H15B 3901   0.564   0.045   7.078 -1.1203 -0.4063  0.3389
   30POPC  H15C 3902   0.710   0.039   6.995  0.1947  0.8901  0.2417
   30POPC   C11 3903   0.836   0.318   6.942  0.2806 -0.2901 -0.2034
   30POPC  H11A 3904   0.813   0.230   6.878 -0.6509 -0.6336  0.5760
   30POPC  H11B 3905   0.937   0.351   6.912  0.1162  0.6326  0.2308
   30POPC     P 3906   0.775   0.571   6.944 -0.2590 -0.3537 -0.0108
   30POPC   O13 3907   0.678   0.634   7.036 -0.1503  0.0934 -0.1986
   30POPC   O14 3908   0.918   0.586   6.978 -0.3673  0.0629  0.2616
   30POPC   O12 3909   0.734   0.417   6.926  0.1718 -0.4280 -0.3717
   30POPC   O11 3910   0.747   0.622   6.795  0.2698  0.5354  0.1861
   30POPC    C1 3911   0.615   0.640   6.744  0.2495 -0.0171  0.0328
   30POPC    HA 3912   0.631   0.694   6.649  1.7847 -0.8968 -0.2372
   30POPC    HB 3913   0.569   0.715   6.812 -0.1395  0.4103 -0.6906
   30POPC    C2 3914   0.535   0.509   6.729  0.8250 -0.3169 -0.4295
   30POPC    HS 3915   0.509   0.478   6.832 -0.2396  0.3106 -0.4918
   30POPC   O21 3916   0.615   0.409   6.666  0.8518 -0.3279 -0.3778
   30POPC   C21 3917   0.582   0.284   6.699  0.0891  0.0032  0.1125
   30POPC   O22 3918   0.489   0.239   6.766 -0.0039 -0.4452 -0.3131
   30POPC   C22 3919   0.682   0.199   6.624  0.2483  0.3610 -0.0821
   30POPC   H2R 3920   0.721   0.127   6.699 -0.1379  0.0835 -0.1433
   30POPC   H2S 3921   0.764   0.258   6.578 -0.6388  1.7034  0.0281
   30POPC    C3 3922   0.408   0.528   6.644  0.2806 -0.2627  0.3851
   30POPC    HX 3923   0.351   0.619   6.669 -0.2730  0.6486 -3.5153
   30POPC    HY 3924   0.344   0.439   6.665 -2.4831  1.7667  1.0824
   30POPC   O31 3925   0.451   0.532   6.507 -0.4145 -0.4367  0.1582
   30POPC   C31 3926   0.349   0.537   6.422 -0.2513  0.0220 -0.0095
   30POPC   O32 3927   0.230   0.535   6.451 -0.2902  0.5276 -0.1130
   30POPC   C32 3928   0.400   0.542   6.278  0.3408  0.1208  0.2012
   30POPC   H2X 3929   0.503   0.503   6.270  1.0556  1.9545 -0.1423
   30POPC   H2Y 3930   0.394   0.651   6.257  0.4882  0.4648  1.7768
   30POPC   C23 3931   0.601   0.119   6.521 -0.2138  0.8009 -0.0609
   30POPC   H3R 3932   0.526   0.180   6.466  1.9008  2.0173 -1.7832
   30POPC   H3S 3933   0.551   0.032   6.568 -1.8035  0.6043 -1.9840
   30POPC   C24 3934   0.696   0.064   6.415  0.3265  0.9726  0.3278
   30POPC   H4R 3935   0.661   8.188   6.376  0.6888  0.9281  0.1144
   30POPC   H4S 3936   0.801   0.042   6.445 -0.2656 -1.9232  0.6245
   30POPC   C25 3937   0.694   0.152   6.290 -0.2101  0.2329 -0.1994
   30POPC   H5R 3938   0.705   0.258   6.321 -0.2311  0.4333 -0.8578
   30POPC   H5S 3939   0.591   0.135   6.252 -1.0571  0.1212  2.0088
   30POPC   C26 3940   0.798   0.112   6.185  0.0087 -0.4460  0.2712
   30POPC   H6R 3941   0.784   0.004   6.163  0.9816 -0.5622  0.2104
   30POPC   H6S 3942   0.895   0.142   6.228  0.6907  0.0260 -1.5027
   30POPC   C27 3943   0.777   0.186   6.053  0.6064 -0.2014  0.3142
   30POPC   H7R 3944   0.803   0.294   6.064  0.9024  0.0651 -2.3630
   30POPC   H7S 3945   0.674   0.172   6.015  1.5049  0.3348 -2.5776
   30POPC   C28 3946   0.860   0.132   5.936  0.2576 -0.1715  0.0495
   30POPC   H8R 3947   0.823   0.175   5.841  0.3972 -0.4197 -0.1167
   30POPC   H8S 3948   0.849   0.022   5.930  1.7805 -0.5203  2.3250
   30POPC   C29 3949   1.005   0.167   5.956  0.1871 -0.0737  0.4055
   30POPC   H91 3950   1.059   0.095   6.020 -0.4107 -1.3894 -0.5245
   30POPC  C210 3951   1.074   0.267   5.899 -0.5142  0.2425  0.1030
   30POPC  H101 3952   1.175   0.269   5.943  0.4363 -2.9377 -1.6007
   30POPC  C211 3953   1.020   0.378   5.814 -0.1543  0.2089 -0.1708
   30POPC  H11R 3954   0.909   0.380   5.806 -0.1240 -0.1017 -0.6541
   30POPC  H11S 3955   1.055   0.369   5.709 -2.7956  1.5185 -1.2529
   30POPC  C212 3956   1.056   0.520   5.860  0.5284 -0.0900  0.2319
   30POPC  H12R 3957   1.160   0.553   5.840 -0.6293  3.7301 -0.3764
   30POPC  H12S 3958   1.040   0.541   5.968  0.2961  3.1455 -0.3380
   30POPC  C213 3959   0.988   0.635   5.785  0.1423 -0.5063 -0.0621
   30POPC  H13R 3960   0.880   0.610   5.787 -0.1695  0.7084  2.7381
   30POPC  H13S 3961   1.025   0.643   5.680  3.8224 -0.7001  1.0616
   30POPC  C214 3962   1.019   0.768   5.854  0.3142 -0.2079 -0.7030
   30POPC  H14R 3963   1.127   0.778   5.879 -0.2204  2.6739  0.8099
   30POPC  H14S 3964   0.970   0.774   5.953 -0.0431 -0.7643 -0.8393
   30POPC  C215 3965   0.988   0.883   5.759  0.3664  0.1538 -0.2829
   30POPC  H15R 3966   0.940   0.966   5.816  0.2163  0.6738 -1.1446
   30POPC  H15S 3967   0.901   0.854   5.696 -0.0944 -0.6994  0.7229
   30POPC  C216 3968   1.105   0.926   5.671  0.5422 -0.1189 -0.1837
   30POPC  H16R 3969   1.125   0.847   5.595  0.0788  0.1687 -0.6174
   30POPC  H16S 3970   1.201   0.942   5.725  1.3726 -3.3227 -0.4972
   30POPC  C217 3971   1.065   1.041   5.577 -0.1878  0.0873  0.3789
   30POPC  H17R 3972   1.156   1.067   5.519  1.8728  0.4511  3.5138
   30POPC  H17S 3973   1.042   1.132   5.637 -0.8792  0.7710 -0.8910
   30POPC  C218 3974   0.945   1.023   5.484  0.0069  0.2484  0.0985
   30POPC  H18R 3975   0.952   0.938   5.412  2.8928  2.3511 -2.3713
   30POPC  H18S 3976   0.939   1.116   5.424  1.2440 -0.7664 -1.6874
   30POPC  H18T 3977   0.857   1.018   5.551  0.7199 -0.4238  1.0118
   30POPC   C33 3978   0.308   0.466   6.182  0.0739  0.2139  0.3813
   30POPC   H3X 3979   0.203   0.501   6.195  0.7733  2.8497 -0.4691
   30POPC   H3Y 3980   0.305   0.361   6.218  2.0549  0.5297  1.6006
   30POPC   C34 3981   0.363   0.470   6.040 -0.2724 -0.1683  0.2371
   30POPC   H4X 3982   0.345   0.571   5.996 -0.5941 -0.5819 -0.6146
   30POPC   H4Y 3983   0.310   0.393   5.979  1.0352  1.2542 -2.8943
   30POPC   C35 3984   0.509   0.427   6.025 -0.2768 -0.0310 -0.2426
   30POPC   H5X 3985   0.514   0.322   6.062  0.8337  0.1037  0.0296
   30POPC   H5Y 3986   0.572   0.506   6.071  0.2333 -0.3492 -0.3806
   30POPC   C36 3987   0.561   0.413   5.882 -0.7270  0.3450 -0.4441
   30POPC   H6X 3988   0.534   0.311   5.847  1.2469 -0.0880 -0.8152
   30POPC   H6Y 3989   0.670   0.399   5.868 -1.3482 -3.8008 -2.5206
   30POPC   C37 3990   0.506   0.524   5.791 -0.6022  0.4560 -0.3846
   30POPC   H7X 3991   0.527   0.622   5.839 -2.1438 -1.0313  3.7377
   30POPC   H7Y 3992   0.403   0.496   5.762  0.0102 -2.1909 -0.3185
   30POPC   C38 3993   0.588   0.529   5.662  0.2121  0.4348  0.1214
   30POPC   H8X 3994   0.610   0.424   5.632 -0.9728 -0.4163  2.0540
   30POPC   H8Y 3995   0.688   0.569   5.688  0.0819  1.2870 -0.6585
   30POPC   C39 3996   0.517   0.616   5.559 -0.4647 -0.5381 -0.2537
   30POPC   H9X 3997   0.526   0.718   5.603 -1.6477 -0.8488  0.7614
   30POPC   H9Y 3998   0.412   0.581   5.558 -1.1046  0.9892 -3.8460
   30POPC  C310 3999   0.581   0.617   5.419 -0.3548  0.4018 -0.2057
   30POPC  H10X 4000   0.515   0.652   5.337  1.6348  0.0555 -2.0456
   30POPC  H10Y 4001   0.592   0.508   5.403 -2.4450 -0.0155  0.7431
   30POPC  C311 4002   0.704   0.707   5.413  0.1701 -0.2750  0.1788
   30POPC  H11X 4003   0.754   0.684   5.509 -1.7546 -0.6972  1.1127
   30POPC  H11Y 4004   0.673   0.813   5.402  3.4742  0.8019  0.0340
   30POPC  C312 4005   0.804   0.667   5.304  0.5565  0.2841  0.3229
   30POPC  H12X 4006   0.830   0.560   5.309  1.9930  0.6352  0.7857
   30POPC  H12Y 4007   0.894   0.729   5.323  1.1442 -0.4000 -0.1641
   30POPC  C313 4008   0.753   0.692   5.161  0.4772 -0.0697  0.2894
   30POPC  H13X 4009   0.761   0.802   5.145  4.1724  0.3022  3.3304
   30POPC  H13Y 4010   0.646   0.662   5.164  0.2594  0.5025 -1.1877
   30POPC  C314 4011   0.833   0.619   5.053  0.2656 -0.5603  0.4629
   30POPC  H14X 4012   0.761   0.620   4.968  0.6853 -0.6838  0.1021
   30POPC  H14Y 4013   0.845   0.511   5.076 -0.6461 -0.9050 -0.5891
   30POPC  C315 4014   0.965   0.691   5.031  0.0560 -0.3106  0.0188
   30POPC  H15X 4015   1.035   0.698   5.117 -0.7243 -3.7221  1.0707
   30POPC  H15Y 4016   0.930   0.795   5.011 -3.1831 -1.5218 -1.2429
   30POPC  C316 4017   1.042   0.644   4.907  0.0357 -0.2715 -0.0084
   30POPC  H16X 4018   0.970   0.663   4.824 -0.5829 -2.6046 -0.0726
   30POPC  H16Y 4019   1.066   0.536   4.910 -1.2273 -0.6482 -2.0572
   30POPC  H16Z 4020   1.133   0.706   4.893 -0.1305 -0.1005 -0.3292
   31POPC     N 4021   0.027   0.839   7.166 -0.2165 -0.1367 -0.0734
   31POPC   C12 4022   0.049   0.822   7.017  0.1742  0.4283 -0.0842
   31POPC   C13 4023   0.145   0.795   7.250  0.1311  0.9046 -0.0037
   31POPC   C14 4024   8.206   0.980   7.199  0.0932 -0.1056  0.2048
   31POPC   C15 4025   8.129   0.755   7.203  0.1109 -0.0610  1.1970
   31POPC  H12A 4026   0.124   0.892   6.983 -0.4418  0.5974 -1.1222
   31POPC  H12B 4027   8.181   0.854   6.967 -1.3109 -1.2029  1.3830
   31POPC  H13A 4028   0.233   0.852   7.222  0.6398 -0.2028 -0.7493
   31POPC  H13B 4029   0.126   0.817   7.354  1.2701 -2.5490  1.0582
   31POPC  H13C 4030   0.175   0.692   7.241  0.6260  1.1259 -1.1694
   31POPC  H14A 4031   8.134   1.012   7.125  0.8098  0.6311 -0.1997
   31POPC  H14B 4032   8.160   0.980   7.297 -0.1189  0.0734  0.1048
   31POPC  H14C 4033   0.072   1.042   7.193  1.0576 -1.4691 -0.1314
   31POPC  H15A 4034   8.102   0.786   7.303 -1.4258 -1.2339  1.1745
   31POPC  H15B 4035   8.154   0.650   7.198 -0.7088 -0.1994 -1.0011
   31POPC  H15C 4036   8.057   0.786   7.129  0.3432  0.1912  1.0742
   31POPC   C11 4037   0.090   0.687   6.958 -0.2313  0.1942  0.1640
   31POPC  H11A 4038   0.187   0.659   7.003  0.4442  1.0653 -0.6884
   31POPC  H11B 4039   0.102   0.701   6.848 -1.4981  1.3313  0.1386
   31POPC     P 4040   0.026   0.432   6.987  0.1309 -0.4065 -0.0249
   31POPC   O13 4041   0.103   0.413   7.112  0.3701 -0.4351 -0.1772
   31POPC   O14 4042   8.124   0.352   6.974 -0.4253  0.3792  0.3153
   31POPC   O12 4043   8.211   0.587   6.970  0.2985 -0.3073  0.4816
   31POPC   O11 4044   0.118   0.413   6.858  0.3758  0.0743  0.0781
   31POPC    C1 4045   0.043   0.433   6.738  0.9238 -0.1260 -0.3011
   31POPC    HA 4046   0.111   0.487   6.669 -0.9786  2.6383 -0.1665
   31POPC    HB 4047   8.176   0.499   6.743  0.3693 -0.4802 -3.5532
   31POPC    C2 4048   8.216   0.298   6.683 -0.3560  0.1293  0.1697
   31POPC    HS 4049   8.154   0.243   6.756  0.6200 -0.4612  0.5767
   31POPC   O21 4050   0.116   0.223   6.683 -0.2758  0.2523  1.0942
   31POPC   C21 4051   0.108   0.090   6.679  0.4068  0.2319 -0.6570
   31POPC   O22 4052   0.004   0.027   6.692  0.4807  0.2128 -0.1046
   31POPC   C22 4053   0.250   0.037   6.675  0.1523 -0.4808 -0.4278
   31POPC   H2R 4054   0.283   0.015   6.779  2.4130 -4.0709 -1.7168
   31POPC   H2S 4055   0.316   0.112   6.627 -1.3950  2.0703  1.2472
   31POPC    C3 4056   8.170   0.312   6.537  0.2491  0.1015 -0.0268
   31POPC    HX 4057   0.047   0.324   6.487 -0.8723 -1.2600 -2.8158
   31POPC    HY 4058   8.101   0.394   6.506  0.3982  0.9056  1.6727
   31POPC   O31 4059   8.109   0.193   6.487  0.6492  0.0754 -0.4632
   31POPC   C31 4060   7.985   0.169   6.530  0.6465  0.2066 -0.3941
   31POPC   O32 4061   7.929   0.236   6.615  0.4552  0.0811 -0.4189
   31POPC   C32 4062   7.930   0.041   6.467  0.1786  0.1654  0.0871
   31POPC   H2X 4063   7.820   0.046   6.482 -0.2676  0.3816 -2.7138
   31POPC   H2Y 4064   7.968   8.179   6.528 -1.0718 -0.8543 -0.4960
   31POPC   C23 4065   0.262   8.139   6.580 -0.3625 -0.6725 -0.2545
   31POPC   H3R 4066   0.212   8.056   6.634 -1.6560  0.2042 -0.0639
   31POPC   H3S 4067   0.371   8.122   6.571 -0.1874  0.0273  0.4204
   31POPC   C24 4068   0.211   8.160   6.437  0.2377  0.5354 -0.3084
   31POPC   H4R 4069   0.115   8.215   6.448  0.3555  0.7016 -0.1046
   31POPC   H4S 4070   0.195   8.064   6.383  0.4770 -1.1066  2.3214
   31POPC   C25 4071   0.291   0.039   6.355 -0.0961  0.9731 -0.0996
   31POPC   H5R 4072   0.397   0.007   6.350 -0.3227  0.3248 -1.1227
   31POPC   H5S 4073   0.278   0.137   6.405 -1.6945 -0.0464  1.6084
   31POPC   C26 4074   0.242   0.046   6.210  0.1392 -0.2554 -0.2459
   31POPC   H6R 4075   0.277   8.173   6.163  1.4623 -0.0875  0.3563
   31POPC   H6S 4076   0.292   0.134   6.165  0.1113 -0.2201 -0.2079
   31POPC   C27 4077   0.092   0.065   6.185  0.2276  0.8826  0.0355
   31POPC   H7R 4078   0.051   0.137   6.259  2.4072 -0.2834  2.5774
   31POPC   H7S 4079   0.054   8.186   6.214  0.2412  0.8564 -0.0362
   31POPC   C28 4080   0.057   0.097   6.040  0.1831  0.3863 -0.0646
   31POPC   H8R 4081   0.107   0.018   5.979  1.2131 -0.6016  1.9744
   31POPC   H8S 4082   0.088   0.198   6.007 -0.4029 -0.1870 -2.5803
   31POPC   C29 4083   8.130   0.092   6.018  0.1842  0.4160 -0.0773
   31POPC   H91 4084   8.064   0.140   6.092  0.5255  0.0831  0.4522
   31POPC  C210 4085   8.067   0.034   5.916  0.4393  0.1862 -0.1059
   31POPC  H101 4086   7.957   0.031   5.912  0.4220  1.4230 -0.8258
   31POPC  C211 4087   8.136   8.197   5.797  0.0665 -0.7684  0.1386
   31POPC  H11R 4088   8.147   8.088   5.819 -2.7625 -0.6321  2.7549
   31POPC  H11S 4089   0.018   0.012   5.786 -0.4533  0.5091 -0.6576
   31POPC  C212 4090   8.062   8.212   5.664  0.1976  0.0738  0.1585
   31POPC  H12R 4091   7.955   8.199   5.691  0.5168 -0.8709  1.0146
   31POPC  H12S 4092   8.079   8.131   5.590 -2.5288 -0.2435 -0.2188
   31POPC  C213 4093   8.093   0.124   5.597 -0.2960  0.2347  0.2477
   31POPC  H13R 4094   8.203   0.133   5.590 -0.3656 -0.1354 -2.9557
   31POPC  H13S 4095   8.055   0.203   5.666  1.7620  0.2524  1.4192
   31POPC  C214 4096   8.036   0.135   5.455  0.6837  0.1984 -0.1498
   31POPC  H14R 4097   7.925   0.131   5.455  0.6744  0.1180 -1.1724
   31POPC  H14S 4098   8.088   0.063   5.387 -0.0305  1.4224 -2.0681
   31POPC  C215 4099   8.077   0.273   5.404  0.0205  0.2097 -0.6564
   31POPC  H15R 4100   8.081   0.340   5.493  0.3805 -1.2394  0.4560
   31POPC  H15S 4101   8.005   0.320   5.333  0.5400 -0.9430 -1.9830
   31POPC  C216 4102   8.213   0.271   5.336  0.4995 -0.1568  0.2956
   31POPC  H16R 4103   8.194   0.246   5.229  0.7674  1.7899 -0.2443
   31POPC  H16S 4104   0.066   0.206   5.386  0.3888  0.6563  1.5418
   31POPC  C217 4105   0.058   0.408   5.347  0.4264 -0.0731 -0.2753
   31POPC  H17R 4106   0.059   0.432   5.455 -1.2024 -0.3859 -0.1580
   31POPC  H17S 4107   8.195   0.471   5.313  0.8000  0.6339  0.0788
   31POPC  C218 4108   0.178   0.431   5.256  0.7092 -0.1264  0.0851
   31POPC  H18R 4109   0.261   0.373   5.302 -0.4375 -0.2836  2.0784
   31POPC  H18S 4110   0.201   0.540   5.263  0.1621  0.1064 -1.4364
   31POPC  H18T 4111   0.174   0.409   5.147  0.6659  1.0135 -0.1587
   31POPC   C33 4112   7.963   0.013   6.320 -0.0402 -1.0432  0.2622
   31POPC   H3X 4113   8.061   8.182   6.321  1.2520  1.1708 -0.9432
   31POPC   H3Y 4114   7.954   0.106   6.261  1.2308 -0.1717  1.3822
   31POPC   C34 4115   7.859   8.152   6.244 -0.5391  0.3124 -0.5571
   31POPC   H4X 4116   7.869   8.152   6.133 -0.6742 -0.8288 -0.5757
   31POPC   H4Y 4117   7.765   8.208   6.267 -0.0496  0.5522  0.9901
   31POPC   C35 4118   7.841   8.008   6.292 -0.4691  0.5088  0.0758
   31POPC   H5X 4119   7.817   8.021   6.399 -1.7148  0.8773 -0.2283
   31POPC   H5Y 4120   7.937   7.953   6.284 -0.6093  0.4711 -1.8073
   31POPC   C36 4121   7.742   7.923   6.212  0.2307  0.0312 -0.2948
   31POPC   H6X 4122   7.694   7.988   6.135 -1.0578  1.4113  1.5838
   31POPC   H6Y 4123   7.665   7.877   6.277  1.3567  0.9406  1.7850
   31POPC   C37 4124   7.811   7.807   6.140  0.0534 -0.0244 -0.3778
   31POPC   H7X 4125   7.854   7.738   6.215 -0.4350  0.5724  0.4651
   31POPC   H7Y 4126   7.886   7.864   6.080 -1.0122 -0.3841 -2.1294
   31POPC   C38 4127   7.723   7.721   6.049 -0.0047 -0.6417  0.2628
   31POPC   H8X 4128   7.688   7.788   5.969  1.1608 -0.2622  0.0464
   31POPC   H8Y 4129   7.634   7.681   6.103 -2.5189  1.5446 -2.0026
   31POPC   C39 4130   7.798   7.612   5.971  0.5900 -0.1355  0.1161
   31POPC   H9X 4131   7.816   7.525   6.037  2.2111  0.3993  0.4199
   31POPC   H9Y 4132   7.899   7.656   5.961  1.1726 -1.2669  0.8948
   31POPC  C310 4133   7.726   7.567   5.844  0.7460  0.4310 -0.1758
   31POPC  H10X 4134   7.723   7.645   5.765 -0.0248  1.9703  1.3191
   31POPC  H10Y 4135   7.623   7.546   5.880  0.6832  1.8930  0.5626
   31POPC  C311 4136   7.774   7.430   5.794 -0.3333  0.0125 -0.0909
   31POPC  H11X 4137   7.697   7.380   5.731 -0.2528 -1.7476  1.1513
   31POPC  H11Y 4138   7.776   7.362   5.881  1.3010 -0.9357 -0.8309
   31POPC  C312 4139   7.906   7.406   5.721 -0.5404  0.1189 -0.5065
   31POPC  H12X 4140   7.915   7.297   5.703  1.1186 -0.1363  1.4470
   31POPC  H12Y 4141   7.998   7.427   5.780  1.5214 -1.8729 -2.7707
   31POPC  C313 4142   7.938   7.479   5.590  0.9190 -0.1127 -0.3011
   31POPC  H13X 4143   8.048   7.474   5.578  1.4645 -3.1356  3.9118
   31POPC  H13Y 4144   7.913   7.587   5.597  0.6218 -0.0596 -1.7669
   31POPC  C314 4145   7.876   7.413   5.467 -0.0225 -0.2798  0.2500
   31POPC  H14X 4146   7.769   7.441   5.460  0.0561  0.7178  2.2982
   31POPC  H14Y 4147   7.885   7.303   5.481  1.1495 -0.2407 -0.0785
   31POPC  C315 4148   7.949   7.455   5.339  0.0500  0.5853  0.5671
   31POPC  H15X 4149   7.937   7.565   5.335 -2.1931  0.3364 -1.7707
   31POPC  H15Y 4150   7.908   7.423   5.241  0.0389  1.1811  0.3761
   31POPC  C316 4151   8.098   7.423   5.331 -0.1336 -0.1837  0.0155
   31POPC  H16X 4152   8.114   7.422   5.221 -3.3275 -4.5522 -0.6687
   31POPC  H16Y 4153   8.138   7.322   5.355  2.0032  0.3526 -0.9852
   31POPC  H16Z 4154   8.159   7.504   5.377  0.4912 -0.6403  0.0130
   32POPC     N 4155   2.985   3.322   6.573 -0.2024  0.2443  0.0330
   32POPC   C12 4156   3.122   3.381   6.552 -0.0739  0.0105  0.2119
   32POPC   C13 4157   2.986   3.191   6.499  1.1767  0.3341 -0.1203
   32POPC   C14 4158   2.949   3.311   6.720  0.5230  0.9465  0.2685
   32POPC   C15 4159   2.879   3.415   6.517 -0.3650  0.0845  0.0743
   32POPC  H12A 4160   3.132   3.390   6.445  0.6815  0.5081  0.3162
   32POPC  H12B 4161   3.198   3.307   6.572 -0.5053 -0.5198 -0.0910
   32POPC  H13A 4162   3.058   3.202   6.419  1.7212  1.1718  0.4635
   32POPC  H13B 4163   3.028   3.117   6.566  2.8052  0.6648 -0.7302
   32POPC  H13C 4164   2.893   3.157   6.456  1.0439 -0.8411  1.0235
   32POPC  H14A 4165   3.036   3.278   6.775  0.0451  1.1141  1.1396
   32POPC  H14B 4166   2.944   3.411   6.762  1.4623  0.5418  1.3942
   32POPC  H14C 4167   2.857   3.258   6.738  0.9043 -0.8617 -2.4247
   32POPC  H15A 4168   2.877   3.506   6.575  0.5675  0.7115 -0.8451
   32POPC  H15B 4169   2.782   3.376   6.546 -1.1098  1.4909 -0.4536
   32POPC  H15C 4170   2.895   3.433   6.412 -0.0571  2.8969  0.5180
   32POPC   C11 4171   3.165   3.500   6.638  0.0109  0.2649 -0.1810
   32POPC  H11A 4172   3.264   3.542   6.607  1.2750 -1.8493  0.7325
   32POPC  H11B 4173   3.164   3.472   6.745 -0.8337  2.1167  0.3317
   32POPC     P 4174   3.087   3.743   6.711 -0.0705  0.4919  0.1503
   32POPC   O13 4175   2.958   3.785   6.770 -0.2033 -0.2579  0.4054
   32POPC   O14 4176   3.208   3.736   6.796 -0.1410  0.2694  0.2325
   32POPC   O12 4177   3.068   3.605   6.632  0.4671  0.6858 -0.3252
   32POPC   O11 4178   3.125   3.843   6.591 -0.1284 -0.0452 -0.3221
   32POPC    C1 4179   3.030   3.944   6.555 -0.2767 -0.0749 -0.0263
   32POPC    HA 4180   3.076   4.012   6.480  0.9525 -1.5000 -0.6196
   32POPC    HB 4181   3.001   4.005   6.643  0.8667 -1.8732  1.6799
   32POPC    C2 4182   2.896   3.903   6.493 -0.1943 -0.1059 -0.1864
   32POPC    HS 4183   2.836   3.854   6.573 -0.1208 -0.2445 -0.2158
   32POPC   O21 4184   2.909   3.801   6.394  0.1944 -0.4548  0.2238
   32POPC   C21 4185   2.791   3.754   6.354 -0.0232  0.1787  0.1191
   32POPC   O22 4186   2.683   3.782   6.405 -0.3823 -0.2005 -0.4252
   32POPC   C22 4187   2.820   3.656   6.242  0.6812  0.0204  0.4378
   32POPC   H2R 4188   2.751   3.572   6.263  1.0780 -0.3453  0.3023
   32POPC   H2S 4189   2.927   3.624   6.247  1.0719  0.9898 -1.0362
   32POPC    C3 4190   2.828   4.031   6.441 -0.1628 -0.1179 -0.2567
   32POPC    HX 4191   2.858   4.111   6.513 -0.1671  0.1812 -0.5858
   32POPC    HY 4192   2.718   4.026   6.449 -0.1583  1.8875  2.9806
   32POPC   O31 4193   2.866   4.047   6.304  0.2230  0.0856 -0.1281
   32POPC   C31 4194   2.846   4.173   6.265  0.4657  0.0807 -0.2732
   32POPC   O32 4195   2.805   4.261   6.339 -0.5508 -0.3854 -0.2641
   32POPC   C32 4196   2.886   4.180   6.119  0.2902  0.0493 -0.3228
   32POPC   H2X 4197   2.853   4.270   6.063 -2.4009 -0.3721  0.4445
   32POPC   H2Y 4198   2.821   4.102   6.074 -0.2568 -0.7152  1.6952
   32POPC   C23 4199   2.784   3.720   6.108 -0.0257 -0.2236  0.5104
   32POPC   H3R 4200   2.829   3.822   6.106  0.2836 -0.3363  1.3864
   32POPC   H3S 4201   2.674   3.735   6.116 -0.0861  1.4041 -2.1126
   32POPC   C24 4202   2.833   3.640   5.988  0.1742  0.5593  0.0613
   32POPC   H4R 4203   2.782   3.541   5.997  2.0908 -0.3156  2.1761
   32POPC   H4S 4204   2.943   3.641   6.000  0.4092  1.2484 -1.7966
   32POPC   C25 4205   2.782   3.704   5.858 -0.4705 -0.1772 -0.0595
   32POPC   H5R 4206   2.793   3.814   5.865  1.2014 -0.2609 -0.8981
   32POPC   H5S 4207   2.674   3.680   5.858 -0.2193 -1.5470  1.8191
   32POPC   C26 4208   2.850   3.658   5.729  0.1869 -0.7236  0.4705
   32POPC   H6R 4209   2.817   3.552   5.722 -1.2278 -0.2790  0.0274
   32POPC   H6S 4210   2.957   3.685   5.740  1.1287 -3.9930  0.5850
   32POPC   C27 4211   2.790   3.725   5.605  0.3064 -0.9983  0.2598
   32POPC   H7R 4212   2.789   3.836   5.608 -3.1218 -0.8652 -0.9604
   32POPC   H7S 4213   2.682   3.702   5.617  0.6672 -1.3968  4.1309
   32POPC   C28 4214   2.850   3.681   5.472 -0.1225 -0.1119 -0.2406
   32POPC   H8R 4215   2.873   3.572   5.472 -0.4006 -0.1868  0.8907
   32POPC   H8S 4216   2.951   3.722   5.451 -0.1184 -0.4309 -0.8480
   32POPC   C29 4217   2.761   3.718   5.358 -0.1801  0.4536 -0.0133
   32POPC   H91 4218   2.653   3.701   5.370 -0.4581  3.2074  2.5193
   32POPC  C210 4219   2.795   3.778   5.243 -0.0177  0.2818 -0.0545
   32POPC  H101 4220   2.714   3.825   5.185 -0.5483  0.5338  0.8651
   32POPC  C211 4221   2.937   3.812   5.206 -0.1057  0.6601 -0.0477
   32POPC  H11R 4222   2.997   3.734   5.258 -0.5712  2.5522  3.7046
   32POPC  H11S 4223   2.974   3.909   5.244  2.1450 -0.0843 -0.1880
   32POPC  C212 4224   2.957   3.806   5.055  0.4823 -0.0350  0.0501
   32POPC  H12R 4225   2.880   3.734   5.019  0.7762 -0.2042 -0.2488
   32POPC  H12S 4226   3.056   3.757   5.041  0.9958 -1.0341  5.3292
   32POPC  C213 4227   2.961   3.947   4.994  0.5190 -0.0495  0.0182
   32POPC  H13R 4228   3.037   4.009   5.047 -1.3891  2.4582 -0.0434
   32POPC  H13S 4229   2.858   3.986   5.002 -0.6625 -2.8881 -0.0935
   32POPC  C214 4230   2.986   3.941   4.844  0.0820  0.4360 -0.0751
   32POPC  H14R 4231   2.917   3.869   4.794 -0.4208  1.0475 -0.2808
   32POPC  H14S 4232   3.089   3.901   4.829 -0.5171 -0.5146 -1.9325
   32POPC  C215 4233   2.969   4.078   4.778 -0.1804  0.3500 -0.1855
   32POPC  H15R 4234   3.028   4.149   4.841  1.1111  0.3248 -1.3323
   32POPC  H15S 4235   2.864   4.113   4.795  0.3484  1.9808 -0.0978
   32POPC  C216 4236   3.018   4.091   4.634 -0.0651  0.1444 -0.1640
   32POPC  H16R 4237   2.971   4.009   4.575 -2.0689 -0.5238  2.2010
   32POPC  H16S 4238   3.128   4.076   4.646 -0.1459 -1.1760 -0.8701
   32POPC  C217 4239   2.984   4.227   4.572  0.0103 -0.1870 -0.9457
   32POPC  H17R 4240   2.874   4.239   4.574 -0.0653 -0.7318 -1.5754
   32POPC  H17S 4241   3.013   4.203   4.468 -0.0195 -0.8487 -0.8068
   32POPC  C218 4242   3.055   4.350   4.627 -0.7752 -0.0030 -0.3152
   32POPC  H18R 4243   3.058   4.345   4.738 -1.3926  0.8063 -0.2508
   32POPC  H18S 4244   3.012   4.448   4.597  2.6024  1.1839 -1.8359
   32POPC  H18T 4245   3.158   4.349   4.585 -1.8167 -0.2254 -3.0642
   32POPC   C33 4246   3.034   4.152   6.090  0.3037  0.5075 -0.7184
   32POPC   H3X 4247   3.057   4.074   6.166 -0.2461  0.3482 -0.7048
   32POPC   H3Y 4248   3.095   4.243   6.108 -1.9841  1.8239  0.9096
   32POPC   C34 4249   3.052   4.081   5.956  0.0443  0.0033 -0.4905
   32POPC   H4X 4250   3.023   4.153   5.876 -1.4490 -1.4601 -1.3275
   32POPC   H4Y 4251   2.985   3.995   5.939 -0.9781 -0.4329  4.2889
   32POPC   C35 4252   3.194   4.027   5.939  0.3664  0.5529  0.3585
   32POPC   H5X 4253   3.209   4.033   5.829  0.1655  1.9845  0.3808
   32POPC   H5Y 4254   3.200   3.923   5.977  2.3115  0.9205  1.1525
   32POPC   C36 4255   3.304   4.114   5.999  0.5870  0.7356 -0.2929
   32POPC   H6X 4256   3.273   4.136   6.104 -1.3603  2.0283 -1.0704
   32POPC   H6Y 4257   3.315   4.210   5.945 -1.7197  1.5731  0.5720
   32POPC   C37 4258   3.431   4.032   5.980 -0.0375 -0.4441  0.5303
   32POPC   H7X 4259   3.432   3.975   5.884  0.7722 -0.4532  0.5372
   32POPC   H7Y 4260   3.427   3.949   6.055 -1.7345 -0.4897  0.4355
   32POPC   C38 4261   3.556   4.117   6.002 -0.4368  0.2503  0.1193
   32POPC   H8X 4262   3.557   4.196   5.923 -0.3170  1.1114  0.9548
   32POPC   H8Y 4263   3.644   4.051   5.988 -1.1757 -0.5006 -1.2293
   32POPC   C39 4264   3.575   4.186   6.137 -0.4870 -0.3855  0.4535
   32POPC   H9X 4265   3.531   4.121   6.215 -0.1777 -0.0367  0.9255
   32POPC   H9Y 4266   3.509   4.275   6.135 -2.8055 -1.9927 -1.8547
   32POPC  C310 4267   3.718   4.221   6.179 -0.6805  0.4710  0.4072
   32POPC  H10X 4268   3.778   4.128   6.186  0.5381  0.9948 -1.8525
   32POPC  H10Y 4269   3.701   4.278   6.273  0.1742  2.2449 -0.4485
   32POPC  C311 4270   3.782   4.313   6.074 -0.5394  0.1879  0.2457
   32POPC  H11X 4271   3.705   4.389   6.052  2.0954  2.5611 -1.5679
   32POPC  H11Y 4272   3.801   4.253   5.982  0.3451  1.0748 -0.1660
   32POPC  C312 4273   3.910   4.387   6.114 -0.2492  0.0678 -0.4348
   32POPC  H12X 4274   3.983   4.309   6.142  0.7087  1.3344  0.7499
   32POPC  H12Y 4275   3.887   4.439   6.210  1.0119  3.1211 -1.6330
   32POPC  C313 4276   3.974   4.482   6.012  0.1233  0.1749 -0.1054
   32POPC  H13X 4277   4.014   4.429   5.924  1.3636  3.0917 -1.4157
   32POPC  H13Y 4278   4.065   4.530   6.053 -0.2704 -0.1771  1.2414
   32POPC  C314 4279   3.881   4.590   5.957 -0.3459 -0.0110  0.3081
   32POPC  H14X 4280   3.790   4.539   5.919 -0.2896  1.4256 -1.9522
   32POPC  H14Y 4281   3.927   4.633   5.865  0.3026 -0.7586  0.2658
   32POPC  C315 4282   3.833   4.698   6.054 -0.2873 -0.0899  0.4239
   32POPC  H15X 4283   3.757   4.654   6.122 -0.4367 -3.7163 -1.8095
   32POPC  H15Y 4284   3.778   4.768   5.989 -1.2998 -1.1599  0.1027
   32POPC  C316 4285   3.943   4.771   6.133 -0.1987 -0.1066  0.3173
   32POPC  H16X 4286   4.040   4.751   6.082  0.3950 -0.3224  1.5054
   32POPC  H16Y 4287   3.944   4.722   6.233 -0.4586 -1.5110 -0.3380
   32POPC  H16Z 4288   3.938   4.882   6.135  0.3669 -0.0827  0.3597
   33POPC     N 4289   5.967   6.207   7.223 -0.1068 -0.1020 -0.2132
   33POPC   C12 4290   5.910   6.342   7.262  0.1268 -0.0640 -0.0021
   33POPC   C13 4291   6.071   6.222   7.115  0.1551 -0.0951  0.0368
   33POPC   C14 4292   6.037   6.154   7.346 -0.0886 -0.6338 -0.4525
   33POPC   C15 4293   5.861   6.112   7.174  0.2141 -0.5103 -0.1221
   33POPC  H12A 4294   5.993   6.400   7.301  0.1533  0.6485 -1.0913
   33POPC  H12B 4295   5.835   6.321   7.337  0.1153  3.1222  1.0325
   33POPC  H13A 4296   6.116   6.125   7.104  0.3077  0.0165 -0.3226
   33POPC  H13B 4297   6.028   6.249   7.020  1.3578  1.6796 -0.0612
   33POPC  H13C 4298   6.141   6.302   7.136 -0.3637  0.8267 -1.5619
   33POPC  H14A 4299   5.981   6.180   7.434 -0.1154 -0.8724 -0.3999
   33POPC  H14B 4300   6.053   6.047   7.341 -0.4243 -0.6575 -1.2404
   33POPC  H14C 4301   6.129   6.210   7.356 -1.7607  2.1240  0.5156
   33POPC  H15A 4302   5.904   6.016   7.152  0.1209 -0.7533  0.7130
   33POPC  H15B 4303   5.819   6.158   7.086 -0.0858  0.0560  0.3086
   33POPC  H15C 4304   5.784   6.102   7.250 -0.4757  2.0945 -0.3836
   33POPC   C11 4305   5.835   6.421   7.155 -0.0010  0.3222  0.3698
   33POPC  H11A 4306   5.795   6.512   7.205 -0.5097  1.4413 -1.9281
   33POPC  H11B 4307   5.758   6.350   7.120  0.6232 -0.3866  0.3964
   33POPC     P 4308   6.001   6.583   7.037 -0.0135  0.0764 -0.2262
   33POPC   O13 4309   5.930   6.708   7.071 -0.0016  0.1823 -0.5870
   33POPC   O14 4310   6.118   6.553   7.123 -0.0303 -0.0906 -0.2610
   33POPC   O12 4311   5.904   6.455   7.034 -0.0887  0.1205  0.2620
   33POPC   O11 4312   6.056   6.585   6.887 -0.4708 -0.3178 -0.4037
   33POPC    C1 4313   6.100   6.467   6.820 -0.3086 -0.2982 -0.3341
   33POPC    HA 4314   6.082   6.373   6.877  0.8288 -1.0417 -1.1541
   33POPC    HB 4315   6.211   6.460   6.817 -0.3351 -2.2005  0.9408
   33POPC    C2 4316   6.047   6.448   6.677 -0.4211 -0.2782 -0.2951
   33POPC    HS 4317   6.045   6.340   6.648 -1.5305 -0.3762  0.1062
   33POPC   O21 4318   6.120   6.535   6.590 -0.2748 -0.2807 -0.1757
   33POPC   C21 4319   6.241   6.487   6.559 -0.1332 -0.2393  0.3066
   33POPC   O22 4320   6.290   6.390   6.615  0.4083 -0.1140  0.0576
   33POPC   C22 4321   6.312   6.566   6.450  0.2761 -0.4562  0.4147
   33POPC   H2R 4322   6.369   6.653   6.489 -0.9838 -0.5917  2.8104
   33POPC   H2S 4323   6.232   6.606   6.385 -0.6833 -1.2920  1.0465
   33POPC    C3 4324   5.897   6.475   6.663 -0.5036 -0.6237 -0.1032
   33POPC    HX 4325   5.881   6.582   6.689  1.1791 -0.5290  0.6186
   33POPC    HY 4326   5.845   6.421   6.744 -0.2038  0.3794  0.7729
   33POPC   O31 4327   5.845   6.437   6.535 -0.0295 -0.3290 -0.3857
   33POPC   C31 4328   5.732   6.491   6.491 -0.0042  0.1436  0.1172
   33POPC   O32 4329   5.661   6.573   6.547 -0.8360 -0.3439 -0.2032
   33POPC   C32 4330   5.706   6.427   6.355  0.3978 -0.0310  0.1225
   33POPC   H2X 4331   5.697   6.318   6.372 -1.7339  0.0239 -0.3586
   33POPC   H2Y 4332   5.794   6.439   6.288 -0.1240 -2.6892 -1.1573
   33POPC   C23 4333   6.413   6.478   6.377  0.1085 -0.3636  0.0711
   33POPC   H3R 4334   6.367   6.380   6.352  0.1987  0.3508 -3.4053
   33POPC   H3S 4335   6.503   6.461   6.439 -0.4001 -0.6158  0.7609
   33POPC   C24 4336   6.457   6.539   6.244 -0.5955 -0.4758 -0.2224
   33POPC   H4R 4337   6.508   6.635   6.265 -1.6295  0.5384 -2.0915
   33POPC   H4S 4338   6.373   6.560   6.175  0.3766  0.4257 -1.1834
   33POPC   C25 4339   6.562   6.449   6.177 -0.6349 -0.1221 -0.7680
   33POPC   H5R 4340   6.501   6.358   6.155 -1.2209 -0.4816  1.9078
   33POPC   H5S 4341   6.636   6.419   6.254 -1.1330  0.4921 -0.0373
   33POPC   C26 4342   6.621   6.512   6.052  0.0168  0.4311 -0.1868
   33POPC   H6R 4343   6.697   6.444   6.008 -1.0641 -2.5625  2.2493
   33POPC   H6S 4344   6.666   6.612   6.072  0.7400 -0.3949  2.6751
   33POPC   C27 4345   6.517   6.523   5.941  0.0787  0.4458 -0.2437
   33POPC   H7R 4346   6.527   6.620   5.887  0.1794  0.9546  0.6733
   33POPC   H7S 4347   6.414   6.525   5.984  0.1002 -2.0223  0.0711
   33POPC   C28 4348   6.521   6.404   5.845  0.5363  0.3866 -0.1518
   33POPC   H8R 4349   6.523   6.303   5.893 -0.4353  0.1192 -0.6529
   33POPC   H8S 4350   6.613   6.409   5.783  0.4510 -3.1378 -0.7825
   33POPC   C29 4351   6.417   6.421   5.738  0.4661 -0.0662 -0.1587
   33POPC   H91 4352   6.324   6.466   5.775  0.4292 -1.0833  1.0524
   33POPC  C210 4353   6.425   6.399   5.606 -0.5020  0.0237 -0.2365
   33POPC  H101 4354   6.338   6.423   5.543  0.2098  0.2046 -1.1740
   33POPC  C211 4355   6.544   6.347   5.531 -0.3612 -0.0887  0.0626
   33POPC  H11R 4356   6.514   6.260   5.468 -0.0079 -2.0723  2.5011
   33POPC  H11S 4357   6.624   6.315   5.601 -0.4203  1.4735  0.8646
   33POPC  C212 4358   6.620   6.442   5.439 -0.0872 -0.0206  0.3569
   33POPC  H12R 4359   6.559   6.470   5.350 -0.2052 -1.0080  0.1165
   33POPC  H12S 4360   6.707   6.388   5.397  1.5797  1.4124  1.8391
   33POPC  C213 4361   6.685   6.560   5.511  0.6057 -0.1441 -0.0561
   33POPC  H13R 4362   6.754   6.506   5.580 -0.8988 -1.8628  0.1785
   33POPC  H13S 4363   6.611   6.625   5.562  1.2471 -0.1491  0.9227
   33POPC  C214 4364   6.769   6.657   5.427  0.1355  0.5869  0.3081
   33POPC  H14R 4365   6.850   6.592   5.388 -0.9877 -0.9799  0.4538
   33POPC  H14S 4366   6.822   6.719   5.503  0.9502 -0.9740  1.0674
   33POPC  C215 4367   6.684   6.741   5.332 -0.0044  0.3725  0.2410
   33POPC  H15R 4368   6.592   6.784   5.378  0.7623 -0.5230  2.7749
   33POPC  H15S 4369   6.652   6.677   5.247  0.9192  0.5824 -0.2824
   33POPC  C216 4370   6.766   6.859   5.279 -0.3708  0.7064  0.4171
   33POPC  H16R 4371   6.865   6.820   5.247  0.1476  2.1577  0.1880
   33POPC  H16S 4372   6.782   6.928   5.366  0.3983  0.6286  0.3411
   33POPC  C217 4373   6.692   6.930   5.165 -0.0730 -0.5036 -0.5470
   33POPC  H17R 4374   6.599   6.983   5.196  0.2612 -0.4433  0.3868
   33POPC  H17S 4375   6.676   6.858   5.082 -1.9498 -0.8021  0.0026
   33POPC  C218 4376   6.785   7.036   5.108 -0.3523  0.4689  0.7529
   33POPC  H18R 4377   6.817   7.104   5.190  0.8438  1.4998 -0.5299
   33POPC  H18S 4378   6.746   7.101   5.027  1.5155 -0.7506 -1.2431
   33POPC  H18T 4379   6.874   6.979   5.074 -0.2615  1.2505 -0.3660
   33POPC   C33 4380   5.578   6.480   6.290  0.0798 -0.5298  0.3395
   33POPC   H3X 4381   5.592   6.590   6.277 -1.2640 -0.2465  1.1529
   33POPC   H3Y 4382   5.494   6.474   6.362 -1.3333  0.9237 -1.0974
   33POPC   C34 4383   5.548   6.432   6.147  0.4686  0.0074  0.0728
   33POPC   H4X 4384   5.461   6.489   6.107 -0.0011 -0.8858 -0.2120
   33POPC   H4Y 4385   5.511   6.327   6.145 -1.1715  0.5674 -1.3672
   33POPC   C35 4386   5.673   6.454   6.062  0.4038  0.7139  0.1535
   33POPC   H5X 4387   5.756   6.390   6.099 -1.2112 -1.4279  0.2599
   33POPC   H5Y 4388   5.703   6.561   6.074 -1.5972  1.5261 -1.5911
   33POPC   C36 4389   5.664   6.415   5.914 -0.1124  0.5162  0.2352
   33POPC   H6X 4390   5.653   6.305   5.917 -1.4444  0.4403 -3.3299
   33POPC   H6Y 4391   5.750   6.450   5.853 -1.1820  0.8086 -1.1360
   33POPC   C37 4392   5.538   6.460   5.840 -0.3654 -0.7269 -0.1085
   33POPC   H7X 4393   5.456   6.407   5.893  1.2955 -0.9036  2.4697
   33POPC   H7Y 4394   5.544   6.396   5.750  0.4226 -2.9088  1.4171
   33POPC   C38 4395   5.531   6.613   5.829 -0.2734 -0.7093  0.0660
   33POPC   H8X 4396   5.631   6.637   5.788 -0.0864  0.4412  1.1623
   33POPC   H8Y 4397   5.507   6.663   5.925 -3.7900 -0.4719 -0.7757
   33POPC   C39 4398   5.428   6.656   5.724  0.0537 -0.3049 -0.0875
   33POPC   H9X 4399   5.453   6.630   5.619  2.5422  0.1053  0.3422
   33POPC   H9Y 4400   5.430   6.767   5.725  1.6772 -0.3051 -0.6339
   33POPC  C310 4401   5.286   6.602   5.736 -0.0083 -0.1039  0.0794
   33POPC  H10X 4402   5.257   6.605   5.844  1.2584 -3.1124  0.6061
   33POPC  H10Y 4403   5.281   6.494   5.711  0.2314  0.2856 -1.7659
   33POPC  C311 4404   5.178   6.670   5.652 -0.3608 -0.4873  0.2191
   33POPC  H11X 4405   5.157   6.772   5.691 -1.2665  0.2447 -2.0402
   33POPC  H11Y 4406   5.079   6.620   5.666  0.2762 -1.8180  0.1405
   33POPC  C312 4407   5.200   6.669   5.501 -0.6476 -0.4456  0.1770
   33POPC  H12X 4408   5.207   6.565   5.463  0.6068 -0.1644 -0.3976
   33POPC  H12Y 4409   5.291   6.730   5.484 -1.1443  0.4441  0.5844
   33POPC  C313 4410   5.083   6.735   5.426 -0.1771 -0.0586 -0.2225
   33POPC  H13X 4411   5.059   6.837   5.464  3.7555  1.4607 -1.2279
   33POPC  H13Y 4412   4.993   6.672   5.418  0.7766 -1.6521  0.9744
   33POPC  C314 4413   5.125   6.759   5.281 -0.2451  0.4393 -0.1604
   33POPC  H14X 4414   5.224   6.809   5.280  1.2683 -2.3461  1.1184
   33POPC  H14Y 4415   5.049   6.825   5.233  0.2102 -0.5241 -2.3419
   33POPC  C315 4416   5.140   6.641   5.186  0.4262  0.5188 -0.1563
   33POPC  H15X 4417   5.044   6.585   5.180  1.1300 -0.8810  0.9315
   33POPC  H15Y 4418   5.214   6.572   5.232  0.4677  1.7506  1.7293
   33POPC  C316 4419   5.197   6.682   5.050  0.6072  0.2913 -0.1514
   33POPC  H16X 4420   5.298   6.727   5.061  0.5133  0.1599  1.5560
   33POPC  H16Y 4421   5.120   6.746   5.001  1.3797 -0.5098 -2.5308
   33POPC  H16Z 4422   5.215   6.592   4.988 -1.7654 -0.6628  0.4549
   34POPC     N 4423   6.500   6.766   7.104 -0.3571 -0.0044 -0.0166
   34POPC   C12 4424   6.606   6.677   7.045  0.1213  0.7964 -0.3846
   34POPC   C13 4425   6.481   6.724   7.248 -0.5224  0.3778  0.0747
   34POPC   C14 4426   6.537   6.913   7.111 -0.1360 -0.0622  0.0225
   34POPC   C15 4427   6.368   6.752   7.031 -0.3247 -0.3320 -0.0095
   34POPC  H12A 4428   6.698   6.687   7.101  0.6273 -2.6767 -0.3804
   34POPC  H12B 4429   6.626   6.708   6.943  0.4440 -0.3556 -0.6907
   34POPC  H13A 4430   6.477   6.616   7.248  0.0595  0.3280 -1.6917
   34POPC  H13B 4431   6.569   6.752   7.304  1.0292 -2.6201 -0.6481
   34POPC  H13C 4432   6.389   6.770   7.280 -0.3571 -0.0456  1.2006
   34POPC  H14A 4433   6.548   6.941   7.007 -3.2250 -1.7278 -0.9112
   34POPC  H14B 4434   6.451   6.966   7.151 -0.5386 -0.4207 -0.3466
   34POPC  H14C 4435   6.627   6.930   7.167  0.9424 -0.1439 -1.6300
   34POPC  H15A 4436   6.297   6.822   7.073  0.0271 -0.2270  0.4171
   34POPC  H15B 4437   6.334   6.651   7.048  1.7477 -0.7627  2.2406
   34POPC  H15C 4438   6.384   6.784   6.930  3.6088  0.8289  0.8012
   34POPC   C11 4439   6.572   6.528   7.035  0.2959  0.7178  0.1870
   34POPC  H11A 4440   6.659   6.477   6.988  1.0075  0.7158  1.4479
   34POPC  H11B 4441   6.488   6.523   6.963  0.0293 -0.8013  0.5666
   34POPC     P 4442   6.489   6.301   7.137 -0.1798  0.0910  0.0587
   34POPC   O13 4443   6.611   6.221   7.113 -0.0562  0.5711 -0.9805
   34POPC   O14 4444   6.399   6.259   7.246 -0.3724 -0.0809 -0.1670
   34POPC   O12 4445   6.523   6.457   7.149  0.3234  0.0091 -0.2368
   34POPC   O11 4446   6.409   6.285   6.999  0.6451 -0.4824 -0.3651
   34POPC    C1 4447   6.371   6.154   6.956  0.3380 -0.3900 -0.3802
   34POPC    HA 4448   6.277   6.169   6.900  0.8904  1.8940 -0.8191
   34POPC    HB 4449   6.355   6.090   7.046  0.5966  3.3729  2.6304
   34POPC    C2 4450   6.474   6.081   6.868  0.4231 -0.3588 -0.3075
   34POPC    HS 4451   6.549   6.041   6.939 -1.0415  0.6532  1.9231
   34POPC   O21 4452   6.540   6.178   6.787 -0.3043 -0.3035 -0.8457
   34POPC   C21 4453   6.657   6.128   6.745 -0.0600 -0.1435 -0.3646
   34POPC   O22 4454   6.707   6.021   6.776 -0.5003 -0.1637  0.3223
   34POPC   C22 4455   6.716   6.239   6.659 -0.2062 -0.1165 -0.4303
   34POPC   H2R 4456   6.788   6.290   6.726 -2.2478 -1.2879  2.9333
   34POPC   H2S 4457   6.630   6.300   6.624 -0.2942 -1.2739 -2.4251
   34POPC    C3 4458   6.407   5.974   6.781 -0.7310 -0.0270  0.1556
   34POPC    HX 4459   6.312   5.931   6.819 -0.0825 -3.4973 -1.7281
   34POPC    HY 4460   6.480   5.891   6.795 -0.1634  0.6922  1.6088
   34POPC   O31 4461   6.402   6.006   6.641 -0.2943 -0.0698  0.1300
   34POPC   C31 4462   6.291   6.060   6.591  0.0873  0.7214  0.1119
   34POPC   O32 4463   6.190   6.081   6.657 -0.3868 -0.1400 -0.3203
   34POPC   C32 4464   6.308   6.105   6.447  0.2604  0.3499  0.0156
   34POPC   H2X 4465   6.341   6.020   6.382 -1.7065  0.7399 -1.6160
   34POPC   H2Y 4466   6.389   6.181   6.449  0.5747  0.2498 -3.0622
   34POPC   C23 4467   6.787   6.196   6.530 -0.0349 -0.1420 -0.3279
   34POPC   H3R 4468   6.862   6.115   6.540  0.3704  0.2550 -0.1170
   34POPC   H3S 4469   6.836   6.285   6.485 -2.0451  0.9662 -0.4322
   34POPC   C24 4470   6.687   6.143   6.427 -0.1431 -0.1495 -0.2191
   34POPC   H4R 4471   6.622   6.224   6.390  1.2343  0.7128 -0.8173
   34POPC   H4S 4472   6.631   6.061   6.477  1.3037 -1.0913 -0.0577
   34POPC   C25 4473   6.747   6.087   6.298 -0.6570 -1.1264 -0.0453
   34POPC   H5R 4474   6.785   6.170   6.235 -2.0193 -0.5330 -0.1182
   34POPC   H5S 4475   6.674   6.031   6.236 -1.1373 -0.3375 -0.2087
   34POPC   C26 4476   6.863   5.989   6.316 -0.3205 -0.6619  0.3357
   34POPC   H6R 4477   6.849   5.919   6.401  0.0147  0.8660  1.7061
   34POPC   H6S 4478   6.942   6.051   6.364 -0.9442  0.1208  0.3810
   34POPC   C27 4479   6.925   5.921   6.193  0.1763  0.5431 -0.0991
   34POPC   H7R 4480   6.872   5.828   6.164  0.9166 -0.3686  1.3584
   34POPC   H7S 4481   7.021   5.878   6.228  0.7204  2.6668  1.1939
   34POPC   C28 4482   6.961   6.019   6.082  0.6575 -0.2246 -0.6297
   34POPC   H8R 4483   7.021   6.102   6.125 -0.6360  1.2573 -1.5433
   34POPC   H8S 4484   6.882   6.089   6.048 -1.2273 -2.8696 -2.0107
   34POPC   C29 4485   7.024   5.937   5.974  1.5450  0.1604 -0.4146
   34POPC   H91 4486   7.116   5.884   6.005  1.2578  0.2001  0.5251
   34POPC  C210 4487   6.994   5.934   5.843  0.3970 -0.2270 -0.1532
   34POPC  H101 4488   7.044   5.858   5.781 -2.3720 -2.4159  0.0575
   34POPC  C211 4489   6.881   6.004   5.774  0.3731 -0.1494 -0.0358
   34POPC  H11R 4490   6.919   6.040   5.676 -0.5957 -0.6968 -0.6263
   34POPC  H11S 4491   6.841   6.093   5.827  0.1267 -0.5789  0.5077
   34POPC  C212 4492   6.759   5.917   5.741  0.4833 -0.3035 -0.0367
   34POPC  H12R 4493   6.708   5.872   5.828 -0.8465  0.6041 -0.3146
   34POPC  H12S 4494   6.791   5.834   5.673  2.4797  0.7774 -0.5246
   34POPC  C213 4495   6.644   5.988   5.669  0.4475 -0.2378  0.0862
   34POPC  H13R 4496   6.678   6.035   5.574 -2.8577  0.3503 -0.9158
   34POPC  H13S 4497   6.601   6.071   5.730 -1.0131 -0.0010 -1.2075
   34POPC  C214 4498   6.547   5.881   5.620 -0.1065  0.2322  0.1449
   34POPC  H14R 4499   6.506   5.821   5.703  1.1435 -1.5545 -0.4723
   34POPC  H14S 4500   6.596   5.812   5.548  0.7857 -1.1794  2.0161
   34POPC  C215 4501   6.433   5.944   5.540 -0.4530  0.3843  0.7536
   34POPC  H15R 4502   6.478   5.987   5.448  1.6896 -0.8236  1.1856
   34POPC  H15S 4503   6.369   6.018   5.593 -2.1467 -1.1449  0.9593
   34POPC  C216 4504   6.336   5.836   5.491 -0.1012  0.2552  0.3291
   34POPC  H16R 4505   6.401   5.761   5.441 -0.8574  0.3148 -0.7757
   34POPC  H16S 4506   6.258   5.887   5.430 -0.3767 -0.9050 -0.3237
   34POPC  C217 4507   6.266   5.766   5.608 -0.5704 -0.0882 -0.1517
   34POPC  H17R 4508   6.241   5.840   5.687  1.0455 -0.0486  0.3575
   34POPC  H17S 4509   6.341   5.695   5.650  1.3844  0.4640 -2.5136
   34POPC  C218 4510   6.132   5.698   5.578 -0.4147 -0.4104 -0.1251
   34POPC  H18R 4511   6.149   5.593   5.549 -0.5986 -0.8485  1.2969
   34POPC  H18S 4512   6.093   5.749   5.487  1.0676 -0.3567 -0.7563
   34POPC  H18T 4513   6.067   5.689   5.668 -0.8597  3.6553  0.1825
   34POPC   C33 4514   6.182   6.161   6.379  0.0282 -0.1069  0.0614
   34POPC   H3X 4515   6.151   6.255   6.429  2.8632  1.4584 -0.9156
   34POPC   H3Y 4516   6.095   6.093   6.383 -0.9791  1.1700  0.3284
   34POPC   C34 4517   6.209   6.182   6.230  0.2903 -0.3004  0.0791
   34POPC   H4X 4518   6.285   6.112   6.190  1.3078  0.4189  0.6968
   34POPC   H4Y 4519   6.269   6.276   6.230 -0.1076  0.0311  2.6539
   34POPC   C35 4520   6.077   6.197   6.154  0.4405 -0.0838 -0.1410
   34POPC   H5X 4521   6.015   6.271   6.209  1.6487 -0.2603  1.5437
   34POPC   H5Y 4522   6.029   6.099   6.174  0.6743 -0.4203 -1.1574
   34POPC   C36 4523   6.096   6.217   6.003  0.5613  0.2500 -0.0816
   34POPC   H6X 4524   6.149   6.312   5.982 -0.0468  0.2539 -1.7623
   34POPC   H6Y 4525   5.995   6.232   5.960  0.1724  2.1674  1.3230
   34POPC   C37 4526   6.171   6.105   5.932 -0.5445 -0.3519 -0.3234
   34POPC   H7X 4527   6.130   6.006   5.963 -0.3560 -0.2849  0.1432
   34POPC   H7Y 4528   6.278   6.094   5.960 -0.6376 -0.2287  0.0771
   34POPC   C38 4529   6.173   6.129   5.781 -0.3179  0.8980 -0.1257
   34POPC   H8X 4530   6.250   6.060   5.741  1.2228  1.5627  1.5227
   34POPC   H8Y 4531   6.207   6.233   5.759 -0.7087  0.7881 -1.2887
   34POPC   C39 4532   6.037   6.094   5.722 -0.1301  0.0435 -0.0571
   34POPC   H9X 4533   5.961   6.163   5.765 -0.0376  0.5239 -0.6615
   34POPC   H9Y 4534   6.004   5.988   5.734 -1.3320  0.5622  1.6643
   34POPC  C310 4535   6.043   6.121   5.572 -0.5801  0.6490  0.0302
   34POPC  H10X 4536   6.107   6.046   5.521  1.6004  2.0832  0.4956
   34POPC  H10Y 4537   6.098   6.217   5.559 -0.7926  0.5989 -1.4265
   34POPC  C311 4538   5.916   6.139   5.490 -0.3026  1.0345 -0.3189
   34POPC  H11X 4539   5.878   6.038   5.463  1.1332  0.4292 -0.1358
   34POPC  H11Y 4540   5.948   6.195   5.399  0.1886  2.8274  0.8933
   34POPC  C312 4541   5.796   6.205   5.559 -0.7017 -0.0940  0.0883
   34POPC  H12X 4542   5.845   6.279   5.626  2.9447 -2.6559  0.5771
   34POPC  H12Y 4543   5.751   6.131   5.628 -2.3506 -1.4728 -2.3209
   34POPC  C313 4544   5.689   6.255   5.461  0.0126 -0.5021 -0.9176
   34POPC  H13X 4545   5.587   6.246   5.504  0.5540 -0.7973  0.3499
   34POPC  H13Y 4546   5.694   6.187   5.373  0.8770  1.1791 -2.2108
   34POPC  C314 4547   5.716   6.397   5.412 -0.2186 -0.1049  0.0893
   34POPC  H14X 4548   5.823   6.420   5.395  0.5111 -2.1546  1.5280
   34POPC  H14Y 4549   5.696   6.454   5.506  0.7622  1.4250 -0.5848
   34POPC  C315 4550   5.642   6.443   5.286  0.0197  0.1214  0.0304
   34POPC  H15X 4551   5.672   6.394   5.191 -1.6819 -2.1626  0.5745
   34POPC  H15Y 4552   5.663   6.552   5.286  3.3803 -0.3429  2.9725
   34POPC  C316 4553   5.491   6.419   5.290  0.0700 -0.1744  0.2399
   34POPC  H16X 4554   5.469   6.310   5.294 -0.0441 -0.2755 -1.9758
   34POPC  H16Y 4555   5.453   6.446   5.189  2.0489 -0.6306 -0.6877
   34POPC  H16Z 4556   5.433   6.478   5.364  2.1820 -0.2129  2.0093
   35POPC     N 4557   8.018   3.315   7.107  0.5030 -0.1304 -0.0316
   35POPC   C12 4558   7.916   3.228   7.177  0.5177  0.3848  0.6352
   35POPC   C13 4559   8.034   3.445   7.181 -0.3887 -0.0182 -0.0241
   35POPC   C14 4560   8.150   3.242   7.100  0.5449 -0.0671  0.1001
   35POPC   C15 4561   7.984   3.342   6.962  0.0084 -0.2597  0.0570
   35POPC  H12A 4562   7.950   3.210   7.277  0.3952  0.0831  0.6218
   35POPC  H12B 4563   7.916   3.132   7.129  0.2536  0.9292 -0.4976
   35POPC  H13A 4564   7.940   3.498   7.173 -1.6912 -1.9884  1.4246
   35POPC  H13B 4565   8.046   3.420   7.285 -1.0378 -0.4572 -0.0527
   35POPC  H13C 4566   8.113   3.502   7.134 -1.8303  1.4000 -0.8739
   35POPC  H14A 4567   8.222   3.303   7.047  1.0929 -0.1897  0.6866
   35POPC  H14B 4568   8.197   3.210   7.192  0.4942 -2.0584 -0.5198
   35POPC  H14C 4569   8.124   3.155   7.041 -2.1482  0.9216 -0.3177
   35POPC  H15A 4570   7.960   3.249   6.912 -0.6711 -0.2283  0.3138
   35POPC  H15B 4571   8.066   3.381   6.903 -0.4032 -1.6512 -1.5218
   35POPC  H15C 4572   7.899   3.408   6.951 -0.0903 -0.4994 -0.6717
   35POPC   C11 4573   7.775   3.288   7.190  0.2311 -0.0951 -0.1753
   35POPC  H11A 4574   7.785   3.364   7.270 -1.1564  0.6159 -0.6634
   35POPC  H11B 4575   7.710   3.204   7.219 -1.1654  1.2544  0.7348
   35POPC     P 4576   7.649   3.489   7.077  0.5116 -0.1118 -0.1693
   35POPC   O13 4577   7.553   3.488   7.190 -0.0943 -0.1236 -0.6784
   35POPC   O14 4578   7.748   3.598   7.088  0.4890 -0.1589  0.5866
   35POPC   O12 4579   7.731   3.352   7.070  0.4376 -0.1500 -0.2818
   35POPC   O11 4580   7.572   3.495   6.937 -0.4620  0.0663  0.3645
   35POPC    C1 4581   7.505   3.376   6.894  0.3952 -0.3545  0.1696
   35POPC    HA 4582   7.397   3.388   6.871  0.4111 -1.2603 -0.4362
   35POPC    HB 4583   7.522   3.301   6.975  0.4928  0.6120  1.0598
   35POPC    C2 4584   7.579   3.324   6.769  0.0507  0.3277 -0.3244
   35POPC    HS 4585   7.665   3.278   6.821 -0.7826 -0.7570  0.1494
   35POPC   O21 4586   7.612   3.438   6.690  0.2159  0.1008 -0.5859
   35POPC   C21 4587   7.734   3.428   6.639  0.2615 -0.1038 -0.4354
   35POPC   O22 4588   7.810   3.332   6.645  0.1842 -0.1653 -0.4341
   35POPC   C22 4589   7.759   3.554   6.557  0.7346 -0.0997 -0.2865
   35POPC   H2R 4590   7.859   3.589   6.590  1.0422 -0.0855 -1.1965
   35POPC   H2S 4591   7.675   3.624   6.574 -0.6552 -2.0158  1.1794
   35POPC    C3 4592   7.502   3.215   6.691  0.0093  0.1538 -0.0427
   35POPC    HX 4593   7.400   3.258   6.681  0.6908  1.9391  0.2145
   35POPC    HY 4594   7.479   3.127   6.754 -1.2202  0.1614 -0.4567
   35POPC   O31 4595   7.549   3.182   6.560  0.0051  0.3716 -0.0994
   35POPC   C31 4596   7.587   3.055   6.549 -0.5372  0.2120 -0.1801
   35POPC   O32 4597   7.603   2.980   6.643 -0.1824  0.4963 -0.0101
   35POPC   C32 4598   7.617   3.011   6.406  0.2231 -0.5580  0.2064
   35POPC   H2X 4599   7.531   3.046   6.345  1.0249  0.8344 -0.1834
   35POPC   H2Y 4600   7.623   2.900   6.408 -0.3036 -0.8212 -3.8092
   35POPC   C23 4601   7.757   3.515   6.409  0.0226  0.0255 -0.3114
   35POPC   H3R 4602   7.730   3.612   6.360  1.3161 -0.1691 -1.5015
   35POPC   H3S 4603   7.682   3.437   6.386  0.4975 -1.0330  1.5158
   35POPC   C24 4604   7.892   3.470   6.353  0.2605  0.1874  0.1295
   35POPC   H4R 4605   7.925   3.371   6.390  1.1928 -1.3660 -4.2526
   35POPC   H4S 4606   7.962   3.546   6.395 -0.8278  0.2180  1.9747
   35POPC   C25 4607   7.897   3.452   6.201 -0.1293  0.0777  0.1288
   35POPC   H5R 4608   7.831   3.367   6.171  1.2170 -0.9852  0.0504
   35POPC   H5S 4609   7.997   3.414   6.168 -0.3455  0.7966 -1.3996
   35POPC   C26 4610   7.858   3.581   6.130 -0.4178 -0.0264  0.0951
   35POPC   H6R 4611   7.911   3.670   6.173  1.1089 -0.8769  0.0298
   35POPC   H6S 4612   7.750   3.599   6.143 -0.5339  0.9091 -1.8221
   35POPC   C27 4613   7.882   3.580   5.979 -0.1027 -0.1041  0.1440
   35POPC   H7R 4614   7.804   3.516   5.933 -0.5058  0.7589 -0.3950
   35POPC   H7S 4615   7.982   3.535   5.965 -0.0736  0.5292 -1.9577
   35POPC   C28 4616   7.887   3.717   5.911 -0.1322 -0.1896 -0.0295
   35POPC   H8R 4617   7.917   3.694   5.806 -2.0813  0.2836 -0.7369
   35POPC   H8S 4618   7.977   3.771   5.945  0.1926  0.3321 -1.6201
   35POPC   C29 4619   7.753   3.785   5.924  0.2911  0.5584  0.4456
   35POPC   H91 4620   7.736   3.817   6.028 -0.2679 -0.8245  0.7954
   35POPC  C210 4621   7.666   3.818   5.828 -0.1469 -0.1143  0.6100
   35POPC  H101 4622   7.567   3.858   5.857 -1.0294  0.2304 -2.5132
   35POPC  C211 4623   7.673   3.796   5.679  0.0466  0.0102  0.6000
   35POPC  H11R 4624   7.727   3.701   5.659  3.2010  2.2681 -2.6956
   35POPC  H11S 4625   7.734   3.878   5.637  0.3173 -0.6379 -0.2992
   35POPC  C212 4626   7.544   3.785   5.598  0.3995  0.0806  0.0262
   35POPC  H12R 4627   7.493   3.883   5.605 -0.8494 -0.1629 -3.5300
   35POPC  H12S 4628   7.477   3.705   5.637 -1.2070  1.8855  1.1256
   35POPC  C213 4629   7.568   3.749   5.451  0.5222  0.2372  0.0086
   35POPC  H13R 4630   7.479   3.739   5.386  1.7691 -1.7321 -1.5011
   35POPC  H13S 4631   7.622   3.652   5.445  1.8375  1.0179 -2.1564
   35POPC  C214 4632   7.645   3.858   5.376  0.2256  0.6206  0.2583
   35POPC  H14R 4633   7.739   3.888   5.427 -0.4027 -0.4283  2.1283
   35POPC  H14S 4634   7.576   3.944   5.359 -1.1626 -0.6497 -0.7707
   35POPC  C215 4635   7.675   3.840   5.227  0.0765  0.2106  0.2771
   35POPC  H15R 4636   7.712   3.737   5.215  0.2262  0.1599  1.1078
   35POPC  H15S 4637   7.757   3.912   5.207 -0.7580  0.9495 -0.5988
   35POPC  C216 4638   7.555   3.865   5.135  0.1768 -0.4979 -0.0532
   35POPC  H16R 4639   7.524   3.972   5.141 -0.1348 -0.6467  3.2880
   35POPC  H16S 4640   7.463   3.811   5.167  0.5339 -2.0506 -1.5163
   35POPC  C217 4641   7.580   3.816   4.993  0.4363 -0.1913 -0.1131
   35POPC  H17R 4642   7.515   3.875   4.926 -0.5404  2.0850  2.6541
   35POPC  H17S 4643   7.549   3.710   4.983 -0.6180  0.1453 -0.5609
   35POPC  C218 4644   7.726   3.824   4.949  0.3185  0.8351 -0.3316
   35POPC  H18R 4645   7.763   3.924   4.981  0.1164  1.1372 -1.0056
   35POPC  H18S 4646   7.721   3.798   4.841 -1.3866 -1.7120  0.2627
   35POPC  H18T 4647   7.790   3.746   4.995 -0.7391 -0.6373 -1.2748
   35POPC   C33 4648   7.732   3.096   6.351  0.0280 -0.2717  0.2359
   35POPC   H3X 4649   7.714   3.203   6.370 -1.8343 -0.2159 -1.4333
   35POPC   H3Y 4650   7.740   3.084   6.240  0.2038 -1.5247  0.3607
   35POPC   C34 4651   7.868   3.063   6.413  0.0756 -0.3140  0.1106
   35POPC   H4X 4652   7.864   3.093   6.520  0.9626  1.4957 -0.3068
   35POPC   H4Y 4653   7.948   3.133   6.380  0.9014 -0.9657  0.7004
   35POPC   C35 4654   7.920   2.921   6.396  0.6734 -0.1243  0.3315
   35POPC   H5X 4655   7.848   2.843   6.427  0.5947 -1.1043 -2.0396
   35POPC   H5Y 4656   8.017   2.900   6.445  0.6681  1.1684  0.9255
   35POPC   C36 4657   7.934   2.890   6.246  0.2723  0.3402  0.1975
   35POPC   H6X 4658   7.977   2.971   6.183  1.9500  0.2787  1.2154
   35POPC   H6Y 4659   7.839   2.856   6.199  0.0322 -0.6804  1.3609
   35POPC   C37 4660   8.038   2.778   6.240  0.0317  0.0886  0.6365
   35POPC   H7X 4661   7.991   2.687   6.283 -0.6887 -0.5625 -1.3837
   35POPC   H7Y 4662   8.133   2.803   6.291  0.4019  2.1741 -0.9170
   35POPC   C38 4663   8.063   2.761   6.090 -0.0158 -0.1050  0.6502
   35POPC   H8X 4664   8.160   2.715   6.060 -0.6546  0.1442 -2.1323
   35POPC   H8Y 4665   8.067   2.854   6.029  0.9957 -1.8796 -2.2100
   35POPC   C39 4666   7.955   2.685   6.013  0.5037 -0.0910 -0.1091
   35POPC   H9X 4667   7.852   2.707   6.046  0.8409  3.5577 -1.1252
   35POPC   H9Y 4668   7.967   2.575   6.025 -2.0385 -0.3214  1.0192
   35POPC  C310 4669   7.966   2.711   5.863 -0.5354 -0.0859 -0.1888
   35POPC  H10X 4670   8.075   2.711   5.846 -0.2085  0.4566  1.7222
   35POPC  H10Y 4671   7.916   2.807   5.835  0.3432  0.3111 -0.4466
   35POPC  C311 4672   7.907   2.595   5.782  0.4211 -0.5059 -0.2874
   35POPC  H11X 4673   7.799   2.592   5.807  0.4927 -1.7716 -0.0617
   35POPC  H11Y 4674   7.945   2.506   5.837 -0.3662  1.1312  3.1780
   35POPC  C312 4675   7.947   2.593   5.635  1.0524  0.1967 -0.1299
   35POPC  H12X 4676   7.913   2.692   5.596 -2.2766 -1.1819 -1.0734
   35POPC  H12Y 4677   7.889   2.522   5.573  1.1039  1.4132 -1.6437
   35POPC  C313 4678   8.096   2.557   5.625  1.0142 -0.1185  0.3870
   35POPC  H13X 4679   8.102   2.463   5.683  1.1112  0.1928  0.8807
   35POPC  H13Y 4680   8.149   2.637   5.681 -0.0482  0.3344  0.7737
   35POPC  C314 4681   8.145   2.533   5.482  0.3054 -0.1511  0.1442
   35POPC  H14X 4682   8.135   2.632   5.433 -0.1963 -1.0370 -1.6704
   35POPC  H14Y 4683   8.081   2.460   5.428  0.9346  0.2447 -1.2026
   35POPC  C315 4684   0.069   2.491   5.462  0.3314 -0.0433  0.1053
   35POPC  H15X 4685   0.073   2.396   5.520  0.0171  0.3892  0.8391
   35POPC  H15Y 4686   0.138   2.563   5.510  1.8111 -1.6121  0.4413
   35POPC  C316 4687   0.110   2.459   5.318  0.2989  0.2591  0.0289
   35POPC  H16X 4688   0.042   2.380   5.279  1.2972 -0.9835  0.7281
   35POPC  H16Y 4689   0.216   2.425   5.322  0.2407  0.1723  2.3194
   35POPC  H16Z 4690   0.091   2.551   5.259 -1.0272 -0.7237 -1.1364
   36POPC     N 4691   6.732   6.459   7.529 -0.1658 -0.2473  0.3328
   36POPC   C12 4692   6.743   6.475   7.379 -0.1899  0.1738  0.3752
   36POPC   C13 4693   6.866   6.466   7.598 -0.0221  0.0206  0.0260
   36POPC   C14 4694   6.644   6.571   7.580  0.6290  0.3379  0.4362
   36POPC   C15 4695   6.670   6.323   7.549 -0.0516 -0.4642 -0.7120
   36POPC  H12A 4696   6.642   6.481   7.342  0.7320  0.0057 -2.3507
   36POPC  H12B 4697   6.795   6.395   7.330 -0.0301  1.6284 -2.0292
   36POPC  H13A 4698   6.906   6.563   7.571  1.7365 -1.0218 -1.2845
   36POPC  H13B 4699   6.866   6.449   7.704  0.8738 -2.7027 -0.3441
   36POPC  H13C 4700   6.937   6.397   7.554 -0.3211 -1.1040  1.2554
   36POPC  H14A 4701   6.553   6.574   7.521  0.1362 -0.5854  1.1322
   36POPC  H14B 4702   6.620   6.553   7.683  1.1424 -1.0501  0.3269
   36POPC  H14C 4703   6.683   6.671   7.566  0.0500  0.7049  1.3990
   36POPC  H15A 4704   6.685   6.296   7.653  3.0838 -0.1549 -1.0012
   36POPC  H15B 4705   6.709   6.241   7.491  0.6557 -0.6720  0.0375
   36POPC  H15C 4706   6.567   6.340   7.521  0.2029  0.3753 -1.1649
   36POPC   C11 4707   6.813   6.601   7.329  0.2828 -0.1234  0.2892
   36POPC  H11A 4708   6.805   6.584   7.220 -1.0816 -1.0943  0.5235
   36POPC  H11B 4709   6.922   6.596   7.353  1.3087 -2.3423 -3.8224
   36POPC     P 4710   6.829   6.854   7.337 -0.0435  0.0645  0.2725
   36POPC   O13 4711   6.734   6.968   7.342  0.2072  0.3194 -0.5476
   36POPC   O14 4712   6.954   6.872   7.413  0.0620 -0.2880  0.1830
   36POPC   O12 4713   6.756   6.720   7.385 -0.0687 -0.0789 -0.1646
   36POPC   O11 4714   6.860   6.823   7.183 -0.6380 -0.0190  0.1661
   36POPC    C1 4715   6.977   6.880   7.124 -0.2660 -0.6835  0.2652
   36POPC    HA 4716   7.065   6.867   7.191  0.8732 -0.7666 -1.1903
   36POPC    HB 4717   6.949   6.985   7.106 -1.7439 -1.1513 -0.2832
   36POPC    C2 4718   6.998   6.811   6.988 -0.2780 -0.2506  0.0436
   36POPC    HS 4719   7.098   6.830   6.943 -0.0292 -1.4670  0.0352
   36POPC   O21 4720   6.893   6.840   6.895 -0.0152  0.2524 -0.0978
   36POPC   C21 4721   6.920   6.941   6.813  0.5092 -0.0057 -0.2494
   36POPC   O22 4722   7.016   7.016   6.815 -0.1091  0.8093 -0.3918
   36POPC   C22 4723   6.826   6.945   6.693  0.4339  0.2222 -0.1840
   36POPC   H2R 4724   6.824   7.047   6.649 -2.0872 -0.7430 -2.6437
   36POPC   H2S 4725   6.723   6.921   6.730  0.6937  0.2681  0.5784
   36POPC    C3 4726   6.992   6.658   6.997  0.0659 -0.2574  0.1859
   36POPC    HX 4727   6.895   6.614   7.029  0.4072 -1.0391  0.1795
   36POPC    HY 4728   7.059   6.646   7.085  0.2230  1.8860  0.4112
   36POPC   O31 4729   7.044   6.598   6.879 -0.2592 -0.0913 -0.0415
   36POPC   C31 4730   7.059   6.466   6.896 -0.4302 -0.0957  0.0735
   36POPC   O32 4731   7.003   6.394   6.977 -0.1137 -0.0099  0.3685
   36POPC   C32 4732   7.156   6.419   6.789 -0.0302 -0.1492  0.4600
   36POPC   H2X 4733   7.258   6.411   6.832 -0.6493 -1.9840  1.7110
   36POPC   H2Y 4734   7.168   6.492   6.707 -1.2631 -0.1770  0.2378
   36POPC   C23 4735   6.871   6.831   6.602  0.7210 -0.0802  0.3331
   36POPC   H3R 4736   6.982   6.823   6.609  0.7366 -0.8268 -0.6026
   36POPC   H3S 4737   6.850   6.860   6.497 -0.9724  0.3035  0.7539
   36POPC   C24 4738   6.801   6.697   6.623 -0.3042  0.3687 -0.1677
   36POPC   H4R 4739   6.705   6.707   6.568 -0.5213  2.3687  0.5069
   36POPC   H4S 4740   6.772   6.687   6.730  0.3226 -1.2694 -0.1205
   36POPC   C25 4741   6.875   6.574   6.569 -0.7021  0.1950 -0.3205
   36POPC   H5R 4742   6.813   6.482   6.560 -1.0022  0.3238  0.3490
   36POPC   H5S 4743   6.959   6.562   6.640 -0.0646  3.1902 -0.4582
   36POPC   C26 4744   6.946   6.608   6.438  0.4706 -0.4640  0.1296
   36POPC   H6R 4745   7.029   6.676   6.464 -0.3748  0.3091  0.8921
   36POPC   H6S 4746   6.889   6.660   6.358 -2.0797 -0.5137  1.7726
   36POPC   C27 4747   7.005   6.481   6.376 -0.1000 -0.3383 -0.6843
   36POPC   H7R 4748   6.920   6.430   6.325 -2.3636 -0.5396  2.9258
   36POPC   H7S 4749   7.041   6.406   6.450  1.9350 -0.4287 -1.7031
   36POPC   C28 4750   7.117   6.506   6.275  0.2207  0.2634 -0.1874
   36POPC   H8R 4751   7.193   6.560   6.336 -1.4493 -0.1630  2.4409
   36POPC   H8S 4752   7.075   6.576   6.199  1.9193  2.6860  0.9903
   36POPC   C29 4753   7.174   6.388   6.202 -0.1044 -0.2218  0.3288
   36POPC   H91 4754   7.219   6.316   6.271 -0.2929 -0.7181 -0.0568
   36POPC  C210 4755   7.193   6.361   6.072 -0.3321  0.3975  0.1608
   36POPC  H101 4756   7.262   6.278   6.050  1.7449  1.6158  1.7561
   36POPC  C211 4757   7.145   6.432   5.949 -0.5643  0.5039  0.3115
   36POPC  H11R 4758   7.219   6.445   5.866 -2.0730 -1.0167 -1.3679
   36POPC  H11S 4759   7.109   6.528   5.990  0.0017  0.6323  0.5185
   36POPC  C212 4760   7.026   6.366   5.878  0.0130 -0.1778 -0.0395
   36POPC  H12R 4761   6.933   6.346   5.936  0.2566  0.1710  0.4866
   36POPC  H12S 4762   7.073   6.274   5.836  0.5701 -0.4695  1.1738
   36POPC  C213 4763   6.967   6.452   5.767 -0.2901 -0.3483 -0.0090
   36POPC  H13R 4764   6.930   6.550   5.806  0.1030 -0.2792  0.1886
   36POPC  H13S 4765   6.878   6.404   5.720 -0.0842 -0.8249  0.0880
   36POPC  C214 4766   7.055   6.479   5.644  0.3116  0.0889  0.5123
   36POPC  H14R 4767   7.142   6.543   5.668  0.9158 -1.2698  2.1632
   36POPC  H14S 4768   6.996   6.533   5.568 -0.1216  0.9704  1.4470
   36POPC  C215 4769   7.102   6.350   5.576 -0.5606  0.3890 -0.6987
   36POPC  H15R 4770   7.011   6.289   5.560  0.1931 -0.5932 -1.2974
   36POPC  H15S 4771   7.167   6.290   5.643 -0.2811 -0.1903 -1.4839
   36POPC  C216 4772   7.193   6.379   5.457 -0.2283 -0.1259 -0.5701
   36POPC  H16R 4773   7.132   6.432   5.381 -0.4575 -0.5571 -0.6866
   36POPC  H16S 4774   7.211   6.279   5.412  0.3535  0.0860 -0.8241
   36POPC  C217 4775   7.324   6.453   5.487 -0.3834 -0.1171  0.0964
   36POPC  H17R 4776   7.290   6.557   5.505  0.0348 -0.3994  3.0662
   36POPC  H17S 4777   7.387   6.456   5.396 -0.0094 -0.4148  0.3404
   36POPC  C218 4778   7.409   6.404   5.604 -0.3348 -0.1118  0.0635
   36POPC  H18R 4779   7.345   6.404   5.696  0.7133 -2.1361  0.8491
   36POPC  H18S 4780   7.500   6.465   5.622 -0.0769 -0.6681  0.7029
   36POPC  H18T 4781   7.441   6.299   5.586  2.2263  0.7566 -0.8897
   36POPC   C33 4782   7.121   6.285   6.724 -0.3015  0.0714  0.1473
   36POPC   H3X 4783   7.023   6.290   6.672  0.1969  0.0788 -0.7980
   36POPC   H3Y 4784   7.133   6.206   6.802 -1.9199 -0.5004 -0.1549
   36POPC   C34 4785   7.223   6.251   6.616 -0.2873  0.5128  0.0215
   36POPC   H4X 4786   7.320   6.227   6.665  0.2672  1.0147 -0.8025
   36POPC   H4Y 4787   7.242   6.340   6.552 -2.0435  1.3065  0.5540
   36POPC   C35 4788   7.189   6.135   6.522  0.7278  0.2975 -0.1016
   36POPC   H5X 4789   7.125   6.175   6.440  1.1821 -0.4100 -0.8088
   36POPC   H5Y 4790   7.120   6.074   6.585  0.2103 -1.8094 -2.5246
   36POPC   C36 4791   7.310   6.062   6.465  0.3877 -0.1559 -0.2515
   36POPC   H6X 4792   7.379   6.046   6.551 -1.1371 -1.9277  0.7134
   36POPC   H6Y 4793   7.365   6.129   6.395  1.2004  0.8525  1.2936
   36POPC   C37 4794   7.274   5.927   6.404 -0.0800 -0.3111  0.3511
   36POPC   H7X 4795   7.173   5.921   6.359 -0.3730 -0.4422  1.0172
   36POPC   H7Y 4796   7.281   5.841   6.474 -0.8449 -0.5621  0.1311
   36POPC   C38 4797   7.356   5.892   6.279 -1.2317  0.0618 -0.5303
   36POPC   H8X 4798   7.328   5.793   6.238 -4.7548  0.5598  0.3959
   36POPC   H8Y 4799   7.464   5.890   6.307 -1.0919 -1.3202 -1.0938
   36POPC   C39 4800   7.344   5.995   6.167  0.1268  0.6498 -0.1616
   36POPC   H9X 4801   7.359   6.101   6.198 -0.3938 -0.0481  2.7255
   36POPC   H9Y 4802   7.240   5.992   6.128  0.3381 -2.1717 -0.7358
   36POPC  C310 4803   7.410   5.974   6.030  0.0348 -0.1450 -0.0888
   36POPC  H10X 4804   7.359   6.035   5.953 -2.2496  0.7493  1.9799
   36POPC  H10Y 4805   7.397   5.872   5.989  2.5847 -0.5919  0.0701
   36POPC  C311 4806   7.561   5.994   6.042 -0.0618  0.3616  0.3594
   36POPC  H11X 4807   7.609   5.913   6.102  0.2425 -0.2829 -0.7224
   36POPC  H11Y 4808   7.577   6.095   6.084 -1.2443  1.3211 -1.3575
   36POPC  C312 4809   7.623   5.981   5.902 -0.2422 -0.3030  0.3376
   36POPC  H12X 4810   7.727   6.018   5.910  0.2192 -1.7141  1.3396
   36POPC  H12Y 4811   7.570   6.041   5.825 -0.2809 -2.3269 -1.2987
   36POPC  C313 4812   7.633   5.842   5.839 -0.0504 -0.0345 -0.2236
   36POPC  H13X 4813   7.649   5.869   5.732  0.9464 -0.5021 -0.2117
   36POPC  H13Y 4814   7.547   5.772   5.844 -0.4469  0.4583 -0.0372
   36POPC  C314 4815   7.750   5.749   5.873 -0.2383  0.0085  0.5586
   36POPC  H14X 4816   7.727   5.651   5.825  1.4036  1.0368 -2.6440
   36POPC  H14Y 4817   7.749   5.746   5.984  0.5560 -1.2979  0.5471
   36POPC  C315 4818   7.889   5.781   5.817 -0.3263 -0.4831  0.0491
   36POPC  H15X 4819   7.915   5.888   5.836 -1.1258 -0.2302 -0.1960
   36POPC  H15Y 4820   7.894   5.768   5.707 -2.3271 -1.3988  0.0098
   36POPC  C316 4821   8.002   5.706   5.887  0.1702 -0.2717 -0.5194
   36POPC  H16X 4822   8.047   5.776   5.960 -1.0343 -0.8816  0.8450
   36POPC  H16Y 4823   8.077   5.669   5.813  2.4532 -3.8436  3.1878
   36POPC  H16Z 4824   7.959   5.617   5.938 -1.7010 -0.5763 -2.4674
   37POPC     N 4825   6.070   4.030   7.496 -0.5134 -0.6904 -0.3224
   37POPC   C12 4826   6.190   3.976   7.422 -0.1426  0.3378 -0.4906
   37POPC   C13 4827   6.059   3.964   7.631 -0.0933  0.2479  0.1773
   37POPC   C14 4828   6.082   4.179   7.513  0.9343 -0.8294 -0.0104
   37POPC   C15 4829   5.953   4.000   7.405 -0.6570  0.6646 -0.6050
   37POPC  H12A 4830   6.168   3.870   7.421 -0.0127  0.3043 -0.0937
   37POPC  H12B 4831   6.273   3.994   7.489  1.5639 -0.9308 -2.1573
   37POPC  H13A 4832   5.990   4.016   7.696 -0.5155 -0.3808  0.2414
   37POPC  H13B 4833   6.036   3.859   7.624  0.5650 -0.1424  2.7022
   37POPC  H13C 4834   6.160   3.970   7.671 -0.3631  0.7720  0.8092
   37POPC  H14A 4835   6.092   4.233   7.420  0.8918  1.1108  1.0475
   37POPC  H14B 4836   5.997   4.225   7.562  1.2352  0.9212 -1.0334
   37POPC  H14C 4837   6.171   4.206   7.569  1.0486  2.3033 -1.4696
   37POPC  H15A 4838   5.965   4.061   7.317 -2.5814  0.5122 -1.0170
   37POPC  H15B 4839   5.866   4.038   7.457 -2.3308 -2.3069 -1.0241
   37POPC  H15C 4840   5.943   3.895   7.384 -1.3722  0.7564 -0.7477
   37POPC   C11 4841   6.206   4.019   7.276  0.2196  0.1484 -0.5074
   37POPC  H11A 4842   6.125   3.970   7.219  1.2392 -0.3025 -1.6016
   37POPC  H11B 4843   6.300   3.972   7.238  0.3932  1.9746 -2.5273
   37POPC     P 4844   6.149   4.214   7.122 -0.0999 -0.0325  0.3233
   37POPC   O13 4845   6.018   4.150   7.094  0.0651 -0.1539 -0.1810
   37POPC   O14 4846   6.141   4.360   7.141  0.0548  0.1635 -1.0392
   37POPC   O12 4847   6.209   4.161   7.261 -0.3791  0.2858  0.5664
   37POPC   O11 4848   6.261   4.180   7.013 -0.1254 -0.1973  0.3487
   37POPC    C1 4849   6.394   4.230   7.032 -0.0254 -0.3348  0.0182
   37POPC    HA 4850   6.461   4.155   6.984 -0.1144  0.9457 -2.2648
   37POPC    HB 4851   6.419   4.230   7.140 -0.1202  1.8118  0.0826
   37POPC    C2 4852   6.404   4.373   6.976  0.0976 -0.3020  0.1251
   37POPC    HS 4853   6.355   4.443   7.047  0.9042  0.8360 -0.4169
   37POPC   O21 4854   6.351   4.373   6.844 -0.3889 -0.2463  0.3175
   37POPC   C21 4855   6.327   4.486   6.777 -0.2695 -0.1624  0.4162
   37POPC   O22 4856   6.346   4.600   6.816  0.7700 -0.2193  0.1101
   37POPC   C22 4857   6.269   4.448   6.641  0.0282  0.2879  0.1632
   37POPC   H2R 4858   6.158   4.453   6.648 -0.3266 -0.7805 -3.1445
   37POPC   H2S 4859   6.297   4.342   6.631  1.5450  0.7076 -0.2812
   37POPC    C3 4860   6.551   4.417   6.977  0.0277 -0.0692  0.4772
   37POPC    HX 4861   6.595   4.438   7.077  0.2885  0.1125  0.3277
   37POPC    HY 4862   6.548   4.512   6.919 -0.3388 -2.1240 -3.1688
   37POPC   O31 4863   6.637   4.323   6.912 -0.1649  0.2236 -0.2100
   37POPC   C31 4864   6.669   4.356   6.787 -0.9632 -0.1598 -0.5280
   37POPC   O32 4865   6.621   4.445   6.718  0.0087  0.7549 -0.0527
   37POPC   C32 4866   6.779   4.260   6.743  0.6914  1.2781  0.3468
   37POPC   H2X 4867   6.743   4.155   6.751  0.5976  1.1859 -1.0518
   37POPC   H2Y 4868   6.859   4.276   6.819 -0.2632 -1.3280  2.0348
   37POPC   C23 4869   6.329   4.530   6.527 -0.3149 -0.0821 -0.2866
   37POPC   H3R 4870   6.437   4.550   6.546 -1.0051  2.9242  1.1524
   37POPC   H3S 4871   6.285   4.631   6.540  2.4018  0.9773  1.7553
   37POPC   C24 4872   6.301   4.461   6.393 -0.5132  0.0083 -0.2912
   37POPC   H4R 4873   6.206   4.405   6.407 -1.0467  1.2056  1.2302
   37POPC   H4S 4874   6.385   4.390   6.377 -1.0257 -0.4334 -1.0603
   37POPC   C25 4875   6.301   4.560   6.277 -0.3262  0.3953  0.0361
   37POPC   H5R 4876   6.394   4.620   6.292 -1.1362  2.8941 -3.6128
   37POPC   H5S 4877   6.214   4.626   6.255 -1.2320 -1.0763 -0.9685
   37POPC   C26 4878   6.323   4.469   6.156  0.4045  0.2315  0.2882
   37POPC   H6R 4879   6.242   4.393   6.153 -1.1783  1.8530 -0.1852
   37POPC   H6S 4880   6.418   4.413   6.171 -0.1295 -1.1535 -1.2580
   37POPC   C27 4881   6.319   4.545   6.023 -0.1480  0.0286  0.1880
   37POPC   H7R 4882   6.418   4.592   6.011 -0.2226  0.1003 -0.1622
   37POPC   H7S 4883   6.241   4.624   6.032 -0.7625 -0.4669 -0.5506
   37POPC   C28 4884   6.292   4.461   5.898  0.2709  0.1921 -0.0144
   37POPC   H8R 4885   6.265   4.536   5.821 -1.2601  0.9420  1.2032
   37POPC   H8S 4886   6.195   4.409   5.916 -0.5032  1.2067 -1.1028
   37POPC   C29 4887   6.401   4.358   5.885 -0.1729 -0.2536 -0.2412
   37POPC   H91 4888   6.403   4.282   5.964  1.2305 -0.9502 -0.9231
   37POPC  C210 4889   6.479   4.349   5.776  0.2335  0.1620  0.0128
   37POPC  H101 4890   6.550   4.265   5.767  0.4331  0.2164  0.8984
   37POPC  C211 4891   6.484   4.464   5.681  0.0600 -0.0162 -0.2127
   37POPC  H11R 4892   6.505   4.560   5.733  0.2686 -1.7224  3.0860
   37POPC  H11S 4893   6.387   4.466   5.627  0.5921 -1.1516 -1.2614
   37POPC  C212 4894   6.601   4.453   5.583  0.0210 -0.1283 -0.2470
   37POPC  H12R 4895   6.591   4.354   5.532  2.0883 -0.8494  0.6391
   37POPC  H12S 4896   6.696   4.435   5.638  0.0451 -0.4358 -0.3843
   37POPC  C213 4897   6.609   4.569   5.483  0.1401 -0.1842 -0.3026
   37POPC  H13R 4898   6.667   4.650   5.532 -0.3180 -0.6948  1.1532
   37POPC  H13S 4899   6.511   4.606   5.447 -0.9432 -3.3413 -0.9381
   37POPC  C214 4900   6.696   4.523   5.366  0.0078 -0.4885 -0.2848
   37POPC  H14R 4901   6.645   4.443   5.310 -0.8594 -0.8211  0.9496
   37POPC  H14S 4902   6.780   4.462   5.407  0.9268 -0.9918 -2.7528
   37POPC  C215 4903   6.742   4.640   5.278  0.4975 -0.2423  0.2822
   37POPC  H15R 4904   6.790   4.710   5.349 -1.4550 -1.3190  2.8334
   37POPC  H15S 4905   6.650   4.688   5.237  1.5164  1.5409 -0.0088
   37POPC  C216 4906   6.826   4.620   5.152  0.1798 -0.1541  0.0542
   37POPC  H16R 4907   6.836   4.719   5.102 -0.7599 -0.4165 -0.6927
   37POPC  H16S 4908   6.767   4.551   5.088  1.3560 -1.5308  0.3788
   37POPC  C217 4909   6.967   4.561   5.165  0.0456 -0.3182  0.7757
   37POPC  H17R 4910   7.021   4.559   5.068 -0.1099 -0.3519  0.6896
   37POPC  H17S 4911   6.940   4.457   5.193 -0.3845 -0.1863  0.8586
   37POPC  C218 4912   7.062   4.615   5.273  0.6000  0.6103 -0.1593
   37POPC  H18R 4913   7.159   4.560   5.270  0.8292  0.9730  0.4846
   37POPC  H18S 4914   7.023   4.613   5.376 -2.8100 -0.0380 -1.3362
   37POPC  H18T 4915   7.094   4.719   5.249  1.0267  1.7574  4.5430
   37POPC   C33 4916   6.823   4.294   6.601  0.0566 -0.3303 -0.2534
   37POPC   H3X 4917   6.864   4.396   6.612 -1.2392  0.1715  0.0026
   37POPC   H3Y 4918   6.738   4.295   6.529  1.0585  0.6554 -1.4812
   37POPC   C34 4919   6.938   4.207   6.549  0.2080 -0.4403  0.2629
   37POPC   H4X 4920   6.892   4.109   6.525 -1.9291  0.4581  0.5477
   37POPC   H4Y 4921   7.019   4.195   6.624  2.0800  3.7945 -0.7507
   37POPC   C35 4922   6.993   4.255   6.414  0.0598 -0.2626  0.2656
   37POPC   H5X 4923   7.064   4.338   6.436 -0.1393 -0.2537  0.8969
   37POPC   H5Y 4924   6.906   4.286   6.353  1.1368  1.7437 -0.3519
   37POPC   C36 4925   7.069   4.145   6.340  0.0771 -0.0536 -0.0296
   37POPC   H6X 4926   7.007   4.057   6.315  0.7257 -0.2783 -0.8749
   37POPC   H6Y 4927   7.159   4.107   6.394  0.1111  0.0245 -0.0306
   37POPC   C37 4928   7.124   4.201   6.209  0.1372  0.2302  0.1159
   37POPC   H7X 4929   7.183   4.294   6.225 -0.3328  0.7931 -1.2650
   37POPC   H7Y 4930   7.037   4.230   6.146  1.3106  1.2292 -1.1217
   37POPC   C38 4931   7.219   4.106   6.137  0.0584  0.1290  0.1456
   37POPC   H8X 4932   7.169   4.007   6.130  0.0408  0.1932 -0.8072
   37POPC   H8Y 4933   7.310   4.112   6.201  0.0532  2.5896  0.0178
   37POPC   C39 4934   7.269   4.145   5.998  0.2504 -0.0020  0.1775
   37POPC   H9X 4935   7.195   4.122   5.918 -0.4552  2.6597 -0.0328
   37POPC   H9Y 4936   7.361   4.090   5.968  0.1216 -0.5934  0.8407
   37POPC  C310 4937   7.273   4.294   5.964  0.1052  0.0326  0.3162
   37POPC  H10X 4938   7.187   4.358   5.995  1.4973  1.9324  0.3942
   37POPC  H10Y 4939   7.273   4.303   5.853  0.5104 -0.1480  0.3011
   37POPC  C311 4940   7.405   4.360   6.004  0.2870 -0.1209 -0.0322
   37POPC  H11X 4941   7.500   4.317   5.965  1.0369  1.6197 -0.2098
   37POPC  H11Y 4942   7.403   4.366   6.115  1.4147 -1.4707  0.0970
   37POPC  C312 4943   7.409   4.508   5.967 -0.4908  0.0120  0.3944
   37POPC  H12X 4944   7.344   4.570   6.033  0.6694  0.4218  1.1825
   37POPC  H12Y 4945   7.372   4.530   5.865 -1.4584  1.9496  1.1042
   37POPC  C313 4946   7.548   4.571   5.965 -0.5952  0.2491  0.5489
   37POPC  H13X 4947   7.547   4.673   5.921 -2.9127  1.0341  2.2347
   37POPC  H13Y 4948   7.606   4.503   5.898 -0.7977 -0.2999  0.9237
   37POPC  C314 4949   7.626   4.568   6.097  0.0345 -0.3963  0.1701
   37POPC  H14X 4950   7.731   4.596   6.074 -0.4538  1.5155  0.0880
   37POPC  H14Y 4951   7.624   4.462   6.132 -3.0807 -1.1942 -2.0224
   37POPC  C315 4952   7.577   4.662   6.208  0.3497  0.2542 -0.2398
   37POPC  H15X 4953   7.469   4.639   6.225  0.6717 -0.1169  1.3818
   37POPC  H15Y 4954   7.579   4.768   6.176 -1.6249  0.9706  1.7363
   37POPC  C316 4955   7.661   4.643   6.334  0.2245 -0.0293 -0.1991
   37POPC  H16X 4956   7.767   4.632   6.305  0.8179  2.1931  0.9355
   37POPC  H16Y 4957   7.642   4.546   6.385 -1.6265 -0.4837 -1.6102
   37POPC  H16Z 4958   7.660   4.722   6.411  1.1470 -0.8606  0.6901
   38POPC     N 4959   3.181   5.224   7.318  0.1379  0.1201 -0.1788
   38POPC   C12 4960   3.211   5.306   7.194 -0.3442  0.1437 -0.2806
   38POPC   C13 4961   3.300   5.198   7.407 -0.1054 -0.2806  0.0303
   38POPC   C14 4962   3.079   5.301   7.398  0.2518 -0.1885  0.2644
   38POPC   C15 4963   3.107   5.098   7.281 -0.2388  0.4742 -0.6576
   38POPC  H12A 4964   3.272   5.387   7.228 -1.9957  0.4971  2.1011
   38POPC  H12B 4965   3.119   5.346   7.153 -0.8858 -2.1184 -1.4514
   38POPC  H13A 4966   3.256   5.155   7.496 -1.4870 -0.1849 -0.5722
   38POPC  H13B 4967   3.375   5.130   7.369  0.9762 -0.2478  1.9917
   38POPC  H13C 4968   3.341   5.293   7.438  0.6017 -0.3825 -0.5542
   38POPC  H14A 4969   2.994   5.337   7.342  1.6668  2.5483 -0.3161
   38POPC  H14B 4970   3.046   5.242   7.482 -1.4085 -2.4687 -1.8821
   38POPC  H14C 4971   3.136   5.386   7.433 -0.9818  1.2296 -1.0018
   38POPC  H15A 4972   3.153   5.046   7.199 -2.7908 -1.0363 -1.2376
   38POPC  H15B 4973   3.004   5.114   7.255 -0.1055 -1.2985 -2.4882
   38POPC  H15C 4974   3.105   5.033   7.367  2.2465  2.3278  0.9385
   38POPC   C11 4975   3.272   5.243   7.069  0.6805  0.4664  0.0539
   38POPC  H11A 4976   3.276   5.321   6.989  0.8832 -1.7078 -2.1659
   38POPC  H11B 4977   3.212   5.163   7.021  0.6629  1.4107 -1.5893
   38POPC     P 4978   3.514   5.303   7.055  0.2870  0.1666 -0.1863
   38POPC   O13 4979   3.471   5.441   7.085  0.3754  0.1284  0.1194
   38POPC   O14 4980   3.639   5.257   7.120  0.1430  0.0632  0.0159
   38POPC   O12 4981   3.404   5.197   7.100  0.5081  0.1380  0.2936
   38POPC   O11 4982   3.516   5.278   6.897 -0.1356  0.8341 -0.3005
   38POPC    C1 4983   3.616   5.329   6.807  0.3706  0.1769 -0.1201
   38POPC    HA 4984   3.603   5.294   6.702 -0.0650 -2.1056  0.6395
   38POPC    HB 4985   3.715   5.285   6.831  0.3022 -1.1377 -1.9983
   38POPC    C2 4986   3.627   5.482   6.807 -0.5343  0.2480  0.2479
   38POPC    HS 4987   3.651   5.510   6.911  2.3549 -0.6994 -0.0824
   38POPC   O21 4988   3.498   5.528   6.765 -0.5724 -0.1798 -0.1086
   38POPC   C21 4989   3.472   5.649   6.815  0.3056 -0.1157  0.2056
   38POPC   O22 4990   3.544   5.716   6.887  0.0802 -0.0186  0.3401
   38POPC   C22 4991   3.343   5.699   6.752  0.3890 -0.3285 -0.1412
   38POPC   H2R 4992   3.268   5.730   6.829  2.0800  3.2368  0.2788
   38POPC   H2S 4993   3.293   5.619   6.693  2.4315 -0.9887 -1.0521
   38POPC    C3 4994   3.735   5.535   6.711 -0.0161 -0.5224  0.4079
   38POPC    HX 4995   3.836   5.504   6.748  0.5595 -0.3077 -0.9373
   38POPC    HY 4996   3.742   5.645   6.711  0.7912 -0.4667  3.4725
   38POPC   O31 4997   3.729   5.470   6.584  0.2317  0.2507 -0.0046
   38POPC   C31 4998   3.667   5.545   6.493 -0.4444 -0.3072 -0.0133
   38POPC   O32 4999   3.637   5.662   6.511  0.3698 -0.0054 -0.5402
   38POPC   C32 5000   3.661   5.463   6.365 -0.8155 -0.5941  0.1841
   38POPC   H2X 5001   3.652   5.353   6.373  1.1452 -0.6808  1.8479
   38POPC   H2Y 5002   3.747   5.483   6.297 -0.6732  0.1607  0.5771
   38POPC   C23 5003   3.366   5.814   6.654 -0.0983  0.1413  0.2836
   38POPC   H3R 5004   3.465   5.790   6.609 -0.5219 -2.2776  0.4963
   38POPC   H3S 5005   3.375   5.910   6.709  0.0285  0.5778 -0.4842
   38POPC   C24 5006   3.266   5.820   6.538  0.1677 -0.2989  0.0289
   38POPC   H4R 5007   3.254   5.923   6.498 -0.5065 -0.8580 -1.2791
   38POPC   H4S 5008   3.167   5.794   6.579  0.8243 -0.2553  1.7301
   38POPC   C25 5009   3.294   5.732   6.416 -0.1534 -0.1714 -0.1373
   38POPC   H5R 5010   3.309   5.631   6.460  1.1301  0.0974  0.0773
   38POPC   H5S 5011   3.397   5.763   6.385 -0.2947  0.0722 -0.3653
   38POPC   C26 5012   3.195   5.736   6.300 -0.1428  0.1771 -0.1349
   38POPC   H6R 5013   3.098   5.690   6.327 -0.1237 -0.3085 -0.8727
   38POPC   H6S 5014   3.229   5.675   6.214  1.4547  1.4614 -0.4721
   38POPC   C27 5015   3.169   5.874   6.239 -0.3742  0.0819 -0.2571
   38POPC   H7R 5016   3.265   5.917   6.202  0.0742  1.1910  2.0020
   38POPC   H7S 5017   3.143   5.944   6.321  3.0112  1.0067  0.1975
   38POPC   C28 5018   3.069   5.863   6.124 -0.5199  0.5391 -0.1792
   38POPC   H8R 5019   3.034   5.960   6.084 -0.5889 -0.0989 -1.7375
   38POPC   H8S 5020   2.974   5.821   6.164  0.4466 -1.3491  0.2706
   38POPC   C29 5021   3.126   5.783   6.009  0.5549 -0.0077  0.7092
   38POPC   H91 5022   3.130   5.679   6.044 -2.6594  0.1268  1.8831
   38POPC  C210 5023   3.195   5.805   5.897 -0.2792 -0.4608  0.0971
   38POPC  H101 5024   3.218   5.717   5.834  0.2565 -0.7652  0.7080
   38POPC  C211 5025   3.205   5.936   5.824 -0.1404 -0.5325 -0.0158
   38POPC  H11R 5026   3.307   5.975   5.841 -0.5816  0.1869  1.1410
   38POPC  H11S 5027   3.133   6.013   5.858 -0.1923 -0.7611  0.4067
   38POPC  C212 5028   3.222   5.923   5.673  0.6240  0.3789 -0.0156
   38POPC  H12R 5029   3.122   5.884   5.644  0.6384  0.6634 -0.4600
   38POPC  H12S 5030   3.287   5.840   5.638 -0.8300 -0.3200 -1.1828
   38POPC  C213 5031   3.270   6.043   5.592  0.4754  0.6062  0.2327
   38POPC  H13R 5032   3.365   6.070   5.643  0.3457 -0.3010  0.9703
   38POPC  H13S 5033   3.194   6.122   5.610 -0.9591 -1.0242  1.7347
   38POPC  C214 5034   3.301   6.031   5.442 -0.3034 -0.7667  0.1687
   38POPC  H14R 5035   3.290   6.128   5.390  2.5882 -0.1902  0.4533
   38POPC  H14S 5036   3.230   5.963   5.391  0.8523 -0.6858 -1.6129
   38POPC  C215 5037   3.440   5.972   5.421 -0.1548 -0.2230 -0.4208
   38POPC  H15R 5038   3.461   5.912   5.513  0.4864 -0.2481 -0.5764
   38POPC  H15S 5039   3.510   6.058   5.415  0.6851 -0.9091 -0.7832
   38POPC  C216 5040   3.458   5.900   5.287  0.8087 -0.0243 -0.4081
   38POPC  H16R 5041   3.487   5.986   5.223 -1.4708  0.5610 -0.7548
   38POPC  H16S 5042   3.360   5.869   5.245  1.6332 -1.9868 -0.9849
   38POPC  C217 5043   3.557   5.784   5.275  0.6252 -0.3065  0.6536
   38POPC  H17R 5044   3.531   5.716   5.359 -0.4688  0.2715  0.8098
   38POPC  H17S 5045   3.655   5.830   5.301  0.9078 -0.5418  0.0251
   38POPC  C218 5046   3.563   5.713   5.139  0.1753  0.1842  0.3730
   38POPC  H18R 5047   3.591   5.793   5.067  2.4943  0.6461  1.7052
   38POPC  H18S 5048   3.471   5.659   5.107  1.0756 -0.6915 -0.7813
   38POPC  H18T 5049   3.646   5.640   5.132 -0.5924 -0.6723  0.0893
   38POPC   C33 5050   3.551   5.527   6.279 -0.2328  0.2515  0.0473
   38POPC   H3X 5051   3.554   5.637   6.266 -0.9245  0.1915 -0.6792
   38POPC   H3Y 5052   3.459   5.511   6.339  0.2025  2.7150  1.5282
   38POPC   C34 5053   3.538   5.465   6.140 -0.1844  0.0271  0.1422
   38POPC   H4X 5054   3.502   5.360   6.141  2.1288 -0.8327  1.8580
   38POPC   H4Y 5055   3.642   5.467   6.100 -0.5478 -0.7504 -0.8860
   38POPC   C35 5056   3.444   5.545   6.049 -0.4124  0.0348  0.3854
   38POPC   H5X 5057   3.498   5.639   6.023 -1.2324  0.6759  0.9218
   38POPC   H5Y 5058   3.353   5.568   6.109 -2.2202 -2.2133 -1.3392
   38POPC   C36 5059   3.383   5.470   5.931  0.5635 -0.3801  0.1389
   38POPC   H6X 5060   3.312   5.543   5.887  0.7983 -1.1448 -1.5969
   38POPC   H6Y 5061   3.329   5.377   5.960  2.0582 -0.7430  2.0071
   38POPC   C37 5062   3.476   5.422   5.819  0.3149  0.1679 -0.3044
   38POPC   H7X 5063   3.552   5.349   5.853 -1.5168 -2.7001 -1.9201
   38POPC   H7Y 5064   3.527   5.515   5.787  3.2505 -0.3844  2.3153
   38POPC   C38 5065   3.397   5.346   5.712  0.6724 -0.5520 -0.0633
   38POPC   H8X 5066   3.306   5.405   5.687  0.1152 -1.1225  0.5772
   38POPC   H8Y 5067   3.348   5.257   5.757 -2.0978  1.1461  0.5027
   38POPC   C39 5068   3.471   5.310   5.583  0.4163 -0.1244 -0.3327
   38POPC   H9X 5069   3.398   5.246   5.530 -0.1348  0.1528  0.0795
   38POPC   H9Y 5070   3.562   5.256   5.618 -0.1807 -0.2692  1.0388
   38POPC  C310 5071   3.510   5.431   5.498  0.1638  0.1688 -0.0337
   38POPC  H10X 5072   3.574   5.495   5.562 -0.5265  0.3353  0.4885
   38POPC  H10Y 5073   3.416   5.485   5.474 -1.5978 -1.2393  3.1235
   38POPC  C311 5074   3.592   5.403   5.371  0.0767  0.2387 -0.1068
   38POPC  H11X 5075   3.696   5.371   5.395  0.2820 -0.0877 -1.3794
   38POPC  H11Y 5076   3.586   5.496   5.312 -3.3916 -0.0159 -0.3982
   38POPC  C312 5077   3.535   5.287   5.289  0.7167 -0.2266  0.0897
   38POPC  H12X 5078   3.424   5.279   5.298  0.4013  1.0773 -1.8262
   38POPC  H12Y 5079   3.571   5.193   5.334  0.4020 -0.8790 -0.9686
   38POPC  C313 5080   3.570   5.284   5.140 -0.2226 -0.2067 -0.1381
   38POPC  H13X 5081   3.674   5.248   5.127 -0.1458 -1.3810  2.9480
   38POPC  H13Y 5082   3.575   5.386   5.096 -1.8396 -0.0291  0.0253
   38POPC  C314 5083   3.471   5.197   5.062 -0.0822 -0.6359  0.1626
   38POPC  H14X 5084   3.369   5.240   5.060 -0.9842 -2.5302  1.6916
   38POPC  H14Y 5085   3.466   5.100   5.116  3.0076 -0.2351  1.3636
   38POPC  C315 5086   3.531   5.161   4.926 -0.0499 -0.1669  0.0522
   38POPC  H15X 5087   3.628   5.109   4.944  0.3307 -0.2110 -1.8795
   38POPC  H15Y 5088   3.544   5.254   4.867 -0.1530  0.6136  1.2187
   38POPC  C316 5089   3.447   5.083   4.826 -0.1855 -0.0714  0.0917
   38POPC  H16X 5090   3.430   4.978   4.860  3.0545 -0.8817 -0.4512
   38POPC  H16Y 5091   3.494   5.085   4.726 -1.3776  0.0154 -0.4852
   38POPC  H16Z 5092   3.343   5.122   4.814 -0.6249 -1.2675 -0.1520
   39POPC     N 5093   5.689   7.551   7.153 -0.2563  0.2659 -0.2959
   39POPC   C12 5094   5.650   7.511   7.013 -0.5257 -0.2524 -0.0751
   39POPC   C13 5095   5.784   7.442   7.195 -0.3668  0.2826  0.0017
   39POPC   C14 5096   5.769   7.679   7.153  0.1338  0.0214 -0.4434
   39POPC   C15 5097   5.576   7.558   7.253  0.2157  0.3711  0.2344
   39POPC  H12A 5098   5.588   7.423   7.013  1.2558 -1.5589 -0.9223
   39POPC  H12B 5099   5.740   7.480   6.961 -1.0010  0.7944 -1.6144
   39POPC  H13A 5100   5.855   7.411   7.119 -0.5956 -0.1685 -0.0332
   39POPC  H13B 5101   5.847   7.470   7.278 -0.6065 -2.5412  1.2582
   39POPC  H13C 5102   5.724   7.358   7.227  0.5824 -0.6387 -0.5890
   39POPC  H14A 5103   5.862   7.662   7.101 -0.3819  1.3132 -1.8434
   39POPC  H14B 5104   5.715   7.760   7.106 -0.5066  0.0477  0.3142
   39POPC  H14C 5105   5.782   7.705   7.257 -1.7718 -0.6100 -0.0220
   39POPC  H15A 5106   5.620   7.575   7.350  1.9550 -0.5534 -0.3515
   39POPC  H15B 5107   5.527   7.464   7.273 -0.0378 -0.2304 -2.7644
   39POPC  H15C 5108   5.508   7.637   7.222  1.0290  0.6859 -0.8121
   39POPC   C11 5109   5.563   7.601   6.925 -0.2314 -0.3673 -0.4851
   39POPC  H11A 5110   5.561   7.553   6.824 -0.1331 -1.0467 -0.1717
   39POPC  H11B 5111   5.611   7.700   6.908  0.1033 -0.6239 -1.0695
   39POPC     P 5112   5.320   7.699   6.932 -0.1770  0.0848  0.2222
   39POPC   O13 5113   5.184   7.642   6.946 -0.0192 -0.4372 -0.3305
   39POPC   O14 5114   5.343   7.839   6.975  0.5519 -0.0690  0.3490
   39POPC   O12 5115   5.436   7.606   6.990  0.0943  0.3524  0.1137
   39POPC   O11 5116   5.349   7.692   6.775  0.3032  0.4073  0.2945
   39POPC    C1 5117   5.247   7.745   6.690  0.6568  0.0004 -0.3905
   39POPC    HA 5118   5.217   7.850   6.711 -0.6955 -0.8202  2.1005
   39POPC    HB 5119   5.149   7.694   6.702  0.1688  1.0975  0.4758
   39POPC    C2 5120   5.288   7.743   6.542  0.4620  0.2174 -0.4486
   39POPC    HS 5121   5.382   7.799   6.520  0.5603 -0.4740 -1.9372
   39POPC   O21 5122   5.186   7.810   6.467 -0.0782 -0.0669  0.0229
   39POPC   C21 5123   5.212   7.940   6.451  0.0524 -0.1303 -0.2897
   39POPC   O22 5124   5.297   8.002   6.511 -0.1157  0.0028 -0.1880
   39POPC   C22 5125   5.129   8.007   6.342  0.3650  0.0167 -0.4385
   39POPC   H2R 5126   5.110   7.945   6.252  1.5919 -1.1306  0.0658
   39POPC   H2S 5127   5.197   8.080   6.293  1.9440 -1.5098 -0.6031
   39POPC    C3 5128   5.318   7.601   6.490 -0.7778 -0.1304 -0.2434
   39POPC    HX 5129   5.219   7.552   6.493 -0.3791 -1.2638 -2.9851
   39POPC    HY 5130   5.378   7.554   6.571  0.8304  2.0905 -0.0293
   39POPC   O31 5131   5.379   7.582   6.362 -0.0083 -0.2818  0.1384
   39POPC   C31 5132   5.509   7.608   6.354 -0.2189  0.7220 -0.1600
   39POPC   O32 5133   5.574   7.646   6.451  0.0922 -0.0156 -0.0709
   39POPC   C32 5134   5.557   7.589   6.211 -0.4005  0.1115 -0.1424
   39POPC   H2X 5135   5.503   7.657   6.142 -2.7173 -0.7439  0.7322
   39POPC   H2Y 5136   5.544   7.484   6.178  0.3295 -0.1161  0.2459
   39POPC   C23 5137   5.008   8.083   6.399  0.3113 -0.5367  0.1874
   39POPC   H3R 5138   5.037   8.130   6.496 -0.7896  0.1825  0.1750
   39POPC   H3S 5139   4.933   8.013   6.442  0.1979 -0.6010 -0.1111
   39POPC   C24 5140   4.953   8.193   6.309 -0.1687 -0.9508 -0.0331
   39POPC   H4R 5141   4.943   8.162   6.203 -1.3125  0.1691 -0.2755
   39POPC   H4S 5142   5.028   0.053   6.315 -0.8784 -0.2990  0.0479
   39POPC   C25 5143   4.821   0.035   6.354  0.3797  0.1197  0.1122
   39POPC   H5R 5144   4.851   0.094   6.443 -0.2909 -0.0187  0.4411
   39POPC   H5S 5145   4.742   8.181   6.374  0.3799 -0.2203 -1.0752
   39POPC   C26 5146   4.763   0.141   6.261  0.4819  0.1090  0.0366
   39POPC   H6R 5147   4.746   0.090   6.163  1.6371 -3.6199  1.5945
   39POPC   H6S 5148   4.826   0.229   6.237  0.4495 -0.0014 -0.4696
   39POPC   C27 5149   4.636   0.208   6.314  0.4654 -0.4653  0.7321
   39POPC   H7R 5150   4.642   0.214   6.425  0.8193 -0.2177  0.7005
   39POPC   H7S 5151   4.554   0.138   6.288  0.7745 -0.6269  0.1640
   39POPC   C28 5152   4.610   0.347   6.257 -0.0965 -0.7228  0.3535
   39POPC   H8R 5153   4.605   0.338   6.146  2.2986  1.1101  0.0101
   39POPC   H8S 5154   4.701   0.410   6.268 -1.0176  0.7326 -0.0133
   39POPC   C29 5155   4.488   0.403   6.325  0.3679  0.4093  0.2770
   39POPC   H91 5156   4.475   0.368   6.428 -0.7993  0.4965  0.1703
   39POPC  C210 5157   4.389   0.469   6.264  0.2840  0.1880  0.1729
   39POPC  H101 5158   4.304   0.499   6.328  0.2127 -0.5102  0.4169
   39POPC  C211 5159   4.377   0.504   6.119  0.4582  0.0064  0.1158
   39POPC  H11R 5160   4.474   0.512   6.065  0.1314  1.5167 -0.3097
   39POPC  H11S 5161   4.333   0.606   6.116  0.3903  0.0379  1.5129
   39POPC  C212 5162   4.287   0.412   6.037  0.3434  0.2368 -0.0178
   39POPC  H12R 5163   4.190   0.399   6.090  1.4320 -3.3803  1.4002
   39POPC  H12S 5164   4.330   0.310   6.030 -1.7375 -0.6191 -2.1560
   39POPC  C213 5165   4.249   0.470   5.900  0.2881  0.0437 -0.0850
   39POPC  H13R 5166   4.202   0.570   5.912  1.4552  0.9833 -2.5232
   39POPC  H13S 5167   4.177   0.396   5.861 -0.2424 -0.1597  1.2312
   39POPC  C214 5168   4.360   0.483   5.795  0.5094  0.2598  0.1734
   39POPC  H14R 5169   4.418   0.573   5.825  1.3277 -0.6157  1.2809
   39POPC  H14S 5170   4.322   0.516   5.696 -1.0525 -1.3726  0.1854
   39POPC  C215 5171   4.449   0.360   5.783 -0.1938 -0.2833  0.4800
   39POPC  H15R 5172   4.487   0.337   5.885  1.2069  1.2733  0.3445
   39POPC  H15S 5173   4.535   0.387   5.719 -0.2927  2.2938  1.3542
   39POPC  C216 5174   4.375   0.237   5.728  0.2091  0.0651 -0.8707
   39POPC  H16R 5175   4.349   0.263   5.623  0.3958  2.1499 -0.4574
   39POPC  H16S 5176   4.282   0.221   5.787 -0.9835  0.2001 -2.6402
   39POPC  C217 5177   4.467   0.115   5.723  0.1218 -0.0403 -0.1047
   39POPC  H17R 5178   4.406   0.035   5.675 -1.1883  1.9147 -1.8620
   39POPC  H17S 5179   4.498   0.083   5.824 -1.9532  0.3876  0.7205
   39POPC  C218 5180   4.588   0.137   5.632 -0.0546 -0.1731 -0.3757
   39POPC  H18R 5181   4.549   0.156   5.530 -0.8177  1.7157  0.2343
   39POPC  H18S 5182   4.660   0.051   5.632  0.6040  0.3541  0.5893
   39POPC  H18T 5183   4.647   0.226   5.663  3.0911 -1.8439 -1.1024
   39POPC   C33 5184   5.705   7.627   6.218 -0.2422 -0.5601  0.2080
   39POPC   H3X 5185   5.755   7.551   6.282  0.0202 -1.4231 -0.9872
   39POPC   H3Y 5186   5.712   7.730   6.261 -1.2253  0.1855 -1.3589
   39POPC   C34 5187   5.770   7.636   6.080 -0.3079 -0.3289  0.1910
   39POPC   H4X 5188   5.863   7.695   6.096  0.7554 -2.2192  1.4183
   39POPC   H4Y 5189   5.701   7.675   6.004 -2.7181 -4.0941  0.1945
   39POPC   C35 5190   5.824   7.507   6.017  0.1194 -0.2023  0.2934
   39POPC   H5X 5191   5.733   7.452   5.985 -1.5501  2.0747  0.8662
   39POPC   H5Y 5192   5.864   7.426   6.081 -2.0257 -2.4555 -1.0793
   39POPC   C36 5193   5.938   7.534   5.918 -0.2741 -0.9139 -0.3587
   39POPC   H6X 5194   6.016   7.456   5.916 -0.5855 -1.3019  1.4488
   39POPC   H6Y 5195   6.000   7.622   5.943 -1.4732 -0.4592  1.1816
   39POPC   C37 5196   5.896   7.552   5.771 -0.3140  0.0828 -0.2310
   39POPC   H7X 5197   5.840   7.647   5.759  1.9747  1.4471 -0.7068
   39POPC   H7Y 5198   5.833   7.463   5.750  1.2446 -1.0370 -0.3159
   39POPC   C38 5199   6.011   7.542   5.671 -0.1925 -0.1180 -0.0727
   39POPC   H8X 5200   6.046   7.438   5.687 -0.7348  0.0859  3.1913
   39POPC   H8Y 5201   6.095   7.607   5.704 -2.0948  1.9231  1.0804
   39POPC   C39 5202   5.975   7.563   5.523  0.0025  0.8086  0.0027
   39POPC   H9X 5203   5.957   7.671   5.506 -2.6972  0.7112  1.6591
   39POPC   H9Y 5204   5.889   7.501   5.491 -1.5610  1.4221  2.6934
   39POPC  C310 5205   6.085   7.517   5.426 -0.3704  0.2218 -0.1458
   39POPC  H10X 5206   6.146   7.438   5.474 -1.4566 -1.1971 -1.0199
   39POPC  H10Y 5207   6.158   7.597   5.402  2.4518 -1.3810  2.4019
   39POPC  C311 5208   6.030   7.458   5.296 -0.3763 -0.0248 -0.0311
   39POPC  H11X 5209   5.951   7.526   5.260  0.7252  1.8643  0.9799
   39POPC  H11Y 5210   5.989   7.358   5.322  0.7423 -0.6005 -0.3825
   39POPC  C312 5211   6.136   7.456   5.186 -0.1889 -0.0488  0.1492
   39POPC  H12X 5212   6.220   7.389   5.216  0.4172  1.1207  1.1529
   39POPC  H12Y 5213   6.182   7.555   5.165  1.3165 -0.7133  0.1577
   39POPC  C313 5214   6.077   7.407   5.054 -0.3060  0.4529  0.0167
   39POPC  H13X 5215   6.006   7.473   4.999 -0.3475  2.1610  2.0150
   39POPC  H13Y 5216   6.033   7.311   5.085  1.4281 -0.2450  0.4448
   39POPC  C314 5217   6.180   7.354   4.954 -0.0945  0.1955  0.3713
   39POPC  H14X 5218   6.256   7.293   5.007  2.3078  1.4343 -1.4497
   39POPC  H14Y 5219   6.241   7.432   4.904 -0.7048  0.1348 -0.4870
   39POPC  C315 5220   6.125   7.261   4.845  0.0981  0.0840  0.3685
   39POPC  H15X 5221   6.072   7.309   4.760  2.5092  0.7090 -0.8516
   39POPC  H15Y 5222   6.049   7.187   4.881 -0.8000  0.5673 -0.4785
   39POPC  C316 5223   6.234   7.180   4.775 -0.2492 -0.1967  0.1423
   39POPC  H16X 5224   6.299   7.117   4.840  0.4535 -0.8128 -1.1368
   39POPC  H16Y 5225   6.314   7.238   4.724  1.3232 -1.7164  0.7626
   39POPC  H16Z 5226   6.187   7.114   4.699 -0.7473 -0.4117  0.6256
   40POPC     N 5227   7.840   1.478   7.597 -0.1726 -0.1847 -0.1710
   40POPC   C12 5228   7.731   1.581   7.582 -0.2281 -0.2344 -0.1143
   40POPC   C13 5229   7.967   1.530   7.533  0.3154  0.0705  0.9829
   40POPC   C14 5230   7.857   1.443   7.743 -0.0488 -0.3236 -0.2175
   40POPC   C15 5231   7.795   1.351   7.529 -0.2002  0.0132 -0.5260
   40POPC  H12A 5232   7.772   1.673   7.621  2.2280 -1.0038 -0.7032
   40POPC  H12B 5233   7.659   1.540   7.651 -1.5061 -0.4408 -1.5091
   40POPC  H13A 5234   7.950   1.526   7.427  2.6283 -0.9719  0.5859
   40POPC  H13B 5235   7.996   1.629   7.564  1.7003  0.2351 -0.7054
   40POPC  H13C 5236   8.054   1.465   7.539  1.1251  0.6490 -2.3419
   40POPC  H14A 5237   7.940   1.375   7.750  0.1657 -0.0789 -0.3631
   40POPC  H14B 5238   7.868   1.524   7.813  0.8204 -1.4302  0.9764
   40POPC  H14C 5239   7.772   1.384   7.775 -1.1812  1.0235 -0.6181
   40POPC  H15A 5240   7.872   1.275   7.536  1.7321  1.8782 -0.6068
   40POPC  H15B 5241   7.780   1.356   7.422 -1.3354 -0.5928 -0.4163
   40POPC  H15C 5242   7.696   1.325   7.566 -0.5892  0.8549 -0.9489
   40POPC   C11 5243   7.662   1.599   7.446 -0.0748  0.6281 -0.0791
   40POPC  H11A 5244   7.621   1.703   7.443  2.3273  1.6093 -1.6929
   40POPC  H11B 5245   7.579   1.527   7.434  2.4841 -2.1245 -2.7257
   40POPC     P 5246   7.679   1.593   7.197 -0.2436  0.1372 -0.2928
   40POPC   O13 5247   7.674   1.458   7.138  0.3344  0.0646 -0.1764
   40POPC   O14 5248   7.552   1.669   7.202 -0.0801  0.3491  0.8888
   40POPC   O12 5249   7.754   1.591   7.337 -0.3153  0.2204 -0.2533
   40POPC   O11 5250   7.781   1.682   7.111  0.1584 -0.2013 -0.1659
   40POPC    C1 5251   7.775   1.822   7.136  0.1064 -0.1212 -0.6106
   40POPC    HA 5252   7.879   1.858   7.143  1.1865 -3.1123  0.2618
   40POPC    HB 5253   7.724   1.848   7.232 -0.8632 -0.7042 -0.9502
   40POPC    C2 5254   7.705   1.896   7.021  0.1606  0.6362 -0.1654
   40POPC    HS 5255   7.596   1.887   7.043  0.1454 -2.5500 -1.0048
   40POPC   O21 5256   7.740   1.834   6.897 -0.1067  0.3390 -0.0949
   40POPC   C21 5257   7.651   1.838   6.798 -0.2733 -0.2123  0.0291
   40POPC   O22 5258   7.537   1.881   6.804 -0.4467 -0.7188  0.3331
   40POPC   C22 5259   7.718   1.771   6.679 -0.1758  0.4723 -0.3118
   40POPC   H2R 5260   7.742   1.663   6.691  1.5148  0.5342 -2.5090
   40POPC   H2S 5261   7.822   1.809   6.665 -0.2397  1.4340  1.5524
   40POPC    C3 5262   7.756   2.041   7.017  0.5737  0.4962  0.0240
   40POPC    HX 5263   7.861   2.046   6.979 -0.0257 -0.1609 -1.8233
   40POPC    HY 5264   7.771   2.089   7.116  0.5838  1.9462 -0.6453
   40POPC   O31 5265   7.666   2.126   6.945  0.2827  0.2761  0.1275
   40POPC   C31 5266   7.714   2.235   6.887 -0.0560  0.1850 -0.3268
   40POPC   O32 5267   7.823   2.288   6.900  0.2168 -0.4453 -0.0131
   40POPC   C32 5268   7.611   2.285   6.786 -0.1047 -0.1330 -0.4359
   40POPC   H2X 5269   7.638   2.388   6.753 -1.6419  0.9083  1.3675
   40POPC   H2Y 5270   7.516   2.294   6.843  0.9351 -1.4923  1.6429
   40POPC   C23 5271   7.646   1.801   6.547 -0.3231  0.4705 -0.2326
   40POPC   H3R 5272   7.652   1.910   6.524 -0.8189  0.0769 -2.4172
   40POPC   H3S 5273   7.538   1.776   6.541 -0.2835  0.1897  0.2190
   40POPC   C24 5274   7.714   1.740   6.424  0.0806  0.3107  0.0684
   40POPC   H4R 5275   7.707   1.630   6.437 -1.3866  0.2359 -1.1177
   40POPC   H4S 5276   7.823   1.757   6.413  0.5740 -2.5525 -0.2088
   40POPC   C25 5277   7.644   1.781   6.295  0.0365  0.1351  0.0366
   40POPC   H5R 5278   7.616   1.888   6.289 -0.4094  0.1175  1.5631
   40POPC   H5S 5279   7.550   1.722   6.294  1.0811 -1.6271  0.5453
   40POPC   C26 5280   7.720   1.747   6.166  0.1604  0.3915  0.0425
   40POPC   H6R 5281   7.827   1.739   6.193  0.4681  0.0161 -1.2200
   40POPC   H6S 5282   7.724   1.831   6.093  2.6569  0.1277 -0.2228
   40POPC   C27 5283   7.684   1.619   6.091 -0.2667  0.6182 -0.1440
   40POPC   H7R 5284   7.573   1.606   6.090 -0.1379 -0.5718 -0.2838
   40POPC   H7S 5285   7.725   1.529   6.141 -0.6633  0.3988 -0.2092
   40POPC   C28 5286   7.706   1.623   5.940 -0.3461 -0.3024 -0.1865
   40POPC   H8R 5287   7.812   1.595   5.923 -0.5498 -1.1418 -0.1145
   40POPC   H8S 5288   7.696   1.730   5.912 -0.4174 -1.0340 -3.3108
   40POPC   C29 5289   7.599   1.558   5.856 -0.6495  0.0439 -0.0714
   40POPC   H91 5290   7.496   1.571   5.891  0.1434 -0.1169  2.5381
   40POPC  C210 5291   7.611   1.528   5.726  0.0204 -0.0349  0.0061
   40POPC  H101 5292   7.522   1.490   5.675 -0.1211  0.0901  0.1579
   40POPC  C211 5293   7.732   1.546   5.639  0.0751  0.2353  0.1354
   40POPC  H11R 5294   7.748   1.449   5.587  0.5382  0.5534 -0.3225
   40POPC  H11S 5295   7.823   1.589   5.686 -0.0961  1.3887 -0.5316
   40POPC  C212 5296   7.700   1.653   5.534  0.3869  0.7126  0.5192
   40POPC  H12R 5297   7.654   1.735   5.592  3.0140  0.3696  3.3671
   40POPC  H12S 5298   7.630   1.605   5.462  1.8461 -2.5668  1.0670
   40POPC  C213 5299   7.818   1.708   5.453  0.3088  0.1957  0.0452
   40POPC  H13R 5300   7.864   1.628   5.392  0.4179  1.0460 -1.0261
   40POPC  H13S 5301   7.893   1.748   5.524  0.1736  3.7903 -1.6212
   40POPC  C214 5302   7.791   1.831   5.366 -0.1210 -0.0482 -0.1698
   40POPC  H14R 5303   7.736   1.805   5.273 -0.1209  1.3761 -0.5963
   40POPC  H14S 5304   7.890   1.864   5.329 -1.3955  1.1636 -2.7929
   40POPC  C215 5305   7.721   1.948   5.436 -1.1307 -0.3549 -0.6324
   40POPC  H15R 5306   7.782   1.961   5.528  0.0950 -1.0631 -1.3169
   40POPC  H15S 5307   7.621   1.918   5.472 -2.0225  3.3082  0.3643
   40POPC  C216 5308   7.722   2.068   5.341  0.0886  0.4181  0.3044
   40POPC  H16R 5309   7.646   2.144   5.369 -0.6088 -0.5483  1.1664
   40POPC  H16S 5310   7.690   2.032   5.240 -0.2437  2.6715 -0.4481
   40POPC  C217 5311   7.857   2.138   5.337  0.4870 -0.3540 -0.2225
   40POPC  H17R 5312   7.870   2.205   5.249  0.1568 -0.1894 -0.1510
   40POPC  H17S 5313   7.938   2.064   5.323  0.3539 -0.7930  1.1013
   40POPC  C218 5314   7.893   2.228   5.456 -1.0203 -0.2541  0.1819
   40POPC  H18R 5315   7.890   2.176   5.554 -0.4665  3.6783  2.4679
   40POPC  H18S 5316   7.827   2.317   5.459 -0.1043  0.4452  0.2668
   40POPC  H18T 5317   7.998   2.265   5.457 -1.7937  2.0897  0.8354
   40POPC   C33 5318   7.587   2.193   6.667 -0.3030 -0.4928 -0.1201
   40POPC   H3X 5319   7.608   2.087   6.692  0.6470  0.2221  2.3681
   40POPC   H3Y 5320   7.649   2.221   6.579 -2.1696  1.5972 -0.8569
   40POPC   C34 5321   7.439   2.196   6.627 -0.4081 -0.3753  0.2698
   40POPC   H4X 5322   7.410   2.303   6.620  1.4342  0.2432  1.4670
   40POPC   H4Y 5323   7.376   2.141   6.700 -0.7542  0.6465  0.7466
   40POPC   C35 5324   7.427   2.157   6.479  0.1330  0.3123  0.0418
   40POPC   H5X 5325   7.405   2.049   6.465 -0.1077  0.5497 -1.6194
   40POPC   H5Y 5326   7.520   2.177   6.421 -0.2767 -0.6421 -0.9730
   40POPC   C36 5327   7.313   2.236   6.415 -0.2396 -0.1654  0.1180
   40POPC   H6X 5328   7.342   2.343   6.419 -0.9652  0.0755 -0.8041
   40POPC   H6Y 5329   7.218   2.223   6.472  0.2157  0.7205  1.1154
   40POPC   C37 5330   7.286   2.192   6.271  0.1352 -0.0436  0.0097
   40POPC   H7X 5331   7.253   2.086   6.280 -0.6975 -0.0235 -2.1308
   40POPC   H7Y 5332   7.386   2.201   6.224 -0.0137  0.2904 -0.2501
   40POPC   C38 5333   7.191   2.289   6.201 -0.0577 -0.0387  0.2765
   40POPC   H8X 5334   7.246   2.385   6.215 -0.2017 -0.2264  2.5712
   40POPC   H8Y 5335   7.096   2.299   6.258 -0.4781 -1.6462 -0.0911
   40POPC   C39 5336   7.157   2.237   6.061  0.4954  0.1796  0.0578
   40POPC   H9X 5337   7.100   2.142   6.070 -0.2138  0.6324  0.4067
   40POPC   H9Y 5338   7.248   2.196   6.012 -0.1498 -1.2310  0.0012
   40POPC  C310 5339   7.074   2.326   5.968 -0.2316  0.3230  0.8312
   40POPC  H10X 5340   6.977   2.345   6.018  0.2973 -0.5761  2.2633
   40POPC  H10Y 5341   7.059   2.272   5.873 -0.7266  0.6873  0.6976
   40POPC  C311 5342   7.131   2.466   5.943 -0.0742  0.0444 -0.4070
   40POPC  H11X 5343   7.239   2.442   5.934 -0.4967 -2.5760  0.5676
   40POPC  H11Y 5344   7.122   2.515   6.042 -1.8915 -2.7893  0.9517
   40POPC  C312 5345   7.071   2.537   5.821 -0.8351 -0.1458 -0.1491
   40POPC  H12X 5346   6.971   2.577   5.848 -1.0948 -1.6196  1.2598
   40POPC  H12Y 5347   7.066   2.466   5.736  1.4104 -1.0555  0.4181
   40POPC  C313 5348   7.144   2.660   5.769  0.0554 -0.4015  0.4772
   40POPC  H13X 5349   7.221   2.624   5.696  1.7521  0.6452  1.6623
   40POPC  H13Y 5350   7.191   2.709   5.857 -1.6368 -0.4897  1.4669
   40POPC  C314 5351   7.062   2.754   5.680  0.3160 -0.5994  0.0200
   40POPC  H14X 5352   6.977   2.790   5.742 -0.2053 -0.3290 -0.8496
   40POPC  H14Y 5353   7.030   2.700   5.589 -1.8713  0.3121  0.1768
   40POPC  C315 5354   7.142   2.881   5.651 -0.3804 -0.2589 -0.4464
   40POPC  H15X 5355   7.231   2.838   5.601  0.7384 -0.3474  1.4984
   40POPC  H15Y 5356   7.179   2.931   5.744 -1.6127 -0.5185  0.2029
   40POPC  C316 5357   7.076   2.987   5.563 -0.1217  0.0858 -0.2340
   40POPC  H16X 5358   7.101   2.962   5.457 -2.5465  1.1835 -1.1432
   40POPC  H16Y 5359   7.098   3.091   5.593 -1.0075  0.1250  0.2960
   40POPC  H16Z 5360   6.966   2.976   5.567  0.0304 -1.2791  2.4111
   41POPC     N 5361   6.498   2.193   7.253  0.1710  0.1655  0.0189
   41POPC   C12 5362   6.456   2.108   7.136 -0.1069  0.2491  0.0579
   41POPC   C13 5363   6.385   2.285   7.294 -0.2431 -0.1303 -0.4609
   41POPC   C14 5364   6.536   2.106   7.370  0.0688 -0.4130 -0.3778
   41POPC   C15 5365   6.614   2.279   7.209  0.1421  0.3348  0.2664
   41POPC  H12A 5366   6.546   2.052   7.119  0.1483  0.8370 -0.5565
   41POPC  H12B 5367   6.434   2.178   7.057 -0.7340 -0.6828 -0.6152
   41POPC  H13A 5368   6.404   2.335   7.387  0.5931 -0.6080 -0.3705
   41POPC  H13B 5369   6.360   2.344   7.207 -0.9040 -0.8313 -0.7655
   41POPC  H13C 5370   6.298   2.222   7.304  0.2937 -1.0794 -1.5653
   41POPC  H14A 5371   6.451   2.043   7.393 -0.1635 -0.6265 -1.7486
   41POPC  H14B 5372   6.617   2.046   7.332  0.9017 -0.9892  2.1419
   41POPC  H14C 5373   6.567   2.165   7.455  0.2658  1.5617 -1.7811
   41POPC  H15A 5374   6.702   2.220   7.188  1.2097  0.8532  2.8500
   41POPC  H15B 5375   6.640   2.343   7.292 -0.1376  1.1597 -0.2734
   41POPC  H15C 5376   6.589   2.342   7.124  1.6335  0.9129  0.2329
   41POPC   C11 5377   6.341   2.007   7.150  0.0845 -0.0060 -0.2164
   41POPC  H11A 5378   6.387   1.921   7.203  1.7438  1.1462  0.2914
   41POPC  H11B 5379   6.311   1.976   7.047 -0.3997  3.1044 -1.1022
   41POPC     P 5380   6.109   1.953   7.230 -0.2265  0.2425 -0.1593
   41POPC   O13 5381   6.170   1.825   7.272 -0.6528 -0.3401 -1.2633
   41POPC   O14 5382   6.005   2.006   7.321 -0.1888 -0.5391  0.3489
   41POPC   O12 5383   6.226   2.060   7.215  0.4170 -0.3303  0.6550
   41POPC   O11 5384   6.066   1.942   7.076  0.6251 -0.5733 -0.3467
   41POPC    C1 5385   6.020   2.058   7.006 -0.1581 -0.7844 -0.1864
   41POPC    HA 5386   6.039   2.055   6.896  1.9498  0.6796  0.0835
   41POPC    HB 5387   6.074   2.149   7.038  0.9140 -0.9417 -1.4260
   41POPC    C2 5388   5.866   2.061   7.017 -0.1049 -0.0558  0.3437
   41POPC    HS 5389   5.840   2.055   7.125  0.1306  2.0947  0.5710
   41POPC   O21 5390   5.817   1.957   6.933  0.2397  0.0158  0.0506
   41POPC   C21 5391   5.685   1.940   6.924  0.2206  0.0549  0.2567
   41POPC   O22 5392   5.606   2.009   6.987  0.0391  0.2180 -0.1479
   41POPC   C22 5393   5.642   1.838   6.820  0.4012  0.2585 -0.0195
   41POPC   H2R 5394   5.609   1.741   6.862  2.2092 -0.6015 -0.4964
   41POPC   H2S 5395   5.732   1.819   6.757 -0.4254 -0.9728 -0.8717
   41POPC    C3 5396   5.820   2.199   6.967 -0.3530 -0.2516  0.0371
   41POPC    HX 5397   5.879   2.272   7.026  2.9706 -1.9881 -0.9017
   41POPC    HY 5398   5.718   2.223   7.002  0.2700  0.4230  1.4611
   41POPC   O31 5399   5.837   2.206   6.825 -0.2721 -0.0129  0.0578
   41POPC   C31 5400   5.934   2.284   6.777 -0.3659  0.4529  0.6273
   41POPC   O32 5401   6.016   2.342   6.847  0.2861 -0.1367  0.3648
   41POPC   C32 5402   5.931   2.288   6.625 -0.7075 -0.1501  0.6169
   41POPC   H2X 5403   5.824   2.264   6.604 -1.3977  1.7697  1.7001
   41POPC   H2Y 5404   6.002   2.218   6.576  1.5613  1.5903  1.2731
   41POPC   C23 5405   5.543   1.901   6.722 -0.1408 -0.3617  0.1248
   41POPC   H3R 5406   5.591   1.993   6.682  0.3435 -0.5177  0.3432
   41POPC   H3S 5407   5.449   1.924   6.776  0.7018  0.3544  1.3340
   41POPC   C24 5408   5.495   1.812   6.607  0.4498  0.0391 -0.4368
   41POPC   H4R 5409   5.436   1.729   6.650  2.0403 -0.0554  1.7569
   41POPC   H4S 5410   5.577   1.766   6.548 -0.5273 -1.2871 -0.7927
   41POPC   C25 5411   5.408   1.892   6.511 -0.0080 -0.0419 -0.0949
   41POPC   H5R 5412   5.466   1.980   6.474 -0.7574  0.9447  0.9875
   41POPC   H5S 5413   5.323   1.931   6.571 -0.1779  3.4547 -2.2679
   41POPC   C26 5414   5.355   1.816   6.389  0.4209  0.5893 -0.6852
   41POPC   H6R 5415   5.272   1.748   6.420  1.5035 -0.4539 -0.0028
   41POPC   H6S 5416   5.432   1.757   6.336 -1.7321 -1.9950 -1.1874
   41POPC   C27 5417   5.280   1.908   6.293 -0.4372  0.1717 -0.4287
   41POPC   H7R 5418   5.351   1.983   6.251  1.7351 -2.1030 -1.0627
   41POPC   H7S 5419   5.197   1.962   6.343 -0.1949 -0.6254  0.8658
   41POPC   C28 5420   5.217   1.827   6.179 -0.4471 -0.0933 -0.2344
   41POPC   H8R 5421   5.142   1.751   6.209 -2.2738  1.3414 -0.9475
   41POPC   H8S 5422   5.296   1.775   6.122 -0.7457  1.2983 -2.0310
   41POPC   C29 5423   5.143   1.934   6.104 -0.2811 -0.1424 -0.4684
   41POPC   H91 5424   5.052   1.963   6.159  1.2466  2.8748  0.6744
   41POPC  C210 5425   5.164   1.984   5.982  0.5608  0.8113  0.0570
   41POPC  H101 5426   5.093   2.058   5.942  0.0805 -0.8232 -2.2882
   41POPC  C211 5427   5.277   1.946   5.890 -0.0646 -0.3242 -0.2496
   41POPC  H11R 5428   5.246   1.881   5.805  0.1367 -0.9254  0.1326
   41POPC  H11S 5429   5.366   1.901   5.939  0.3885 -0.8015 -1.4839
   41POPC  C212 5430   5.319   2.075   5.820 -0.0727 -0.0473  0.2550
   41POPC  H12R 5431   5.337   2.146   5.904 -0.4456  0.2103  0.1230
   41POPC  H12S 5432   5.237   2.113   5.756 -0.5894 -0.7223  0.4992
   41POPC  C213 5433   5.439   2.070   5.725 -0.3579  0.1341 -0.1181
   41POPC  H13R 5434   5.524   2.030   5.784 -0.4618 -0.1785 -0.1725
   41POPC  H13S 5435   5.452   2.178   5.704 -1.0125  1.0138  3.2857
   41POPC  C214 5436   5.425   1.974   5.606 -0.3806 -0.1544  0.1148
   41POPC  H14R 5437   5.335   1.992   5.544  1.1839 -0.5299 -2.4096
   41POPC  H14S 5438   5.429   1.869   5.641  0.4910 -0.0899  0.2372
   41POPC  C215 5439   5.549   1.986   5.518 -0.3469 -0.6967  0.0897
   41POPC  H15R 5440   5.634   1.944   5.576 -0.5417 -0.7369  0.3448
   41POPC  H15S 5441   5.581   2.089   5.493 -1.0181 -0.9690 -2.1313
   41POPC  C216 5442   5.547   1.918   5.380 -0.2679 -0.4198 -0.0478
   41POPC  H16R 5443   5.574   1.814   5.408  1.0478 -0.1144 -0.0855
   41POPC  H16S 5444   5.629   1.954   5.314 -0.7176 -0.7788 -0.8049
   41POPC  C217 5445   5.415   1.908   5.304 -0.4471  0.4292  0.1383
   41POPC  H17R 5446   5.392   2.004   5.255 -1.3101 -0.7893 -1.9782
   41POPC  H17S 5447   5.338   1.868   5.374  0.1739 -0.4365  0.3522
   41POPC  C218 5448   5.419   1.808   5.189  0.1795  0.6156 -0.0044
   41POPC  H18R 5449   5.455   1.713   5.235 -1.3590 -0.0138 -0.0480
   41POPC  H18S 5450   5.494   1.827   5.109  0.6649  2.5145  0.8583
   41POPC  H18T 5451   5.320   1.795   5.139  0.9058 -0.9220 -1.1607
   41POPC   C33 5452   5.958   2.436   6.596  0.5921 -0.4024  0.4812
   41POPC   H3X 5453   6.064   2.460   6.619  0.8955 -0.7893 -0.4645
   41POPC   H3Y 5454   5.888   2.499   6.655 -0.4995 -1.4243  0.3294
   41POPC   C34 5455   5.949   2.473   6.448 -0.0310  0.2744  0.6830
   41POPC   H4X 5456   6.021   2.406   6.396 -1.7847 -1.5595  0.4497
   41POPC   H4Y 5457   5.977   2.579   6.434  2.4440 -0.3769  0.2449
   41POPC   C35 5458   5.816   2.441   6.378  0.2172 -0.0465  0.3539
   41POPC   H5X 5459   5.739   2.509   6.419 -2.4666 -0.8192 -2.9286
   41POPC   H5Y 5460   5.788   2.337   6.405 -0.8334 -0.3051 -1.5263
   41POPC   C36 5461   5.807   2.466   6.227  0.1183 -0.3327  0.3103
   41POPC   H6X 5462   5.831   2.570   6.195 -1.3643  0.1172  0.5565
   41POPC   H6Y 5463   5.704   2.462   6.187  0.4238  2.5743 -1.0564
   41POPC   C37 5464   5.895   2.381   6.137  0.2803  0.0107  0.1411
   41POPC   H7X 5465   5.996   2.420   6.162 -0.5360  1.8352  0.7601
   41POPC   H7Y 5466   5.872   2.402   6.030 -1.1081  0.5327  0.5321
   41POPC   C38 5467   5.883   2.229   6.153 -0.0698  0.0398  0.1573
   41POPC   H8X 5468   5.906   2.212   6.261  0.2649 -1.6892 -0.1593
   41POPC   H8Y 5469   5.962   2.181   6.092 -0.7724  0.9395 -1.5111
   41POPC   C39 5470   5.744   2.173   6.121  0.1285 -0.2986 -0.1177
   41POPC   H9X 5471   5.725   2.190   6.013 -1.2545  1.9195  0.4022
   41POPC   H9Y 5472   5.677   2.236   6.183  1.8106  2.1290 -0.6249
   41POPC  C310 5473   5.722   2.025   6.153 -0.4677 -0.1603  0.1241
   41POPC  H10X 5474   5.765   1.959   6.074 -1.0699 -0.1033 -0.2580
   41POPC  H10Y 5475   5.615   1.997   6.142 -0.2280 -0.1393 -3.4139
   41POPC  C311 5476   5.751   1.982   6.296  0.3130 -0.2868 -0.0659
   41POPC  H11X 5477   5.673   2.017   6.368  1.1172 -1.6914  1.5670
   41POPC  H11Y 5478   5.847   2.028   6.327 -0.2821  0.7197  0.3367
   41POPC  C312 5479   5.763   1.834   6.333 -0.2743 -0.3912 -0.2877
   41POPC  H12X 5480   5.827   1.780   6.259 -0.9947 -1.1848 -0.3473
   41POPC  H12Y 5481   5.661   1.790   6.327 -0.7643  0.7220 -0.4730
   41POPC  C313 5482   5.830   1.810   6.468 -0.1780 -0.1343 -0.2898
   41POPC  H13X 5483   5.829   1.701   6.491  1.8534 -0.0290  0.5269
   41POPC  H13Y 5484   5.788   1.873   6.549  0.5912  2.0836 -1.5467
   41POPC  C314 5485   5.982   1.830   6.472 -0.1623 -0.3065  0.0288
   41POPC  H14X 5486   5.989   1.934   6.434 -0.4935 -0.9684 -1.9558
   41POPC  H14Y 5487   6.029   1.775   6.387 -0.0583  1.2927 -0.9905
   41POPC  C315 5488   6.058   1.807   6.603 -0.0461 -0.2206 -0.0232
   41POPC  H15X 5489   6.020   1.881   6.676  0.7731 -0.5900  0.7835
   41POPC  H15Y 5490   6.166   1.830   6.594 -0.2073  1.3770  1.5734
   41POPC  C316 5491   6.054   1.663   6.654  0.0360 -0.2412 -0.0745
   41POPC  H16X 5492   5.955   1.630   6.692  0.4477  0.5871  1.8459
   41POPC  H16Y 5493   6.111   1.651   6.749  2.1290  0.4677 -1.1930
   41POPC  H16Z 5494   6.099   1.590   6.584 -1.9271 -2.0831  0.4734
   42POPC     N 5495   6.860   1.598   7.448 -0.3270  0.0134  0.1448
   42POPC   C12 5496   6.776   1.723   7.444  0.1175  0.3102  0.0570
   42POPC   C13 5497   6.997   1.615   7.388 -0.1157  0.2561  0.6822
   42POPC   C14 5498   6.876   1.553   7.592  0.4833  0.0180  0.0612
   42POPC   C15 5499   6.795   1.486   7.371 -0.1764 -0.0182  0.0626
   42POPC  H12A 5500   6.829   1.811   7.479 -0.2101 -0.3040  2.2439
   42POPC  H12B 5501   6.694   1.713   7.513 -0.6602  1.1057 -0.7289
   42POPC  H13A 5502   7.064   1.535   7.418 -1.2477 -0.2134  2.0349
   42POPC  H13B 5503   6.984   1.612   7.280 -3.0252  1.4121  0.9140
   42POPC  H13C 5504   7.040   1.712   7.408  2.1161 -0.5730  0.2678
   42POPC  H14A 5505   6.778   1.542   7.636 -0.2336  1.9265 -0.9380
   42POPC  H14B 5506   6.918   1.454   7.604  0.7263  0.2207  0.9870
   42POPC  H14C 5507   6.943   1.626   7.635  0.2905  1.0758 -1.3635
   42POPC  H15A 5508   6.690   1.474   7.397  0.3618 -0.6837  2.1189
   42POPC  H15B 5509   6.848   1.395   7.395 -1.5235 -1.1562 -1.0733
   42POPC  H15C 5510   6.797   1.508   7.265 -0.2737  2.2678  0.4787
   42POPC   C11 5511   6.710   1.768   7.314 -0.0761  0.8160  0.3259
   42POPC  H11A 5512   6.670   1.870   7.335 -1.4605  0.0688  1.4627
   42POPC  H11B 5513   6.625   1.698   7.302  0.9254 -0.6967  1.7113
   42POPC     P 5514   6.761   1.868   7.096 -0.2084 -0.3191 -0.0987
   42POPC   O13 5515   6.777   2.003   7.156 -0.1661 -0.1326 -0.5206
   42POPC   O14 5516   6.830   1.838   6.968  0.7941  0.4399  0.2500
   42POPC   O12 5517   6.801   1.758   7.204 -0.3969 -0.1536  0.1406
   42POPC   O11 5518   6.605   1.839   7.077 -0.3010 -0.1910  0.4479
   42POPC    C1 5519   6.565   1.717   7.014 -0.1563 -0.0031 -0.0084
   42POPC    HA 5520   6.480   1.673   7.069 -1.4691 -1.7713 -3.1514
   42POPC    HB 5521   6.635   1.631   7.019 -1.5858 -1.1384  1.5690
   42POPC    C2 5522   6.523   1.750   6.869  0.2104  0.0219 -0.1115
   42POPC    HS 5523   6.613   1.759   6.805  0.2206 -0.1685 -0.1239
   42POPC   O21 5524   6.440   1.866   6.865  0.0776 -0.0692 -0.0373
   42POPC   C21 5525   6.467   1.950   6.765 -0.4158 -0.4027 -0.4553
   42POPC   O22 5526   6.562   1.939   6.689 -0.1432  0.3003 -0.2323
   42POPC   C22 5527   6.375   2.071   6.781 -0.0394 -0.1865  0.0959
   42POPC   H2R 5528   6.410   2.120   6.875  0.1668  1.5269 -0.8484
   42POPC   H2S 5529   6.267   2.045   6.775 -1.0285  3.5064 -0.1750
   42POPC    C3 5530   6.444   1.632   6.809 -0.0581  0.0135  0.2552
   42POPC    HX 5531   6.356   1.608   6.873 -0.3729 -1.2252 -0.6065
   42POPC    HY 5532   6.515   1.547   6.814 -0.4327 -0.3196 -0.0297
   42POPC   O31 5533   6.396   1.656   6.676  0.1903 -0.0237  0.1591
   42POPC   C31 5534   6.488   1.648   6.580  0.0521  0.5203 -0.0174
   42POPC   O32 5535   6.603   1.616   6.608 -0.2467 -0.4609  0.1233
   42POPC   C32 5536   6.426   1.688   6.447  0.6832  0.9870 -0.1768
   42POPC   H2X 5537   6.402   1.797   6.447 -0.1869  0.8780  2.6403
   42POPC   H2Y 5538   6.334   1.627   6.438  0.1617  1.0069  3.6157
   42POPC   C23 5539   6.399   2.171   6.668 -0.2256 -0.1909  0.0538
   42POPC   H3R 5540   6.508   2.184   6.655 -0.4733  0.8365 -1.1579
   42POPC   H3S 5541   6.342   2.266   6.678 -0.7157 -0.3931 -0.7044
   42POPC   C24 5542   6.337   2.128   6.534 -0.1403 -0.0822 -0.0204
   42POPC   H4R 5543   6.229   2.112   6.556  0.0608 -4.1989 -1.1787
   42POPC   H4S 5544   6.384   2.037   6.491  2.5060  0.8282  0.7201
   42POPC   C25 5545   6.341   2.234   6.424 -0.4941  0.0569  0.0999
   42POPC   H5R 5546   6.445   2.255   6.391  0.0141  1.5484  2.4105
   42POPC   H5S 5547   6.306   2.329   6.469 -0.7541  0.0333 -0.0535
   42POPC   C26 5548   6.255   2.195   6.304 -0.3790  0.3614 -0.0824
   42POPC   H6R 5549   6.229   2.288   6.250  0.4261  0.3765 -0.4498
   42POPC   H6S 5550   6.156   2.159   6.340 -0.2873  1.3918  1.2675
   42POPC   C27 5551   6.322   2.094   6.211 -0.1417 -0.2244  0.7147
   42POPC   H7R 5552   6.373   2.011   6.265  0.5685  0.3296  0.9043
   42POPC   H7S 5553   6.411   2.154   6.181 -0.0981 -0.2440  0.8036
   42POPC   C28 5554   6.240   2.045   6.092  0.0184  0.1712  0.4372
   42POPC   H8R 5555   6.286   1.978   6.016  0.0778  1.0084 -0.2718
   42POPC   H8S 5556   6.203   2.134   6.037  1.2117 -0.3941 -1.3633
   42POPC   C29 5557   6.119   1.972   6.145 -0.1992 -0.2568 -0.6165
   42POPC   H91 5558   6.107   1.962   6.254  0.7283 -0.3978 -0.5195
   42POPC  C210 5559   6.024   1.915   6.070 -0.4282 -0.6823 -0.0097
   42POPC  H101 5560   5.944   1.855   6.117  1.0838 -0.9632  2.3999
   42POPC  C211 5561   6.026   1.901   5.921 -0.2786  0.4429 -0.1192
   42POPC  H11R 5562   5.972   1.808   5.893 -0.6254  0.5031  0.3520
   42POPC  H11S 5563   6.129   1.906   5.879 -0.1172  2.1929  0.3947
   42POPC  C212 5564   5.941   2.008   5.851 -0.2807  0.4871 -0.0480
   42POPC  H12R 5565   5.976   2.108   5.885  0.6852 -0.3143  1.4164
   42POPC  H12S 5566   5.833   1.995   5.873 -0.5062 -1.8179 -2.0859
   42POPC  C213 5567   5.954   1.997   5.699  0.1447  0.1886  0.0074
   42POPC  H13R 5568   6.058   2.023   5.669  1.2241 -1.8649  1.7201
   42POPC  H13S 5569   5.877   2.066   5.658  0.8975  1.5451  0.7863
   42POPC  C214 5570   5.922   1.857   5.648  0.0580  0.1448  0.1803
   42POPC  H14R 5571   5.823   1.821   5.684 -1.1024  0.9396 -1.9705
   42POPC  H14S 5572   5.996   1.780   5.676 -0.2728 -0.4071 -0.4182
   42POPC  C215 5573   5.906   1.851   5.495 -0.0964  0.2011  0.1942
   42POPC  H15R 5574   5.999   1.889   5.449 -0.4146 -0.9360 -1.4657
   42POPC  H15S 5575   5.821   1.913   5.460 -1.0285 -2.0108 -1.7621
   42POPC  C216 5576   5.871   1.711   5.443 -0.0529  0.0437  0.5786
   42POPC  H16R 5577   5.768   1.702   5.483 -0.1033 -0.2571  0.3825
   42POPC  H16S 5578   5.934   1.630   5.484 -0.4150 -2.0112 -2.6245
   42POPC  C217 5579   5.866   1.705   5.290 -0.4020 -0.3291  0.6043
   42POPC  H17R 5580   5.968   1.698   5.248 -0.4105 -0.1307  0.5473
   42POPC  H17S 5581   5.829   1.807   5.268 -1.8809  0.0624  4.1450
   42POPC  C218 5582   5.761   1.604   5.242 -0.4978  0.2902 -0.5220
   42POPC  H18R 5583   5.687   1.579   5.321  0.3569  0.5546  0.3970
   42POPC  H18S 5584   5.813   1.513   5.206 -0.7499 -0.0554 -0.0218
   42POPC  H18T 5585   5.709   1.643   5.152  0.1210 -0.4479 -1.2004
   42POPC   C33 5586   6.529   1.671   6.335  0.7958 -0.3671  0.1111
   42POPC   H3X 5587   6.556   1.564   6.341  0.3528 -0.4901 -0.0699
   42POPC   H3Y 5588   6.613   1.743   6.343  0.6650 -0.1323 -0.5011
   42POPC   C34 5589   6.471   1.701   6.196  0.0469 -0.2026  0.4581
   42POPC   H4X 5590   6.542   1.679   6.115  0.8579 -3.6665  1.9279
   42POPC   H4Y 5591   6.467   1.812   6.185  3.2394 -0.0514  0.0614
   42POPC   C35 5592   6.353   1.609   6.163  0.0583  0.1603 -0.6375
   42POPC   H5X 5593   6.269   1.626   6.234  0.3675  0.1536 -0.2622
   42POPC   H5Y 5594   6.376   1.506   6.200 -2.2399  0.5001  2.0864
   42POPC   C36 5595   6.319   1.627   6.015  0.1783 -0.0237 -0.6885
   42POPC   H6X 5596   6.400   1.599   5.945 -0.2555  0.9352 -1.5927
   42POPC   H6Y 5597   6.319   1.736   5.997 -0.5049 -0.2714 -2.3875
   42POPC   C37 5598   6.179   1.568   5.993  0.1482 -0.0874 -0.3444
   42POPC   H7X 5599   6.104   1.626   6.051 -0.2041  0.6153 -1.4728
   42POPC   H7Y 5600   6.180   1.465   6.034 -3.1177 -0.3990 -0.7558
   42POPC   C38 5601   6.144   1.558   5.844 -0.2044  0.0426 -0.2709
   42POPC   H8X 5602   6.198   1.647   5.804 -0.6938  0.2570 -0.4526
   42POPC   H8Y 5603   6.037   1.572   5.818 -0.0134  2.4499 -0.0379
   42POPC   C39 5604   6.202   1.439   5.767  0.3885  0.2163 -0.1043
   42POPC   H9X 5605   6.161   1.342   5.803  1.4367 -0.3759 -0.4947
   42POPC   H9Y 5606   6.311   1.437   5.784 -0.0312 -0.7007  3.0430
   42POPC  C310 5607   6.168   1.432   5.618  0.0278  0.4988 -0.0390
   42POPC  H10X 5608   6.214   1.517   5.563  0.4324  0.0217 -0.4548
   42POPC  H10Y 5609   6.059   1.446   5.601  0.1690  1.7471  0.0079
   42POPC  C311 5610   6.219   1.303   5.552  0.1168  0.5185 -0.0082
   42POPC  H11X 5611   6.168   1.221   5.606 -0.5561 -0.8341 -2.5565
   42POPC  H11Y 5612   6.325   1.299   5.586 -0.4900 -0.1833  1.9184
   42POPC  C312 5613   6.196   1.271   5.404 -0.3352  0.4615  0.0754
   42POPC  H12X 5614   6.111   1.200   5.402 -0.1137  0.0929  1.9478
   42POPC  H12Y 5615   6.293   1.224   5.380 -0.5775 -1.2387  2.1518
   42POPC  C313 5616   6.177   1.396   5.317  1.4879  0.6600 -0.0693
   42POPC  H13X 5617   6.245   1.480   5.344  0.2099  2.5083 -2.2231
   42POPC  H13Y 5618   6.071   1.423   5.339  0.7519 -0.7344 -1.6650
   42POPC  C314 5619   6.181   1.361   5.168  0.1482  0.1488  0.0037
   42POPC  H14X 5620   6.112   1.426   5.110 -0.6896 -1.5854 -1.0509
   42POPC  H14Y 5621   6.137   1.263   5.138  1.0774 -0.1215 -0.5336
   42POPC  C315 5622   6.317   1.383   5.103 -0.1708 -0.0045 -0.7289
   42POPC  H15X 5623   6.393   1.316   5.149 -0.8689  1.4629  2.9164
   42POPC  H15Y 5624   6.369   1.478   5.127  2.5750 -1.5181 -0.2181
   42POPC  C316 5625   6.303   1.378   4.951 -0.3102  0.5826 -0.7378
   42POPC  H16X 5626   6.385   1.435   4.903  0.1993  3.1709  2.8357
   42POPC  H16Y 5627   6.217   1.435   4.910  0.4528  0.2921 -2.8535
   42POPC  H16Z 5628   6.308   1.274   4.911 -0.8032  0.6918 -1.0894
   43POPC     N 5629   5.380   0.532   7.313 -0.0152 -0.1267 -0.2158
   43POPC   C12 5630   5.435   0.650   7.390 -1.0436 -0.0759  0.4675
   43POPC   C13 5631   5.419   0.405   7.386 -0.0697 -0.1721 -0.2651
   43POPC   C14 5632   5.229   0.536   7.313 -0.0152  0.2357  0.8311
   43POPC   C15 5633   5.441   0.512   7.176 -0.0562 -0.4424 -0.1902
   43POPC  H12A 5634   5.542   0.642   7.399 -0.9516  1.0485  0.5314
   43POPC  H12B 5635   5.399   0.649   7.491  0.1763  2.7128  1.0282
   43POPC  H13A 5636   5.363   0.324   7.342 -0.8123 -0.2155  0.7212
   43POPC  H13B 5637   5.525   0.387   7.379 -0.4127 -1.9527 -1.7082
   43POPC  H13C 5638   5.403   0.412   7.492 -0.8549  2.2170 -0.4590
   43POPC  H14A 5639   5.194   0.532   7.415 -0.0331  1.6662  0.9025
   43POPC  H14B 5640   5.187   0.621   7.261 -1.7959 -0.4633  1.0664
   43POPC  H14C 5641   5.196   0.441   7.273  2.0469 -1.4926  2.9930
   43POPC  H15A 5642   5.396   0.431   7.121  0.8161  1.4151 -4.0132
   43POPC  H15B 5643   5.548   0.499   7.173  0.2586  0.2299  3.2779
   43POPC  H15C 5644   5.416   0.595   7.112 -1.1034 -0.8335 -0.3131
   43POPC   C11 5645   5.393   0.789   7.342  0.4291  0.1420 -0.2409
   43POPC  H11A 5646   5.477   0.848   7.387  0.5202 -0.9811  1.1332
   43POPC  H11B 5647   5.296   0.820   7.386 -0.2041 -1.2432 -0.6333
   43POPC     P 5648   5.476   0.924   7.152  0.2266  0.0998 -0.1741
   43POPC   O13 5649   5.415   1.037   7.226 -0.1217 -0.3130  0.1804
   43POPC   O14 5650   5.621   0.910   7.176  0.1123 -0.4738  0.2194
   43POPC   O12 5651   5.392   0.796   7.200 -0.0242  0.2415 -0.2327
   43POPC   O11 5652   5.431   0.937   6.999 -0.2021  0.3580 -0.0282
   43POPC    C1 5653   5.290   0.948   6.976 -0.3530  0.0451  0.6992
   43POPC    HA 5654   5.269   1.038   6.913 -0.3717 -0.9875 -0.8366
   43POPC    HB 5655   5.227   0.964   7.066  0.1752  2.1781  0.7508
   43POPC    C2 5656   5.227   0.834   6.894  0.1933 -0.0047  0.3379
   43POPC    HS 5657   5.219   0.749   6.966 -1.2861  1.4868  2.0329
   43POPC   O21 5658   5.313   0.809   6.783 -0.0561  0.1069  0.1180
   43POPC   C21 5659   5.401   0.710   6.800 -0.1228  0.0202 -0.0478
   43POPC   O22 5660   5.395   0.625   6.887  0.0770  0.6301  0.5611
   43POPC   C22 5661   5.520   0.725   6.706  0.3596  0.3971  0.6237
   43POPC   H2R 5662   5.528   0.632   6.647 -0.6262  0.4353  0.4278
   43POPC   H2S 5663   5.611   0.748   6.767 -0.5602  3.4708  0.9879
   43POPC    C3 5664   5.086   0.868   6.843  0.3870 -0.2402 -0.3631
   43POPC    HX 5665   5.089   0.958   6.778  1.0933 -2.5067 -3.6945
   43POPC    HY 5666   5.014   0.882   6.927 -1.8810  0.0751 -2.2593
   43POPC   O31 5667   5.051   0.783   6.733 -0.1709 -0.0779 -0.3147
   43POPC   C31 5668   4.975   0.682   6.775 -0.6609  0.3759 -0.1025
   43POPC   O32 5669   4.930   0.674   6.888 -0.4790 -0.1469 -0.0638
   43POPC   C32 5670   4.947   0.582   6.664 -0.0416 -0.0294  0.1063
   43POPC   H2X 5671   4.982   0.623   6.567 -4.4237  0.8008 -1.3146
   43POPC   H2Y 5672   4.837   0.567   6.656 -0.5764  3.7500 -2.2589
   43POPC   C23 5673   5.510   0.843   6.610 -0.3559 -0.1933 -0.0400
   43POPC   H3R 5674   5.611   0.850   6.563 -0.0423 -1.5370  0.3838
   43POPC   H3S 5675   5.475   0.938   6.657  0.6037  1.1163 -1.8283
   43POPC   C24 5676   5.413   0.818   6.495 -0.0311 -0.3839 -0.2763
   43POPC   H4R 5677   5.315   0.844   6.542  0.6841  2.2364 -0.0826
   43POPC   H4S 5678   5.417   0.708   6.478 -0.4032 -0.3775 -0.4256
   43POPC   C25 5679   5.417   0.912   6.374  0.1623 -0.0322  0.0015
   43POPC   H5R 5680   5.410   1.010   6.425 -3.5183 -0.4163  0.5317
   43POPC   H5S 5681   5.318   0.899   6.326  0.7624 -2.7264 -0.6674
   43POPC   C26 5682   5.538   0.887   6.284  0.1854 -0.3064  0.1069
   43POPC   H6R 5683   5.495   0.836   6.195  0.1749  0.8863 -0.5822
   43POPC   H6S 5684   5.603   0.814   6.337  0.3152 -0.4155 -0.1994
   43POPC   C27 5685   5.616   1.015   6.255  0.0427 -0.1718  0.3192
   43POPC   H7R 5686   5.649   1.064   6.349 -2.2514  1.4762  0.3644
   43POPC   H7S 5687   5.542   1.076   6.199 -0.2195 -1.3923 -0.7033
   43POPC   C28 5688   5.735   1.004   6.160 -0.1303 -0.0023  0.0803
   43POPC   H8R 5689   5.824   0.982   6.223 -0.0422  4.3820  1.8325
   43POPC   H8S 5690   5.747   1.106   6.117 -0.1092 -0.0758 -0.0892
   43POPC   C29 5691   5.719   0.905   6.049  0.5212 -0.1461  0.1089
   43POPC   H91 5692   5.727   0.799   6.079 -0.6294  0.2492  1.9174
   43POPC  C210 5693   5.693   0.937   5.921  0.2165  0.1376  0.2390
   43POPC  H101 5694   5.701   0.855   5.847 -0.4794 -0.6958  1.0625
   43POPC  C211 5695   5.688   1.063   5.840  0.8583  0.1852  0.2654
   43POPC  H11R 5696   5.744   1.145   5.890  1.3260 -1.3391  2.3939
   43POPC  H11S 5697   5.580   1.085   5.828  0.7999 -0.5726 -0.7396
   43POPC  C212 5698   5.756   1.054   5.703 -0.4618 -0.0151 -0.3946
   43POPC  H12R 5699   5.704   0.981   5.638  0.3465 -0.2686 -0.7743
   43POPC  H12S 5700   5.859   1.022   5.730 -0.5211 -0.6665 -0.9200
   43POPC  C213 5701   5.742   1.192   5.639  0.9205  0.3458  0.0436
   43POPC  H13R 5702   5.781   1.270   5.708 -1.8361  2.9905 -1.1956
   43POPC  H13S 5703   5.633   1.210   5.626  0.7628 -0.3268  0.3483
   43POPC  C214 5704   5.807   1.209   5.502  0.2559 -0.4267 -0.3776
   43POPC  H14R 5705   5.782   1.115   5.448  0.1803 -0.3484 -0.4778
   43POPC  H14S 5706   5.914   1.238   5.509 -0.2662  2.1990 -2.0479
   43POPC  C215 5707   5.743   1.322   5.421 -0.4424 -0.3665  0.2503
   43POPC  H15R 5708   5.811   1.350   5.338  0.2095  1.5348  1.3526
   43POPC  H15S 5709   5.739   1.414   5.483 -0.5666  0.6466 -1.2212
   43POPC  C216 5710   5.609   1.297   5.351 -0.1562  0.0990 -0.4707
   43POPC  H16R 5711   5.576   1.396   5.313 -2.1833 -0.2330  0.3258
   43POPC  H16S 5712   5.540   1.269   5.433  0.0976 -0.4758 -0.4485
   43POPC  C217 5713   5.613   1.199   5.234 -0.4069 -0.4600 -0.0123
   43POPC  H17R 5714   5.640   1.101   5.278 -0.4109 -0.5280 -0.1601
   43POPC  H17S 5715   5.690   1.223   5.158 -0.1505  1.5303  0.8304
   43POPC  C218 5716   5.483   1.194   5.153 -0.3028 -0.5232 -0.1772
   43POPC  H18R 5717   5.389   1.190   5.213 -0.5645 -1.2046 -0.6312
   43POPC  H18S 5718   5.500   1.121   5.071  4.0023  0.0209 -0.0019
   43POPC  H18T 5719   5.470   1.293   5.105  0.1340  0.0422  0.8309
   43POPC   C33 5720   5.022   0.452   6.697  0.1462 -0.0526 -0.3952
   43POPC   H3X 5721   4.971   0.424   6.792 -2.4065 -0.0988 -1.7014
   43POPC   H3Y 5722   5.131   0.472   6.709  0.3025 -1.2020  0.2959
   43POPC   C34 5723   5.005   0.342   6.592  0.8852 -0.2599 -0.2985
   43POPC   H4X 5724   4.898   0.314   6.592  0.7110  0.3891 -0.6072
   43POPC   H4Y 5725   5.054   0.245   6.614 -0.8781 -0.9596  0.6763
   43POPC   C35 5726   5.040   0.386   6.450  0.2322 -0.2988 -0.4737
   43POPC   H5X 5727   4.967   0.462   6.416  1.8376  0.4702 -2.4451
   43POPC   H5Y 5728   5.023   0.296   6.386  0.6715  0.5096 -1.7586
   43POPC   C36 5729   5.183   0.435   6.428 -0.0267  0.6780  0.0022
   43POPC   H6X 5730   5.262   0.385   6.487  0.4100  0.4558 -0.7588
   43POPC   H6Y 5731   5.193   0.543   6.453  1.8521  0.3182  1.0351
   43POPC   C37 5732   5.230   0.420   6.283  0.2590  0.3570  0.1270
   43POPC   H7X 5733   5.186   0.321   6.257 -2.7112  0.6589  3.2949
   43POPC   H7Y 5734   5.339   0.400   6.283  0.0452 -1.3037 -2.4982
   43POPC   C38 5735   5.193   0.533   6.186 -0.1724  0.3307  0.2595
   43POPC   H8X 5736   5.262   0.620   6.182 -0.9490  1.0950  2.2098
   43POPC   H8Y 5737   5.094   0.567   6.223 -0.3601 -0.9729  1.0515
   43POPC   C39 5738   5.161   0.489   6.043  0.4142 -0.3670  0.3344
   43POPC   H9X 5739   5.093   0.557   5.988  0.1655 -0.7401  0.1746
   43POPC   H9Y 5740   5.098   0.397   6.041 -1.5756  0.9374 -1.0285
   43POPC  C310 5741   5.287   0.472   5.958  0.5719 -0.4632  0.5865
   43POPC  H10X 5742   5.262   0.441   5.855  0.1245  0.0190  0.5466
   43POPC  H10Y 5743   5.350   0.390   5.999 -0.6550 -1.8194 -0.1522
   43POPC  C311 5744   5.383   0.591   5.943 -0.0992  0.0241  0.1055
   43POPC  H11X 5745   5.412   0.627   6.044 -2.5316  0.1352  0.8420
   43POPC  H11Y 5746   5.322   0.677   5.908 -0.6977  0.2760  1.6630
   43POPC  C312 5747   5.505   0.573   5.853  0.2227  0.3808  0.4688
   43POPC  H12X 5748   5.524   0.682   5.842 -0.7744  0.4720 -0.6065
   43POPC  H12Y 5749   5.469   0.522   5.761  0.3240  1.0694  0.0329
   43POPC  C313 5750   5.630   0.522   5.925  0.0702 -0.4926  0.1175
   43POPC  H13X 5751   5.651   0.578   6.018  0.9813  1.7726 -1.3735
   43POPC  H13Y 5752   5.716   0.543   5.859 -1.4898  0.7728 -1.6155
   43POPC  C314 5753   5.637   0.374   5.965 -0.6033 -0.4492  0.4228
   43POPC  H14X 5754   5.570   0.371   6.053 -0.7764  2.4306  0.4893
   43POPC  H14Y 5755   5.745   0.358   5.988  0.0202  0.6483 -1.4589
   43POPC  C315 5756   5.578   0.278   5.861 -0.3839  0.1873 -0.3057
   43POPC  H15X 5757   5.468   0.285   5.846 -0.0806  0.1142 -3.0348
   43POPC  H15Y 5758   5.606   0.184   5.913  1.1569  0.0958 -1.2605
   43POPC  C316 5759   5.642   0.283   5.723  0.0392 -0.4055 -0.1375
   43POPC  H16X 5760   5.752   0.285   5.734  0.1184 -0.9189 -0.7624
   43POPC  H16Y 5761   5.621   0.383   5.679  1.5498  0.0370  0.0813
   43POPC  H16Z 5762   5.593   0.211   5.654 -0.0456  0.2969 -0.8315
   44POPC     N 5763   5.701   4.316   7.059 -0.2531  0.2901  0.2691
   44POPC   C12 5764   5.571   4.358   6.993  0.1335  0.5656 -0.3285
   44POPC   C13 5765   5.799   4.271   6.953 -0.4443 -0.3605  0.3607
   44POPC   C14 5766   5.760   4.426   7.143 -0.3110 -0.0428  0.7525
   44POPC   C15 5767   5.679   4.205   7.159 -0.4610 -0.0826 -0.1878
   44POPC  H12A 5768   5.577   4.454   6.944 -2.8991 -0.1006 -2.2386
   44POPC  H12B 5769   5.511   4.397   7.074  0.3487 -0.2389  0.2344
   44POPC  H13A 5770   5.784   4.175   6.908  2.7089 -0.3242 -1.0524
   44POPC  H13B 5771   5.801   4.358   6.888  0.7047 -0.4482  0.2663
   44POPC  H13C 5772   5.895   4.255   6.999 -0.5160 -3.6162 -0.3982
   44POPC  H14A 5773   5.799   4.499   7.073  0.2941 -1.5693 -0.5471
   44POPC  H14B 5774   5.702   4.486   7.212  0.5636  1.4641  0.2290
   44POPC  H14C 5775   5.853   4.393   7.187  1.6528  3.2777 -0.5154
   44POPC  H15A 5776   5.775   4.159   7.178 -1.0991 -0.5500  2.1817
   44POPC  H15B 5777   5.616   4.124   7.124  1.1157 -1.4405 -0.0135
   44POPC  H15C 5778   5.633   4.243   7.249 -1.4535  0.7486 -1.0172
   44POPC   C11 5779   5.484   4.259   6.916 -0.0378  0.5329 -0.0943
   44POPC  H11A 5780   5.549   4.214   6.839 -1.1272  1.7429 -1.7911
   44POPC  H11B 5781   5.402   4.319   6.871  0.0901 -0.9357 -2.4169
   44POPC     P 5782   5.285   4.178   7.040  0.3671  0.2571 -0.3419
   44POPC   O13 5783   5.237   4.067   7.125 -0.3924  0.8307 -0.0046
   44POPC   O14 5784   5.263   4.318   7.083  0.2334  0.1330 -0.0067
   44POPC   O12 5785   5.438   4.154   7.002  0.2682  0.0017 -0.5773
   44POPC   O11 5786   5.216   4.153   6.898  0.0592 -0.0866 -0.1324
   44POPC    C1 5787   5.232   4.021   6.846  0.0063 -0.2526  0.2641
   44POPC    HA 5788   5.142   3.987   6.791 -1.6084  2.2765  1.2211
   44POPC    HB 5789   5.259   3.945   6.923  1.1875  0.5458  0.6724
   44POPC    C2 5790   5.346   4.005   6.743 -0.5936  0.0087 -0.4505
   44POPC    HS 5791   5.444   4.011   6.796 -0.3752  1.4531 -0.9615
   44POPC   O21 5792   5.342   4.112   6.648  0.9211  0.2291 -0.2921
   44POPC   C21 5793   5.458   4.140   6.589  0.8778  0.3248 -0.3328
   44POPC   O22 5794   5.564   4.084   6.608  0.7539  0.1950 -0.0256
   44POPC   C22 5795   5.439   4.238   6.474  0.2627  0.3922 -0.1785
   44POPC   H2R 5796   5.509   4.321   6.496 -0.4557  0.7533  0.7905
[truncated: 4,568,384 more chars]
